# Supplementary material for: Improved discovery of genetic interactions using CRISPRiSeq across multiple environments
Source: Genome Res. 2019 Apr;29(4):668–81. doi: 10.1101/gr.246603.118 (PMC6442382; doi:10.1101/gr.246603.118)
Supplement: Supplemental Material [file supp_gr.246603.118_Supplemental_Table_S1.xlsx]

## Sheet: readme
SuppTable1 (Reagents for double CRISPRi screening and validation)
Worksheet	Description
gRNA_start_pool	lists information for all guides present in each of the three starting pools including target ORF and name, sequence, target distance from transcription start site (TSS, in bp), source, and which pool it belongs to
gRNA_query_plasmid	lists information for all guides present in query plasmids including target ORF and gene, target distance from transcription start site (TSS, in bp), targeting sequence and barcode sequence, which starting pools were transformed using the barcode CRISPRi plasmid, names of plasmids generated (see Methods for 2-step process), and source
double_crispri_pools	list of all double CRISPRi strains generated and which pool of transformants they were stored in before pooling for fitness assay
primers	list of all primers used for this study
strains	lists of all strains generated for this study for use in the GFP assay and validation assays
gRNA_query_S15	targeting sequences and other information for query guides used in the a preliminary screen shown in Supplemental Figure S15

## Sheet: gRNA_start_pool
Guide_Name	ORF	Gene_Name	Guide_Sequence	BP_to_TSS	Starting_Pool	Guide_Source
RPL15A-NRg-4	YLR029C	RPL15A	GAAATAGCAGTTAAATGTAC	-61	Sublib1	Smith2017
RPL15A-NRg-5	YLR029C	RPL15A	ATAGCAGTTAAATGTACCGG	-64	Sublib1	Smith2017
KRE33-TRg-1	YNL132W	KRE33	GATGAGGTGCTGAAGATGCA	-41	Sublib1	Smith2017
PMI40-NRg-1	YER003C	PMI40	ATATTTAAATACGTAAATCG	-66	Sublib1	Smith2017
NOP19-NRg-3	YGR251W	NOP19	CCGCGTCGCAGGTCAATTAC	-119	Sublib1	Smith2017
SRP14-NRg-4	YDL092W	SRP14	GATATATTATCCTTTTGCAC	-96	Sublib1	Smith2017
SEC27-TRg-2	YGL137W	SEC27	TAACAGAAAGCTGCAATAAA	-42	Sublib1	Smith2017
GPI14-TRg-3	YJR013W	GPI14	AAGAGGTAAACCGAAACATG	-108	Sublib1	Smith2017
PAH1-TRg-7	YMR165C	PAH1	CAGCGCACGGTGAGGGTAGA	-100	Sublib1	Smith2017
PAH1-TRg-6	YMR165C	PAH1	TGAGGGTAGAAGGAAGAGCA	-90	Sublib1	Smith2017
PAH1-TRg-5	YMR165C	PAH1	AGCAAGGACAAGTGAAGAGT	-74	Sublib1	Smith2017
PAH1-TRg-3	YMR165C	PAH1	AGTGAAGAGTAGGCCATCGT	-64	Sublib1	Smith2017
COG3-TRg-1	YER157W	COG3	TCCATTGTTATGTAAAGTCT	-75	Sublib1	Smith2017
HTS1-NRg-5	YPR033C	HTS1	GCCATAAGTCATCTTCGAGC	-91	Sublib1	Smith2017
MSN5-TRg-7	YDR335W	MSN5	TTCTATTTACCGGGTGATGG	-140	Sublib1	Smith2017
ERG26-TRg-1	YGL001C	ERG26	AAATCTCATATAAGCCTGCA	-65	Sublib1	Smith2017
SMD2-TRg-5	YLR275W	SMD2	AGCTCTTGAAGTGACTTTAT	-137	Sublib1	Smith2017
SMD2-TRg-4	YLR275W	SMD2	GCTCTTGAAGTGACTTTATG	-136	Sublib1	Smith2017
SMD2-TRg-1	YLR275W	SMD2	TGAAAATTATCTTACTCAAA	-68	Sublib1	Smith2017
PRE7-TRg-4	YBL041W	PRE7	GATCGAGGAAACTCAAAGGG	-61	Sublib1	Smith2017
PRE7-TRg-7	YBL041W	PRE7	TTTTCCAACTTAAAGGATCG	-76	Sublib1	Smith2017
SEC6-TRg-3	YIL068C	SEC6	TCTTGCCGAGCTTTGGGGAT	-78	Sublib1	Smith2017
ESF2-NRg-1	YNR054C	ESF2	GCTTTGTACTTACATAGCAA	-14	Sublib1	Smith2017
ESF2-NRg-3	YNR054C	ESF2	ATAGCAATGGGTAGTTTGTC	-27	Sublib1	Smith2017
AFG2-TRg-2	YLR397C	AFG2	TTTTCTTTCATGTAAGCAAC	-98	Sublib1	Smith2017
RRP36-TRg-3	YOR287C	RRP36	GCCTTTCTACCGGAAAACTG	-74	Sublib1	Smith2017
RRP36-TRg-5	YOR287C	RRP36	TTGCCTTTCTACCGGAAAAC	-76	Sublib1	Smith2017
GCR1-NRg-2	YPL075W	GCR1	TCAGCATTAGGAAGATGAGT	-26	Sublib1	Smith2017
PRE4-NRg-4	YFR050C	PRE4	ATGTGGGTACGTATTTAAGG	-41	Sublib1	Smith2017
PRE4-NRg-9	YFR050C	PRE4	GATTGACGGGTAACCCTAAA	-105	Sublib1	Smith2017
DSN1-NRg-2	YIR010W	DSN1	TGTGTGTGGTACAATAGAAG	34	Sublib1	Smith2017
GPI11-TRg-3	YDR302W	GPI11	GGAACTATTTACGTAACGCG	-113	Sublib1	Smith2017
POP3-TRg-1	YNL282W	POP3	TTATGAGTGATATAGAGATG	-19	Sublib1	Smith2017
MNE1-TRg-5	YOR350C	MNE1	GGCAATACCGAAAAAGAAGA	-154	Sublib1	Smith2017
RRP12-NRg-1	YPL012W	RRP12	GAGAGAATTAACTGCGACCG	-10	Sublib1	Smith2017
RSC6-TRg-2	YCR052W	RSC6	CATTAATAGACGTTCTTACA	-104	Sublib1	Smith2017
CDC25-TRg-1	YLR310C	CDC25	CGAAAAAGCAAGGTGGATAT	10	Sublib1	Smith2017
CDC25-TRg-9	YLR310C	CDC25	AAACGACTTTTAAACATCGC	-228	Sublib1	Smith2017
YPP1-NRg-3	YGR198W	YPP1	CTCGAAAAGGATGGAAAATC	-99	Sublib1	Smith2017
NFS1-NRg-9	YCL017C	NFS1	ATCAACTATTGCGGGTAATA	-109	Sublib1	Smith2017
NFS1-NRg-8	YCL017C	NFS1	TATCAACTATTGCGGGTAAT	-108	Sublib1	Smith2017
UBA2-TRg-1	YDR390C	UBA2	TTACGCTAAATCAAGATATT	-58	Sublib1	Smith2017
ARP2-NRg-3	YDL029W	ARP2	TCCGTTTTCTTCCATTATAT	-58	Sublib1	Smith2017
MAK16-TRg-1	YAL025C	MAK16	TGAAAAAGTGATTGGTATAG	-72	Sublib1	Smith2017
CEP3-NRg-1	YMR168C	CEP3	TCTCTTACGCTTAGCTTACA	-26	Sublib1	Smith2017
GUK1-TRg-5	YDR454C	GUK1	CTAATAGCAACCGTACTCAT	-143	Sublib1	Smith2017
GUK1-TRg-2	YDR454C	GUK1	TAGCATAAATGGATACACAA	-59	Sublib1	Smith2017
GPI12-NRg-6	YMR281W	GPI12	AAACGGCGAAGCGGGAATTT	-123	Sublib1	Smith2017
RPS5-NRg-5	YJR123W	RPS5	TGAGCGTAGAAGTTGGCCCA	-141	Sublib1	Smith2017
RPS5-NRg-2	YJR123W	RPS5	CAAAATATTTTAGAACTAAT	-87	Sublib1	Smith2017
RPC19-NRg-1	YNL113W	RPC19	TTTATACCTCAGCATTAGTA	-31	Sublib1	Smith2017
TIM54-TRg-1	YJL054W	TIM54	GCTGGAAAAAATAGTACTGA	-59	Sublib1	Smith2017
TEN1-TRg-2	YLR010C	TEN1	ATAATGAATGCCCTTATTCT	-75	Sublib1	Smith2017
SAH1-NRg-4	YER043C	SAH1	CACGTTACTAAATAAGAGAT	-85	Sublib1	Smith2017
SAH1-NRg-5	YER043C	SAH1	AGATTGGAAAATCTAAAATA	-101	Sublib1	Smith2017
SAH1-NRg-3	YER043C	SAH1	AACAAATAGGAATGGAATCA	-51	Sublib1	Smith2017
ATP15-NRg-5	YPL271W	ATP15	TTAACTAGACGAAAAAGGGG	-75	Sublib1	Smith2017
SCD5-TRg-5	YOR329C	SCD5	TTAGAAAAAGAGTTAACATT	-39	Sublib1	Smith2017
ARB1-NRg-2	YER036C	ARB1	AAGAAGAAGAAAAACTACAC	-49	Sublib1	Smith2017
ARB1-NRg-4	YER036C	ARB1	AAAAGCCATTAATTGAGATG	-146	Sublib1	Smith2017
PUP2-TRg-1	YGR253C	PUP2	AAAAGAGTAACCTAGGAAAT	-29	Sublib1	Smith2017
CCT8-TRg-2	YJL008C	CCT8	ACAAGACAACTTGAACCTCA	7	Sublib1	Smith2017
MCM4-TRg-1	YPR019W	MCM4	CCAGAAGAGCAACTTCGCAT	-52	Sublib1	Smith2017
LSM4-TRg-1	YER112W	LSM4	AATGATGGAAGCGGTAAAGA	-71	Sublib1	Smith2017
NOP53-NRg-1	YPL146C	NOP53	ATAGCATAAGTTGTAATGTA	-32	Sublib1	Smith2017
ATP3-TRg-4	YBR039W	ATP3	CGATTAAAGAAGGCCCGGAA	-105	Sublib1	Smith2017
AFG2-NRg-3	YLR397C	AFG2	AAAATAAAGATGGATCGAAG	-119	Sublib1	Smith2017
PRO3-NRg-3	YER023W	PRO3	TAGTAATAAATGGCATTCTA	-128	Sublib1	Smith2017
NRD1-NRg-10	YNL251C	NRD1	TAACGAGGAATGGAACATGG	-70	Sublib1	Smith2017
SEC61-TRg-2	YLR378C	SEC61	CCTGCCTTGAATTGGCGTTA	-47	Sublib1	Smith2017
RHO3-TRg-4	YIL118W	RHO3	CTGGTGCCATTACCCGTTAA	-132	Sublib1	Smith2017
SNF2-TRg-6	YOR290C	SNF2	CGGGGCCATCCTGAGGCGGT	-139	Sublib1	Smith2017
SMD2-NRg-3	YLR275W	SMD2	AATATCACGATAGGACAAAT	-108	Sublib1	Smith2017
RSC4-TRg-2	YKR008W	RSC4	AAAATCACATTTGACGAATT	-103	Sublib1	Smith2017
RSC4-TRg-1	YKR008W	RSC4	AAACAACAAAAGCATGCTAG	-58	Sublib1	Smith2017
TIF34-TRg-2	YMR146C	TIF34	AAGAGGCGAGGTATATCTTA	-31	Sublib1	Smith2017
BET1-NRg-1	YIL004C	BET1	GTTTGTTTTCTACCATTCCT	-62	Sublib1	Smith2017
CDC8-NRg-2	YJR057W	CDC8	AGTTTAGAAGCGTACTTCTT	-42	Sublib1	Smith2017
PRP42-TRg-2	YDR235W	PRP42	GTGTCTGACCTAAAGCCCGT	-111	Sublib1	Smith2017
RRB1-TRg-2	YMR131C	RRB1	TGAGATGATCATTTCTTATA	-47	Sublib1	Smith2017
SPC24-TRg-1	YMR117C	SPC24	TCTTCAAAATAACTTACGTA	-37	Sublib1	Smith2017
ILS1-NRg-1	YBL076C	ILS1	AGCTTTTGGCTAAAGGTTGT	-12	Sublib1	Smith2017
GFA1-TRg-2	YKL104C	GFA1	GATGCATTTTAGCGTTTCTG	-120	Sublib1	Smith2017
SEC21-NRg-10	YNL287W	SEC21	CGGGTGATAGGATGAAAAAT	-165	Sublib1	Smith2017
RPC10-NRg-1	YHR143W-A	RPC10	GGTAGAATAAGTCGATGATG	-28	Sublib1	Smith2017
RPB10-TRg-3	YOR210W	RPB10	AATTTCTCACTCGTTGTATT	-78	Sublib1	Smith2017
RPB10-TRg-2	YOR210W	RPB10	AACATTGAATAAAATCACAA	-24	Sublib1	Smith2017
YNL181W-TRg-1	YNL181W	YNL181W	AATTTGGAAGAAGAGAGAGA	-62	Sublib1	Smith2017
RAD3-NRg-1	YER171W	RAD3	ATACATCGCTTAAATGCCGT	-108	Sublib1	Smith2017
NOP10-TRg-1	YHR072W-A	NOP10	ACATTATGGTAGCTATAAAG	-30	Sublib1	Smith2017
BFR2-TRg-3	YDR299W	BFR2	TGATCGTTACCCGAATTTAT	-109	Sublib1	Smith2017
MCM2-TRg-6	YBL023C	MCM2	TCTTCGTGAAGTATGTATGT	-190	Sublib1	Smith2017
MCM2-TRg-4	YBL023C	MCM2	ATGTGGGAAACCCAAGATGG	-174	Sublib1	Smith2017
MPP10-TRg-1	YJR002W	MPP10	TACTGGCCGCCGGCATGCGA	-82	Sublib1	Smith2017
RET2-TRg-4	YFR051C	RET2	ATGTCTCTGTCAGTAAACCT	-176	Sublib1	Smith2017
RET2-TRg-1	YFR051C	RET2	TGTTGACACCTCAAGAACAA	-56	Sublib1	Smith2017
RPS2-NRg-1	YGL123W	RPS2	TGAAAAGGTATCAAGCAGTA	-24	Sublib1	Smith2017
RPS2-NRg-2	YGL123W	RPS2	AAGGTATCAAGCAGTAAGGA	-28	Sublib1	Smith2017
ORC4-NRg-3	YPR162C	ORC4	TCCAAAAACGAAAGGAAAAT	-101	Sublib1	Smith2017
TIP20-TRg-7	YGL145W	TIP20	GTTATATGTAAAATACAGTA	-168	Sublib1	Smith2017
SMT3-TRg-1	YDR510W	SMT3	TCGGAAGGTGTTCAGGAAGC	-87	Sublib1	Smith2017
MSS18-NRg-6	YPR134W	MSS18	CAAGCGAAGAAAGGAGATTT	-154	Sublib1	Smith2017
YEF3-NRg-9	YLR249W	YEF3	AATTTAGGGTTATGCATGGG	-238	Sublib1	Smith2017
ASK1-NRg-1	YKL052C	ASK1	TTTCCATACGTTGATCAACC	-17	Sublib1	Smith2017
SMC1-TRg-1	YFL008W	SMC1	GCGTAAAGTGAATAGAGTAT	-70	Sublib1	Smith2017
NIP1-NRg-1	YMR309C	NIP1	AAAATGCGAAAAAAAAAGCT	-127	Sublib1	Smith2017
RPP1-NRg-1	YHR062C	RPP1	TTAGGTTAAGTATTTTCTAC	-48	Sublib1	Smith2017
YDJ1-TRg-6	YNL064C	YDJ1	ATGAAAAGGCAATAGAGCAT	-125	Sublib1	Smith2017
SUB2-NRg-1	YDL084W	SUB2	TGCCCTCTAGCTACTATATC	-17	Sublib1	Smith2017
TIM10-NRg-8	YHR005C-A	TIM10	GTGATCATCAGCTACGAATT	-142	Sublib1	Smith2017
TIM10-NRg-4	YHR005C-A	TIM10	AAAGACATGAGAGGGGAACG	-22	Sublib1	Smith2017
TIM10-NRg-7	YHR005C-A	TIM10	GGTGATCATCAGCTACGAAT	-141	Sublib1	Smith2017
SKI6-TRg-4	YGR195W	SKI6	GTAGGTACATTTACATCTTC	-113	Sublib1	Smith2017
TUB4-TRg-1	YLR212C	TUB4	AATGAACAAATGCGTAATAT	-36	Sublib1	Smith2017
CDC37-NRg-2	YDR168W	CDC37	ATGAAGTGTTGGTGCAACGG	-25	Sublib1	Smith2017
ISD11-TRg-3	YER048W-A	ISD11	GCGGCGGAGAAAAATGATTG	-57	Sublib1	Smith2017
YOS1-TRg-4	YER074W-A	YOS1	TGGGAGCCTTCTCAATAAGT	-86	Sublib1	Smith2017
SSC1-TRg-6	YJR045C	SSC1	TCCGGTGACCGCTTACGGTG	-91	Sublib1	Smith2017
MTR3-TRg-5	YGR158C	MTR3	GCTAGATACGGAAGATTACA	-128	Sublib1	Smith2017
MTR3-TRg-6	YGR158C	MTR3	TGAGATGAGATCGCTAGATA	-140	Sublib1	Smith2017
TFA1-TRg-2	YKL028W	TFA1	TAAGCGGTTCTTGCAAGATT	-69	Sublib1	Smith2017
CDC3-NRg-3	YLR314C	CDC3	GACAAAAAATGGCAAAAAAT	-78	Sublib1	Smith2017
ERG25-TA-18	YGR060W	ERG25	TATATAATATATAATACAGG	-92	Sublib1	Smith2017
RPB11-TRg-4	YOL005C	RPB11	ATTACCCGGACTTAATAAAG	-118	Sublib1	Smith2017
RPB11-TRg-1	YOL005C	RPB11	ACTGCTTTGGCACACACAAG	-70	Sublib1	Smith2017
RPB11-TRg-2	YOL005C	RPB11	AAATTCTAGGTTCACTGCTT	-83	Sublib1	Smith2017
DED1-TRg-3	YOR204W	DED1	AAAAAGTTAGTTGTGGTGAT	-41	Sublib1	Smith2017
DED1-TRg-1	YOR204W	DED1	TTGTGGTGATAGGTGGCAAG	-31	Sublib1	Smith2017
DED1-TRg-6	YOR204W	DED1	ATATAAAAGAGATGGAGGAA	-65	Sublib1	Smith2017
DED1-TRg-4	YOR204W	DED1	GAACGGGAAAAAGTTAGTTG	-48	Sublib1	Smith2017
RPL10-NRg-5	YLR075W	RPL10	ATTGTGCTAACTAGTTTCGG	-164	Sublib1	Smith2017
RPL10-NRg-4	YLR075W	RPL10	ATTATTGTGCTAACTAGTTT	-161	Sublib1	Smith2017
EFB1-NRg-1	YAL003W	EFB1	GCTGAAAGGTAGAAAGCATG	-22	Sublib1	Smith2017
EFB1-NRg-5	YAL003W	EFB1	ACCTTAAACTATTTATTTAG	-104	Sublib1	Smith2017
EFB1-NRg-4	YAL003W	EFB1	AAGAACCAACTAAATATAGT	-75	Sublib1	Smith2017
RPT3-NRg-1	YDR394W	RPT3	ACTTATGAGTGAAAGGAAAT	-15	Sublib1	Smith2017
SAC6-TRg-8	YDR129C	SAC6	CATGTGAAAAAGCACTCCTC	-118	Sublib1	Smith2017
SAC6-TRg-4	YDR129C	SAC6	CGGAAAAATATCAAAAGTAC	-92	Sublib1	Smith2017
SAC6-TRg-5	YDR129C	SAC6	GCGGAAAAATATCAAAAGTA	-93	Sublib1	Smith2017
SAC6-TRg-3	YDR129C	SAC6	GGAAAAATATCAAAAGTACG	-91	Sublib1	Smith2017
DIM1-TRg-5	YPL266W	DIM1	TGTGTATTACCCGGGTTAGA	-130	Sublib1	Smith2017
DIM1-TRg-7	YPL266W	DIM1	TCCATCCTTGTGTATTACCC	-138	Sublib1	Smith2017
RPC17-NRg-1	YJL011C	RPC17	ACTCAACTTCTCTTCTACTG	-26	Sublib1	Smith2017
RPC17-NRg-2	YJL011C	RPC17	GCTTAACTTTCATAGATCGA	-58	Sublib1	Smith2017
YDR341C-TRg-1	YDR341C	YDR341C	TCTATGGAGAGGATATTATA	-65	Sublib1	Smith2017
RAP1-NRg-8	YNL216W	RAP1	AAACTTCAACAACGAAGAAG	-126	Sublib1	Smith2017
RAP1-NRg-5	YNL216W	RAP1	GTGTTTAGGTGCTGGATGTT	-41	Sublib1	Smith2017
RAP1-NRg-2	YNL216W	RAP1	AACGTGTATTGATGGTGTTT	-27	Sublib1	Smith2017
SEC26-NRg-3	YDR238C	SEC26	AAAAAAACGAAGTGATAAGC	-128	Sublib1	Smith2017
SPP41-TRg-3	YDR464W	SPP41	GATGATGCTATAACAAATAA	-75	Sublib1	Smith2017
TAP42-NRg-1	YMR028W	TAP42	ATTGATTGTAATTTGTCCTT	-35	Sublib1	Smith2017
PGA2-TRg-6	YNL149C	PGA2	GAATTTGTGCAGAATTAGCG	-125	Sublib1	Smith2017
BRL1-TRg-1	YHR036W	BRL1	GCACTTTGCGACGCCTGTAT	-69	Sublib1	Smith2017
FOL2-TRg-1	YGR267C	FOL2	AAAAAAGACCGAACAACTGT	-67	Sublib1	Smith2017
NAB3-NRg-5	YPL190C	NAB3	AGGGTTACACTCAATCACGT	-130	Sublib1	Smith2017
SNF4-TRg-4	YGL115W	SNF4	CCACACGCGCGAGAACTGGG	-96	Sublib1	Smith2017
HRR25-TRg-2	YPL204W	HRR25	ACGACCACATATATGGAACG	-40	Sublib1	Smith2017
TRS23-TRg-4	YDR246W	TRS23	TATGCCTCCTCGGCAGGAGT	-83	Sublib1	Smith2017
CTR86-TRg-4	YCR054C	CTR86	GGAAAAAATGAAGAATTGAT	-83	Sublib1	Smith2017
RPB5-TRg-5	YBR154C	RPB5	TAGCAATGGCTGACCGCGGA	-112	Sublib1	Smith2017
SPN1-NRg-2	YPR133C	SPN1	TGCTATCAAACAAAGATGCT	-36	Sublib1	Smith2017
SPN1-NRg-1	YPR133C	SPN1	GTGCTATCAAACAAAGATGC	-35	Sublib1	Smith2017
SEC61-NRg-1	YLR378C	SEC61	ACCACCGTAACGCCAATTCA	-39	Sublib1	Smith2017
SEC61-NRg-7	YLR378C	SEC61	TGAAGAGAGAGAGAGATGTA	-186	Sublib1	Smith2017
TUS1-TRg-3	YLR425W	TUS1	TTCATACTGACTCGTCGCAT	-100	Sublib1	Smith2017
OLE1-NRg-2	YGL055W	OLE1	ATATAAACGGAAACAGAAGT	-32	Sublib1	Smith2017
AFG2-TRg-1	YLR397C	AFG2	TCTTTCATGTAAGCAACGGG	-95	Sublib1	Smith2017
TOA2-NRg-1	YKL058W	TOA2	TCTTCTACTTATTCCTTATT	-35	Sublib1	Smith2017
USO1-TRg-1	YDL058W	USO1	ACATCACAGAGACTGAATAC	-43	Sublib1	Smith2017
UTP22-NRg-2	YGR090W	UTP22	TACATATTGAAATTATCATT	-46	Sublib1	Smith2017
RIB1-TRg-3	YBL033C	RIB1	ATATAAAGAAGTTGCTGTGC	-48	Sublib1	Smith2017
RIB1-TRg-7	YBL033C	RIB1	ACGATTTGTCAGAAATTAGT	-109	Sublib1	Smith2017
RIB1-TRg-4	YBL033C	RIB1	ATTAGTCGGACGCTCTTGTG	-95	Sublib1	Smith2017
COG1-TRg-1	YGL223C	COG1	CATTCGTACAACAAATCTTG	-34	Sublib1	Smith2017
RPL32-NRg-2	YBL092W	RPL32	AGGTGCGTATTACCTTCTGC	-100	Sublib1	Smith2017
GLC7-NRg-3	YER133W	GLC7	CAAGAGCAAGAAAAAAAATG	-129	Sublib1	Smith2017
GLC7-NRg-4	YER133W	GLC7	AAGAGCAAGAAAAAAAATGG	-130	Sublib1	Smith2017
HSF1-TRg-2	YGL073W	HSF1	ACCAAATAGCAGTACTGTTC	-25	Sublib1	Smith2017
DAM1-NRg-5	YGR113W	DAM1	ATTATTTATCGATATTGTCC	-86	Sublib1	Smith2017
SEC18-TRg-4	YBR080C	SEC18	TAAAAAAAGGTATTTCCCAT	-132	Sublib1	Smith2017
SEC18-TRg-5	YBR080C	SEC18	CTAAAAAAAGGTATTTCCCA	-133	Sublib1	Smith2017
PAB1-NRg-3	YER165W	PAB1	AATTGTCCCAGAACTTGCGA	-139	Sublib1	Smith2017
POP8-TRg-2	YBL018C	POP8	TATCATATGTTACGGGAAAG	-114	Sublib1	Smith2017
PAB1-NRg-4	YER165W	PAB1	CCCAGAACTTGCGATGGTGA	-145	Sublib1	Smith2017
BIG1-TRg-4	YHR101C	BIG1	ACGGCCAAGAATATCAGCAG	-61	Sublib1	Smith2017
BIG1-TRg-5	YHR101C	BIG1	ATGTAAACCTCTCTTAACTA	-80	Sublib1	Smith2017
BIG1-TRg-6	YHR101C	BIG1	TCGATGATATCATGCAACAC	-117	Sublib1	Smith2017
RPO41-NRg-1	YFL036W	RPO41	AACCGAAATAATGAAAAATT	-84	Sublib1	Smith2017
RVB2-NRg-2	YPL235W	RVB2	TTTCAAACTGATCACGTGAA	-134	Sublib1	Smith2017
PET117-NRg-8	YER058W	PET117	ATCACTTAGAAGATTATGGG	-145	Sublib1	Smith2017
VPS45-NRg-9	YGL095C	VPS45	CGGACGCCCGGGAAACAAGT	-181	Sublib1	Smith2017
YCG1-NRg-1	YDR325W	YCG1	TGATCTTCAAAGAGCTAAAA	-46	Sublib1	Smith2017
NOC4-NRg-1	YPR144C	NOC4	ATCTCTCTTCATGGCAATAG	-12	Sublib1	Smith2017
NMD3-NRg-2	YHR170W	NMD3	AAAAAAAATAAGTTACCCGT	-141	Sublib1	Smith2017
DRS1-TRg-2	YLL008W	DRS1	AGTATTTACGTTGGTAACTT	-31	Sublib1	Smith2017
HTB1-NRg-2	YDR224C	HTB1	CGTTACAAGATAACCAACCA	-150	Sublib1	Smith2017
IPI1-TRg-2	YHR085W	IPI1	GATTCCTAATTATAAGGTGA	-62	Sublib1	Smith2017
SEC18-NRg-1	YBR080C	SEC18	CTTATCTTTGAGAGAAACAA	-23	Sublib1	Smith2017
SEC18-NRg-2	YBR080C	SEC18	GAAACAACGGTAGTACTTAA	-36	Sublib1	Smith2017
JIP5-NRg-2	YPR169W	JIP5	AGTATTGGAGACATTGTCAA	-122	Sublib1	Smith2017
YPT1-TRg-3	YFL038C	YPT1	GATTAAGTGCACCAGTTTTG	-37	Sublib1	Smith2017
YPT1-TRg-2	YFL038C	YPT1	TAAGTGCACCAGTTTTGAGG	-34	Sublib1	Smith2017
CLF1-NRg-2	YLR117C	CLF1	ACCCCAACTATTTGGCACCA	-84	Sublib1	Smith2017
SNF2-NRg-7	YOR290C	SNF2	ATATCGCGAACAACGGTATT	-206	Sublib1	Smith2017
SNF2-NRg-4	YOR290C	SNF2	ATTGTCCTACCGCCTCAGGA	-130	Sublib1	Smith2017
RPL25-NRg-1	YOL127W	RPL25	GCATACGAACGAAGTTGCAT	-99	Sublib1	Smith2017
NOP56-TRg-1	YLR197W	NOP56	GTTTTGGAAGGTATATTTCT	-11	Sublib1	Smith2017
NOP56-TRg-2	YLR197W	NOP56	GTTATTAAAAGTGTTTTGGA	-23	Sublib1	Smith2017
TRS31-TRg-1	YDR472W	TRS31	ACTTTGCAGGACAAGAGACA	-29	Sublib1	Smith2017
DBF4-TRg-2	YDR052C	DBF4	AACGATAATAATAACGGTAA	-31	Sublib1	Smith2017
DBF4-TRg-1	YDR052C	DBF4	AATAATAACGGTAATGGCTC	-25	Sublib1	Smith2017
RPC19-TRg-4	YNL113W	RPC19	TGAGGTATAAAGTAACGAAT	-23	Sublib1	Smith2017
RPC19-TRg-6	YNL113W	RPC19	AATATTCACCTGCGATGAGC	-83	Sublib1	Smith2017
RPC19-TRg-3	YNL113W	RPC19	GAGGTATAAAGTAACGAATT	-22	Sublib1	Smith2017
ROK1-NRg-1	YGL171W	ROK1	TTCACGAAGAAAAGTTAGTT	-100	Sublib1	Smith2017
CDC33-TRg-4	YOL139C	CDC33	ATATTACCCGTCAAAAAGGT	-148	Sublib1	Smith2017
DHR2-TRg-3	YKL078W	DHR2	GCTATTCGTTTACAATGATT	-93	Sublib1	Smith2017
RRP42-NRg-5	YDL111C	RRP42	CAAAATAATAGACTAGGGCA	-99	Sublib1	Smith2017
CLF1-TRg-1	YLR117C	CLF1	ACCTTGGTGCCAAATAGTTG	-89	Sublib1	Smith2017
ERG11-NA-16	YHR007C	ERG11	ACGAAAAGGGAAAAAGGAAA	-40	Sublib1	Smith2017
VAS1-NRg-4	YGR094W	VAS1	GAGAACACCAGTAGGCTGTA	-71	Sublib1	Smith2017
PIK1-NRg-2	YNL267W	PIK1	AGTTGGGCCTAAAAAATGAA	-15	Sublib1	Smith2017
SAR1-NRg-7	YPL218W	SAR1	ACGGAGTTGTCGGGTAATGC	-114	Sublib1	Smith2017
SAR1-NRg-4	YPL218W	SAR1	CGCGTTGCAGACGGAGTTGT	-104	Sublib1	Smith2017
RPS3-TRg-1	YNL178W	RPS3	AGCCTTTCTCCCATGGGCAG	-141	Sublib1	Smith2017
YTM1-TRg-2	YOR272W	YTM1	CTCATCTCATCGCAAACCGT	-86	Sublib1	Smith2017
SUI3-NRg-5	YPL237W	SUI3	CGGCTCTGCGGGTAATGAAA	-138	Sublib1	Smith2017
SUI3-NRg-2	YPL237W	SUI3	TCCGTCGTTGATGAGGACTC	-118	Sublib1	Smith2017
RRP7-TRg-4	YCL031C	RRP7	TGAGAGGATGGTAAAGCAAG	-37	Sublib1	Smith2017
RRP7-TRg-6	YCL031C	RRP7	AAAAAGAAGAGAACATTGAG	-53	Sublib1	Smith2017
NIP7-TRg-2	YPL211W	NIP7	TGTATTATTGAGGTAATTGA	-57	Sublib1	Smith2017
MDM35-TRg-1	YKL053C-A	MDM35	ATATCAGAACGCAGGGTAAT	-95	Sublib1	Smith2017
ALA1-NRg-1	YOR335C	ALA1	TTTACTCATCATCCATCGAG	-102	Sublib1	Smith2017
DOA4-NRg-2	YDR069C	DOA4	CTAGGCTTTTACTAATACAA	-91	Sublib1	Smith2017
RPS13-NRg-1	YDR064W	RPS13	ATCACGACTGTGATATATGT	-66	Sublib1	Smith2017
YSF3-TRg-2	YNL138W-A	YSF3	CATTCAGAACATGTAAATAG	-34	Sublib1	Smith2017
RPS2-NRg-11	YGL123W	RPS2	GGAAGCTGCGTGCAATACTA	-148	Sublib1	Smith2017
SSL1-TRg-10	YLR005W	SSL1	AGTTCGAGATACTCCGCACA	-119	Sublib1	Smith2017
NIP7-TRg-1	YPL211W	NIP7	GTAATTGACGGTTTAGTGAT	-45	Sublib1	Smith2017
LST8-NRg-1	YNL006W	LST8	ATCGCTGCGCTAATAATATA	-45	Sublib1	Smith2017
TAF4-TRg-3	YMR005W	TAF4	GAACATCGATAAGTCGAATG	-69	Sublib1	Smith2017
HAS1-TRg-2	YMR290C	HAS1	GAGATTTTATAGTGTATACA	-62	Sublib1	Smith2017
GLC7-TRg-2	YER133W	GLC7	TTCGTTTCAAGGAACAAGAG	-92	Sublib1	Smith2017
CDC45-NRg-1	YLR103C	CDC45	GTTGTATAAAGTAGCCACAA	-15	Sublib1	Smith2017
SEC22-NRg-8	YLR268W	SEC22	GTAGATATATTATATTACAT	-34	Sublib1	Smith2017
YOS1-TRg-2	YER074W-A	YOS1	ATATACTCAAACCTATTAAT	-57	Sublib1	Smith2017
RBA50-TRg-3	YDR527W	RBA50	ATTTCGTAATAAGTGATGTG	-186	Sublib1	Smith2017
SPP41-NRg-2	YDR464W	SPP41	TTTATTTGTTATAGCATCAT	-73	Sublib1	Smith2017
PRP46-TRg-2	YPL151C	PRP46	ATACGGAAAAGCTACAATTT	-99	Sublib1	Smith2017
PGA2-NRg-1	YNL149C	PGA2	AAATAATAATATGTTGACAT	-73	Sublib1	Smith2017
CBF5-TRg-3	YLR175W	CBF5	AATGATGAGATGTTTAGCTT	-96	Sublib1	Smith2017
TCP1-NRg-3	YDR212W	TCP1	CCACTTAGGACAAGGTCCCT	-90	Sublib1	Smith2017
TCP1-NRg-2	YDR212W	TCP1	GTTCTTTGCCACTTAGGACA	-82	Sublib1	Smith2017
ERG26-NRg-2	YGL001C	ERG26	GAGAACAATAAACGATCTAT	-105	Sublib1	Smith2017
ERG26-NRg-4	YGL001C	ERG26	AAACGATCTATAGGGACTAT	-114	Sublib1	Smith2017
MES1-TRg-5	YGR264C	MES1	TCACGAGGCACGAATGATTT	-173	Sublib1	Smith2017
HTS1-TRg-2	YPR033C	HTS1	ACTTATGGCCTTGATCGACC	-81	Sublib1	Smith2017
SSS1-TRg-3	YDR086C	SSS1	TCATTACCCTCTGTGGATAT	-120	Sublib1	Smith2017
SSS1-TRg-2	YDR086C	SSS1	TTACCCTCTGTGGATATTGG	-117	Sublib1	Smith2017
SYS1-TRg-7	YJL004C	SYS1	TTCGTAGCTCGCGATATTCA	-101	Sublib1	Smith2017
SYS1-TRg-2	YJL004C	SYS1	TCTTTAGGAAGGCTAAGGAA	-47	Sublib1	Smith2017
SYS1-TRg-1	YJL004C	SYS1	ATAGAAGTGAGATAAAAAAT	-19	Sublib1	Smith2017
BFR2-TRg-1	YDR299W	BFR2	ATATGTAGTCGCATCTTGAT	-27	Sublib1	Smith2017
EOS1-TRg-3	YNL080C	EOS1	ACGGTTTATCACATGGACAA	-68	Sublib1	Smith2017
TAF4-NRg-1	YMR005W	TAF4	TTCCCATTTGAGCTATTACA	-41	Sublib1	Smith2017
ARL3-NRg-8	YPL051W	ARL3	TAGAAAATAGGAGGTGGGGG	-121	Sublib1	Smith2017
RPN5-NRg-1	YDL147W	RPN5	TCTGATGTAGTGTCCTGTTA	-32	Sublib1	Smith2017
TIM9-NRg-2	YEL020W-A	TIM9	ATCATTACGACCGAGATTCC	-100	Sublib1	Smith2017
NUP57-NRg-3	YGR119C	NUP57	AAAATGATATAATTACACAT	-117	Sublib1	Smith2017
VPS4-TRg-1	YPR173C	VPS4	TTAATCGTGGGTTGAGGACA	-30	Sublib1	Smith2017
CDC3-TRg-4	YLR314C	CDC3	TACGTGTGTAATGATATGGT	-120	Sublib1	Smith2017
BBP1-NRg-1	YPL255W	BBP1	TTCACCGAGCGACACAAAAA	-79	Sublib1	Smith2017
BBP1-NRg-2	YPL255W	BBP1	TCACCGAGCGACACAAAAAC	-80	Sublib1	Smith2017
USE1-NRg-3	YGL098W	USE1	AAAGTGGTGAAGCTTTCCTC	-48	Sublib1	Smith2017
CCT7-TRg-1	YJL111W	CCT7	AATAATGATTAATATTTAAG	-115	Sublib1	Smith2017
SAH1-TRg-3	YER043C	SAH1	GCCGAAATTTTCACAGGCTA	-181	Sublib1	Smith2017
CHS2-TRg-1	YBR038W	CHS2	TGACTCAGAAGAGAAAACAG	-23	Sublib1	Smith2017
DPM1-TRg-2	YPR183W	DPM1	CCCTCGCATGACAAATAGCG	-99	Sublib1	Smith2017
BBP1-TRg-1	YPL255W	BBP1	ACATAAAGAGACTGAAGACG	-24	Sublib1	Smith2017
NRD1-TRg-4	YNL251C	NRD1	TTTGCCACCGGTCGGAGCGG	-140	Sublib1	Smith2017
RPB3-NRg-1	YIL021W	RPB3	TGCTTCCCGAAAGCCAAACT	-114	Sublib1	Smith2017
PHO85-NRg-6	YPL031C	PHO85	TACGTGTATGGTGATTTGTA	-97	Sublib1	Smith2017
SNF6-TRg-6	YHL025W	SNF6	GAAAATCCAAAGGAAAAGAT	-74	Sublib1	Smith2017
PRP38-NRg-2	YGR075C	PRP38	AAACATAAAACAGTACACAT	-135	Sublib1	Smith2017
OAR1-NRg-3	YKL055C	OAR1	GATATATAAAACAGAAAAAG	-73	Sublib1	Smith2017
ROX3-NRg-1	YBL093C	ROX3	AGATCAGGAAAGGAATGAAG	-13	Sublib1	Smith2017
YPP1-TRg-6	YGR198W	YPP1	TTTTCGAGATCCACCTATTG	-88	Sublib1	Smith2017
CBF2-NRg-8	YGR140W	CBF2	AAAGTGGGGTAACGGATACC	-54	Sublib1	Smith2017
SPT6-TRg-5	YGR116W	SPT6	ATAAAAGTGCGGGAAAATTC	-139	Sublib1	Smith2017
SEC10-NRg-1	YLR166C	SEC10	ATATCCCTTTAATGCATGAA	-18	Sublib1	Smith2017
NSL1-NRg-3	YPL233W	NSL1	GCCTGCTTATTGTACTGTAC	-78	Sublib1	Smith2017
NRD1-NRg-8	YNL251C	NRD1	GGAGTCATGCTAACGAGGAA	-60	Sublib1	Smith2017
RPB3-TRg-1	YIL021W	RPB3	GTTGGCTGTTCTGTGGAAAA	-18	Sublib1	Smith2017
NRD1-NRg-4	YNL251C	NRD1	AAACTCGTAAAGGGAAGGAG	-37	Sublib1	Smith2017
RVB1-TRg-2	YDR190C	RVB1	TCGTGGTGATGAAGAAGAGA	-45	Sublib1	Smith2017
TIF5-NRg-8	YPR041W	TIF5	GTCAGCAAAGTGGGAAGGAG	-7	Sublib1	Smith2017
EOS1-NRg-1	YNL080C	EOS1	AAACCGTGCAAAACTTAACA	-80	Sublib1	Smith2017
ERG25-NA-26	YGR060W	ERG25	ATATAGAAGTATGCATACAC	-106	Sublib1	Smith2017
MSL5-NRg-4	YLR116W	MSL5	ATGTTATATACAGATAATAG	-148	Sublib1	Smith2017
SEC24-TRg-2	YIL109C	SEC24	TGTAAGGAGGATGGTACATC	-32	Sublib1	Smith2017
RPL30-NRg-5	YGL030W	RPL30	TTTGCCATTCCGTCTCCAAT	-172	Sublib1	Smith2017
SNU71-NRg-3	YGR013W	SNU71	TTTAGCGGGCATCATTACCA	-83	Sublib1	Smith2017
CDC33-NRg-1	YOL139C	CDC33	AATGTAAAACTCTCTTTATC	-56	Sublib1	Smith2017
RPN6-TRg-4	YDL097C	RPN6	TTCTCTTCTGGTTCCAAGGG	-90	Sublib1	Smith2017
NAB2-TRg-4	YGL122C	NAB2	TCGCTTCGCTGGTGGCAAAT	-112	Sublib1	Smith2017
NAB2-TRg-6	YGL122C	NAB2	AGTGATATTCGCTTCGCTGG	-120	Sublib1	Smith2017
YTM1-NRg-1	YOR272W	YTM1	TATGCCTTTCACTGCTCCTA	-66	Sublib1	Smith2017
OLE1-TRg-8	YGL055W	OLE1	GCTATGGGGATGGCACACAA	-189	Sublib1	Smith2017
OLE1-TRg-1	YGL055W	OLE1	GCATATACATATATATATGG	-96	Sublib1	Smith2017
UTP7-TRg-4	YER082C	UTP7	TCATAACCCGACATTATTCC	-140	Sublib1	Smith2017
ACT1-NRg-6	YFL039C	ACT1	CAAGAGAGATTGGGAAGGAA	-100	Sublib1	Smith2017
RPL18A-NRg-3	YOL120C	RPL18A	CTTGAGGAACCAGAATCTCA	-93	Sublib1	Smith2017
BRX1-NRg-1	YOL077C	BRX1	GAAAGACGTGAAGCAAAATA	-21	Sublib1	Smith2017
NAF1-TRg-8	YNL124W	NAF1	TTTTCAGGCGATGAGCTTAA	-75	Sublib1	Smith2017
NAF1-TRg-6	YNL124W	NAF1	TTAAAGGTAAAGGAAAAAGA	-59	Sublib1	Smith2017
NAF1-TRg-4	YNL124W	NAF1	GAAAAAGATGGTAGGATGAT	-47	Sublib1	Smith2017
CDC8-TRg-2	YJR057W	CDC8	GTTAGGCGTGGTGCTAAAGA	-88	Sublib1	Smith2017
NSE4-TRg-1	YDL105W	NSE4	GCGCAACGCGTTAACAGAAA	-60	Sublib1	Smith2017
PAB1-NRg-2	YER165W	PAB1	GAAACCTCTTTCCTTGGAAC	-103	Sublib1	Smith2017
PRP43-TRg-4	YGL120C	PRP43	AAATTTTCAAATGCGAGATG	-98	Sublib1	Smith2017
SEC2-NRg-3	YNL272C	SEC2	CGAACGCGAAATACAAGTTC	-101	Sublib1	Smith2017
SEC2-NRg-6	YNL272C	SEC2	GGGTAGTCACATGGAAACAA	-122	Sublib1	Smith2017
MPP10-NRg-5	YJR002W	MPP10	AAAAGGCGGTGAATATTTTA	-104	Sublib1	Smith2017
YDR355C-TRg-2	YDR355C	YDR355C	ACATTGCCTGACCTTGGACT	17	Sublib1	Smith2017
YLR339C-TRg-9	YLR339C	YLR339C	GACCGACAGATGGCAAGGTT	-216	Sublib1	Smith2017
SNM1-TRg-2	YDR478W	SNM1	ATAGAGATGAGTACTACTAG	-49	Sublib1	Smith2017
ALR1-NRg-4	YOL130W	ALR1	TTTTGTATCTCAAAGCGGAC	-117	Sublib1	Smith2017
ALR1-NRg-1	YOL130W	ALR1	AGAAAAAGAAAAGTGTTCAT	-19	Sublib1	Smith2017
ALR1-NRg-3	YOL130W	ALR1	ATTATGCATAATTAGTTCGA	-57	Sublib1	Smith2017
RPL10-TRg-1	YLR075W	RPL10	TCCGCAAGTGCTTTTGGAGT	-37	Sublib1	Smith2017
RPL28-TRg-2	YGL103W	RPL28	TAATGCGTATTTTCCCAGAT	-118	Sublib1	Smith2017
UTP25-TRg-1	YIL091C	UTP25	ATACAGGGAATAAACTGCAT	-25	Sublib1	Smith2017
POB3-TRg-1	YML069W	POB3	GTAGCTAGATGTTGAATCGG	-21	Sublib1	Smith2017
POB3-TRg-3	YML069W	POB3	CGCGAAACGAATCGTTAAAC	-86	Sublib1	Smith2017
POB3-TRg-2	YML069W	POB3	AGAGTAGCTAGATGTTGAAT	-24	Sublib1	Smith2017
MED11-TRg-1	YMR112C	MED11	CCAGAGGCGCGCTTATTAGA	-36	Sublib1	Smith2017
ISA1-TRg-15	YLL027W	ISA1	ACCCTTGGCCGAAACTCGGG	-180	Sublib1	Smith2017
RRP1-NRg-1	YDR087C	RRP1	ACCTCTCGTGCTCCGTGACT	-123	Sublib1	Smith2017
MES1-NRg-1	YGR264C	MES1	CCTCCACAAAGATGCATATC	-41	Sublib1	Smith2017
SEC13-NRg-5	YLR208W	SEC13	TCAATGGGGTTAAAGCTCTA	-40	Sublib1	Smith2017
MCM2-NRg-2	YBL023C	MCM2	GATATTCACCATTTACTTTC	-53	Sublib1	Smith2017
ALA1-TRg-4	YOR335C	ALA1	TTTAATCATGATCAACGGAT	-156	Sublib1	Smith2017
MTG2-TRg-5	YHR168W	MTG2	ATACATACTTGTTGAGTGGG	-165	Sublib1	Smith2017
TIF35-NRg-3	YDR429C	TIF35	TACAAGCGATGAGTATAGAT	-125	Sublib1	Smith2017
NSE1-TRg-3	YLR007W	NSE1	AAACGCGATAATTATAGGCA	-86	Sublib1	Smith2017
NSE1-TRg-4	YLR007W	NSE1	AAAAGAAACGCGATAATTAT	-91	Sublib1	Smith2017
MOB2-NRg-6	YFL034C-B	MOB2	ACAAAAGGATATATTAAGGG	-138	Sublib1	Smith2017
VRG4-NRg-3	YGL225W	VRG4	ATTAATCGGCAACAAGAAAT	-42	Sublib1	Smith2017
PRP9-TRg-3	YDL030W	PRP9	AACAAAGAAGTGTTAAGTAT	-74	Sublib1	Smith2017
HYM1-TRg-5	YKL189W	HYM1	TGCTCCAAACGCAAATAAGG	-130	Sublib1	Smith2017
POP1-TRg-5	YNL221C	POP1	ATTCGATGAGATTCTCGGAA	-46	Sublib1	Smith2017
POP1-TRg-9	YNL221C	POP1	GACATTGCACCCGGGTAAGA	-124	Sublib1	Smith2017
RPL17A-TRg-1	YKL180W	RPL17A	TTCTAACATTAGAGCTTCAA	-77	Sublib1	Smith2017
SLD2-TRg-1	YKL108W	SLD2	ACAGGGAAATCTATCTAGTG	-18	Sublib1	Smith2017
CDC48-NRg-7	YDL126C	CDC48	TTCACATTCGAGGGGTTGCC	-104	Sublib1	Smith2017
FHL1-NRg-2	YPR104C	FHL1	GGTGACGGAATATATTTCAA	-26	Sublib1	Smith2017
BET3-NRg-7	YKR068C	BET3	TTTCAGGTTGGCCTTACCTT	-110	Sublib1	Smith2017
MAK21-TRg-1	YDR060W	MAK21	AAGCATTATGTCGTACACAT	-53	Sublib1	Smith2017
BRN1-TRg-4	YBL097W	BRN1	TTGTCAAGATAATATCCATA	-59	Sublib1	Smith2017
FBA1-NRg-3	YKL060C	FBA1	AAATCCGTTAGACAACATGA	-124	Sublib1	Smith2017
CDC42-TRg-6	YLR229C	CDC42	CGGGTAATACTGCTTCCATT	-115	Sublib1	Smith2017
CDC42-TRg-7	YLR229C	CDC42	ACGGGTAATACTGCTTCCAT	-116	Sublib1	Smith2017
COG4-NRg-1	YPR105C	COG4	ATTCAAAAAAGTGACGTAAA	-72	Sublib1	Smith2017
ATP3-NRg-3	YBR039W	ATP3	CATTTAAGCATCTCCCTTCC	-88	Sublib1	Smith2017
ATP3-NRg-2	YBR039W	ATP3	TCATTTAAGCATCTCCCTTC	-87	Sublib1	Smith2017
SMP3-TRg-5	YOR149C	SMP3	ATAAAGGTGCTTCTACAGTA	-137	Sublib1	Smith2017
CFT2-NRg-2	YLR115W	CFT2	GCAGATTGTTTAAGAAAAGC	-77	Sublib1	Smith2017
FAS2-TRg-5	YPL231W	FAS2	GTTGGGCAGTTTACAGATGT	-129	Sublib1	Smith2017
DBP2-NRg-3	YNL112W	DBP2	TTATAAGACAAATAAACTGA	-82	Sublib1	Smith2017
DBP2-NRg-2	YNL112W	DBP2	AGTATAAGTTATTTGAGCGT	-50	Sublib1	Smith2017
MPS2-NRg-4	YGL075C	MPS2	GCTTTCTCTAGCAAATATCT	-114	Sublib1	Smith2017
ARC35-TRg-2	YNR035C	ARC35	AGGGGCTAACTAGCGTTCAA	-60	Sublib1	Smith2017
ARC35-TRg-5	YNR035C	ARC35	ACAAGAAATACTATAAGCAT	-80	Sublib1	Smith2017
MRD1-TRg-1	YPR112C	MRD1	CTCATCTCATCTCATCTCAT	-35	Sublib1	Smith2017
RLP7-TRg-1	YNL002C	RLP7	AGAAAGAAGAGGCTGCCACA	-23	Sublib1	Smith2017
SPC34-TRg-1	YKR037C	SPC34	CAGCTCAGTGTATAACCTTG	-94	Sublib1	Smith2017
CDC45-TRg-2	YLR103C	CDC45	GTAATGCCAACAATCCATTG	-33	Sublib1	Smith2017
GCD6-TRg-3	YDR211W	GCD6	ACCAATTCAAAGATGGCAGA	-45	Sublib1	Smith2017
GCD6-TRg-4	YDR211W	GCD6	TTAAATCACCAATTCAAAGA	-52	Sublib1	Smith2017
YPT6-NRg-2	YLR262C	YPT6	CATAGTAACAATCTATATAT	-79	Sublib1	Smith2017
RPS13-TRg-2	YDR064W	RPS13	GTACAGATGGAAATTTATGT	-93	Sublib1	Smith2017
IPI3-TRg-3	YNL182C	IPI3	AAATATGCTTATTCGAAGGA	-27	Sublib1	Smith2017
TIF5-NRg-9	YPR041W	TIF5	GCAAAGTGGGAAGGAGGGGT	-11	Sublib1	Smith2017
TIF5-NRg-7	YPR041W	TIF5	AGTCAGCAAAGTGGGAAGGA	-6	Sublib1	Smith2017
TIF5-NRg-6	YPR041W	TIF5	AAGTCAGCAAAGTGGGAAGG	-5	Sublib1	Smith2017
NAB3-TRg-3	YPL190C	NAB3	TTGTTGAAGAGAAAATGAAG	-108	Sublib1	Smith2017
GCD2-TRg-1	YGR083C	GCD2	AAAATGAGTATTCTACAACA	-15	Sublib1	Smith2017
UBA1-TRg-2	YKL210W	UBA1	ATCAAAAAGGGCCTTTAAGT	-40	Sublib1	Smith2017
SLD3-TRg-6	YGL113W	SLD3	GGCTATCTTGGTGTACAACA	-100	Sublib1	Smith2017
LCB1-TRg-5	YMR296C	LCB1	TTTATAGGGGCATATTGCTG	-116	Sublib1	Smith2017
TOA2-TRg-6	YKL058W	TOA2	TAAGTAGAAGATGCACTTAG	-27	Sublib1	Smith2017
TOA2-TRg-1	YKL058W	TOA2	TGCACTTAGAGGTTAGGAGG	-16	Sublib1	Smith2017
TOA2-TRg-3	YKL058W	TOA2	GATGCACTTAGAGGTTAGGA	-18	Sublib1	Smith2017
LSM2-TRg-1	YBL026W	LSM2	TAATTATAGTACGGCATATA	-19	Sublib1	Smith2017
YML6-TRg-13	YML025C	YML6	GAATGTACGGATGTAATGCA	-142	Sublib1	Smith2017
YML6-TRg-12	YML025C	YML6	GTAATGCACGGATGTTAAAC	-130	Sublib1	Smith2017
UTP15-NRg-1	YMR093W	UTP15	AAGGGACTTCTATTAGTGAT	-10	Sublib1	Smith2017
TIF6-NRg-8	YPR016C	TIF6	ACGGGTAATGCTCATCCATT	-145	Sublib1	Smith2017
SUP35-NRg-1	YDR172W	SUP35	ACTACACTCTTCAGAAGCAA	-71	Sublib1	Smith2017
MPP10-NRg-1	YJR002W	MPP10	TTTCTGCTTCCCTCGCATGC	-69	Sublib1	Smith2017
SWI3-TRg-7	YJL176C	SWI3	AGTAGGCATCACGAATAACG	-98	Sublib1	Smith2017
SSN3-NRg-2	YPL042C	SSN3	ATAACGAAGTACAATATATT	-66	Sublib1	Smith2017
SEC13-NRg-7	YLR208W	SEC13	CTAGGGTGGTAATTCTCTGT	-57	Sublib1	Smith2017
RPS15-NRg-3	YOL040C	RPS15	GGAATAAATTGATTGCGGAT	-110	Sublib1	Smith2017
RPL3-TRg-2	YOR063W	RPL3	TTTGTCTCTTTCGTGCTTCC	-106	Sublib1	Smith2017
FBA1-NRg-2	YKL060C	FBA1	GAAATCCGTTAGACAACATG	-123	Sublib1	Smith2017
FBA1-NRg-1	YKL060C	FBA1	AAGAACAGAAGAATAACGCA	-34	Sublib1	Smith2017
FBA1-NRg-5	YKL060C	FBA1	TGAGGGATAAAATTTAACGT	-141	Sublib1	Smith2017
DAM1-TRg-2	YGR113W	DAM1	TTATCGACGCATGAATCCTT	-49	Sublib1	Smith2017
NHP2-TRg-2	YDL208W	NHP2	CATGATATAGTAGTAGTAAA	-24	Sublib1	Smith2017
HCA4-NRg-6	YJL033W	HCA4	CGGGAAATAAAGCATTATCA	-114	Sublib1	Smith2017
PRE3-TRg-4	YJL001W	PRE3	CCACTCGCAACGGAATCCGG	-90	Sublib1	Smith2017
DBP5-NRg-4	YOR046C	DBP5	TAAAGGTCAACTGGTTTTAA	-44	Sublib1	Smith2017
SPT6-NRg-4	YGR116W	SPT6	ATTGAAGACGTTATATAAAG	-156	Sublib1	Smith2017
SPT6-NRg-2	YGR116W	SPT6	TTATTGAAGACGTTATATAA	-154	Sublib1	Smith2017
RPL18A-TRg-4	YOL120C	RPL18A	CACACGCACTCTCTCTGACT	-125	Sublib1	Smith2017
KSH1-TRg-1	YNL024C-A	KSH1	GAGTGAGCAACGACAACTCA	-27	Sublib1	Smith2017
KSH1-TRg-3	YNL024C-A	KSH1	GTAGTGTGGTGTACGCATGG	-86	Sublib1	Smith2017
IPI3-NRg-1	YNL182C	IPI3	GTCCTTCGAATAAGCATATT	-25	Sublib1	Smith2017
PGA2-TRg-8	YNL149C	PGA2	AGACGAAGAATCCGCCGAGG	-187	Sublib1	Smith2017
RPL18A-TRg-2	YOL120C	RPL18A	CGTGAGATTCTGGTTCCTCA	-96	Sublib1	Smith2017
RPL33A-NRg-6	YPL143W	RPL33A	GGGAGGCAAAGGTATCATGC	-107	Sublib1	Smith2017
TAF12-NRg-2	YDR145W	TAF12	ATTCGCCGCGTATACTGCCC	-70	Sublib1	Smith2017
USE1-TRg-5	YGL098W	USE1	CCGATACCTGTTACAGATGT	-129	Sublib1	Smith2017
YNL114C-TRg-1	YNL114C	YNL114C	TAAATAGCACGACTATAAAC	-25	Sublib1	Smith2017
SMC5-TRg-7	YOL034W	SMC5	GTAGACCGTTCAGGATGACT	-140	Sublib1	Smith2017
SMC5-TRg-6	YOL034W	SMC5	AGGATGACTGGGCTATATTA	-129	Sublib1	Smith2017
RSC58-TRg-1	YLR033W	RSC58	TAAAACAGCGCCATAAGGCA	-43	Sublib1	Smith2017
CTF13-TRg-2	YMR094W	CTF13	TTCGCGTTTAACTACCTTCG	-83	Sublib1	Smith2017
NAB2-NRg-2	YGL122C	NAB2	AGATGTTTTATGGAAGTATT	-56	Sublib1	Smith2017
MCM7-TRg-4	YBR202W	MCM7	ATAAATGCAATTCATTAAGT	-123	Sublib1	Smith2017
BCP1-NRg-5	YDR361C	BCP1	AAACTCGTATAAAGTGACCA	-140	Sublib1	Smith2017
STU2-TRg-3	YLR045C	STU2	TTGTCTGCTTGACACTCCAT	-77	Sublib1	Smith2017
SEC21-NRg-6	YNL287W	SEC21	ATGACACAAGGGGTACATTC	-145	Sublib1	Smith2017
SEC21-NRg-3	YNL287W	SEC21	GCGTCGTAGTGAATGACACA	-133	Sublib1	Smith2017
RPL1B-TRg-3	YGL135W	RPL1B	AATGGGAAGAGTGTTGTATT	-97	Sublib1	Smith2017
SEC20-NRg-2	YDR498C	SEC20	TGTATATCAGGTATTTCTGT	-39	Sublib1	Smith2017
VMA3-NRg-2	YEL027W	VMA3	TAATTGTACAAAACTATCAA	-69	Sublib1	Smith2017
SEC23-NRg-5	YPR181C	SEC23	TCTCAACTGACAGTAAATAA	-149	Sublib1	Smith2017
CDC28-TRg-4	YBR160W	CDC28	GAGAAAAAAAGAGAAAAATT	-99	Sublib1	Smith2017
RPN12-NRg-11	YFR052W	RPN12	TAGCGAAAAAAGGAACTTCA	-167	Sublib1	Smith2017
PUP3-TRg-3	YER094C	PUP3	GAGTTTATGGCATAGTAGAA	-36	Sublib1	Smith2017
SEC31-TRg-2	YDL195W	SEC31	CATTCCTCTATTCCTGTAGT	-44	Sublib1	Smith2017
SED5-TRg-6	YLR026C	SED5	ATTATGTTGTTGTAATATCC	-110	Sublib1	Smith2017
SED5-TRg-5	YLR026C	SED5	TGTTGTTGTAATATCCGGGT	-106	Sublib1	Smith2017
RPL33A-TRg-1	YPL143W	RPL33A	TGATACCTTTGCCTCCCGTT	-105	Sublib1	Smith2017
RPL33A-TRg-2	YPL143W	RPL33A	CCCTCCCTTCTACTCTTCAC	-130	Sublib1	Smith2017
MRPL11-TRg-2	YDL202W	MRPL11	GTAAACTGAGAAAAGAAAGA	-41	Sublib1	Smith2017
RTP1-NRg-2	YMR185W	RTP1	TGACAAGAAGAAACATGAGG	-19	Sublib1	Smith2017
NUG1-TRg-2	YER006W	NUG1	ATGAGCTAATTATATCAAGA	-49	Sublib1	Smith2017
VPH2-TRg-4	YKL119C	VPH2	AATATTTAAAATGAGAAACG	-69	Sublib1	Smith2017
COP1-NRg-3	YDL145C	COP1	GATCTGTTATTTATTCAAGT	-61	Sublib1	Smith2017
CRM1-NRg-1	YGR218W	CRM1	ATTCATAATAATGCTAACGT	-23	Sublib1	Smith2017
RPL5-NRg-4	YPL131W	RPL5	GCCTCTGAAATATACTACAT	-56	Sublib1	Smith2017
SNU13-NRg-4	YEL026W	SNU13	AGTAGGACTTGAACACTAAG	-33	Sublib1	Smith2017
PFS2-TRg-3	YNL317W	PFS2	TAAAGAAAGCACTGATATAC	-42	Sublib1	Smith2017
MPP10-TRg-2	YJR002W	MPP10	GTACTGGCCGCCGGCATGCG	-83	Sublib1	Smith2017
TSR4-NRg-2	YOL022C	TSR4	ACGATGAGATGAGGCCATTT	-52	Sublib1	Smith2017
RSC2-TRg-1	YLR357W	RSC2	AACACAGCTGAAAAAAGTAT	-38	Sublib1	Smith2017
SEC65-TRg-2	YML105C	SEC65	TACTTCTTCTTAAAACAATT	-110	Sublib1	Smith2017
SMI1-NRg-1	YGR229C	SMI1	ACACGAAAAAAAATAATTAG	139	Sublib1	Smith2017
RTT105-NRg-4	YER104W	RTT105	ATGAACGCGAAATCGCATCC	-90	Sublib1	Smith2017
VMA5-TRg-3	YKL080W	VMA5	TTAAGACTGGAAAACAATTT	-93	Sublib1	Smith2017
VMA5-TRg-5	YKL080W	VMA5	ACGGTGTATGTTACCCGAAC	-129	Sublib1	Smith2017
RRP1-TRg-3	YDR087C	RRP1	AATTTCCAATATCCTAGTCA	-139	Sublib1	Smith2017
CLC1-TRg-2	YGR167W	CLC1	AAATATACGTGCTAGAAAAA	-34	Sublib1	Smith2017
GCD6-NRg-1	YDR211W	GCD6	TTTATACTTATCCCACAAGG	-17	Sublib1	Smith2017
GCD6-NRg-2	YDR211W	GCD6	TCCATCTGCCATCTTTGAAT	-40	Sublib1	Smith2017
PXR1-TRg-1	YGR280C	PXR1	AGTACTCAATAGTAACATAT	-15	Sublib1	Smith2017
CDC14-NRg-1	YFR028C	CDC14	TCGAACGAATCGGAAATATT	-18	Sublib1	Smith2017
PCF11-TRg-6	YDR228C	PCF11	TTGGATGAGAACTTGGCCTA	-128	Sublib1	Smith2017
PCF11-TRg-5	YDR228C	PCF11	TGAGAACTTGGCCTAAGGCA	-123	Sublib1	Smith2017
PCF11-TRg-4	YDR228C	PCF11	GAGAACTTGGCCTAAGGCAT	-122	Sublib1	Smith2017
SEC31-NRg-1	YDL195W	SEC31	TCAGAATGCAACCCGACTAC	-28	Sublib1	Smith2017
RRP5-NRg-1	YMR229C	RRP5	AGTTGCTGCTAATGTATAGA	-91	Sublib1	Smith2017
PRE10-TRg-5	YOR362C	PRE10	AAGAAAGTAAGTGGTAATAG	-68	Sublib1	Smith2017
PRE10-TRg-1	YOR362C	PRE10	GTGGCGGTAGAGGGTTTATT	-49	Sublib1	Smith2017
RPS5-TRg-2	YJR123W	RPS5	ACTTCTACGCTCACGTTAGT	-135	Sublib1	Smith2017
NSP1-TRg-4	YJL041W	NSP1	TTGTAGAACTTGAGACAACC	-122	Sublib1	Smith2017
PRP38-TRg-4	YGR075C	PRP38	TTACAACGCTATATTTTCAG	-26	Sublib1	Smith2017
RCF1-NRg-5	YML030W	RCF1	TCGCTACCCGGAAACGATAA	-119	Sublib1	Smith2017
RSC3-TRg-4	YDR303C	RSC3	GTATTTCAATTGACCAACGT	-69	Sublib1	Smith2017
RSC3-TRg-5	YDR303C	RSC3	AGTATTTCAATTGACCAACG	-70	Sublib1	Smith2017
RSC3-TRg-6	YDR303C	RSC3	GTTACCCTATGGCCCTTTTC	-107	Sublib1	Smith2017
HTA1-NRg-12	YDR225W	HTA1	GGCTTCGTGAACGGGGAAGG	-154	Sublib1	Smith2017
HTA1-NRg-11	YDR225W	HTA1	TGGCTTCGTGAACGGGGAAG	-153	Sublib1	Smith2017
UTP23-TRg-2	YOR004W	UTP23	AATTATCGTGATGAGCAAGA	-37	Sublib1	Smith2017
GCD7-NRg-1	YLR291C	GCD7	GGTTCCGCACGAGTAATGAA	-22	Sublib1	Smith2017
GCD7-NRg-2	YLR291C	GCD7	ATGGTCTGTTTCATTTATGA	-41	Sublib1	Smith2017
GCD7-NRg-6	YLR291C	GCD7	AGCTTGCGGTTGGGAAGCAG	-109	Sublib1	Smith2017
GAL11-NRg-2	YOL051W	GAL11	AATTTTCTGATCGACGCAAC	-72	Sublib1	Smith2017
GAL11-NRg-9	YOL051W	GAL11	GCAACCGGGGCCGGGGTGGA	-87	Sublib1	Smith2017
PHO4-TRg-5	YFR034C	PHO4	GCCGCTCGCACGGAAATATT	-92	Sublib1	Smith2017
SNP1-NRg-3	YIL061C	SNP1	CCTACGAAGGGCGCATACAA	-97	Sublib1	Smith2017
RPC37-TRg-5	YKR025W	RPC37	GTTACAATGAATGCAAAAGA	-58	Sublib1	Smith2017
CRM1-TRg-5	YGR218W	CRM1	ATACAAATAATATATTATGA	-152	Sublib1	Smith2017
CRM1-TRg-2	YGR218W	CRM1	ACCCGGAGATATATACTATT	-113	Sublib1	Smith2017
ASK1-TRg-7	YKL052C	ASK1	CAAAATAGATATCTACAGTT	-57	Sublib1	Smith2017
STU2-NRg-4	YLR045C	STU2	ATTTGGTCCCTAGGTCTGGT	-34	Sublib1	Smith2017
NEO1-NRg-3	YIL048W	NEO1	CCAACTGCCTCAAAAAGGTA	-68	Sublib1	Smith2017
GAL11-TRg-5	YOL051W	GAL11	ATCGGGCCTTCCTTCCACCC	-101	Sublib1	Smith2017
GAL11-TRg-7	YOL051W	GAL11	TTAGGCATTACCCTACATTG	-144	Sublib1	Smith2017
SAM50-NRg-3	YNL026W	SAM50	GCAGCTTAGAAAATTCAGAC	-88	Sublib1	Smith2017
CSL4-TRg-2	YNL232W	CSL4	ATTCACTGATGATGAGCTTA	-42	Sublib1	Smith2017
CCT5-TRg-2	YJR064W	CCT5	TAATAGTGTCTTGGTGGATG	-57	Sublib1	Smith2017
POL30-NRg-1	YBR088C	POL30	TTGCTGTGAGTGAAAAAGGA	-11	Sublib1	Smith2017
MED4-TRg-4	YOR174W	MED4	AGTGCATTACCACCTACGTA	-73	Sublib1	Smith2017
MED4-TRg-3	YOR174W	MED4	CATTACCACCTACGTAAGGT	-69	Sublib1	Smith2017
MED4-TRg-2	YOR174W	MED4	ACCACCTACGTAAGGTAGGC	-65	Sublib1	Smith2017
GDI1-TRg-4	YER136W	GDI1	GGCCGTGGGAAGCTTCAGCG	-163	Sublib1	Smith2017
GDI1-TRg-3	YER136W	GDI1	GCCGTGGGAAGCTTCAGCGA	-162	Sublib1	Smith2017
REB1-TRg-6	YBR049C	REB1	CATGCCGGGTGGCAAACCAA	-87	Sublib1	Smith2017
MRPL37-NRg-2	YBR268W	MRPL37	TATGAAGAGAATATTAGAAC	-134	Sublib1	Smith2017
NOC3-TRg-3	YLR002C	NOC3	TTCACCGTAGAGTAGACCAT	-141	Sublib1	Smith2017
SPC97-TRg-3	YHR172W	SPC97	CGTTGCTATTACCCTTCCCC	-90	Sublib1	Smith2017
IPP1-TRg-3	YBR011C	IPP1	TTTAAGGTCGCGTCGAAGTT	-94	Sublib1	Smith2017
IPP1-TRg-2	YBR011C	IPP1	AGGTCGCGTCGAAGTTAGGA	-90	Sublib1	Smith2017
PTI1-TRg-3	YGR156W	PTI1	CAGCGACATGTTGGAAAGGT	-103	Sublib1	Smith2017
PTI1-TRg-5	YGR156W	PTI1	ACAAAAAAACAGCGACATGT	-112	Sublib1	Smith2017
RFC5-NRg-1	YBR087W	RFC5	AAAGTCTATTTTATGTTCCA	-47	Sublib1	Smith2017
CDC24-TRg-1	YAL041W	CDC24	AACAAGAATGTGGCTATGGT	-30	Sublib1	Smith2017
CDC24-TRg-3	YAL041W	CDC24	GTAGAAACAGAACAAGAATG	-40	Sublib1	Smith2017
CDC24-TRg-5	YAL041W	CDC24	GACGCACTGGTGGGAAGAAG	-80	Sublib1	Smith2017
CDC24-TRg-6	YAL041W	CDC24	GCGAAGAACGACGCACTGGT	-89	Sublib1	Smith2017
UTP23-TRg-6	YOR004W	UTP23	ATTATTTCTATCATTTACTA	-142	Sublib1	Smith2017
UTP23-TRg-4	YOR004W	UTP23	CGGTGCGATGCGATGATCTT	-98	Sublib1	Smith2017
UTP23-TRg-1	YOR004W	UTP23	ATTATCGTGATGAGCAAGAA	-36	Sublib1	Smith2017
RHO3-NRg-4	YIL118W	RHO3	AAGATGCCATTAACGGGTAA	-122	Sublib1	Smith2017
TRS23-NRg-1	YDR246W	TRS23	GCACTTTTGAACTTATGCAA	-10	Sublib1	Smith2017
TRS23-NRg-3	YDR246W	TRS23	CCGCCCAACTCCTGCCGAGG	-75	Sublib1	Smith2017
RSP5-TRg-2	YER125W	RSP5	CCAAATTGCAGTGATCTTCA	-62	Sublib1	Smith2017
RSP5-TRg-1	YER125W	RSP5	GCAGTGATCTTCATGGTGAA	-55	Sublib1	Smith2017
SDA1-NRg-1	YGR245C	SDA1	TCTATCTGTTAAGCGTGTTA	-31	Sublib1	Smith2017
KAP95-TRg-8	YLR347C	KAP95	TAAACGAGTATAGAATTCTT	-186	Sublib1	Smith2017
ACO1-TRg-6	YLR304C	ACO1	AAAGGCAAGCACAAAAAGGG	-138	Sublib1	Smith2017
HTA1-NRg-3	YDR225W	HTA1	AGAAAATCTACAAGCTGATT	-71	Sublib1	Smith2017
HTA1-NRg-2	YDR225W	HTA1	GATTGGAAGTAAATAGATGA	-36	Sublib1	Smith2017
SPN1-TRg-1	YPR133C	SPN1	AGCACTTGTAAAGTATATGC	-21	Sublib1	Smith2017
MOT1-NRg-7	YPL082C	MOT1	AATGGCGCGCAAACCGCCAA	-142	Sublib1	Smith2017
RPL17A-NRg-4	YKL180W	RPL17A	GCCCATAGAGCTAGGCCGGT	-141	Sublib1	Smith2017
ADA2-TRg-4	YDR448W	ADA2	CCGAATGTATGGATGTTACA	-160	Sublib1	Smith2017
SFH1-NRg-1	YLR321C	SFH1	ATTTAGTAGACAAAAAGACA	-125	Sublib1	Smith2017
SPC97-NRg-5	YHR172W	SPC97	GTTCCGCGACTACCAGGGGA	-74	Sublib1	Smith2017
PRP22-TRg-3	YER013W	PRP22	TATTTTGAAGAAGCAATGTA	-123	Sublib1	Smith2017
SEN15-TRg-2	YMR059W	SEN15	TTTTGAACAAAAAGCCGTTA	-72	Sublib1	Smith2017
RPL3-NRg-2	YOR063W	RPL3	AAATCGTATTTTATATATCC	-84	Sublib1	Smith2017
ISD11-NRg-2	YER048W-A	ISD11	GACTGCTATTACCCGGAAAG	-99	Sublib1	Smith2017
HEM12-TRg-8	YDR047W	HEM12	GTTTCTCGTATATACAGGAC	-143	Sublib1	Smith2017
SEC10-TRg-1	YLR166C	SEC10	AGAACCGTTCATGCATTAAA	-26	Sublib1	Smith2017
HTB1-TRg-7	YDR224C	HTB1	AGTAGTGGCAAATACTACCT	-171	Sublib1	Smith2017
TTI2-TRg-1	YJR136C	TTI2	AACTATGAAGAATGAAAACG	-32	Sublib1	Smith2017
ACP1-TRg-2	YKL192C	ACP1	TTCTGAGTAAAAGAGAAAGG	-77	Sublib1	Smith2017
ACP1-TRg-4	YKL192C	ACP1	CTTTCTTCGCCCCTTCGAAC	-100	Sublib1	Smith2017
GAL11-NRg-10	YOL051W	GAL11	CCGGGGCCGGGGTGGAAGGA	-91	Sublib1	Smith2017
UTP22-TRg-2	YGR090W	UTP22	TGCCTGGGAACGTCGGCCTA	-121	Sublib1	Smith2017
MST1-NRg-5	YKL194C	MST1	TCAATCTTCTGTAGGGATGG	-212	Sublib1	Smith2017
RIB7-NRg-2	YBR153W	RIB7	CCCGACATCAACTAACTGAA	-103	Sublib1	Smith2017
MCD1-TRg-6	YDL003W	MCD1	TATGCTAAACAAATAACTCG	-186	Sublib1	Smith2017
MCD1-TRg-5	YDL003W	MCD1	GCTAAACAAATAACTCGAGG	-183	Sublib1	Smith2017
GPI8-NRg-2	YDR331W	GPI8	CTTATGTTTGGCGTGCTAAT	-85	Sublib1	Smith2017
THS1-TRg-2	YIL078W	THS1	TGTGTCATCTGAAAGATTAC	-11	Sublib1	Smith2017
RRP7-TRg-2	YCL031C	RRP7	GGTAAAGCAAGAGGCATTTA	-28	Sublib1	Smith2017
RRP7-TRg-5	YCL031C	RRP7	AGAAGAGAACATTGAGAGGA	-49	Sublib1	Smith2017
SMX2-NRg-7	YFL017W-A	SMX2	AAAAGGGAAATGAAGAACAG	-154	Sublib1	Smith2017
RRP45-TRg-5	YDR280W	RRP45	ATATTGTCACTACCAACGAA	-135	Sublib1	Smith2017
RRP45-TRg-4	YDR280W	RRP45	TATTGTCACTACCAACGAAT	-134	Sublib1	Smith2017
CNS1-TRg-2	YBR155W	CNS1	AAAAGAATATGTGTAATTTC	-107	Sublib1	Smith2017
FBP1-NRg-9	YLR377C	FBP1	GCAAACCAAAAAAAAAGTAG	-211	Sublib1	Smith2017
GCD11-NRg-1	YER025W	GCD11	TTTGTACTGATGATCAGCAT	-45	Sublib1	Smith2017
RPL10-TRg-2	YLR075W	RPL10	TTCCGCAAGTGCTTTTGGAG	-38	Sublib1	Smith2017
NUP192-TRg-4	YJL039C	NUP192	TTTTCTGCTGGAAAATAACA	-198	Sublib1	Smith2017
NUP145-NRg-4	YGL092W	NUP145	TTTGAACTTTCCTGCCGGCG	-64	Sublib1	Smith2017
HEM12-TRg-6	YDR047W	HEM12	CGTATATACAGGACAGGGTT	-137	Sublib1	Smith2017
PLC1-TRg-3	YPL268W	PLC1	ATCACGACATAAGCAGCCTC	-52	Sublib1	Smith2017
RPA43-TRg-1	YOR340C	RPA43	TACAATAAAATAGAGCCGAA	-70	Sublib1	Smith2017
RPB7-NRg-2	YDR404C	RPB7	ACGTTATTGGCATTTTCACT	-14	Sublib1	Smith2017
RPB7-NRg-3	YDR404C	RPB7	TGGCATTTTCACTGGGATAT	-21	Sublib1	Smith2017
NSL1-NRg-1	YPL233W	NSL1	CTATGGGTAAGAAAGGATTT	-15	Sublib1	Smith2017
UTP6-TRg-3	YDR449C	UTP6	TGGGCGATGAGCTAAATATC	-60	Sublib1	Smith2017
UTP6-TRg-1	YDR449C	UTP6	GTGAATAAACACATATCTAA	-23	Sublib1	Smith2017
YJU2-TRg-5	YKL095W	YJU2	ATTTAAACTTGTAGAAAAGT	-76	Sublib1	Smith2017
FRS2-NRg-5	YFL022C	FRS2	TTAGGGGGTGAGAGAGGGAG	42	Sublib1	Smith2017
TIF35-NRg-2	YDR429C	TIF35	TTCAATACAGCGAGTAACTA	-24	Sublib1	Smith2017
GPI15-TRg-1	YNL038W	GPI15	TATTATGAAAGTTACATATG	-37	Sublib1	Smith2017
NOP1-NRg-5	YDL014W	NOP1	CCGATGTAAGGAAAACTTCT	11	Sublib1	Smith2017
GPI15-TRg-4	YNL038W	GPI15	CATTTTCTTCAGGTGTACCG	-110	Sublib1	Smith2017
COG4-TRg-1	YPR105C	COG4	AGGAATTGTGAAAAAAGTGT	-41	Sublib1	Smith2017
TFA1-TRg-1	YKL028W	TFA1	AAGCTAATTAAGTGTAAACT	-42	Sublib1	Smith2017
RHO1-NRg-2	YPR165W	RHO1	TTTTCTGAGGCGAAGCAAAT	-117	Sublib1	Smith2017
RHO1-NRg-1	YPR165W	RHO1	TAAAATAAATATATACGATT	-12	Sublib1	Smith2017
CDC55-NRg-2	YGL190C	CDC55	ATCTCATTAAAGGGAAGAAA	-92	Sublib1	Smith2017
IDI1-NRg-7	YPL117C	IDI1	TAAAGGGAAAAGAATCGGCT	-120	Sublib1	Smith2017
RPL32-TRg-5	YBL092W	RPL32	GTCTGGAGAGTGGGCTTAGC	-191	Sublib1	Smith2017
RPB5-TRg-4	YBR154C	RPB5	TTATTCAAAACGACGCAATT	-47	Sublib1	Smith2017
DIP2-TRg-5	YLR129W	DIP2	GTTACCCTTCTAAGATAGAT	-108	Sublib1	Smith2017
DIP2-TRg-1	YLR129W	DIP2	ATAGATGTAGATATTGTATA	-16	Sublib1	Smith2017
RPC40-TRg-2	YPR110C	RPC40	CTCATATTATGTAGAAGAGC	-40	Sublib1	Smith2017
CDC6-TRg-5	YJL194W	CDC6	GATCAGGAAATTACCCACTT	-140	Sublib1	Smith2017
CDC6-TRg-3	YJL194W	CDC6	ACTTAGGAAATTGAGTTGGC	-124	Sublib1	Smith2017
DAD2-TRg-2	YKR083C	DAD2	AAGTACTTACAAAAGGTTAG	-32	Sublib1	Smith2017
RVS161-TRg-2	YCR009C	RVS161	GGGAAAACAAATTTAATAAC	-44	Sublib1	Smith2017
RVS161-TRg-1	YCR009C	RVS161	GGCAGACGTGAGAGAAGAAA	-23	Sublib1	Smith2017
SUP45-NRg-3	YBR143C	SUP45	ATTGATTTGACGCTTAGCAC	-110	Sublib1	Smith2017
SRB6-NRg-5	YBR253W	SRB6	TAATTCAGTCCGGGTCACAC	-86	Sublib1	Smith2017
RPC11-TRg-4	YDR045C	RPC11	ACTAGAGCAAGTGAACGAAC	-73	Sublib1	Smith2017
RKI1-TRg-8	YOR095C	RKI1	TGAGGGAAAAGCGATTAACT	-170	Sublib1	Smith2017
NIP7-TRg-3	YPL211W	NIP7	AAGTAAGCAATGTATTATTG	-67	Sublib1	Smith2017
RPL33A-NRg-12	YPL143W	RPL33A	GAGGGACAGGATACGAGTTT	-144	Sublib1	Smith2017
SAM50-TRg-4	YNL026W	SAM50	ATAAAACAGTGATATTCTTA	-131	Sublib1	Smith2017
NOP4-NRg-1	YPL043W	NOP4	CGTTCCATGGGTAACCCTAT	-121	Sublib1	Smith2017
NOP4-NRg-3	YPL043W	NOP4	ATATAACCGCACAAACGTAA	-154	Sublib1	Smith2017
SMX2-TRg-5	YFL017W-A	SMX2	TTGTGCTGATAGAAACAATG	-104	Sublib1	Smith2017
POL12-NRg-2	YBL035C	POL12	AACTCTGGTGAGACGCGTCA	-110	Sublib1	Smith2017
BMS1-NRg-2	YPL217C	BMS1	TTTGTACGGACATTAAACTT	-99	Sublib1	Smith2017
RPA190-TRg-5	YOR341W	RPA190	TTATTATTACCCGTTTTCTT	-217	Sublib1	Smith2017
ALG14-NRg-4	YBR070C	ALG14	TTGTACATGAAATATTAGGA	-59	Sublib1	Smith2017
ALG14-NRg-1	YBR070C	ALG14	ACCGCCGATTACAGTTATTG	-32	Sublib1	Smith2017
PRE5-NRg-1	YMR314W	PRE5	CCACGTCTACCTAAATGTAG	-35	Sublib1	Smith2017
BIG1-NRg-2	YHR101C	BIG1	ACCTCCGCTGCTGATATTCT	-53	Sublib1	Smith2017
TFA2-TRg-4	YKR062W	TFA2	AGAAAAGCGCGAGCTTACTT	-107	Sublib1	Smith2017
IMP4-TRg-6	YNL075W	IMP4	ACACTATTCACTTCGGGTAA	-131	Sublib1	Smith2017
PAN1-NRg-1	YIR006C	PAN1	GTTTCGCCAATAGATCTATA	-41	Sublib1	Smith2017
UTP13-TRg-2	YLR222C	UTP13	TAATAGCGGTATGGCATTAA	-48	Sublib1	Smith2017
KAE1-NRg-3	YKR038C	KAE1	TCCGTATAAAGCGATATTAC	-125	Sublib1	Smith2017
ERG20-TRg-1	YJL167W	ERG20	TAAATAGAGGAAGCAACGGC	-96	Sublib1	Smith2017
CDC20-TRg-6	YGL116W	CDC20	AAAGAGGCAAAACGTAAATA	-156	Sublib1	Smith2017
PWP2-NRg-2	YCR057C	PWP2	TCGCATGTGATCAAGGTTAC	-129	Sublib1	Smith2017
COG1-NRg-1	YGL223C	COG1	GATGAACTGTAACAGAAAAT	-99	Sublib1	Smith2017
RPL1B-TRg-4	YGL135W	RPL1B	GGAAGAAAGACGCAATCAAT	-114	Sublib1	Smith2017
RPL1B-TRg-7	YGL135W	RPL1B	GACATCTTTTGGCCTCAGAT	-146	Sublib1	Smith2017
UTP20-TRg-3	YBL004W	UTP20	ACCGATTAAACAGGTAGTGT	-81	Sublib1	Smith2017
UTP20-TRg-4	YBL004W	UTP20	GTAAAAACCACCGATTAAAC	-90	Sublib1	Smith2017
RPL25-TRg-4	YOL127W	RPL25	TTCGGCTTGCCTCACTGCGT	-132	Sublib1	Smith2017
RPL25-TRg-2	YOL127W	RPL25	CGGCTTGCCTCACTGCGTTG	-130	Sublib1	Smith2017
MCM7-NRg-1	YBR202W	MCM7	CCTTTCTAAATGTAAGTTAT	-11	Sublib1	Smith2017
MRP49-TRg-5	YKL167C	MRP49	TGGGACGTTCAAAGTGATCT	-93	Sublib1	Smith2017
ERO1-NRg-3	YML130C	ERO1	AAAAATGCGAAAAATTTCCA	-111	Sublib1	Smith2017
UTP5-TRg-7	YDR398W	UTP5	TTTGATTGTCATTTAACACG	-181	Sublib1	Smith2017
MCM4-NRg-1	YPR019W	MCM4	CCAATGCGAAGTTGCTCTTC	-48	Sublib1	Smith2017
PRE3-NRg-1	YJL001W	PRE3	CCACCGGATTCCGTTGCGAG	-86	Sublib1	Smith2017
FCF1-NRg-1	YDR339C	FCF1	ATGCACAGTAATGTTTAAAG	-43	Sublib1	Smith2017
CUS1-NRg-1	YMR240C	CUS1	ACAATACCAATATACTGTAT	-34	Sublib1	Smith2017
PSF1-TRg-2	YDR013W	PSF1	AAGCTGAAAAATAGATGTGA	-34	Sublib1	Smith2017
BCP1-TRg-2	YDR361C	BCP1	TATTCCTCGCGATGAGATTG	-106	Sublib1	Smith2017
PAN1-TRg-1	YIR006C	PAN1	ACACGTCGAGAAGCAGGAAG	-22	Sublib1	Smith2017
PAN1-TRg-3	YIR006C	PAN1	AGAAAGCCATATAGATCTAT	-51	Sublib1	Smith2017
PAN1-TRg-4	YIR006C	PAN1	TTAGGGGCAAAAGTTGGTAT	-89	Sublib1	Smith2017
VPS3-TRg-2	YDR495C	VPS3	ACCGTTCCGATGGGAAAAAA	-90	Sublib1	Smith2017
YIL060W-NRg-1	YIL060W	YIL060W	TTTTATTCCAACAGTATGGG	-134	Sublib1	Smith2017
VPS53-NRg-1	YJL029C	VPS53	ATTAAGTATATATACACTTT	-32	Sublib1	Smith2017
CYR1-TRg-4	YJL005W	CYR1	AAAGTTCAGTAAAGACAGCT	-116	Sublib1	Smith2017
CYR1-TRg-7	YJL005W	CYR1	TATTTTGGAAGGAAAGCAGG	-184	Sublib1	Smith2017
MPS1-NRg-1	YDL028C	MPS1	CTATTACTCTTTGCAACCCT	-28	Sublib1	Smith2017
SRP1-TRg-5	YNL189W	SRP1	AGAGTTGATGGGGAAGGACT	-93	Sublib1	Smith2017
SRP1-TRg-4	YNL189W	SRP1	TTGATGGGGAAGGACTAGGA	-89	Sublib1	Smith2017
TAF12-TRg-2	YDR145W	TAF12	AAGTCGGAGCAAATGAATAA	-27	Sublib1	Smith2017
TAF12-TRg-3	YDR145W	TAF12	AAAATGTGTTAGACTTAAGT	-43	Sublib1	Smith2017
POP4-TRg-1	YBR257W	POP4	TACTCGATGACATGAATAAG	-22	Sublib1	Smith2017
SPT16-TRg-1	YGL207W	SPT16	ATCTTAATATTGGTGAGAAG	-23	Sublib1	Smith2017
NUP82-TRg-4	YJL061W	NUP82	ATCGACCTTCTCTCTTTTCG	-101	Sublib1	Smith2017
DML1-TRg-3	YMR211W	DML1	GATGCGATGAATTAAAACCT	-51	Sublib1	Smith2017
RPA43-NRg-3	YOR340C	RPA43	GTGTATAACGATAGTCCCTT	-51	Sublib1	Smith2017
STU2-NRg-3	YLR045C	STU2	TGCTATTTGGTCCCTAGGTC	-30	Sublib1	Smith2017
POP4-NRg-4	YBR257W	POP4	GGGTAAAAAGCGGATGAATT	-91	Sublib1	Smith2017
MCD1-TRg-2	YDL003W	MCD1	ATATATATGTACATATATAT	-59	Sublib1	Smith2017
RPS3-NRg-4	YNL178W	RPS3	TACCACTGCCCATGGGAGAA	-135	Sublib1	Smith2017
PRP9-TRg-4	YDL030W	PRP9	TTTATTCTAACTTTCCGATG	-98	Sublib1	Smith2017
RPP1-NRg-2	YHR062C	RPP1	ATTTATGCGAGGTAAAATTC	-88	Sublib1	Smith2017
MTR2-NRg-11	YKL186C	MTR2	GTGGAACAGAAAAGAAATCG	-165	Sublib1	Smith2017
GCD11-TRg-1	YER025W	GCD11	ATTTCATCTCGACCTGTACC	-18	Sublib1	Smith2017
RPF1-TRg-3	YHR088W	RPF1	ACTTTACGATTGAACACCTA	-21	Sublib1	Smith2017
SUB2-NRg-4	YDL084W	SUB2	ATATCACTGTTAACGAGTAA	-115	Sublib1	Smith2017
GPI15-TRg-3	YNL038W	GPI15	TCAATAAATGAAGCGATGTT	-85	Sublib1	Smith2017
ERG9-TRg-6	YHR190W	ERG9	AGCAGCGAGAACACGACCAC	-75	Sublib1	Smith2017
RPT2-NRg-1	YDL007W	RPT2	ATTCACATTAACCTTCTTTT	-60	Sublib1	Smith2017
YOS1-NRg-3	YER074W-A	YOS1	AAACCGCCAACTTATTGAGA	-76	Sublib1	Smith2017
SCM3-TRg-4	YDL139C	SCM3	GGCGGAAGGAGAAAGTTTCA	-107	Sublib1	Smith2017
SCM3-TRg-6	YDL139C	SCM3	TATTTTATATAATGCGCAGG	-125	Sublib1	Smith2017
RLP7-NRg-1	YNL002C	RLP7	TGTGGCAGCCTCTTCTTTCT	-22	Sublib1	Smith2017
TFB2-NRg-4	YPL122C	TFB2	GGTTATATGTGAATATATGA	-60	Sublib1	Smith2017
IMP4-TRg-1	YNL075W	IMP4	GCATGAGGTTGGACTTGAAA	-25	Sublib1	Smith2017
IMP4-TRg-3	YNL075W	IMP4	ATATATTGATTGCATGAGGT	-36	Sublib1	Smith2017
PRE4-TRg-3	YFR050C	PRE4	AAGTACAGCTAAGTTAAGAA	-18	Sublib1	Smith2017
SUB2-TRg-3	YDL084W	SUB2	CAACACGCCGAATAAACAAA	-55	Sublib1	Smith2017
RPP0-NRg-4	YLR340W	RPP0	TGATGCATTCACTCTCAGTT	-117	Sublib1	Smith2017
RPP0-NRg-3	YLR340W	RPP0	TATTCCGCTTATGTATCTTA	0	Sublib1	Smith2017
TOM40-TRg-4	YMR203W	TOM40	GCGTTTGCAAAAAGTGAAAA	-63	Sublib1	Smith2017
FUR1-NRg-12	YHR128W	FUR1	ACGGAAAGGGAAAAGTCCGC	-185	Sublib1	Smith2017
TOM40-TRg-2	YMR203W	TOM40	GTGAAAAAGGCGTCTTTTGG	-50	Sublib1	Smith2017
VMA11-NRg-4	YPL234C	VMA11	AAGAACACATCTAACCGAAG	-175	Sublib1	Smith2017
PGS1-NRg-4	YCL004W	PGS1	GCAGAAAATAAAGAAGAGAG	-99	Sublib1	Smith2017
URB1-TRg-4	YKL014C	URB1	GCTCATCGCAAAGAATAGTT	-58	Sublib1	Smith2017
ARP4-TRg-3	YJL081C	ARP4	TACAGAAAACCAAGGATTTT	-2	Sublib1	Smith2017
RPT3-TRg-3	YDR394W	RPT3	CCATGAATATAGGAAGTAAT	-77	Sublib1	Smith2017
SUI3-TRg-3	YPL237W	SUI3	GCCGGAGTCCTCATCAACGA	-123	Sublib1	Smith2017
RFC5-NRg-2	YBR087W	RFC5	ATCGCGTTAAAATATTCAAG	-78	Sublib1	Smith2017
RRP14-TRg-2	YKL082C	RRP14	TCATCTCCGGTAAAGAAAAG	-75	Sublib1	Smith2017
SCC2-TRg-1	YDR180W	SCC2	ACTTCGCTTAAAAAAAACAC	-76	Sublib1	Smith2017
SSC1-TRg-3	YJR045C	SSC1	CCAACGCCGGCTCGACGCTT	-50	Sublib1	Smith2017
RRP9-TRg-3	YPR137W	RRP9	ACGTTGAACATGATCTGAGC	-130	Sublib1	Smith2017
MOT1-NRg-9	YPL082C	MOT1	AACCGCCAAGGGAACGGAAT	-153	Sublib1	Smith2017
RPL42A-NRg-2	YNL162W	RPL42A	GATGCATTTGGACCACTTAA	-26	Sublib1	Smith2017
SEC16-TRg-7	YPL085W	SEC16	GATATACGGAAAAGGTTAAT	-151	Sublib1	Smith2017
IMP4-NRg-2	YNL075W	IMP4	TTTCATCTCATCGCATTTCC	-71	Sublib1	Smith2017
YEF3-NRg-4	YLR249W	YEF3	AGATGAGATAATTATACTCG	-121	Sublib1	Smith2017
PUP1-TRg-1	YOR157C	PUP1	AGAAGGGTGATCAGTTGAGG	-33	Sublib1	Smith2017
UTP22-TRg-6	YGR090W	UTP22	GATTTAGGCAGGACCGGTGG	-148	Sublib1	Smith2017
DBP2-NRg-4	YNL112W	DBP2	AAATTTTCTGCGATGAGCAT	-107	Sublib1	Smith2017
PRE2-TRg-7	YPR103W	PRE2	TCCGGGTATTATGTGATATG	-98	Sublib1	Smith2017
ATP16-TRg-6	YDL004W	ATP16	CATTATGGAGTCGTCTAGGA	-100	Sublib1	Smith2017
UTP13-TRg-4	YLR222C	UTP13	ATCGCTCTCAGATATAATAG	-62	Sublib1	Smith2017
DOP1-NRg-4	YDR141C	DOP1	CCGTTATAAACATAATTGGG	-24	Sublib1	Smith2017
TIM44-TRg-3	YIL022W	TIM44	GAAGACTGGTTGAGTAGCAT	-48	Sublib1	Smith2017
ATP16-TRg-2	YDL004W	ATP16	GTTCATGTTAAATTAGATGG	-56	Sublib1	Smith2017
ENP1-NRg-3	YBR247C	ENP1	TTCGTCAATGTTGAAGAAGT	-78	Sublib1	Smith2017
NAF1-TRg-3	YNL124W	NAF1	AAGATGGTAGGATGATAGGT	-43	Sublib1	Smith2017
COG4-TRg-2	YPR105C	COG4	AAGGAATTGTGAAAAAAGTG	-42	Sublib1	Smith2017
SOG2-TRg-7	YOR353C	SOG2	TCAAGATCTCTAAATATAAG	-63	Sublib1	Smith2017
YDR341C-TRg-3	YDR341C	YDR341C	CAATTTTCACAATGCATCTA	-81	Sublib1	Smith2017
YMR290W-A-TRg-10	YMR290W-A	YMR290W-A	AGGCGTAATGACAATTATAC	-152	Sublib1	Smith2017
NUP192-NRg-9	YJL039C	NUP192	GTATTGGTAAACTAGTTGAA	-127	Sublib1	Smith2017
RPS31-NRg-8	YLR167W	RPS31	CAGGATGCACGGAGGTAAAC	-211	Sublib1	Smith2017
SPC97-NRg-6	YHR172W	SPC97	TTCCGCGACTACCAGGGGAA	-75	Sublib1	Smith2017
EBP2-NRg-1	YKL172W	EBP2	AGCTCATCTCATCTGTATTT	-53	Sublib1	Smith2017
CDC48-TRg-5	YDL126C	CDC48	CAACCCCTCGAATGTGAATT	-103	Sublib1	Smith2017
RPT1-TRg-4	YKL145W	RPT1	GGTATATACAGTATTTTCCA	-61	Sublib1	Smith2017
ULP1-NRg-2	YPL020C	ULP1	ATTTTGAAAATAAAAAGAGG	-53	Sublib1	Smith2017
RPN3-TRg-6	YER021W	RPN3	CAAGAAAGAGACAAAGCAGT	-46	Sublib1	Smith2017
RPT1-TRg-5	YKL145W	RPT1	AGCTTACTATACAAAGAACT	-82	Sublib1	Smith2017
KRE5-TRg-2	YOR336W	KRE5	AATTAACTAACTATATAACG	-52	Sublib1	Smith2017
TBF1-NRg-8	YPL128C	TBF1	AGTCGGAATGAGGTCTCGCC	-93	Sublib1	Smith2017
UTP22-NRg-4	YGR090W	UTP22	AGCCGTAGGCCGACGTTCCC	-115	Sublib1	Smith2017
SSC1-NRg-4	YJR045C	SSC1	ACCGCACCGTAAGCGGTCAC	-86	Sublib1	Smith2017
REB1-TRg-4	YBR049C	REB1	TGGCAAACCAAAGGCGGCCA	-78	Sublib1	Smith2017
CDC48-NRg-9	YDL126C	CDC48	GCCGGGTAGTGCGCAAAAGG	-121	Sublib1	Smith2017
FAS2-TRg-8	YPL231W	FAS2	ACCGAAATCTCACTAAGGCA	-155	Sublib1	Smith2017
TAO3-TRg-8	YIL129C	TAO3	CATATAGAACTGTAGAAATT	-122	Sublib1	Smith2017
CKS1-TRg-5	YBR135W	CKS1	GCGGGTTATAAAAATATGTC	-103	Sublib1	Smith2017
YLR379W-TRg-7	YLR379W	YLR379W	GGGCAATCCGAGGTCCGAAG	-143	Sublib1	Smith2017
TEN1-NRg-2	YLR010C	TEN1	TGAATTATGTCCTAGAATAA	-61	Sublib1	Smith2017
RPL42A-TRg-2	YNL162W	RPL42A	CTAGTACATGAGCGCGAAGG	-65	Sublib1	Smith2017
SEC27-TRg-4	YGL137W	SEC27	GGAACATGTCGTGTAAGATT	-72	Sublib1	Smith2017
TBF1-NRg-4	YPL128C	TBF1	CAAGGAAGGGCAAAGCATTG	-64	Sublib1	Smith2017
RPT1-NRg-6	YKL145W	RPT1	AGTTTTCGGGTGGCAAAATT	-113	Sublib1	Smith2017
COG1-TRg-3	YGL223C	COG1	TGCTGAAGAAAAATGAAACA	-76	Sublib1	Smith2017
SUI1-TRg-6	YNL244C	SUI1	ATTATCACCAATAACGGGTC	-174	Sublib1	Smith2017
TIM23-TRg-6	YNR017W	TIM23	CGAACTGGCTTGCTAAAGCT	-173	Sublib1	Smith2017
CDC48-NRg-6	YDL126C	CDC48	ATTCACATTCGAGGGGTTGC	-103	Sublib1	Smith2017
EPL1-TRg-5	YFL024C	EPL1	AAAATTTTCTCCGTCGGCCG	-109	Sublib1	Smith2017
RPT5-TRg-8	YOR117W	RPT5	GTAGTTACCCGGCCAATATG	-117	Sublib1	Smith2017
ATP16-NRg-4	YDL004W	ATP16	ACTCCATAATGCGCTTTGAT	-108	Sublib1	Smith2017
RPN6-TRg-3	YDL097C	RPN6	GTTCCAAGGGTGGCAAATGT	-80	Sublib1	Smith2017
ERG9-NRg-6	YHR190W	ERG9	AGAAAAAGGGCAAAGCAAAT	-151	Sublib1	Smith2017
SMX3-TRg-1	YPR182W	SMX3	ATGGTAAGAGCAAGAAACAA	-38	Sublib1	Smith2017
NCB2-NRg-3	YDR397C	NCB2	AAAACCGCTTCCATTTATAT	-53	Sublib1	Smith2017
SEC16-NRg-12	YPL085W	SEC16	GCCACATGTACGGTCGCTTG	-202	Sublib1	Smith2017
RPN6-TRg-2	YDL097C	RPN6	AAGCAAAGATCCGTTAAATA	-42	Sublib1	Smith2017
REB1-NRg-4	YBR049C	REB1	CTTTGTGAGGGTAGGTCCCT	-57	Sublib1	Smith2017
ATP16-TRg-9	YDL004W	ATP16	AATTTGTATATTATTCACCT	-175	Sublib1	Smith2017
ERG9-NRg-7	YHR190W	ERG9	AAAGGGCAAAGCAAATAGGA	-155	Sublib1	Smith2017
CC2	NonTargeting	NonTargeting	GTATATTCTAGCGCTGTGGC	NA	CCP2	This_Study
CC5	NonTargeting	NonTargeting	GTGTGAGAGGGGCCGTGTCT	NA	CCP2	This_Study
CC14	NonTargeting	NonTargeting	GGGGTGGACTGAGGCTGCGA	NA	CCP2	This_Study
CC15	NonTargeting	NonTargeting	GGGGGCGAGTCTGTTCGTGC	NA	CCP2	This_Study
CC16	NonTargeting	NonTargeting	CACTGGGATCCACGTCCGGG	NA	CCP2	This_Study
CC7	NonTargeting	NonTargeting	ACGGAATGGTTCTGCGTGTT	NA	CCP3	This_Study
CC8	NonTargeting	NonTargeting	GAGAAGGTCACAGCCTCTAG	NA	CCP3	This_Study
CC11	NonTargeting	NonTargeting	CCCAGTAGCTGTCGGTAGCG	NA	CCP3	This_Study
CC17	NonTargeting	NonTargeting	ATCTTTGACGCGCCGGGCGT	NA	CCP3	This_Study
CC19	NonTargeting	NonTargeting	CGCCGGGAGCGGGGAGGCTC	NA	CCP3	This_Study
CC20	NonTargeting	NonTargeting	AGTCTGCGTCTAGATGGGGC	NA	CCP3	This_Study
CC22	NonTargeting	NonTargeting	GCTCTACATTTGTTACGCTA	NA	CCP3	This_Study
CC23	NonTargeting	NonTargeting	AGGGGTGCTAGAGGTTTGCG	NA	CCP3	This_Study
CC25	NonTargeting	NonTargeting	TACGCCGTGGGTTGCAGTCG	NA	CCP3	This_Study
CC26	NonTargeting	NonTargeting	TCAAGACAGCCAATGGCCTA	NA	CCP3	This_Study
CC27	NonTargeting	NonTargeting	CCTGGGTACGCTGCGGCGGG	NA	CCP3	This_Study
CC28	NonTargeting	NonTargeting	TGAGTGAACTACGCGCGGTG	NA	CCP3	This_Study
CC30	NonTargeting	NonTargeting	GCTATGTACGCATGTCCAGA	NA	CCP3	This_Study
CC32	NonTargeting	NonTargeting	ATAACCGGTCGGAGCCGATA	NA	CCP3	This_Study
CC34	NonTargeting	NonTargeting	GGGGCACAGCGCTGAGTGTG	NA	CCP3	This_Study
CC35	NonTargeting	NonTargeting	GACCCATGGGTCAGGGGTGG	NA	CCP3	This_Study
CC36	NonTargeting	NonTargeting	AGGATGCGGACCGTGCTAGT	NA	CCP3	This_Study
CC3	NonTargeting	NonTargeting	GTGCCTGATGCGGGTTTGGG	NA	CCP3	This_Study
CC33	NonTargeting	NonTargeting	TAAGTGGGCTACGTGTATGG	NA	CCP3	This_Study

## Sheet: gRNA_query_plasmid
Guide_Name	ORF	Gene_Name	Guide_Sequence	BP_to_TSS	BC_Seq	Pools_transformed	Guide_Source	CRISPRi_Plasmid_Name	BC_CRISPRi_plasmid_name
SAP30g7	YMR263W	SAP30	ACTTAGAAATTATATAAAAG	-56	TCTGGAACGCATTTTATCTTTTTGAG	Sublib1,CCP3	This_study	MP221	MP265
YCR016Wg4	YCR016W	YCR016W	AAAATTTTCGAGCGAGAAAA	-88	GCTCAAACACGTTTAAGGGTTTGGTT	Sublib1,CCP3	This_study	MP243	MP256
YLR050Cg1	YLR050C	YLR050C	AGAATTATCGGCTTTTGTAC	-100	CTAAGAAAGTTTTTTTAATTTGCCCA	Sublib1,CCP3	This_study	MP246	MP259
SEC22g1	YLR268W	SEC22	CTCTACTTGTTTATCTTCTA	-57	AAATTAAACTTTTTCTAGCTTACCAC	Sublib1,CCP3	This_study	MP86	MP124
SEC22g2	YLR268W	SEC22	GTAGATATATTATATTACAT	-34	TGCTAAAGTACTTTAACTGTTGCGTA	Sublib1,CCP3	This_study	MP97	MP125
GET2g2	YER083C	GET2	TGGGACAAAAGAACAAGAAT	-79	AAAGAAATGTTATTTAACTTTGTTAG	Sublib1,CCP3	This_study	MP147	MP156
COG8g2	YML071C	COG8	ATGTACGTATAAAAAGAAAA	-79	CCGCGAAGTGGGTTTAGGGTTTCGGG	Sublib1,CCP2,CCP3	This_study	MP101	MP130
PRE7g7	YBL041W	PRE7	TTTTCCAACTTAAAGGATCG	-76	TCTTCAATTTTTTTTGAGGTTTGTGT	Sublib1,CCP2	Smith2017	MP158	MP177
PRE4g3	YFR050C	PRE4	AAGTACAGCTAAGTTAAGAA	-18	CCTGCAAGTCATTGACGCTAACTAAT	Sublib1,CCP3	Smith2017	MP160	MP179
PRE4g9	YFR050C	PRE4	GATTGACGGGTAACCCTAAA	-105	CAAGAAAGTGTTTTCTTTTTTTGGCA	Sublib1,CCP2	Smith2017	MP164	MP184
RPN5g1	YDL147W	RPN5	TCTGATGTAGTGTCCTGTTA	-32	CCGGGAAACGGCTTGAGGGTTGCGCT	Sublib1,CCP3	Smith2017	MP161	MP182
COG3g1	YER157W	COG3	TCCATTGTTATGTAAAGTCT	-75	CCACCAACTACTTTTCAATTTCTTTG	Sublib1,CCP2	Smith2017	MP165	MP185
SED5g5	YLR026C	SED5	TGTTGTTGTAATATCCGGGT	-106	CCATCAACGTTTTTCGAGCTTCTACT	Sublib1,CCP2	Smith2017	MP166	MP203
IMP4g6	YNL075W	IMP4	ACACTATTCACTTCGGGTAA	-131	CAATTAAGAGTCTTTATTGTTACTAA	Sublib1,CCP2	Smith2017	MP167	MP189
DIP2g5	YLR129W	DIP2	GTTACCCTTCTAAGATAGAT	-108	ATTCGAATTAGTTTAATGATTTTATG	Sublib1,CCP2	Smith2017	MP168	MP192
PWP2g2_BC1	YCR057C	PWP2	TCGCATGTGATCAAGGTTAC	-129	TGAGTAACCCTATTTTTTATTCTTTA	Sublib1,CCP2	Smith2017	MP170	MP205
PWP2g2_BC2	YCR057C	PWP2	TCGCATGTGATCAAGGTTAC	-129	AACCAAACCTACTTGATACTTCCGTT	Sublib1,CCP3	Smith2017	MP170	MP206
TIF6g8	YPR016C	TIF6	ACGGGTAATGCTCATCCATT	-145	AGATAAACGTAATTTTAGGTTTCTGT	Sublib1,CCP2	Smith2017	MP172	MP196
RPF1g3	YHR088W	RPF1	ACTTTACGATTGAACACCTA	-21	TAGACAACCTACTTAATGATTGAAGT	Sublib1,CCP3	Smith2017	MP173	MP197
MAK16g1	YAL025C	MAK16	TGAAAAAGTGATTGGTATAG	-72	CAGTTAACAAAATTTTCGATTACTTG	Sublib1,CCP3	Smith2017	MP176	MP210
CC8	NonTargeting	NonTargeting	GAGAAGGTCACAGCCTCTAG	NA	ATTGTAAGTGATTTCCCGTTTGGATT	CCP2,CCP3	This_study	MP137	MP148
CC8_BC2	NonTargeting	NonTargeting	GAGAAGGTCACAGCCTCTAG	NA	TCAGCAATGAGGTTTATGTTTAACGG	Sublib1,CCP3	This_study	MP137	MP149
CC16	NonTargeting	NonTargeting	CACTGGGATCCACGTCCGGG	NA	AAGCGAATATCATTGGCGTTTCTGTA	Sublib1,CCP3	This_study	MP138	MP150
CC16_BC2	NonTargeting	NonTargeting	CACTGGGATCCACGTCCGGG	NA	ATATCAAAATAATTAAATTTTAGTCG	CCP2,CCP3	This_study	MP138	MP151
CC17	NonTargeting	NonTargeting	ATCTTTGACGCGCCGGGCGT	NA	AAGTGAAGTTCGTTCAAACTTGTCTT	CCP2,CCP3	This_study	MP139	MP152

## Sheet: double_crispri_pools
Strain	Category	Date	Pool
CC8-CC8	"WT" control	2017-02-13	WT_Pool_2
CC8-CC17	"WT" control	2017-02-13	WT_Pool_2
CC8-CC19	"WT" control	2017-02-13	WT_Pool_2
CC8-CC20	"WT" control	2017-02-13	WT_Pool_2
CC8-CC23	"WT" control	2017-02-13	WT_Pool_2
CC8-CC25	"WT" control	2017-02-13	WT_Pool_2
CC8-CC27	"WT" control	2017-02-13	WT_Pool_2
CC8-CC28	"WT" control	2017-02-13	WT_Pool_2
CC8-CC30	"WT" control	2017-02-13	WT_Pool_2
CC8-CC32	"WT" control	2017-02-13	WT_Pool_2
CC8-CC34	"WT" control	2017-02-13	WT_Pool_2
CC8-CC35	"WT" control	2017-02-13	WT_Pool_2
CC8-CC36	"WT" control	2017-02-13	WT_Pool_2
CC8-CC11	"WT" control	2017-02-13	WT_Pool_2
CC8-CC22	"WT" control	2017-02-13	WT_Pool_2
CC8-CC26	"WT" control	2017-02-13	WT_Pool_2
CC8-CC7	"WT" control	2017-02-13	WT_Pool_2
CC16-CC8	"WT" control	2017-02-13	WT_Pool_2
CC16-CC17	"WT" control	2017-02-13	WT_Pool_2
CC16-CC19	"WT" control	2017-02-13	WT_Pool_2
CC16-CC20	"WT" control	2017-02-13	WT_Pool_2
CC16-CC23	"WT" control	2017-02-13	WT_Pool_2
CC16-CC25	"WT" control	2017-02-13	WT_Pool_2
CC16-CC27	"WT" control	2017-02-13	WT_Pool_2
CC16-CC28	"WT" control	2017-02-13	WT_Pool_2
CC16-CC30	"WT" control	2017-02-13	WT_Pool_2
CC16-CC32	"WT" control	2017-02-13	WT_Pool_2
CC16-CC34	"WT" control	2017-02-13	WT_Pool_2
CC16-CC35	"WT" control	2017-02-13	WT_Pool_2
CC16-CC36	"WT" control	2017-02-13	WT_Pool_2
CC16-CC11	"WT" control	2017-02-13	WT_Pool_2
CC16-CC22	"WT" control	2017-02-13	WT_Pool_2
CC16-CC26	"WT" control	2017-02-13	WT_Pool_2
CC16-CC7	"WT" control	2017-02-13	WT_Pool_2
CC17-CC8	"WT" control	2017-02-13	WT_Pool_2
CC17-CC17	"WT" control	2017-02-13	WT_Pool_2
CC17-CC19	"WT" control	2017-02-13	WT_Pool_2
CC17-CC20	"WT" control	2017-02-13	WT_Pool_2
CC17-CC23	"WT" control	2017-02-13	WT_Pool_2
CC17-CC25	"WT" control	2017-02-13	WT_Pool_2
CC17-CC27	"WT" control	2017-02-13	WT_Pool_2
CC17-CC28	"WT" control	2017-02-13	WT_Pool_2
CC17-CC30	"WT" control	2017-02-13	WT_Pool_2
CC17-CC32	"WT" control	2017-02-13	WT_Pool_2
CC17-CC34	"WT" control	2017-02-13	WT_Pool_2
CC17-CC35	"WT" control	2017-02-13	WT_Pool_2
CC17-CC36	"WT" control	2017-02-13	WT_Pool_2
CC17-CC11	"WT" control	2017-02-13	WT_Pool_2
CC17-CC22	"WT" control	2017-02-13	WT_Pool_2
CC17-CC26	"WT" control	2017-02-13	WT_Pool_2
CC17-CC7	"WT" control	2017-02-13	WT_Pool_2
CC8_BC2-CC8	"WT" control	2017-02-13	WT_Pool_2
CC8_BC2-CC17	"WT" control	2017-02-13	WT_Pool_2
CC8_BC2-CC19	"WT" control	2017-02-13	WT_Pool_2
CC8_BC2-CC20	"WT" control	2017-02-13	WT_Pool_2
CC8_BC2-CC23	"WT" control	2017-02-13	WT_Pool_2
CC8_BC2-CC25	"WT" control	2017-02-13	WT_Pool_2
CC8_BC2-CC27	"WT" control	2017-02-13	WT_Pool_2
CC8_BC2-CC28	"WT" control	2017-02-13	WT_Pool_2
CC8_BC2-CC30	"WT" control	2017-02-13	WT_Pool_2
CC8_BC2-CC32	"WT" control	2017-02-13	WT_Pool_2
CC8_BC2-CC34	"WT" control	2017-02-13	WT_Pool_2
CC8_BC2-CC35	"WT" control	2017-02-13	WT_Pool_2
CC8_BC2-CC36	"WT" control	2017-02-13	WT_Pool_2
CC8_BC2-CC11	"WT" control	2017-02-13	WT_Pool_2
CC8_BC2-CC22	"WT" control	2017-02-13	WT_Pool_2
CC8_BC2-CC26	"WT" control	2017-02-13	WT_Pool_2
CC8_BC2-CC7	"WT" control	2017-02-13	WT_Pool_2
CC16_BC2-CC8	"WT" control	2017-02-13	WT_Pool_2
CC16_BC2-CC17	"WT" control	2017-02-13	WT_Pool_2
CC16_BC2-CC19	"WT" control	2017-02-13	WT_Pool_2
CC16_BC2-CC20	"WT" control	2017-02-13	WT_Pool_2
CC16_BC2-CC23	"WT" control	2017-02-13	WT_Pool_2
CC16_BC2-CC25	"WT" control	2017-02-13	WT_Pool_2
CC16_BC2-CC27	"WT" control	2017-02-13	WT_Pool_2
CC16_BC2-CC28	"WT" control	2017-02-13	WT_Pool_2
CC16_BC2-CC30	"WT" control	2017-02-13	WT_Pool_2
CC16_BC2-CC32	"WT" control	2017-02-13	WT_Pool_2
CC16_BC2-CC34	"WT" control	2017-02-13	WT_Pool_2
CC16_BC2-CC35	"WT" control	2017-02-13	WT_Pool_2
CC16_BC2-CC36	"WT" control	2017-02-13	WT_Pool_2
CC16_BC2-CC11	"WT" control	2017-02-13	WT_Pool_2
CC16_BC2-CC22	"WT" control	2017-02-13	WT_Pool_2
CC16_BC2-CC26	"WT" control	2017-02-13	WT_Pool_2
CC16_BC2-CC7	"WT" control	2017-02-13	WT_Pool_2
CC8-CC5	"WT" control	2017-02-13	WT_Pool_3
CC8-CC16	"WT" control	2017-02-13	WT_Pool_3
CC8-CC14	"WT" control	2017-02-13	WT_Pool_3
CC8-CC15	"WT" control	2017-02-13	WT_Pool_3
CC8-CC2	"WT" control	2017-02-13	WT_Pool_3
CC8_BC2-CC5	"WT" control	2017-02-13	WT_Pool_3
CC8_BC2-CC16	"WT" control	2017-02-13	WT_Pool_3
CC8_BC2-CC14	"WT" control	2017-02-13	WT_Pool_3
CC8_BC2-CC15	"WT" control	2017-02-13	WT_Pool_3
CC8_BC2-CC2	"WT" control	2017-02-13	WT_Pool_3
CC16_BC2-CC5	"WT" control	2017-02-13	WT_Pool_3
CC16_BC2-CC16	"WT" control	2017-02-13	WT_Pool_3
CC16_BC2-CC14	"WT" control	2017-02-13	WT_Pool_3
CC16_BC2-CC15	"WT" control	2017-02-13	WT_Pool_3
CC16_BC2-CC2	"WT" control	2017-02-13	WT_Pool_3
PRE7g7-CC5	Single mutant	2017-01-09	SM_Pool_5
PRE7g7-CC16	Single mutant	2017-01-09	SM_Pool_5
PRE7g7-CC14	Single mutant	2017-01-09	SM_Pool_5
PRE7g7-CC15	Single mutant	2017-01-09	SM_Pool_5
PRE7g7-CC2	Single mutant	2017-01-09	SM_Pool_5
PRE4g9-CC5	Single mutant	2017-01-09	SM_Pool_5
PRE4g9-CC16	Single mutant	2017-01-09	SM_Pool_5
PRE4g9-CC14	Single mutant	2017-01-09	SM_Pool_5
PRE4g9-CC15	Single mutant	2017-01-09	SM_Pool_5
PRE4g9-CC2	Single mutant	2017-01-09	SM_Pool_5
PRE4g3-CC8	Single mutant	2017-01-16	SM_Pool_6
PRE4g3-CC17	Single mutant	2017-01-16	SM_Pool_6
PRE4g3-CC19	Single mutant	2017-01-16	SM_Pool_6
PRE4g3-CC20	Single mutant	2017-01-16	SM_Pool_6
PRE4g3-CC23	Single mutant	2017-01-16	SM_Pool_6
PRE4g3-CC25	Single mutant	2017-01-16	SM_Pool_6
PRE4g3-CC27	Single mutant	2017-01-16	SM_Pool_6
PRE4g3-CC28	Single mutant	2017-01-16	SM_Pool_6
PRE4g3-CC30	Single mutant	2017-01-16	SM_Pool_6
PRE4g3-CC32	Single mutant	2017-01-16	SM_Pool_6
PRE4g3-CC34	Single mutant	2017-01-16	SM_Pool_6
PRE4g3-CC35	Single mutant	2017-01-16	SM_Pool_6
PRE4g3-CC36	Single mutant	2017-01-16	SM_Pool_6
PRE4g3-CC11	Single mutant	2017-01-16	SM_Pool_6
PRE4g3-CC22	Single mutant	2017-01-16	SM_Pool_6
PRE4g3-CC26	Single mutant	2017-01-16	SM_Pool_6
PRE4g3-CC7	Single mutant	2017-01-16	SM_Pool_6
RPN5g1-CC8	Single mutant	2017-01-16	SM_Pool_6
RPN5g1-CC17	Single mutant	2017-01-16	SM_Pool_6
RPN5g1-CC19	Single mutant	2017-01-16	SM_Pool_6
RPN5g1-CC20	Single mutant	2017-01-16	SM_Pool_6
RPN5g1-CC23	Single mutant	2017-01-16	SM_Pool_6
RPN5g1-CC25	Single mutant	2017-01-16	SM_Pool_6
RPN5g1-CC27	Single mutant	2017-01-16	SM_Pool_6
RPN5g1-CC28	Single mutant	2017-01-16	SM_Pool_6
RPN5g1-CC30	Single mutant	2017-01-16	SM_Pool_6
RPN5g1-CC32	Single mutant	2017-01-16	SM_Pool_6
RPN5g1-CC34	Single mutant	2017-01-16	SM_Pool_6
RPN5g1-CC35	Single mutant	2017-01-16	SM_Pool_6
RPN5g1-CC36	Single mutant	2017-01-16	SM_Pool_6
RPN5g1-CC11	Single mutant	2017-01-16	SM_Pool_6
RPN5g1-CC22	Single mutant	2017-01-16	SM_Pool_6
RPN5g1-CC26	Single mutant	2017-01-16	SM_Pool_6
RPN5g1-CC7	Single mutant	2017-01-16	SM_Pool_6
COG3g1-CC5	Single mutant	2017-01-09	SM_Pool_5
COG3g1-CC16	Single mutant	2017-01-09	SM_Pool_5
COG3g1-CC14	Single mutant	2017-01-09	SM_Pool_5
COG3g1-CC15	Single mutant	2017-01-09	SM_Pool_5
COG3g1-CC2	Single mutant	2017-01-09	SM_Pool_5
SED5g5-CC5	Single mutant	2017-01-09	SM_Pool_5
SED5g5-CC16	Single mutant	2017-01-09	SM_Pool_5
SED5g5-CC14	Single mutant	2017-01-09	SM_Pool_5
SED5g5-CC15	Single mutant	2017-01-09	SM_Pool_5
SED5g5-CC2	Single mutant	2017-01-09	SM_Pool_5
SEC22g1-CC8	Single mutant	2017-01-16	SM_Pool_6
SEC22g1-CC17	Single mutant	2017-01-16	SM_Pool_6
SEC22g1-CC19	Single mutant	2017-01-16	SM_Pool_6
SEC22g1-CC20	Single mutant	2017-01-16	SM_Pool_6
SEC22g1-CC23	Single mutant	2017-01-16	SM_Pool_6
SEC22g1-CC25	Single mutant	2017-01-16	SM_Pool_6
SEC22g1-CC27	Single mutant	2017-01-16	SM_Pool_6
SEC22g1-CC28	Single mutant	2017-01-16	SM_Pool_6
SEC22g1-CC30	Single mutant	2017-01-16	SM_Pool_6
SEC22g1-CC32	Single mutant	2017-01-16	SM_Pool_6
SEC22g1-CC34	Single mutant	2017-01-16	SM_Pool_6
SEC22g1-CC35	Single mutant	2017-01-16	SM_Pool_6
SEC22g1-CC36	Single mutant	2017-01-16	SM_Pool_6
SEC22g1-CC11	Single mutant	2017-01-16	SM_Pool_6
SEC22g1-CC22	Single mutant	2017-01-16	SM_Pool_6
SEC22g1-CC26	Single mutant	2017-01-16	SM_Pool_6
SEC22g1-CC7	Single mutant	2017-01-16	SM_Pool_6
SEC22g2-CC8	Single mutant	2017-01-16	SM_Pool_6
SEC22g2-CC17	Single mutant	2017-01-16	SM_Pool_6
SEC22g2-CC19	Single mutant	2017-01-16	SM_Pool_6
SEC22g2-CC20	Single mutant	2017-01-16	SM_Pool_6
SEC22g2-CC23	Single mutant	2017-01-16	SM_Pool_6
SEC22g2-CC25	Single mutant	2017-01-16	SM_Pool_6
SEC22g2-CC27	Single mutant	2017-01-16	SM_Pool_6
SEC22g2-CC28	Single mutant	2017-01-16	SM_Pool_6
SEC22g2-CC30	Single mutant	2017-01-16	SM_Pool_6
SEC22g2-CC32	Single mutant	2017-01-16	SM_Pool_6
SEC22g2-CC34	Single mutant	2017-01-16	SM_Pool_6
SEC22g2-CC35	Single mutant	2017-01-16	SM_Pool_6
SEC22g2-CC36	Single mutant	2017-01-16	SM_Pool_6
SEC22g2-CC11	Single mutant	2017-01-16	SM_Pool_6
SEC22g2-CC22	Single mutant	2017-01-16	SM_Pool_6
SEC22g2-CC26	Single mutant	2017-01-16	SM_Pool_6
SEC22g2-CC7	Single mutant	2017-01-16	SM_Pool_6
COG8g2-CC5	Single mutant	2017-02-13	SM_Pool_8
COG8g2-CC8	Single mutant	2017-02-13	SM_Pool_7
COG8g2-CC16	Single mutant	2017-02-13	SM_Pool_8
COG8g2-CC17	Single mutant	2017-02-13	SM_Pool_7
COG8g2-CC19	Single mutant	2017-02-13	SM_Pool_7
COG8g2-CC20	Single mutant	2017-02-13	SM_Pool_7
COG8g2-CC23	Single mutant	2017-02-13	SM_Pool_7
COG8g2-CC25	Single mutant	2017-02-13	SM_Pool_7
COG8g2-CC27	Single mutant	2017-02-13	SM_Pool_7
COG8g2-CC28	Single mutant	2017-02-13	SM_Pool_7
COG8g2-CC30	Single mutant	2017-02-13	SM_Pool_7
COG8g2-CC32	Single mutant	2017-02-13	SM_Pool_7
COG8g2-CC34	Single mutant	2017-02-13	SM_Pool_7
COG8g2-CC35	Single mutant	2017-02-13	SM_Pool_7
COG8g2-CC36	Single mutant	2017-02-13	SM_Pool_7
COG8g2-CC11	Single mutant	2017-02-13	SM_Pool_7
COG8g2-CC14	Single mutant	2017-02-13	SM_Pool_8
COG8g2-CC15	Single mutant	2017-02-13	SM_Pool_8
COG8g2-CC2	Single mutant	2017-02-13	SM_Pool_8
COG8g2-CC22	Single mutant	2017-02-13	SM_Pool_7
COG8g2-CC26	Single mutant	2017-02-13	SM_Pool_7
COG8g2-CC7	Single mutant	2017-02-13	SM_Pool_7
GET2g2-CC8	Single mutant	2017-01-16	SM_Pool_6
GET2g2-CC17	Single mutant	2017-01-16	SM_Pool_6
GET2g2-CC19	Single mutant	2017-01-16	SM_Pool_6
GET2g2-CC20	Single mutant	2017-01-16	SM_Pool_6
GET2g2-CC23	Single mutant	2017-01-16	SM_Pool_6
GET2g2-CC25	Single mutant	2017-01-16	SM_Pool_6
GET2g2-CC27	Single mutant	2017-01-16	SM_Pool_6
GET2g2-CC28	Single mutant	2017-01-16	SM_Pool_6
GET2g2-CC30	Single mutant	2017-01-16	SM_Pool_6
GET2g2-CC32	Single mutant	2017-01-16	SM_Pool_6
GET2g2-CC34	Single mutant	2017-01-16	SM_Pool_6
GET2g2-CC35	Single mutant	2017-01-16	SM_Pool_6
GET2g2-CC36	Single mutant	2017-01-16	SM_Pool_6
GET2g2-CC11	Single mutant	2017-01-16	SM_Pool_6
GET2g2-CC22	Single mutant	2017-01-16	SM_Pool_6
GET2g2-CC26	Single mutant	2017-01-16	SM_Pool_6
GET2g2-CC7	Single mutant	2017-01-16	SM_Pool_6
IMP4g6-CC5	Single mutant	2017-02-13	SM_Pool_8
IMP4g6-CC16	Single mutant	2017-02-13	SM_Pool_8
IMP4g6-CC14	Single mutant	2017-02-13	SM_Pool_8
IMP4g6-CC15	Single mutant	2017-02-13	SM_Pool_8
IMP4g6-CC2	Single mutant	2017-02-13	SM_Pool_8
DIP2g5-CC5	Single mutant	2017-01-09	SM_Pool_5
DIP2g5-CC16	Single mutant	2017-01-09	SM_Pool_5
DIP2g5-CC14	Single mutant	2017-01-09	SM_Pool_5
DIP2g5-CC15	Single mutant	2017-01-09	SM_Pool_5
DIP2g5-CC2	Single mutant	2017-01-09	SM_Pool_5
PWP2g2_BC1-CC5	Single mutant	2017-01-09	SM_Pool_5
PWP2g2_BC1-CC16	Single mutant	2017-01-09	SM_Pool_5
PWP2g2_BC1-CC14	Single mutant	2017-01-09	SM_Pool_5
PWP2g2_BC1-CC15	Single mutant	2017-01-09	SM_Pool_5
PWP2g2_BC1-CC2	Single mutant	2017-01-09	SM_Pool_5
PWP2g2_BC2-CC8	Single mutant	2017-01-16	SM_Pool_6
PWP2g2_BC2-CC17	Single mutant	2017-01-16	SM_Pool_6
PWP2g2_BC2-CC19	Single mutant	2017-01-16	SM_Pool_6
PWP2g2_BC2-CC20	Single mutant	2017-01-16	SM_Pool_6
PWP2g2_BC2-CC23	Single mutant	2017-01-16	SM_Pool_6
PWP2g2_BC2-CC25	Single mutant	2017-01-16	SM_Pool_6
PWP2g2_BC2-CC27	Single mutant	2017-01-16	SM_Pool_6
PWP2g2_BC2-CC28	Single mutant	2017-01-16	SM_Pool_6
PWP2g2_BC2-CC30	Single mutant	2017-01-16	SM_Pool_6
PWP2g2_BC2-CC32	Single mutant	2017-01-16	SM_Pool_6
PWP2g2_BC2-CC34	Single mutant	2017-01-16	SM_Pool_6
PWP2g2_BC2-CC35	Single mutant	2017-01-16	SM_Pool_6
PWP2g2_BC2-CC36	Single mutant	2017-01-16	SM_Pool_6
PWP2g2_BC2-CC11	Single mutant	2017-01-16	SM_Pool_6
PWP2g2_BC2-CC22	Single mutant	2017-01-16	SM_Pool_6
PWP2g2_BC2-CC26	Single mutant	2017-01-16	SM_Pool_6
PWP2g2_BC2-CC7	Single mutant	2017-01-16	SM_Pool_6
TIF6g8-CC5	Single mutant	2017-01-09	SM_Pool_5
TIF6g8-CC16	Single mutant	2017-01-09	SM_Pool_5
TIF6g8-CC14	Single mutant	2017-01-09	SM_Pool_5
TIF6g8-CC15	Single mutant	2017-01-09	SM_Pool_5
TIF6g8-CC2	Single mutant	2017-01-09	SM_Pool_5
RPF1g3-CC8	Single mutant	2017-01-16	SM_Pool_6
RPF1g3-CC17	Single mutant	2017-01-16	SM_Pool_6
RPF1g3-CC19	Single mutant	2017-01-16	SM_Pool_6
RPF1g3-CC20	Single mutant	2017-01-16	SM_Pool_6
RPF1g3-CC23	Single mutant	2017-01-16	SM_Pool_6
RPF1g3-CC25	Single mutant	2017-01-16	SM_Pool_6
RPF1g3-CC27	Single mutant	2017-01-16	SM_Pool_6
RPF1g3-CC28	Single mutant	2017-01-16	SM_Pool_6
RPF1g3-CC30	Single mutant	2017-01-16	SM_Pool_6
RPF1g3-CC32	Single mutant	2017-01-16	SM_Pool_6
RPF1g3-CC34	Single mutant	2017-01-16	SM_Pool_6
RPF1g3-CC35	Single mutant	2017-01-16	SM_Pool_6
RPF1g3-CC36	Single mutant	2017-01-16	SM_Pool_6
RPF1g3-CC11	Single mutant	2017-01-16	SM_Pool_6
RPF1g3-CC22	Single mutant	2017-01-16	SM_Pool_6
RPF1g3-CC26	Single mutant	2017-01-16	SM_Pool_6
RPF1g3-CC7	Single mutant	2017-01-16	SM_Pool_6
MAK16g1-CC8	Single mutant	2017-01-16	SM_Pool_6
MAK16g1-CC17	Single mutant	2017-01-16	SM_Pool_6
MAK16g1-CC19	Single mutant	2017-01-16	SM_Pool_6
MAK16g1-CC20	Single mutant	2017-01-16	SM_Pool_6
MAK16g1-CC23	Single mutant	2017-01-16	SM_Pool_6
MAK16g1-CC25	Single mutant	2017-01-16	SM_Pool_6
MAK16g1-CC27	Single mutant	2017-01-16	SM_Pool_6
MAK16g1-CC28	Single mutant	2017-01-16	SM_Pool_6
MAK16g1-CC30	Single mutant	2017-01-16	SM_Pool_6
MAK16g1-CC32	Single mutant	2017-01-16	SM_Pool_6
MAK16g1-CC34	Single mutant	2017-01-16	SM_Pool_6
MAK16g1-CC35	Single mutant	2017-01-16	SM_Pool_6
MAK16g1-CC36	Single mutant	2017-01-16	SM_Pool_6
MAK16g1-CC11	Single mutant	2017-01-16	SM_Pool_6
MAK16g1-CC22	Single mutant	2017-01-16	SM_Pool_6
MAK16g1-CC26	Single mutant	2017-01-16	SM_Pool_6
MAK16g1-CC7	Single mutant	2017-01-16	SM_Pool_6
YCR016Wg4-CC8	Single mutant	2017-02-13	SM_Pool_7
YCR016Wg4-CC17	Single mutant	2017-02-13	SM_Pool_7
YCR016Wg4-CC19	Single mutant	2017-02-13	SM_Pool_7
YCR016Wg4-CC20	Single mutant	2017-02-13	SM_Pool_7
YCR016Wg4-CC23	Single mutant	2017-02-13	SM_Pool_7
YCR016Wg4-CC25	Single mutant	2017-02-13	SM_Pool_7
YCR016Wg4-CC27	Single mutant	2017-02-13	SM_Pool_7
YCR016Wg4-CC28	Single mutant	2017-02-13	SM_Pool_7
YCR016Wg4-CC30	Single mutant	2017-02-13	SM_Pool_7
YCR016Wg4-CC32	Single mutant	2017-02-13	SM_Pool_7
YCR016Wg4-CC34	Single mutant	2017-02-13	SM_Pool_7
YCR016Wg4-CC35	Single mutant	2017-02-13	SM_Pool_7
YCR016Wg4-CC36	Single mutant	2017-02-13	SM_Pool_7
YCR016Wg4-CC11	Single mutant	2017-02-13	SM_Pool_7
YCR016Wg4-CC22	Single mutant	2017-02-13	SM_Pool_7
YCR016Wg4-CC26	Single mutant	2017-02-13	SM_Pool_7
YCR016Wg4-CC7	Single mutant	2017-02-13	SM_Pool_7
YLR050Cg1-CC8	Single mutant	2017-02-13	SM_Pool_7
YLR050Cg1-CC17	Single mutant	2017-02-13	SM_Pool_7
YLR050Cg1-CC19	Single mutant	2017-02-13	SM_Pool_7
YLR050Cg1-CC20	Single mutant	2017-02-13	SM_Pool_7
YLR050Cg1-CC23	Single mutant	2017-02-13	SM_Pool_7
YLR050Cg1-CC25	Single mutant	2017-02-13	SM_Pool_7
YLR050Cg1-CC27	Single mutant	2017-02-13	SM_Pool_7
YLR050Cg1-CC28	Single mutant	2017-02-13	SM_Pool_7
YLR050Cg1-CC30	Single mutant	2017-02-13	SM_Pool_7
YLR050Cg1-CC32	Single mutant	2017-02-13	SM_Pool_7
YLR050Cg1-CC34	Single mutant	2017-02-13	SM_Pool_7
YLR050Cg1-CC35	Single mutant	2017-02-13	SM_Pool_7
YLR050Cg1-CC36	Single mutant	2017-02-13	SM_Pool_7
YLR050Cg1-CC11	Single mutant	2017-02-13	SM_Pool_7
YLR050Cg1-CC22	Single mutant	2017-02-13	SM_Pool_7
YLR050Cg1-CC26	Single mutant	2017-02-13	SM_Pool_7
YLR050Cg1-CC7	Single mutant	2017-02-13	SM_Pool_7
SAP30g7-CC8	Single mutant	2017-02-13	SM_Pool_7
SAP30g7-CC17	Single mutant	2017-02-13	SM_Pool_7
SAP30g7-CC19	Single mutant	2017-02-13	SM_Pool_7
SAP30g7-CC20	Single mutant	2017-02-13	SM_Pool_7
SAP30g7-CC23	Single mutant	2017-02-13	SM_Pool_7
SAP30g7-CC25	Single mutant	2017-02-13	SM_Pool_7
SAP30g7-CC27	Single mutant	2017-02-13	SM_Pool_7
SAP30g7-CC28	Single mutant	2017-02-13	SM_Pool_7
SAP30g7-CC30	Single mutant	2017-02-13	SM_Pool_7
SAP30g7-CC32	Single mutant	2017-02-13	SM_Pool_7
SAP30g7-CC34	Single mutant	2017-02-13	SM_Pool_7
SAP30g7-CC35	Single mutant	2017-02-13	SM_Pool_7
SAP30g7-CC36	Single mutant	2017-02-13	SM_Pool_7
SAP30g7-CC11	Single mutant	2017-02-13	SM_Pool_7
SAP30g7-CC22	Single mutant	2017-02-13	SM_Pool_7
SAP30g7-CC26	Single mutant	2017-02-13	SM_Pool_7
SAP30g7-CC7	Single mutant	2017-02-13	SM_Pool_7
CC16-RPL15A-NRg-4	Single mutant	2017-02-13	DM_Pool_6
CC16-RPL15A-NRg-5	Single mutant	2017-02-13	DM_Pool_6
CC16-KRE33-TRg-1	Single mutant	2017-02-13	DM_Pool_6
CC16-PMI40-NRg-1	Single mutant	2017-02-13	DM_Pool_6
CC16-NOP19-NRg-3	Single mutant	2017-02-13	DM_Pool_6
CC16-SRP14-NRg-4	Single mutant	2017-02-13	DM_Pool_6
CC16-SEC27-TRg-2	Single mutant	2017-02-13	DM_Pool_6
CC16-GPI14-TRg-3	Single mutant	2017-02-13	DM_Pool_6
CC16-PAH1-TRg-7	Single mutant	2017-02-13	DM_Pool_6
CC16-PAH1-TRg-6	Single mutant	2017-02-13	DM_Pool_6
CC16-PAH1-TRg-5	Single mutant	2017-02-13	DM_Pool_6
CC16-PAH1-TRg-3	Single mutant	2017-02-13	DM_Pool_6
CC16-COG3-TRg-1	Single mutant	2017-02-13	DM_Pool_6
CC16-HTS1-NRg-5	Single mutant	2017-02-13	DM_Pool_6
CC16-MSN5-TRg-7	Single mutant	2017-02-13	DM_Pool_6
CC16-ERG26-TRg-1	Single mutant	2017-02-13	DM_Pool_6
CC16-SMD2-TRg-5	Single mutant	2017-02-13	DM_Pool_6
CC16-SMD2-TRg-4	Single mutant	2017-02-13	DM_Pool_6
CC16-SMD2-TRg-1	Single mutant	2017-02-13	DM_Pool_6
CC16-PRE7-TRg-4	Single mutant	2017-02-13	DM_Pool_6
CC16-PRE7-TRg-7	Single mutant	2017-02-13	DM_Pool_6
CC16-SEC6-TRg-3	Single mutant	2017-02-13	DM_Pool_6
CC16-ESF2-NRg-1	Single mutant	2017-02-13	DM_Pool_6
CC16-ESF2-NRg-3	Single mutant	2017-02-13	DM_Pool_6
CC16-AFG2-TRg-2	Single mutant	2017-02-13	DM_Pool_6
CC16-RRP36-TRg-3	Single mutant	2017-02-13	DM_Pool_6
CC16-RRP36-TRg-5	Single mutant	2017-02-13	DM_Pool_6
CC16-GCR1-NRg-2	Single mutant	2017-02-13	DM_Pool_6
CC16-PRE4-NRg-4	Single mutant	2017-02-13	DM_Pool_6
CC16-PRE4-NRg-9	Single mutant	2017-02-13	DM_Pool_6
CC16-DSN1-NRg-2	Single mutant	2017-02-13	DM_Pool_6
CC16-GPI11-TRg-3	Single mutant	2017-02-13	DM_Pool_6
CC16-POP3-TRg-1	Single mutant	2017-02-13	DM_Pool_6
CC16-MNE1-TRg-5	Single mutant	2017-02-13	DM_Pool_6
CC16-RRP12-NRg-1	Single mutant	2017-02-13	DM_Pool_6
CC16-RSC6-TRg-2	Single mutant	2017-02-13	DM_Pool_6
CC16-CDC25-TRg-1	Single mutant	2017-02-13	DM_Pool_6
CC16-CDC25-TRg-9	Single mutant	2017-02-13	DM_Pool_6
CC16-YPP1-NRg-3	Single mutant	2017-02-13	DM_Pool_6
CC16-NFS1-NRg-9	Single mutant	2017-02-13	DM_Pool_6
CC16-NFS1-NRg-8	Single mutant	2017-02-13	DM_Pool_6
CC16-UBA2-TRg-1	Single mutant	2017-02-13	DM_Pool_6
CC16-ARP2-NRg-3	Single mutant	2017-02-13	DM_Pool_6
CC16-MAK16-TRg-1	Single mutant	2017-02-13	DM_Pool_6
CC16-CEP3-NRg-1	Single mutant	2017-02-13	DM_Pool_6
CC16-GUK1-TRg-5	Single mutant	2017-02-13	DM_Pool_6
CC16-GUK1-TRg-2	Single mutant	2017-02-13	DM_Pool_6
CC16-GPI12-NRg-6	Single mutant	2017-02-13	DM_Pool_6
CC16-RPS5-NRg-5	Single mutant	2017-02-13	DM_Pool_6
CC16-RPS5-NRg-2	Single mutant	2017-02-13	DM_Pool_6
CC16-RPC19-NRg-1	Single mutant	2017-02-13	DM_Pool_6
CC16-TIM54-TRg-1	Single mutant	2017-02-13	DM_Pool_6
CC16-TEN1-TRg-2	Single mutant	2017-02-13	DM_Pool_6
CC16-SAH1-NRg-4	Single mutant	2017-02-13	DM_Pool_6
CC16-SAH1-NRg-5	Single mutant	2017-02-13	DM_Pool_6
CC16-SAH1-NRg-3	Single mutant	2017-02-13	DM_Pool_6
CC16-ATP15-NRg-5	Single mutant	2017-02-13	DM_Pool_6
CC16-SCD5-TRg-5	Single mutant	2017-02-13	DM_Pool_6
CC16-ARB1-NRg-2	Single mutant	2017-02-13	DM_Pool_6
CC16-ARB1-NRg-4	Single mutant	2017-02-13	DM_Pool_6
CC16-PUP2-TRg-1	Single mutant	2017-02-13	DM_Pool_6
CC16-CCT8-TRg-2	Single mutant	2017-02-13	DM_Pool_6
CC16-MCM4-TRg-1	Single mutant	2017-02-13	DM_Pool_6
CC16-LSM4-TRg-1	Single mutant	2017-02-13	DM_Pool_6
CC16-NOP53-NRg-1	Single mutant	2017-02-13	DM_Pool_6
CC16-ATP3-TRg-4	Single mutant	2017-02-13	DM_Pool_6
CC16-AFG2-NRg-3	Single mutant	2017-02-13	DM_Pool_6
CC16-PRO3-NRg-3	Single mutant	2017-02-13	DM_Pool_6
CC16-NRD1-NRg-10	Single mutant	2017-02-13	DM_Pool_6
CC16-SEC61-TRg-2	Single mutant	2017-02-13	DM_Pool_6
CC16-RHO3-TRg-4	Single mutant	2017-02-13	DM_Pool_6
CC16-SNF2-TRg-6	Single mutant	2017-02-13	DM_Pool_6
CC16-SMD2-NRg-3	Single mutant	2017-02-13	DM_Pool_6
CC16-RSC4-TRg-2	Single mutant	2017-02-13	DM_Pool_6
CC16-RSC4-TRg-1	Single mutant	2017-02-13	DM_Pool_6
CC16-TIF34-TRg-2	Single mutant	2017-02-13	DM_Pool_6
CC16-BET1-NRg-1	Single mutant	2017-02-13	DM_Pool_6
CC16-CDC8-NRg-2	Single mutant	2017-02-13	DM_Pool_6
CC16-PRP42-TRg-2	Single mutant	2017-02-13	DM_Pool_6
CC16-RRB1-TRg-2	Single mutant	2017-02-13	DM_Pool_6
CC16-SPC24-TRg-1	Single mutant	2017-02-13	DM_Pool_6
CC16-ILS1-NRg-1	Single mutant	2017-02-13	DM_Pool_6
CC16-GFA1-TRg-2	Single mutant	2017-02-13	DM_Pool_6
CC16-SEC21-NRg-10	Single mutant	2017-02-13	DM_Pool_6
CC16-RPC10-NRg-1	Single mutant	2017-02-13	DM_Pool_6
CC16-RPB10-TRg-3	Single mutant	2017-02-13	DM_Pool_6
CC16-RPB10-TRg-2	Single mutant	2017-02-13	DM_Pool_6
CC16-YNL181W-TRg-1	Single mutant	2017-02-13	DM_Pool_6
CC16-RAD3-NRg-1	Single mutant	2017-02-13	DM_Pool_6
CC16-NOP10-TRg-1	Single mutant	2017-02-13	DM_Pool_6
CC16-BFR2-TRg-3	Single mutant	2017-02-13	DM_Pool_6
CC16-MCM2-TRg-6	Single mutant	2017-02-13	DM_Pool_6
CC16-MCM2-TRg-4	Single mutant	2017-02-13	DM_Pool_6
CC16-MPP10-TRg-1	Single mutant	2017-02-13	DM_Pool_6
CC16-RET2-TRg-4	Single mutant	2017-02-13	DM_Pool_6
CC16-RET2-TRg-1	Single mutant	2017-02-13	DM_Pool_6
CC16-RPS2-NRg-1	Single mutant	2017-02-13	DM_Pool_6
CC16-RPS2-NRg-2	Single mutant	2017-02-13	DM_Pool_6
CC16-ORC4-NRg-3	Single mutant	2017-02-13	DM_Pool_6
CC16-TIP20-TRg-7	Single mutant	2017-02-13	DM_Pool_6
CC16-SMT3-TRg-1	Single mutant	2017-02-13	DM_Pool_6
CC16-MSS18-NRg-6	Single mutant	2017-02-13	DM_Pool_6
CC16-YEF3-NRg-9	Single mutant	2017-02-13	DM_Pool_6
CC16-ASK1-NRg-1	Single mutant	2017-02-13	DM_Pool_6
CC16-SMC1-TRg-1	Single mutant	2017-02-13	DM_Pool_6
CC16-NIP1-NRg-1	Single mutant	2017-02-13	DM_Pool_6
CC16-RPP1-NRg-1	Single mutant	2017-02-13	DM_Pool_6
CC16-YDJ1-TRg-6	Single mutant	2017-02-13	DM_Pool_6
CC16-SUB2-NRg-1	Single mutant	2017-02-13	DM_Pool_6
CC16-TIM10-NRg-8	Single mutant	2017-02-13	DM_Pool_6
CC16-TIM10-NRg-4	Single mutant	2017-02-13	DM_Pool_6
CC16-TIM10-NRg-7	Single mutant	2017-02-13	DM_Pool_6
CC16-SKI6-TRg-4	Single mutant	2017-02-13	DM_Pool_6
CC16-TUB4-TRg-1	Single mutant	2017-02-13	DM_Pool_6
CC16-CDC37-NRg-2	Single mutant	2017-02-13	DM_Pool_6
CC16-ISD11-TRg-3	Single mutant	2017-02-13	DM_Pool_6
CC16-YOS1-TRg-4	Single mutant	2017-02-13	DM_Pool_6
CC16-SSC1-TRg-6	Single mutant	2017-02-13	DM_Pool_6
CC16-MTR3-TRg-5	Single mutant	2017-02-13	DM_Pool_6
CC16-MTR3-TRg-6	Single mutant	2017-02-13	DM_Pool_6
CC16-TFA1-TRg-2	Single mutant	2017-02-13	DM_Pool_6
CC16-CDC3-NRg-3	Single mutant	2017-02-13	DM_Pool_6
CC16-ERG25-TA-18	Single mutant	2017-02-13	DM_Pool_6
CC16-RPB11-TRg-4	Single mutant	2017-02-13	DM_Pool_6
CC16-RPB11-TRg-1	Single mutant	2017-02-13	DM_Pool_6
CC16-RPB11-TRg-2	Single mutant	2017-02-13	DM_Pool_6
CC16-DED1-TRg-3	Single mutant	2017-02-13	DM_Pool_6
CC16-DED1-TRg-1	Single mutant	2017-02-13	DM_Pool_6
CC16-DED1-TRg-6	Single mutant	2017-02-13	DM_Pool_6
CC16-DED1-TRg-4	Single mutant	2017-02-13	DM_Pool_6
CC16-RPL10-NRg-5	Single mutant	2017-02-13	DM_Pool_6
CC16-RPL10-NRg-4	Single mutant	2017-02-13	DM_Pool_6
CC16-EFB1-NRg-1	Single mutant	2017-02-13	DM_Pool_6
CC16-EFB1-NRg-5	Single mutant	2017-02-13	DM_Pool_6
CC16-EFB1-NRg-4	Single mutant	2017-02-13	DM_Pool_6
CC16-RPT3-NRg-1	Single mutant	2017-02-13	DM_Pool_6
CC16-SAC6-TRg-8	Single mutant	2017-02-13	DM_Pool_6
CC16-SAC6-TRg-4	Single mutant	2017-02-13	DM_Pool_6
CC16-SAC6-TRg-5	Single mutant	2017-02-13	DM_Pool_6
CC16-SAC6-TRg-3	Single mutant	2017-02-13	DM_Pool_6
CC16-DIM1-TRg-5	Single mutant	2017-02-13	DM_Pool_6
CC16-DIM1-TRg-7	Single mutant	2017-02-13	DM_Pool_6
CC16-RPC17-NRg-1	Single mutant	2017-02-13	DM_Pool_6
CC16-RPC17-NRg-2	Single mutant	2017-02-13	DM_Pool_6
CC16-YDR341C-TRg-1	Single mutant	2017-02-13	DM_Pool_6
CC16-RAP1-NRg-8	Single mutant	2017-02-13	DM_Pool_6
CC16-RAP1-NRg-5	Single mutant	2017-02-13	DM_Pool_6
CC16-RAP1-NRg-2	Single mutant	2017-02-13	DM_Pool_6
CC16-SEC26-NRg-3	Single mutant	2017-02-13	DM_Pool_6
CC16-SPP41-TRg-3	Single mutant	2017-02-13	DM_Pool_6
CC16-TAP42-NRg-1	Single mutant	2017-02-13	DM_Pool_6
CC16-PGA2-TRg-6	Single mutant	2017-02-13	DM_Pool_6
CC16-BRL1-TRg-1	Single mutant	2017-02-13	DM_Pool_6
CC16-FOL2-TRg-1	Single mutant	2017-02-13	DM_Pool_6
CC16-NAB3-NRg-5	Single mutant	2017-02-13	DM_Pool_6
CC16-SNF4-TRg-4	Single mutant	2017-02-13	DM_Pool_6
CC16-HRR25-TRg-2	Single mutant	2017-02-13	DM_Pool_6
CC16-TRS23-TRg-4	Single mutant	2017-02-13	DM_Pool_6
CC16-CTR86-TRg-4	Single mutant	2017-02-13	DM_Pool_6
CC16-RPB5-TRg-5	Single mutant	2017-02-13	DM_Pool_6
CC16-SPN1-NRg-2	Single mutant	2017-02-13	DM_Pool_6
CC16-SPN1-NRg-1	Single mutant	2017-02-13	DM_Pool_6
CC16-SEC61-NRg-1	Single mutant	2017-02-13	DM_Pool_6
CC16-SEC61-NRg-7	Single mutant	2017-02-13	DM_Pool_6
CC16-TUS1-TRg-3	Single mutant	2017-02-13	DM_Pool_6
CC16-OLE1-NRg-2	Single mutant	2017-02-13	DM_Pool_6
CC16-AFG2-TRg-1	Single mutant	2017-02-13	DM_Pool_6
CC16-TOA2-NRg-1	Single mutant	2017-02-13	DM_Pool_6
CC16-USO1-TRg-1	Single mutant	2017-02-13	DM_Pool_6
CC16-UTP22-NRg-2	Single mutant	2017-02-13	DM_Pool_6
CC16-RIB1-TRg-3	Single mutant	2017-02-13	DM_Pool_6
CC16-RIB1-TRg-7	Single mutant	2017-02-13	DM_Pool_6
CC16-RIB1-TRg-4	Single mutant	2017-02-13	DM_Pool_6
CC16-COG1-TRg-1	Single mutant	2017-02-13	DM_Pool_6
CC16-RPL32-NRg-2	Single mutant	2017-02-13	DM_Pool_6
CC16-GLC7-NRg-3	Single mutant	2017-02-13	DM_Pool_6
CC16-GLC7-NRg-4	Single mutant	2017-02-13	DM_Pool_6
CC16-HSF1-TRg-2	Single mutant	2017-02-13	DM_Pool_6
CC16-DAM1-NRg-5	Single mutant	2017-02-13	DM_Pool_6
CC16-SEC18-TRg-4	Single mutant	2017-02-13	DM_Pool_6
CC16-SEC18-TRg-5	Single mutant	2017-02-13	DM_Pool_6
CC16-PAB1-NRg-3	Single mutant	2017-02-13	DM_Pool_6
CC16-POP8-TRg-2	Single mutant	2017-02-13	DM_Pool_6
CC16-PAB1-NRg-4	Single mutant	2017-02-13	DM_Pool_6
CC16-BIG1-TRg-4	Single mutant	2017-02-13	DM_Pool_6
CC16-BIG1-TRg-5	Single mutant	2017-02-13	DM_Pool_6
CC16-BIG1-TRg-6	Single mutant	2017-02-13	DM_Pool_6
CC16-RPO41-NRg-1	Single mutant	2017-02-13	DM_Pool_6
CC16-RVB2-NRg-2	Single mutant	2017-02-13	DM_Pool_6
CC16-PET117-NRg-8	Single mutant	2017-02-13	DM_Pool_6
CC16-VPS45-NRg-9	Single mutant	2017-02-13	DM_Pool_6
CC16-YCG1-NRg-1	Single mutant	2017-02-13	DM_Pool_6
CC16-NOC4-NRg-1	Single mutant	2017-02-13	DM_Pool_6
CC16-NMD3-NRg-2	Single mutant	2017-02-13	DM_Pool_6
CC16-DRS1-TRg-2	Single mutant	2017-02-13	DM_Pool_6
CC16-HTB1-NRg-2	Single mutant	2017-02-13	DM_Pool_6
CC16-IPI1-TRg-2	Single mutant	2017-02-13	DM_Pool_6
CC16-SEC18-NRg-1	Single mutant	2017-02-13	DM_Pool_6
CC16-SEC18-NRg-2	Single mutant	2017-02-13	DM_Pool_6
CC16-JIP5-NRg-2	Single mutant	2017-02-13	DM_Pool_6
CC16-YPT1-TRg-3	Single mutant	2017-02-13	DM_Pool_6
CC16-YPT1-TRg-2	Single mutant	2017-02-13	DM_Pool_6
CC16-CLF1-NRg-2	Single mutant	2017-02-13	DM_Pool_6
CC16-SNF2-NRg-7	Single mutant	2017-02-13	DM_Pool_6
CC16-SNF2-NRg-4	Single mutant	2017-02-13	DM_Pool_6
CC16-RPL25-NRg-1	Single mutant	2017-02-13	DM_Pool_6
CC16-NOP56-TRg-1	Single mutant	2017-02-13	DM_Pool_6
CC16-NOP56-TRg-2	Single mutant	2017-02-13	DM_Pool_6
CC16-TRS31-TRg-1	Single mutant	2017-02-13	DM_Pool_6
CC16-DBF4-TRg-2	Single mutant	2017-02-13	DM_Pool_6
CC16-DBF4-TRg-1	Single mutant	2017-02-13	DM_Pool_6
CC16-RPC19-TRg-4	Single mutant	2017-02-13	DM_Pool_6
CC16-RPC19-TRg-6	Single mutant	2017-02-13	DM_Pool_6
CC16-RPC19-TRg-3	Single mutant	2017-02-13	DM_Pool_6
CC16-ROK1-NRg-1	Single mutant	2017-02-13	DM_Pool_6
CC16-CDC33-TRg-4	Single mutant	2017-02-13	DM_Pool_6
CC16-DHR2-TRg-3	Single mutant	2017-02-13	DM_Pool_6
CC16-RRP42-NRg-5	Single mutant	2017-02-13	DM_Pool_6
CC16-CLF1-TRg-1	Single mutant	2017-02-13	DM_Pool_6
CC16-ERG11-NA-16	Single mutant	2017-02-13	DM_Pool_6
CC16-VAS1-NRg-4	Single mutant	2017-02-13	DM_Pool_6
CC16-PIK1-NRg-2	Single mutant	2017-02-13	DM_Pool_6
CC16-SAR1-NRg-7	Single mutant	2017-02-13	DM_Pool_6
CC16-SAR1-NRg-4	Single mutant	2017-02-13	DM_Pool_6
CC16-RPS3-TRg-1	Single mutant	2017-02-13	DM_Pool_6
CC16-YTM1-TRg-2	Single mutant	2017-02-13	DM_Pool_6
CC16-SUI3-NRg-5	Single mutant	2017-02-13	DM_Pool_6
CC16-SUI3-NRg-2	Single mutant	2017-02-13	DM_Pool_6
CC16-RRP7-TRg-4	Single mutant	2017-02-13	DM_Pool_6
CC16-RRP7-TRg-6	Single mutant	2017-02-13	DM_Pool_6
CC16-NIP7-TRg-2	Single mutant	2017-02-13	DM_Pool_6
CC16-MDM35-TRg-1	Single mutant	2017-02-13	DM_Pool_6
CC16-ALA1-NRg-1	Single mutant	2017-02-13	DM_Pool_6
CC16-DOA4-NRg-2	Single mutant	2017-02-13	DM_Pool_6
CC16-RPS13-NRg-1	Single mutant	2017-02-13	DM_Pool_6
CC16-YSF3-TRg-2	Single mutant	2017-02-13	DM_Pool_6
CC16-RPS2-NRg-11	Single mutant	2017-02-13	DM_Pool_6
CC16-SSL1-TRg-10	Single mutant	2017-02-13	DM_Pool_6
CC16-NIP7-TRg-1	Single mutant	2017-02-13	DM_Pool_6
CC16-LST8-NRg-1	Single mutant	2017-02-13	DM_Pool_6
CC16-TAF4-TRg-3	Single mutant	2017-02-13	DM_Pool_6
CC16-HAS1-TRg-2	Single mutant	2017-02-13	DM_Pool_6
CC16-GLC7-TRg-2	Single mutant	2017-02-13	DM_Pool_6
CC16-CDC45-NRg-1	Single mutant	2017-02-13	DM_Pool_6
CC16-SEC22-NRg-8	Single mutant	2017-02-13	DM_Pool_6
CC16-YOS1-TRg-2	Single mutant	2017-02-13	DM_Pool_6
CC16-RBA50-TRg-3	Single mutant	2017-02-13	DM_Pool_6
CC16-SPP41-NRg-2	Single mutant	2017-02-13	DM_Pool_6
CC16-PRP46-TRg-2	Single mutant	2017-02-13	DM_Pool_6
CC16-PGA2-NRg-1	Single mutant	2017-02-13	DM_Pool_6
CC16-CBF5-TRg-3	Single mutant	2017-02-13	DM_Pool_6
CC16-TCP1-NRg-3	Single mutant	2017-02-13	DM_Pool_6
CC16-TCP1-NRg-2	Single mutant	2017-02-13	DM_Pool_6
CC16-ERG26-NRg-2	Single mutant	2017-02-13	DM_Pool_6
CC16-ERG26-NRg-4	Single mutant	2017-02-13	DM_Pool_6
CC16-MES1-TRg-5	Single mutant	2017-02-13	DM_Pool_6
CC16-HTS1-TRg-2	Single mutant	2017-02-13	DM_Pool_6
CC16-SSS1-TRg-3	Single mutant	2017-02-13	DM_Pool_6
CC16-SSS1-TRg-2	Single mutant	2017-02-13	DM_Pool_6
CC16-SYS1-TRg-7	Single mutant	2017-02-13	DM_Pool_6
CC16-SYS1-TRg-2	Single mutant	2017-02-13	DM_Pool_6
CC16-SYS1-TRg-1	Single mutant	2017-02-13	DM_Pool_6
CC16-BFR2-TRg-1	Single mutant	2017-02-13	DM_Pool_6
CC16-EOS1-TRg-3	Single mutant	2017-02-13	DM_Pool_6
CC16-TAF4-NRg-1	Single mutant	2017-02-13	DM_Pool_6
CC16-ARL3-NRg-8	Single mutant	2017-02-13	DM_Pool_6
CC16-RPN5-NRg-1	Single mutant	2017-02-13	DM_Pool_6
CC16-TIM9-NRg-2	Single mutant	2017-02-13	DM_Pool_6
CC16-NUP57-NRg-3	Single mutant	2017-02-13	DM_Pool_6
CC16-VPS4-TRg-1	Single mutant	2017-02-13	DM_Pool_6
CC16-CDC3-TRg-4	Single mutant	2017-02-13	DM_Pool_6
CC16-BBP1-NRg-1	Single mutant	2017-02-13	DM_Pool_6
CC16-BBP1-NRg-2	Single mutant	2017-02-13	DM_Pool_6
CC16-USE1-NRg-3	Single mutant	2017-02-13	DM_Pool_6
CC16-CCT7-TRg-1	Single mutant	2017-02-13	DM_Pool_6
CC16-SAH1-TRg-3	Single mutant	2017-02-13	DM_Pool_6
CC16-CHS2-TRg-1	Single mutant	2017-02-13	DM_Pool_6
CC16-DPM1-TRg-2	Single mutant	2017-02-13	DM_Pool_6
CC16-BBP1-TRg-1	Single mutant	2017-02-13	DM_Pool_6
CC16-NRD1-TRg-4	Single mutant	2017-02-13	DM_Pool_6
CC16-RPB3-NRg-1	Single mutant	2017-02-13	DM_Pool_6
CC16-PHO85-NRg-6	Single mutant	2017-02-13	DM_Pool_6
CC16-SNF6-TRg-6	Single mutant	2017-02-13	DM_Pool_6
CC16-PRP38-NRg-2	Single mutant	2017-02-13	DM_Pool_6
CC16-OAR1-NRg-3	Single mutant	2017-02-13	DM_Pool_6
CC16-ROX3-NRg-1	Single mutant	2017-02-13	DM_Pool_6
CC16-YPP1-TRg-6	Single mutant	2017-02-13	DM_Pool_6
CC16-CBF2-NRg-8	Single mutant	2017-02-13	DM_Pool_6
CC16-SPT6-TRg-5	Single mutant	2017-02-13	DM_Pool_6
CC16-SEC10-NRg-1	Single mutant	2017-02-13	DM_Pool_6
CC16-NSL1-NRg-3	Single mutant	2017-02-13	DM_Pool_6
CC16-NRD1-NRg-8	Single mutant	2017-02-13	DM_Pool_6
CC16-RPB3-TRg-1	Single mutant	2017-02-13	DM_Pool_6
CC16-NRD1-NRg-4	Single mutant	2017-02-13	DM_Pool_6
CC16-RVB1-TRg-2	Single mutant	2017-02-13	DM_Pool_6
CC16-TIF5-NRg-8	Single mutant	2017-02-13	DM_Pool_6
CC16-EOS1-NRg-1	Single mutant	2017-02-13	DM_Pool_6
CC16-ERG25-NA-26	Single mutant	2017-02-13	DM_Pool_6
CC16-MSL5-NRg-4	Single mutant	2017-02-13	DM_Pool_6
CC16-SEC24-TRg-2	Single mutant	2017-02-13	DM_Pool_6
CC16-RPL30-NRg-5	Single mutant	2017-02-13	DM_Pool_6
CC16-SNU71-NRg-3	Single mutant	2017-02-13	DM_Pool_6
CC16-CDC33-NRg-1	Single mutant	2017-02-13	DM_Pool_6
CC16-RPN6-TRg-4	Single mutant	2017-02-13	DM_Pool_6
CC16-NAB2-TRg-4	Single mutant	2017-02-13	DM_Pool_6
CC16-NAB2-TRg-6	Single mutant	2017-02-13	DM_Pool_6
CC16-YTM1-NRg-1	Single mutant	2017-02-13	DM_Pool_6
CC16-OLE1-TRg-8	Single mutant	2017-02-13	DM_Pool_6
CC16-OLE1-TRg-1	Single mutant	2017-02-13	DM_Pool_6
CC16-UTP7-TRg-4	Single mutant	2017-02-13	DM_Pool_6
CC16-ACT1-NRg-6	Single mutant	2017-02-13	DM_Pool_6
CC16-RPL18A-NRg-3	Single mutant	2017-02-13	DM_Pool_6
CC16-BRX1-NRg-1	Single mutant	2017-02-13	DM_Pool_6
CC16-NAF1-TRg-8	Single mutant	2017-02-13	DM_Pool_6
CC16-NAF1-TRg-6	Single mutant	2017-02-13	DM_Pool_6
CC16-NAF1-TRg-4	Single mutant	2017-02-13	DM_Pool_6
CC16-CDC8-TRg-2	Single mutant	2017-02-13	DM_Pool_6
CC16-NSE4-TRg-1	Single mutant	2017-02-13	DM_Pool_6
CC16-PAB1-NRg-2	Single mutant	2017-02-13	DM_Pool_6
CC16-PRP43-TRg-4	Single mutant	2017-02-13	DM_Pool_6
CC16-SEC2-NRg-3	Single mutant	2017-02-13	DM_Pool_6
CC16-SEC2-NRg-6	Single mutant	2017-02-13	DM_Pool_6
CC16-MPP10-NRg-5	Single mutant	2017-02-13	DM_Pool_6
CC16-YDR355C-TRg-2	Single mutant	2017-02-13	DM_Pool_6
CC16-YLR339C-TRg-9	Single mutant	2017-02-13	DM_Pool_6
CC16-SNM1-TRg-2	Single mutant	2017-02-13	DM_Pool_6
CC16-ALR1-NRg-4	Single mutant	2017-02-13	DM_Pool_6
CC16-ALR1-NRg-1	Single mutant	2017-02-13	DM_Pool_6
CC16-ALR1-NRg-3	Single mutant	2017-02-13	DM_Pool_6
CC16-RPL10-TRg-1	Single mutant	2017-02-13	DM_Pool_6
CC16-RPL28-TRg-2	Single mutant	2017-02-13	DM_Pool_6
CC16-UTP25-TRg-1	Single mutant	2017-02-13	DM_Pool_6
CC16-POB3-TRg-1	Single mutant	2017-02-13	DM_Pool_6
CC16-POB3-TRg-3	Single mutant	2017-02-13	DM_Pool_6
CC16-POB3-TRg-2	Single mutant	2017-02-13	DM_Pool_6
CC16-MED11-TRg-1	Single mutant	2017-02-13	DM_Pool_6
CC16-ISA1-TRg-15	Single mutant	2017-02-13	DM_Pool_6
CC16-RRP1-NRg-1	Single mutant	2017-02-13	DM_Pool_6
CC16-MES1-NRg-1	Single mutant	2017-02-13	DM_Pool_6
CC16-SEC13-NRg-5	Single mutant	2017-02-13	DM_Pool_6
CC16-MCM2-NRg-2	Single mutant	2017-02-13	DM_Pool_6
CC16-ALA1-TRg-4	Single mutant	2017-02-13	DM_Pool_6
CC16-MTG2-TRg-5	Single mutant	2017-02-13	DM_Pool_6
CC16-TIF35-NRg-3	Single mutant	2017-02-13	DM_Pool_6
CC16-NSE1-TRg-3	Single mutant	2017-02-13	DM_Pool_6
CC16-NSE1-TRg-4	Single mutant	2017-02-13	DM_Pool_6
CC16-MOB2-NRg-6	Single mutant	2017-02-13	DM_Pool_6
CC16-VRG4-NRg-3	Single mutant	2017-02-13	DM_Pool_6
CC16-PRP9-TRg-3	Single mutant	2017-02-13	DM_Pool_6
CC16-HYM1-TRg-5	Single mutant	2017-02-13	DM_Pool_6
CC16-POP1-TRg-5	Single mutant	2017-02-13	DM_Pool_6
CC16-POP1-TRg-9	Single mutant	2017-02-13	DM_Pool_6
CC16-RPL17A-TRg-1	Single mutant	2017-02-13	DM_Pool_6
CC16-SLD2-TRg-1	Single mutant	2017-02-13	DM_Pool_6
CC16-CDC48-NRg-7	Single mutant	2017-02-13	DM_Pool_6
CC16-FHL1-NRg-2	Single mutant	2017-02-13	DM_Pool_6
CC16-BET3-NRg-7	Single mutant	2017-02-13	DM_Pool_6
CC16-MAK21-TRg-1	Single mutant	2017-02-13	DM_Pool_6
CC16-BRN1-TRg-4	Single mutant	2017-02-13	DM_Pool_6
CC16-FBA1-NRg-3	Single mutant	2017-02-13	DM_Pool_6
CC16-CDC42-TRg-6	Single mutant	2017-02-13	DM_Pool_6
CC16-CDC42-TRg-7	Single mutant	2017-02-13	DM_Pool_6
CC16-COG4-NRg-1	Single mutant	2017-02-13	DM_Pool_6
CC16-ATP3-NRg-3	Single mutant	2017-02-13	DM_Pool_6
CC16-ATP3-NRg-2	Single mutant	2017-02-13	DM_Pool_6
CC16-SMP3-TRg-5	Single mutant	2017-02-13	DM_Pool_6
CC16-CFT2-NRg-2	Single mutant	2017-02-13	DM_Pool_6
CC16-FAS2-TRg-5	Single mutant	2017-02-13	DM_Pool_6
CC16-DBP2-NRg-3	Single mutant	2017-02-13	DM_Pool_6
CC16-DBP2-NRg-2	Single mutant	2017-02-13	DM_Pool_6
CC16-MPS2-NRg-4	Single mutant	2017-02-13	DM_Pool_6
CC16-ARC35-TRg-2	Single mutant	2017-02-13	DM_Pool_6
CC16-ARC35-TRg-5	Single mutant	2017-02-13	DM_Pool_6
CC16-MRD1-TRg-1	Single mutant	2017-02-13	DM_Pool_6
CC16-RLP7-TRg-1	Single mutant	2017-02-13	DM_Pool_6
CC16-SPC34-TRg-1	Single mutant	2017-02-13	DM_Pool_6
CC16-CDC45-TRg-2	Single mutant	2017-02-13	DM_Pool_6
CC16-GCD6-TRg-3	Single mutant	2017-02-13	DM_Pool_6
CC16-GCD6-TRg-4	Single mutant	2017-02-13	DM_Pool_6
CC16-YPT6-NRg-2	Single mutant	2017-02-13	DM_Pool_6
CC16-RPS13-TRg-2	Single mutant	2017-02-13	DM_Pool_6
CC16-IPI3-TRg-3	Single mutant	2017-02-13	DM_Pool_6
CC16-TIF5-NRg-9	Single mutant	2017-02-13	DM_Pool_6
CC16-TIF5-NRg-7	Single mutant	2017-02-13	DM_Pool_6
CC16-TIF5-NRg-6	Single mutant	2017-02-13	DM_Pool_6
CC16-NAB3-TRg-3	Single mutant	2017-02-13	DM_Pool_6
CC16-GCD2-TRg-1	Single mutant	2017-02-13	DM_Pool_6
CC16-UBA1-TRg-2	Single mutant	2017-02-13	DM_Pool_6
CC16-SLD3-TRg-6	Single mutant	2017-02-13	DM_Pool_6
CC16-LCB1-TRg-5	Single mutant	2017-02-13	DM_Pool_6
CC16-TOA2-TRg-6	Single mutant	2017-02-13	DM_Pool_6
CC16-TOA2-TRg-1	Single mutant	2017-02-13	DM_Pool_6
CC16-TOA2-TRg-3	Single mutant	2017-02-13	DM_Pool_6
CC16-LSM2-TRg-1	Single mutant	2017-02-13	DM_Pool_6
CC16-YML6-TRg-13	Single mutant	2017-02-13	DM_Pool_6
CC16-YML6-TRg-12	Single mutant	2017-02-13	DM_Pool_6
CC16-UTP15-NRg-1	Single mutant	2017-02-13	DM_Pool_6
CC16-TIF6-NRg-8	Single mutant	2017-02-13	DM_Pool_6
CC16-SUP35-NRg-1	Single mutant	2017-02-13	DM_Pool_6
CC16-MPP10-NRg-1	Single mutant	2017-02-13	DM_Pool_6
CC16-SWI3-TRg-7	Single mutant	2017-02-13	DM_Pool_6
CC16-SSN3-NRg-2	Single mutant	2017-02-13	DM_Pool_6
CC16-SEC13-NRg-7	Single mutant	2017-02-13	DM_Pool_6
CC16-RPS15-NRg-3	Single mutant	2017-02-13	DM_Pool_6
CC16-RPL3-TRg-2	Single mutant	2017-02-13	DM_Pool_6
CC16-FBA1-NRg-2	Single mutant	2017-02-13	DM_Pool_6
CC16-FBA1-NRg-1	Single mutant	2017-02-13	DM_Pool_6
CC16-FBA1-NRg-5	Single mutant	2017-02-13	DM_Pool_6
CC16-DAM1-TRg-2	Single mutant	2017-02-13	DM_Pool_6
CC16-NHP2-TRg-2	Single mutant	2017-02-13	DM_Pool_6
CC16-HCA4-NRg-6	Single mutant	2017-02-13	DM_Pool_6
CC16-PRE3-TRg-4	Single mutant	2017-02-13	DM_Pool_6
CC16-DBP5-NRg-4	Single mutant	2017-02-13	DM_Pool_6
CC16-SPT6-NRg-4	Single mutant	2017-02-13	DM_Pool_6
CC16-SPT6-NRg-2	Single mutant	2017-02-13	DM_Pool_6
CC16-RPL18A-TRg-4	Single mutant	2017-02-13	DM_Pool_6
CC16-KSH1-TRg-1	Single mutant	2017-02-13	DM_Pool_6
CC16-KSH1-TRg-3	Single mutant	2017-02-13	DM_Pool_6
CC16-IPI3-NRg-1	Single mutant	2017-02-13	DM_Pool_6
CC16-PGA2-TRg-8	Single mutant	2017-02-13	DM_Pool_6
CC16-RPL18A-TRg-2	Single mutant	2017-02-13	DM_Pool_6
CC16-RPL33A-NRg-6	Single mutant	2017-02-13	DM_Pool_6
CC16-TAF12-NRg-2	Single mutant	2017-02-13	DM_Pool_6
CC16-USE1-TRg-5	Single mutant	2017-02-13	DM_Pool_6
CC16-YNL114C-TRg-1	Single mutant	2017-02-13	DM_Pool_6
CC16-SMC5-TRg-7	Single mutant	2017-02-13	DM_Pool_6
CC16-SMC5-TRg-6	Single mutant	2017-02-13	DM_Pool_6
CC16-RSC58-TRg-1	Single mutant	2017-02-13	DM_Pool_6
CC16-CTF13-TRg-2	Single mutant	2017-02-13	DM_Pool_6
CC16-NAB2-NRg-2	Single mutant	2017-02-13	DM_Pool_6
CC16-MCM7-TRg-4	Single mutant	2017-02-13	DM_Pool_6
CC16-BCP1-NRg-5	Single mutant	2017-02-13	DM_Pool_6
CC16-STU2-TRg-3	Single mutant	2017-02-13	DM_Pool_6
CC16-SEC21-NRg-6	Single mutant	2017-02-13	DM_Pool_6
CC16-SEC21-NRg-3	Single mutant	2017-02-13	DM_Pool_6
CC16-RPL1B-TRg-3	Single mutant	2017-02-13	DM_Pool_6
CC16-SEC20-NRg-2	Single mutant	2017-02-13	DM_Pool_6
CC16-VMA3-NRg-2	Single mutant	2017-02-13	DM_Pool_6
CC16-SEC23-NRg-5	Single mutant	2017-02-13	DM_Pool_6
CC16-CDC28-TRg-4	Single mutant	2017-02-13	DM_Pool_6
CC16-RPN12-NRg-11	Single mutant	2017-02-13	DM_Pool_6
CC16-PUP3-TRg-3	Single mutant	2017-02-13	DM_Pool_6
CC16-SEC31-TRg-2	Single mutant	2017-02-13	DM_Pool_6
CC16-SED5-TRg-6	Single mutant	2017-02-13	DM_Pool_6
CC16-SED5-TRg-5	Single mutant	2017-02-13	DM_Pool_6
CC16-RPL33A-TRg-1	Single mutant	2017-02-13	DM_Pool_6
CC16-RPL33A-TRg-2	Single mutant	2017-02-13	DM_Pool_6
CC16-MRPL11-TRg-2	Single mutant	2017-02-13	DM_Pool_6
CC16-RTP1-NRg-2	Single mutant	2017-02-13	DM_Pool_6
CC16-NUG1-TRg-2	Single mutant	2017-02-13	DM_Pool_6
CC16-VPH2-TRg-4	Single mutant	2017-02-13	DM_Pool_6
CC16-COP1-NRg-3	Single mutant	2017-02-13	DM_Pool_6
CC16-CRM1-NRg-1	Single mutant	2017-02-13	DM_Pool_6
CC16-RPL5-NRg-4	Single mutant	2017-02-13	DM_Pool_6
CC16-SNU13-NRg-4	Single mutant	2017-02-13	DM_Pool_6
CC16-PFS2-TRg-3	Single mutant	2017-02-13	DM_Pool_6
CC16-MPP10-TRg-2	Single mutant	2017-02-13	DM_Pool_6
CC16-TSR4-NRg-2	Single mutant	2017-02-13	DM_Pool_6
CC16-RSC2-TRg-1	Single mutant	2017-02-13	DM_Pool_6
CC16-SEC65-TRg-2	Single mutant	2017-02-13	DM_Pool_6
CC16-SMI1-NRg-1	Single mutant	2017-02-13	DM_Pool_6
CC16-RTT105-NRg-4	Single mutant	2017-02-13	DM_Pool_6
CC16-VMA5-TRg-3	Single mutant	2017-02-13	DM_Pool_6
CC16-VMA5-TRg-5	Single mutant	2017-02-13	DM_Pool_6
CC16-RRP1-TRg-3	Single mutant	2017-02-13	DM_Pool_6
CC16-CLC1-TRg-2	Single mutant	2017-02-13	DM_Pool_6
CC16-GCD6-NRg-1	Single mutant	2017-02-13	DM_Pool_6
CC16-GCD6-NRg-2	Single mutant	2017-02-13	DM_Pool_6
CC16-PXR1-TRg-1	Single mutant	2017-02-13	DM_Pool_6
CC16-CDC14-NRg-1	Single mutant	2017-02-13	DM_Pool_6
CC16-PCF11-TRg-6	Single mutant	2017-02-13	DM_Pool_6
CC16-PCF11-TRg-5	Single mutant	2017-02-13	DM_Pool_6
CC16-PCF11-TRg-4	Single mutant	2017-02-13	DM_Pool_6
CC16-SEC31-NRg-1	Single mutant	2017-02-13	DM_Pool_6
CC16-RRP5-NRg-1	Single mutant	2017-02-13	DM_Pool_6
CC16-PRE10-TRg-5	Single mutant	2017-02-13	DM_Pool_6
CC16-PRE10-TRg-1	Single mutant	2017-02-13	DM_Pool_6
CC16-RPS5-TRg-2	Single mutant	2017-02-13	DM_Pool_6
CC16-NSP1-TRg-4	Single mutant	2017-02-13	DM_Pool_6
CC16-PRP38-TRg-4	Single mutant	2017-02-13	DM_Pool_6
CC16-RCF1-NRg-5	Single mutant	2017-02-13	DM_Pool_6
CC16-RSC3-TRg-4	Single mutant	2017-02-13	DM_Pool_6
CC16-RSC3-TRg-5	Single mutant	2017-02-13	DM_Pool_6
CC16-RSC3-TRg-6	Single mutant	2017-02-13	DM_Pool_6
CC16-HTA1-NRg-12	Single mutant	2017-02-13	DM_Pool_6
CC16-HTA1-NRg-11	Single mutant	2017-02-13	DM_Pool_6
CC16-UTP23-TRg-2	Single mutant	2017-02-13	DM_Pool_6
CC16-GCD7-NRg-1	Single mutant	2017-02-13	DM_Pool_6
CC16-GCD7-NRg-2	Single mutant	2017-02-13	DM_Pool_6
CC16-GCD7-NRg-6	Single mutant	2017-02-13	DM_Pool_6
CC16-GAL11-NRg-2	Single mutant	2017-02-13	DM_Pool_6
CC16-GAL11-NRg-9	Single mutant	2017-02-13	DM_Pool_6
CC16-PHO4-TRg-5	Single mutant	2017-02-13	DM_Pool_6
CC16-SNP1-NRg-3	Single mutant	2017-02-13	DM_Pool_6
CC16-RPC37-TRg-5	Single mutant	2017-02-13	DM_Pool_6
CC16-CRM1-TRg-5	Single mutant	2017-02-13	DM_Pool_6
CC16-CRM1-TRg-2	Single mutant	2017-02-13	DM_Pool_6
CC16-ASK1-TRg-7	Single mutant	2017-02-13	DM_Pool_6
CC16-STU2-NRg-4	Single mutant	2017-02-13	DM_Pool_6
CC16-NEO1-NRg-3	Single mutant	2017-02-13	DM_Pool_6
CC16-GAL11-TRg-5	Single mutant	2017-02-13	DM_Pool_6
CC16-GAL11-TRg-7	Single mutant	2017-02-13	DM_Pool_6
CC16-SAM50-NRg-3	Single mutant	2017-02-13	DM_Pool_6
CC16-CSL4-TRg-2	Single mutant	2017-02-13	DM_Pool_6
CC16-CCT5-TRg-2	Single mutant	2017-02-13	DM_Pool_6
CC16-POL30-NRg-1	Single mutant	2017-02-13	DM_Pool_6
CC16-MED4-TRg-4	Single mutant	2017-02-13	DM_Pool_6
CC16-MED4-TRg-3	Single mutant	2017-02-13	DM_Pool_6
CC16-MED4-TRg-2	Single mutant	2017-02-13	DM_Pool_6
CC16-GDI1-TRg-4	Single mutant	2017-02-13	DM_Pool_6
CC16-GDI1-TRg-3	Single mutant	2017-02-13	DM_Pool_6
CC16-REB1-TRg-6	Single mutant	2017-02-13	DM_Pool_6
CC16-MRPL37-NRg-2	Single mutant	2017-02-13	DM_Pool_6
CC16-NOC3-TRg-3	Single mutant	2017-02-13	DM_Pool_6
CC16-SPC97-TRg-3	Single mutant	2017-02-13	DM_Pool_6
CC16-IPP1-TRg-3	Single mutant	2017-02-13	DM_Pool_6
CC16-IPP1-TRg-2	Single mutant	2017-02-13	DM_Pool_6
CC16-PTI1-TRg-3	Single mutant	2017-02-13	DM_Pool_6
CC16-PTI1-TRg-5	Single mutant	2017-02-13	DM_Pool_6
CC16-RFC5-NRg-1	Single mutant	2017-02-13	DM_Pool_6
CC16-CDC24-TRg-1	Single mutant	2017-02-13	DM_Pool_6
CC16-CDC24-TRg-3	Single mutant	2017-02-13	DM_Pool_6
CC16-CDC24-TRg-5	Single mutant	2017-02-13	DM_Pool_6
CC16-CDC24-TRg-6	Single mutant	2017-02-13	DM_Pool_6
CC16-UTP23-TRg-6	Single mutant	2017-02-13	DM_Pool_6
CC16-UTP23-TRg-4	Single mutant	2017-02-13	DM_Pool_6
CC16-UTP23-TRg-1	Single mutant	2017-02-13	DM_Pool_6
CC16-RHO3-NRg-4	Single mutant	2017-02-13	DM_Pool_6
CC16-TRS23-NRg-1	Single mutant	2017-02-13	DM_Pool_6
CC16-TRS23-NRg-3	Single mutant	2017-02-13	DM_Pool_6
CC16-RSP5-TRg-2	Single mutant	2017-02-13	DM_Pool_6
CC16-RSP5-TRg-1	Single mutant	2017-02-13	DM_Pool_6
CC16-SDA1-NRg-1	Single mutant	2017-02-13	DM_Pool_6
CC16-KAP95-TRg-8	Single mutant	2017-02-13	DM_Pool_6
CC16-ACO1-TRg-6	Single mutant	2017-02-13	DM_Pool_6
CC16-HTA1-NRg-3	Single mutant	2017-02-13	DM_Pool_6
CC16-HTA1-NRg-2	Single mutant	2017-02-13	DM_Pool_6
CC16-SPN1-TRg-1	Single mutant	2017-02-13	DM_Pool_6
CC16-MOT1-NRg-7	Single mutant	2017-02-13	DM_Pool_6
CC16-RPL17A-NRg-4	Single mutant	2017-02-13	DM_Pool_6
CC16-ADA2-TRg-4	Single mutant	2017-02-13	DM_Pool_6
CC16-SFH1-NRg-1	Single mutant	2017-02-13	DM_Pool_6
CC16-SPC97-NRg-5	Single mutant	2017-02-13	DM_Pool_6
CC16-PRP22-TRg-3	Single mutant	2017-02-13	DM_Pool_6
CC16-SEN15-TRg-2	Single mutant	2017-02-13	DM_Pool_6
CC16-RPL3-NRg-2	Single mutant	2017-02-13	DM_Pool_6
CC16-ISD11-NRg-2	Single mutant	2017-02-13	DM_Pool_6
CC16-HEM12-TRg-8	Single mutant	2017-02-13	DM_Pool_6
CC16-SEC10-TRg-1	Single mutant	2017-02-13	DM_Pool_6
CC16-HTB1-TRg-7	Single mutant	2017-02-13	DM_Pool_6
CC16-TTI2-TRg-1	Single mutant	2017-02-13	DM_Pool_6
CC16-ACP1-TRg-2	Single mutant	2017-02-13	DM_Pool_6
CC16-ACP1-TRg-4	Single mutant	2017-02-13	DM_Pool_6
CC16-GAL11-NRg-10	Single mutant	2017-02-13	DM_Pool_6
CC16-UTP22-TRg-2	Single mutant	2017-02-13	DM_Pool_6
CC16-MST1-NRg-5	Single mutant	2017-02-13	DM_Pool_6
CC16-RIB7-NRg-2	Single mutant	2017-02-13	DM_Pool_6
CC16-MCD1-TRg-6	Single mutant	2017-02-13	DM_Pool_6
CC16-MCD1-TRg-5	Single mutant	2017-02-13	DM_Pool_6
CC16-GPI8-NRg-2	Single mutant	2017-02-13	DM_Pool_6
CC16-THS1-TRg-2	Single mutant	2017-02-13	DM_Pool_6
CC16-RRP7-TRg-2	Single mutant	2017-02-13	DM_Pool_6
CC16-RRP7-TRg-5	Single mutant	2017-02-13	DM_Pool_6
CC16-SMX2-NRg-7	Single mutant	2017-02-13	DM_Pool_6
CC16-RRP45-TRg-5	Single mutant	2017-02-13	DM_Pool_6
CC16-RRP45-TRg-4	Single mutant	2017-02-13	DM_Pool_6
CC16-CNS1-TRg-2	Single mutant	2017-02-13	DM_Pool_6
CC16-FBP1-NRg-9	Single mutant	2017-02-13	DM_Pool_6
CC16-GCD11-NRg-1	Single mutant	2017-02-13	DM_Pool_6
CC16-RPL10-TRg-2	Single mutant	2017-02-13	DM_Pool_6
CC16-NUP192-TRg-4	Single mutant	2017-02-13	DM_Pool_6
CC16-NUP145-NRg-4	Single mutant	2017-02-13	DM_Pool_6
CC16-HEM12-TRg-6	Single mutant	2017-02-13	DM_Pool_6
CC16-PLC1-TRg-3	Single mutant	2017-02-13	DM_Pool_6
CC16-RPA43-TRg-1	Single mutant	2017-02-13	DM_Pool_6
CC16-RPB7-NRg-2	Single mutant	2017-02-13	DM_Pool_6
CC16-RPB7-NRg-3	Single mutant	2017-02-13	DM_Pool_6
CC16-NSL1-NRg-1	Single mutant	2017-02-13	DM_Pool_6
CC16-UTP6-TRg-3	Single mutant	2017-02-13	DM_Pool_6
CC16-UTP6-TRg-1	Single mutant	2017-02-13	DM_Pool_6
CC16-YJU2-TRg-5	Single mutant	2017-02-13	DM_Pool_6
CC16-FRS2-NRg-5	Single mutant	2017-02-13	DM_Pool_6
CC16-TIF35-NRg-2	Single mutant	2017-02-13	DM_Pool_6
CC16-GPI15-TRg-1	Single mutant	2017-02-13	DM_Pool_6
CC16-NOP1-NRg-5	Single mutant	2017-02-13	DM_Pool_6
CC16-GPI15-TRg-4	Single mutant	2017-02-13	DM_Pool_6
CC16-COG4-TRg-1	Single mutant	2017-02-13	DM_Pool_6
CC16-TFA1-TRg-1	Single mutant	2017-02-13	DM_Pool_6
CC16-RHO1-NRg-2	Single mutant	2017-02-13	DM_Pool_6
CC16-RHO1-NRg-1	Single mutant	2017-02-13	DM_Pool_6
CC16-CDC55-NRg-2	Single mutant	2017-02-13	DM_Pool_6
CC16-IDI1-NRg-7	Single mutant	2017-02-13	DM_Pool_6
CC16-RPL32-TRg-5	Single mutant	2017-02-13	DM_Pool_6
CC16-RPB5-TRg-4	Single mutant	2017-02-13	DM_Pool_6
CC16-DIP2-TRg-5	Single mutant	2017-02-13	DM_Pool_6
CC16-DIP2-TRg-1	Single mutant	2017-02-13	DM_Pool_6
CC16-RPC40-TRg-2	Single mutant	2017-02-13	DM_Pool_6
CC16-CDC6-TRg-5	Single mutant	2017-02-13	DM_Pool_6
CC16-CDC6-TRg-3	Single mutant	2017-02-13	DM_Pool_6
CC16-DAD2-TRg-2	Single mutant	2017-02-13	DM_Pool_6
CC16-RVS161-TRg-2	Single mutant	2017-02-13	DM_Pool_6
CC16-RVS161-TRg-1	Single mutant	2017-02-13	DM_Pool_6
CC16-SUP45-NRg-3	Single mutant	2017-02-13	DM_Pool_6
CC16-SRB6-NRg-5	Single mutant	2017-02-13	DM_Pool_6
CC16-RPC11-TRg-4	Single mutant	2017-02-13	DM_Pool_6
CC16-RKI1-TRg-8	Single mutant	2017-02-13	DM_Pool_6
CC16-NIP7-TRg-3	Single mutant	2017-02-13	DM_Pool_6
CC16-RPL33A-NRg-12	Single mutant	2017-02-13	DM_Pool_6
CC16-SAM50-TRg-4	Single mutant	2017-02-13	DM_Pool_6
CC16-NOP4-NRg-1	Single mutant	2017-02-13	DM_Pool_6
CC16-NOP4-NRg-3	Single mutant	2017-02-13	DM_Pool_6
CC16-SMX2-TRg-5	Single mutant	2017-02-13	DM_Pool_6
CC16-POL12-NRg-2	Single mutant	2017-02-13	DM_Pool_6
CC16-BMS1-NRg-2	Single mutant	2017-02-13	DM_Pool_6
CC16-RPA190-TRg-5	Single mutant	2017-02-13	DM_Pool_6
CC16-ALG14-NRg-4	Single mutant	2017-02-13	DM_Pool_6
CC16-ALG14-NRg-1	Single mutant	2017-02-13	DM_Pool_6
CC16-PRE5-NRg-1	Single mutant	2017-02-13	DM_Pool_6
CC16-BIG1-NRg-2	Single mutant	2017-02-13	DM_Pool_6
CC16-TFA2-TRg-4	Single mutant	2017-02-13	DM_Pool_6
CC16-IMP4-TRg-6	Single mutant	2017-02-13	DM_Pool_6
CC16-PAN1-NRg-1	Single mutant	2017-02-13	DM_Pool_6
CC16-UTP13-TRg-2	Single mutant	2017-02-13	DM_Pool_6
CC16-KAE1-NRg-3	Single mutant	2017-02-13	DM_Pool_6
CC16-ERG20-TRg-1	Single mutant	2017-02-13	DM_Pool_6
CC16-CDC20-TRg-6	Single mutant	2017-02-13	DM_Pool_6
CC16-PWP2-NRg-2	Single mutant	2017-02-13	DM_Pool_6
CC16-COG1-NRg-1	Single mutant	2017-02-13	DM_Pool_6
CC16-RPL1B-TRg-4	Single mutant	2017-02-13	DM_Pool_6
CC16-RPL1B-TRg-7	Single mutant	2017-02-13	DM_Pool_6
CC16-UTP20-TRg-3	Single mutant	2017-02-13	DM_Pool_6
CC16-UTP20-TRg-4	Single mutant	2017-02-13	DM_Pool_6
CC16-RPL25-TRg-4	Single mutant	2017-02-13	DM_Pool_6
CC16-RPL25-TRg-2	Single mutant	2017-02-13	DM_Pool_6
CC16-MCM7-NRg-1	Single mutant	2017-02-13	DM_Pool_6
CC16-MRP49-TRg-5	Single mutant	2017-02-13	DM_Pool_6
CC16-ERO1-NRg-3	Single mutant	2017-02-13	DM_Pool_6
CC16-UTP5-TRg-7	Single mutant	2017-02-13	DM_Pool_6
CC16-MCM4-NRg-1	Single mutant	2017-02-13	DM_Pool_6
CC16-PRE3-NRg-1	Single mutant	2017-02-13	DM_Pool_6
CC16-FCF1-NRg-1	Single mutant	2017-02-13	DM_Pool_6
CC16-CUS1-NRg-1	Single mutant	2017-02-13	DM_Pool_6
CC16-PSF1-TRg-2	Single mutant	2017-02-13	DM_Pool_6
CC16-BCP1-TRg-2	Single mutant	2017-02-13	DM_Pool_6
CC16-PAN1-TRg-1	Single mutant	2017-02-13	DM_Pool_6
CC16-PAN1-TRg-3	Single mutant	2017-02-13	DM_Pool_6
CC16-PAN1-TRg-4	Single mutant	2017-02-13	DM_Pool_6
CC16-VPS3-TRg-2	Single mutant	2017-02-13	DM_Pool_6
CC16-YIL060W-NRg-1	Single mutant	2017-02-13	DM_Pool_6
CC16-VPS53-NRg-1	Single mutant	2017-02-13	DM_Pool_6
CC16-CYR1-TRg-4	Single mutant	2017-02-13	DM_Pool_6
CC16-CYR1-TRg-7	Single mutant	2017-02-13	DM_Pool_6
CC16-MPS1-NRg-1	Single mutant	2017-02-13	DM_Pool_6
CC16-SRP1-TRg-5	Single mutant	2017-02-13	DM_Pool_6
CC16-SRP1-TRg-4	Single mutant	2017-02-13	DM_Pool_6
CC16-TAF12-TRg-2	Single mutant	2017-02-13	DM_Pool_6
CC16-TAF12-TRg-3	Single mutant	2017-02-13	DM_Pool_6
CC16-POP4-TRg-1	Single mutant	2017-02-13	DM_Pool_6
CC16-SPT16-TRg-1	Single mutant	2017-02-13	DM_Pool_6
CC16-NUP82-TRg-4	Single mutant	2017-02-13	DM_Pool_6
CC16-DML1-TRg-3	Single mutant	2017-02-13	DM_Pool_6
CC16-RPA43-NRg-3	Single mutant	2017-02-13	DM_Pool_6
CC16-STU2-NRg-3	Single mutant	2017-02-13	DM_Pool_6
CC16-POP4-NRg-4	Single mutant	2017-02-13	DM_Pool_6
CC16-MCD1-TRg-2	Single mutant	2017-02-13	DM_Pool_6
CC16-RPS3-NRg-4	Single mutant	2017-02-13	DM_Pool_6
CC16-PRP9-TRg-4	Single mutant	2017-02-13	DM_Pool_6
CC16-RPP1-NRg-2	Single mutant	2017-02-13	DM_Pool_6
CC16-MTR2-NRg-11	Single mutant	2017-02-13	DM_Pool_6
CC16-GCD11-TRg-1	Single mutant	2017-02-13	DM_Pool_6
CC16-RPF1-TRg-3	Single mutant	2017-02-13	DM_Pool_6
CC16-SUB2-NRg-4	Single mutant	2017-02-13	DM_Pool_6
CC16-GPI15-TRg-3	Single mutant	2017-02-13	DM_Pool_6
CC16-ERG9-TRg-6	Single mutant	2017-02-13	DM_Pool_6
CC16-RPT2-NRg-1	Single mutant	2017-02-13	DM_Pool_6
CC16-YOS1-NRg-3	Single mutant	2017-02-13	DM_Pool_6
CC16-SCM3-TRg-4	Single mutant	2017-02-13	DM_Pool_6
CC16-SCM3-TRg-6	Single mutant	2017-02-13	DM_Pool_6
CC16-RLP7-NRg-1	Single mutant	2017-02-13	DM_Pool_6
CC16-TFB2-NRg-4	Single mutant	2017-02-13	DM_Pool_6
CC16-IMP4-TRg-1	Single mutant	2017-02-13	DM_Pool_6
CC16-IMP4-TRg-3	Single mutant	2017-02-13	DM_Pool_6
CC16-PRE4-TRg-3	Single mutant	2017-02-13	DM_Pool_6
CC16-SUB2-TRg-3	Single mutant	2017-02-13	DM_Pool_6
CC16-RPP0-NRg-4	Single mutant	2017-02-13	DM_Pool_6
CC16-RPP0-NRg-3	Single mutant	2017-02-13	DM_Pool_6
CC16-TOM40-TRg-4	Single mutant	2017-02-13	DM_Pool_6
CC16-FUR1-NRg-12	Single mutant	2017-02-13	DM_Pool_6
CC16-TOM40-TRg-2	Single mutant	2017-02-13	DM_Pool_6
CC16-VMA11-NRg-4	Single mutant	2017-02-13	DM_Pool_6
CC16-PGS1-NRg-4	Single mutant	2017-02-13	DM_Pool_6
CC16-URB1-TRg-4	Single mutant	2017-02-13	DM_Pool_6
CC16-ARP4-TRg-3	Single mutant	2017-02-13	DM_Pool_6
CC16-RPT3-TRg-3	Single mutant	2017-02-13	DM_Pool_6
CC16-SUI3-TRg-3	Single mutant	2017-02-13	DM_Pool_6
CC16-RFC5-NRg-2	Single mutant	2017-02-13	DM_Pool_6
CC16-RRP14-TRg-2	Single mutant	2017-02-13	DM_Pool_6
CC16-SCC2-TRg-1	Single mutant	2017-02-13	DM_Pool_6
CC16-SSC1-TRg-3	Single mutant	2017-02-13	DM_Pool_6
CC16-RRP9-TRg-3	Single mutant	2017-02-13	DM_Pool_6
CC16-MOT1-NRg-9	Single mutant	2017-02-13	DM_Pool_6
CC16-RPL42A-NRg-2	Single mutant	2017-02-13	DM_Pool_6
CC16-SEC16-TRg-7	Single mutant	2017-02-13	DM_Pool_6
CC16-IMP4-NRg-2	Single mutant	2017-02-13	DM_Pool_6
CC16-YEF3-NRg-4	Single mutant	2017-02-13	DM_Pool_6
CC16-PUP1-TRg-1	Single mutant	2017-02-13	DM_Pool_6
CC16-UTP22-TRg-6	Single mutant	2017-02-13	DM_Pool_6
CC16-DBP2-NRg-4	Single mutant	2017-02-13	DM_Pool_6
CC16-PRE2-TRg-7	Single mutant	2017-02-13	DM_Pool_6
CC16-ATP16-TRg-6	Single mutant	2017-02-13	DM_Pool_6
CC16-UTP13-TRg-4	Single mutant	2017-02-13	DM_Pool_6
CC16-DOP1-NRg-4	Single mutant	2017-02-13	DM_Pool_6
CC16-TIM44-TRg-3	Single mutant	2017-02-13	DM_Pool_6
CC16-ATP16-TRg-2	Single mutant	2017-02-13	DM_Pool_6
CC16-ENP1-NRg-3	Single mutant	2017-02-13	DM_Pool_6
CC16-NAF1-TRg-3	Single mutant	2017-02-13	DM_Pool_6
CC16-COG4-TRg-2	Single mutant	2017-02-13	DM_Pool_6
CC16-SOG2-TRg-7	Single mutant	2017-02-13	DM_Pool_6
CC16-YDR341C-TRg-3	Single mutant	2017-02-13	DM_Pool_6
CC16-YMR290W-A-TRg-10	Single mutant	2017-02-13	DM_Pool_6
CC16-NUP192-NRg-9	Single mutant	2017-02-13	DM_Pool_6
CC16-RPS31-NRg-8	Single mutant	2017-02-13	DM_Pool_6
CC16-SPC97-NRg-6	Single mutant	2017-02-13	DM_Pool_6
CC16-EBP2-NRg-1	Single mutant	2017-02-13	DM_Pool_6
CC16-CDC48-TRg-5	Single mutant	2017-02-13	DM_Pool_6
CC16-RPT1-TRg-4	Single mutant	2017-02-13	DM_Pool_6
CC16-ULP1-NRg-2	Single mutant	2017-02-13	DM_Pool_6
CC16-RPN3-TRg-6	Single mutant	2017-02-13	DM_Pool_6
CC16-RPT1-TRg-5	Single mutant	2017-02-13	DM_Pool_6
CC16-KRE5-TRg-2	Single mutant	2017-02-13	DM_Pool_6
CC16-TBF1-NRg-8	Single mutant	2017-02-13	DM_Pool_6
CC16-UTP22-NRg-4	Single mutant	2017-02-13	DM_Pool_6
CC16-SSC1-NRg-4	Single mutant	2017-02-13	DM_Pool_6
CC16-REB1-TRg-4	Single mutant	2017-02-13	DM_Pool_6
CC16-CDC48-NRg-9	Single mutant	2017-02-13	DM_Pool_6
CC16-FAS2-TRg-8	Single mutant	2017-02-13	DM_Pool_6
CC16-TAO3-TRg-8	Single mutant	2017-02-13	DM_Pool_6
CC16-CKS1-TRg-5	Single mutant	2017-02-13	DM_Pool_6
CC16-YLR379W-TRg-7	Single mutant	2017-02-13	DM_Pool_6
CC16-TEN1-NRg-2	Single mutant	2017-02-13	DM_Pool_6
CC16-RPL42A-TRg-2	Single mutant	2017-02-13	DM_Pool_6
CC16-SEC27-TRg-4	Single mutant	2017-02-13	DM_Pool_6
CC16-TBF1-NRg-4	Single mutant	2017-02-13	DM_Pool_6
CC16-RPT1-NRg-6	Single mutant	2017-02-13	DM_Pool_6
CC16-COG1-TRg-3	Single mutant	2017-02-13	DM_Pool_6
CC16-SUI1-TRg-6	Single mutant	2017-02-13	DM_Pool_6
CC16-TIM23-TRg-6	Single mutant	2017-02-13	DM_Pool_6
CC16-CDC48-NRg-6	Single mutant	2017-02-13	DM_Pool_6
CC16-EPL1-TRg-5	Single mutant	2017-02-13	DM_Pool_6
CC16-RPT5-TRg-8	Single mutant	2017-02-13	DM_Pool_6
CC16-ATP16-NRg-4	Single mutant	2017-02-13	DM_Pool_6
CC16-RPN6-TRg-3	Single mutant	2017-02-13	DM_Pool_6
CC16-ERG9-NRg-6	Single mutant	2017-02-13	DM_Pool_6
CC16-SMX3-TRg-1	Single mutant	2017-02-13	DM_Pool_6
CC16-NCB2-NRg-3	Single mutant	2017-02-13	DM_Pool_6
CC16-SEC16-NRg-12	Single mutant	2017-02-13	DM_Pool_6
CC16-RPN6-TRg-2	Single mutant	2017-02-13	DM_Pool_6
CC16-REB1-NRg-4	Single mutant	2017-02-13	DM_Pool_6
CC16-ATP16-TRg-9	Single mutant	2017-02-13	DM_Pool_6
CC16-ERG9-NRg-7	Single mutant	2017-02-13	DM_Pool_6
CC17-RPL15A-NRg-4	Single mutant	2017-02-13	DM_Pool_6
CC17-RPL15A-NRg-5	Single mutant	2017-02-13	DM_Pool_6
CC17-KRE33-TRg-1	Single mutant	2017-02-13	DM_Pool_6
CC17-PMI40-NRg-1	Single mutant	2017-02-13	DM_Pool_6
CC17-NOP19-NRg-3	Single mutant	2017-02-13	DM_Pool_6
CC17-SRP14-NRg-4	Single mutant	2017-02-13	DM_Pool_6
CC17-SEC27-TRg-2	Single mutant	2017-02-13	DM_Pool_6
CC17-GPI14-TRg-3	Single mutant	2017-02-13	DM_Pool_6
CC17-PAH1-TRg-7	Single mutant	2017-02-13	DM_Pool_6
CC17-PAH1-TRg-6	Single mutant	2017-02-13	DM_Pool_6
CC17-PAH1-TRg-5	Single mutant	2017-02-13	DM_Pool_6
CC17-PAH1-TRg-3	Single mutant	2017-02-13	DM_Pool_6
CC17-COG3-TRg-1	Single mutant	2017-02-13	DM_Pool_6
CC17-HTS1-NRg-5	Single mutant	2017-02-13	DM_Pool_6
CC17-MSN5-TRg-7	Single mutant	2017-02-13	DM_Pool_6
CC17-ERG26-TRg-1	Single mutant	2017-02-13	DM_Pool_6
CC17-SMD2-TRg-5	Single mutant	2017-02-13	DM_Pool_6
CC17-SMD2-TRg-4	Single mutant	2017-02-13	DM_Pool_6
CC17-SMD2-TRg-1	Single mutant	2017-02-13	DM_Pool_6
CC17-PRE7-TRg-4	Single mutant	2017-02-13	DM_Pool_6
CC17-PRE7-TRg-7	Single mutant	2017-02-13	DM_Pool_6
CC17-SEC6-TRg-3	Single mutant	2017-02-13	DM_Pool_6
CC17-ESF2-NRg-1	Single mutant	2017-02-13	DM_Pool_6
CC17-ESF2-NRg-3	Single mutant	2017-02-13	DM_Pool_6
CC17-AFG2-TRg-2	Single mutant	2017-02-13	DM_Pool_6
CC17-RRP36-TRg-3	Single mutant	2017-02-13	DM_Pool_6
CC17-RRP36-TRg-5	Single mutant	2017-02-13	DM_Pool_6
CC17-GCR1-NRg-2	Single mutant	2017-02-13	DM_Pool_6
CC17-PRE4-NRg-4	Single mutant	2017-02-13	DM_Pool_6
CC17-PRE4-NRg-9	Single mutant	2017-02-13	DM_Pool_6
CC17-DSN1-NRg-2	Single mutant	2017-02-13	DM_Pool_6
CC17-GPI11-TRg-3	Single mutant	2017-02-13	DM_Pool_6
CC17-POP3-TRg-1	Single mutant	2017-02-13	DM_Pool_6
CC17-MNE1-TRg-5	Single mutant	2017-02-13	DM_Pool_6
CC17-RRP12-NRg-1	Single mutant	2017-02-13	DM_Pool_6
CC17-RSC6-TRg-2	Single mutant	2017-02-13	DM_Pool_6
CC17-CDC25-TRg-1	Single mutant	2017-02-13	DM_Pool_6
CC17-CDC25-TRg-9	Single mutant	2017-02-13	DM_Pool_6
CC17-YPP1-NRg-3	Single mutant	2017-02-13	DM_Pool_6
CC17-NFS1-NRg-9	Single mutant	2017-02-13	DM_Pool_6
CC17-NFS1-NRg-8	Single mutant	2017-02-13	DM_Pool_6
CC17-UBA2-TRg-1	Single mutant	2017-02-13	DM_Pool_6
CC17-ARP2-NRg-3	Single mutant	2017-02-13	DM_Pool_6
CC17-MAK16-TRg-1	Single mutant	2017-02-13	DM_Pool_6
CC17-CEP3-NRg-1	Single mutant	2017-02-13	DM_Pool_6
CC17-GUK1-TRg-5	Single mutant	2017-02-13	DM_Pool_6
CC17-GUK1-TRg-2	Single mutant	2017-02-13	DM_Pool_6
CC17-GPI12-NRg-6	Single mutant	2017-02-13	DM_Pool_6
CC17-RPS5-NRg-5	Single mutant	2017-02-13	DM_Pool_6
CC17-RPS5-NRg-2	Single mutant	2017-02-13	DM_Pool_6
CC17-RPC19-NRg-1	Single mutant	2017-02-13	DM_Pool_6
CC17-TIM54-TRg-1	Single mutant	2017-02-13	DM_Pool_6
CC17-TEN1-TRg-2	Single mutant	2017-02-13	DM_Pool_6
CC17-SAH1-NRg-4	Single mutant	2017-02-13	DM_Pool_6
CC17-SAH1-NRg-5	Single mutant	2017-02-13	DM_Pool_6
CC17-SAH1-NRg-3	Single mutant	2017-02-13	DM_Pool_6
CC17-ATP15-NRg-5	Single mutant	2017-02-13	DM_Pool_6
CC17-SCD5-TRg-5	Single mutant	2017-02-13	DM_Pool_6
CC17-ARB1-NRg-2	Single mutant	2017-02-13	DM_Pool_6
CC17-ARB1-NRg-4	Single mutant	2017-02-13	DM_Pool_6
CC17-PUP2-TRg-1	Single mutant	2017-02-13	DM_Pool_6
CC17-CCT8-TRg-2	Single mutant	2017-02-13	DM_Pool_6
CC17-MCM4-TRg-1	Single mutant	2017-02-13	DM_Pool_6
CC17-LSM4-TRg-1	Single mutant	2017-02-13	DM_Pool_6
CC17-NOP53-NRg-1	Single mutant	2017-02-13	DM_Pool_6
CC17-ATP3-TRg-4	Single mutant	2017-02-13	DM_Pool_6
CC17-AFG2-NRg-3	Single mutant	2017-02-13	DM_Pool_6
CC17-PRO3-NRg-3	Single mutant	2017-02-13	DM_Pool_6
CC17-NRD1-NRg-10	Single mutant	2017-02-13	DM_Pool_6
CC17-SEC61-TRg-2	Single mutant	2017-02-13	DM_Pool_6
CC17-RHO3-TRg-4	Single mutant	2017-02-13	DM_Pool_6
CC17-SNF2-TRg-6	Single mutant	2017-02-13	DM_Pool_6
CC17-SMD2-NRg-3	Single mutant	2017-02-13	DM_Pool_6
CC17-RSC4-TRg-2	Single mutant	2017-02-13	DM_Pool_6
CC17-RSC4-TRg-1	Single mutant	2017-02-13	DM_Pool_6
CC17-TIF34-TRg-2	Single mutant	2017-02-13	DM_Pool_6
CC17-BET1-NRg-1	Single mutant	2017-02-13	DM_Pool_6
CC17-CDC8-NRg-2	Single mutant	2017-02-13	DM_Pool_6
CC17-PRP42-TRg-2	Single mutant	2017-02-13	DM_Pool_6
CC17-RRB1-TRg-2	Single mutant	2017-02-13	DM_Pool_6
CC17-SPC24-TRg-1	Single mutant	2017-02-13	DM_Pool_6
CC17-ILS1-NRg-1	Single mutant	2017-02-13	DM_Pool_6
CC17-GFA1-TRg-2	Single mutant	2017-02-13	DM_Pool_6
CC17-SEC21-NRg-10	Single mutant	2017-02-13	DM_Pool_6
CC17-RPC10-NRg-1	Single mutant	2017-02-13	DM_Pool_6
CC17-RPB10-TRg-3	Single mutant	2017-02-13	DM_Pool_6
CC17-RPB10-TRg-2	Single mutant	2017-02-13	DM_Pool_6
CC17-YNL181W-TRg-1	Single mutant	2017-02-13	DM_Pool_6
CC17-RAD3-NRg-1	Single mutant	2017-02-13	DM_Pool_6
CC17-NOP10-TRg-1	Single mutant	2017-02-13	DM_Pool_6
CC17-BFR2-TRg-3	Single mutant	2017-02-13	DM_Pool_6
CC17-MCM2-TRg-6	Single mutant	2017-02-13	DM_Pool_6
CC17-MCM2-TRg-4	Single mutant	2017-02-13	DM_Pool_6
CC17-MPP10-TRg-1	Single mutant	2017-02-13	DM_Pool_6
CC17-RET2-TRg-4	Single mutant	2017-02-13	DM_Pool_6
CC17-RET2-TRg-1	Single mutant	2017-02-13	DM_Pool_6
CC17-RPS2-NRg-1	Single mutant	2017-02-13	DM_Pool_6
CC17-RPS2-NRg-2	Single mutant	2017-02-13	DM_Pool_6
CC17-ORC4-NRg-3	Single mutant	2017-02-13	DM_Pool_6
CC17-TIP20-TRg-7	Single mutant	2017-02-13	DM_Pool_6
CC17-SMT3-TRg-1	Single mutant	2017-02-13	DM_Pool_6
CC17-MSS18-NRg-6	Single mutant	2017-02-13	DM_Pool_6
CC17-YEF3-NRg-9	Single mutant	2017-02-13	DM_Pool_6
CC17-ASK1-NRg-1	Single mutant	2017-02-13	DM_Pool_6
CC17-SMC1-TRg-1	Single mutant	2017-02-13	DM_Pool_6
CC17-NIP1-NRg-1	Single mutant	2017-02-13	DM_Pool_6
CC17-RPP1-NRg-1	Single mutant	2017-02-13	DM_Pool_6
CC17-YDJ1-TRg-6	Single mutant	2017-02-13	DM_Pool_6
CC17-SUB2-NRg-1	Single mutant	2017-02-13	DM_Pool_6
CC17-TIM10-NRg-8	Single mutant	2017-02-13	DM_Pool_6
CC17-TIM10-NRg-4	Single mutant	2017-02-13	DM_Pool_6
CC17-TIM10-NRg-7	Single mutant	2017-02-13	DM_Pool_6
CC17-SKI6-TRg-4	Single mutant	2017-02-13	DM_Pool_6
CC17-TUB4-TRg-1	Single mutant	2017-02-13	DM_Pool_6
CC17-CDC37-NRg-2	Single mutant	2017-02-13	DM_Pool_6
CC17-ISD11-TRg-3	Single mutant	2017-02-13	DM_Pool_6
CC17-YOS1-TRg-4	Single mutant	2017-02-13	DM_Pool_6
CC17-SSC1-TRg-6	Single mutant	2017-02-13	DM_Pool_6
CC17-MTR3-TRg-5	Single mutant	2017-02-13	DM_Pool_6
CC17-MTR3-TRg-6	Single mutant	2017-02-13	DM_Pool_6
CC17-TFA1-TRg-2	Single mutant	2017-02-13	DM_Pool_6
CC17-CDC3-NRg-3	Single mutant	2017-02-13	DM_Pool_6
CC17-ERG25-TA-18	Single mutant	2017-02-13	DM_Pool_6
CC17-RPB11-TRg-4	Single mutant	2017-02-13	DM_Pool_6
CC17-RPB11-TRg-1	Single mutant	2017-02-13	DM_Pool_6
CC17-RPB11-TRg-2	Single mutant	2017-02-13	DM_Pool_6
CC17-DED1-TRg-3	Single mutant	2017-02-13	DM_Pool_6
CC17-DED1-TRg-1	Single mutant	2017-02-13	DM_Pool_6
CC17-DED1-TRg-6	Single mutant	2017-02-13	DM_Pool_6
CC17-DED1-TRg-4	Single mutant	2017-02-13	DM_Pool_6
CC17-RPL10-NRg-5	Single mutant	2017-02-13	DM_Pool_6
CC17-RPL10-NRg-4	Single mutant	2017-02-13	DM_Pool_6
CC17-EFB1-NRg-1	Single mutant	2017-02-13	DM_Pool_6
CC17-EFB1-NRg-5	Single mutant	2017-02-13	DM_Pool_6
CC17-EFB1-NRg-4	Single mutant	2017-02-13	DM_Pool_6
CC17-RPT3-NRg-1	Single mutant	2017-02-13	DM_Pool_6
CC17-SAC6-TRg-8	Single mutant	2017-02-13	DM_Pool_6
CC17-SAC6-TRg-4	Single mutant	2017-02-13	DM_Pool_6
CC17-SAC6-TRg-5	Single mutant	2017-02-13	DM_Pool_6
CC17-SAC6-TRg-3	Single mutant	2017-02-13	DM_Pool_6
CC17-DIM1-TRg-5	Single mutant	2017-02-13	DM_Pool_6
CC17-DIM1-TRg-7	Single mutant	2017-02-13	DM_Pool_6
CC17-RPC17-NRg-1	Single mutant	2017-02-13	DM_Pool_6
CC17-RPC17-NRg-2	Single mutant	2017-02-13	DM_Pool_6
CC17-YDR341C-TRg-1	Single mutant	2017-02-13	DM_Pool_6
CC17-RAP1-NRg-8	Single mutant	2017-02-13	DM_Pool_6
CC17-RAP1-NRg-5	Single mutant	2017-02-13	DM_Pool_6
CC17-RAP1-NRg-2	Single mutant	2017-02-13	DM_Pool_6
CC17-SEC26-NRg-3	Single mutant	2017-02-13	DM_Pool_6
CC17-SPP41-TRg-3	Single mutant	2017-02-13	DM_Pool_6
CC17-TAP42-NRg-1	Single mutant	2017-02-13	DM_Pool_6
CC17-PGA2-TRg-6	Single mutant	2017-02-13	DM_Pool_6
CC17-BRL1-TRg-1	Single mutant	2017-02-13	DM_Pool_6
CC17-FOL2-TRg-1	Single mutant	2017-02-13	DM_Pool_6
CC17-NAB3-NRg-5	Single mutant	2017-02-13	DM_Pool_6
CC17-SNF4-TRg-4	Single mutant	2017-02-13	DM_Pool_6
CC17-HRR25-TRg-2	Single mutant	2017-02-13	DM_Pool_6
CC17-TRS23-TRg-4	Single mutant	2017-02-13	DM_Pool_6
CC17-CTR86-TRg-4	Single mutant	2017-02-13	DM_Pool_6
CC17-RPB5-TRg-5	Single mutant	2017-02-13	DM_Pool_6
CC17-SPN1-NRg-2	Single mutant	2017-02-13	DM_Pool_6
CC17-SPN1-NRg-1	Single mutant	2017-02-13	DM_Pool_6
CC17-SEC61-NRg-1	Single mutant	2017-02-13	DM_Pool_6
CC17-SEC61-NRg-7	Single mutant	2017-02-13	DM_Pool_6
CC17-TUS1-TRg-3	Single mutant	2017-02-13	DM_Pool_6
CC17-OLE1-NRg-2	Single mutant	2017-02-13	DM_Pool_6
CC17-AFG2-TRg-1	Single mutant	2017-02-13	DM_Pool_6
CC17-TOA2-NRg-1	Single mutant	2017-02-13	DM_Pool_6
CC17-USO1-TRg-1	Single mutant	2017-02-13	DM_Pool_6
CC17-UTP22-NRg-2	Single mutant	2017-02-13	DM_Pool_6
CC17-RIB1-TRg-3	Single mutant	2017-02-13	DM_Pool_6
CC17-RIB1-TRg-7	Single mutant	2017-02-13	DM_Pool_6
CC17-RIB1-TRg-4	Single mutant	2017-02-13	DM_Pool_6
CC17-COG1-TRg-1	Single mutant	2017-02-13	DM_Pool_6
CC17-RPL32-NRg-2	Single mutant	2017-02-13	DM_Pool_6
CC17-GLC7-NRg-3	Single mutant	2017-02-13	DM_Pool_6
CC17-GLC7-NRg-4	Single mutant	2017-02-13	DM_Pool_6
CC17-HSF1-TRg-2	Single mutant	2017-02-13	DM_Pool_6
CC17-DAM1-NRg-5	Single mutant	2017-02-13	DM_Pool_6
CC17-SEC18-TRg-4	Single mutant	2017-02-13	DM_Pool_6
CC17-SEC18-TRg-5	Single mutant	2017-02-13	DM_Pool_6
CC17-PAB1-NRg-3	Single mutant	2017-02-13	DM_Pool_6
CC17-POP8-TRg-2	Single mutant	2017-02-13	DM_Pool_6
CC17-PAB1-NRg-4	Single mutant	2017-02-13	DM_Pool_6
CC17-BIG1-TRg-4	Single mutant	2017-02-13	DM_Pool_6
CC17-BIG1-TRg-5	Single mutant	2017-02-13	DM_Pool_6
CC17-BIG1-TRg-6	Single mutant	2017-02-13	DM_Pool_6
CC17-RPO41-NRg-1	Single mutant	2017-02-13	DM_Pool_6
CC17-RVB2-NRg-2	Single mutant	2017-02-13	DM_Pool_6
CC17-PET117-NRg-8	Single mutant	2017-02-13	DM_Pool_6
CC17-VPS45-NRg-9	Single mutant	2017-02-13	DM_Pool_6
CC17-YCG1-NRg-1	Single mutant	2017-02-13	DM_Pool_6
CC17-NOC4-NRg-1	Single mutant	2017-02-13	DM_Pool_6
CC17-NMD3-NRg-2	Single mutant	2017-02-13	DM_Pool_6
CC17-DRS1-TRg-2	Single mutant	2017-02-13	DM_Pool_6
CC17-HTB1-NRg-2	Single mutant	2017-02-13	DM_Pool_6
CC17-IPI1-TRg-2	Single mutant	2017-02-13	DM_Pool_6
CC17-SEC18-NRg-1	Single mutant	2017-02-13	DM_Pool_6
CC17-SEC18-NRg-2	Single mutant	2017-02-13	DM_Pool_6
CC17-JIP5-NRg-2	Single mutant	2017-02-13	DM_Pool_6
CC17-YPT1-TRg-3	Single mutant	2017-02-13	DM_Pool_6
CC17-YPT1-TRg-2	Single mutant	2017-02-13	DM_Pool_6
CC17-CLF1-NRg-2	Single mutant	2017-02-13	DM_Pool_6
CC17-SNF2-NRg-7	Single mutant	2017-02-13	DM_Pool_6
CC17-SNF2-NRg-4	Single mutant	2017-02-13	DM_Pool_6
CC17-RPL25-NRg-1	Single mutant	2017-02-13	DM_Pool_6
CC17-NOP56-TRg-1	Single mutant	2017-02-13	DM_Pool_6
CC17-NOP56-TRg-2	Single mutant	2017-02-13	DM_Pool_6
CC17-TRS31-TRg-1	Single mutant	2017-02-13	DM_Pool_6
CC17-DBF4-TRg-2	Single mutant	2017-02-13	DM_Pool_6
CC17-DBF4-TRg-1	Single mutant	2017-02-13	DM_Pool_6
CC17-RPC19-TRg-4	Single mutant	2017-02-13	DM_Pool_6
CC17-RPC19-TRg-6	Single mutant	2017-02-13	DM_Pool_6
CC17-RPC19-TRg-3	Single mutant	2017-02-13	DM_Pool_6
CC17-ROK1-NRg-1	Single mutant	2017-02-13	DM_Pool_6
CC17-CDC33-TRg-4	Single mutant	2017-02-13	DM_Pool_6
CC17-DHR2-TRg-3	Single mutant	2017-02-13	DM_Pool_6
CC17-RRP42-NRg-5	Single mutant	2017-02-13	DM_Pool_6
CC17-CLF1-TRg-1	Single mutant	2017-02-13	DM_Pool_6
CC17-ERG11-NA-16	Single mutant	2017-02-13	DM_Pool_6
CC17-VAS1-NRg-4	Single mutant	2017-02-13	DM_Pool_6
CC17-PIK1-NRg-2	Single mutant	2017-02-13	DM_Pool_6
CC17-SAR1-NRg-7	Single mutant	2017-02-13	DM_Pool_6
CC17-SAR1-NRg-4	Single mutant	2017-02-13	DM_Pool_6
CC17-RPS3-TRg-1	Single mutant	2017-02-13	DM_Pool_6
CC17-YTM1-TRg-2	Single mutant	2017-02-13	DM_Pool_6
CC17-SUI3-NRg-5	Single mutant	2017-02-13	DM_Pool_6
CC17-SUI3-NRg-2	Single mutant	2017-02-13	DM_Pool_6
CC17-RRP7-TRg-4	Single mutant	2017-02-13	DM_Pool_6
CC17-RRP7-TRg-6	Single mutant	2017-02-13	DM_Pool_6
CC17-NIP7-TRg-2	Single mutant	2017-02-13	DM_Pool_6
CC17-MDM35-TRg-1	Single mutant	2017-02-13	DM_Pool_6
CC17-ALA1-NRg-1	Single mutant	2017-02-13	DM_Pool_6
CC17-DOA4-NRg-2	Single mutant	2017-02-13	DM_Pool_6
CC17-RPS13-NRg-1	Single mutant	2017-02-13	DM_Pool_6
CC17-YSF3-TRg-2	Single mutant	2017-02-13	DM_Pool_6
CC17-RPS2-NRg-11	Single mutant	2017-02-13	DM_Pool_6
CC17-SSL1-TRg-10	Single mutant	2017-02-13	DM_Pool_6
CC17-NIP7-TRg-1	Single mutant	2017-02-13	DM_Pool_6
CC17-LST8-NRg-1	Single mutant	2017-02-13	DM_Pool_6
CC17-TAF4-TRg-3	Single mutant	2017-02-13	DM_Pool_6
CC17-HAS1-TRg-2	Single mutant	2017-02-13	DM_Pool_6
CC17-GLC7-TRg-2	Single mutant	2017-02-13	DM_Pool_6
CC17-CDC45-NRg-1	Single mutant	2017-02-13	DM_Pool_6
CC17-SEC22-NRg-8	Single mutant	2017-02-13	DM_Pool_6
CC17-YOS1-TRg-2	Single mutant	2017-02-13	DM_Pool_6
CC17-RBA50-TRg-3	Single mutant	2017-02-13	DM_Pool_6
CC17-SPP41-NRg-2	Single mutant	2017-02-13	DM_Pool_6
CC17-PRP46-TRg-2	Single mutant	2017-02-13	DM_Pool_6
CC17-PGA2-NRg-1	Single mutant	2017-02-13	DM_Pool_6
CC17-CBF5-TRg-3	Single mutant	2017-02-13	DM_Pool_6
CC17-TCP1-NRg-3	Single mutant	2017-02-13	DM_Pool_6
CC17-TCP1-NRg-2	Single mutant	2017-02-13	DM_Pool_6
CC17-ERG26-NRg-2	Single mutant	2017-02-13	DM_Pool_6
CC17-ERG26-NRg-4	Single mutant	2017-02-13	DM_Pool_6
CC17-MES1-TRg-5	Single mutant	2017-02-13	DM_Pool_6
CC17-HTS1-TRg-2	Single mutant	2017-02-13	DM_Pool_6
CC17-SSS1-TRg-3	Single mutant	2017-02-13	DM_Pool_6
CC17-SSS1-TRg-2	Single mutant	2017-02-13	DM_Pool_6
CC17-SYS1-TRg-7	Single mutant	2017-02-13	DM_Pool_6
CC17-SYS1-TRg-2	Single mutant	2017-02-13	DM_Pool_6
CC17-SYS1-TRg-1	Single mutant	2017-02-13	DM_Pool_6
CC17-BFR2-TRg-1	Single mutant	2017-02-13	DM_Pool_6
CC17-EOS1-TRg-3	Single mutant	2017-02-13	DM_Pool_6
CC17-TAF4-NRg-1	Single mutant	2017-02-13	DM_Pool_6
CC17-ARL3-NRg-8	Single mutant	2017-02-13	DM_Pool_6
CC17-RPN5-NRg-1	Single mutant	2017-02-13	DM_Pool_6
CC17-TIM9-NRg-2	Single mutant	2017-02-13	DM_Pool_6
CC17-NUP57-NRg-3	Single mutant	2017-02-13	DM_Pool_6
CC17-VPS4-TRg-1	Single mutant	2017-02-13	DM_Pool_6
CC17-CDC3-TRg-4	Single mutant	2017-02-13	DM_Pool_6
CC17-BBP1-NRg-1	Single mutant	2017-02-13	DM_Pool_6
CC17-BBP1-NRg-2	Single mutant	2017-02-13	DM_Pool_6
CC17-USE1-NRg-3	Single mutant	2017-02-13	DM_Pool_6
CC17-CCT7-TRg-1	Single mutant	2017-02-13	DM_Pool_6
CC17-SAH1-TRg-3	Single mutant	2017-02-13	DM_Pool_6
CC17-CHS2-TRg-1	Single mutant	2017-02-13	DM_Pool_6
CC17-DPM1-TRg-2	Single mutant	2017-02-13	DM_Pool_6
CC17-BBP1-TRg-1	Single mutant	2017-02-13	DM_Pool_6
CC17-NRD1-TRg-4	Single mutant	2017-02-13	DM_Pool_6
CC17-RPB3-NRg-1	Single mutant	2017-02-13	DM_Pool_6
CC17-PHO85-NRg-6	Single mutant	2017-02-13	DM_Pool_6
CC17-SNF6-TRg-6	Single mutant	2017-02-13	DM_Pool_6
CC17-PRP38-NRg-2	Single mutant	2017-02-13	DM_Pool_6
CC17-OAR1-NRg-3	Single mutant	2017-02-13	DM_Pool_6
CC17-ROX3-NRg-1	Single mutant	2017-02-13	DM_Pool_6
CC17-YPP1-TRg-6	Single mutant	2017-02-13	DM_Pool_6
CC17-CBF2-NRg-8	Single mutant	2017-02-13	DM_Pool_6
CC17-SPT6-TRg-5	Single mutant	2017-02-13	DM_Pool_6
CC17-SEC10-NRg-1	Single mutant	2017-02-13	DM_Pool_6
CC17-NSL1-NRg-3	Single mutant	2017-02-13	DM_Pool_6
CC17-NRD1-NRg-8	Single mutant	2017-02-13	DM_Pool_6
CC17-RPB3-TRg-1	Single mutant	2017-02-13	DM_Pool_6
CC17-NRD1-NRg-4	Single mutant	2017-02-13	DM_Pool_6
CC17-RVB1-TRg-2	Single mutant	2017-02-13	DM_Pool_6
CC17-TIF5-NRg-8	Single mutant	2017-02-13	DM_Pool_6
CC17-EOS1-NRg-1	Single mutant	2017-02-13	DM_Pool_6
CC17-ERG25-NA-26	Single mutant	2017-02-13	DM_Pool_6
CC17-MSL5-NRg-4	Single mutant	2017-02-13	DM_Pool_6
CC17-SEC24-TRg-2	Single mutant	2017-02-13	DM_Pool_6
CC17-RPL30-NRg-5	Single mutant	2017-02-13	DM_Pool_6
CC17-SNU71-NRg-3	Single mutant	2017-02-13	DM_Pool_6
CC17-CDC33-NRg-1	Single mutant	2017-02-13	DM_Pool_6
CC17-RPN6-TRg-4	Single mutant	2017-02-13	DM_Pool_6
CC17-NAB2-TRg-4	Single mutant	2017-02-13	DM_Pool_6
CC17-NAB2-TRg-6	Single mutant	2017-02-13	DM_Pool_6
CC17-YTM1-NRg-1	Single mutant	2017-02-13	DM_Pool_6
CC17-OLE1-TRg-8	Single mutant	2017-02-13	DM_Pool_6
CC17-OLE1-TRg-1	Single mutant	2017-02-13	DM_Pool_6
CC17-UTP7-TRg-4	Single mutant	2017-02-13	DM_Pool_6
CC17-ACT1-NRg-6	Single mutant	2017-02-13	DM_Pool_6
CC17-RPL18A-NRg-3	Single mutant	2017-02-13	DM_Pool_6
CC17-BRX1-NRg-1	Single mutant	2017-02-13	DM_Pool_6
CC17-NAF1-TRg-8	Single mutant	2017-02-13	DM_Pool_6
CC17-NAF1-TRg-6	Single mutant	2017-02-13	DM_Pool_6
CC17-NAF1-TRg-4	Single mutant	2017-02-13	DM_Pool_6
CC17-CDC8-TRg-2	Single mutant	2017-02-13	DM_Pool_6
CC17-NSE4-TRg-1	Single mutant	2017-02-13	DM_Pool_6
CC17-PAB1-NRg-2	Single mutant	2017-02-13	DM_Pool_6
CC17-PRP43-TRg-4	Single mutant	2017-02-13	DM_Pool_6
CC17-SEC2-NRg-3	Single mutant	2017-02-13	DM_Pool_6
CC17-SEC2-NRg-6	Single mutant	2017-02-13	DM_Pool_6
CC17-MPP10-NRg-5	Single mutant	2017-02-13	DM_Pool_6
CC17-YDR355C-TRg-2	Single mutant	2017-02-13	DM_Pool_6
CC17-YLR339C-TRg-9	Single mutant	2017-02-13	DM_Pool_6
CC17-SNM1-TRg-2	Single mutant	2017-02-13	DM_Pool_6
CC17-ALR1-NRg-4	Single mutant	2017-02-13	DM_Pool_6
CC17-ALR1-NRg-1	Single mutant	2017-02-13	DM_Pool_6
CC17-ALR1-NRg-3	Single mutant	2017-02-13	DM_Pool_6
CC17-RPL10-TRg-1	Single mutant	2017-02-13	DM_Pool_6
CC17-RPL28-TRg-2	Single mutant	2017-02-13	DM_Pool_6
CC17-UTP25-TRg-1	Single mutant	2017-02-13	DM_Pool_6
CC17-POB3-TRg-1	Single mutant	2017-02-13	DM_Pool_6
CC17-POB3-TRg-3	Single mutant	2017-02-13	DM_Pool_6
CC17-POB3-TRg-2	Single mutant	2017-02-13	DM_Pool_6
CC17-MED11-TRg-1	Single mutant	2017-02-13	DM_Pool_6
CC17-ISA1-TRg-15	Single mutant	2017-02-13	DM_Pool_6
CC17-RRP1-NRg-1	Single mutant	2017-02-13	DM_Pool_6
CC17-MES1-NRg-1	Single mutant	2017-02-13	DM_Pool_6
CC17-SEC13-NRg-5	Single mutant	2017-02-13	DM_Pool_6
CC17-MCM2-NRg-2	Single mutant	2017-02-13	DM_Pool_6
CC17-ALA1-TRg-4	Single mutant	2017-02-13	DM_Pool_6
CC17-MTG2-TRg-5	Single mutant	2017-02-13	DM_Pool_6
CC17-TIF35-NRg-3	Single mutant	2017-02-13	DM_Pool_6
CC17-NSE1-TRg-3	Single mutant	2017-02-13	DM_Pool_6
CC17-NSE1-TRg-4	Single mutant	2017-02-13	DM_Pool_6
CC17-MOB2-NRg-6	Single mutant	2017-02-13	DM_Pool_6
CC17-VRG4-NRg-3	Single mutant	2017-02-13	DM_Pool_6
CC17-PRP9-TRg-3	Single mutant	2017-02-13	DM_Pool_6
CC17-HYM1-TRg-5	Single mutant	2017-02-13	DM_Pool_6
CC17-POP1-TRg-5	Single mutant	2017-02-13	DM_Pool_6
CC17-POP1-TRg-9	Single mutant	2017-02-13	DM_Pool_6
CC17-RPL17A-TRg-1	Single mutant	2017-02-13	DM_Pool_6
CC17-SLD2-TRg-1	Single mutant	2017-02-13	DM_Pool_6
CC17-CDC48-NRg-7	Single mutant	2017-02-13	DM_Pool_6
CC17-FHL1-NRg-2	Single mutant	2017-02-13	DM_Pool_6
CC17-BET3-NRg-7	Single mutant	2017-02-13	DM_Pool_6
CC17-MAK21-TRg-1	Single mutant	2017-02-13	DM_Pool_6
CC17-BRN1-TRg-4	Single mutant	2017-02-13	DM_Pool_6
CC17-FBA1-NRg-3	Single mutant	2017-02-13	DM_Pool_6
CC17-CDC42-TRg-6	Single mutant	2017-02-13	DM_Pool_6
CC17-CDC42-TRg-7	Single mutant	2017-02-13	DM_Pool_6
CC17-COG4-NRg-1	Single mutant	2017-02-13	DM_Pool_6
CC17-ATP3-NRg-3	Single mutant	2017-02-13	DM_Pool_6
CC17-ATP3-NRg-2	Single mutant	2017-02-13	DM_Pool_6
CC17-SMP3-TRg-5	Single mutant	2017-02-13	DM_Pool_6
CC17-CFT2-NRg-2	Single mutant	2017-02-13	DM_Pool_6
CC17-FAS2-TRg-5	Single mutant	2017-02-13	DM_Pool_6
CC17-DBP2-NRg-3	Single mutant	2017-02-13	DM_Pool_6
CC17-DBP2-NRg-2	Single mutant	2017-02-13	DM_Pool_6
CC17-MPS2-NRg-4	Single mutant	2017-02-13	DM_Pool_6
CC17-ARC35-TRg-2	Single mutant	2017-02-13	DM_Pool_6
CC17-ARC35-TRg-5	Single mutant	2017-02-13	DM_Pool_6
CC17-MRD1-TRg-1	Single mutant	2017-02-13	DM_Pool_6
CC17-RLP7-TRg-1	Single mutant	2017-02-13	DM_Pool_6
CC17-SPC34-TRg-1	Single mutant	2017-02-13	DM_Pool_6
CC17-CDC45-TRg-2	Single mutant	2017-02-13	DM_Pool_6
CC17-GCD6-TRg-3	Single mutant	2017-02-13	DM_Pool_6
CC17-GCD6-TRg-4	Single mutant	2017-02-13	DM_Pool_6
CC17-YPT6-NRg-2	Single mutant	2017-02-13	DM_Pool_6
CC17-RPS13-TRg-2	Single mutant	2017-02-13	DM_Pool_6
CC17-IPI3-TRg-3	Single mutant	2017-02-13	DM_Pool_6
CC17-TIF5-NRg-9	Single mutant	2017-02-13	DM_Pool_6
CC17-TIF5-NRg-7	Single mutant	2017-02-13	DM_Pool_6
CC17-TIF5-NRg-6	Single mutant	2017-02-13	DM_Pool_6
CC17-NAB3-TRg-3	Single mutant	2017-02-13	DM_Pool_6
CC17-GCD2-TRg-1	Single mutant	2017-02-13	DM_Pool_6
CC17-UBA1-TRg-2	Single mutant	2017-02-13	DM_Pool_6
CC17-SLD3-TRg-6	Single mutant	2017-02-13	DM_Pool_6
CC17-LCB1-TRg-5	Single mutant	2017-02-13	DM_Pool_6
CC17-TOA2-TRg-6	Single mutant	2017-02-13	DM_Pool_6
CC17-TOA2-TRg-1	Single mutant	2017-02-13	DM_Pool_6
CC17-TOA2-TRg-3	Single mutant	2017-02-13	DM_Pool_6
CC17-LSM2-TRg-1	Single mutant	2017-02-13	DM_Pool_6
CC17-YML6-TRg-13	Single mutant	2017-02-13	DM_Pool_6
CC17-YML6-TRg-12	Single mutant	2017-02-13	DM_Pool_6
CC17-UTP15-NRg-1	Single mutant	2017-02-13	DM_Pool_6
CC17-TIF6-NRg-8	Single mutant	2017-02-13	DM_Pool_6
CC17-SUP35-NRg-1	Single mutant	2017-02-13	DM_Pool_6
CC17-MPP10-NRg-1	Single mutant	2017-02-13	DM_Pool_6
CC17-SWI3-TRg-7	Single mutant	2017-02-13	DM_Pool_6
CC17-SSN3-NRg-2	Single mutant	2017-02-13	DM_Pool_6
CC17-SEC13-NRg-7	Single mutant	2017-02-13	DM_Pool_6
CC17-RPS15-NRg-3	Single mutant	2017-02-13	DM_Pool_6
CC17-RPL3-TRg-2	Single mutant	2017-02-13	DM_Pool_6
CC17-FBA1-NRg-2	Single mutant	2017-02-13	DM_Pool_6
CC17-FBA1-NRg-1	Single mutant	2017-02-13	DM_Pool_6
CC17-FBA1-NRg-5	Single mutant	2017-02-13	DM_Pool_6
CC17-DAM1-TRg-2	Single mutant	2017-02-13	DM_Pool_6
CC17-NHP2-TRg-2	Single mutant	2017-02-13	DM_Pool_6
CC17-HCA4-NRg-6	Single mutant	2017-02-13	DM_Pool_6
CC17-PRE3-TRg-4	Single mutant	2017-02-13	DM_Pool_6
CC17-DBP5-NRg-4	Single mutant	2017-02-13	DM_Pool_6
CC17-SPT6-NRg-4	Single mutant	2017-02-13	DM_Pool_6
CC17-SPT6-NRg-2	Single mutant	2017-02-13	DM_Pool_6
CC17-RPL18A-TRg-4	Single mutant	2017-02-13	DM_Pool_6
CC17-KSH1-TRg-1	Single mutant	2017-02-13	DM_Pool_6
CC17-KSH1-TRg-3	Single mutant	2017-02-13	DM_Pool_6
CC17-IPI3-NRg-1	Single mutant	2017-02-13	DM_Pool_6
CC17-PGA2-TRg-8	Single mutant	2017-02-13	DM_Pool_6
CC17-RPL18A-TRg-2	Single mutant	2017-02-13	DM_Pool_6
CC17-RPL33A-NRg-6	Single mutant	2017-02-13	DM_Pool_6
CC17-TAF12-NRg-2	Single mutant	2017-02-13	DM_Pool_6
CC17-USE1-TRg-5	Single mutant	2017-02-13	DM_Pool_6
CC17-YNL114C-TRg-1	Single mutant	2017-02-13	DM_Pool_6
CC17-SMC5-TRg-7	Single mutant	2017-02-13	DM_Pool_6
CC17-SMC5-TRg-6	Single mutant	2017-02-13	DM_Pool_6
CC17-RSC58-TRg-1	Single mutant	2017-02-13	DM_Pool_6
CC17-CTF13-TRg-2	Single mutant	2017-02-13	DM_Pool_6
CC17-NAB2-NRg-2	Single mutant	2017-02-13	DM_Pool_6
CC17-MCM7-TRg-4	Single mutant	2017-02-13	DM_Pool_6
CC17-BCP1-NRg-5	Single mutant	2017-02-13	DM_Pool_6
CC17-STU2-TRg-3	Single mutant	2017-02-13	DM_Pool_6
CC17-SEC21-NRg-6	Single mutant	2017-02-13	DM_Pool_6
CC17-SEC21-NRg-3	Single mutant	2017-02-13	DM_Pool_6
CC17-RPL1B-TRg-3	Single mutant	2017-02-13	DM_Pool_6
CC17-SEC20-NRg-2	Single mutant	2017-02-13	DM_Pool_6
CC17-VMA3-NRg-2	Single mutant	2017-02-13	DM_Pool_6
CC17-SEC23-NRg-5	Single mutant	2017-02-13	DM_Pool_6
CC17-CDC28-TRg-4	Single mutant	2017-02-13	DM_Pool_6
CC17-RPN12-NRg-11	Single mutant	2017-02-13	DM_Pool_6
CC17-PUP3-TRg-3	Single mutant	2017-02-13	DM_Pool_6
CC17-SEC31-TRg-2	Single mutant	2017-02-13	DM_Pool_6
CC17-SED5-TRg-6	Single mutant	2017-02-13	DM_Pool_6
CC17-SED5-TRg-5	Single mutant	2017-02-13	DM_Pool_6
CC17-RPL33A-TRg-1	Single mutant	2017-02-13	DM_Pool_6
CC17-RPL33A-TRg-2	Single mutant	2017-02-13	DM_Pool_6
CC17-MRPL11-TRg-2	Single mutant	2017-02-13	DM_Pool_6
CC17-RTP1-NRg-2	Single mutant	2017-02-13	DM_Pool_6
CC17-NUG1-TRg-2	Single mutant	2017-02-13	DM_Pool_6
CC17-VPH2-TRg-4	Single mutant	2017-02-13	DM_Pool_6
CC17-COP1-NRg-3	Single mutant	2017-02-13	DM_Pool_6
CC17-CRM1-NRg-1	Single mutant	2017-02-13	DM_Pool_6
CC17-RPL5-NRg-4	Single mutant	2017-02-13	DM_Pool_6
CC17-SNU13-NRg-4	Single mutant	2017-02-13	DM_Pool_6
CC17-PFS2-TRg-3	Single mutant	2017-02-13	DM_Pool_6
CC17-MPP10-TRg-2	Single mutant	2017-02-13	DM_Pool_6
CC17-TSR4-NRg-2	Single mutant	2017-02-13	DM_Pool_6
CC17-RSC2-TRg-1	Single mutant	2017-02-13	DM_Pool_6
CC17-SEC65-TRg-2	Single mutant	2017-02-13	DM_Pool_6
CC17-SMI1-NRg-1	Single mutant	2017-02-13	DM_Pool_6
CC17-RTT105-NRg-4	Single mutant	2017-02-13	DM_Pool_6
CC17-VMA5-TRg-3	Single mutant	2017-02-13	DM_Pool_6
CC17-VMA5-TRg-5	Single mutant	2017-02-13	DM_Pool_6
CC17-RRP1-TRg-3	Single mutant	2017-02-13	DM_Pool_6
CC17-CLC1-TRg-2	Single mutant	2017-02-13	DM_Pool_6
CC17-GCD6-NRg-1	Single mutant	2017-02-13	DM_Pool_6
CC17-GCD6-NRg-2	Single mutant	2017-02-13	DM_Pool_6
CC17-PXR1-TRg-1	Single mutant	2017-02-13	DM_Pool_6
CC17-CDC14-NRg-1	Single mutant	2017-02-13	DM_Pool_6
CC17-PCF11-TRg-6	Single mutant	2017-02-13	DM_Pool_6
CC17-PCF11-TRg-5	Single mutant	2017-02-13	DM_Pool_6
CC17-PCF11-TRg-4	Single mutant	2017-02-13	DM_Pool_6
CC17-SEC31-NRg-1	Single mutant	2017-02-13	DM_Pool_6
CC17-RRP5-NRg-1	Single mutant	2017-02-13	DM_Pool_6
CC17-PRE10-TRg-5	Single mutant	2017-02-13	DM_Pool_6
CC17-PRE10-TRg-1	Single mutant	2017-02-13	DM_Pool_6
CC17-RPS5-TRg-2	Single mutant	2017-02-13	DM_Pool_6
CC17-NSP1-TRg-4	Single mutant	2017-02-13	DM_Pool_6
CC17-PRP38-TRg-4	Single mutant	2017-02-13	DM_Pool_6
CC17-RCF1-NRg-5	Single mutant	2017-02-13	DM_Pool_6
CC17-RSC3-TRg-4	Single mutant	2017-02-13	DM_Pool_6
CC17-RSC3-TRg-5	Single mutant	2017-02-13	DM_Pool_6
CC17-RSC3-TRg-6	Single mutant	2017-02-13	DM_Pool_6
CC17-HTA1-NRg-12	Single mutant	2017-02-13	DM_Pool_6
CC17-HTA1-NRg-11	Single mutant	2017-02-13	DM_Pool_6
CC17-UTP23-TRg-2	Single mutant	2017-02-13	DM_Pool_6
CC17-GCD7-NRg-1	Single mutant	2017-02-13	DM_Pool_6
CC17-GCD7-NRg-2	Single mutant	2017-02-13	DM_Pool_6
CC17-GCD7-NRg-6	Single mutant	2017-02-13	DM_Pool_6
CC17-GAL11-NRg-2	Single mutant	2017-02-13	DM_Pool_6
CC17-GAL11-NRg-9	Single mutant	2017-02-13	DM_Pool_6
CC17-PHO4-TRg-5	Single mutant	2017-02-13	DM_Pool_6
CC17-SNP1-NRg-3	Single mutant	2017-02-13	DM_Pool_6
CC17-RPC37-TRg-5	Single mutant	2017-02-13	DM_Pool_6
CC17-CRM1-TRg-5	Single mutant	2017-02-13	DM_Pool_6
CC17-CRM1-TRg-2	Single mutant	2017-02-13	DM_Pool_6
CC17-ASK1-TRg-7	Single mutant	2017-02-13	DM_Pool_6
CC17-STU2-NRg-4	Single mutant	2017-02-13	DM_Pool_6
CC17-NEO1-NRg-3	Single mutant	2017-02-13	DM_Pool_6
CC17-GAL11-TRg-5	Single mutant	2017-02-13	DM_Pool_6
CC17-GAL11-TRg-7	Single mutant	2017-02-13	DM_Pool_6
CC17-SAM50-NRg-3	Single mutant	2017-02-13	DM_Pool_6
CC17-CSL4-TRg-2	Single mutant	2017-02-13	DM_Pool_6
CC17-CCT5-TRg-2	Single mutant	2017-02-13	DM_Pool_6
CC17-POL30-NRg-1	Single mutant	2017-02-13	DM_Pool_6
CC17-MED4-TRg-4	Single mutant	2017-02-13	DM_Pool_6
CC17-MED4-TRg-3	Single mutant	2017-02-13	DM_Pool_6
CC17-MED4-TRg-2	Single mutant	2017-02-13	DM_Pool_6
CC17-GDI1-TRg-4	Single mutant	2017-02-13	DM_Pool_6
CC17-GDI1-TRg-3	Single mutant	2017-02-13	DM_Pool_6
CC17-REB1-TRg-6	Single mutant	2017-02-13	DM_Pool_6
CC17-MRPL37-NRg-2	Single mutant	2017-02-13	DM_Pool_6
CC17-NOC3-TRg-3	Single mutant	2017-02-13	DM_Pool_6
CC17-SPC97-TRg-3	Single mutant	2017-02-13	DM_Pool_6
CC17-IPP1-TRg-3	Single mutant	2017-02-13	DM_Pool_6
CC17-IPP1-TRg-2	Single mutant	2017-02-13	DM_Pool_6
CC17-PTI1-TRg-3	Single mutant	2017-02-13	DM_Pool_6
CC17-PTI1-TRg-5	Single mutant	2017-02-13	DM_Pool_6
CC17-RFC5-NRg-1	Single mutant	2017-02-13	DM_Pool_6
CC17-CDC24-TRg-1	Single mutant	2017-02-13	DM_Pool_6
CC17-CDC24-TRg-3	Single mutant	2017-02-13	DM_Pool_6
CC17-CDC24-TRg-5	Single mutant	2017-02-13	DM_Pool_6
CC17-CDC24-TRg-6	Single mutant	2017-02-13	DM_Pool_6
CC17-UTP23-TRg-6	Single mutant	2017-02-13	DM_Pool_6
CC17-UTP23-TRg-4	Single mutant	2017-02-13	DM_Pool_6
CC17-UTP23-TRg-1	Single mutant	2017-02-13	DM_Pool_6
CC17-RHO3-NRg-4	Single mutant	2017-02-13	DM_Pool_6
CC17-TRS23-NRg-1	Single mutant	2017-02-13	DM_Pool_6
CC17-TRS23-NRg-3	Single mutant	2017-02-13	DM_Pool_6
CC17-RSP5-TRg-2	Single mutant	2017-02-13	DM_Pool_6
CC17-RSP5-TRg-1	Single mutant	2017-02-13	DM_Pool_6
CC17-SDA1-NRg-1	Single mutant	2017-02-13	DM_Pool_6
CC17-KAP95-TRg-8	Single mutant	2017-02-13	DM_Pool_6
CC17-ACO1-TRg-6	Single mutant	2017-02-13	DM_Pool_6
CC17-HTA1-NRg-3	Single mutant	2017-02-13	DM_Pool_6
CC17-HTA1-NRg-2	Single mutant	2017-02-13	DM_Pool_6
CC17-SPN1-TRg-1	Single mutant	2017-02-13	DM_Pool_6
CC17-MOT1-NRg-7	Single mutant	2017-02-13	DM_Pool_6
CC17-RPL17A-NRg-4	Single mutant	2017-02-13	DM_Pool_6
CC17-ADA2-TRg-4	Single mutant	2017-02-13	DM_Pool_6
CC17-SFH1-NRg-1	Single mutant	2017-02-13	DM_Pool_6
CC17-SPC97-NRg-5	Single mutant	2017-02-13	DM_Pool_6
CC17-PRP22-TRg-3	Single mutant	2017-02-13	DM_Pool_6
CC17-SEN15-TRg-2	Single mutant	2017-02-13	DM_Pool_6
CC17-RPL3-NRg-2	Single mutant	2017-02-13	DM_Pool_6
CC17-ISD11-NRg-2	Single mutant	2017-02-13	DM_Pool_6
CC17-HEM12-TRg-8	Single mutant	2017-02-13	DM_Pool_6
CC17-SEC10-TRg-1	Single mutant	2017-02-13	DM_Pool_6
CC17-HTB1-TRg-7	Single mutant	2017-02-13	DM_Pool_6
CC17-TTI2-TRg-1	Single mutant	2017-02-13	DM_Pool_6
CC17-ACP1-TRg-2	Single mutant	2017-02-13	DM_Pool_6
CC17-ACP1-TRg-4	Single mutant	2017-02-13	DM_Pool_6
CC17-GAL11-NRg-10	Single mutant	2017-02-13	DM_Pool_6
CC17-UTP22-TRg-2	Single mutant	2017-02-13	DM_Pool_6
CC17-MST1-NRg-5	Single mutant	2017-02-13	DM_Pool_6
CC17-RIB7-NRg-2	Single mutant	2017-02-13	DM_Pool_6
CC17-MCD1-TRg-6	Single mutant	2017-02-13	DM_Pool_6
CC17-MCD1-TRg-5	Single mutant	2017-02-13	DM_Pool_6
CC17-GPI8-NRg-2	Single mutant	2017-02-13	DM_Pool_6
CC17-THS1-TRg-2	Single mutant	2017-02-13	DM_Pool_6
CC17-RRP7-TRg-2	Single mutant	2017-02-13	DM_Pool_6
CC17-RRP7-TRg-5	Single mutant	2017-02-13	DM_Pool_6
CC17-SMX2-NRg-7	Single mutant	2017-02-13	DM_Pool_6
CC17-RRP45-TRg-5	Single mutant	2017-02-13	DM_Pool_6
CC17-RRP45-TRg-4	Single mutant	2017-02-13	DM_Pool_6
CC17-CNS1-TRg-2	Single mutant	2017-02-13	DM_Pool_6
CC17-FBP1-NRg-9	Single mutant	2017-02-13	DM_Pool_6
CC17-GCD11-NRg-1	Single mutant	2017-02-13	DM_Pool_6
CC17-RPL10-TRg-2	Single mutant	2017-02-13	DM_Pool_6
CC17-NUP192-TRg-4	Single mutant	2017-02-13	DM_Pool_6
CC17-NUP145-NRg-4	Single mutant	2017-02-13	DM_Pool_6
CC17-HEM12-TRg-6	Single mutant	2017-02-13	DM_Pool_6
CC17-PLC1-TRg-3	Single mutant	2017-02-13	DM_Pool_6
CC17-RPA43-TRg-1	Single mutant	2017-02-13	DM_Pool_6
CC17-RPB7-NRg-2	Single mutant	2017-02-13	DM_Pool_6
CC17-RPB7-NRg-3	Single mutant	2017-02-13	DM_Pool_6
CC17-NSL1-NRg-1	Single mutant	2017-02-13	DM_Pool_6
CC17-UTP6-TRg-3	Single mutant	2017-02-13	DM_Pool_6
CC17-UTP6-TRg-1	Single mutant	2017-02-13	DM_Pool_6
CC17-YJU2-TRg-5	Single mutant	2017-02-13	DM_Pool_6
CC17-FRS2-NRg-5	Single mutant	2017-02-13	DM_Pool_6
CC17-TIF35-NRg-2	Single mutant	2017-02-13	DM_Pool_6
CC17-GPI15-TRg-1	Single mutant	2017-02-13	DM_Pool_6
CC17-NOP1-NRg-5	Single mutant	2017-02-13	DM_Pool_6
CC17-GPI15-TRg-4	Single mutant	2017-02-13	DM_Pool_6
CC17-COG4-TRg-1	Single mutant	2017-02-13	DM_Pool_6
CC17-TFA1-TRg-1	Single mutant	2017-02-13	DM_Pool_6
CC17-RHO1-NRg-2	Single mutant	2017-02-13	DM_Pool_6
CC17-RHO1-NRg-1	Single mutant	2017-02-13	DM_Pool_6
CC17-CDC55-NRg-2	Single mutant	2017-02-13	DM_Pool_6
CC17-IDI1-NRg-7	Single mutant	2017-02-13	DM_Pool_6
CC17-RPL32-TRg-5	Single mutant	2017-02-13	DM_Pool_6
CC17-RPB5-TRg-4	Single mutant	2017-02-13	DM_Pool_6
CC17-DIP2-TRg-5	Single mutant	2017-02-13	DM_Pool_6
CC17-DIP2-TRg-1	Single mutant	2017-02-13	DM_Pool_6
CC17-RPC40-TRg-2	Single mutant	2017-02-13	DM_Pool_6
CC17-CDC6-TRg-5	Single mutant	2017-02-13	DM_Pool_6
CC17-CDC6-TRg-3	Single mutant	2017-02-13	DM_Pool_6
CC17-DAD2-TRg-2	Single mutant	2017-02-13	DM_Pool_6
CC17-RVS161-TRg-2	Single mutant	2017-02-13	DM_Pool_6
CC17-RVS161-TRg-1	Single mutant	2017-02-13	DM_Pool_6
CC17-SUP45-NRg-3	Single mutant	2017-02-13	DM_Pool_6
CC17-SRB6-NRg-5	Single mutant	2017-02-13	DM_Pool_6
CC17-RPC11-TRg-4	Single mutant	2017-02-13	DM_Pool_6
CC17-RKI1-TRg-8	Single mutant	2017-02-13	DM_Pool_6
CC17-NIP7-TRg-3	Single mutant	2017-02-13	DM_Pool_6
CC17-RPL33A-NRg-12	Single mutant	2017-02-13	DM_Pool_6
CC17-SAM50-TRg-4	Single mutant	2017-02-13	DM_Pool_6
CC17-NOP4-NRg-1	Single mutant	2017-02-13	DM_Pool_6
CC17-NOP4-NRg-3	Single mutant	2017-02-13	DM_Pool_6
CC17-SMX2-TRg-5	Single mutant	2017-02-13	DM_Pool_6
CC17-POL12-NRg-2	Single mutant	2017-02-13	DM_Pool_6
CC17-BMS1-NRg-2	Single mutant	2017-02-13	DM_Pool_6
CC17-RPA190-TRg-5	Single mutant	2017-02-13	DM_Pool_6
CC17-ALG14-NRg-4	Single mutant	2017-02-13	DM_Pool_6
CC17-ALG14-NRg-1	Single mutant	2017-02-13	DM_Pool_6
CC17-PRE5-NRg-1	Single mutant	2017-02-13	DM_Pool_6
CC17-BIG1-NRg-2	Single mutant	2017-02-13	DM_Pool_6
CC17-TFA2-TRg-4	Single mutant	2017-02-13	DM_Pool_6
CC17-IMP4-TRg-6	Single mutant	2017-02-13	DM_Pool_6
CC17-PAN1-NRg-1	Single mutant	2017-02-13	DM_Pool_6
CC17-UTP13-TRg-2	Single mutant	2017-02-13	DM_Pool_6
CC17-KAE1-NRg-3	Single mutant	2017-02-13	DM_Pool_6
CC17-ERG20-TRg-1	Single mutant	2017-02-13	DM_Pool_6
CC17-CDC20-TRg-6	Single mutant	2017-02-13	DM_Pool_6
CC17-PWP2-NRg-2	Single mutant	2017-02-13	DM_Pool_6
CC17-COG1-NRg-1	Single mutant	2017-02-13	DM_Pool_6
CC17-RPL1B-TRg-4	Single mutant	2017-02-13	DM_Pool_6
CC17-RPL1B-TRg-7	Single mutant	2017-02-13	DM_Pool_6
CC17-UTP20-TRg-3	Single mutant	2017-02-13	DM_Pool_6
CC17-UTP20-TRg-4	Single mutant	2017-02-13	DM_Pool_6
CC17-RPL25-TRg-4	Single mutant	2017-02-13	DM_Pool_6
CC17-RPL25-TRg-2	Single mutant	2017-02-13	DM_Pool_6
CC17-MCM7-NRg-1	Single mutant	2017-02-13	DM_Pool_6
CC17-MRP49-TRg-5	Single mutant	2017-02-13	DM_Pool_6
CC17-ERO1-NRg-3	Single mutant	2017-02-13	DM_Pool_6
CC17-UTP5-TRg-7	Single mutant	2017-02-13	DM_Pool_6
CC17-MCM4-NRg-1	Single mutant	2017-02-13	DM_Pool_6
CC17-PRE3-NRg-1	Single mutant	2017-02-13	DM_Pool_6
CC17-FCF1-NRg-1	Single mutant	2017-02-13	DM_Pool_6
CC17-CUS1-NRg-1	Single mutant	2017-02-13	DM_Pool_6
CC17-PSF1-TRg-2	Single mutant	2017-02-13	DM_Pool_6
CC17-BCP1-TRg-2	Single mutant	2017-02-13	DM_Pool_6
CC17-PAN1-TRg-1	Single mutant	2017-02-13	DM_Pool_6
CC17-PAN1-TRg-3	Single mutant	2017-02-13	DM_Pool_6
CC17-PAN1-TRg-4	Single mutant	2017-02-13	DM_Pool_6
CC17-VPS3-TRg-2	Single mutant	2017-02-13	DM_Pool_6
CC17-YIL060W-NRg-1	Single mutant	2017-02-13	DM_Pool_6
CC17-VPS53-NRg-1	Single mutant	2017-02-13	DM_Pool_6
CC17-CYR1-TRg-4	Single mutant	2017-02-13	DM_Pool_6
CC17-CYR1-TRg-7	Single mutant	2017-02-13	DM_Pool_6
CC17-MPS1-NRg-1	Single mutant	2017-02-13	DM_Pool_6
CC17-SRP1-TRg-5	Single mutant	2017-02-13	DM_Pool_6
CC17-SRP1-TRg-4	Single mutant	2017-02-13	DM_Pool_6
CC17-TAF12-TRg-2	Single mutant	2017-02-13	DM_Pool_6
CC17-TAF12-TRg-3	Single mutant	2017-02-13	DM_Pool_6
CC17-POP4-TRg-1	Single mutant	2017-02-13	DM_Pool_6
CC17-SPT16-TRg-1	Single mutant	2017-02-13	DM_Pool_6
CC17-NUP82-TRg-4	Single mutant	2017-02-13	DM_Pool_6
CC17-DML1-TRg-3	Single mutant	2017-02-13	DM_Pool_6
CC17-RPA43-NRg-3	Single mutant	2017-02-13	DM_Pool_6
CC17-STU2-NRg-3	Single mutant	2017-02-13	DM_Pool_6
CC17-POP4-NRg-4	Single mutant	2017-02-13	DM_Pool_6
CC17-MCD1-TRg-2	Single mutant	2017-02-13	DM_Pool_6
CC17-RPS3-NRg-4	Single mutant	2017-02-13	DM_Pool_6
CC17-PRP9-TRg-4	Single mutant	2017-02-13	DM_Pool_6
CC17-RPP1-NRg-2	Single mutant	2017-02-13	DM_Pool_6
CC17-MTR2-NRg-11	Single mutant	2017-02-13	DM_Pool_6
CC17-GCD11-TRg-1	Single mutant	2017-02-13	DM_Pool_6
CC17-RPF1-TRg-3	Single mutant	2017-02-13	DM_Pool_6
CC17-SUB2-NRg-4	Single mutant	2017-02-13	DM_Pool_6
CC17-GPI15-TRg-3	Single mutant	2017-02-13	DM_Pool_6
CC17-ERG9-TRg-6	Single mutant	2017-02-13	DM_Pool_6
CC17-RPT2-NRg-1	Single mutant	2017-02-13	DM_Pool_6
CC17-YOS1-NRg-3	Single mutant	2017-02-13	DM_Pool_6
CC17-SCM3-TRg-4	Single mutant	2017-02-13	DM_Pool_6
CC17-SCM3-TRg-6	Single mutant	2017-02-13	DM_Pool_6
CC17-RLP7-NRg-1	Single mutant	2017-02-13	DM_Pool_6
CC17-TFB2-NRg-4	Single mutant	2017-02-13	DM_Pool_6
CC17-IMP4-TRg-1	Single mutant	2017-02-13	DM_Pool_6
CC17-IMP4-TRg-3	Single mutant	2017-02-13	DM_Pool_6
CC17-PRE4-TRg-3	Single mutant	2017-02-13	DM_Pool_6
CC17-SUB2-TRg-3	Single mutant	2017-02-13	DM_Pool_6
CC17-RPP0-NRg-4	Single mutant	2017-02-13	DM_Pool_6
CC17-RPP0-NRg-3	Single mutant	2017-02-13	DM_Pool_6
CC17-TOM40-TRg-4	Single mutant	2017-02-13	DM_Pool_6
CC17-FUR1-NRg-12	Single mutant	2017-02-13	DM_Pool_6
CC17-TOM40-TRg-2	Single mutant	2017-02-13	DM_Pool_6
CC17-VMA11-NRg-4	Single mutant	2017-02-13	DM_Pool_6
CC17-PGS1-NRg-4	Single mutant	2017-02-13	DM_Pool_6
CC17-URB1-TRg-4	Single mutant	2017-02-13	DM_Pool_6
CC17-ARP4-TRg-3	Single mutant	2017-02-13	DM_Pool_6
CC17-RPT3-TRg-3	Single mutant	2017-02-13	DM_Pool_6
CC17-SUI3-TRg-3	Single mutant	2017-02-13	DM_Pool_6
CC17-RFC5-NRg-2	Single mutant	2017-02-13	DM_Pool_6
CC17-RRP14-TRg-2	Single mutant	2017-02-13	DM_Pool_6
CC17-SCC2-TRg-1	Single mutant	2017-02-13	DM_Pool_6
CC17-SSC1-TRg-3	Single mutant	2017-02-13	DM_Pool_6
CC17-RRP9-TRg-3	Single mutant	2017-02-13	DM_Pool_6
CC17-MOT1-NRg-9	Single mutant	2017-02-13	DM_Pool_6
CC17-RPL42A-NRg-2	Single mutant	2017-02-13	DM_Pool_6
CC17-SEC16-TRg-7	Single mutant	2017-02-13	DM_Pool_6
CC17-IMP4-NRg-2	Single mutant	2017-02-13	DM_Pool_6
CC17-YEF3-NRg-4	Single mutant	2017-02-13	DM_Pool_6
CC17-PUP1-TRg-1	Single mutant	2017-02-13	DM_Pool_6
CC17-UTP22-TRg-6	Single mutant	2017-02-13	DM_Pool_6
CC17-DBP2-NRg-4	Single mutant	2017-02-13	DM_Pool_6
CC17-PRE2-TRg-7	Single mutant	2017-02-13	DM_Pool_6
CC17-ATP16-TRg-6	Single mutant	2017-02-13	DM_Pool_6
CC17-UTP13-TRg-4	Single mutant	2017-02-13	DM_Pool_6
CC17-DOP1-NRg-4	Single mutant	2017-02-13	DM_Pool_6
CC17-TIM44-TRg-3	Single mutant	2017-02-13	DM_Pool_6
CC17-ATP16-TRg-2	Single mutant	2017-02-13	DM_Pool_6
CC17-ENP1-NRg-3	Single mutant	2017-02-13	DM_Pool_6
CC17-NAF1-TRg-3	Single mutant	2017-02-13	DM_Pool_6
CC17-COG4-TRg-2	Single mutant	2017-02-13	DM_Pool_6
CC17-SOG2-TRg-7	Single mutant	2017-02-13	DM_Pool_6
CC17-YDR341C-TRg-3	Single mutant	2017-02-13	DM_Pool_6
CC17-YMR290W-A-TRg-10	Single mutant	2017-02-13	DM_Pool_6
CC17-NUP192-NRg-9	Single mutant	2017-02-13	DM_Pool_6
CC17-RPS31-NRg-8	Single mutant	2017-02-13	DM_Pool_6
CC17-SPC97-NRg-6	Single mutant	2017-02-13	DM_Pool_6
CC17-EBP2-NRg-1	Single mutant	2017-02-13	DM_Pool_6
CC17-CDC48-TRg-5	Single mutant	2017-02-13	DM_Pool_6
CC17-RPT1-TRg-4	Single mutant	2017-02-13	DM_Pool_6
CC17-ULP1-NRg-2	Single mutant	2017-02-13	DM_Pool_6
CC17-RPN3-TRg-6	Single mutant	2017-02-13	DM_Pool_6
CC17-RPT1-TRg-5	Single mutant	2017-02-13	DM_Pool_6
CC17-KRE5-TRg-2	Single mutant	2017-02-13	DM_Pool_6
CC17-TBF1-NRg-8	Single mutant	2017-02-13	DM_Pool_6
CC17-UTP22-NRg-4	Single mutant	2017-02-13	DM_Pool_6
CC17-SSC1-NRg-4	Single mutant	2017-02-13	DM_Pool_6
CC17-REB1-TRg-4	Single mutant	2017-02-13	DM_Pool_6
CC17-CDC48-NRg-9	Single mutant	2017-02-13	DM_Pool_6
CC17-FAS2-TRg-8	Single mutant	2017-02-13	DM_Pool_6
CC17-TAO3-TRg-8	Single mutant	2017-02-13	DM_Pool_6
CC17-CKS1-TRg-5	Single mutant	2017-02-13	DM_Pool_6
CC17-YLR379W-TRg-7	Single mutant	2017-02-13	DM_Pool_6
CC17-TEN1-NRg-2	Single mutant	2017-02-13	DM_Pool_6
CC17-RPL42A-TRg-2	Single mutant	2017-02-13	DM_Pool_6
CC17-SEC27-TRg-4	Single mutant	2017-02-13	DM_Pool_6
CC17-TBF1-NRg-4	Single mutant	2017-02-13	DM_Pool_6
CC17-RPT1-NRg-6	Single mutant	2017-02-13	DM_Pool_6
CC17-COG1-TRg-3	Single mutant	2017-02-13	DM_Pool_6
CC17-SUI1-TRg-6	Single mutant	2017-02-13	DM_Pool_6
CC17-TIM23-TRg-6	Single mutant	2017-02-13	DM_Pool_6
CC17-CDC48-NRg-6	Single mutant	2017-02-13	DM_Pool_6
CC17-EPL1-TRg-5	Single mutant	2017-02-13	DM_Pool_6
CC17-RPT5-TRg-8	Single mutant	2017-02-13	DM_Pool_6
CC17-ATP16-NRg-4	Single mutant	2017-02-13	DM_Pool_6
CC17-RPN6-TRg-3	Single mutant	2017-02-13	DM_Pool_6
CC17-ERG9-NRg-6	Single mutant	2017-02-13	DM_Pool_6
CC17-SMX3-TRg-1	Single mutant	2017-02-13	DM_Pool_6
CC17-NCB2-NRg-3	Single mutant	2017-02-13	DM_Pool_6
CC17-SEC16-NRg-12	Single mutant	2017-02-13	DM_Pool_6
CC17-RPN6-TRg-2	Single mutant	2017-02-13	DM_Pool_6
CC17-REB1-NRg-4	Single mutant	2017-02-13	DM_Pool_6
CC17-ATP16-TRg-9	Single mutant	2017-02-13	DM_Pool_6
CC17-ERG9-NRg-7	Single mutant	2017-02-13	DM_Pool_6
PRE7g7-RPL15A-NRg-4	Double mutant	2017-01-09	DM_Pool_4
PRE7g7-RPL15A-NRg-5	Double mutant	2017-01-09	DM_Pool_4
PRE7g7-KRE33-TRg-1	Double mutant	2017-01-09	DM_Pool_4
PRE7g7-PMI40-NRg-1	Double mutant	2017-01-09	DM_Pool_4
PRE7g7-NOP19-NRg-3	Double mutant	2017-01-09	DM_Pool_4
PRE7g7-SRP14-NRg-4	Double mutant	2017-01-09	DM_Pool_4
PRE7g7-SEC27-TRg-2	Double mutant	2017-01-09	DM_Pool_4
PRE7g7-GPI14-TRg-3	Double mutant	2017-01-09	DM_Pool_4
PRE7g7-PAH1-TRg-7	Double mutant	2017-01-09	DM_Pool_4
PRE7g7-PAH1-TRg-6	Double mutant	2017-01-09	DM_Pool_4
PRE7g7-PAH1-TRg-5	Double mutant	2017-01-09	DM_Pool_4
PRE7g7-PAH1-TRg-3	Double mutant	2017-01-09	DM_Pool_4
PRE7g7-COG3-TRg-1	Double mutant	2017-01-09	DM_Pool_4
PRE7g7-HTS1-NRg-5	Double mutant	2017-01-09	DM_Pool_4
PRE7g7-MSN5-TRg-7	Double mutant	2017-01-09	DM_Pool_4
PRE7g7-ERG26-TRg-1	Double mutant	2017-01-09	DM_Pool_4
PRE7g7-SMD2-TRg-5	Double mutant	2017-01-09	DM_Pool_4
PRE7g7-SMD2-TRg-4	Double mutant	2017-01-09	DM_Pool_4
PRE7g7-SMD2-TRg-1	Double mutant	2017-01-09	DM_Pool_4
PRE7g7-PRE7-TRg-4	Double mutant	2017-01-09	DM_Pool_4
PRE7g7-PRE7-TRg-7	Double mutant	2017-01-09	DM_Pool_4
PRE7g7-SEC6-TRg-3	Double mutant	2017-01-09	DM_Pool_4
PRE7g7-ESF2-NRg-1	Double mutant	2017-01-09	DM_Pool_4
PRE7g7-ESF2-NRg-3	Double mutant	2017-01-09	DM_Pool_4
PRE7g7-AFG2-TRg-2	Double mutant	2017-01-09	DM_Pool_4
PRE7g7-RRP36-TRg-3	Double mutant	2017-01-09	DM_Pool_4
PRE7g7-RRP36-TRg-5	Double mutant	2017-01-09	DM_Pool_4
PRE7g7-GCR1-NRg-2	Double mutant	2017-01-09	DM_Pool_4
PRE7g7-PRE4-NRg-4	Double mutant	2017-01-09	DM_Pool_4
PRE7g7-PRE4-NRg-9	Double mutant	2017-01-09	DM_Pool_4
PRE7g7-DSN1-NRg-2	Double mutant	2017-01-09	DM_Pool_4
PRE7g7-GPI11-TRg-3	Double mutant	2017-01-09	DM_Pool_4
PRE7g7-POP3-TRg-1	Double mutant	2017-01-09	DM_Pool_4
PRE7g7-MNE1-TRg-5	Double mutant	2017-01-09	DM_Pool_4
PRE7g7-RRP12-NRg-1	Double mutant	2017-01-09	DM_Pool_4
PRE7g7-RSC6-TRg-2	Double mutant	2017-01-09	DM_Pool_4
PRE7g7-CDC25-TRg-1	Double mutant	2017-01-09	DM_Pool_4
PRE7g7-CDC25-TRg-9	Double mutant	2017-01-09	DM_Pool_4
PRE7g7-YPP1-NRg-3	Double mutant	2017-01-09	DM_Pool_4
PRE7g7-NFS1-NRg-9	Double mutant	2017-01-09	DM_Pool_4
PRE7g7-NFS1-NRg-8	Double mutant	2017-01-09	DM_Pool_4
PRE7g7-UBA2-TRg-1	Double mutant	2017-01-09	DM_Pool_4
PRE7g7-ARP2-NRg-3	Double mutant	2017-01-09	DM_Pool_4
PRE7g7-MAK16-TRg-1	Double mutant	2017-01-09	DM_Pool_4
PRE7g7-CEP3-NRg-1	Double mutant	2017-01-09	DM_Pool_4
PRE7g7-GUK1-TRg-5	Double mutant	2017-01-09	DM_Pool_4
PRE7g7-GUK1-TRg-2	Double mutant	2017-01-09	DM_Pool_4
PRE7g7-GPI12-NRg-6	Double mutant	2017-01-09	DM_Pool_4
PRE7g7-RPS5-NRg-5	Double mutant	2017-01-09	DM_Pool_4
PRE7g7-RPS5-NRg-2	Double mutant	2017-01-09	DM_Pool_4
PRE7g7-RPC19-NRg-1	Double mutant	2017-01-09	DM_Pool_4
PRE7g7-TIM54-TRg-1	Double mutant	2017-01-09	DM_Pool_4
PRE7g7-TEN1-TRg-2	Double mutant	2017-01-09	DM_Pool_4
PRE7g7-SAH1-NRg-4	Double mutant	2017-01-09	DM_Pool_4
PRE7g7-SAH1-NRg-5	Double mutant	2017-01-09	DM_Pool_4
PRE7g7-SAH1-NRg-3	Double mutant	2017-01-09	DM_Pool_4
PRE7g7-ATP15-NRg-5	Double mutant	2017-01-09	DM_Pool_4
PRE7g7-SCD5-TRg-5	Double mutant	2017-01-09	DM_Pool_4
PRE7g7-ARB1-NRg-2	Double mutant	2017-01-09	DM_Pool_4
PRE7g7-ARB1-NRg-4	Double mutant	2017-01-09	DM_Pool_4
PRE7g7-PUP2-TRg-1	Double mutant	2017-01-09	DM_Pool_4
PRE7g7-CCT8-TRg-2	Double mutant	2017-01-09	DM_Pool_4
PRE7g7-MCM4-TRg-1	Double mutant	2017-01-09	DM_Pool_4
PRE7g7-LSM4-TRg-1	Double mutant	2017-01-09	DM_Pool_4
PRE7g7-NOP53-NRg-1	Double mutant	2017-01-09	DM_Pool_4
PRE7g7-ATP3-TRg-4	Double mutant	2017-01-09	DM_Pool_4
PRE7g7-AFG2-NRg-3	Double mutant	2017-01-09	DM_Pool_4
PRE7g7-PRO3-NRg-3	Double mutant	2017-01-09	DM_Pool_4
PRE7g7-NRD1-NRg-10	Double mutant	2017-01-09	DM_Pool_4
PRE7g7-SEC61-TRg-2	Double mutant	2017-01-09	DM_Pool_4
PRE7g7-RHO3-TRg-4	Double mutant	2017-01-09	DM_Pool_4
PRE7g7-SNF2-TRg-6	Double mutant	2017-01-09	DM_Pool_4
PRE7g7-SMD2-NRg-3	Double mutant	2017-01-09	DM_Pool_4
PRE7g7-RSC4-TRg-2	Double mutant	2017-01-09	DM_Pool_4
PRE7g7-RSC4-TRg-1	Double mutant	2017-01-09	DM_Pool_4
PRE7g7-TIF34-TRg-2	Double mutant	2017-01-09	DM_Pool_4
PRE7g7-BET1-NRg-1	Double mutant	2017-01-09	DM_Pool_4
PRE7g7-CDC8-NRg-2	Double mutant	2017-01-09	DM_Pool_4
PRE7g7-PRP42-TRg-2	Double mutant	2017-01-09	DM_Pool_4
PRE7g7-RRB1-TRg-2	Double mutant	2017-01-09	DM_Pool_4
PRE7g7-SPC24-TRg-1	Double mutant	2017-01-09	DM_Pool_4
PRE7g7-ILS1-NRg-1	Double mutant	2017-01-09	DM_Pool_4
PRE7g7-GFA1-TRg-2	Double mutant	2017-01-09	DM_Pool_4
PRE7g7-SEC21-NRg-10	Double mutant	2017-01-09	DM_Pool_4
PRE7g7-RPC10-NRg-1	Double mutant	2017-01-09	DM_Pool_4
PRE7g7-RPB10-TRg-3	Double mutant	2017-01-09	DM_Pool_4
PRE7g7-RPB10-TRg-2	Double mutant	2017-01-09	DM_Pool_4
PRE7g7-YNL181W-TRg-1	Double mutant	2017-01-09	DM_Pool_4
PRE7g7-RAD3-NRg-1	Double mutant	2017-01-09	DM_Pool_4
PRE7g7-NOP10-TRg-1	Double mutant	2017-01-09	DM_Pool_4
PRE7g7-BFR2-TRg-3	Double mutant	2017-01-09	DM_Pool_4
PRE7g7-MCM2-TRg-6	Double mutant	2017-01-09	DM_Pool_4
PRE7g7-MCM2-TRg-4	Double mutant	2017-01-09	DM_Pool_4
PRE7g7-MPP10-TRg-1	Double mutant	2017-01-09	DM_Pool_4
PRE7g7-RET2-TRg-4	Double mutant	2017-01-09	DM_Pool_4
PRE7g7-RET2-TRg-1	Double mutant	2017-01-09	DM_Pool_4
PRE7g7-RPS2-NRg-1	Double mutant	2017-01-09	DM_Pool_4
PRE7g7-RPS2-NRg-2	Double mutant	2017-01-09	DM_Pool_4
PRE7g7-ORC4-NRg-3	Double mutant	2017-01-09	DM_Pool_4
PRE7g7-TIP20-TRg-7	Double mutant	2017-01-09	DM_Pool_4
PRE7g7-SMT3-TRg-1	Double mutant	2017-01-09	DM_Pool_4
PRE7g7-MSS18-NRg-6	Double mutant	2017-01-09	DM_Pool_4
PRE7g7-YEF3-NRg-9	Double mutant	2017-01-09	DM_Pool_4
PRE7g7-ASK1-NRg-1	Double mutant	2017-01-09	DM_Pool_4
PRE7g7-SMC1-TRg-1	Double mutant	2017-01-09	DM_Pool_4
PRE7g7-NIP1-NRg-1	Double mutant	2017-01-09	DM_Pool_4
PRE7g7-RPP1-NRg-1	Double mutant	2017-01-09	DM_Pool_4
PRE7g7-YDJ1-TRg-6	Double mutant	2017-01-09	DM_Pool_4
PRE7g7-SUB2-NRg-1	Double mutant	2017-01-09	DM_Pool_4
PRE7g7-TIM10-NRg-8	Double mutant	2017-01-09	DM_Pool_4
PRE7g7-TIM10-NRg-4	Double mutant	2017-01-09	DM_Pool_4
PRE7g7-TIM10-NRg-7	Double mutant	2017-01-09	DM_Pool_4
PRE7g7-SKI6-TRg-4	Double mutant	2017-01-09	DM_Pool_4
PRE7g7-TUB4-TRg-1	Double mutant	2017-01-09	DM_Pool_4
PRE7g7-CDC37-NRg-2	Double mutant	2017-01-09	DM_Pool_4
PRE7g7-ISD11-TRg-3	Double mutant	2017-01-09	DM_Pool_4
PRE7g7-YOS1-TRg-4	Double mutant	2017-01-09	DM_Pool_4
PRE7g7-SSC1-TRg-6	Double mutant	2017-01-09	DM_Pool_4
PRE7g7-MTR3-TRg-5	Double mutant	2017-01-09	DM_Pool_4
PRE7g7-MTR3-TRg-6	Double mutant	2017-01-09	DM_Pool_4
PRE7g7-TFA1-TRg-2	Double mutant	2017-01-09	DM_Pool_4
PRE7g7-CDC3-NRg-3	Double mutant	2017-01-09	DM_Pool_4
PRE7g7-ERG25-TA-18	Double mutant	2017-01-09	DM_Pool_4
PRE7g7-RPB11-TRg-4	Double mutant	2017-01-09	DM_Pool_4
PRE7g7-RPB11-TRg-1	Double mutant	2017-01-09	DM_Pool_4
PRE7g7-RPB11-TRg-2	Double mutant	2017-01-09	DM_Pool_4
PRE7g7-DED1-TRg-3	Double mutant	2017-01-09	DM_Pool_4
PRE7g7-DED1-TRg-1	Double mutant	2017-01-09	DM_Pool_4
PRE7g7-DED1-TRg-6	Double mutant	2017-01-09	DM_Pool_4
PRE7g7-DED1-TRg-4	Double mutant	2017-01-09	DM_Pool_4
[truncated: 15,070 more rows]

## Sheet: Primers
Name	Sequence	Description	Source
P124	TGAAAAGAAAGCCGGGAATA	FP: Verify genomic GFP insertion at GET2 locus (569bp amplicon if strain is GFP- at gene locus)	This study
P120	GAGGGTACACCATCGTTTGG	RP: Verify genomic GFP insertion at GET2 locus (569bp amplicon if strain is GFP- at gene locus)	Howson et al 2005
P118	AGTGGAAGGCGAAGATGATG	FP: Verify genomic GFP insertion at COG8 locus (649bp amplicon if strain is GFP- at gene locus)	Howson et al 2005
P149	GCTGGCGAAGAAGTGAAAAA	RP: Verify genomic GFP insertion at COG8 locus (649bp amplicon if strain is GFP- at gene locus)	This study
P139	AGATTCAATGGCGTGGAGAG	FP: Verify genomic GFP insertion at PRE4 locus (685bp amplicon if strain is GFP- at gene locus)	This study
P140	ACTTAGGAAGAGAGAAGAGTGATGA	RP: Verify genomic GFP insertion at PRE4 locus (685bp amplicon if strain is GFP- at gene locus)	This study
P141	AGTTGCGCAGTATCTGCAAG	FP: Verify genomic GFP insertion at RPN5 locus (774bp amplicon if strain is GFP- at gene locus)	This study
P142	AGCAATACGTGGCCATTTTC	RP: Verify genomic GFP insertion at RPN5 locus (774bp amplicon if strain is GFP- at gene locus)	This study
P150	TGTCCATTTTAACAATTACCACCTT	FP: Verify genomic GFP insertion at SAP30 locus (659bp amplicon if strain is GFP- at gene locus)	This study
P115	ACAAACGCTGAAACGGAATC	RP: Verify genomic GFP insertion at SAP30 locus (659bp amplicon if strain is GFP- at gene locus)	Howson 2005
P133	ctgggagctgcgattggcagACTTAGAAATTATATAAAAGgttttagagctagaaatagc	PAM-containing target sequence for SAP30 (guide 7) plus overhang to pRS416-dCas9-Mxi1 + TetR + pRPR1(TetO)-NotI-gRNA	new site directed sequence designed with Webtool from Smith et al 2016, overhanging sequence in same citation
P156	ctgggagctgcgattggcagAAAATTTTCGAGCGAGAAAAgttttagagctagaaatagc	PAM-containing target sequence for YCR016W (guide4) plus overhang to pRS416-dCas9-Mxi1 + TetR + pRPR1(TetO)-NotI-gRNA	new site directed sequence designed with Webtool from Smith et al 2016, overhanging sequence in same citation
P157	ctgggagctgcgattggcagAGAATTATCGGCTTTTGTACgttttagagctagaaatagc	PAM-containing target sequence for YLR050C (guide1) plus overhang to pRS416-dCas9-Mxi1 + TetR + pRPR1(TetO)-NotI-gRNA	new site directed sequence designed with Webtool from Smith et al 2016, overhanging sequence in same citation
P107	ctgggagctgcgattggcagCTCTACTTGTTTATCTTCTAgttttagagctagaaatagc	PAM-containing target sequence for SEC22 (guide 1) plus overhang to pRS416-dCas9-Mxi1 + TetR + pRPR1(TetO)-NotI-gRNA	new site directed sequence designed with Webtool from Smith et al 2016, overhanging sequence in same citation
P108	ctgggagctgcgattggcagGTAGATATATTATATTACATgttttagagctagaaatagc	PAM-containing target sequence for SEC22 (guide 2) plus overhang to pRS416-dCas9-Mxi1 + TetR + pRPR1(TetO)-NotI-gRNA	new site directed sequence designed with Webtool from Smith et al 2016, overhanging sequence in same citation
P110	ctgggagctgcgattggcagATGTACGTATAAAAAGAAAAgttttagagctagaaatagc	PAM-containing target sequence for COG8 (guide 2) plus overhang to pRS416-dCas9-Mxi1 + TetR + pRPR1(TetO)-NotI-gRNA	new site directed sequence designed with Webtool from Smith et al 2016, overhanging sequence in same citation
P106	ctgggagctgcgattggcagTGGGACAAAAGAACAAGAATgttttagagctagaaatagc	PAM-containing target sequence for GET2 (guide 2) plus overhang to pRS416-dCas9-Mxi1 + TetR + pRPR1(TetO)-NotI-gRNA	new site directed sequence designed with Webtool from Smith et al 2016, overhanging sequence in same citation
P50	gactagccttattttaacttgctatttctagctctaaaac	FP: Amplify PAM-containing target sequence from starting oligos and add more overhang to pRS416-dCas9-Mxi1 + TetR + pRPR1(TetO)-NotI-gRNA	Smith et al 2016
P51	tcgcggctgggaacgaaactctgggagctgcgattggcag	RP: Amplify PAM-containing target sequence from starting oligos and add more overhang to pRS416-dCas9-Mxi1 + TetR + pRPR1(TetO)-NotI-gRNA	Smith et al 2016
P95	ACACATACGATTTAGGTGACACTATAGAACGCAGGaaagaacaacaagagttcc	FP: Amplify guide RNA from CRISPRi plasmid and add overhang sequence to BC library plasmid	This study
P96	agcgtgacataactaattacatgactcgagTTTTACGGTTCCTGGCCTTT	RP: Amplify guide RNA from CRISPRi plasmid and add overhang sequence to BC library plasmid	This study
P82	tggccggctgtctctatact	FP: Amplify gRNA from guide locus in double CRISPRi experimental strain	This study
P22	caacctgaagtctaggtccctatt	RP: Amplify gRNA from guide locus in double CRISPRi experimental strain	Jaffe et al 2017
P161*	aatgatacggcgaccaccgagatctacactctttccctacacgacgctcttccgatctACTGCTgggagctgcgattggcag	FP for Illumina sequencing library preparation (multitag 1)	Smith et al 2017
P163*	aatgatacggcgaccaccgagatctacactctttccctacacgacgctcttccgatctGCCGTgggagctgcgattggcag	FP for Illumina sequencing library preparation (multitag 2)	Smith et al 2017
P164*	aatgatacggcgaccaccgagatctacactctttccctacacgacgctcttccgatctCTTAgggagctgcgattggcag	FP for Illumina sequencing library preparation (multitag 3)	Smith et al 2017
P165*	aatgatacggcgaccaccgagatctacactctttccctacacgacgctcttccgatctCAGCAGgggagctgcgattggcag	FP for Illumina sequencing library preparation (multitag 4)	Smith et al 2017
P166*	aatgatacggcgaccaccgagatctacactctttccctacacgacgctcttccgatctTAACGgggagctgcgattggcag	FP for Illumina sequencing library preparation (multitag 5)	Smith et al 2017
P162*	CAAGCAGAAGACGGCATACGAGATCGGTCTCGGCATTCCTGCTGAACCGCTCTTCCGATCTTCGTTTAGATCTGATATCGGTACC	RP for Illumina sequencing library preparation (multitag 1)	Smith et al 2017
P167*	CAAGCAGAAGACGGCATACGAGATCGGTCTCGGCATTCCTGCTGAACCGCTCTTCCGATCTTGCTAATTAGATCTGATATCGGTACC	RP for Illumina sequencing library preparation (multitag 2)	Smith et al 2017
P168*	CAAGCAGAAGACGGCATACGAGATCGGTCTCGGCATTCCTGCTGAACCGCTCTTCCGATCTGGATTATTAGATCTGATATCGGTACC	RP for Illumina sequencing library preparation (multitag 3)	Smith et al 2017
P169*	CAAGCAGAAGACGGCATACGAGATCGGTCTCGGCATTCCTGCTGAACCGCTCTTCCGATCTTTAGATCTGATATCGGTACC	RP for Illumina sequencing library preparation (multitag 4)	Smith et al 2017
P170*	CAAGCAGAAGACGGCATACGAGATCGGTCTCGGCATTCCTGCTGAACCGCTCTTCCGATCTAGTTAGATCTGATATCGGTACC	RP for Illumina sequencing library preparation (multitag 5)	Smith et al 2017
oAD047	CACGGATAGTGGCTTTGGTGAACAATTAC	FWD primer for REB1 qPCR	This study
oAD048	TGGTTGAGTATCTTGAGAGATA	REV primer for REB1 qPCR	This study
oAD049	GATCTCTATCAAGGAGGTAATC	FWD primer for RET2 qPCR	This study
oAD050	GTGAGATAAGTCATGGTCATTA	REV primer for RET2 qPCR	This study
oAD051	CTTTACTACAGTGGGTAAAACT	FWD primer for Cog1 qPCR	This study
oAD052	GTTAAATAGTGTCTCGAATAGG	FWD primer for Cog1 qPCR	This study
oAD060	CACGGATAGTGGCTTTGGTGAACAATTAC	Alg9-forward-yeast housekeeping qpcr	This study
oAD061	CACGGATAGTGGCTTTGGTGAACAATTAC	Alg9-reverse-yeast housekeeping qpcr	This study
*HPLC purified
Howson, Russell, et al. "Construction, verification and experimental use of two epitope‐tagged collections of budding yeast strains." Comparative and functional genomics 6.1‐2 (2005): 2-16.
Smith, Justin D., et al. "Quantitative CRISPR interference screens in yeast identify chemical-genetic interactions and new rules for guide RNA design." Genome biology 17.1 (2016): 45.
Smith, Justin D., et al. "A method for high‐throughput production of sequence‐verified DNA libraries and strain collections."Molecular systems biology 13.2 (2017): 913.
Jaffe, Mia, et al. "iSeq: A new double barcode method for detecting dynamic genetic interactions in yeast." G3 7:143-153

## Sheet: Strains
Name	Experiment	Description	GFP tagged protein	Guide from transforming plasmid
MIA196	GFP assay	PRE4 GFP strain plus non-targeting control guide	PRE4	CC8
MIA194	GFP assay	PRE4 GFP strain plus targeting guide (g3)	PRE4	PRE4g3
MIA195	GFP assay	PRE4 GFP strain plus targeting guide (g9)	PRE4	PRE4g9
MIA187	GFP assay	RPN5 GFP strain plus non-targeting control guide	RPN5	CC16
MIA185	GFP assay	RPN5 GFP strain plus targeting guide (g1)	RPN5	RPN5g1
MIA165	GFP assay	COG8 GFP strain plus non-targeting control guide	COG8	CC16
MIA155	GFP assay	COG8 GFP strain plus targeting guide (g2)	COG8	COG8g2
MIA139	GFP assay	GET2 GFP strain plus non-targeting control guide	GET2	CC17
MIA134	GFP assay	GET2 GFP strain plus targeting guide (g2)	GET2	GET2g2
MIA183	GFP assay	SAP30 GFP strain plus non-targeting control guide	SAP30	CC16
MIA179	GFP assay	SAP30 GFP strain plus targeting guide (g7)	SAP30	SAP30g7
MIA205	GFP assay	YCR016W GFP strain plus non-targeting control guide	YCR016W	CC8
MIA204	GFP assay	YCR016W GFP strain plus targeting guide (g4)	YCR016W	YCR016Wg4
MIA210	GFP assay	YLR050C GFP strain plus non-targeting control guide	YLR050C	CC8
MIA206	GFP assay	YLR050C GFP strain plus targeting guide (g1)	YLR050C	YLR050Cg1
Name	Experiment	Description	Guide from transformed strain	Guide from transforming plasmid
MIA223	GI Validation	"WT" control carrying two non-targeting guides at YBR209W	CC5	CC8
MIA224	GI Validation	COG8 single gene knockdown control	CC5	COG8g2
MIA225	GI Validation	YCR016W single gene knockdown control	CC5	YCR016Wg4
MIA226	GI Validation	RPN5 single gene knockdown control	CC5	RPN5g1
MIA227	GI Validation	SEC22 single gene knockdown control	CC5	SEC22g1
MIA228	GI Validation	CDC25 single gene knockdown control	CDC25-TRg-9	CC8
MIA229	GI Validation	COG8/CDC25 double gene knockdown	CDC25-TRg-9	COG8g2
MIA230	GI Validation	YCR016W/CDC25 double gene knockdown	CDC25-TRg-9	YCR016Wg4
MIA231	GI Validation	CYR1 single gene knockdown control	CYR1-TRg-4	CC8
MIA232	GI Validation	COG8/CYR1 double gene knockdown	CYR1-TRg-4	COG8g2
MIA233	GI Validation	YCR016W/CYR1 double gene knockdown	CYR1-TRg-4	YCR016Wg4
MIA234	GI Validation	LSM2 single gene knockdown control	LSM2-TRg-1	CC8
MIA235	GI Validation	RPN5/LSM2 double gene knockdown	LSM2-TRg-1	RPN5g1
MIA236	GI Validation	LSM4 single gene knockdown control	LSM4-TRg-1	CC8
MIA237	GI Validation	RPN5/LSM4 double gene knockdown	LSM4-TRg-1	RPN5g1
MIA238	GI Validation	BET1 single gene knockdown control	BET1-NRg-1	CC8
MIA239	GI Validation	SEC22/BET1 double gene knockdown	BET1-NRg-1	SEC22g1

## Sheet: gRNA_query_S15
Guide_Name	Guide_Sequence	BP_to_TSS
MRE11g1	ATGTTTGGGTTCTATTCGAT	-76
MRE11g2	GACTTAAGGTTTAAATAGTA	-103
XRS2g1	GTACTTTTCTTAAATTTATA	-100
XRS2g2	ATTGCTTTTCATAGAAAAAA	-68
RAD50g1	AAGCCGCTTTAGAAGCGATG	-66
RAD50g2	ATTTGCATTGTCATATGGGT	-195
SAP30g1	GCTATGCATGTGTTTTAGCA	-141
SAP30g2	TTAGCAAGGCAACGCCGTTC	-127
SIN3g1	CCAGAGTGTGGCACACACTG	-142
SIN3g2	TGGTTTATTCTACGTTACAC	-110
RPD3g1	TTTTATTTACTTACCCTCCC	-104
RPD3g2	TAAATTTCAAGGCAAAATAT	-126
COG8g1	TTAGATCGATCTCGCGATCA	-61
COG8g2	ATGTACGTATAAAAAGAAAA	-79
SEC22g1	CTCTACTTGTTTATCTTCTA	-57
SEC22g2	GTAGATATATTATATTACAT	-34
GET2g1	CCCAGCAAACGCGCACGGCG	-94
GET2g2	TGGGACAAAAGAACAAGAAT	-79
