# Supplementary material for: Improved discovery of genetic interactions using CRISPRiSeq across multiple environments
Source: Genome Res. 2019 Apr;29(4):668–81. doi: 10.1101/gr.246603.118 (PMC6442382; doi:10.1101/gr.246603.118)
Supplement: Supplemental Material [file supp_gr.246603.118_Supplemental_Table_S2.xlsx]

## Sheet: Sheet2
SuppTable2 (Count and Normalized frequency data, and Fitness and GI score estimates for each strain)
Each worksheet contains the following data for one of the five growth conditions for each of the 16,969 strains in the pool:
	strain	name of guides carried in strain and separated by a dash
	category	"single" or "double" for whether the strain carries one gene targeting or two gene targeting guides
	r1t1_ncount	Sequencing counts (normalized to remove an estimate of PCR chimeras) for each of 3 time points in each of 3 replicate cultures
	r1t2_ncount
	r1t3_ncount
	r2t1_ncount
	r2t2_ncount
	r2t3_ncount
	r3t1_ncount
	r3t2_ncount
	r3t3_ncount
	r1t1_nf	Normalized frequencies for each of 3 time points in each of 3 replicate cultures. Sequencing counts were normalized to total counts, change in WT control frequency, and the frequency at the first time point
	r1t2_nf
	r1t3_nf
	r2t1_nf
	r2t2_nf
	r2t3_nf
	r3t1_nf
	r3t2_nf
	r3t3_nf
	r1_fit_est	Fitness estimates from each of the three replica cultures
	r2_fit_est
	r3_fit_est
	mean_fit_est	mean fitness from 3 replicas
	sd_fit_est	SD of fitness across 3 replicas
	sm1_mean_fit_est	For double mutants, mean fitness of replicate single mutant strains carrying gene targeting guide 1
	sm2_mean_fit_est	For double mutants, mean fitness of replicate single mutant strains carrying gene targeting guide 2
	expected_dm_fit	Expected double mutant fitness
	gi_score	GI score

## Sheet: YPD24hr
strain	category	r1t1_ncount	r1t2_ncount	r1t3_ncount	r2t1_ncount	r2t2_ncount	r2t3_ncount	r3t1_ncount	r3t2_ncount	r3t3_ncount	r1t1_nf	r1t2_nf	r1t3_nf	r2t1_nf	r2t2_nf	r2t3_nf	r3t1_nf	r3t2_nf	r3t3_nf	r1_fit_est	r2_fit_est	r3_fit_est	mean_fit_est	sd_fit_est	sm1_mean_fit_est	sm2_mean_fit_est	expected_dm_fit	gi_score
PRE7g7-CC5	single	393.976	363.954	350.142	250.072	402.351	457.204	315.172	336.761	376.032	1	0.872009	0.370481	1	0.911049	0.424076	1	0.710353	0.296774	0.738813	0.777247	0.660396	0.725485	0.0595543	NA	NA	NA	NA
PRE7g7-CC16	single	413.896	366.832	318.845	300.041	397.507	446.442	305.887	352.138	331.623	1	0.836605	0.321129	1	0.750182	0.345131	1	0.765338	0.26967	0.698709	0.703983	0.6453	0.682664	0.0324657	NA	NA	NA	NA
PRE7g7-CC14	single	459.909	437.9	320.12	298.484	519.454	511.095	322.381	395.503	332.543	1	0.898768	0.290156	1	0.985434	0.397172	1	0.815606	0.256583	0.681884	0.770074	0.640321	0.697426	0.0662583	NA	NA	NA	NA
PRE7g7-CC15	single	439.92	423.226	338.193	328.362	445.21	464.88	375.943	458.724	386.192	1	0.908118	0.320467	1	0.767739	0.328388	1	0.811204	0.255523	0.707634	0.694353	0.638675	0.680221	0.0365868	NA	NA	NA	NA
PRE7g7-CC2	single	467.66	373.091	316.094	257.316	458.7	490.655	321.683	417.441	365.817	1	0.753059	0.281759	1	1.0094	0.442292	1	0.862716	0.282868	0.654279	0.799434	0.670887	0.7082	0.0794464	NA	NA	NA	NA
PRE4g9-CC5	single	613.373	628.654	948.651	467.894	807.966	1300.52	482.558	637.706	1149.54	1	0.967457	0.644723	1	0.977793	0.644716	1	0.878561	0.592547	0.887701	0.88892	0.855754	0.877458	0.0188063	NA	NA	NA	NA
PRE4g9-CC16	single	574.247	538.016	805.722	501.839	722.954	1121.3	416.709	616.305	942.666	1	0.884384	0.584895	1	0.815733	0.518269	1	0.983248	0.562696	0.853301	0.814114	0.855927	0.841114	0.0234199	NA	NA	NA	NA
PRE4g9-CC14	single	944.694	903.468	1362.21	716.867	1090.42	1761.28	626.284	814.299	1647.27	1	0.902747	0.601095	1	0.861307	0.569886	1	0.864396	0.654248	0.862418	0.843834	0.878369	0.86154	0.0172839	NA	NA	NA	NA
PRE4g9-CC15	single	657.859	542.179	886.555	445.148	693.163	1002.28	466.41	443.232	812.143	1	0.777955	0.561778	1	0.881723	0.522256	1	0.631776	0.433125	0.828584	0.824956	0.740358	0.797966	0.0499233	NA	NA	NA	NA
PRE4g9-CC2	single	566.449	584.97	824.318	458.068	700.005	1157.78	378.991	572.784	957.169	1	0.974803	0.606631	1	0.865312	0.586265	1	1.00476	0.628214	0.873518	0.851372	0.885641	0.870177	0.0173771	NA	NA	NA	NA
PRE4g3-CC8	single	651.588	603.955	650.136	538.801	693.883	901.521	423.535	426.49	648.577	1	0.874934	0.415932	1	0.729222	0.388103	1	0.669452	0.380909	0.767801	0.729729	0.715267	0.737599	0.0271369	NA	NA	NA	NA
PRE4g3-CC17	single	714.576	444.346	550.869	569.612	714.693	813.878	564.741	571.26	652.295	1	0.586972	0.32136	1	0.710465	0.331421	1	0.672489	0.287305	0.658123	0.687707	0.64608	0.66397	0.0214203	NA	NA	NA	NA
PRE4g3-CC19	single	700.413	501.256	494.018	520.207	635.945	655.577	479.853	483.658	661.986	1	0.675539	0.294022	1	0.692222	0.292312	1	0.670085	0.343154	0.652313	0.653678	0.689575	0.665189	0.0211303	NA	NA	NA	NA
PRE4g3-CC20	single	847.378	606.666	736.401	586.724	834.164	1026.57	514.732	599.327	876.4	1	0.675797	0.362267	1	0.805043	0.40584	1	0.774075	0.423517	0.703949	0.752153	0.758179	0.738094	0.0297233	NA	NA	NA	NA
PRE4g3-CC23	single	707.557	592.108	632.233	521.971	804.496	901.469	530.823	601.278	719.405	1	0.789922	0.372483	1	0.872729	0.400593	1	0.753054	0.337111	0.728773	0.758223	0.698611	0.728536	0.0298066	NA	NA	NA	NA
PRE4g3-CC25	single	868.865	580.165	759.506	741.87	852.864	1113.91	538.967	547.059	838.559	1	0.630295	0.364393	1	0.650959	0.348275	1	0.674795	0.387008	0.697378	0.689906	0.720108	0.702464	0.0157305	NA	NA	NA	NA
PRE4g3-CC27	single	713.063	564.549	571.524	692.526	695.205	857.6	502.834	548.7	720.545	1	0.74734	0.334117	1	0.568432	0.287242	1	0.725455	0.356439	0.69553	0.626689	0.708097	0.676772	0.043826	NA	NA	NA	NA
PRE4g3-CC28	single	716.73	504.478	530.099	547.499	718.459	740.074	374.5	384.271	723.411	1	0.664402	0.308314	1	0.743054	0.313538	1	0.682161	0.480488	0.662133	0.679156	0.774835	0.705374	0.0607534	NA	NA	NA	NA
PRE4g3-CC30	single	641.323	475.322	530.082	419.464	647.31	673.145	373.939	461.476	640.133	1	0.699609	0.344554	1	0.873814	0.372231	1	0.820445	0.425813	0.695542	0.740216	0.766208	0.733988	0.0357421	NA	NA	NA	NA
PRE4g3-CC32	single	609.09	501.673	537.181	482.033	722.568	764.214	414.823	563.017	701.302	1	0.777469	0.367646	1	0.848797	0.367737	1	0.902317	0.420524	0.723714	0.733872	0.77406	0.743882	0.026624	NA	NA	NA	NA
PRE4g3-CC34	single	726.766	509.356	717.708	630.299	754.046	958.431	498.291	514.413	794.221	1	0.661563	0.411666	1	0.677412	0.352706	1	0.686324	0.396467	0.733097	0.697613	0.728026	0.719578	0.0191909	NA	NA	NA	NA
PRE4g3-CC35	single	551.204	414.205	498.026	493.532	556.73	619.751	429.74	397.142	492.353	1	0.709329	0.376644	1	0.63875	0.291273	1	0.614386	0.284984	0.719139	0.64355	0.633681	0.665457	0.0467517	NA	NA	NA	NA
PRE4g3-CC36	single	797.072	644.334	693.636	560.46	867.611	966.428	543.576	614.674	894.292	1	0.763059	0.362765	1	0.87656	0.399966	1	0.75177	0.40923	0.718258	0.75834	0.746334	0.740977	0.0205708	NA	NA	NA	NA
PRE4g3-CC11	single	395.676	383.737	371.608	359.429	485.211	596.152	285.463	344.688	546.279	1	0.915459	0.391505	1	0.764398	0.384719	1	0.802744	0.476008	0.758049	0.732983	0.791242	0.760758	0.029224	NA	NA	NA	NA
PRE4g3-CC22	single	547.58	436.695	477.101	461.814	605.898	694.525	374.93	373.592	523.052	1	0.752791	0.363206	1	0.742906	0.348834	1	0.662441	0.347011	0.717	0.7055	0.691018	0.704506	0.0130194	NA	NA	NA	NA
PRE4g3-CC26	single	715.277	620.84	663.781	573.097	887.592	954.383	558.627	619.26	829.197	1	0.819314	0.386849	1	0.876974	0.386272	1	0.736973	0.369219	0.742329	0.749783	0.718616	0.736909	0.0162749	NA	NA	NA	NA
PRE4g3-CC7	single	768.32	573.249	720.919	668.039	847.561	977.003	498.998	614.649	962.024	1	0.70428	0.391143	1	0.718408	0.339229	1	0.818896	0.479552	0.727654	0.694742	0.795368	0.739255	0.0513062	NA	NA	NA	NA
RPN5g1-CC8	single	466.076	316.935	254.86	306.72	442.591	280.913	306.891	282.216	250.312	1	0.641886	0.227948	1	0.817076	0.212436	1	0.611361	0.202884	0.58352	0.593858	0.549123	0.575501	0.023421	NA	NA	NA	NA
RPN5g1-CC17	single	349.123	317.415	203.581	267.568	378.431	266.216	280.974	299.973	267.297	1	0.858207	0.24308	1	0.800855	0.230781	1	0.709766	0.236633	0.632815	0.612025	0.604326	0.616389	0.0147374	NA	NA	NA	NA
RPN5g1-CC19	single	281.328	257.773	188.3	219.956	381.045	255.174	239.687	249.983	195.451	1	0.864904	0.279015	1	0.980938	0.269091	1	0.693371	0.202834	0.667789	0.673318	0.563543	0.634883	0.0618444	NA	NA	NA	NA
RPN5g1-CC20	single	359.007	298.939	197.81	245.139	369.56	278.969	261.177	218.452	292.27	1	0.786001	0.229687	1	0.853637	0.263962	1	0.55606	0.278354	0.608697	0.652571	0.616389	0.625886	0.0234282	NA	NA	NA	NA
RPN5g1-CC23	single	378.468	261.276	223.484	250.808	329.386	278.891	256.461	264.54	205.827	1	0.65165	0.246155	1	0.743646	0.257924	1	0.685759	0.199632	0.60425	0.630985	0.558339	0.597858	0.0367422	NA	NA	NA	NA
RPN5g1-CC25	single	333.938	311.812	197.773	287.645	418.22	244.569	254.715	262.745	258.023	1	0.881398	0.246884	1	0.823284	0.197217	1	0.685772	0.251972	0.63972	0.576355	0.615894	0.610656	0.0320059	NA	NA	NA	NA
RPN5g1-CC27	single	398.533	217.274	151.591	235.121	334.183	262.031	230.675	222.564	186.996	1	0.514622	0.158562	1	0.804814	0.258501	1	0.641437	0.201641	0.468384	0.640629	0.553129	0.554047	0.0861265	NA	NA	NA	NA
RPN5g1-CC28	single	490.625	398.412	224.845	323.996	510.716	316.723	293.849	307.536	259.415	1	0.766526	0.19104	1	0.892568	0.226746	1	0.695781	0.219594	0.560273	0.620137	0.583565	0.587992	0.0301764	NA	NA	NA	NA
RPN5g1-CC30	single	344.864	242.811	156.998	232.63	380.179	230.144	166.967	237.882	242.856	1	0.664606	0.189774	1	0.925387	0.229473	1	0.947174	0.361798	0.542218	0.627246	0.742461	0.637308	0.1005	NA	NA	NA	NA
RPN5g1-CC32	single	356.604	313.022	207.295	273.298	367.834	328.206	282.044	252.395	234.37	1	0.828576	0.242322	1	0.762109	0.278554	1	0.594926	0.206697	0.628001	0.652825	0.550591	0.610472	0.0533233	NA	NA	NA	NA
RPN5g1-CC34	single	337.18	275.837	186.601	253.435	316.678	248.603	227.327	260.615	189.68	1	0.77221	0.230698	1	0.707543	0.22753	1	0.762166	0.207549	0.607747	0.594269	0.580104	0.59404	0.013823	NA	NA	NA	NA
RPN5g1-CC35	single	386.616	289.995	152.471	231.637	347.281	176.824	264.014	240.138	223.431	1	0.708034	0.164399	1	0.848934	0.177064	1	0.60469	0.210506	0.51402	0.553241	0.556978	0.541413	0.0237967	NA	NA	NA	NA
RPN5g1-CC36	single	410.827	342.58	202.827	295.949	438.556	366.483	300.875	284.531	241.569	1	0.787132	0.205806	1	0.839093	0.287234	1	0.6287	0.199712	0.581727	0.67148	0.548445	0.600551	0.0636405	NA	NA	NA	NA
RPN5g1-CC11	single	335.373	227.96	148.706	225.75	271.607	218.961	199.72	194.788	210.784	1	0.641616	0.184838	1	0.681263	0.224976	1	0.648395	0.262521	0.531654	0.587125	0.619585	0.579455	0.0444642	NA	NA	NA	NA
RPN5g1-CC22	single	230.605	251.446	172.838	209.782	299.37	232.304	206.358	197.946	185.064	1	1.02925	0.312436	1	0.808055	0.256855	1	0.637713	0.223075	0.715764	0.639513	0.577428	0.644235	0.0692885	NA	NA	NA	NA
RPN5g1-CC26	single	438.536	344.537	222.296	326.331	438.377	384.007	316.53	309.53	296.499	1	0.741608	0.211309	1	0.76066	0.272948	1	0.650112	0.233	0.581396	0.647581	0.590403	0.60646	0.0358952	NA	NA	NA	NA
RPN5g1-CC7	single	330.74	255.61	158.689	227.815	379.36	224.269	214.358	249.747	193.669	1	0.729517	0.20001	1	0.942912	0.228342	1	0.77457	0.224734	0.565923	0.628183	0.601624	0.598577	0.0312418	NA	NA	NA	NA
COG3g1-CC5	single	961.573	690.507	476.977	828.619	834.591	780.321	790.95	789.053	584.22	1	0.677844	0.206779	1	0.570323	0.218432	1	0.663221	0.183729	0.565698	0.559383	0.533976	0.553019	0.0167915	NA	NA	NA	NA
COG3g1-CC16	single	1020.41	537.761	430.278	974.54	819.617	586.017	655.339	642.627	451.799	1	0.497461	0.175778	1	0.476226	0.139479	1	0.651918	0.171486	0.489961	0.427768	0.514954	0.477561	0.0448957	NA	NA	NA	NA
COG3g1-CC14	single	1539.39	869.574	601.595	974.145	938.02	892.171	848.412	815.663	699.428	1	0.533215	0.16291	1	0.545244	0.212434	1	0.639152	0.205062	0.479152	0.547327	0.556876	0.527785	0.0423871	NA	NA	NA	NA
COG3g1-CC15	single	984.507	624.752	442.749	712.855	808.848	586.617	570.392	569.515	521.722	1	0.599009	0.187469	1	0.642491	0.190876	1	0.663792	0.227517	0.527244	0.539757	0.586912	0.551304	0.0314656	NA	NA	NA	NA
COG3g1-CC2	single	1042.97	624.561	425.614	805.74	777.706	682.309	684.887	626.086	645.113	1	0.565256	0.170112	1	0.54654	0.19642	1	0.607737	0.234297	0.496557	0.528228	0.584021	0.536269	0.0442831	NA	NA	NA	NA
SED5g5-CC5	single	1003.12	674.09	862.358	949.979	961.449	1213.52	727.558	735.989	972.537	1	0.634322	0.358366	1	0.573079	0.296301	1	0.672518	0.332497	0.693987	0.635301	0.682194	0.670494	0.0310433	NA	NA	NA	NA
SED5g5-CC16	single	934.961	595.31	673.609	692.906	665.39	752.823	602.907	619.566	765.085	1	0.601027	0.300335	1	0.543756	0.25201	1	0.683184	0.315652	0.644121	0.58924	0.671153	0.634838	0.0417383	NA	NA	NA	NA
SED5g5-CC14	single	1073.01	722.236	906.406	879.619	1102.94	1204.32	819.065	731.595	1022.45	1	0.635361	0.352137	1	0.710004	0.317575	1	0.593817	0.310507	0.689842	0.677084	0.650965	0.67263	0.0198172	NA	NA	NA	NA
SED5g5-CC15	single	754.988	496.247	602.275	706.962	841.569	1000.64	681.901	559.462	781.354	1	0.620443	0.332542	1	0.674056	0.328307	1	0.545443	0.28502	0.672957	0.679322	0.620021	0.657433	0.0325558	NA	NA	NA	NA
SED5g5-CC2	single	820.473	545.06	687.085	715.855	763.391	921.22	667.41	602.03	896.518	1	0.627082	0.34909	1	0.603842	0.298495	1	0.599688	0.334129	0.686185	0.643139	0.67022	0.666515	0.0217609	NA	NA	NA	NA
SEC22g1-CC8	single	156.883	161.878	124.45	112.423	204.473	191.495	127.505	218.549	136.014	1	0.973993	0.330682	1	1.02987	0.395096	1	1.13952	0.26534	0.723445	0.773853	0.687085	0.728128	0.0435728	NA	NA	NA	NA
SEC22g1-CC17	single	285.756	212.685	131.079	152.011	211.674	231.907	213.083	198.501	191.676	1	0.702566	0.191219	1	0.788483	0.353865	1	0.61932	0.223752	0.550482	0.715888	0.574811	0.613727	0.0893065	NA	NA	NA	NA
SEC22g1-CC19	single	258.505	206.671	181.945	156.233	142.608	246.096	163.1	154.037	187.996	1	0.754666	0.293401	1	0.51686	0.365367	1	0.627869	0.28671	0.664531	0.675213	0.637671	0.659139	0.0193436	NA	NA	NA	NA
SEC22g1-CC20	single	238.672	242.176	162.914	134.386	238.385	298.008	145.982	217.063	186.105	1	0.957796	0.284543	1	1.00444	0.514366	1	0.988524	0.317109	0.684373	0.836183	0.714789	0.745115	0.0803202	NA	NA	NA	NA
SEC22g1-CC23	single	280.445	229.577	154.122	161.48	238.332	285.477	206.184	228.98	222.637	1	0.772724	0.229091	1	0.835727	0.410063	1	0.738316	0.268592	0.606095	0.759015	0.640175	0.668428	0.0802795	NA	NA	NA	NA
SEC22g1-CC25	single	309.181	245.861	136.136	182.751	244.084	237.981	145.637	236.467	182.588	1	0.75062	0.183549	1	0.756279	0.302053	1	1.07945	0.311854	0.547973	0.67196	0.72078	0.646905	0.0890865	NA	NA	NA	NA
SEC22g1-CC27	single	193.933	141.633	65.9447	174.341	168.703	162.82	163.092	143.526	130.744	1	0.689379	0.141749	1	0.54793	0.216624	1	0.585058	0.199406	0.474308	0.55272	0.539791	0.522273	0.0420392	NA	NA	NA	NA
SEC22g1-CC28	single	230.397	237.547	139.436	150.637	204.493	229.335	143.232	220.976	214.318	1	0.973234	0.252285	1	0.768686	0.353134	1	1.02567	0.372193	0.65647	0.712452	0.758622	0.709182	0.0511542	NA	NA	NA	NA
SEC22g1-CC30	single	213.892	215.701	147.062	137.331	214.011	169.225	130.3	201.951	180.76	1	0.951926	0.286615	1	0.882408	0.285821	1	1.0304	0.34507	0.685459	0.67605	0.740448	0.700652	0.0347836	NA	NA	NA	NA
SEC22g1-CC32	single	266.823	208.378	179.829	136.49	246.263	178.744	205.377	156.857	156.283	1	0.737178	0.28095	1	1.02164	0.303758	1	0.507751	0.189282	0.651116	0.707948	0.510609	0.623224	0.101583	NA	NA	NA	NA
SEC22g1-CC34	single	213.958	199.233	125.478	113.58	198.533	203.389	145.589	173.043	149.973	1	0.878975	0.244473	1	0.989766	0.415361	1	0.79018	0.256233	0.636978	0.781647	0.636341	0.684988	0.0837091	NA	NA	NA	NA
SEC22g1-CC35	single	228.992	180.277	123.221	115.68	198.704	179.8	158.598	180.325	127.756	1	0.743127	0.224314	1	0.972634	0.36052	1	0.755891	0.200371	0.596394	0.744638	0.570453	0.637162	0.0939769	NA	NA	NA	NA
SEC22g1-CC36	single	224.542	234.11	127.183	164.95	242.626	172.598	167.009	180.287	221.787	1	0.984163	0.236115	1	0.832892	0.242708	1	0.717671	0.330328	0.641381	0.628992	0.688051	0.652808	0.0311437	NA	NA	NA	NA
SEC22g1-CC11	single	187.86	174.66	105.791	131.689	157.818	114.45	112.6	117.399	120.905	1	0.877612	0.234751	1	0.678594	0.201588	1	0.69315	0.267089	0.626769	0.559542	0.631527	0.605946	0.0402575	NA	NA	NA	NA
SEC22g1-CC22	single	163.425	186.415	130.795	120.775	117.765	187.361	121.844	159.006	126.697	1	1.07673	0.33363	1	0.55213	0.359833	1	0.867576	0.258648	0.737174	0.679034	0.649408	0.688539	0.0446481	NA	NA	NA	NA
SEC22g1-CC26	single	246.053	230.997	190.958	137.512	247.636	215.73	196.741	212.971	138.608	1	0.88618	0.323519	1	1.01971	0.36389	1	0.719658	0.175243	0.707164	0.752374	0.531683	0.66374	0.116578	NA	NA	NA	NA
SEC22g1-CC7	single	208.92	216.27	151.555	154.829	189.625	207.952	176.36	163.153	187.515	1	0.977148	0.302399	1	0.693497	0.311537	1	0.615032	0.264476	0.701718	0.669633	0.615342	0.662231	0.0436609	NA	NA	NA	NA
SEC22g2-CC8	single	452.299	303.163	182.694	418.234	383.182	259.231	405.694	317.444	231.33	1	0.632696	0.16838	1	0.518785	0.143769	1	0.520198	0.141834	0.506993	0.445103	0.442067	0.464721	0.0366403	NA	NA	NA	NA
SEC22g2-CC17	single	465.207	164.651	164.438	313.019	266.982	262.514	368.488	291.051	251.16	1	0.334088	0.147349	1	0.482962	0.194527	1	0.525105	0.169541	0.40056	0.511609	0.487251	0.466473	0.0583675	NA	NA	NA	NA
SEC22g2-CC19	single	270.421	209.977	173.374	351.081	293.89	235.618	267.798	214.422	187.732	1	0.732954	0.267261	1	0.474001	0.155668	1	0.532307	0.174373	0.638108	0.454373	0.495764	0.529415	0.0963794	NA	NA	NA	NA
SEC22g2-CC20	single	488.046	289.197	175.513	408.873	312.047	196.2	344.156	283.468	217.029	1	0.559342	0.149913	1	0.43215	0.111303	1	0.547582	0.156859	0.464105	0.360821	0.472856	0.432594	0.0623111	NA	NA	NA	NA
SEC22g2-CC23	single	520.457	283.513	188.306	399.365	434.97	312.208	351.098	298.687	245.82	1	0.5142	0.150824	1	0.616724	0.181331	1	0.565573	0.174156	0.455922	0.522368	0.502429	0.493573	0.0340967	NA	NA	NA	NA
SEC22g2-CC25	single	589.178	298.066	194.411	360.146	352.594	264.729	317.515	274.676	300.615	1	0.477541	0.137551	1	0.554367	0.170499	1	0.575117	0.235502	0.424646	0.494882	0.578944	0.49949	0.0772524	NA	NA	NA	NA
SEC22g2-CC27	single	368.319	204.467	123.739	345.326	265.032	202.5	359.782	209.073	190.458	1	0.524014	0.140047	1	0.434581	0.136018	1	0.38633	0.131677	0.439772	0.411031	0.389476	0.413426	0.0252336	NA	NA	NA	NA
SEC22g2-CC28	single	546.517	338.668	197.678	383.165	428.209	323.035	356.475	356.683	287.387	1	0.584945	0.150781	1	0.632808	0.195553	1	0.665201	0.200533	0.47068	0.543992	0.555951	0.523541	0.0461682	NA	NA	NA	NA
SEC22g2-CC30	single	427.164	202.016	174.966	309.582	304.994	179.557	251.734	202.309	230.055	1	0.446411	0.170746	1	0.55785	0.134532	1	0.534285	0.22732	0.470325	0.43704	0.561732	0.489699	0.0645642	NA	NA	NA	NA
SEC22g2-CC32	single	445.26	304.26	175.143	369.11	395.365	246.533	323.746	324.524	257.339	1	0.645024	0.163972	1	0.606519	0.154924	1	0.666412	0.19772	0.502656	0.481546	0.552669	0.51229	0.0365271	NA	NA	NA	NA
SEC22g2-CC34	single	502.444	282.076	182.363	365.314	345.272	292.883	355.138	291.771	218.563	1	0.529936	0.1513	1	0.535176	0.185963	1	0.546192	0.153083	0.460169	0.512288	0.466541	0.479666	0.0284308	NA	NA	NA	NA
SEC22g2-CC35	single	401.434	241.208	112.518	342.098	296.031	238.257	275.865	268.476	190.762	1	0.567181	0.116842	1	0.489991	0.161545	1	0.647006	0.172006	0.404102	0.467349	0.514832	0.462094	0.055552	NA	NA	NA	NA
SEC22g2-CC36	single	525.796	255.845	267.466	513.6	431.907	345.7	380.35	352.436	295.24	1	0.459308	0.212052	1	0.476176	0.156125	1	0.616023	0.193082	0.527154	0.455624	0.537757	0.506845	0.0446745	NA	NA	NA	NA
SEC22g2-CC11	single	267.798	164.114	91.9221	206.23	183.709	165.487	213.713	164.564	136.389	1	0.578473	0.143088	1	0.504406	0.186127	1	0.51192	0.158744	0.456456	0.505695	0.468061	0.476737	0.0257406	NA	NA	NA	NA
SEC22g2-CC22	single	369.19	274.652	128.832	347.315	272.123	147.723	239.89	215.381	181.325	1	0.702225	0.145468	1	0.443654	0.0986557	1	0.596893	0.188016	0.482832	0.334027	0.527557	0.448139	0.101322	NA	NA	NA	NA
SEC22g2-CC26	single	516.78	264.778	215.112	409.159	371.926	296.298	373.419	298.675	198.423	1	0.483638	0.17352	1	0.514715	0.167971	1	0.531744	0.132173	0.483523	0.482653	0.427154	0.464444	0.0322964	NA	NA	NA	NA
SEC22g2-CC7	single	561.447	278.855	151.453	348.882	367.909	279.568	359.568	254.918	177.654	1	0.468828	0.11245	1	0.597123	0.18587	1	0.471325	0.122897	0.372725	0.524763	0.395294	0.430928	0.0820438	NA	NA	NA	NA
COG8g2-CC5	single	1393.41	1149.63	2503.38	1159.05	1738.76	3434.74	938.602	1283.3	3340.41	1	0.778799	0.748927	1	0.84945	0.687368	1	0.908964	0.885254	0.899781	0.888569	0.958895	0.915748	0.0377842	NA	NA	NA	NA
COG8g2-CC8	single	1179.54	1123.61	2186.92	1044.26	1597.89	3153.14	853.879	1172.97	2664.47	1	0.899185	0.772881	1	0.866443	0.700381	1	0.913254	0.776182	0.924096	0.895483	0.926936	0.915505	0.0173976	NA	NA	NA	NA
COG8g2-CC16	single	1334.01	1076.45	2131.68	1159.86	1550.14	3155.15	952.928	1211.08	2724.58	1	0.761688	0.666121	1	0.756772	0.630976	1	0.844916	0.711195	0.868263	0.854121	0.896376	0.87292	0.0215089	NA	NA	NA	NA
COG8g2-CC17	single	1345.63	1145.99	2369.38	1164.19	1672.7	3221.85	1011.32	1315.61	3230.91	1	0.803899	0.734009	1	0.813569	0.641918	1	0.864851	0.794668	0.898456	0.866695	0.926489	0.897214	0.0299164	NA	NA	NA	NA
COG8g2-CC19	single	1120.29	1092.95	1948.26	1036.59	1461.95	2777.14	941.166	1145.32	2746.47	1	0.920907	0.724952	1	0.798593	0.621426	1	0.809024	0.725869	0.911018	0.856539	0.896431	0.887996	0.0282022	NA	NA	NA	NA
COG8g2-CC20	single	1574.43	1383.28	2935.13	1220.27	2012.17	3737.47	1109.26	1502.63	3710.81	1	0.829335	0.777131	1	0.933704	0.710427	1	0.900571	0.832115	0.91615	0.907603	0.942526	0.922093	0.0182044	NA	NA	NA	NA
COG8g2-CC23	single	1026.53	1029.75	2255.64	932.423	1473.5	2466.07	806.184	1079.69	2598.77	1	0.946907	0.915991	1	0.894827	0.613467	1	0.89036	0.801831	0.972035	0.86644	0.932051	0.923509	0.0533132	NA	NA	NA	NA
COG8g2-CC25	single	1458.99	1155.78	2484.19	1105.56	1700.87	3775.58	890.515	1251.29	3481.43	1	0.747772	0.709781	1	0.871143	0.792136	1	0.934149	0.972446	0.881835	0.926535	0.985258	0.931209	0.05187	NA	NA	NA	NA
COG8g2-CC27	single	1226.96	929.261	1829.06	1045.9	1522.21	2407.96	934.147	1107.42	2458.89	1	0.714909	0.621424	1	0.824109	0.534019	1	0.788132	0.654746	0.843805	0.822689	0.867932	0.844808	0.0226385	NA	NA	NA	NA
COG8g2-CC28	single	1159.8	1113.09	1947.87	1046.11	1505.46	2595.52	815.964	1008.68	2499.33	1	0.90593	0.700115	1	0.814879	0.575499	1	0.821835	0.761906	0.900515	0.839883	0.910215	0.883538	0.0381159	NA	NA	NA	NA
COG8g2-CC30	single	1114.18	960.016	1940.01	988.753	1271.31	2556.76	679.083	1000.13	2653.89	1	0.813333	0.725841	1	0.728059	0.599791	1	0.979116	0.972094	0.897033	0.837143	0.990577	0.908251	0.0773292	NA	NA	NA	NA
COG8g2-CC32	single	1228.09	1175.32	2268.4	1110.57	1628.57	3099.11	917.279	1145.41	2774.17	1	0.903376	0.769983	1	0.830352	0.647275	1	0.83016	0.752282	0.923703	0.871098	0.908232	0.901011	0.0270356	NA	NA	NA	NA
COG8g2-CC34	single	1319.71	1323	2439.23	1148.83	1562.05	3279.84	910.736	1188.83	3085.25	1	0.94629	0.770486	1	0.769912	0.66221	1	0.867819	0.84265	0.929203	0.868043	0.941375	0.912874	0.0392983	NA	NA	NA	NA
COG8g2-CC35	single	1273.1	1067.89	1952.44	934.878	1485.73	2471.99	900.079	1138.72	2275.91	1	0.791783	0.639301	1	0.899886	0.613325	1	0.841078	0.62896	0.862563	0.867032	0.86548	0.865025	0.00226881	NA	NA	NA	NA
COG8g2-CC36	single	1149.13	1128.94	2237.38	1034.13	1666.62	3108.87	912.157	1196.88	2910.85	1	0.927351	0.811634	1	0.912557	0.697308	1	0.872332	0.793777	0.939737	0.900361	0.927203	0.922434	0.0201169	NA	NA	NA	NA
COG8g2-CC11	single	934.343	737.507	1449.26	642.423	919.213	1961.3	579.38	717.639	1909.66	1	0.745082	0.646595	1	0.810209	0.708144	1	0.823461	0.819863	0.858374	0.890489	0.928564	0.892475	0.0351367	NA	NA	NA	NA
COG8g2-CC14	single	1424.15	1348.71	2766.39	1380.49	1960.82	3545.91	1037.92	1343.09	3586.76	1	0.893942	0.80975	1	0.804273	0.595789	1	0.860279	0.859579	0.934942	0.84694	0.945288	0.909057	0.0540425	NA	NA	NA	NA
COG8g2-CC15	single	1179.07	1124.5	2228.4	1079.86	1726.01	3063.48	926.844	1122.84	3067.01	1	0.900256	0.787854	1	0.905059	0.65803	1	0.805401	0.823109	0.928976	0.885081	0.926989	0.913682	0.0247891	NA	NA	NA	NA
COG8g2-CC2	single	1331.79	1212.92	2185.63	918.584	1483.71	2799.77	851.634	1144.51	2768.43	1	0.859691	0.684121	1	0.914602	0.706973	1	0.893442	0.808592	0.888777	0.904021	0.934524	0.909107	0.023294	NA	NA	NA	NA
COG8g2-CC22	single	1133.41	1024.39	1938.87	1061.15	1484.9	2571.29	690.098	985.252	2519.12	1	0.853141	0.713106	1	0.792358	0.562045	1	0.949154	0.908002	0.898154	0.830812	0.970143	0.899703	0.069678	NA	NA	NA	NA
COG8g2-CC26	single	1281.31	1151.48	2326	1179.63	1739.6	3222.16	944.064	1277.67	3192.12	1	0.848292	0.756739	1	0.835031	0.633577	1	0.899742	0.841059	0.912177	0.866458	0.945063	0.907899	0.039477	NA	NA	NA	NA
COG8g2-CC7	single	1339.31	1193.88	2558.53	1076.55	1656.57	3204.03	786.402	1141.08	2894.22	1	0.841439	0.796341	1	0.871318	0.690338	1	0.964657	0.915452	0.923853	0.892558	0.974026	0.930146	0.0410969	NA	NA	NA	NA
GET2g2-CC8	single	197.296	141.24	44.4189	132.849	158.309	105.68	131.587	142.35	68.6487	1	0.675746	0.0938514	1	0.674761	0.184516	1	0.719191	0.129768	0.370089	0.537017	0.457349	0.454818	0.0834928	NA	NA	NA	NA
GET2g2-CC17	single	151.741	119.39	73.7497	104.814	158.757	98.3689	120.22	152.622	78.4521	1	0.74269	0.202604	1	0.857658	0.217688	1	0.843999	0.162322	0.571166	0.605472	0.531083	0.56924	0.0372318	NA	NA	NA	NA
GET2g2-CC19	single	213.482	179.945	48.8322	115.443	129.854	124.585	126.04	151.384	96.6877	1	0.795653	0.0953535	1	0.636925	0.25032	1	0.79849	0.190814	0.392803	0.605769	0.56468	0.521084	0.112978	NA	NA	NA	NA
GET2g2-CC20	single	148.68	174.887	91.5606	110.089	150.868	96.3641	96.9043	134.318	77.6478	1	1.11032	0.256712	1	0.775985	0.203034	1	0.921491	0.199313	0.675929	0.576735	0.591931	0.614865	0.0534262	NA	NA	NA	NA
GET2g2-CC23	single	171.976	124.312	64.2464	109.891	124.212	73.6703	113.343	131.955	83.4562	1	0.682324	0.15573	1	0.640032	0.155499	1	0.773984	0.183153	0.496375	0.488649	0.550966	0.511997	0.0339688	NA	NA	NA	NA
GET2g2-CC25	single	236.59	179.375	92.6261	131.89	172.28	130.291	154.641	167.904	99.3594	1	0.715666	0.163203	1	0.739644	0.229141	1	0.721831	0.15982	0.513448	0.601116	0.509258	0.541274	0.0518669	NA	NA	NA	NA
GET2g2-CC27	single	124.063	124.344	59.8833	109.522	123.919	80.9681	127.034	102.724	60.0942	1	0.946078	0.201212	1	0.640677	0.171479	1	0.537591	0.117669	0.597304	0.512943	0.399681	0.503309	0.0991628	NA	NA	NA	NA
GET2g2-CC28	single	173.479	201.152	63.4118	102.54	194.942	131.595	126.856	150.952	96.2928	1	1.09451	0.152375	1	1.0765	0.297678	1	0.791096	0.188813	0.545351	0.708967	0.561003	0.605107	0.0902853	NA	NA	NA	NA
GET2g2-CC30	single	172.764	115.967	61.3175	83.2478	149.442	70.1243	86.4764	129.324	60.0547	1	0.633613	0.147952	1	1.01648	0.195387	1	0.994222	0.172742	0.475191	0.598299	0.565304	0.546265	0.063724	NA	NA	NA	NA
GET2g2-CC32	single	188.521	136.17	68.6182	90.1655	158.474	107.811	123.967	130.869	76.2748	1	0.681815	0.15173	1	0.995218	0.277347	1	0.70183	0.153047	0.489857	0.68245	0.495321	0.555876	0.10965	NA	NA	NA	NA
GET2g2-CC34	single	121.351	133.067	54.3827	99.2312	125.35	86.0948	103.128	132.999	82.6043	1	1.03507	0.186813	1	0.715285	0.201246	1	0.857375	0.199239	0.589293	0.565179	0.583544	0.579339	0.0125952	NA	NA	NA	NA
GET2g2-CC35	single	177.107	173.951	66.4519	122.771	164.539	82.4284	115.658	154.889	95.0767	1	0.927119	0.156409	1	0.758887	0.155733	1	0.890323	0.204479	0.532717	0.508613	0.594298	0.545209	0.0441874	NA	NA	NA	NA
GET2g2-CC36	single	187.585	144.127	95.6509	131.036	180.964	125.147	140.163	152.779	93.9728	1	0.725256	0.21256	1	0.781992	0.221528	1	0.724651	0.166769	0.580291	0.599169	0.520227	0.566562	0.0412227	NA	NA	NA	NA
GET2g2-CC11	single	126.665	76.6423	51.8538	94.7088	128.45	111.83	101.751	116.025	63.2007	1	0.571158	0.170654	1	0.767971	0.273885	1	0.758078	0.154502	0.498538	0.649529	0.506528	0.551532	0.0849619	NA	NA	NA	NA
GET2g2-CC22	single	162.154	73.7625	55.7027	94.8403	104.582	54.1962	100.13	120.362	50.5343	1	0.429389	0.143199	1	0.624402	0.132548	1	0.799148	0.125537	0.422365	0.446332	0.461283	0.443327	0.0196323	NA	NA	NA	NA
GET2g2-CC26	single	168.959	145.899	66.1602	99.1812	160.732	99.275	126.244	138.949	83.929	1	0.81511	0.163233	1	0.917643	0.232172	1	0.73172	0.165368	0.52846	0.629169	0.519258	0.558962	0.0609747	NA	NA	NA	NA
GET2g2-CC7	single	177.592	130.381	78.4229	127.414	168.724	105.393	152.715	129.075	73.3935	1	0.692999	0.184081	1	0.749828	0.191863	1	0.561905	0.119543	0.539502	0.558802	0.408675	0.502327	0.0816764	NA	NA	NA	NA
IMP4g6-CC5	single	839.548	847.074	1759.2	649.889	1079.29	2350.4	685.636	883.466	2138.15	1	0.952401	0.873497	1	0.940375	0.838881	1	0.856636	0.7757	0.960959	0.949503	0.91942	0.943294	0.0214543	NA	NA	NA	NA
IMP4g6-CC16	single	832.434	811.353	1504.62	598.843	864.05	2153.51	599.716	865.081	1827.63	1	0.920035	0.753476	1	0.817009	0.834127	1	0.958984	0.758037	0.920448	0.931922	0.926709	0.92636	0.00574491	NA	NA	NA	NA
IMP4g6-CC14	single	790.026	967.081	1797.55	610.032	1019.93	2301.12	621.441	931.047	1918.78	1	1.15549	0.948484	1	0.946715	0.874956	1	0.996028	0.768022	1.00355	0.960683	0.934304	0.966179	0.0349496	NA	NA	NA	NA
IMP4g6-CC15	single	719.896	741.384	1430.53	389.772	872.118	1731.61	523.312	788.035	1614.23	1	0.972115	0.828359	1	1.26697	1.03048	1	1.00112	0.767278	0.950202	1.03464	0.93465	0.973164	0.0538046	NA	NA	NA	NA
IMP4g6-CC2	single	691.525	741.189	1390.27	511.705	842.862	1883.05	574.92	885.575	1690.17	1	1.01173	0.838076	1	0.932693	0.853572	1	1.02404	0.731261	0.957679	0.952851	0.925371	0.9453	0.0174272	NA	NA	NA	NA
DIP2g5-CC5	single	512.371	497.698	662.818	321.084	648.345	1044.34	378.067	550.857	831.97	1	0.916909	0.539264	1	1.14338	0.754432	1	0.968659	0.547379	0.837378	0.94576	0.847386	0.876842	0.0598949	NA	NA	NA	NA
DIP2g5-CC16	single	511.295	515.533	640.142	332.053	594.502	868.029	341.722	516.228	729.295	1	0.951764	0.521911	1	1.01379	0.606354	1	1.00431	0.530858	0.833585	0.877916	0.843969	0.851823	0.0231854	NA	NA	NA	NA
DIP2g5-CC14	single	450.356	440.746	700.423	358.498	582.448	883.187	380.341	513.604	756.256	1	0.923798	0.648329	1	0.919968	0.571433	1	0.89775	0.494588	0.883767	0.852083	0.813574	0.849808	0.035152	NA	NA	NA	NA
DIP2g5-CC15	single	439.269	480.858	583.617	311.372	513.205	792.629	306.691	464.803	718.127	1	1.03331	0.553846	1	0.933282	0.590458	1	1.00755	0.582436	0.857721	0.861832	0.867259	0.862271	0.00478372	NA	NA	NA	NA
DIP2g5-CC2	single	497.021	419.73	644.482	315.326	408.695	792.321	314.453	374.525	698.578	1	0.797149	0.540539	1	0.733907	0.582828	1	0.791819	0.552597	0.821862	0.830972	0.826543	0.826459	0.00455582	NA	NA	NA	NA
PWP2g2_BC1-CC5	single	779.975	744	1324.96	531.101	876.376	1794.1	558.44	844.672	1570.96	1	0.900403	0.708131	1	0.934361	0.783552	1	1.00557	0.699742	0.902625	0.9319	0.912387	0.915637	0.0149056	NA	NA	NA	NA
PWP2g2_BC1-CC16	single	585.865	561.226	1028.13	409.056	655.125	1275.1	414.467	667.273	1141.17	1	0.904241	0.731547	1	0.906866	0.723036	1	1.07032	0.684874	0.911156	0.908597	0.914256	0.911336	0.00283405	NA	NA	NA	NA
PWP2g2_BC1-CC14	single	724.509	708.134	1191.46	413.261	851.019	1598.83	513.303	760.263	1304.67	1	0.922606	0.685529	1	1.16605	0.897382	1	0.984668	0.632229	0.897409	0.990908	0.884892	0.924403	0.057934	NA	NA	NA	NA
PWP2g2_BC1-CC15	single	440.273	474.171	854.985	352.944	605.188	976.162	299.984	516.204	943.68	1	1.01662	0.809521	1	0.970926	0.641527	1	1.14399	0.782482	0.949664	0.886884	0.954846	0.930465	0.0378309	NA	NA	NA	NA
PWP2g2_BC1-CC2	single	527.915	535.984	890.741	310.878	578.929	1271.62	359.611	587.754	978.686	1	0.958366	0.703362	1	1.05448	0.948778	1	1.08658	0.676954	0.908131	0.993105	0.913116	0.938117	0.0476858	NA	NA	NA	NA
PWP2g2_BC2-CC8	single	476.911	495.553	798.532	421.766	612.051	1136.95	331.318	443.138	1029.91	1	0.980837	0.697986	1	0.821708	0.625274	1	0.889191	0.77322	0.908901	0.861347	0.922919	0.897722	0.0322724	NA	NA	NA	NA
PWP2g2_BC2-CC17	single	550.298	518.238	752.614	347.233	617.389	1071.06	403.272	422.206	1174.81	1	0.888946	0.570119	1	1.00679	0.715469	1	0.696028	0.724632	0.847569	0.91802	0.878705	0.881431	0.0353046	NA	NA	NA	NA
PWP2g2_BC2-CC19	single	450.193	419.102	619.33	323.369	551.142	885.684	234.805	324.304	983.236	1	0.87875	0.573476	1	0.965088	0.6353	1	0.918219	1.0416	0.847693	0.883779	1.00026	0.910577	0.0797355	NA	NA	NA	NA
PWP2g2_BC2-CC20	single	453.077	343.477	697.22	331.437	553.099	894.707	304.517	328.979	777.001	1	0.715601	0.64149	1	0.944938	0.626151	1	0.718219	0.634686	0.851771	0.877767	0.849556	0.859698	0.0156871	NA	NA	NA	NA
PWP2g2_BC2-CC23	single	378.756	380.936	644.925	291.95	578.58	854.864	271.515	399.545	859.802	1	0.949373	0.709809	1	1.12216	0.679183	1	0.978301	0.787686	0.909302	0.917635	0.938487	0.921808	0.0150331	NA	NA	NA	NA
PWP2g2_BC2-CC25	single	486.142	419.382	926.515	436.184	716.441	1245.72	339.654	532.311	1101.89	1	0.814313	0.794476	1	0.930062	0.662446	1	1.04191	0.806958	0.919504	0.889869	0.951707	0.92036	0.0309278	NA	NA	NA	NA
PWP2g2_BC2-CC27	single	409.681	375.557	666.122	412.715	476.458	971.249	262.782	394.674	867.637	1	0.865314	0.677796	1	0.653697	0.545858	1	0.998489	0.821279	0.887231	0.801461	0.951159	0.87995	0.0751142	NA	NA	NA	NA
PWP2g2_BC2-CC28	single	519.35	544.51	666.466	363.03	664.458	1097.17	274.639	440.536	1123.01	1	0.989668	0.534945	1	1.0364	0.701018	1	1.0664	1.01712	0.844175	0.916311	1.01159	0.924025	0.0839741	NA	NA	NA	NA
PWP2g2_BC2-CC30	single	357.212	376.186	599.219	228.894	443.155	754.396	267.795	298.066	790.305	1	0.994077	0.699279	1	1.09628	0.764476	1	0.739961	0.734074	0.910901	0.944192	0.888945	0.914679	0.0278165	NA	NA	NA	NA
PWP2g2_BC2-CC32	single	321.113	353.382	605.389	335.771	494.021	895.177	288.003	352.201	825.816	1	1.0388	0.785901	1	0.833112	0.618393	1	0.813007	0.713239	0.944828	0.860197	0.892657	0.899227	0.0426961	NA	NA	NA	NA
PWP2g2_BC2-CC34	single	447.109	452.979	774.879	339.059	504.249	1003.51	283.531	396.722	785.474	1	0.956332	0.722456	1	0.842114	0.686506	1	0.930221	0.689097	0.914507	0.887261	0.899638	0.900469	0.0136422	NA	NA	NA	NA
PWP2g2_BC2-CC35	single	335.839	424.224	628.788	263.803	423.803	763.226	306.548	349.311	643.495	1	1.19236	0.780484	1	0.909674	0.671076	1	0.757555	0.52215	0.958978	0.890519	0.807446	0.885648	0.075883	NA	NA	NA	NA
PWP2g2_BC2-CC36	single	468.734	521.515	870.746	485.824	775.918	1138.69	395.086	514.806	1130.61	1	1.05023	0.774384	1	0.904355	0.543657	1	0.866268	0.71182	0.942438	0.837798	0.899464	0.893233	0.0525976	NA	NA	NA	NA
PWP2g2_BC2-CC11	single	388.685	245.316	443.163	258.675	376.482	668.275	239.537	366.919	738.752	1	0.595762	0.475288	1	0.82412	0.599237	1	1.01835	0.767141	0.756568	0.851171	0.93657	0.848103	0.0900403	NA	NA	NA	NA
PWP2g2_BC2-CC22	single	381.62	379.388	581.808	348.108	553.008	803.065	231.658	384.217	890.557	1	0.938419	0.635535	1	0.899535	0.5351	1	1.10263	0.956231	0.880647	0.833262	1.00018	0.904695	0.086016	NA	NA	NA	NA
PWP2g2_BC2-CC26	single	466.083	416.324	745.122	406.84	635.265	1134.19	329.91	508.52	954.029	1	0.843166	0.666432	1	0.884164	0.646635	1	1.02474	0.719308	0.880069	0.878077	0.921375	0.893174	0.0244438	NA	NA	NA	NA
PWP2g2_BC2-CC7	single	387.37	386.302	753.254	350.86	605.228	991.278	290.456	402.032	928.116	1	0.941335	0.810599	1	0.976758	0.655332	1	0.920196	0.794823	0.941144	0.892835	0.933673	0.922551	0.0260039	NA	NA	NA	NA
TIF6g8-CC5	single	762.041	785.411	1411.63	529.954	867.587	1918.67	582.238	834.757	1795.21	1	0.972887	0.772206	1	0.926993	0.839772	1	0.953147	0.766942	0.932942	0.948117	0.928894	0.936651	0.010134	NA	NA	NA	NA
TIF6g8-CC16	single	675.922	610.67	1013.7	548.904	745.415	1308.42	480.344	672.352	1231.38	1	0.852814	0.62518	1	0.768959	0.552906	1	0.93056	0.63766	0.865584	0.823312	0.880505	0.856467	0.0296664	NA	NA	NA	NA
TIF6g8-CC14	single	946.451	956.464	1819.18	716.017	1155.17	2307.43	703.014	923.352	2031.92	1	0.953926	0.801252	1	0.913533	0.747488	1	0.87318	0.718939	0.939805	0.91766	0.902838	0.920101	0.0186041	NA	NA	NA	NA
TIF6g8-CC15	single	481.449	515.671	803.537	326.011	537.526	1063.4	370.979	500.273	991.877	1	1.01104	0.69574	1	0.933617	0.756595	1	0.896516	0.665054	0.911592	0.923155	0.886615	0.907121	0.018676	NA	NA	NA	NA
TIF6g8-CC2	single	601.061	548.478	1148.3	448.937	678.299	1406.9	516.577	683.828	1229.89	1	0.86136	0.796393	1	0.855534	0.726903	1	0.88006	0.592217	0.92656	0.903212	0.855813	0.895195	0.0360489	NA	NA	NA	NA
RPF1g3-CC8	single	355.507	227.558	226.076	235.07	330.447	315.748	228.667	202.855	305.216	1	0.604211	0.265092	1	0.795988	0.311561	1	0.58977	0.332011	0.613876	0.685508	0.66673	0.655371	0.0371422	NA	NA	NA	NA
RPF1g3-CC17	single	415.86	291.696	296.212	298.351	436.086	404.655	252.498	262.245	351.634	1	0.662105	0.296924	1	0.827648	0.314598	1	0.690478	0.346403	0.652431	0.692392	0.695353	0.680059	0.0239724	NA	NA	NA	NA
RPF1g3-CC19	single	312.289	232.486	211.794	238.631	251.187	260.44	175.632	169.143	218.024	1	0.702723	0.282715	1	0.596034	0.253151	1	0.640251	0.30878	0.647158	0.600915	0.658247	0.63544	0.0304089	NA	NA	NA	NA
RPF1g3-CC20	single	413.717	341.211	296.696	272.073	376.892	433.125	306.955	311.571	450.554	1	0.778511	0.298951	1	0.784391	0.369256	1	0.674812	0.365108	0.672742	0.725813	0.705712	0.701422	0.0267943	NA	NA	NA	NA
RPF1g3-CC23	single	322.757	235.526	197.484	256.18	267.206	307.714	227.146	291.98	315.479	1	0.688823	0.255063	1	0.590612	0.278612	1	0.854572	0.345473	0.619419	0.623552	0.719214	0.654062	0.0564616	NA	NA	NA	NA
RPF1g3-CC25	single	420.16	336.282	290.488	322.923	438.976	397.358	289.395	262.655	437.62	1	0.755497	0.288207	1	0.76974	0.285418	1	0.603385	0.376145	0.660244	0.659989	0.700204	0.673479	0.0231453	NA	NA	NA	NA
RPF1g3-CC27	single	379.307	269.551	237.403	221.839	219.348	387.786	212.618	266.895	279.41	1	0.670802	0.260907	1	0.559885	0.405465	1	0.83453	0.326882	0.621969	0.71015	0.702812	0.67831	0.0489312	NA	NA	NA	NA
RPF1g3-CC28	single	418.245	250.791	205.052	290.629	296.075	323.451	230.981	232.975	263.853	1	0.566013	0.204373	1	0.576853	0.258147	1	0.670553	0.284141	0.542066	0.601984	0.643012	0.595687	0.0507666	NA	NA	NA	NA
RPF1g3-CC30	single	338.952	229.533	216.594	266.745	340.171	329.822	255.819	192.012	282.6	1	0.639222	0.266379	1	0.722107	0.286801	1	0.498995	0.274782	0.621552	0.653835	0.600741	0.625376	0.0267527	NA	NA	NA	NA
RPF1g3-CC32	single	288.69	233.215	206.76	217.273	260.386	265.209	202.218	174.791	247.784	1	0.762551	0.298557	1	0.678598	0.283127	1	0.574647	0.304792	0.670033	0.6435	0.642599	0.652044	0.0155856	NA	NA	NA	NA
RPF1g3-CC34	single	322.636	216.988	276.518	252.446	332.548	282.692	242.56	234.077	357.217	1	0.634845	0.357275	1	0.745912	0.259743	1	0.641564	0.36632	0.693329	0.633072	0.70072	0.675707	0.0371074	NA	NA	NA	NA
RPF1g3-CC35	single	359.41	199.307	222.489	185.491	264.945	296.89	198.817	240.048	323.513	1	0.523453	0.258053	1	0.808787	0.371253	1	0.802687	0.404751	0.59072	0.73067	0.751152	0.690847	0.0873155	NA	NA	NA	NA
RPF1g3-CC36	single	351.494	304.547	212.573	323.306	412.197	412.363	240.377	308.378	311.969	1	0.817863	0.252105	1	0.721927	0.295845	1	0.852884	0.322825	0.636287	0.661481	0.702228	0.666665	0.0332746	NA	NA	NA	NA
RPF1g3-CC11	single	228.756	188.968	183.734	226.212	202.054	268.815	181.79	187.775	242.647	1	0.77976	0.334818	1	0.505769	0.275636	1	0.686702	0.332011	0.700933	0.603059	0.684234	0.662742	0.0523569	NA	NA	NA	NA
RPF1g3-CC22	single	324.866	241.085	187.916	209.675	217.05	346.074	214.08	246.095	262.436	1	0.700503	0.24113	1	0.586159	0.382844	1	0.764234	0.304927	0.607468	0.701236	0.675505	0.661403	0.0484487	NA	NA	NA	NA
RPF1g3-CC26	single	378.37	287.62	262.188	266.315	266.022	366.325	255.806	236.967	324.46	1	0.717541	0.288859	1	0.565619	0.319059	1	0.615852	0.3155	0.654873	0.652084	0.659099	0.655352	0.00353173	NA	NA	NA	NA
RPF1g3-CC7	single	332.857	277.484	256.657	216.926	344.003	321.738	201.81	277.247	279.239	1	0.78691	0.32143	1	0.89795	0.344024	1	0.913326	0.344177	0.691897	0.723871	0.725935	0.713901	0.0190842	NA	NA	NA	NA
MAK16g1-CC8	single	284.273	219.186	199.964	220.756	304.314	253.47	197.649	206.093	209.917	1	0.727814	0.293228	1	0.780567	0.266325	1	0.693214	0.264181	0.660219	0.644481	0.628831	0.64451	0.0156938	NA	NA	NA	NA
MAK16g1-CC17	single	345.813	241.377	173.002	263.096	307.949	300.489	319.477	251.502	324.701	1	0.658867	0.208545	1	0.662775	0.264919	1	0.523363	0.252809	0.564534	0.624356	0.585626	0.591505	0.0303411	NA	NA	NA	NA
MAK16g1-CC19	single	344.913	246.942	226.676	256.284	306.078	277.474	289.615	247.352	317.1	1	0.675819	0.27396	1	0.676257	0.251131	1	0.567799	0.272348	0.634892	0.613461	0.613401	0.620585	0.0123906	NA	NA	NA	NA
MAK16g1-CC20	single	277.677	223.051	182.132	223.802	338.749	258.321	194.935	217.836	225.868	1	0.758242	0.273424	1	0.857068	0.267729	1	0.74292	0.288213	0.647646	0.656535	0.658318	0.654166	0.00571697	NA	NA	NA	NA
MAK16g1-CC23	single	378.561	283.212	244.422	276.864	404.072	396.439	308.128	276.228	319.239	1	0.706186	0.269151	1	0.826407	0.33213	1	0.595988	0.257711	0.635571	0.705624	0.60532	0.648838	0.0514516	NA	NA	NA	NA
MAK16g1-CC25	single	317.252	267.09	199.199	288.719	332.822	373.94	238.375	292.932	223.329	1	0.794691	0.261743	1	0.652737	0.300417	1	0.816972	0.233041	0.642254	0.653682	0.616726	0.637554	0.0189209	NA	NA	NA	NA
MAK16g1-CC27	single	230.981	202.919	162.974	193.487	223.24	229.682	231.6	211.095	169.056	1	0.82926	0.294126	1	0.653313	0.275343	1	0.605953	0.181568	0.675984	0.632241	0.520664	0.60963	0.0800909	NA	NA	NA	NA
MAK16g1-CC28	single	352.229	280.614	237.941	315.389	387.933	287.203	310.962	322.223	326.663	1	0.752018	0.281602	1	0.696485	0.211223	1	0.688891	0.261301	0.653982	0.574074	0.625403	0.61782	0.04049	NA	NA	NA	NA
MAK16g1-CC30	single	248.542	250.988	158.922	225.353	288.059	262.022	231.804	210.223	232.87	1	0.953231	0.266548	1	0.723802	0.269696	1	0.60292	0.249887	0.667675	0.638905	0.599029	0.635203	0.0344726	NA	NA	NA	NA
MAK16g1-CC32	single	304.549	195.91	227.589	196.998	287.247	232.883	214.198	276.042	296.6	1	0.607216	0.31152	1	0.825648	0.274205	1	0.85676	0.344432	0.654337	0.658147	0.718763	0.677082	0.0361469	NA	NA	NA	NA
MAK16g1-CC34	single	292.396	246.69	223.712	248.167	312.415	243.625	231.541	240.324	290.238	1	0.796387	0.31894	1	0.712835	0.227707	1	0.690033	0.311799	0.691351	0.595318	0.669265	0.651978	0.0502965	NA	NA	NA	NA
MAK16g1-CC35	single	360.079	318.827	182.482	232.126	286.827	276.981	271.799	249.271	277.471	1	0.835798	0.211259	1	0.699679	0.276774	1	0.609711	0.253932	0.595091	0.641409	0.604287	0.613596	0.0245222	NA	NA	NA	NA
MAK16g1-CC36	single	374.466	233.434	229.277	286.095	378.042	334.637	213.356	313.658	237.49	1	0.588432	0.255235	1	0.748224	0.271309	1	0.977353	0.276878	0.601465	0.644196	0.679948	0.64187	0.039293	NA	NA	NA	NA
MAK16g1-CC11	single	230.997	144.065	181.02	142.681	160.969	162.4	161.778	169.939	133.954	1	0.588701	0.326671	1	0.63882	0.26401	1	0.698353	0.205961	0.662513	0.619272	0.568147	0.616644	0.0472382	NA	NA	NA	NA
MAK16g1-CC22	single	282.409	277.553	217.131	223.305	304.932	230.249	217.065	235.305	258.56	1	0.927708	0.320504	1	0.773226	0.239165	1	0.720678	0.296292	0.710117	0.616807	0.661655	0.66286	0.0466667	NA	NA	NA	NA
MAK16g1-CC26	single	284.297	175.333	225.152	219.039	248.885	256.193	207.787	222.215	225.381	1	0.582149	0.330137	1	0.643398	0.271297	1	0.710976	0.269804	0.663834	0.626823	0.636947	0.642535	0.019128	NA	NA	NA	NA
MAK16g1-CC7	single	289.707	244.229	136.838	221.637	217.866	219.563	194.791	207.492	200.018	1	0.795759	0.196897	1	0.556607	0.229782	1	0.708163	0.255416	0.572042	0.569103	0.622946	0.58803	0.0302735	NA	NA	NA	NA
YCR016Wg4-CC8	single	923.94	807.595	1869.52	849.085	1283.69	2514.9	607.675	845.846	2349.06	1	0.825076	0.843486	1	0.856072	0.687019	1	0.925381	0.961549	0.93581	0.889337	0.981388	0.935512	0.0460264	NA	NA	NA	NA
YCR016Wg4-CC17	single	754.021	713.337	1503.76	683.857	992.803	1986.88	570.813	803.814	2164.79	1	0.893009	0.831357	1	0.822052	0.673915	1	0.936187	0.943345	0.941331	0.879912	0.977999	0.933081	0.0495612	NA	NA	NA	NA
YCR016Wg4-CC19	single	789.929	698.779	1238.68	629.939	872.807	1740.29	604.733	639.732	1658.86	1	0.835018	0.653674	1	0.78455	0.640798	1	0.703291	0.682329	0.874174	0.862086	0.865031	0.867097	0.00630351	NA	NA	NA	NA
YCR016Wg4-CC20	single	980.867	987.691	1852.91	701.714	1282.76	2589.35	705.41	1072.96	2390.56	1	0.950506	0.787475	1	1.03511	0.855911	1	1.01122	0.842958	0.935105	0.965512	0.959056	0.953224	0.0160203	NA	NA	NA	NA
YCR016Wg4-CC23	single	951.133	946.132	1857.35	742.217	1356.36	2558.84	646.103	1031.74	2299.57	1	0.938976	0.814036	1	1.03477	0.799671	1	1.06162	0.885305	0.941901	0.948675	0.976767	0.955781	0.0184873	NA	NA	NA	NA
YCR016Wg4-CC25	single	1166.12	1064.99	2249.58	1006.97	1621.33	3124.37	762.797	1192.81	2881.57	1	0.862076	0.804171	1	0.911708	0.719687	1	1.03959	0.939658	0.929058	0.908062	0.989082	0.942067	0.0420476	NA	NA	NA	NA
YCR016Wg4-CC27	single	983.874	775.494	1508.81	794.186	1117.03	2004.78	688.717	719.682	1821.75	1	0.744018	0.639271	1	0.796425	0.585522	1	0.694704	0.657957	0.855394	0.841516	0.854627	0.850513	0.00780068	NA	NA	NA	NA
YCR016Wg4-CC28	single	1232.36	1125.39	2164.47	1080	1538.02	2814.35	877.633	1036.74	2560.3	1	0.862008	0.73216	1	0.806379	0.604441	1	0.785336	0.72565	0.905861	0.850805	0.892938	0.883201	0.0287905	NA	NA	NA	NA
YCR016Wg4-CC30	single	785.641	747.836	1679.4	718.45	1089.4	2060.29	542.42	788.567	1973.95	1	0.898518	0.89109	1	0.858602	0.665168	1	0.966503	0.90521	0.959189	0.881687	0.971465	0.937447	0.0486784	NA	NA	NA	NA
YCR016Wg4-CC32	single	1052.99	1006.75	1780.87	834.952	1424.83	2604.76	719.892	1040.5	2524.16	1	0.902495	0.70502	1	0.966282	0.72361	1	0.960897	0.872165	0.901804	0.916093	0.961604	0.9265	0.031229	NA	NA	NA	NA
YCR016Wg4-CC34	single	849.078	863.48	1823.49	828.157	1192.83	2438.1	692.267	843.864	2340.97	1	0.959951	0.895256	1	0.815582	0.682869	1	0.810399	0.841144	0.96795	0.882265	0.933058	0.927758	0.0430874	NA	NA	NA	NA
YCR016Wg4-CC35	single	814.984	744.138	1353.1	569.961	904.313	1880.27	549.839	728.351	1723.87	1	0.861884	0.692103	1	0.898412	0.765199	1	0.880656	0.779863	0.891937	0.921528	0.923924	0.912463	0.0178163	NA	NA	NA	NA
YCR016Wg4-CC36	single	1148.63	1163.67	2387.74	951.429	1537.25	3082.94	842.68	1177.46	3009.33	1	0.956304	0.866562	1	0.914894	0.751601	1	0.92893	0.888291	0.95946	0.919188	0.96224	0.946963	0.024094	NA	NA	NA	NA
YCR016Wg4-CC11	single	707.951	681.907	1381.39	501.129	861.099	1767.39	466.065	621.315	1597.33	1	0.909214	0.813399	1	0.972983	0.818052	1	0.886269	0.852503	0.938002	0.947209	0.946668	0.94396	0.00516659	NA	NA	NA	NA
YCR016Wg4-CC22	single	811.623	728.293	1464.01	665.178	1074.46	1861.76	527.611	817.672	1853.67	1	0.847024	0.751937	1	0.914646	0.649209	1	1.03031	0.873911	0.910432	0.882958	0.970121	0.92117	0.0445627	NA	NA	NA	NA
YCR016Wg4-CC26	single	885.569	842.034	1716.77	787.002	1203.72	2363.27	684.537	878.725	2180.48	1	0.897535	0.808127	1	0.866064	0.696525	1	0.853407	0.792327	0.934908	0.894068	0.924228	0.917735	0.0211802	NA	NA	NA	NA
YCR016Wg4-CC7	single	1050.17	1045.66	2125.76	895.728	1474.69	2601.03	804.638	1063.08	2496.08	1	0.939886	0.843817	1	0.932237	0.673548	1	0.878346	0.771626	0.950894	0.894246	0.920998	0.922046	0.0283383	NA	NA	NA	NA
YLR050Cg1-CC8	single	493.919	554.438	1262.1	285.592	639.549	1636.34	333.2	628.998	1273.93	1	1.0596	1.0652	1	1.26803	1.32901	1	1.255	0.951019	1.02227	1.09762	1.01371	1.04453	0.0461721	NA	NA	NA	NA
YLR050Cg1-CC17	single	411.902	459.934	1000.5	248.195	496.555	1311.12	259.725	474.736	1045.09	1	1.05401	1.01254	1	1.13286	1.22532	1	1.21518	1.0009	1.00913	1.06458	1.02264	1.03212	0.028911	NA	NA	NA	NA
YLR050Cg1-CC19	single	452.458	532.223	1094.49	326.394	595.93	1400.85	415.802	525.79	1126.17	1	1.11035	1.00838	1	1.03384	0.995516	1	0.840671	0.673701	1.0141	1.00272	0.88241	0.96641	0.0729691	NA	NA	NA	NA
YLR050Cg1-CC20	single	464.822	683.507	1380.27	314.566	682.953	1836.16	362.634	557.207	1346.84	1	1.38803	1.23785	1	1.22937	1.35394	1	1.02152	0.923838	1.09046	1.09865	0.982869	1.05733	0.0646119	NA	NA	NA	NA
YLR050Cg1-CC23	single	424.504	614.797	1219.37	314.648	551.373	1447.31	361.875	556.312	1173.15	1	1.36708	1.19742	1	0.992251	1.06692	1	1.02202	0.806389	1.0805	1.01512	0.949316	1.01498	0.0655921	NA	NA	NA	NA
YLR050Cg1-CC25	single	479.408	605.371	1507.33	341.947	768.094	2088.94	466.285	585.49	1521.63	1	1.19196	1.31067	1	1.27191	1.41699	1	0.834773	0.81172	1.08707	1.11382	0.927666	1.04285	0.100645	NA	NA	NA	NA
YLR050Cg1-CC27	single	381.915	493.697	912.921	257.501	556.048	1260.36	306.793	467.38	1029.86	1	1.22022	0.996455	1	1.22274	1.13531	1	1.0128	0.83499	1.02202	1.0545	0.956889	1.01114	0.0497071	NA	NA	NA	NA
YLR050Cg1-CC28	single	520.561	545.975	1176.07	287.824	706.087	1767.01	406.899	588.308	1304.49	1	0.990023	0.941788	1	1.3891	1.42401	1	0.96121	0.797449	0.984022	1.12517	0.939504	1.01623	0.0969361	NA	NA	NA	NA
YLR050Cg1-CC30	single	402.825	451.261	1022.1	225.48	504.188	1230.03	255.04	426.688	1020.61	1	1.05744	1.05772	1	1.26615	1.26534	1	1.11225	0.995411	1.02029	1.08532	1.0111	1.0389	0.0404557	NA	NA	NA	NA
YLR050Cg1-CC32	single	504.914	584.546	1086.94	316.669	695.044	1484.86	342.047	526.164	1191.42	1	1.09281	0.897388	1	1.24282	1.08763	1	1.02267	0.866418	0.983448	1.04577	0.967137	0.998784	0.0414983	NA	NA	NA	NA
YLR050Cg1-CC34	single	459.991	621.363	1394.73	294.757	671.623	1769.04	356.26	591.388	1358.71	1	1.27509	1.26396	1	1.29022	1.3921	1	1.10358	0.948652	1.08585	1.11108	0.998308	1.06508	0.0591865	NA	NA	NA	NA
YLR050Cg1-CC35	single	387.972	558.464	1059.89	306.836	654.563	1384.23	359.293	555.933	1140.75	1	1.35875	1.13881	1	1.20794	1.04641	1	1.02866	0.789748	1.06739	1.03294	0.944907	1.01508	0.0631661	NA	NA	NA	NA
YLR050Cg1-CC36	single	527.699	683.163	1418.43	314.144	828.525	2020.31	441.649	695.272	1494.11	1	1.22203	1.1205	1	1.49341	1.49172	1	1.04659	0.841499	1.05119	1.14499	0.962583	1.05292	0.0912141	NA	NA	NA	NA
YLR050Cg1-CC11	single	262.589	318.299	837.012	189.804	342.404	1012.76	240.391	318.637	658.335	1	1.14421	1.32876	1	1.02149	1.23765	1	0.881206	0.681203	1.08575	1.05515	0.890564	1.01049	0.10498	NA	NA	NA	NA
YLR050Cg1-CC22	single	355.331	497.899	1085.73	212.93	536.64	1280.32	267.579	425.753	1071.55	1	1.32267	1.27374	1	1.42708	1.3947	1	1.05781	0.996118	1.09197	1.12314	1.0055	1.07354	0.0609455	NA	NA	NA	NA
YLR050Cg1-CC26	single	594.184	709.066	1378.01	357.69	810.509	1932.75	437.414	684.301	1500.02	1	1.12645	0.966769	1	1.28308	1.25334	1	1.04005	0.853007	1.00534	1.08449	0.96522	1.01835	0.0606881	NA	NA	NA	NA
YLR050Cg1-CC7	single	480.006	671.149	1577.9	342.004	732.495	2006.21	419.04	648.521	1403.9	1	1.31982	1.37033	1	1.21276	1.36064	1	1.02889	0.833351	1.10979	1.09831	0.958216	1.05544	0.0843933	NA	NA	NA	NA
SAP30g7-CC8	single	1309.4	1313.05	3371.85	938.743	1818.9	4596.94	928.716	1329.9	3922.54	1	0.946571	1.07346	1	1.09714	1.13585	1	0.951997	1.05059	1.01121	1.04215	1.00654	1.01996	0.0193535	NA	NA	NA	NA
SAP30g7-CC17	single	1149.38	1109.04	2869.5	1019.42	1555.35	4051.46	858.769	1252.12	3719.98	1	0.910812	1.04072	1	0.863924	0.921842	1	0.969328	1.07749	0.99912	0.963059	1.01486	0.992348	0.0265582	NA	NA	NA	NA
SAP30g7-CC19	single	1032.71	1023.45	2311.26	786.076	1292.81	3002.09	695.516	1007.42	2887.53	1	0.935479	0.932955	1	0.931265	0.885844	1	0.962949	1.03269	0.975175	0.961848	1.00361	0.98021	0.0213304	NA	NA	NA	NA
SAP30g7-CC20	single	1349.26	1411.12	3260.92	1057.04	1809.86	4658.47	931.977	1392.38	3887.89	1	0.987216	1.00748	1	0.969518	1.02224	1	0.993236	1.03766	1.00036	1.00188	1.00836	1.00353	0.00424772	NA	NA	NA	NA
SAP30g7-CC23	single	1488.78	1469.86	3431.46	1013.84	1830.62	4725.86	931.283	1382.93	4265.84	1	0.931942	0.960814	1	1.02243	1.08121	1	0.987233	1.13939	0.982012	1.02185	1.03078	1.01155	0.0259643	NA	NA	NA	NA
SAP30g7-CC25	single	1270.14	1329.28	3649.42	1097.35	1889.42	5416.94	983.513	1636.37	4602.52	1	0.987887	1.19774	1	0.974955	1.14501	1	1.10612	1.16403	1.0432	1.03055	1.04914	1.04096	0.00949479	NA	NA	NA	NA
SAP30g7-CC27	single	1037.9	1031.76	2205.7	787.253	1359	3589.13	686.504	970.248	3011.94	1	0.938363	0.885897	1	0.977476	1.05748	1	0.939594	1.09132	0.962736	1.01119	1.01443	0.996121	0.0289581	NA	NA	NA	NA
SAP30g7-CC28	single	1341.87	1446.75	3408.79	1121.81	1824.07	4648.26	1024.66	1481.93	4034.4	1	1.01772	1.05896	1	0.920715	0.961107	1	0.961498	0.979374	1.01618	0.980693	0.990332	0.995735	0.0183505	NA	NA	NA	NA
SAP30g7-CC30	single	922.26	1116.51	2412.09	767.881	1187.66	3401.42	665.818	1011.27	2957.95	1	1.14275	1.09026	1	0.875791	1.02746	1	1.00975	1.10505	1.03671	0.99144	1.02581	1.01799	0.0236268	NA	NA	NA	NA
SAP30g7-CC32	single	1399.9	1541.52	3446.45	1139.21	1750.56	4683.98	1039.85	1452.72	4120.24	1	1.03944	1.02628	1	0.87011	0.953697	1	0.928776	0.985596	1.01086	0.972277	0.987915	0.990351	0.0194073	NA	NA	NA	NA
SAP30g7-CC34	single	1175.51	1334.28	3332.53	973.357	1747.01	4585.28	887.138	1338.04	3977.33	1	1.07143	1.18178	1	1.01631	1.09268	1	1.00272	1.11519	1.04922	1.02377	1.02726	1.03342	0.0137978	NA	NA	NA	NA
SAP30g7-CC35	single	993.982	1051.1	2529.2	832.81	1393.14	3750.84	754.84	1108.21	3240.97	1	0.998185	1.06071	1	0.947216	1.04468	1	0.976043	1.06799	1.01436	1.00457	1.01347	1.0108	0.00541612	NA	NA	NA	NA
SAP30g7-CC36	single	1367.08	1493.32	3788.62	1037.68	2002.53	5231.75	1058.67	1578.06	4387.93	1	1.03111	1.15526	1	1.09275	1.16946	1	0.99098	1.03098	1.0392	1.04889	1.0065	1.03153	0.022214	NA	NA	NA	NA
SAP30g7-CC11	single	833.901	997.933	2246.49	705.401	1220.88	3205.99	607.601	986.423	2915.71	1	1.12962	1.123	1	0.980026	1.0542	1	1.07931	1.19364	1.04269	1.01073	1.05253	1.03532	0.0218568	NA	NA	NA	NA
SAP30g7-CC22	single	1096.02	1131.02	2774.19	822.967	1489.25	3752.99	787.206	1115.37	3349.18	1	0.974086	1.05514	1	1.02468	1.05778	1	0.941954	1.05828	1.01025	1.01669	1.00712	1.01135	0.00487829	NA	NA	NA	NA
SAP30g7-CC26	single	1281.8	1212.88	3095.77	879.245	1567.28	4238.72	738.342	1155.92	3594.19	1	0.893184	1.00679	1	1.00934	1.11821	1	1.04081	1.21085	0.988678	1.02869	1.05189	1.02309	0.0319767	NA	NA	NA	NA
SAP30g7-CC7	single	1168.04	1211.65	2927.85	921.767	1588.26	3792.65	756.175	1169.23	3432.29	1	0.97919	1.04492	1	0.975666	0.954378	1	1.02796	1.12904	1.00844	0.985624	1.03317	1.00908	0.0237802	NA	NA	NA	NA
CC16-RPL15A-NRg-4	single	569.398	249.696	162.214	430.102	309.119	284.322	420.806	355.722	205.927	1	0.413942	0.118758	1	0.406964	0.153334	1	0.561991	0.121725	0.371893	0.433098	0.413164	0.406051	0.0312162	NA	NA	NA	NA
CC16-RPL15A-NRg-5	single	539.769	340.402	262.12	366.66	451.628	375.243	429.26	322.339	278.717	1	0.595289	0.202434	1	0.69746	0.237382	1	0.499221	0.161507	0.54551	0.603095	0.469437	0.539347	0.0670415	NA	NA	NA	NA
CC16-KRE33-TRg-1	single	922.124	748.856	967.6	721.093	887.817	1245.21	578.685	732.222	1147.33	1	0.766573	0.437419	1	0.697162	0.400543	1	0.841204	0.493166	0.765042	0.732355	0.805379	0.767592	0.0365783	NA	NA	NA	NA
CC16-PMI40-NRg-1	single	556.58	505.871	698.713	411.661	623.967	964.024	453.296	513.401	907.29	1	0.857939	0.523314	1	0.858269	0.543184	1	0.752965	0.497866	0.822311	0.831567	0.794976	0.816285	0.019025	NA	NA	NA	NA
CC16-NOP19-NRg-3	single	833.618	813.523	947.342	688.631	975.552	1542.37	639.208	880.529	1445.83	1	0.921185	0.47373	1	0.802168	0.519518	1	0.915802	0.56263	0.805888	0.81278	0.847724	0.822131	0.0224308	NA	NA	NA	NA
CC16-SRP14-NRg-4	single	580.356	486.693	389.792	437.347	553.365	553.405	379.485	491.685	486.179	1	0.791599	0.279982	1	0.716452	0.293505	1	0.861376	0.318677	0.658456	0.658642	0.700171	0.672423	0.0240304	NA	NA	NA	NA
CC16-SEC27-TRg-2	single	673.399	237.336	74.051	483.105	336.915	114.301	494.019	265.176	105.504	1	0.332686	0.0458406	1	0.394894	0.0548791	1	0.356855	0.0531222	0.111465	0.175666	0.155972	0.147701	0.0328896	NA	NA	NA	NA
CC16-GPI14-TRg-3	single	703.487	548.038	1019.18	470.109	828.493	1332.47	510.287	626.879	1242.82	1	0.735358	0.603929	1	0.997911	0.65744	1	0.816712	0.605816	0.83999	0.896094	0.852831	0.862972	0.0293942	NA	NA	NA	NA
CC16-PAH1-TRg-7	single	725.439	482.652	226.729	590.101	632.014	377.883	597.77	508.952	323.517	1	0.628026	0.130286	1	0.606459	0.148535	1	0.566034	0.134621	0.442742	0.471126	0.438878	0.450915	0.0176092	NA	NA	NA	NA
CC16-PAH1-TRg-6	single	797.251	584.464	278.74	565.443	549.408	391.252	594.927	509.924	316.641	1	0.692001	0.145746	1	0.550184	0.160497	1	0.569825	0.132389	0.481617	0.479067	0.435514	0.465399	0.0259133	NA	NA	NA	NA
CC16-PAH1-TRg-5	single	701.652	410.032	268.922	549.841	623.73	403.725	522.634	544.046	332.779	1	0.551621	0.15977	1	0.642335	0.170313	1	0.692051	0.158382	0.478246	0.511554	0.502178	0.497326	0.0171761	NA	NA	NA	NA
CC16-PAH1-TRg-3	single	727.481	438.892	376.391	557.105	745.345	440.569	465.076	554.646	433.205	1	0.569482	0.21568	1	0.757568	0.183432	1	0.792852	0.231696	0.556078	0.548876	0.611848	0.572267	0.0344663	NA	NA	NA	NA
CC16-COG3-TRg-1	single	744.073	436.376	430.045	488.877	582.373	606.901	530.574	484.898	503.897	1	0.553592	0.24093	1	0.674533	0.28795	1	0.607581	0.236235	0.580188	0.646984	0.586029	0.6044	0.0369941	NA	NA	NA	NA
CC16-HTS1-NRg-5	single	1217.76	1183.42	1585.48	913.896	1382.26	2153.13	810.498	1151.67	1930.21	1	0.91732	0.542737	1	0.856437	0.546479	1	0.94466	0.592383	0.839017	0.832815	0.86403	0.845287	0.0165249	NA	NA	NA	NA
CC16-MSN5-TRg-7	single	138.448	41.7689	46.3519	101.357	78.5883	37.601	80.5624	40.201	63.3201	1	0.284781	0.139563	1	0.439042	0.0860488	1	0.331745	0.195505	0.368773	0.299031	0.469647	0.37915	0.0857799	NA	NA	NA	NA
CC16-ERG26-TRg-1	single	549.272	365.86	396.8	354.58	582.206	603.877	416.474	376.076	467.459	1	0.628741	0.301145	1	0.929745	0.395033	1	0.600327	0.279193	0.649972	0.762048	0.625944	0.679321	0.0726435	NA	NA	NA	NA
CC16-SMD2-TRg-5	single	879.186	886.651	1490.74	639.498	1102.5	2080.2	512.292	715.311	1817.75	1	0.951955	0.706826	1	0.976203	0.754508	1	0.928278	0.882602	0.908574	0.927603	0.960572	0.932249	0.0263085	NA	NA	NA	NA
CC16-SMD2-TRg-4	single	1244.23	1151.48	2008.2	869.752	1525.55	3060.48	853.188	1088.27	2508.96	1	0.873572	0.672818	1	0.993194	0.816195	1	0.847994	0.731472	0.886501	0.949013	0.903743	0.913086	0.0322858	NA	NA	NA	NA
CC16-SMD2-TRg-1	single	751.219	754.302	1144.28	602.523	869.461	1425.77	515.658	790.85	1315.69	1	0.947814	0.634974	1	0.817105	0.548878	1	1.01961	0.634657	0.881575	0.82849	0.88985	0.866638	0.0332954	NA	NA	NA	NA
CC16-PRE7-TRg-4	single	551.566	272.701	159.223	381.921	428.427	222.719	390.93	300.06	205.145	1	0.466696	0.120337	1	0.635192	0.135264	1	0.510281	0.13053	0.388956	0.453317	0.419323	0.420532	0.0321971	NA	NA	NA	NA
CC16-PRE7-TRg-7	single	896.964	684.729	751.425	630.728	888.545	1082.95	621.983	692.471	993.746	1	0.72059	0.349222	1	0.797698	0.398257	1	0.740156	0.397416	0.702267	0.746437	0.737302	0.728669	0.0233163	NA	NA	NA	NA
CC16-SEC6-TRg-3	single	592.877	425.344	284.571	406.668	474.909	397.715	384.635	402.167	372.548	1	0.677205	0.200086	1	0.66126	0.226846	1	0.695116	0.240925	0.557457	0.585742	0.60637	0.58319	0.0245561	NA	NA	NA	NA
CC16-ESF2-NRg-1	single	655.867	579.365	633.223	557.25	647.967	967.324	429.196	496.303	674.333	1	0.833836	0.402469	1	0.658422	0.402644	1	0.768761	0.390812	0.754134	0.727072	0.737522	0.739576	0.0136473	NA	NA	NA	NA
CC16-ESF2-NRg-3	single	935.612	789.594	675.3	624.182	860.932	952.03	564.535	743.713	883.608	1	0.796622	0.300879	1	0.781015	0.353784	1	0.87582	0.38933	0.676976	0.714737	0.751581	0.714431	0.0373031	NA	NA	NA	NA
CC16-AFG2-TRg-2	single	798.044	786.115	1139.29	523.066	859.296	1456.4	537.075	772.936	1435	1	0.92983	0.595114	1	0.930226	0.645838	1	0.956774	0.66461	0.863346	0.883614	0.893932	0.880298	0.0155603	NA	NA	NA	NA
CC16-RRP36-TRg-3	single	902.689	560.522	434	666.049	683.449	635.525	713.659	679.059	613.191	1	0.586136	0.200421	1	0.581034	0.221322	1	0.632583	0.213724	0.541258	0.564772	0.565915	0.557315	0.0139177	NA	NA	NA	NA
CC16-RRP36-TRg-5	single	618.357	534.11	569.849	454.162	598.957	760.144	399.802	492.649	642.259	1	0.815335	0.38416	1	0.74677	0.388226	1	0.819207	0.399589	0.740044	0.732542	0.750323	0.74097	0.00892626	NA	NA	NA	NA
CC16-GCR1-NRg-2	single	783.921	785.511	859.704	579.909	1056.91	1087.73	574.892	776.832	1150.31	1	0.945854	0.457159	1	1.032	0.435071	1	0.898341	0.497712	0.800127	0.797913	0.815206	0.804415	0.00941024	NA	NA	NA	NA
CC16-PRE4-NRg-4	single	782.185	369.055	207.964	474.199	464.712	338.734	605.127	497.975	300.199	1	0.445375	0.110833	1	0.554913	0.165691	1	0.547093	0.123399	0.363242	0.487924	0.413449	0.421538	0.0627335	NA	NA	NA	NA
CC16-PRE4-NRg-9	single	780.22	659.338	894.116	649.704	934.885	1193.99	551.863	578.319	886.107	1	0.797693	0.477714	1	0.814787	0.42627	1	0.696684	0.399396	0.791401	0.765677	0.731568	0.762882	0.0300142	NA	NA	NA	NA
CC16-DSN1-NRg-2	single	725.412	490.096	790.375	427.073	617.446	1150.01	446.927	579.1	1062.31	1	0.637735	0.454192	1	0.81865	0.624594	1	0.861424	0.59124	0.753177	0.860649	0.852942	0.822256	0.0599482	NA	NA	NA	NA
CC16-GPI11-TRg-3	single	735.993	585.34	434.387	590.149	663.492	687.08	508.393	515.975	580.873	1	0.750722	0.246033	1	0.636613	0.27005	1	0.67473	0.284204	0.620408	0.624465	0.643781	0.629551	0.0124892	NA	NA	NA	NA
CC16-POP3-TRg-1	single	655.576	616.279	963.586	494.242	789.848	1413.68	481.575	626.397	1095.14	1	0.887357	0.612715	1	0.90491	0.663454	1	0.86474	0.56566	0.865173	0.887091	0.842452	0.864906	0.0223208	NA	NA	NA	NA
CC16-MNE1-TRg-5	single	957.859	527.281	276.296	677.419	608.796	371.613	814.822	525.769	313.565	1	0.519618	0.120244	1	0.508881	0.127242	1	0.428975	0.0957223	0.401121	0.412702	0.322696	0.37884	0.048965	NA	NA	NA	NA
CC16-RRP12-NRg-1	single	805.994	679.117	863.053	563.812	1015.37	1184.16	534.567	752.114	1103.65	1	0.795348	0.446372	1	1.01974	0.487162	1	0.935366	0.513545	0.774289	0.824491	0.827592	0.808791	0.0299195	NA	NA	NA	NA
CC16-RSC6-TRg-2	single	722.079	453.397	386.411	503.102	572.47	599.081	448.806	466.178	467.238	1	0.592704	0.223078	1	0.644315	0.276203	1	0.690548	0.258958	0.569012	0.631417	0.623452	0.60796	0.0339645	NA	NA	NA	NA
CC16-CDC25-TRg-1	single	739.489	413.976	250.825	613.134	571.539	425.416	425.405	470.081	328.185	1	0.528431	0.141394	1	0.527828	0.160937	1	0.734634	0.191896	0.443104	0.474973	0.556489	0.491522	0.0584761	NA	NA	NA	NA
CC16-CDC25-TRg-9	single	787.152	354.602	143.747	554.106	430.327	235.9	593.02	370.615	161.159	1	0.425233	0.0761259	1	0.439751	0.0987493	1	0.415484	0.0675982	0.26507	0.333245	0.233036	0.277117	0.0511796	NA	NA	NA	NA
CC16-YPP1-NRg-3	single	620.755	397.681	308.247	431.741	490.053	412.405	538.128	435.596	344.851	1	0.604727	0.207	1	0.642721	0.221564	1	0.538145	0.159402	0.552833	0.576648	0.474831	0.534771	0.0532577	NA	NA	NA	NA
CC16-NFS1-NRg-9	single	853.899	566.605	591.95	562.997	660.381	828.489	596.497	556.554	662.303	1	0.626351	0.288981	1	0.664187	0.341334	1	0.620296	0.276183	0.639343	0.687244	0.627029	0.651205	0.031812	NA	NA	NA	NA
CC16-NFS1-NRg-8	single	703.13	497.033	495.97	443.162	496.993	696.969	428.179	427.915	511.176	1	0.667258	0.294043	1	0.635023	0.364796	1	0.664404	0.296957	0.650912	0.69851	0.652856	0.667426	0.026937	NA	NA	NA	NA
CC16-UBA2-TRg-1	single	572.749	684.985	930.339	523.415	705.633	1089.63	453.922	601.062	977.32	1	1.12892	0.677124	1	0.763369	0.482873	1	0.880317	0.535556	0.917574	0.788997	0.830988	0.845853	0.065565	NA	NA	NA	NA
CC16-ARP2-NRg-3	single	551.678	260.273	63.2773	399.106	234.089	80.1158	376.37	253.493	70.3353	1	0.445336	0.0478139	1	0.332119	0.0465617	1	0.447766	0.0464844	0.155429	0.115127	0.149084	0.13988	0.02167	NA	NA	NA	NA
CC16-MAK16-TRg-1	single	708.021	524.18	450.546	585.318	682.618	628.459	601.413	513.13	508.926	1	0.698842	0.265268	1	0.66037	0.249048	1	0.567224	0.210489	0.630776	0.608668	0.5496	0.596348	0.0419667	NA	NA	NA	NA
CC16-CEP3-NRg-1	single	774.001	556.402	313.538	606.728	639.831	472.411	531.372	614.655	423.844	1	0.678564	0.168865	1	0.597136	0.180603	1	0.769013	0.198406	0.515755	0.517661	0.569997	0.534471	0.0307814	NA	NA	NA	NA
CC16-GUK1-TRg-5	single	698.52	550.765	892.776	583.672	775.258	1317.87	512.597	616.711	1285.26	1	0.744272	0.532788	1	0.752106	0.523722	1	0.799845	0.623683	0.810397	0.807359	0.857615	0.825124	0.0281793	NA	NA	NA	NA
CC16-GUK1-TRg-2	single	834.552	730.098	813.033	657.595	931.742	1051.07	510.821	781.503	923.188	1	0.825795	0.406112	1	0.802304	0.370741	1	1.0171	0.449542	0.755246	0.729402	0.804327	0.762992	0.038058	NA	NA	NA	NA
CC16-GPI12-NRg-6	single	786.051	732.115	447.882	677.169	972.017	625.585	532.187	695.487	525.383	1	0.879169	0.237522	1	0.81279	0.214283	1	0.868812	0.245562	0.629874	0.595393	0.636739	0.620669	0.0221564	NA	NA	NA	NA
CC16-RPS5-NRg-5	single	642.716	410.434	410.776	448.496	569.656	539.386	472.153	414.852	541.752	1	0.602793	0.266426	1	0.719211	0.278959	1	0.584132	0.285408	0.614847	0.64652	0.62824	0.629869	0.0158994	NA	NA	NA	NA
CC16-RPS5-NRg-2	single	728.851	509.671	631.991	399.262	677.327	1028.82	418.717	564.286	902.532	1	0.660079	0.361463	1	0.960598	0.597697	1	0.895939	0.536155	0.700693	0.868162	0.833288	0.800714	0.0883588	NA	NA	NA	NA
CC16-RPC19-NRg-1	single	731.211	712.128	599.773	610.122	844.915	931.809	662.218	683.919	782.769	1	0.919305	0.341929	1	0.784148	0.35425	1	0.686601	0.294023	0.725065	0.715523	0.654182	0.698257	0.0384665	NA	NA	NA	NA
CC16-TIM54-TRg-1	single	678.79	779.911	1139.03	511.407	1017.16	1563.61	442.574	688.723	1309.38	1	1.08456	0.699508	1	1.12622	0.709185	1	1.03457	0.735918	0.921003	0.928734	0.928116	0.925951	0.00429651	NA	NA	NA	NA
CC16-TEN1-TRg-2	single	546.492	416.759	277.753	443.097	446.604	465.845	420.116	397.44	384.771	1	0.719856	0.211868	1	0.570722	0.24386	1	0.628932	0.227815	0.578625	0.586682	0.58103	0.582113	0.00413576	NA	NA	NA	NA
CC16-SAH1-NRg-4	single	835.946	641.231	555.533	671.575	749.305	827.007	540.341	663.919	589.249	1	0.72407	0.277028	1	0.63178	0.285636	1	0.816861	0.271256	0.645578	0.637458	0.654244	0.64576	0.00839461	NA	NA	NA	NA
CC16-SAH1-NRg-5	single	841.27	736.443	488.136	603.748	833.846	706.187	532.125	632.553	607.328	1	0.826319	0.241878	1	0.782045	0.271308	1	0.790285	0.283895	0.627234	0.649281	0.661696	0.64607	0.0174537	NA	NA	NA	NA
CC16-SAH1-NRg-3	single	677.288	589.435	433.51	519.72	653.111	674.002	500.959	539.85	605.705	1	0.821499	0.266819	1	0.711573	0.300809	1	0.716427	0.300752	0.650818	0.663932	0.664666	0.659805	0.00779185	NA	NA	NA	NA
CC16-ATP15-NRg-5	single	596.481	300.083	229.409	382.42	316.975	349.902	410.285	329.157	312.605	1	0.474886	0.160326	1	0.469339	0.212229	1	0.533356	0.189522	0.461875	0.529845	0.516582	0.502767	0.0360292	NA	NA	NA	NA
CC16-SCD5-TRg-5	single	675.378	548.555	345.858	554.929	764.22	439.657	519.93	565.479	377.076	1	0.766686	0.213473	1	0.779799	0.18377	1	0.723056	0.180398	0.58774	0.552658	0.53939	0.55993	0.0249815	NA	NA	NA	NA
CC16-ARB1-NRg-2	single	790.99	662.43	927.039	548.716	936.812	1283.79	468.742	739.466	1001.83	1	0.790521	0.48856	1	0.966733	0.542681	1	1.04878	0.53163	0.795911	0.845026	0.849312	0.830083	0.0296711	NA	NA	NA	NA
CC16-ARB1-NRg-4	single	593.964	594.562	1011.98	464.704	702.448	1341.1	383.721	636.119	1263.51	1	0.94489	0.710234	1	0.855932	0.669395	1	1.10211	0.819053	0.908906	0.882894	0.961846	0.917882	0.0402338	NA	NA	NA	NA
CC16-PUP2-TRg-1	single	695.449	486.584	369.759	501.611	611.389	607.647	434.147	432.502	423.57	1	0.660445	0.221638	1	0.690163	0.280985	1	0.662295	0.242682	0.57986	0.643566	0.602602	0.608676	0.0322846	NA	NA	NA	NA
CC16-CCT8-TRg-2	single	46.1764	27.3881	15.4903	51.7789	31.175	29.0254	33.58	37.4541	40.8289	1	0.559868	0.13984	1	0.340923	0.130024	1	0.741513	0.302438	0.44702	0.371971	0.670007	0.496333	0.155017	NA	NA	NA	NA
CC16-MCM4-TRg-1	single	742.449	475.976	273.831	406.158	567.176	431.719	491.785	488.799	365.064	1	0.605149	0.153747	1	0.790723	0.24655	1	0.660778	0.184647	0.479401	0.626898	0.534784	0.547028	0.0745067	NA	NA	NA	NA
CC16-LSM4-TRg-1	single	735.548	868.141	1430.25	488.286	1125.95	1749.7	520.687	899.634	1586.24	1	1.1141	0.810573	1	1.30571	0.831168	1	1.14865	0.757777	0.960518	0.984975	0.947384	0.964292	0.0190776	NA	NA	NA	NA
CC16-NOP53-NRg-1	single	725.571	428.131	388.876	495.166	621.295	438.4	437.625	468.77	402.006	1	0.556982	0.22342	1	0.710474	0.205361	1	0.712128	0.228496	0.562241	0.569406	0.596059	0.575902	0.0178201	NA	NA	NA	NA
CC16-ATP3-TRg-4	single	451.577	318.565	388.551	308.749	420.44	617.854	265.804	337.512	615.816	1	0.665903	0.358681	1	0.771082	0.464173	1	0.844167	0.576287	0.699793	0.78039	0.844283	0.774822	0.0724055	NA	NA	NA	NA
CC16-AFG2-NRg-3	single	645.306	541.643	1151.88	489.752	787.468	1638.2	474.874	657.993	1509.48	1	0.792304	0.744104	1	0.910455	0.775871	1	0.921177	0.790674	0.900161	0.926484	0.932502	0.919716	0.0171998	NA	NA	NA	NA
CC16-PRO3-NRg-3	single	312.571	382.753	675.571	344.994	498.537	847.357	280.407	418.555	863.566	1	1.15588	0.900977	1	0.818253	0.56971	1	0.992349	0.766048	0.990889	0.837859	0.933242	0.920664	0.0772865	NA	NA	NA	NA
CC16-NRD1-NRg-10	single	644.215	417.8	306.558	608.447	530.884	390.351	529.118	341.77	269.049	1	0.612183	0.198369	1	0.494059	0.14881	1	0.429419	0.126482	0.543715	0.448003	0.39169	0.461136	0.0768588	NA	NA	NA	NA
CC16-SEC61-TRg-2	single	574.792	597.604	897.482	498.475	842.545	1134.81	424.48	657.974	1131.41	1	0.981402	0.650889	1	0.957087	0.528055	1	1.03051	0.662995	0.891699	0.83712	0.901871	0.876897	0.0348214	NA	NA	NA	NA
CC16-RHO3-TRg-4	single	613.684	615.197	790.057	494.125	710.492	1160.72	547.266	632.26	1039.12	1	0.946266	0.536666	1	0.814186	0.544867	1	0.768065	0.472298	0.83981	0.826266	0.784229	0.816768	0.0289823	NA	NA	NA	NA
CC16-SNF2-TRg-6	single	855.152	876.791	1521.54	639.736	1073.83	2272.28	600.274	791.91	1854.94	1	0.967826	0.741706	1	0.950464	0.823872	1	0.877055	0.768651	0.922382	0.946268	0.919874	0.929508	0.014569	NA	NA	NA	NA
CC16-SMD2-NRg-3	single	681.096	529.436	670.82	529.491	663.802	859.982	419.721	481.481	730.501	1	0.733752	0.410571	1	0.709874	0.376729	1	0.762639	0.432921	0.744352	0.719284	0.761896	0.741844	0.0214163	NA	NA	NA	NA
CC16-RSC4-TRg-2	single	654.997	585.054	665.953	626.535	771.198	983.097	570.945	530.35	735.364	1	0.843142	0.423834	1	0.696983	0.363957	1	0.617545	0.320374	0.768195	0.70865	0.663204	0.71335	0.052653	NA	NA	NA	NA
CC16-RSC4-TRg-1	single	631.075	431.682	311.13	527.816	480.267	405.102	403.454	291.436	361.527	1	0.645695	0.205519	1	0.51523	0.178025	1	0.48023	0.222893	0.558598	0.497137	0.544602	0.533445	0.0322137	NA	NA	NA	NA
CC16-TIF34-TRg-2	single	608.066	318.872	127.686	514.475	413.884	236.84	465.755	383.449	238.668	1	0.495005	0.0875353	1	0.455529	0.10678	1	0.54733	0.127463	0.317065	0.356626	0.421509	0.365067	0.0527307	NA	NA	NA	NA
CC16-BET1-NRg-1	single	792.972	446.939	294.969	638.174	688.775	430.695	522.029	446.492	367.928	1	0.532027	0.155063	1	0.611139	0.156541	1	0.568616	0.175314	0.466695	0.484986	0.504685	0.485455	0.0189995	NA	NA	NA	NA
CC16-CDC8-NRg-2	single	840.616	844.882	1383.31	533.025	1029.9	1963.9	465.724	751.892	1799.26	1	0.948729	0.685981	1	1.09408	0.854617	1	1.07331	0.960978	0.900784	0.971511	0.9983	0.956865	0.0503806	NA	NA	NA	NA
CC16-PRP42-TRg-2	single	828.491	785.013	849.892	631.96	1049.95	1227.16	548.971	807.77	1211.6	1	0.894402	0.427629	1	0.94076	0.450412	1	0.978224	0.548983	0.777188	0.79583	0.84924	0.807419	0.0373978	NA	NA	NA	NA
CC16-RRB1-TRg-2	single	591.977	539.765	929.947	388.693	624.509	1332.24	405.246	557.991	1083.72	1	0.860685	0.654854	1	0.909775	0.795014	1	0.915396	0.665195	0.878103	0.932422	0.889064	0.899863	0.0287247	NA	NA	NA	NA
CC16-SPC24-TRg-1	single	839.635	594.664	491.733	605.563	785.777	645.074	530.413	544.808	544.819	1	0.668537	0.244135	1	0.734754	0.247087	1	0.682857	0.255498	0.605157	0.618991	0.618839	0.614329	0.00794348	NA	NA	NA	NA
CC16-ILS1-NRg-1	single	721.7	676.998	818.125	542.057	899.986	1158.71	561.068	602.809	1040.79	1	0.885473	0.472557	1	0.940139	0.495823	1	0.714274	0.461421	0.800727	0.819497	0.770118	0.796781	0.0249251	NA	NA	NA	NA
CC16-GFA1-TRg-2	single	1004.99	887.059	872.724	677.358	1070.09	1258.65	736.207	728.099	1043.25	1	0.833174	0.361999	1	0.894548	0.431008	1	0.657492	0.352481	0.727847	0.779152	0.694021	0.733674	0.0428632	NA	NA	NA	NA
CC16-SEC21-NRg-10	single	592.392	339.948	267.262	502.23	426.873	389.155	511.264	365.061	297.243	1	0.541685	0.18807	1	0.481279	0.179729	1	0.474701	0.144616	0.516464	0.491651	0.436339	0.481485	0.0410188	NA	NA	NA	NA
CC16-RPC10-NRg-1	single	828.794	522.014	314.239	730.916	675.879	523.744	653.475	493.527	414.106	1	0.594539	0.158054	1	0.523604	0.166207	1	0.502091	0.157627	0.484194	0.482013	0.464086	0.476765	0.0110339	NA	NA	NA	NA
CC16-RPB10-TRg-3	single	839.49	521.433	484.129	609.551	607.102	745.229	521.101	571.124	596.871	1	0.58631	0.240402	1	0.563966	0.283582	1	0.728633	0.28491	0.586251	0.622612	0.653235	0.620699	0.033533	NA	NA	NA	NA
CC16-RPB10-TRg-2	single	523.941	437.717	461.515	389.331	461.107	666.427	366.688	449.694	594.276	1	0.788598	0.367193	1	0.670632	0.397039	1	0.815304	0.403125	0.725044	0.725721	0.751951	0.734239	0.015343	NA	NA	NA	NA
CC16-YNL181W-TRg-1	single	862.198	674.551	730.405	732.62	917.946	1056.49	657.811	823.808	889.964	1	0.738503	0.353141	1	0.70948	0.334491	1	0.832578	0.336527	0.70785	0.689826	0.70973	0.702469	0.0109891	NA	NA	NA	NA
CC16-RAD3-NRg-1	single	679.323	540.448	933.179	495.596	754.383	1484.76	504.611	680.213	1202.15	1	0.75097	0.572638	1	0.861918	0.694909	1	0.896167	0.592586	0.829256	0.892942	0.858053	0.860084	0.0318913	NA	NA	NA	NA
CC16-NOP10-TRg-1	single	802.697	600.166	642.824	634.82	837.702	1020.15	515.103	700.546	790.036	1	0.705771	0.333835	1	0.747207	0.372745	1	0.904155	0.381506	0.688738	0.722552	0.750225	0.720505	0.0307945	NA	NA	NA	NA
CC16-BFR2-TRg-3	single	594.911	414.199	471.194	396.511	477.579	581.462	430.29	355.306	555.438	1	0.657206	0.330171	1	0.68201	0.340145	1	0.54896	0.321087	0.67781	0.689428	0.650212	0.672483	0.0201431	NA	NA	NA	NA
CC16-MCM2-TRg-6	single	886.449	679.417	1155.88	579.519	974.046	1565.68	488.254	682.818	1406.22	1	0.723481	0.543565	1	0.95173	0.626664	1	0.929736	0.7164	0.812088	0.878793	0.909183	0.866688	0.0496664	NA	NA	NA	NA
CC16-MCM2-TRg-4	single	877.636	817.582	1199.47	623.162	1032.58	1751.05	675.729	801.517	1534.55	1	0.879349	0.569729	1	0.938265	0.651774	1	0.78857	0.56488	0.846151	0.886865	0.831505	0.85484	0.0286848	NA	NA	NA	NA
CC16-MPP10-TRg-1	single	917.465	524.24	492.271	583.655	807.293	583.201	620.945	622.232	665.422	1	0.539367	0.223669	1	0.783207	0.231772	1	0.666192	0.266558	0.558819	0.610521	0.626472	0.598604	0.0353658	NA	NA	NA	NA
CC16-RET2-TRg-4	single	740.889	320.168	183.263	542.234	372.406	297.765	444.86	358.13	226.122	1	0.407914	0.103113	1	0.388895	0.127376	1	0.535202	0.126435	0.335289	0.382028	0.416929	0.378082	0.040963	NA	NA	NA	NA
CC16-RET2-TRg-1	single	896.725	418.27	259.275	637.415	453.081	341.807	540.182	414.629	318.612	1	0.440292	0.120529	1	0.40249	0.124382	1	0.510293	0.146714	0.382651	0.380102	0.448215	0.403656	0.0386102	NA	NA	NA	NA
CC16-RPS2-NRg-1	single	734.833	484.065	388.302	592.451	595.221	548.15	492.924	513.091	403.127	1	0.621812	0.220278	1	0.568889	0.214608	1	0.692013	0.203428	0.571405	0.554727	0.564039	0.563391	0.00835792	NA	NA	NA	NA
CC16-RPS2-NRg-2	single	752.702	450.602	289.419	513.527	531.396	297.916	515.3	484.243	307.357	1	0.565086	0.160286	1	0.585945	0.134564	1	0.624747	0.148365	0.481816	0.442751	0.47426	0.466275	0.0207205	NA	NA	NA	NA
CC16-ORC4-NRg-3	single	982.438	714.501	1031.95	663.077	862.987	1481.28	621.371	756.336	1365.99	1	0.686502	0.43787	1	0.736957	0.518169	1	0.809216	0.546819	0.752607	0.802384	0.826446	0.793812	0.0376582	NA	NA	NA	NA
CC16-TIP20-TRg-7	single	893.247	695.872	1012.51	540.331	808.931	1457.67	555.984	720.766	1357.38	1	0.735363	0.472517	1	0.847722	0.625746	1	0.86185	0.60728	0.779339	0.865119	0.859616	0.834691	0.0480155	NA	NA	NA	NA
CC16-SMT3-TRg-1	single	645.761	671.731	670.462	515.612	806.204	1048.92	535.184	759.17	892.165	1	0.981901	0.432806	1	0.885368	0.471864	1	0.943053	0.414659	0.790898	0.80035	0.775667	0.788972	0.0124537	NA	NA	NA	NA
CC16-MSS18-NRg-6	single	667.982	774.104	1216.02	666.146	980.693	1587.31	555.842	745.717	1231.13	1	1.0939	0.758873	1	0.833615	0.552701	1	0.891914	0.550934	0.942123	0.832507	0.839491	0.871374	0.0613701	NA	NA	NA	NA
CC16-YEF3-NRg-9	single	928.959	252.747	112.935	665.817	292.959	162.946	688.147	293.495	152.091	1	0.256823	0.0506783	1	0.249146	0.0567661	1	0.283544	0.0549758	0.106493	0.131042	0.137997	0.125178	0.0165507	NA	NA	NA	NA
CC16-ASK1-NRg-1	single	1078.5	807.781	1057.22	730.945	898.511	1492.99	705.38	770.09	1309.34	1	0.706995	0.408633	1	0.69605	0.473775	1	0.725802	0.461718	0.73891	0.773676	0.772119	0.761568	0.0196381	NA	NA	NA	NA
CC16-SMC1-TRg-1	single	741.076	549.669	374.596	509.579	663.173	516.751	486.158	578.109	452.602	1	0.700136	0.210713	1	0.736914	0.235217	1	0.790556	0.231573	0.574079	0.60716	0.611383	0.597541	0.020428	NA	NA	NA	NA
CC16-NIP1-NRg-1	single	783.813	436.036	816.883	422.154	617.661	1045.51	648.705	588.746	925.262	1	0.525115	0.434449	1	0.828477	0.574453	1	0.603367	0.354786	0.719841	0.841337	0.685751	0.748976	0.0817827	NA	NA	NA	NA
CC16-RPP1-NRg-1	single	258.015	218.729	245.366	133.172	211.719	253.754	147.786	247.326	298.166	1	0.800213	0.396424	1	0.900221	0.441977	1	1.11259	0.501849	0.745658	0.786091	0.841856	0.791202	0.0483021	NA	NA	NA	NA
CC16-YDJ1-TRg-6	single	769.093	486.738	433.875	653.873	757.502	666.147	608.82	651.804	534.937	1	0.597394	0.235168	1	0.655983	0.236307	1	0.711752	0.218556	0.582964	0.59492	0.585004	0.58763	0.00639573	NA	NA	NA	NA
CC16-SUB2-NRg-1	single	716.921	693.332	784.203	532.78	758.898	1171.42	525.261	671.224	1016.75	1	0.912881	0.455983	1	0.80656	0.509993	1	0.849557	0.481489	0.795409	0.808834	0.800592	0.801611	0.00677048	NA	NA	NA	NA
CC16-TIM10-NRg-8	single	682.696	592.515	711.395	547.238	649.857	848.957	479.448	493.712	855.501	1	0.81925	0.434385	1	0.672423	0.359839	1	0.684592	0.443841	0.770966	0.701711	0.755634	0.742771	0.0363753	NA	NA	NA	NA
CC16-TIM10-NRg-4	single	690.732	536.578	719.257	509.503	683.246	1029.44	374.46	500.169	805.849	1	0.733277	0.434076	1	0.759332	0.468653	1	0.887996	0.535299	0.758038	0.780999	0.831869	0.790302	0.0377844	NA	NA	NA	NA
CC16-TIM10-NRg-7	single	751.132	669.124	756.223	565.242	760.739	994.453	589.031	602.557	987.26	1	0.840881	0.419687	1	0.762084	0.408083	1	0.680081	0.41691	0.765456	0.747207	0.739401	0.750688	0.0133715	NA	NA	NA	NA
CC16-SKI6-TRg-4	single	929.625	825.16	962.966	751.346	1025.29	1333.29	741.421	748.203	1228.89	1	0.837865	0.431812	1	0.772698	0.411608	1	0.670895	0.412283	0.772082	0.750925	0.735078	0.752695	0.0185654	NA	NA	NA	NA
CC16-TUB4-TRg-1	single	900.784	742.458	963.739	643.37	805.193	1314.17	513.705	724.111	1143.18	1	0.778029	0.445995	1	0.708665	0.473795	1	0.937113	0.553542	0.771548	0.775752	0.846345	0.797882	0.0420231	NA	NA	NA	NA
CC16-CDC37-NRg-2	single	793.542	771.477	783.779	725.431	957.524	1152.24	471.298	721.333	1119.63	1	0.917693	0.411732	1	0.747404	0.368424	1	1.01751	0.590916	0.770781	0.7197	0.871963	0.787481	0.0774933	NA	NA	NA	NA
CC16-ISD11-TRg-3	single	294.459	302.349	346.666	294.549	342.593	524.326	251.181	298.083	421.271	1	0.969234	0.490771	1	0.658602	0.412898	1	0.788952	0.41718	0.820471	0.73332	0.756642	0.770145	0.0451173	NA	NA	NA	NA
CC16-YOS1-TRg-4	single	553.191	476.051	724.237	393.818	618.711	1015.77	394.479	520.688	934.315	1	0.812312	0.545754	1	0.889599	0.598273	1	0.877514	0.58914	0.826403	0.859567	0.854192	0.846721	0.0177998	NA	NA	NA	NA
CC16-SSC1-TRg-6	single	647.22	459.738	388.507	559.294	547.768	681.767	435.359	492.746	473.235	1	0.670506	0.250229	1	0.554572	0.282745	1	0.752448	0.270382	0.611589	0.619949	0.643998	0.625179	0.0168253	NA	NA	NA	NA
CC16-MTR3-TRg-5	single	714.09	653.059	694.856	621.455	837.102	1089.97	589.08	629.516	946.895	1	0.863264	0.405633	1	0.762729	0.406821	1	0.71045	0.399831	0.760059	0.746539	0.734088	0.746895	0.0129893	NA	NA	NA	NA
CC16-MTR3-TRg-6	single	716.623	705.775	1231.37	631.761	831.699	1704.5	497.604	700.207	1343.04	1	0.929651	0.716291	1	0.745444	0.625811	1	0.935498	0.671359	0.909134	0.850355	0.893843	0.884444	0.0304963	NA	NA	NA	NA
CC16-TFA1-TRg-2	single	733.506	569.073	623.673	576.632	827.032	809.495	597.304	641.456	722.723	1	0.732333	0.354442	1	0.812129	0.325623	1	0.713956	0.300972	0.707793	0.698728	0.66445	0.690324	0.0228612	NA	NA	NA	NA
CC16-CDC3-NRg-3	single	741.395	517.343	565.728	488.608	521.78	960.299	488.125	493.859	693.17	1	0.658678	0.318089	1	0.604684	0.455874	1	0.672625	0.35323	0.668853	0.747969	0.697164	0.704662	0.0400873	NA	NA	NA	NA
CC16-ERG25-TA-18	single	419.304	214.58	245.119	303.782	241.038	277.389	316.285	206.014	238.182	1	0.483064	0.24369	1	0.44929	0.2118	1	0.433031	0.187317	0.567328	0.524323	0.489721	0.527124	0.0388795	NA	NA	NA	NA
CC16-RPB11-TRg-4	single	872.108	626.563	869.966	608.981	850.379	1318.02	608.655	758.563	1193.11	1	0.678171	0.415837	1	0.790697	0.502016	1	0.828554	0.487595	0.738441	0.802652	0.800828	0.78064	0.036557	NA	NA	NA	NA
CC16-RPB11-TRg-1	single	1035.4	547.641	243.085	738.446	749.795	438.8	681.96	561.537	305.674	1	0.499268	0.0978685	1	0.574944	0.137831	1	0.547418	0.111493	0.345632	0.446499	0.388439	0.393524	0.0506255	NA	NA	NA	NA
CC16-RPB11-TRg-2	single	783.299	481.268	335.623	604.073	623.07	546.383	587.626	449.809	464.066	1	0.579967	0.178614	1	0.584048	0.2098	1	0.508894	0.196439	0.511568	0.552152	0.520042	0.527921	0.0214085	NA	NA	NA	NA
CC16-DED1-TRg-3	single	1085.16	739.068	673.918	726.873	851.245	1086.75	810.615	750.256	891.885	1	0.642888	0.258884	1	0.663128	0.346792	1	0.615312	0.27368	0.615155	0.690982	0.62385	0.643329	0.0414966	NA	NA	NA	NA
CC16-DED1-TRg-1	single	920.928	630.799	862.453	587.96	929.617	1291.81	512.266	674.367	1161.51	1	0.646561	0.390392	1	0.895278	0.509623	1	0.875188	0.563994	0.717344	0.820659	0.843105	0.793702	0.0670742	NA	NA	NA	NA
CC16-DED1-TRg-6	single	503.868	416.891	375.083	427.921	566.776	511.514	455.168	488.898	559.468	1	0.780997	0.310314	1	0.749979	0.277263	1	0.714079	0.30574	0.682329	0.649832	0.668355	0.666839	0.0163017	NA	NA	NA	NA
CC16-DED1-TRg-4	single	495.037	370.649	332.597	307.681	371.74	542.939	347.281	308.532	414.653	1	0.706755	0.280073	1	0.684133	0.409307	1	0.590636	0.296998	0.645496	0.735535	0.639352	0.673461	0.0538456	NA	NA	NA	NA
CC16-RPL10-NRg-5	single	727.812	570.713	845.25	496.399	740.549	965.439	530.664	554.318	1062.05	1	0.740189	0.484124	1	0.844743	0.451121	1	0.694449	0.497821	0.786089	0.783836	0.785648	0.785191	0.00119431	NA	NA	NA	NA
CC16-RPL10-NRg-4	single	969.587	760.211	1196.05	738.82	1041.61	1724.64	577.335	858.062	1602.39	1	0.740102	0.514224	1	0.7983	0.541449	1	0.988078	0.690383	0.800985	0.822444	0.90704	0.843489	0.0560723	NA	NA	NA	NA
CC16-EFB1-NRg-1	single	778.248	726.202	793.863	591.861	823.177	1128.72	579.083	689.474	975.414	1	0.880813	0.425225	1	0.787545	0.442349	1	0.791549	0.418984	0.774033	0.770917	0.758087	0.767679	0.0084519	NA	NA	NA	NA
CC16-EFB1-NRg-5	single	690.872	565.918	676.557	376.737	576.504	972.321	431.119	620.463	830.596	1	0.773214	0.408223	1	0.866494	0.598647	1	0.956795	0.479227	0.74896	0.856695	0.813102	0.806253	0.054193	NA	NA	NA	NA
CC16-EFB1-NRg-4	single	836.063	645.901	502.253	486.283	755.362	839.756	554.807	714.229	776.959	1	0.729241	0.250423	1	0.879566	0.400556	1	0.855846	0.348341	0.62144	0.759098	0.72143	0.700656	0.0711412	NA	NA	NA	NA
CC16-RPT3-NRg-1	single	536.573	527.005	422.459	472.443	650.855	602.457	422.696	468.594	513.452	1	0.927108	0.328207	1	0.780075	0.295785	1	0.737002	0.302148	0.715913	0.670341	0.669069	0.685107	0.026686	NA	NA	NA	NA
CC16-SAC6-TRg-8	single	624.078	690.583	935.602	544.009	847.758	1134.14	444.498	611.914	1084.86	1	1.04453	0.624948	1	0.882403	0.483571	1	0.91521	0.607092	0.888818	0.806022	0.866449	0.853763	0.0428307	NA	NA	NA	NA
CC16-SAC6-TRg-4	single	661.493	427.395	841.003	385.596	595.656	1273.86	447.853	548.291	1098.06	1	0.609886	0.529985	1	0.874711	0.766281	1	0.813909	0.609872	0.786187	0.918803	0.854085	0.853025	0.0663141	NA	NA	NA	NA
CC16-SAC6-TRg-5	single	744.053	558.482	881.349	535.415	885.498	1278.77	504.999	624.584	1025.63	1	0.708516	0.493782	1	0.936479	0.55399	1	0.822243	0.505182	0.785941	0.846467	0.808707	0.813705	0.030571	NA	NA	NA	NA
CC16-SAC6-TRg-3	single	845.106	786.128	1362.77	590.985	933.059	1895.6	659.337	872.289	1582.69	1	0.878065	0.672207	1	0.893993	0.743992	1	0.879536	0.597087	0.886867	0.914014	0.857768	0.886217	0.0281286	NA	NA	NA	NA
CC16-DIM1-TRg-5	single	784.838	541.305	609.854	496.524	671.495	989.55	416.245	543.665	780.392	1	0.651038	0.323919	1	0.765781	0.462271	1	0.868326	0.466351	0.672	0.778582	0.79521	0.748597	0.0668542	NA	NA	NA	NA
CC16-DIM1-TRg-7	single	513.284	423.175	631.019	383.331	575.07	1017.82	368.455	449.838	849.631	1	0.778227	0.512479	1	0.849471	0.615879	1	0.811657	0.573581	0.805922	0.861427	0.838602	0.835317	0.0278977	NA	NA	NA	NA
CC16-RPC17-NRg-1	single	838.306	719.611	733.104	626.407	929.295	1021.27	530.804	715.46	1023.67	1	0.810288	0.364548	1	0.840037	0.378166	1	0.896089	0.479704	0.726378	0.73959	0.805808	0.757259	0.0425607	NA	NA	NA	NA
CC16-RPC17-NRg-2	single	830.241	732.953	591.865	778.864	846.554	897.723	678.666	808.526	724.726	1	0.833329	0.297173	1	0.615453	0.26735	1	0.792024	0.265624	0.679095	0.618092	0.645505	0.647564	0.0305533	NA	NA	NA	NA
CC16-YDR341C-TRg-1	single	741.222	447.785	284.844	545.475	561.82	413.63	448.051	522.235	407.337	1	0.570251	0.160196	1	0.583208	0.175888	1	0.774887	0.226139	0.482724	0.508407	0.603211	0.531447	0.0634618	NA	NA	NA	NA
CC16-RAP1-NRg-8	single	602.669	675.353	1508.11	409.707	810.785	1997.81	396.368	611.432	1681.7	1	1.05778	1.04315	1	1.12056	1.13104	1	1.02553	1.05536	1.0169	1.04353	1.01622	1.02555	0.0155749	NA	NA	NA	NA
CC16-RAP1-NRg-5	single	790.091	634.621	342.044	622.058	663.548	561.888	581.383	625.336	449.199	1	0.758196	0.180466	1	0.604009	0.209516	1	0.715075	0.192188	0.544942	0.555683	0.553761	0.551462	0.00572751	NA	NA	NA	NA
CC16-RAP1-NRg-2	single	737.303	842.963	1245.1	570.053	924.308	1570.9	549.066	753.537	1380.26	1	1.07921	0.703963	1	0.918128	0.639194	1	0.91239	0.625295	0.922003	0.879552	0.873396	0.89165	0.0264656	NA	NA	NA	NA
CC16-SEC26-NRg-3	single	653.272	416.383	648.606	444.226	570.749	896.031	482.126	543.72	832.093	1	0.601648	0.413884	1	0.727516	0.467862	1	0.749747	0.429299	0.723505	0.775657	0.757857	0.75234	0.0265102	NA	NA	NA	NA
CC16-SPP41-TRg-3	single	924.517	479.067	412.819	637.591	656.049	490.59	620.941	550.773	394.233	1	0.489131	0.186138	1	0.582634	0.178474	1	0.589689	0.157925	0.502173	0.511902	0.483052	0.499042	0.0146777	NA	NA	NA	NA
CC16-TAP42-NRg-1	single	996.277	1013	1353.92	673.057	1224.11	1964.23	766.465	982.16	1807.66	1	0.959782	0.566504	1	1.02984	0.676923	1	0.851903	0.586644	0.854816	0.906935	0.849735	0.870495	0.03166	NA	NA	NA	NA
CC16-PGA2-TRg-6	single	548.587	475.592	710.072	334.729	523.493	1036.22	405.982	567.685	990.331	1	0.81834	0.53957	1	0.885563	0.718056	1	0.929611	0.606769	0.824437	0.904154	0.868113	0.865568	0.0399196	NA	NA	NA	NA
CC16-BRL1-TRg-1	single	699.706	478.628	185.525	567.186	543.114	357.298	474.579	467.663	304.835	1	0.645694	0.110529	1	0.54221	0.146118	1	0.655125	0.159773	0.405286	0.454189	0.498032	0.452502	0.046396	NA	NA	NA	NA
CC16-FOL2-TRg-1	single	908.119	774.225	1709.87	595.953	950.832	2296.15	625.242	975.742	2286.84	1	0.804764	0.784896	1	0.903427	0.893688	1	1.0375	0.90978	0.915148	0.960536	0.980863	0.952182	0.0336445	NA	NA	NA	NA
CC16-NAB3-NRg-5	single	745.387	660.967	938.151	576.567	881.949	1460.71	566.468	643.661	1176.35	1	0.837033	0.524665	1	0.866155	0.587641	1	0.75541	0.516546	0.82011	0.852063	0.804453	0.825542	0.0242652	NA	NA	NA	NA
CC16-SNF4-TRg-4	single	860.334	382.615	292.858	683.591	430.014	466.001	570.268	344.685	413.691	1	0.419796	0.1419	1	0.356194	0.158121	1	0.401831	0.180445	0.417514	0.425369	0.47188	0.438254	0.0293846	NA	NA	NA	NA
CC16-HRR25-TRg-2	single	588.501	376.221	264.552	508.893	508.561	326.818	418.778	389.407	366.848	1	0.603448	0.187394	1	0.565871	0.148963	1	0.618188	0.217897	0.527994	0.463868	0.568046	0.519969	0.0525507	NA	NA	NA	NA
CC16-TRS23-TRg-4	single	759.79	485.631	234.271	594.491	579.127	359.003	585.925	412.961	382.509	1	0.603333	0.128534	1	0.551608	0.140072	1	0.468563	0.162386	0.434782	0.44572	0.463488	0.447997	0.0144881	NA	NA	NA	NA
CC16-CTR86-TRg-4	single	903.048	649.262	928.377	585.921	876.877	1494.43	660.256	776.25	1318.96	1	0.678662	0.428553	1	0.847425	0.59161	1	0.781608	0.496898	0.745969	0.851212	0.79879	0.798657	0.0526216	NA	NA	NA	NA
CC16-RPB5-TRg-5	single	1010.18	395.396	248.851	696.138	666.396	284.079	602.116	442.24	282.495	1	0.369469	0.102691	1	0.54205	0.0946547	1	0.488291	0.116702	0.322888	0.346836	0.386578	0.352101	0.0321698	NA	NA	NA	NA
CC16-SPN1-NRg-2	single	700.632	387.4	188.724	495.704	492.565	268.364	469.458	458.906	228.652	1	0.521931	0.112287	1	0.562656	0.125574	1	0.649872	0.121151	0.384708	0.420995	0.428707	0.41147	0.0234954	NA	NA	NA	NA
CC16-SPN1-NRg-1	single	695.555	408.869	198.407	566.367	562.127	273.102	486.309	398.451	260.501	1	0.554878	0.11891	1	0.562002	0.111847	1	0.544707	0.133244	0.405914	0.392247	0.431918	0.410027	0.0201528	NA	NA	NA	NA
CC16-SEC61-NRg-1	single	915.522	794.349	837.961	688.346	1063.27	1068.82	623.562	807.831	989.667	1	0.819006	0.381545	1	0.874655	0.36016	1	0.861274	0.394783	0.738873	0.732177	0.753092	0.741381	0.0106804	NA	NA	NA	NA
CC16-SEC61-NRg-7	single	777.1	769.887	940.71	674.422	858.555	1314.64	605.658	694.807	1060.23	1	0.935179	0.504627	1	0.720838	0.45214	1	0.762672	0.435434	0.823239	0.766148	0.763331	0.784239	0.0338039	NA	NA	NA	NA
CC16-TUS1-TRg-3	single	641.815	507.209	601.7	463.812	626.507	818.593	412.628	488.86	730.108	1	0.745971	0.390806	1	0.764866	0.409378	1	0.787636	0.440126	0.734057	0.74841	0.769685	0.750717	0.0179258	NA	NA	NA	NA
CC16-OLE1-NRg-2	single	896.402	430.626	391.244	612.315	475.33	669.689	567.925	483.574	514.861	1	0.453463	0.181943	1	0.439564	0.253686	1	0.566073	0.225501	0.487829	0.56641	0.566394	0.540211	0.0453643	NA	NA	NA	NA
CC16-AFG2-TRg-1	single	955.425	543.518	509.691	788.627	628.545	720.739	628.785	515.186	606.101	1	0.536984	0.222383	1	0.451301	0.211985	1	0.544705	0.239768	0.556885	0.525052	0.577132	0.553023	0.0262536	NA	NA	NA	NA
CC16-TOA2-NRg-1	single	792.279	593.289	444.532	644.439	729.412	519.076	619.386	563.249	489.525	1	0.706858	0.233892	1	0.640904	0.186831	1	0.60456	0.196591	0.600974	0.534177	0.540048	0.5584	0.0369871	NA	NA	NA	NA
CC16-USO1-TRg-1	single	954.862	593.971	293.009	665.093	715.461	430.395	586.319	512.255	361.362	1	0.587177	0.127918	1	0.609123	0.150101	1	0.580835	0.153305	0.430472	0.474221	0.473973	0.459555	0.0251871	NA	NA	NA	NA
CC16-UTP22-NRg-2	single	682.026	585.117	655.939	531.266	667.412	866.37	551.934	660.765	776.984	1	0.809816	0.400917	1	0.71135	0.378259	1	0.795903	0.350166	0.749816	0.720525	0.714368	0.728236	0.0189405	NA	NA	NA	NA
CC16-RIB1-TRg-3	single	902.761	637.372	547.368	688.676	806.193	851.273	650.552	663.699	660.28	1	0.666445	0.252754	1	0.662866	0.286717	1	0.678249	0.252461	0.613372	0.643916	0.615105	0.624131	0.0171562	NA	NA	NA	NA
CC16-RIB1-TRg-7	single	726.37	395.721	324.792	384.038	433.875	484.375	488.515	445.609	412.097	1	0.514252	0.186397	1	0.639724	0.292554	1	0.606423	0.209831	0.508277	0.64481	0.556513	0.569867	0.0692393	NA	NA	NA	NA
CC16-RIB1-TRg-4	single	677.968	511.959	374.269	468.704	711.093	666.731	478.665	421.057	469.607	1	0.712805	0.230126	1	0.859072	0.329952	1	0.584802	0.244035	0.597925	0.708457	0.589662	0.632015	0.0663298	NA	NA	NA	NA
CC16-COG1-TRg-1	single	767.767	194.495	134.344	560.21	256.44	271.899	561.68	232.154	197.134	1	0.239124	0.0729424	1	0.259201	0.112579	1	0.274782	0.0873012	0.188294	0.304837	0.248698	0.247276	0.0582847	NA	NA	NA	NA
CC16-RPL32-NRg-2	single	1026.56	655.185	586.401	763.744	888.127	847.125	628.331	564.426	934.518	1	0.602455	0.238124	1	0.658459	0.257276	1	0.597199	0.369954	0.587022	0.616368	0.694917	0.632769	0.0557859	NA	NA	NA	NA
CC16-GLC7-NRg-3	single	1019.38	624.118	979.148	674.712	811.759	1560.8	690.568	727.916	1209.05	1	0.577929	0.400408	1	0.681256	0.536573	1	0.700769	0.435496	0.710697	0.80197	0.753629	0.755432	0.0456635	NA	NA	NA	NA
CC16-GLC7-NRg-4	single	644.726	319.91	288.341	416.026	315.386	407.238	365.933	361.935	343.275	1	0.468378	0.186433	1	0.429262	0.227052	1	0.65755	0.23334	0.497577	0.536266	0.592072	0.541971	0.0475053	NA	NA	NA	NA
CC16-HSF1-TRg-2	single	937.834	928.384	1067.06	707.35	1108.63	1466.42	671.03	1028.32	1252.19	1	0.934429	0.474299	1	0.887471	0.480864	1	1.01879	0.46417	0.807827	0.805294	0.812433	0.808518	0.00361966	NA	NA	NA	NA
CC16-DAM1-NRg-5	single	816.309	562.89	825.16	556.692	725.645	1167.83	528.598	669.518	1037.16	1	0.650898	0.421381	1	0.738092	0.486592	1	0.842048	0.488056	0.736993	0.787019	0.80292	0.775644	0.034404	NA	NA	NA	NA
CC16-SEC18-TRg-4	single	862.36	384.143	402.002	487.25	490.474	588.416	572.841	529.965	540.62	1	0.420483	0.194326	1	0.569988	0.280112	1	0.615053	0.23475	0.495417	0.620791	0.585876	0.567361	0.0647048	NA	NA	NA	NA
CC16-SEC18-TRg-5	single	341.666	150.223	186.26	283.786	257.715	246.769	232.281	189.285	212.946	1	0.41503	0.227253	1	0.514222	0.201697	1	0.541754	0.228037	0.532606	0.52777	0.564108	0.541494	0.0197324	NA	NA	NA	NA
CC16-PAB1-NRg-3	single	944.359	565.409	484.415	688.82	812.94	669.802	687.731	569.953	652.851	1	0.565158	0.213831	1	0.668274	0.225548	1	0.550961	0.236126	0.553074	0.585538	0.574662	0.571092	0.0165239	NA	NA	NA	NA
CC16-POP8-TRg-2	single	545.924	384.42	492.643	402.74	530.011	747.816	341.679	438.462	656.319	1	0.664688	0.376177	1	0.745181	0.430694	1	0.853129	0.477799	0.711356	0.757957	0.799173	0.756162	0.0439364	NA	NA	NA	NA
CC16-PAB1-NRg-4	single	831.565	469.221	312.525	653.306	544.234	465.404	553.27	449.062	444.129	1	0.53263	0.156668	1	0.471705	0.165239	1	0.539598	0.199674	0.469369	0.468562	0.530818	0.489583	0.035713	NA	NA	NA	NA
CC16-BIG1-TRg-4	single	499.223	324.207	266.245	434.62	462.559	340.742	360.114	335.463	332.113	1	0.613015	0.222319	1	0.602642	0.18185	1	0.619307	0.229401	0.572046	0.520418	0.580971	0.557812	0.0326899	NA	NA	NA	NA
CC16-BIG1-TRg-5	single	752.242	645.71	534.592	608.796	713.386	799.804	568.551	620.514	677.315	1	0.81026	0.296249	1	0.66352	0.304727	1	0.725576	0.296327	0.675095	0.659087	0.662462	0.665548	0.00843841	NA	NA	NA	NA
CC16-BIG1-TRg-6	single	799.212	573.096	648.093	609.093	860.168	835.306	581.06	562.062	839.201	1	0.676877	0.338039	1	0.799652	0.318098	1	0.643078	0.359248	0.687023	0.691168	0.696172	0.691455	0.00458104	NA	NA	NA	NA
CC16-RPO41-NRg-1	single	888.915	589.241	766.656	674.479	757.993	1049.83	623.143	689.978	894.07	1	0.625715	0.359527	1	0.636353	0.361034	1	0.736119	0.356889	0.693216	0.696189	0.710087	0.69983	0.00900592	NA	NA	NA	NA
CC16-RVB2-NRg-2	single	720.156	676.471	964.797	609.551	826.849	1376.68	549.392	641.51	1167.2	1	0.886679	0.558471	1	0.768101	0.523868	1	0.776286	0.52846	0.842173	0.809849	0.813225	0.821749	0.0177679	NA	NA	NA	NA
CC16-PET117-NRg-8	single	601.06	290.409	267.042	491.487	435.793	452.011	480.455	292.05	359.608	1	0.456075	0.185205	1	0.502076	0.213322	1	0.404115	0.186177	0.492882	0.538871	0.480261	0.504005	0.0308472	NA	NA	NA	NA
CC16-VPS45-NRg-9	single	648.51	335.833	379.608	459.56	488.906	593.344	490.824	337.309	571.325	1	0.488822	0.244011	1	0.6024	0.299477	1	0.45688	0.289538	0.569017	0.643676	0.603528	0.605407	0.0373649	NA	NA	NA	NA
CC16-YCG1-NRg-1	single	692.74	587.656	547.924	564.487	682.586	561.972	545.413	556.046	576.234	1	0.80075	0.329717	1	0.684708	0.230919	1	0.677775	0.262798	0.700194	0.59415	0.624943	0.639762	0.054553	NA	NA	NA	NA
CC16-NOC4-NRg-1	single	1009.4	834.151	848.331	614.334	919.186	1237.16	530.715	847.146	1111.96	1	0.780058	0.350344	1	0.847229	0.467112	1	1.0612	0.521168	0.712181	0.792784	0.845753	0.783573	0.0672606	NA	NA	NA	NA
CC16-NMD3-NRg-2	single	824.693	622.262	1208.39	554.853	922.98	1525.46	629.901	750.21	1445.91	1	0.712237	0.61081	1	0.941925	0.63771	1	0.791792	0.570977	0.839116	0.881921	0.834627	0.851888	0.0261058	NA	NA	NA	NA
CC16-DRS1-TRg-2	single	909.939	771.212	1252.65	617.021	1044.16	1515.91	616.675	830.066	1445.62	1	0.800029	0.573863	1	0.958229	0.569866	1	0.894863	0.583105	0.837064	0.856092	0.853899	0.849018	0.0104107	NA	NA	NA	NA
CC16-HTB1-NRg-2	single	587.826	369.47	519.871	410.182	424.359	563.771	459.624	314.272	558.391	1	0.5933	0.36867	1	0.585813	0.318805	1	0.454573	0.302193	0.693304	0.655923	0.613519	0.654249	0.0399186	NA	NA	NA	NA
CC16-IPI1-TRg-2	single	640.976	493.837	444.346	502.543	647.387	593.911	445.971	558.447	522.835	1	0.727254	0.288982	1	0.729445	0.274124	1	0.832483	0.291613	0.656525	0.643824	0.67431	0.658219	0.0153135	NA	NA	NA	NA
CC16-SEC18-NRg-1	single	485.027	236.402	69.9935	356.033	320.168	117.223	383.604	253.865	106.16	1	0.460077	0.0601566	1	0.5092	0.0763698	1	0.439968	0.0688376	0.215935	0.286589	0.244113	0.248879	0.0355674	NA	NA	NA	NA
CC16-SEC18-NRg-2	single	749.943	361.994	132.538	512.64	469.53	219.637	493.252	310.089	132.228	1	0.455635	0.0736723	1	0.518623	0.0993785	1	0.417944	0.0666812	0.264915	0.353792	0.230339	0.283015	0.0636856	NA	NA	NA	NA
CC16-JIP5-NRg-2	single	816.194	940.751	1475.26	563.896	1251.89	2028.1	595	925.801	1816.38	1	1.08799	0.753471	1	1.25709	0.834235	1	1.03443	0.759345	0.939734	0.981521	0.935847	0.952367	0.0253226	NA	NA	NA	NA
CC16-YPT1-TRg-3	single	781.925	280.486	189.406	569.604	354.433	228.451	482.426	287.725	261.83	1	0.338603	0.100977	1	0.35234	0.0930291	1	0.396503	0.135001	0.308692	0.293004	0.398628	0.333442	0.0569955	NA	NA	NA	NA
CC16-YPT1-TRg-2	single	732.172	217.962	82.1338	499.817	269.79	175.298	544.346	208.999	104.332	1	0.281004	0.0467628	1	0.305644	0.0813516	1	0.255253	0.047675	0.0969681	0.243496	0.0906875	0.143717	0.0864681	NA	NA	NA	NA
CC16-CLF1-NRg-2	single	597.2	555.769	469.693	588.177	696.489	626.953	468.613	491.988	682.363	1	0.878454	0.327858	1	0.670513	0.247244	1	0.697975	0.362201	0.709449	0.608624	0.707618	0.67523	0.0576904	NA	NA	NA	NA
CC16-SNF2-NRg-7	single	629.859	642.111	1017.89	489.628	895.07	1463.56	493.249	639.913	1333.54	1	0.962301	0.673672	1	1.03512	0.693336	1	0.862492	0.672494	0.897943	0.913445	0.884914	0.898767	0.0142835	NA	NA	NA	NA
CC16-SNF2-NRg-4	single	797.876	846.108	1842.95	530.852	1078.67	2219.24	505.109	791.74	2269.64	1	1.001	0.962874	1	1.15058	0.969685	1	1.04207	1.11769	0.990764	1.00853	1.03224	1.01051	0.0208101	NA	NA	NA	NA
CC16-RPL25-NRg-1	single	436.067	213.239	97.2378	374.765	294.63	172.374	272.604	239.566	174.412	1	0.461592	0.0929552	1	0.445163	0.106687	1	0.584242	0.159145	0.323875	0.353763	0.483885	0.387174	0.0850766	NA	NA	NA	NA
CC16-NOP56-TRg-1	single	705.078	567.237	1163	497.821	745.739	1732.96	537.215	766.38	1590.07	1	0.759402	0.687598	1	0.848233	0.807448	1	0.948411	0.736235	0.875762	0.928201	0.918221	0.907395	0.0278457	NA	NA	NA	NA
CC16-NOP56-TRg-2	single	599.069	556.358	970.419	460.95	610.695	1363.11	449.716	583.05	1194.16	1	0.876641	0.675264	1	0.750192	0.685923	1	0.861921	0.660502	0.887802	0.873755	0.88039	0.880649	0.00702691	NA	NA	NA	NA
CC16-TRS31-TRg-1	single	726.776	375.232	156.676	541.636	465.884	321.66	628.908	323.356	224.835	1	0.487353	0.0898654	1	0.487049	0.137749	1	0.341817	0.0889254	0.321767	0.427268	0.278365	0.342467	0.0765792	NA	NA	NA	NA
CC16-DBF4-TRg-2	single	919.662	467.682	264.647	573.435	601.262	387.505	615.342	498.639	285.409	1	0.480029	0.119958	1	0.59372	0.156744	1	0.538729	0.115372	0.391416	0.48198	0.395051	0.422816	0.0512697	NA	NA	NA	NA
CC16-DBF4-TRg-1	single	869.354	534.057	450.536	619.287	759.158	702	710.811	640.224	617.365	1	0.579876	0.216035	1	0.694132	0.262933	1	0.598795	0.216041	0.558566	0.627813	0.562266	0.582881	0.0389556	NA	NA	NA	NA
CC16-RPC19-TRg-4	single	746.668	592.317	594.738	496.439	674.504	827.92	512.616	589.666	702.298	1	0.748808	0.332039	1	0.769343	0.386831	1	0.764741	0.340783	0.694214	0.735079	0.703061	0.710785	0.0214992	NA	NA	NA	NA
CC16-RPC19-TRg-6	single	453.282	412.275	342.94	298.544	440.042	522.641	328.027	289.102	416.506	1	0.858544	0.315385	1	0.834615	0.406063	1	0.585923	0.315835	0.697225	0.756438	0.653631	0.702432	0.0516009	NA	NA	NA	NA
CC16-RPC19-TRg-3	single	723.509	596.824	484.788	573.78	761.73	586.104	459.432	519.155	484.935	1	0.778658	0.279318	1	0.751722	0.236934	1	0.751235	0.26255	0.655973	0.611247	0.636546	0.634589	0.0224276	NA	NA	NA	NA
CC16-ROK1-NRg-1	single	696.368	699.502	686.811	598.595	814.086	874.616	527.78	669.959	797.866	1	0.948188	0.41114	1	0.770085	0.338909	1	0.843909	0.376033	0.774186	0.702499	0.738721	0.738469	0.0358442	NA	NA	NA	NA
CC16-CDC33-TRg-4	single	556.182	455.07	766.026	481.026	611.405	1137.15	452.374	540.048	1070.19	1	0.772335	0.57414	1	0.719717	0.548336	1	0.79366	0.588452	0.83313	0.813648	0.84235	0.829709	0.0146535	NA	NA	NA	NA
CC16-DHR2-TRg-3	single	785.519	469.544	580.685	629.102	637.884	810.829	503.239	530.73	630.094	1	0.564241	0.30816	1	0.574146	0.298956	1	0.701132	0.311444	0.643213	0.63772	0.670819	0.650584	0.0177381	NA	NA	NA	NA
CC16-RRP42-NRg-5	single	795.043	676.049	990.903	589.21	836.104	1379.08	511.706	745.589	1243.85	1	0.80266	0.519555	1	0.80351	0.542899	1	0.968677	0.604641	0.812868	0.823853	0.87198	0.836234	0.031441	NA	NA	NA	NA
CC16-CLF1-TRg-1	single	824.216	614.509	378.806	631.033	718.767	571.613	647.885	512.034	482.546	1	0.703771	0.191587	1	0.644967	0.210111	1	0.525414	0.185263	0.551155	0.56393	0.509239	0.541441	0.0286102	NA	NA	NA	NA
CC16-ERG11-NA-16	single	704.886	459.041	627.114	498.552	605.592	762.496	541.038	572.046	615.146	1	0.61472	0.370868	1	0.687814	0.354753	1	0.702917	0.282813	0.698853	0.700796	0.647276	0.682308	0.0303545	NA	NA	NA	NA
CC16-VAS1-NRg-4	single	628.257	470.315	327.453	563.977	672.193	413.255	431.211	451.362	374.302	1	0.706635	0.217271	1	0.674892	0.169963	1	0.695882	0.215914	0.582718	0.516733	0.579405	0.559619	0.0371766	NA	NA	NA	NA
CC16-PIK1-NRg-2	single	953.193	521.412	676.104	611.327	717.993	952.673	598.375	759.742	897.787	1	0.516351	0.295681	1	0.665041	0.361467	1	0.844098	0.373206	0.622793	0.701557	0.736882	0.687078	0.0584066	NA	NA	NA	NA
CC16-SAR1-NRg-7	single	798.616	520.799	521.778	664.31	678.846	589.36	590.214	558.632	649.967	1	0.615568	0.272357	1	0.578632	0.205783	1	0.62924	0.273924	0.622701	0.546301	0.626646	0.598549	0.0452911	NA	NA	NA	NA
CC16-SAR1-NRg-4	single	719.027	499.157	199.894	569.953	722.904	301.612	514.976	493.125	271.021	1	0.655294	0.11589	1	0.718196	0.122746	1	0.636605	0.130907	0.41869	0.44344	0.445479	0.43587	0.0149131	NA	NA	NA	NA
CC16-RPS3-TRg-1	single	864.753	459.941	268.999	667.102	548.493	431.053	554.284	436.491	318.007	1	0.502059	0.129673	1	0.465566	0.149878	1	0.523531	0.142709	0.415826	0.442938	0.444322	0.434362	0.0160674	NA	NA	NA	NA
CC16-YTM1-TRg-2	single	626.099	576.983	696.101	487.978	634.121	890.529	410.37	583.734	836.551	1	0.869889	0.463469	1	0.735824	0.423299	1	0.94567	0.507067	0.793884	0.752222	0.825715	0.790607	0.0368557	NA	NA	NA	NA
CC16-SUI3-NRg-5	single	485.789	408.026	554.918	322.965	456.206	635.084	278.659	288.239	621.79	1	0.792839	0.476182	1	0.799847	0.456115	1	0.687669	0.555033	0.789905	0.780275	0.811409	0.793863	0.01594	NA	NA	NA	NA
CC16-SUI3-NRg-2	single	874.048	734.503	1255.13	667.804	975.848	1865.65	655.428	698.169	1727.58	1	0.793237	0.598612	1	0.827437	0.648008	1	0.708167	0.655636	0.84652	0.870973	0.855961	0.857818	0.0123322	NA	NA	NA	NA
CC16-RRP7-TRg-4	single	755.93	690.798	954.082	503.315	787.835	1398.99	526.591	691.225	1299.13	1	0.862608	0.526133	1	0.886334	0.644725	1	0.872662	0.613657	0.824263	0.877627	0.863632	0.855174	0.0276692	NA	NA	NA	NA
CC16-RRP7-TRg-6	single	829.959	470.966	437.805	570.841	603.033	607.002	553.911	623.465	541.315	1	0.535644	0.219895	1	0.598174	0.246646	1	0.748295	0.243086	0.553816	0.594893	0.617056	0.588589	0.0320878	NA	NA	NA	NA
CC16-NIP7-TRg-2	single	726.76	761.148	740.367	530.869	754.207	1079.17	599.504	611.827	994.958	1	0.988604	0.424666	1	0.80446	0.471519	1	0.67848	0.412821	0.786988	0.789147	0.736694	0.770943	0.02968	NA	NA	NA	NA
CC16-MDM35-TRg-1	single	738.295	425.503	546.863	588.487	609.87	850.741	532.526	438.956	656.592	1	0.544023	0.308774	1	0.586816	0.33532	1	0.548	0.306693	0.639507	0.668603	0.638674	0.648928	0.0170443	NA	NA	NA	NA
CC16-ALA1-NRg-1	single	840.339	725.488	1053.96	576.527	890.168	1437.34	532.039	718.408	1188.88	1	0.81493	0.522831	1	0.874287	0.578279	1	0.897693	0.555831	0.816166	0.849169	0.842421	0.835919	0.0174356	NA	NA	NA	NA
CC16-DOA4-NRg-2	single	841.704	784.465	1061.96	650.587	997.771	1296.08	593.919	776.79	1215.11	1	0.879748	0.525942	1	0.868415	0.462089	1	0.869514	0.508905	0.826437	0.792952	0.816951	0.812113	0.0172584	NA	NA	NA	NA
CC16-RPS13-NRg-1	single	379.761	227.819	195.327	317.713	273.962	202.685	317.714	197.228	156.002	1	0.566271	0.214409	1	0.488267	0.147974	1	0.412698	0.122136	0.553968	0.445254	0.378479	0.459234	0.0885754	NA	NA	NA	NA
CC16-YSF3-TRg-2	single	693.64	691.065	1070.27	545.688	897.923	1490.89	481.936	674.239	1385.32	1	0.940435	0.643204	1	0.931742	0.633722	1	0.930089	0.715005	0.883859	0.87912	0.908744	0.890574	0.015913	NA	NA	NA	NA
CC16-RPS2-NRg-11	single	746.043	453.883	362.203	659.278	679.337	451.619	551.762	484.503	458.588	1	0.574281	0.202386	1	0.58347	0.158892	1	0.583774	0.206738	0.541318	0.483341	0.548463	0.524374	0.0357149	NA	NA	NA	NA
CC16-SSL1-TRg-10	single	871.308	791.624	780.463	573.193	996.221	1042.64	565.423	811.058	916.866	1	0.857613	0.373398	1	0.984139	0.421922	1	0.953628	0.403349	0.738836	0.784865	0.770115	0.764605	0.0235037	NA	NA	NA	NA
CC16-NIP7-TRg-1	single	827.031	613.833	1015.32	697.062	877.345	1606.11	678.264	758.614	1346.72	1	0.700604	0.511769	1	0.71269	0.534445	1	0.743571	0.493888	0.793493	0.806177	0.791549	0.797073	0.007944	NA	NA	NA	NA
CC16-LST8-NRg-1	single	467.695	224.856	163.968	382.323	367.584	197.024	335.146	277.752	149.029	1	0.453821	0.146146	1	0.544412	0.119533	1	0.550964	0.110608	0.433766	0.405017	0.387211	0.408665	0.0234911	NA	NA	NA	NA
CC16-TAF4-TRg-3	single	728.992	293.041	100.192	464.166	437.668	147.962	457.174	338.822	134.092	1	0.379446	0.0572931	1	0.533916	0.0739395	1	0.492709	0.0729576	0.181716	0.284047	0.271504	0.245756	0.0558136	NA	NA	NA	NA
CC16-HAS1-TRg-2	single	797.271	517.049	399.087	590.781	598.315	518.087	487.623	521.851	479.969	1	0.612167	0.208666	1	0.573463	0.203411	1	0.71148	0.244838	0.556221	0.542404	0.613028	0.570551	0.0374293	NA	NA	NA	NA
CC16-GLC7-TRg-2	single	453.992	139.112	20.5865	381.038	137.447	61.0446	282.486	95.7796	50.8335	1	0.289241	0.0189027	1	0.204253	0.0371602	1	0.225412	0.0447613	-0.123595	0.00345978	0.0607987	-0.0197788	0.0943678	NA	NA	NA	NA
CC16-CDC45-NRg-1	single	660.928	464.976	412.575	595.246	586.323	538.487	390.207	398.335	495.563	1	0.66408	0.26022	1	0.557753	0.209835	1	0.678663	0.315902	0.620158	0.546894	0.670585	0.612546	0.0621961	NA	NA	NA	NA
CC16-SEC22-NRg-8	single	681.107	406.984	279.498	465.652	506.812	490.645	521.304	484.372	345.474	1	0.564035	0.171063	1	0.616293	0.244402	1	0.617715	0.164844	0.497686	0.596067	0.498991	0.530915	0.0564272	NA	NA	NA	NA
CC16-YOS1-TRg-2	single	630.423	480.955	354.767	456.532	684.151	553.576	463.361	478.548	456.245	1	0.720139	0.234586	1	0.84856	0.281258	1	0.686605	0.244922	0.603847	0.667573	0.60902	0.626813	0.0353936	NA	NA	NA	NA
CC16-RBA50-TRg-3	single	612.391	544.124	846.869	397.556	603.254	1257.91	413.807	521.048	1088.97	1	0.838714	0.576473	1	0.859218	0.733923	1	0.837106	0.654589	0.843617	0.906082	0.874808	0.874836	0.0312325	NA	NA	NA	NA
CC16-SPP41-NRg-2	single	753.704	537.326	532.873	486.929	606.001	732.932	533.337	624.253	632.305	1	0.672947	0.294723	1	0.704708	0.349138	1	0.778143	0.294899	0.652459	0.699644	0.669315	0.673806	0.0239105	NA	NA	NA	NA
CC16-PRP46-TRg-2	single	761.031	730.505	973.026	532.298	932.295	1386.3	476.753	669.967	1153.85	1	0.906078	0.532983	1	0.991745	0.604089	1	0.934244	0.602011	0.833116	0.874462	0.86674	0.858106	0.0219835	NA	NA	NA	NA
CC16-PGA2-NRg-1	single	638.322	467.054	831.022	422.612	591.781	1181.01	423.25	643.877	992.133	1	0.690672	0.542705	1	0.792905	0.648202	1	1.01136	0.583071	0.806358	0.866144	0.867962	0.846821	0.0350538	NA	NA	NA	NA
CC16-CBF5-TRg-3	single	580.831	621.949	870.187	557.511	844.814	1317.43	488.248	583.988	1178.99	1	1.01076	0.624532	1	0.858043	0.548116	1	0.795178	0.600646	0.884873	0.83377	0.847639	0.855428	0.0264265	NA	NA	NA	NA
CC16-TCP1-NRg-3	single	566.128	557.321	483.46	527.844	593.493	638.619	501.469	488.523	551.162	1	0.929255	0.35599	1	0.636667	0.280631	1	0.647652	0.273391	0.736264	0.633974	0.629481	0.666573	0.060396	NA	NA	NA	NA
CC16-TCP1-NRg-2	single	913.27	725.363	569.687	532.591	897.035	731.072	597.871	644.683	725.05	1	0.749722	0.260033	1	0.953711	0.318394	1	0.716867	0.301654	0.633934	0.711664	0.665478	0.670359	0.0390945	NA	NA	NA	NA
CC16-ERG26-NRg-2	single	837.375	523.102	405.083	576.864	598.886	637.681	572.433	531.857	422.715	1	0.589672	0.201658	1	0.587857	0.256406	1	0.61769	0.183684	0.543471	0.602485	0.525735	0.55723	0.0401826	NA	NA	NA	NA
CC16-ERG26-NRg-4	single	883.493	578.009	540.126	628.88	665.87	736.344	554	626.426	554.65	1	0.617555	0.254849	1	0.599546	0.271589	1	0.751729	0.249034	0.606648	0.618969	0.623558	0.616392	0.00874447	NA	NA	NA	NA
CC16-MES1-TRg-5	single	709.265	616.22	879.962	511.531	822.995	1196.75	509.784	693.413	1225.72	1	0.82011	0.517186	1	0.911017	0.542662	1	0.904287	0.598072	0.814212	0.838189	0.861368	0.837923	0.0235792	NA	NA	NA	NA
CC16-HTS1-TRg-2	single	912.046	789.437	1081.51	718.149	1086.07	1514.16	689.164	921.134	1309.54	1	0.817043	0.494318	1	0.856336	0.489054	1	0.888589	0.472657	0.802603	0.80536	0.801183	0.803049	0.0021237	NA	NA	NA	NA
CC16-SSS1-TRg-3	single	551.794	339.71	311.197	408.672	495.795	389.67	356.137	347.88	395.132	1	0.581133	0.235099	1	0.686955	0.221167	1	0.6494	0.275978	0.579717	0.583861	0.632119	0.598566	0.0291317	NA	NA	NA	NA
CC16-SSS1-TRg-2	single	710.515	423.416	320.285	489.845	694.309	440.8	451.572	474.696	352.041	1	0.562521	0.187912	1	0.802595	0.208729	1	0.698857	0.193917	0.520598	0.58745	0.553336	0.553795	0.0334285	NA	NA	NA	NA
CC16-SYS1-TRg-7	single	1024.07	507.974	443.285	775.286	569.709	710.718	694.915	449.709	581.873	1	0.468226	0.180445	1	0.416096	0.212635	1	0.430229	0.208279	0.48947	0.516467	0.515193	0.507043	0.015232	NA	NA	NA	NA
CC16-SYS1-TRg-2	single	678.047	313.512	171.663	520.045	355.23	264.834	519.023	337.288	221.17	1	0.436454	0.105538	1	0.386785	0.118122	1	0.43203	0.105996	0.348813	0.362761	0.348712	0.353429	0.00808192	NA	NA	NA	NA
CC16-SYS1-TRg-1	single	790.427	337.116	181.473	528.431	403.275	245.564	511.214	350.87	239.81	1	0.402589	0.0957064	1	0.43213	0.107789	1	0.456293	0.116684	0.315353	0.352886	0.378744	0.348994	0.0318741	NA	NA	NA	NA
CC16-BFR2-TRg-1	single	813.656	682.075	776.147	611.258	742.686	1023.79	617.741	661.711	951.582	1	0.791289	0.397644	1	0.687991	0.388494	1	0.712136	0.383168	0.745128	0.723283	0.723838	0.73075	0.0124552	NA	NA	NA	NA
CC16-EOS1-TRg-3	single	659.799	528.887	449.919	525.711	594.523	619.721	477.355	526.465	586.378	1	0.756651	0.284259	1	0.640358	0.273431	1	0.733211	0.305552	0.65701	0.628215	0.671244	0.652156	0.0219215	NA	NA	NA	NA
CC16-TAF4-NRg-1	single	752.759	427.714	194.045	490.607	508.756	314.265	580.581	454.28	305.996	1	0.536342	0.107457	1	0.587189	0.14858	1	0.520189	0.1311	0.376975	0.467486	0.422612	0.422358	0.0452561	NA	NA	NA	NA
CC16-ARL3-NRg-8	single	719.571	643.398	673.855	507.29	642.611	898.495	546.694	660.344	764.626	1	0.844016	0.390377	1	0.717287	0.410826	1	0.80302	0.347899	0.747989	0.741895	0.713787	0.734557	0.0182435	NA	NA	NA	NA
CC16-RPN5-NRg-1	single	584.537	556.862	729.642	502.306	716.31	1033.91	456.844	593.508	860.195	1	0.899248	0.520342	1	0.807483	0.477432	1	0.863692	0.468358	0.826312	0.792658	0.795656	0.804875	0.0186255	NA	NA	NA	NA
CC16-TIM9-NRg-2	single	900.51	721.417	1011.71	616.784	982.752	1348.78	556.88	706.513	1141.07	1	0.756209	0.468336	1	0.902221	0.507233	1	0.84345	0.50968	0.780357	0.820385	0.813827	0.804856	0.0214688	NA	NA	NA	NA
CC16-NUP57-NRg-3	single	698.387	341.05	318.838	526.89	406.94	411.594	465.936	329.806	442.431	1	0.460963	0.190312	1	0.437333	0.181196	1	0.470579	0.236193	0.500831	0.482645	0.556592	0.513356	0.0385319	NA	NA	NA	NA
CC16-VPS4-TRg-1	single	712.694	383.226	349.349	458.958	574.98	582.463	462.012	439.241	389.356	1	0.507571	0.204338	1	0.709385	0.294371	1	0.632049	0.209625	0.529487	0.65823	0.561031	0.582916	0.0671035	NA	NA	NA	NA
CC16-CDC3-TRg-4	single	634.346	509.283	642.475	462.439	631.604	1048.78	435.16	528.558	702.666	1	0.75784	0.422203	1	0.773378	0.526054	1	0.807502	0.401651	0.754973	0.811666	0.749939	0.772193	0.0342772	NA	NA	NA	NA
CC16-BBP1-NRg-1	single	688.998	599.494	582.343	593.945	685.599	830.459	502.223	504.213	718.023	1	0.821319	0.352332	1	0.65362	0.324318	1	0.667449	0.355624	0.719509	0.672759	0.697945	0.696738	0.023398	NA	NA	NA	NA
CC16-BBP1-NRg-2	single	563.424	405.351	291.821	479.499	489.19	412.05	446.294	364.388	433.261	1	0.67911	0.21591	1	0.577685	0.199324	1	0.542805	0.241478	0.576593	0.538231	0.578486	0.564437	0.0227146	NA	NA	NA	NA
CC16-USE1-NRg-3	single	819.037	707.047	577.876	683.282	1038.18	744.46	624.79	796.957	724.394	1	0.814871	0.294119	1	0.860352	0.252721	1	0.84801	0.288396	0.673965	0.642716	0.673694	0.663458	0.0179638	NA	NA	NA	NA
CC16-CCT7-TRg-1	single	797.786	696.951	1449.04	508.375	920.043	1968.66	519.979	873.84	1619.37	1	0.824632	0.757157	1	1.02477	0.898223	1	1.11724	0.774657	0.90906	0.976283	0.94964	0.944994	0.0338515	NA	NA	NA	NA
CC16-SAH1-TRg-3	single	701.212	684.285	784.789	574.768	900.47	1192.62	454.925	652.851	970.961	1	0.921153	0.466546	1	0.887112	0.481292	1	0.954059	0.530898	0.802107	0.805467	0.838083	0.815219	0.0198718	NA	NA	NA	NA
CC16-CHS2-TRg-1	single	802.99	656.925	969.648	554.768	756.008	1365.61	593.589	729.675	1158.56	1	0.772236	0.503379	1	0.771643	0.570971	1	0.817229	0.485493	0.800605	0.831659	0.798176	0.810147	0.0186699	NA	NA	NA	NA
CC16-DPM1-TRg-2	single	783.671	649.701	1053.44	564.584	787.371	1520.76	482.485	684.825	1589.63	1	0.782572	0.560361	1	0.789683	0.624787	1	0.943618	0.819521	0.828641	0.856582	0.944128	0.87645	0.0602526	NA	NA	NA	NA
CC16-BBP1-TRg-1	single	936.684	537.537	197.928	659.486	620.968	342.851	662.48	509.078	288.214	1	0.541701	0.0880858	1	0.533169	0.120586	1	0.510871	0.108216	0.328984	0.404785	0.373117	0.368962	0.0380706	NA	NA	NA	NA
CC16-NRD1-TRg-4	single	807.143	512.975	398.34	613.961	724.68	519.941	587.648	615.486	565.238	1	0.599915	0.205729	1	0.668355	0.196432	1	0.696308	0.239256	0.550391	0.551388	0.604849	0.568876	0.0311571	NA	NA	NA	NA
CC16-RPB3-NRg-1	single	673.753	338.221	211.703	537.145	556.246	272.086	400.286	378.955	258.745	1	0.473854	0.130984	1	0.586377	0.117493	1	0.629387	0.160786	0.411662	0.409304	0.494984	0.43865	0.048801	NA	NA	NA	NA
CC16-PHO85-NRg-6	single	702.968	496.794	420.109	485.981	589.643	595.64	524.874	476.852	528.943	1	0.667091	0.249125	1	0.687023	0.284291	1	0.603988	0.25067	0.609909	0.645933	0.600006	0.618616	0.0241699	NA	NA	NA	NA
CC16-SNF6-TRg-6	single	1210.32	802.017	1201.25	788.998	974.858	1934.75	878.934	850.838	1560.46	1	0.625502	0.413736	1	0.699628	0.568784	1	0.643563	0.441618	0.727889	0.819441	0.747284	0.764871	0.0482434	NA	NA	NA	NA
CC16-PRP38-NRg-2	single	849.22	417.134	388.493	593.684	533.352	515.721	576.29	369.013	469.746	1	0.463659	0.190702	1	0.508698	0.201492	1	0.425697	0.202755	0.502008	0.526276	0.50733	0.511871	0.0127554	NA	NA	NA	NA
CC16-OAR1-NRg-3	single	722.493	584.189	796.487	594.11	679.477	1039.51	580.563	557.304	909.82	1	0.763246	0.459554	1	0.647604	0.405845	1	0.638181	0.389812	0.776744	0.727124	0.715475	0.739781	0.0325361	NA	NA	NA	NA
CC16-ROX3-NRg-1	single	727.986	774.705	1112.38	528.692	1011.77	1656.3	557.488	752.053	1405.8	1	1.00452	0.636971	1	1.08363	0.726669	1	0.896836	0.627243	0.889035	0.930319	0.872188	0.897181	0.0299097	NA	NA	NA	NA
CC16-YPP1-TRg-6	single	918.349	671.031	434.145	645.856	826.742	666.138	609.578	615.6	710.764	1	0.68973	0.197069	1	0.724829	0.239236	1	0.671382	0.290031	0.55581	0.609446	0.648225	0.604494	0.0464063	NA	NA	NA	NA
CC16-CBF2-NRg-8	single	695.092	629.008	1194.21	464.724	914.358	1714.4	527.053	665.96	1558.75	1	0.854197	0.716192	1	1.1141	0.855688	1	0.840029	0.735651	0.899363	0.973906	0.904066	0.925778	0.0417461	NA	NA	NA	NA
CC16-SPT6-TRg-5	single	947.46	613.969	494.746	618.648	722.908	751.99	664.596	623.943	704.578	1	0.611688	0.217677	1	0.661669	0.281947	1	0.624148	0.263706	0.566581	0.639561	0.616314	0.607485	0.0372828	NA	NA	NA	NA
CC16-SEC10-NRg-1	single	561.776	442.416	165.268	481.958	529.092	206.129	378.015	379.302	230.802	1	0.743381	0.122636	1	0.621618	0.0992037	1	0.667078	0.151872	0.447182	0.374194	0.487576	0.436317	0.0574668	NA	NA	NA	NA
CC16-NSL1-NRg-3	single	809.748	374.518	150.877	661.169	427.137	241.897	540.521	406.363	133.048	1	0.436583	0.0776718	1	0.365811	0.0848625	1	0.499806	0.0612273	0.273069	0.27461	0.229823	0.259167	0.0254245	NA	NA	NA	NA
CC16-NRD1-NRg-8	single	861.178	677.078	682.27	770.856	835.936	983.793	578.014	678.619	830.061	1	0.742147	0.330259	1	0.614046	0.296026	1	0.780527	0.357207	0.691857	0.643013	0.717045	0.683972	0.0376407	NA	NA	NA	NA
CC16-RPB3-TRg-1	single	892.987	565.768	433.884	708.812	860.249	554.959	578.011	573.385	574.011	1	0.59805	0.202544	1	0.687219	0.181605	1	0.659495	0.24702	0.546177	0.535191	0.606494	0.562621	0.0383905	NA	NA	NA	NA
CC16-NRD1-NRg-4	single	616.867	399.328	510.777	431.206	583.69	758.568	464.685	465.185	595.248	1	0.611057	0.345168	1	0.766477	0.408045	1	0.66553	0.318631	0.680415	0.747846	0.670464	0.699575	0.0420989	NA	NA	NA	NA
CC16-RVB1-TRg-2	single	624.557	458.559	214.055	494.519	512.967	275.49	406.952	417.745	242.287	1	0.693055	0.142871	1	0.587364	0.129218	1	0.682447	0.148093	0.476868	0.433008	0.483968	0.464615	0.0276014	NA	NA	NA	NA
CC16-TIF5-NRg-8	single	635.207	366.743	262.85	473.816	500.887	294.639	428.21	335.799	341.982	1	0.544993	0.172498	1	0.598593	0.144238	1	0.521343	0.198653	0.495801	0.462367	0.525593	0.494587	0.0316304	NA	NA	NA	NA
CC16-EOS1-NRg-1	single	822.538	518.652	385.878	604.27	591.708	486.568	616.621	476.784	428.28	1	0.595201	0.195562	1	0.55447	0.186772	1	0.514048	0.172766	0.536957	0.517435	0.489461	0.514618	0.0238731	NA	NA	NA	NA
CC16-ERG25-NA-26	single	847.835	513.197	614.848	718.864	652.431	859.222	622.42	518.499	765.302	1	0.571369	0.302307	1	0.513913	0.277241	1	0.553815	0.305843	0.639917	0.606332	0.639202	0.628484	0.0191873	NA	NA	NA	NA
CC16-MSL5-NRg-4	single	752.928	724.73	1483.78	549.612	1060.98	1998.75	518.69	934.639	1729.25	1	0.908588	0.821497	1	1.09308	0.843531	1	1.19795	0.829278	0.940372	0.968178	0.974504	0.961018	0.0181578	NA	NA	NA	NA
CC16-SEC24-TRg-2	single	1031.56	461.573	190.514	692.519	624.227	246.081	632.503	426.217	240.513	1	0.422368	0.0769881	1	0.510402	0.0824224	1	0.44799	0.0945856	0.267076	0.305712	0.324733	0.299174	0.0293793	NA	NA	NA	NA
CC16-RPL30-NRg-5	single	716.056	407.301	239.056	598.752	560.603	414.657	471.755	439.776	357.821	1	0.536924	0.139169	1	0.530164	0.160635	1	0.619748	0.188668	0.441019	0.475017	0.532734	0.482923	0.0463663	NA	NA	NA	NA
CC16-SNU71-NRg-3	single	516.866	601.142	835.941	456.82	678.423	1030.9	393.423	582.515	955.659	1	1.09785	0.674201	1	0.840924	0.523445	1	0.984347	0.604216	0.913295	0.820068	0.873653	0.869005	0.0467869	NA	NA	NA	NA
CC16-CDC33-NRg-1	single	630.77	491.9	624.345	461.106	647.954	785.906	486.586	567.06	688.803	1	0.736122	0.412615	1	0.795692	0.395338	1	0.774764	0.352115	0.745951	0.744329	0.712644	0.734308	0.0187791	NA	NA	NA	NA
CC16-RPN6-TRg-4	single	673.459	601.568	625.228	526.166	782.793	956.245	494.515	574.364	858.86	1	0.843174	0.387006	1	0.842415	0.421546	1	0.772161	0.432008	0.745731	0.766758	0.762801	0.75843	0.0111741	NA	NA	NA	NA
CC16-NAB2-TRg-4	single	610.666	358.766	264.776	421.893	446.434	381.666	369.324	299.147	361.803	1	0.554564	0.180745	1	0.59918	0.209836	1	0.538489	0.243676	0.509347	0.555137	0.579808	0.548097	0.0357538	NA	NA	NA	NA
CC16-NAB2-TRg-6	single	748.408	514.189	731.537	574.909	747.58	941.26	544.758	588.305	876.973	1	0.648527	0.407464	1	0.73631	0.37976	1	0.717958	0.400434	0.728272	0.72547	0.73567	0.729804	0.00526948	NA	NA	NA	NA
CC16-YTM1-NRg-1	single	715.212	637.657	872.945	611.31	899.749	1061.99	469.467	626.229	1063.52	1	0.841583	0.508796	1	0.833415	0.402957	1	0.886805	0.563492	0.813142	0.754375	0.844401	0.803973	0.0457079	NA	NA	NA	NA
CC16-OLE1-TRg-8	single	632.065	329.309	446.311	517.39	453.118	555.912	405.693	389.013	503.153	1	0.491798	0.294352	1	0.495901	0.249222	1	0.637481	0.308498	0.616076	0.575893	0.657522	0.616497	0.0408162	NA	NA	NA	NA
CC16-OLE1-TRg-1	single	646.701	403.914	596.401	460.925	499.065	789.519	458.088	358.575	693.043	1	0.589562	0.384437	1	0.613096	0.397311	1	0.520394	0.376322	0.702929	0.715572	0.6833	0.7006	0.0162617	NA	NA	NA	NA
CC16-UTP7-TRg-4	single	798.212	659.288	714.932	605.001	743.951	954.142	546.912	658.656	851.599	1	0.779652	0.373369	1	0.696289	0.36581	1	0.800648	0.387317	0.727854	0.709791	0.739976	0.725874	0.0151896	NA	NA	NA	NA
CC16-ACT1-NRg-6	single	707.407	516.635	362.43	564.214	631.24	400.192	535.499	430.453	419.954	1	0.689381	0.213573	1	0.633509	0.164522	1	0.534402	0.19507	0.57563	0.501411	0.52394	0.533661	0.0380523	NA	NA	NA	NA
CC16-RPL18A-NRg-3	single	633.912	305.698	264.148	437.267	424.83	367.134	367.041	335.664	361.404	1	0.455207	0.173704	1	0.550136	0.19475	1	0.607981	0.244921	0.476816	0.526871	0.59503	0.532906	0.0593374	NA	NA	NA	NA
CC16-BRX1-NRg-1	single	889.963	695.865	865.752	712.804	923.318	1056.25	566.593	738.472	966.46	1	0.738069	0.405521	1	0.733471	0.343711	1	0.866489	0.424289	0.741967	0.700373	0.771602	0.737981	0.0357813	NA	NA	NA	NA
CC16-NAF1-TRg-8	single	857.272	747.01	1112.3	568.025	910.349	1574.41	573.724	742.949	1380.08	1	0.82253	0.54087	1	0.907491	0.642907	1	0.860907	0.598342	0.825619	0.879643	0.855825	0.853695	0.0270748	NA	NA	NA	NA
CC16-NAF1-TRg-6	single	857.073	746.399	985.712	596.8	1015.81	1372.76	631.782	827.002	1147.32	1	0.822049	0.479429	1	0.963798	0.533536	1	0.870241	0.451715	0.795746	0.840476	0.787582	0.807934	0.0284757	NA	NA	NA	NA
CC16-NAF1-TRg-4	single	803.336	640.888	826.933	468.616	746.857	1186.42	541.817	736.596	973.88	1	0.753059	0.429106	1	0.902447	0.587247	1	0.90381	0.447097	0.758253	0.856619	0.789396	0.801423	0.0502736	NA	NA	NA	NA
CC16-CDC8-TRg-2	single	1048.37	949.938	1583.57	747.249	1342.63	2093.17	704.336	1006.64	1772.65	1	0.855313	0.62967	1	1.01741	0.649737	1	0.950153	0.626026	0.867689	0.895406	0.87835	0.880482	0.0139807	NA	NA	NA	NA
CC16-NSE4-TRg-1	single	652.888	609.204	489.996	569.222	887.076	737.746	433.312	598.338	634.342	1	0.880781	0.312856	1	0.882431	0.300624	1	0.918007	0.364143	0.698177	0.688534	0.74046	0.709057	0.02762	NA	NA	NA	NA
CC16-PAB1-NRg-2	single	816.542	445.012	336.159	607.82	592.705	407.852	545.502	440.029	329.735	1	0.514443	0.171616	1	0.55216	0.155642	1	0.536273	0.150355	0.487898	0.471887	0.459987	0.473257	0.0140057	NA	NA	NA	NA
CC16-PRP43-TRg-4	single	691.014	429.694	270.008	474.877	566.87	419.14	439.399	464.495	294.814	1	0.586971	0.162885	1	0.675933	0.204728	1	0.702784	0.166893	0.490164	0.56291	0.516885	0.523319	0.0367974	NA	NA	NA	NA
CC16-SEC2-NRg-3	single	735.713	606.915	627.241	658.684	724.773	936.958	542.973	624.357	722.695	1	0.778688	0.3554	1	0.623055	0.329945	1	0.76446	0.331074	0.715521	0.671503	0.695874	0.694299	0.0220512	NA	NA	NA	NA
CC16-SEC2-NRg-6	single	579.004	479.55	563.863	454.403	624.735	747.606	414.188	523.07	643.414	1	0.781801	0.40596	1	0.778496	0.38162	1	0.839582	0.386404	0.748856	0.733086	0.744855	0.742266	0.00819762	NA	NA	NA	NA
CC16-MPP10-NRg-5	single	550.679	465.311	607.45	418.379	586.602	873.144	420.89	494.51	803.523	1	0.797607	0.459836	1	0.793917	0.484077	1	0.7811	0.474874	0.781961	0.794126	0.787509	0.787865	0.00609028	NA	NA	NA	NA
CC16-YDR355C-TRg-2	single	759.874	564.612	516.724	561.218	644.108	645.902	502.675	526.993	600.108	1	0.701379	0.283471	1	0.649873	0.266953	1	0.696976	0.296955	0.647598	0.623985	0.658361	0.643314	0.0175838	NA	NA	NA	NA
CC16-YLR339C-TRg-9	single	629.944	452.356	306.419	520.652	515.262	483.152	447.555	426.929	407.814	1	0.677833	0.202771	1	0.56038	0.215246	1	0.634176	0.226655	0.560858	0.553728	0.580723	0.565103	0.0139896	NA	NA	NA	NA
CC16-SNM1-TRg-2	single	984.277	849.466	1020.17	734.43	1154.13	1253.6	591.381	939.159	1110.52	1	0.814653	0.432063	1	0.889825	0.395918	1	1.05578	0.467098	0.768994	0.757553	0.81809	0.781546	0.032161	NA	NA	NA	NA
CC16-ALR1-NRg-4	single	903.022	532.658	402.321	660.193	678.924	548.421	641.332	565.813	464.567	1	0.556794	0.185723	1	0.582306	0.192682	1	0.586531	0.180183	0.516524	0.53077	0.515025	0.520773	0.00869024	NA	NA	NA	NA
CC16-ALR1-NRg-1	single	648.455	373.026	332.296	448.6	460.646	406.216	439.828	335.974	385.428	1	0.543005	0.213618	1	0.581447	0.210037	1	0.507836	0.217976	0.548227	0.551918	0.545518	0.548554	0.00321249	NA	NA	NA	NA
CC16-ALR1-NRg-3	single	746.569	419.15	379.971	478.885	513.726	602.008	445.747	415.943	421.394	1	0.529961	0.212164	1	0.607438	0.291588	1	0.620362	0.235152	0.543743	0.638036	0.587287	0.589689	0.0471922	NA	NA	NA	NA
CC16-RPL10-TRg-1	single	605.756	450.095	675.584	452.315	562.295	930.194	511.788	519.84	782.719	1	0.701375	0.464914	1	0.703923	0.477015	1	0.675273	0.380421	0.769886	0.776654	0.715946	0.754162	0.0332684	NA	NA	NA	NA
CC16-RPL28-TRg-2	single	750.803	624.219	619.066	505.563	770.064	868.974	485.048	483.436	854.68	1	0.784793	0.343718	1	0.862488	0.398686	1	0.662606	0.438296	0.708158	0.755685	0.748772	0.737538	0.0256782	NA	NA	NA	NA
CC16-UTP25-TRg-1	single	474.095	430.735	529.182	398.716	531.093	622.274	389.125	501.046	694.935	1	0.85761	0.465298	1	0.754238	0.362006	1	0.85603	0.444227	0.793223	0.716403	0.781556	0.763727	0.0413969	NA	NA	NA	NA
CC16-POB3-TRg-1	single	848.183	625.498	480.547	569.19	800.642	661.794	597.516	627.962	524.084	1	0.696115	0.236177	1	0.796494	0.26969	1	0.698689	0.218172	0.601615	0.649908	0.58244	0.611321	0.0347655	NA	NA	NA	NA
CC16-POB3-TRg-3	single	827.391	513.179	255.196	654.234	762.608	394.491	596.465	508.94	358.093	1	0.585467	0.128574	1	0.660039	0.139863	1	0.567261	0.149335	0.431402	0.465994	0.464766	0.454054	0.0196268	NA	NA	NA	NA
CC16-POB3-TRg-2	single	897.244	759.079	714.8	657.378	986.568	914.46	596.753	720.752	759.237	1	0.798584	0.332097	1	0.849793	0.322662	1	0.802956	0.316469	0.70166	0.701685	0.690374	0.697907	0.00652335	NA	NA	NA	NA
CC16-MED11-TRg-1	single	801.162	668.532	405.387	611.018	807.017	777.286	627.598	639.887	652.266	1	0.787674	0.210931	1	0.747877	0.29507	1	0.677832	0.258518	0.587886	0.664895	0.620895	0.624559	0.0386347	NA	NA	NA	NA
CC16-ISA1-TRg-15	single	407.356	93.4079	38.0313	311.585	152.238	64.8632	292.356	123.397	60.3802	1	0.216448	0.0389187	1	0.276662	0.048286	1	0.280602	0.0513726	0.021559	0.1031	0.120042	0.0815672	0.0526545	NA	NA	NA	NA
CC16-RRP1-NRg-1	single	814.399	663.317	836.184	603.406	873.276	1111.35	519.913	685.759	1018.7	1	0.768826	0.428012	1	0.81949	0.427208	1	0.876882	0.487377	0.760006	0.766882	0.807238	0.778042	0.0255172	NA	NA	NA	NA
CC16-MES1-NRg-1	single	884.946	605.265	366.28	573.969	753.911	515.979	639.553	540.131	411.545	1	0.645615	0.172539	1	0.743761	0.208517	1	0.561465	0.160063	0.515349	0.578442	0.480732	0.524841	0.0495417	NA	NA	NA	NA
CC16-SEC13-NRg-5	single	517.029	248.131	59.5943	362.162	235.375	78.9398	292.833	190.574	61.4716	1	0.453012	0.0480486	1	0.36801	0.0505582	1	0.432658	0.052216	0.158605	0.147285	0.173876	0.159922	0.0133444	NA	NA	NA	NA
CC16-MCM2-NRg-2	single	849.298	774.465	1118.56	581.351	894.992	1605.52	600.328	841.312	1332.83	1	0.860768	0.549024	1	0.871731	0.640584	1	0.931684	0.55225	0.834544	0.874124	0.845099	0.851256	0.0204956	NA	NA	NA	NA
CC16-ALA1-TRg-4	single	588.14	415.326	301.559	410.045	591.765	443.261	463.072	456.38	414.153	1	0.66658	0.213738	1	0.817182	0.250742	1	0.655207	0.222465	0.571953	0.634851	0.579864	0.595556	0.0342597	NA	NA	NA	NA
CC16-MTG2-TRg-5	single	763.936	449.184	511.716	564.949	604.709	714.3	505.091	479.055	646.276	1	0.555024	0.279231	1	0.606093	0.293272	1	0.630546	0.318271	0.616952	0.639204	0.663973	0.640043	0.0235218	NA	NA	NA	NA
CC16-TIF35-NRg-3	single	477.023	420.952	476.659	361.989	494.214	709.688	402.346	399.388	653.714	1	0.832986	0.416543	1	0.773073	0.454748	1	0.659927	0.404145	0.762512	0.775617	0.728255	0.755461	0.0244554	NA	NA	NA	NA
CC16-NSE1-TRg-3	single	513.426	582.642	914.514	426.981	757.718	1167.99	382.133	600.541	1092.56	1	1.0712	0.742513	1	1.00485	0.634495	1	1.04479	0.711181	0.934323	0.88811	0.920795	0.91441	0.0237592	NA	NA	NA	NA
CC16-NSE1-TRg-4	single	739.371	567.705	780.647	547.263	675.77	1161.62	567.133	577.369	951.963	1	0.724777	0.440133	1	0.699205	0.492344	1	0.676813	0.417526	0.760122	0.783698	0.739212	0.761011	0.0222562	NA	NA	NA	NA
CC16-MOB2-NRg-6	single	486.969	279.738	225.302	377.199	317.986	304.205	352.003	267.207	221.461	1	0.542244	0.192866	1	0.477352	0.187066	1	0.504664	0.156494	0.522807	0.500598	0.462892	0.495432	0.0302897	NA	NA	NA	NA
CC16-VRG4-NRg-3	single	795.895	591.523	588.023	615.125	765.465	753.604	515.597	576.138	735.988	1	0.701553	0.307985	1	0.704634	0.28417	1	0.742876	0.355066	0.668128	0.64874	0.709872	0.67558	0.0312401	NA	NA	NA	NA
CC16-PRP9-TRg-3	single	903.202	694.531	396.734	678.941	908.09	609.711	552.602	633.459	501.008	1	0.725858	0.183107	1	0.757354	0.208301	1	0.762089	0.225518	0.54352	0.580269	0.600615	0.574801	0.028938	NA	NA	NA	NA
CC16-HYM1-TRg-5	single	874.938	422.401	219.547	570.913	497.318	524.599	641.781	397.543	282.938	1	0.455713	0.104602	1	0.493249	0.213136	1	0.411811	0.109661	0.351579	0.536615	0.351601	0.413265	0.106824	NA	NA	NA	NA
CC16-POP1-TRg-5	single	795.663	710.458	531.552	577.109	825.352	987.489	595.433	750.089	799.286	1	0.842857	0.278489	1	0.809809	0.396892	1	0.837491	0.333901	0.664352	0.747322	0.708471	0.706715	0.0415127	NA	NA	NA	NA
CC16-POP1-TRg-9	single	882.658	772.044	807.062	698.688	1073.08	1130.6	614.477	823.661	1094.21	1	0.825646	0.381159	1	0.869659	0.375341	1	0.891134	0.442939	0.739551	0.741723	0.785461	0.755579	0.0259018	NA	NA	NA	NA
CC16-RPL17A-TRg-1	single	619.443	546.375	655.745	476.596	707.679	1151.92	343.55	489.675	926.462	1	0.832596	0.441291	1	0.84079	0.560625	1	0.947585	0.670789	0.776724	0.837011	0.89511	0.836282	0.0591962	NA	NA	NA	NA
CC16-SLD2-TRg-1	single	834.29	555.739	395.425	697.776	706.933	637.382	605.47	504.712	411.044	1	0.628779	0.197578	1	0.573672	0.211876	1	0.554181	0.168867	0.545805	0.552524	0.492466	0.530265	0.0329071	NA	NA	NA	NA
CC16-CDC48-NRg-7	single	737.156	848.347	834.534	592.527	990.858	1073.71	561.814	721.739	1013.93	1	1.08632	0.471928	1	0.946902	0.420317	1	0.854059	0.448914	0.823913	0.779486	0.783885	0.795761	0.0244793	NA	NA	NA	NA
CC16-FHL1-NRg-2	single	591.794	561.763	666.593	492.788	651.607	885.336	451.465	547.413	767.282	1	0.896039	0.469549	1	0.748732	0.416722	1	0.806106	0.422746	0.800513	0.750352	0.762393	0.771086	0.026186	NA	NA	NA	NA
CC16-BET3-NRg-7	single	449.27	423.325	461.969	363.906	616.365	648.872	310.988	326.224	580.248	1	0.889429	0.428644	1	0.95907	0.413589	1	0.697387	0.464108	0.777132	0.776966	0.768801	0.7743	0.00476282	NA	NA	NA	NA
CC16-MAK21-TRg-1	single	650.791	598.742	675.468	478.467	679.846	891.557	469.798	508.564	769.743	1	0.868445	0.432667	1	0.804564	0.432211	1	0.719672	0.407553	0.776695	0.767646	0.740299	0.761547	0.0189489	NA	NA	NA	NA
CC16-BRN1-TRg-4	single	672.62	431.722	147.316	521.535	527.124	243.83	446.91	413.102	217.732	1	0.605869	0.0913004	1	0.572309	0.108443	1	0.614523	0.121186	0.350721	0.386699	0.422345	0.386588	0.035812	NA	NA	NA	NA
CC16-FBA1-NRg-3	single	804.372	840.797	1167.7	702.692	1003.21	1581.58	608.626	789.912	1562.94	1	0.986684	0.605153	1	0.8084	0.522067	1	0.862837	0.638765	0.874308	0.81488	0.872241	0.85381	0.0337301	NA	NA	NA	NA
CC16-CDC42-TRg-6	single	138.54	120.163	58.1679	141.847	129.452	70.7909	131.8	95.0063	70.989	1	0.818733	0.175025	1	0.51676	0.11576	1	0.479223	0.133975	0.546211	0.391091	0.418539	0.451947	0.0827805	NA	NA	NA	NA
CC16-CDC42-TRg-7	single	986.06	560.828	462.416	712.121	673.611	692.747	651.753	552.963	643.914	1	0.536872	0.195488	1	0.53562	0.225642	1	0.564045	0.24575	0.525	0.560188	0.587236	0.557475	0.0312069	NA	NA	NA	NA
CC16-COG4-NRg-1	single	429.154	327.115	297.764	323.025	435.055	430.236	352.373	299.371	393.695	1	0.7195	0.289235	1	0.762622	0.308937	1	0.564817	0.277911	0.655508	0.678491	0.617793	0.650597	0.0306456	NA	NA	NA	NA
CC16-ATP3-NRg-3	single	640.388	640.828	934.587	493.7	712.427	1394.74	472.878	535.247	1161.09	1	0.94459	0.608371	1	0.817107	0.655281	1	0.752498	0.610753	0.870604	0.872287	0.845418	0.86277	0.0150505	NA	NA	NA	NA
CC16-ATP3-NRg-2	single	705.706	510.079	915.998	489.756	645.108	1209.83	443.956	477.696	1085.27	1	0.682273	0.54108	1	0.745854	0.572984	1	0.715339	0.608062	0.80421	0.82862	0.838501	0.823777	0.0176513	NA	NA	NA	NA
CC16-SMP3-TRg-5	single	748.411	691.404	1241.89	616.142	808.517	1638.34	580.796	724.928	1624.15	1	0.872039	0.691728	1	0.743036	0.616768	1	0.829796	0.695588	0.893151	0.846385	0.888814	0.876117	0.0258398	NA	NA	NA	NA
CC16-CFT2-NRg-2	single	950.604	685.742	362.918	592.435	803.089	543.054	605.458	729.263	454.952	1	0.680934	0.159148	1	0.767582	0.212619	1	0.800756	0.186909	0.501507	0.586883	0.559895	0.549428	0.0436402	NA	NA	NA	NA
CC16-FAS2-TRg-5	single	923.242	747.945	628.023	647.113	841.86	721.404	565.581	700.954	760.397	1	0.764713	0.283564	1	0.73665	0.258581	1	0.823939	0.334422	0.657624	0.630526	0.70698	0.665043	0.0387629	NA	NA	NA	NA
CC16-DBP2-NRg-3	single	788.492	580.845	1099.87	535.375	817.315	1509.85	489.508	695.378	1235.26	1	0.695355	0.581482	1	0.864437	0.654147	1	0.944412	0.627695	0.824194	0.878336	0.878311	0.86028	0.0312518	NA	NA	NA	NA
CC16-DBP2-NRg-2	single	879.927	765.915	894.341	666.503	846.337	1452.85	608.267	681.722	1321.71	1	0.821634	0.423689	1	0.719023	0.505611	1	0.745099	0.540493	0.765138	0.793486	0.814074	0.790899	0.0245699	NA	NA	NA	NA
CC16-MPS2-NRg-4	single	801.058	538.599	532.216	537.11	742.768	769.683	631.435	566.737	539.188	1	0.634667	0.276959	1	0.783054	0.33239	1	0.596696	0.212403	0.630356	0.699619	0.557664	0.629213	0.0709846	NA	NA	NA	NA
CC16-ARC35-TRg-2	single	984.998	570.71	284.271	695.784	872.781	455.404	593.471	545.1	326.299	1	0.546921	0.120306	1	0.710285	0.151817	1	0.610628	0.136762	0.407139	0.494705	0.451501	0.451115	0.0437843	NA	NA	NA	NA
CC16-ARC35-TRg-5	single	588.938	171.639	25.3284	484.082	224.383	63.2544	436.044	176.29	35.1379	1	0.2751	0.0179279	1	0.262465	0.0303089	1	0.26878	0.0200444	-0.142448	-0.0180687	-0.117539	-0.0926853	0.0658092	NA	NA	NA	NA
CC16-MRD1-TRg-1	single	625.464	438.755	510.698	510.287	628.137	547.756	464.744	502.096	599.953	1	0.662163	0.340372	1	0.697015	0.248984	1	0.718247	0.321109	0.686195	0.614816	0.681147	0.660719	0.0398334	NA	NA	NA	NA
CC16-RLP7-TRg-1	single	750.469	608.921	712.073	539.656	786.318	876.464	497.545	582.505	789.53	1	0.765902	0.395533	1	0.825056	0.376718	1	0.778337	0.394716	0.740062	0.736572	0.741403	0.739346	0.00249372	NA	NA	NA	NA
CC16-SPC34-TRg-1	single	666.295	420.068	370.052	405.893	558.042	485.731	397.578	438.21	466.977	1	0.59511	0.23152	1	0.778497	0.277577	1	0.732757	0.292161	0.578659	0.654404	0.660096	0.631053	0.0454633	NA	NA	NA	NA
CC16-CDC45-TRg-2	single	684.134	687.548	863.758	628.872	849.101	1181.51	523.629	653.998	1028.42	1	0.948651	0.526311	1	0.764537	0.435786	1	0.830334	0.488535	0.835284	0.763811	0.801551	0.800215	0.0357549	NA	NA	NA	NA
CC16-GCD6-TRg-3	single	791.749	612.95	650.225	681.226	898.073	901.217	514.732	646.594	792.522	1	0.730772	0.342348	1	0.746486	0.306858	1	0.835124	0.382983	0.698967	0.674362	0.742044	0.705124	0.0342587	NA	NA	NA	NA
CC16-GCD6-TRg-4	single	599.888	530.334	645.403	466.302	707.221	797.665	479.308	531.122	624.875	1	0.834494	0.448489	1	0.858794	0.396782	1	0.736682	0.324286	0.780985	0.754009	0.686496	0.740497	0.0486725	NA	NA	NA	NA
CC16-YPT6-NRg-2	single	354.502	164.403	65.3615	304.822	175.912	118.72	314.23	174.924	86.6806	1	0.43776	0.076859	1	0.326777	0.0903396	1	0.370084	0.0686155	0.270778	0.277089	0.223418	0.257095	0.0293358	NA	NA	NA	NA
CC16-RPS13-TRg-2	single	811.2	447.652	502.498	524.881	620.446	709.809	566.785	517.757	702.722	1	0.520903	0.258225	1	0.669337	0.313674	1	0.607306	0.308399	0.590322	0.667245	0.651866	0.636478	0.0407045	NA	NA	NA	NA
CC16-IPI3-TRg-3	single	704.414	636.356	1024.32	570.792	887.154	1621.77	494.282	753.745	1334.26	1	0.85274	0.606175	1	0.88008	0.659036	1	1.01379	0.671453	0.857943	0.882239	0.903123	0.881102	0.0226115	NA	NA	NA	NA
CC16-TIF5-NRg-9	single	628.347	447.462	243.36	470.961	517.843	259.845	514.407	384.813	270.346	1	0.672203	0.161451	1	0.622608	0.127976	1	0.497329	0.130726	0.503574	0.437323	0.416736	0.452545	0.0453757	NA	NA	NA	NA
CC16-TIF5-NRg-7	single	656.942	603.826	636.31	641.949	840.265	983.435	548.766	613.501	734.937	1	0.867619	0.403769	1	0.74117	0.35534	1	0.743239	0.333129	0.759499	0.709799	0.694165	0.721154	0.0341154	NA	NA	NA	NA
CC16-TIF5-NRg-6	single	922.384	598.553	394.914	631.603	741.548	482.828	669.058	572.54	597.967	1	0.612541	0.178477	1	0.664808	0.177316	1	0.568908	0.222312	0.517664	0.525469	0.563448	0.535527	0.0244933	NA	NA	NA	NA
CC16-NAB3-TRg-3	single	934.813	425.565	208.699	667.997	611.706	372.084	676.404	617.878	315.657	1	0.42972	0.0930649	1	0.518525	0.129201	1	0.607291	0.11608	0.315937	0.418637	0.410344	0.381639	0.0570508	NA	NA	NA	NA
CC16-GCD2-TRg-1	single	548.958	383.05	291.181	428.202	576.577	508.909	481.746	475.073	428.426	1	0.65866	0.221114	1	0.762447	0.27567	1	0.655606	0.221211	0.578963	0.650304	0.578537	0.602602	0.0413123	NA	NA	NA	NA
CC16-UBA1-TRg-2	single	713.858	508.741	327.309	382.214	665.934	582.817	434.099	661.059	516.827	1	0.672711	0.191134	1	0.986566	0.353691	1	1.0124	0.296146	0.545377	0.741547	0.700629	0.662518	0.103489	NA	NA	NA	NA
CC16-SLD3-TRg-6	single	700.049	511.44	291.7	556.825	687.295	376.872	527.387	537.539	368.694	1	0.689622	0.1737	1	0.698918	0.156991	1	0.677612	0.173894	0.524592	0.501132	0.522847	0.51619	0.0130699	NA	NA	NA	NA
CC16-LCB1-TRg-5	single	796.662	642.538	956.702	499.648	847.589	1354.96	510.738	782.832	1236.61	1	0.761323	0.500603	1	0.960557	0.629016	1	1.01899	0.60226	0.797601	0.880781	0.87683	0.851737	0.046925	NA	NA	NA	NA
CC16-TOA2-TRg-6	single	759.467	468.738	323.37	614.246	593.43	442.729	538.978	533.332	398.039	1	0.582594	0.177493	1	0.547052	0.167184	1	0.65785	0.183697	0.510532	0.4885	0.532998	0.510677	0.0222494	NA	NA	NA	NA
CC16-TOA2-TRg-1	single	713.504	517.237	513.044	487.053	723.114	726.111	441.925	571.347	604.886	1	0.684286	0.299743	1	0.840682	0.3458	1	0.859513	0.340466	0.658557	0.717564	0.716269	0.697463	0.0337004	NA	NA	NA	NA
CC16-TOA2-TRg-3	single	515.839	430.755	415.334	495.135	578.6	530.125	454.535	361.155	386.335	1	0.788245	0.335641	1	0.661694	0.248344	1	0.528235	0.21142	0.702785	0.608198	0.542499	0.617827	0.0805756	NA	NA	NA	NA
CC16-LSM2-TRg-1	single	684.608	691.236	906.605	538.403	830.051	1154.59	482.775	707.853	1056.14	1	0.953079	0.552036	1	0.87297	0.497415	1	0.974763	0.54416	0.847615	0.811763	0.846651	0.835343	0.0204266	NA	NA	NA	NA
CC16-YML6-TRg-13	single	410.677	288.779	462.212	245.187	329.265	632.466	232.928	272.805	554.766	1	0.663757	0.469172	1	0.760413	0.598327	1	0.778631	0.592431	0.765798	0.841541	0.841816	0.816385	0.0438099	NA	NA	NA	NA
CC16-YML6-TRg-12	single	684.486	596.929	1116.69	494.315	780.27	1393.34	442.975	573.891	1194.24	1	0.823194	0.680077	1	0.893806	0.65381	1	0.861293	0.670599	0.882321	0.882052	0.884056	0.88281	0.00108794	NA	NA	NA	NA
CC16-UTP15-NRg-1	single	608.749	519.083	466.533	507.009	635.179	579.937	543.009	559.557	429.61	1	0.804901	0.319473	1	0.709385	0.265316	1	0.685074	0.196796	0.692988	0.632544	0.554687	0.62674	0.0693325	NA	NA	NA	NA
CC16-TIF6-NRg-8	single	843.867	664.673	899.904	560.679	749.079	1189.22	548.456	691.491	925.641	1	0.743496	0.444542	1	0.75651	0.491979	1	0.838196	0.419807	0.765519	0.792576	0.765159	0.774418	0.0157266	NA	NA	NA	NA
CC16-SUP35-NRg-1	single	820.573	629.95	427.292	617.302	734.326	614.752	563.301	555.616	503.137	1	0.724658	0.217069	1	0.673585	0.230994	1	0.655744	0.222175	0.585384	0.592346	0.579636	0.585789	0.00636449	NA	NA	NA	NA
CC16-MPP10-NRg-1	single	750.431	603.198	783.303	579.274	744.218	1182.29	513.63	668.352	1007.66	1	0.75874	0.435121	1	0.727475	0.473414	1	0.865078	0.487992	0.762559	0.778566	0.805991	0.782372	0.0219647	NA	NA	NA	NA
CC16-SWI3-TRg-7	single	493.668	410.157	640.418	389.873	540.131	918.257	369.105	420.452	736.985	1	0.784259	0.540778	1	0.784472	0.54631	1	0.757297	0.496657	0.820096	0.822643	0.795035	0.812592	0.0152575	NA	NA	NA	NA
CC16-SSN3-NRg-2	single	738.128	690.139	993.204	516.114	795.492	1356.8	504.257	690.371	1272.74	1	0.88257	0.560916	1	0.872754	0.609774	1	0.910186	0.627819	0.842718	0.862075	0.874114	0.859636	0.0158396	NA	NA	NA	NA
CC16-SEC13-NRg-7	single	751.165	484.625	173.215	543.925	592.436	288.942	472.837	448.676	225.451	1	0.608997	0.0961259	1	0.616743	0.123217	1	0.630843	0.118601	0.364044	0.426869	0.420032	0.403648	0.0344682	NA	NA	NA	NA
CC16-RPS15-NRg-3	single	537.748	251.643	153.114	334.086	326.444	184.205	337.496	214.22	220.435	1	0.441724	0.118694	1	0.55329	0.127891	1	0.42198	0.162466	0.379231	0.423583	0.451565	0.418126	0.0364744	NA	NA	NA	NA
CC16-RPL3-TRg-2	single	854.423	668.593	869.038	651.551	818.736	1116.16	521.698	534.857	996.745	1	0.73864	0.423992	1	0.711536	0.397352	1	0.681583	0.475241	0.753066	0.732726	0.772023	0.752605	0.0196525	NA	NA	NA	NA
CC16-FBA1-NRg-2	single	807.542	608.468	981.591	462.371	739.418	1498.22	485.297	616.693	1244.04	1	0.711242	0.506707	1	0.905528	0.751593	1	0.844816	0.637641	0.79277	0.918001	0.869378	0.86005	0.0631349	NA	NA	NA	NA
CC16-FBA1-NRg-1	single	781.479	673.45	1149.98	563.005	885.902	1715.34	540.889	710.819	1382.74	1	0.813453	0.61343	1	0.890995	0.706704	1	0.873677	0.635887	0.855459	0.900919	0.872561	0.876313	0.022961	NA	NA	NA	NA
CC16-FBA1-NRg-5	single	545.029	545.74	980.169	425.464	615.931	1331.82	450.422	516.552	1120.83	1	0.94517	0.749674	1	0.819731	0.726074	1	0.762421	0.618969	0.922298	0.898013	0.850227	0.89018	0.0366684	NA	NA	NA	NA
CC16-DAM1-TRg-2	single	633.288	211.937	94.3831	472.463	343.118	133.799	446.84	311.864	101.541	1	0.3159	0.0621275	1	0.411223	0.0656876	1	0.463996	0.0565249	0.180656	0.224763	0.201519	0.202313	0.0220644	NA	NA	NA	NA
CC16-NHP2-TRg-2	single	874.768	915.897	1190.36	603.454	1027.07	1416.04	556.434	840.917	1385.34	1	0.988321	0.567253	1	0.963735	0.54429	1	1.00471	0.619288	0.858512	0.845401	0.882098	0.862004	0.0185958	NA	NA	NA	NA
CC16-HCA4-NRg-6	single	830.531	640.631	663.726	576.198	739.483	917.074	521.345	597.143	961.031	1	0.728109	0.333138	1	0.726705	0.369174	1	0.761471	0.458523	0.691806	0.716972	0.775921	0.728233	0.0431732	NA	NA	NA	NA
CC16-PRE3-TRg-4	single	573.521	230.148	112.526	415.725	378.915	175.803	409.52	318.834	176.111	1	0.378793	0.0817891	1	0.516105	0.0980888	1	0.517595	0.106969	0.269503	0.350003	0.371757	0.330421	0.0538659	NA	NA	NA	NA
CC16-DBP5-NRg-4	single	1000.97	886.497	781.929	708.447	1052	1064.2	756.687	821.456	811.086	1	0.835993	0.325642	1	0.840833	0.348429	1	0.721719	0.266624	0.702074	0.719457	0.635742	0.685758	0.0441781	NA	NA	NA	NA
CC16-SPT6-NRg-4	single	1126.61	807.954	894.354	835.945	1053.98	1332.66	769.998	787.179	1285.05	1	0.67695	0.330922	1	0.713933	0.369778	1	0.679648	0.415125	0.681776	0.715337	0.738268	0.711794	0.0284117	NA	NA	NA	NA
CC16-SPT6-NRg-2	single	686.632	472.457	748.244	428.805	628.149	950.361	401.167	459.615	812.541	1	0.649506	0.454266	1	0.829478	0.514077	1	0.761674	0.503812	0.755321	0.814028	0.799233	0.789528	0.0305333	NA	NA	NA	NA
CC16-RPL18A-TRg-4	single	646.688	474.114	484.834	537.945	557.096	607.084	440.425	426.578	565.6	1	0.692041	0.312528	1	0.5864	0.261764	1	0.643912	0.319438	0.670177	0.607311	0.66729	0.64826	0.0354915	NA	NA	NA	NA
CC16-KSH1-TRg-1	single	836.451	858.163	680.435	666.997	935.883	1086.93	522.378	722.578	1023.33	1	0.968442	0.339107	1	0.79451	0.377988	1	0.919603	0.487283	0.729006	0.733065	0.812662	0.758245	0.0471707	NA	NA	NA	NA
CC16-KSH1-TRg-3	single	423.175	404.554	527.309	328.487	560.034	655.04	354.878	365.898	583.927	1	0.902403	0.519441	1	0.965379	0.462539	1	0.68546	0.409288	0.826287	0.805369	0.735747	0.789134	0.0474031	NA	NA	NA	NA
CC16-IPI3-NRg-1	single	954.033	833.162	753.136	784.908	1177.03	1065.72	627.405	835.758	1020.18	1	0.824348	0.32908	1	0.849124	0.314937	1	0.885591	0.40446	0.703057	0.695605	0.76228	0.720314	0.0365344	NA	NA	NA	NA
CC16-PGA2-TRg-8	single	900.352	862.851	1453.97	609.322	1046.42	2054.85	600.392	819.08	1858.63	1	0.904623	0.673185	1	0.972431	0.782225	1	0.906967	0.770026	0.890654	0.936075	0.924173	0.916967	0.0235523	NA	NA	NA	NA
CC16-RPL18A-TRg-2	single	524.238	526.154	681.586	494.066	564.374	790.456	406.124	413.281	726.02	1	0.94739	0.54198	1	0.64682	0.3711	1	0.676529	0.444671	0.842382	0.704863	0.754733	0.767326	0.0696193	NA	NA	NA	NA
CC16-RPL33A-NRg-6	single	415.876	235.756	203.615	343.825	318.615	348.473	300.797	220.008	287.96	1	0.53511	0.204097	1	0.524724	0.235088	1	0.486257	0.238126	0.535273	0.56796	0.562377	0.555203	0.0174843	NA	NA	NA	NA
CC16-TAF12-NRg-2	single	449.033	317.766	339.556	272.408	502.077	474.963	303.691	300.362	450.25	1	0.667996	0.315228	1	1.04364	0.404426	1	0.657527	0.368783	0.668236	0.78115	0.705203	0.718196	0.0575675	NA	NA	NA	NA
CC16-USE1-TRg-5	single	642.183	637.509	1112.63	435.676	778.798	1476.19	439.411	628.106	1407.38	1	0.93707	0.722242	1	1.01219	0.785917	1	0.950302	0.796691	0.912094	0.941848	0.937956	0.930633	0.0161728	NA	NA	NA	NA
CC16-YNL114C-TRg-1	single	835.933	670.263	894.309	565.118	840.171	1316.86	577.713	742.051	1208.58	1	0.756865	0.445972	1	0.841841	0.540505	1	0.853929	0.520368	0.768363	0.828121	0.820377	0.80562	0.0324975	NA	NA	NA	NA
CC16-SMC5-TRg-7	single	735.591	562.798	728.093	585.788	853.589	1095.11	485.062	634.145	934.075	1	0.722205	0.412612	1	0.825106	0.433625	1	0.869143	0.478997	0.743753	0.771353	0.801932	0.772346	0.029102	NA	NA	NA	NA
CC16-SMC5-TRg-6	single	748.9	742.207	1068.74	564.25	1056.14	1605.35	521.234	701.502	1333.45	1	0.935504	0.594895	1	1.05987	0.659929	1	0.894739	0.636345	0.863956	0.903957	0.875479	0.881131	0.0205909	NA	NA	NA	NA
CC16-RSC58-TRg-1	single	704.294	458.745	638.626	538.981	646.398	1002.85	563.176	515.936	860.196	1	0.61484	0.377993	1	0.679091	0.431582	1	0.609048	0.379929	0.703579	0.747783	0.703753	0.718372	0.0254711	NA	NA	NA	NA
CC16-CTF13-TRg-2	single	815.885	684.631	335.701	689.326	823.429	481.346	539.249	605.536	463.523	1	0.792085	0.17152	1	0.676399	0.161969	1	0.746536	0.213811	0.537405	0.505081	0.585068	0.542518	0.0402378	NA	NA	NA	NA
CC16-NAB2-NRg-2	single	667.969	528.363	351.897	517.507	597.061	559.664	483.005	442.962	458.333	1	0.746655	0.219609	1	0.653288	0.250848	1	0.609698	0.236036	0.5917	0.609207	0.58622	0.595709	0.0120065	NA	NA	NA	NA
CC16-MCM7-TRg-4	single	788.268	380.143	382.189	541.062	495.361	591.14	515.184	415.733	513.277	1	0.455216	0.202113	1	0.518414	0.253421	1	0.536479	0.247821	0.514259	0.58513	0.583547	0.560979	0.0404681	NA	NA	NA	NA
CC16-BCP1-NRg-5	single	553.112	358.174	252.878	406.049	466.983	355.456	453.316	377.033	274.828	1	0.61126	0.190585	1	0.651214	0.203051	1	0.55294	0.150803	0.533648	0.556591	0.464243	0.518161	0.0480827	NA	NA	NA	NA
CC16-STU2-TRg-3	single	837.203	561.508	331.25	658.683	737.955	420.117	575.829	541.816	391.403	1	0.633096	0.164936	1	0.634388	0.147942	1	0.625545	0.169075	0.501958	0.475316	0.506704	0.494659	0.0169192	NA	NA	NA	NA
CC16-SEC21-NRg-6	single	790.153	388.539	279.622	542.929	504.752	416.686	509.958	488.743	374.449	1	0.46416	0.14752	1	0.526425	0.178018	1	0.637156	0.182644	0.438671	0.4996	0.527901	0.488724	0.0455984	NA	NA	NA	NA
CC16-SEC21-NRg-3	single	888.707	332.911	290.504	540.077	469.227	388.053	580.468	331.737	354.453	1	0.353601	0.136265	1	0.491959	0.166661	1	0.379941	0.15189	0.38776	0.475516	0.422856	0.428711	0.0441701	NA	NA	NA	NA
CC16-RPL1B-TRg-3	single	919.092	708.563	771.205	647.579	851.617	895.091	545.923	634.483	920.692	1	0.72772	0.349786	1	0.744651	0.320607	1	0.77266	0.4195	0.703798	0.684913	0.755613	0.714775	0.0366056	NA	NA	NA	NA
CC16-SEC20-NRg-2	single	726.553	629.455	946.223	528.001	875.349	1523.75	546.072	679.032	1254.85	1	0.817789	0.542897	1	0.938746	0.669387	1	0.826685	0.571597	0.825879	0.893515	0.839856	0.853083	0.0357054	NA	NA	NA	NA
CC16-VMA3-NRg-2	single	914.585	643.426	763.942	615.696	795.531	1144.47	517.255	681.594	938.239	1	0.664077	0.348199	1	0.731632	0.431159	1	0.876036	0.451189	0.692147	0.756113	0.788057	0.745439	0.0488378	NA	NA	NA	NA
CC16-SEC23-NRg-5	single	846.235	706.106	882.088	715.242	1045.13	1277.32	644.458	809.316	1019	1	0.787632	0.434523	1	0.827408	0.414233	1	0.83488	0.393303	0.766517	0.760365	0.748584	0.758489	0.00911297	NA	NA	NA	NA
CC16-CDC28-TRg-4	single	537.265	392.848	517.838	418.174	507.299	758.665	388.748	480.898	664.641	1	0.690209	0.401788	1	0.686923	0.420815	1	0.822404	0.425272	0.73197	0.742857	0.766168	0.746998	0.0174711	NA	NA	NA	NA
CC16-RPN12-NRg-11	single	734.954	457.03	648.219	558.222	686.421	805.318	484.308	498.652	696.825	1	0.586987	0.367665	1	0.696282	0.334626	1	0.684505	0.357891	0.691399	0.687766	0.702418	0.693861	0.00762998	NA	NA	NA	NA
CC16-PUP3-TRg-3	single	795.39	547.21	317.14	532.708	608.908	419.002	463.149	511.84	365.42	1	0.649409	0.166212	1	0.647238	0.182442	1	0.734706	0.196255	0.506789	0.529433	0.562052	0.532758	0.0277813	NA	NA	NA	NA
CC16-SEC31-TRg-2	single	687.656	497.607	397.996	528.086	645.614	569.442	511.541	521.481	450.873	1	0.683062	0.241268	1	0.692261	0.250117	1	0.677733	0.219242	0.604709	0.615151	0.580145	0.600002	0.0179715	NA	NA	NA	NA
CC16-SED5-TRg-6	single	620.455	416.953	413.192	438.282	518.565	517.573	411.276	386.786	543.201	1	0.634338	0.277609	1	0.669963	0.273915	1	0.625227	0.328531	0.630876	0.633851	0.670841	0.645189	0.0222645	NA	NA	NA	NA
CC16-SED5-TRg-5	single	622.468	353.335	496.326	372.644	445.806	631.494	366.928	439.855	641.2	1	0.535813	0.332385	1	0.677413	0.393074	1	0.796945	0.434672	0.655971	0.724397	0.767954	0.716108	0.05645	NA	NA	NA	NA
CC16-RPL33A-TRg-1	single	604.061	548.499	755.705	585.764	810.729	1029.44	487.976	540.413	1031.78	1	0.857116	0.521511	1	0.783708	0.40764	1	0.736254	0.525942	0.821347	0.750157	0.805954	0.792486	0.0374572	NA	NA	NA	NA
CC16-RPL33A-TRg-2	single	835.208	631.469	871.747	575.796	853.515	1154	606.927	658.825	1059.26	1	0.713677	0.435098	1	0.839352	0.464876	1	0.721662	0.434125	0.755502	0.790523	0.756229	0.767418	0.0200125	NA	NA	NA	NA
CC16-MRPL11-TRg-2	single	636.47	522.474	803.354	433.367	593.086	1202.29	499.791	583.454	1062.61	1	0.774873	0.526162	1	0.774932	0.643504	1	0.776102	0.528853	0.811939	0.861708	0.813382	0.82901	0.0283272	NA	NA	NA	NA
CC16-RTP1-NRg-2	single	581.431	632.794	686.206	570.346	708.34	857.126	481.956	548.587	808.343	1	1.02733	0.491981	1	0.703242	0.348582	1	0.756725	0.417193	0.827776	0.69901	0.751853	0.759546	0.0647266	NA	NA	NA	NA
CC16-NUG1-TRg-2	single	1050.65	894.081	934.187	815.804	1158.31	1412.93	729.853	909.912	1106.81	1	0.803269	0.370651	1	0.803971	0.40173	1	0.828829	0.377213	0.729481	0.749484	0.737422	0.738796	0.0100719	NA	NA	NA	NA
CC16-VPH2-TRg-4	single	319.407	270.671	330.7	213.432	333.077	499.783	269.956	284.218	398.854	1	0.799911	0.431599	1	0.883662	0.543151	1	0.699936	0.367511	0.766628	0.834905	0.711538	0.771024	0.0618007	NA	NA	NA	NA
CC16-COP1-NRg-3	single	938.761	554.152	392.227	613.535	680.396	510.679	547.225	487.123	452.77	1	0.55721	0.17417	1	0.627949	0.193067	1	0.591798	0.205807	0.500736	0.539944	0.548919	0.529866	0.0256236	NA	NA	NA	NA
CC16-CRM1-NRg-1	single	692.266	616.065	456.388	506.402	683.952	583.327	496.399	564.38	526.524	1	0.840035	0.274822	1	0.764771	0.267187	1	0.75586	0.263837	0.66069	0.642928	0.638461	0.64736	0.0117583	NA	NA	NA	NA
CC16-RPL5-NRg-4	single	494.666	292.004	106.776	379.476	326.916	120.796	379.61	224.306	179.655	1	0.557214	0.0899814	1	0.487814	0.0738361	1	0.392829	0.11772	0.337495	0.273314	0.363702	0.324837	0.0465043	NA	NA	NA	NA
CC16-SNU13-NRg-4	single	727.804	494.084	422.525	527.507	647.28	556.209	518.607	426.302	475.834	1	0.640812	0.242008	1	0.694809	0.244573	1	0.546487	0.228227	0.598122	0.610034	0.565314	0.591156	0.0231593	NA	NA	NA	NA
CC16-PFS2-TRg-3	single	877.127	593.467	283.038	633.764	797.384	432.293	674.867	572.068	293.004	1	0.638673	0.134516	1	0.712429	0.158215	1	0.563546	0.107995	0.452574	0.505255	0.3839	0.447243	0.060853	NA	NA	NA	NA
CC16-MPP10-TRg-2	single	714.744	495.852	502.404	552.442	611.852	755.969	449.565	489.426	636.595	1	0.654856	0.293018	1	0.627135	0.317406	1	0.723761	0.352225	0.647891	0.662677	0.704888	0.671818	0.029578	NA	NA	NA	NA
CC16-TSR4-NRg-2	single	682.6	768.774	1018.15	584.105	918.098	1407.89	491.757	768.593	1178.52	1	1.06311	0.621781	1	0.890019	0.559082	1	1.03907	0.596122	0.88959	0.842875	0.876543	0.869669	0.0241038	NA	NA	NA	NA
CC16-RSC2-TRg-1	single	959.032	664.712	1011.61	636.776	920.354	1456.44	642.405	829.573	1286.44	1	0.654251	0.439714	1	0.818407	0.530525	1	0.858511	0.498114	0.748111	0.820267	0.810189	0.792856	0.0390766	NA	NA	NA	NA
CC16-SEC65-TRg-2	single	836.31	692.344	594.829	560.134	898.365	834.261	528.387	713.709	787.483	1	0.781446	0.296494	1	0.908161	0.345469	1	0.897986	0.370713	0.671135	0.726208	0.742344	0.713229	0.0373367	NA	NA	NA	NA
CC16-SMI1-NRg-1	single	705.925	581.099	847.282	520.138	716.665	1027.41	488.123	597.258	847.669	1	0.777027	0.500335	1	0.780188	0.458167	1	0.813453	0.431962	0.799817	0.778522	0.768767	0.782369	0.0158785	NA	NA	NA	NA
CC16-RTT105-NRg-4	single	987.212	690.731	1290.69	714.732	936.435	1645.53	621.627	716.849	1461.26	1	0.660455	0.545008	1	0.741884	0.534025	1	0.766651	0.584717	0.802259	0.8106	0.836793	0.816551	0.0180198	NA	NA	NA	NA
CC16-VMA5-TRg-3	single	789.224	768.512	738.925	628.591	912.867	1197.99	510.548	799.863	957.576	1	0.919168	0.390294	1	0.822319	0.442064	1	1.04155	0.466536	0.757748	0.775728	0.816231	0.783236	0.0299557	NA	NA	NA	NA
CC16-VMA5-TRg-5	single	679.968	710.272	1056.11	537.134	860.242	1519.06	452.265	660.106	1341.11	1	0.986009	0.647458	1	0.906859	0.65598	1	0.970332	0.737596	0.890932	0.884539	0.921306	0.898925	0.0196438	NA	NA	NA	NA
CC16-RRP1-TRg-3	single	646.731	574.686	835.825	465.684	698.302	1169.41	469.599	636.543	961.117	1	0.838786	0.538745	1	0.84909	0.582473	1	0.901158	0.509094	0.826897	0.847591	0.821155	0.831881	0.013905	NA	NA	NA	NA
CC16-CLC1-TRg-2	single	678.18	375.254	209.196	500.363	513.896	335.658	440.991	349.971	278.561	1	0.522306	0.128588	1	0.581557	0.1556	1	0.527597	0.157123	0.418296	0.477788	0.468994	0.455026	0.0321114	NA	NA	NA	NA
CC16-GCD6-NRg-1	single	729.612	541.579	405.981	484.495	591.421	639.514	549.304	539.583	535.546	1	0.700671	0.231956	1	0.691208	0.306168	1	0.653049	0.242512	0.597908	0.664956	0.600812	0.621225	0.0378998	NA	NA	NA	NA
CC16-GCD6-NRg-2	single	937.578	732.135	866.178	705.491	1017.37	1153.53	560.856	826.704	1110.74	1	0.737103	0.385115	1	0.816562	0.379259	1	0.979938	0.492618	0.729055	0.737044	0.822663	0.762921	0.0518926	NA	NA	NA	NA
CC16-PXR1-TRg-1	single	744.665	641.56	983.985	500.813	814.037	1230.05	500.227	725.857	1080.04	1	0.813244	0.550831	1	0.920388	0.569703	1	0.964682	0.537056	0.828824	0.851386	0.842207	0.840806	0.0113464	NA	NA	NA	NA
CC16-CDC14-NRg-1	single	674.148	587.604	604.168	474.013	731.846	960.199	487.384	500.347	758.294	1	0.82276	0.373589	1	0.874241	0.469861	1	0.682497	0.387004	0.73419	0.797844	0.721411	0.751148	0.0409416	NA	NA	NA	NA
CC16-PCF11-TRg-6	single	874.823	368.013	174.431	602.511	586.692	235.942	542.522	406.019	171.985	1	0.397088	0.0831182	1	0.551374	0.0908322	1	0.497541	0.0788535	0.278913	0.338609	0.291835	0.303119	0.0314069	NA	NA	NA	NA
CC16-PCF11-TRg-5	single	727.939	424.714	132.015	559.792	530.315	206.466	583.131	407.696	182.966	1	0.550739	0.0755997	1	0.536425	0.0855499	1	0.464805	0.0780465	0.293105	0.320638	0.281464	0.298402	0.0201172	NA	NA	NA	NA
CC16-PCF11-TRg-4	single	781.818	374.177	86.3325	684.88	439.772	192.095	678.599	401.425	146.569	1	0.451768	0.046032	1	0.363593	0.0650581	1	0.393271	0.0537252	0.147691	0.208223	0.16994	0.175284	0.0306178	NA	NA	NA	NA
CC16-SEC31-NRg-1	single	776.226	318.375	75.8371	595.925	353.817	148.241	558.455	286.575	99.881	1	0.387164	0.0407273	1	0.336193	0.0576998	1	0.341155	0.0444881	0.0996753	0.169543	0.106954	0.125391	0.0384095	NA	NA	NA	NA
CC16-RRP5-NRg-1	single	933.517	790.325	908.023	707.9	1131.35	1250.35	595.216	842.175	1084.73	1	0.799149	0.405477	1	0.904955	0.409694	1	0.940651	0.453312	0.751087	0.767946	0.797403	0.772145	0.0234422	NA	NA	NA	NA
CC16-PRE10-TRg-5	single	716.909	370.008	230.523	415.246	507.105	405.536	513.225	392.402	229.477	1	0.487182	0.134042	1	0.691502	0.226528	1	0.508305	0.11122	0.420558	0.59054	0.379305	0.463467	0.111964	NA	NA	NA	NA
CC16-PRE10-TRg-1	single	668.695	458.546	323.208	655.54	740.043	471.771	572.231	514.412	387.161	1	0.64729	0.201486	1	0.639234	0.166929	1	0.597641	0.168294	0.553984	0.506036	0.50031	0.52011	0.0294749	NA	NA	NA	NA
CC16-RPS5-TRg-2	single	772.012	407.934	299.191	589.086	596.247	390.868	479.046	405.365	365.43	1	0.498781	0.161553	1	0.573125	0.153904	1	0.562561	0.189748	0.469406	0.473399	0.523009	0.488605	0.0298616	NA	NA	NA	NA
CC16-NSP1-TRg-4	single	653.427	550.511	551.582	517.166	759.401	637.139	456.245	537.761	618.278	1	0.795268	0.351888	1	0.831463	0.285761	1	0.783595	0.337081	0.715489	0.669158	0.703162	0.695937	0.023996	NA	NA	NA	NA
CC16-PRP38-TRg-4	single	954.039	731.661	1167.87	655.853	985.82	1916.86	718.644	860.96	1564.86	1	0.723916	0.510292	1	0.851124	0.677925	1	0.796471	0.541638	0.796544	0.885376	0.822266	0.834729	0.0457086	NA	NA	NA	NA
CC16-RCF1-NRg-5	single	694.846	575.98	647.931	668.162	810.187	1012.94	517.163	506.61	887.207	1	0.782462	0.388715	1	0.686603	0.351644	1	0.651248	0.426723	0.738224	0.698417	0.740169	0.725604	0.023564	NA	NA	NA	NA
CC16-RSC3-TRg-4	single	887.492	701.966	1164.36	667.182	833.692	1560.05	614.944	792.199	1390.82	1	0.746613	0.546907	1	0.707559	0.542366	1	0.856445	0.562578	0.817223	0.808982	0.839993	0.822066	0.0160626	NA	NA	NA	NA
CC16-RSC3-TRg-5	single	844.261	611.701	755.407	597.475	741.733	1205.74	518.974	617.103	964.942	1	0.683922	0.372988	1	0.702959	0.468096	1	0.79052	0.462492	0.712533	0.771831	0.782358	0.755574	0.0376442	NA	NA	NA	NA
CC16-RSC3-TRg-6	single	834.68	824.104	1254.35	651.186	1042.85	1648.36	638.072	948.679	1570.18	1	0.931979	0.626457	1	0.906814	0.587148	1	0.98844	0.612108	0.876299	0.857132	0.877337	0.870256	0.0113775	NA	NA	NA	NA
CC16-HTA1-NRg-12	single	677.794	536.077	716.739	532.178	618.345	1111.77	472.724	512.051	1033.88	1	0.746575	0.440813	1	0.657924	0.484568	1	0.720122	0.544018	0.763912	0.772764	0.811758	0.782811	0.0254565	NA	NA	NA	NA
CC16-HTA1-NRg-11	single	898.343	577.869	912.859	636.724	800.998	1214.24	552.997	487.301	1164.59	1	0.6072	0.423597	1	0.712331	0.442337	1	0.585835	0.523839	0.730295	0.759364	0.778676	0.756112	0.0243536	NA	NA	NA	NA
CC16-UTP23-TRg-2	single	723.333	599.393	850.851	488.162	825.467	1082.51	525.493	668.975	1041.2	1	0.782201	0.49035	1	0.957497	0.514359	1	0.846337	0.492852	0.795598	0.830673	0.805921	0.810731	0.0180256	NA	NA	NA	NA
CC16-GCD7-NRg-1	single	774.798	424.047	278.563	633.382	682.54	387.296	503.979	474.687	340.867	1	0.516618	0.149874	1	0.610188	0.141832	1	0.626175	0.168237	0.454901	0.460417	0.505591	0.473636	0.0278109	NA	NA	NA	NA
CC16-GCD7-NRg-2	single	842.943	767.668	901.034	529.788	965.202	1350.59	541.267	776.827	1151.46	1	0.859646	0.445589	1	1.03162	0.591315	1	0.954142	0.529158	0.782797	0.873713	0.837281	0.831264	0.0457556	NA	NA	NA	NA
CC16-GCD7-NRg-6	single	602.28	486.99	542.334	454.844	682.492	816.241	379.978	447.814	735.536	1	0.763249	0.37537	1	0.849643	0.41625	1	0.783501	0.481498	0.72673	0.764616	0.791286	0.760877	0.0324403	NA	NA	NA	NA
CC16-GAL11-NRg-2	single	622.97	550.218	798.797	545.363	664.762	1213.14	551.971	647.358	958.339	1	0.833704	0.534516	1	0.690212	0.51597	1	0.779703	0.431869	0.82425	0.793795	0.763839	0.793961	0.0302056	NA	NA	NA	NA
CC16-GAL11-NRg-9	single	587.373	409.762	419.377	545.966	614.295	724.205	484.597	447.469	565.722	1	0.658509	0.297633	1	0.637108	0.307677	1	0.613879	0.290383	0.652394	0.656796	0.638225	0.649138	0.00970418	NA	NA	NA	NA
CC16-PHO4-TRg-5	single	653.561	331.911	285.292	368.821	424.283	392.202	423.77	325.373	360.56	1	0.47938	0.181968	1	0.651391	0.246657	1	0.510448	0.211639	0.494255	0.604708	0.538815	0.545926	0.0555688	NA	NA	NA	NA
CC16-SNP1-NRg-3	single	1169.92	1052.57	1379.22	930.402	1325.08	2001.2	765.659	915.178	1712.18	1	0.849257	0.491436	1	0.806445	0.498906	1	0.794641	0.556242	0.805606	0.803385	0.828578	0.812523	0.013948	NA	NA	NA	NA
CC16-RPC37-TRg-5	single	928.318	784.034	677.025	711.615	1051.81	1062.77	709.264	792.984	820.187	1	0.797228	0.304018	1	0.836939	0.346413	1	0.743288	0.287643	0.679629	0.717488	0.657885	0.685001	0.0301624	NA	NA	NA	NA
CC16-CRM1-TRg-5	single	468.208	444.762	541.451	301.379	560.089	705.996	351.183	483.217	628.444	1	0.896671	0.482072	1	1.05231	0.54336	1	0.914763	0.445124	0.8071	0.855092	0.789688	0.817293	0.0338729	NA	NA	NA	NA
CC16-CRM1-TRg-2	single	741.362	766.872	863.906	482.592	858.64	1228.7	515.766	747.84	1098.88	1	0.97642	0.485767	1	1.00747	0.590563	1	0.963954	0.529965	0.818788	0.870674	0.838834	0.842766	0.0261657	NA	NA	NA	NA
CC16-ASK1-TRg-7	single	698.581	187.088	43.4917	491.624	243.474	58.1887	425.448	197.63	63.989	1	0.252797	0.0259526	1	0.280428	0.0274539	1	0.308821	0.0374117	-0.0607406	-0.0349081	0.0526802	-0.0143228	0.0594464	NA	NA	NA	NA
CC16-STU2-NRg-4	single	962.718	705.822	428.279	611.711	801.165	660.384	633.446	612.71	524.036	1	0.692054	0.185446	1	0.741613	0.250408	1	0.643051	0.205778	0.541171	0.62336	0.558438	0.574323	0.0433361	NA	NA	NA	NA
CC16-NEO1-NRg-3	single	629.437	170.592	42.6771	397.596	192.246	67.0869	503.354	216.309	55.7351	1	0.25583	0.028264	1	0.273789	0.0391376	1	0.285695	0.0275426	-0.0382802	0.0499782	-0.0319711	-0.0067577	0.0492359	NA	NA	NA	NA
CC16-GAL11-TRg-5	single	585.41	431.591	528.681	390.736	600.318	802.107	442.216	493.92	727.072	1	0.695916	0.376465	1	0.86996	0.476154	1	0.742544	0.40897	0.716826	0.800568	0.744756	0.75405	0.0426375	NA	NA	NA	NA
CC16-GAL11-TRg-7	single	725.655	658.541	960.333	601.186	922.186	1460.22	530.05	756.182	1271.86	1	0.856637	0.551675	1	0.868583	0.563388	1	0.94844	0.596857	0.835181	0.841968	0.866349	0.847833	0.0163908	NA	NA	NA	NA
CC16-SAM50-NRg-3	single	976.479	1015.19	1845.41	870.848	1474.2	2645.62	711.948	1021.36	2307.69	1	0.981364	0.787809	1	0.958553	0.704668	1	0.953746	0.806265	0.938885	0.908613	0.941325	0.929607	0.0182231	NA	NA	NA	NA
CC16-CSL4-TRg-2	single	881.411	864.971	1088.27	789.66	1058.66	1562.73	606.747	833.168	1442.41	1	0.926334	0.514694	1	0.759137	0.459032	1	0.912905	0.59133	0.827028	0.775842	0.859657	0.820842	0.0422487	NA	NA	NA	NA
CC16-CCT5-TRg-2	single	803.347	620.095	904.192	449.375	794.564	1366.71	474.351	672.751	1151.9	1	0.728616	0.46919	1	1.0012	0.705449	1	0.942876	0.604038	0.776531	0.913894	0.868628	0.853018	0.0699989	NA	NA	NA	NA
CC16-POL30-NRg-1	single	820.94	599.533	932.288	556.672	751.817	1411.35	554.243	688.557	1263.97	1	0.689361	0.473402	1	0.764741	0.588076	1	0.825925	0.567265	0.77237	0.837922	0.83787	0.816054	0.0378313	NA	NA	NA	NA
CC16-MED4-TRg-4	single	1103.69	1236.01	1018.05	910.779	1349.37	1480.08	877.085	992.816	1151.54	1	1.05711	0.384517	1	0.838921	0.37694	1	0.752536	0.326577	0.770147	0.738635	0.690685	0.733156	0.0400132	NA	NA	NA	NA
CC16-MED4-TRg-3	single	725.855	669.656	629.799	607.916	827.129	982.781	526.546	722.866	815.101	1	0.870856	0.361696	1	0.770426	0.374983	1	0.912687	0.385056	0.732729	0.727551	0.753595	0.737958	0.013787	NA	NA	NA	NA
CC16-MED4-TRg-2	single	1116.1	1062.66	1103.56	887.848	1334.38	1688.4	750.929	1053.3	1488	1	0.89874	0.412177	1	0.851028	0.441099	1	0.932512	0.492893	0.768647	0.779135	0.817095	0.788292	0.0254892	NA	NA	NA	NA
CC16-GDI1-TRg-4	single	637.136	545.059	474.447	590.56	599.373	615.044	455.782	503.759	605.717	1	0.807524	0.310418	1	0.574691	0.241569	1	0.734794	0.330568	0.686254	0.585145	0.690944	0.654114	0.0597749	NA	NA	NA	NA
CC16-GDI1-TRg-3	single	979.01	682.031	751.126	620.077	858.501	904.472	603.144	701.964	822.632	1	0.6576	0.319828	1	0.783965	0.338336	1	0.773738	0.33926	0.670012	0.704135	0.703299	0.692482	0.0194641	NA	NA	NA	NA
CC16-REB1-TRg-6	single	808.837	535.3	210.892	560.258	540.014	322.151	577.237	455.318	259.835	1	0.624712	0.10869	1	0.545781	0.133374	1	0.524398	0.111968	0.397339	0.432387	0.384547	0.404758	0.0247675	NA	NA	NA	NA
CC16-MRPL37-NRg-2	single	564.502	553.64	1053.02	400.23	744.571	1397.04	422.19	560.208	1330.52	1	0.925776	0.777607	1	1.05341	0.809648	1	0.882148	0.783902	0.928956	0.953793	0.925396	0.936048	0.0154702	NA	NA	NA	NA
CC16-NOC3-TRg-3	single	584.366	487.803	573.89	431.853	651.639	773.402	420.428	478.772	685.858	1	0.787959	0.409387	1	0.854423	0.415402	1	0.757073	0.405781	0.751837	0.764757	0.74505	0.753881	0.010011	NA	NA	NA	NA
CC16-SPC97-TRg-3	single	698.963	288.133	78.2921	503.716	282.011	100.194	379.38	252.005	98.6731	1	0.389119	0.0466933	1	0.317016	0.0461377	1	0.441606	0.0646954	0.134044	0.107512	0.229201	0.156919	0.0639878	NA	NA	NA	NA
CC16-IPP1-TRg-3	single	771.209	735.604	720.383	551.406	786.621	991.001	535.211	658.599	878.992	1	0.900359	0.389388	1	0.807785	0.41687	1	0.818081	0.408515	0.754796	0.759173	0.755625	0.756531	0.00232486	NA	NA	NA	NA
CC16-IPP1-TRg-2	single	1209.33	949.519	662.073	889.891	1350.63	859.743	893.882	1096.63	830.265	1	0.741146	0.22822	1	0.859409	0.224094	1	0.815602	0.231039	0.600354	0.612875	0.6144	0.60921	0.0077071	NA	NA	NA	NA
CC16-PTI1-TRg-3	single	498.282	252.337	76.879	319.098	276.652	125.845	332.756	249.246	152.437	1	0.478026	0.0643168	1	0.49092	0.0914768	1	0.497969	0.11395	0.236865	0.326998	0.382935	0.3156	0.0736991	NA	NA	NA	NA
CC16-PTI1-TRg-5	single	936.735	584.291	440.096	598.491	721.327	639.249	560.922	558.044	587.38	1	0.588785	0.195849	1	0.682458	0.247749	1	0.661404	0.260475	0.536073	0.611159	0.619936	0.589056	0.0460939	NA	NA	NA	NA
CC16-RFC5-NRg-1	single	763.885	643.166	1079.15	541.367	946.313	1355.31	532.255	695.845	1244.25	1	0.794766	0.588906	1	0.989794	0.580693	1	0.869147	0.581484	0.842701	0.864472	0.849857	0.852343	0.0110967	NA	NA	NA	NA
CC16-CDC24-TRg-1	single	820.639	784.623	703.1	621.78	901.364	1052.01	578.591	663.814	849.496	1	0.902512	0.357155	1	0.820852	0.392448	1	0.762737	0.365206	0.733713	0.746096	0.719867	0.733225	0.0131212	NA	NA	NA	NA
CC16-CDC24-TRg-3	single	946.422	624.109	293.336	812.342	771.62	410.997	725.803	628.421	404.08	1	0.622472	0.129203	1	0.537856	0.117354	1	0.575615	0.138483	0.439657	0.399075	0.447801	0.428844	0.0261003	NA	NA	NA	NA
CC16-CDC24-TRg-5	single	697.467	430.108	149.091	540.379	557.636	273.226	459.497	351.138	213.954	1	0.582101	0.0891082	1	0.584324	0.117279	1	0.508036	0.115821	0.340111	0.40845	0.389263	0.379275	0.0352478	NA	NA	NA	NA
CC16-CDC24-TRg-6	single	620.341	360.638	202.64	384.516	507.977	303.341	360.641	344.657	255.058	1	0.548763	0.136172	1	0.748051	0.182985	1	0.635348	0.175919	0.438145	0.546819	0.5183	0.501088	0.0563446	NA	NA	NA	NA
CC16-UTP23-TRg-6	single	618.227	551.745	1056.68	454.359	658.577	1367	550.596	667.588	1144.14	1	0.842432	0.7125	1	0.820746	0.697858	1	0.806076	0.516888	0.89649	0.888358	0.812084	0.865644	0.0465624	NA	NA	NA	NA
CC16-UTP23-TRg-4	single	757.955	640.034	631.452	591.258	773.53	807.86	519.115	648.022	833.416	1	0.797084	0.347286	1	0.740801	0.316926	1	0.8299	0.399344	0.712498	0.681463	0.751663	0.715208	0.0351784	NA	NA	NA	NA
CC16-UTP23-TRg-1	single	573.876	490.406	490.453	548.744	590.543	571.864	409.29	444.778	604.227	1	0.806644	0.356263	1	0.609373	0.241725	1	0.722458	0.367213	0.720177	0.592046	0.714981	0.675735	0.0725231	NA	NA	NA	NA
CC16-RHO3-NRg-4	single	685.417	554.631	979.892	456.977	909.504	1514.69	475.366	556.595	1258.03	1	0.763824	0.595956	1	1.12697	0.768827	1	0.778415	0.65828	0.841074	0.94877	0.867835	0.885893	0.0560726	NA	NA	NA	NA
CC16-TRS23-NRg-1	single	723.628	413.551	243.822	510.033	423.456	279.796	424.844	425.257	273.901	1	0.539459	0.140459	1	0.470123	0.127245	1	0.665461	0.160366	0.44384	0.403595	0.500748	0.449394	0.0488142	NA	NA	NA	NA
CC16-TRS23-NRg-3	single	865.341	434.219	305.284	613.687	615.158	410.368	583.316	440.112	361.016	1	0.473659	0.147065	1	0.567598	0.155105	1	0.501603	0.153947	0.440237	0.474205	0.458135	0.457525	0.0169925	NA	NA	NA	NA
CC16-RSP5-TRg-2	single	892.73	618.914	506.935	596.355	739.593	683.957	621.327	721.163	590.211	1	0.654417	0.236714	1	0.702247	0.266025	1	0.771638	0.236285	0.595071	0.63204	0.613576	0.613562	0.0184847	NA	NA	NA	NA
CC16-RSP5-TRg-1	single	874.511	715.612	605.228	720.439	901.864	839.272	608.193	653.328	676.09	1	0.772425	0.288499	1	0.708836	0.270212	1	0.714151	0.276511	0.663043	0.636974	0.643529	0.647849	0.0135607	NA	NA	NA	NA
CC16-SDA1-NRg-1	single	705.207	593.962	582.977	499.081	753.973	885.719	551.33	636.264	786.382	1	0.795035	0.344609	1	0.855433	0.411646	1	0.767231	0.35479	0.710289	0.762648	0.713391	0.728776	0.029375	NA	NA	NA	NA
CC16-KAP95-TRg-8	single	908.856	525.566	464.931	492.419	689.165	571.97	603.034	723.342	572.657	1	0.545854	0.213248	1	0.792483	0.269425	1	0.797448	0.236212	0.548401	0.649084	0.617284	0.604923	0.0514669	NA	NA	NA	NA
CC16-ACO1-TRg-6	single	659.992	175.688	77.3394	366.713	227.684	138.888	428.157	164.418	117.263	1	0.251274	0.0488488	1	0.351567	0.0878491	1	0.255298	0.0681251	0.0948922	0.27859	0.178934	0.184139	0.0919596	NA	NA	NA	NA
CC16-HTA1-NRg-3	single	576.51	402.295	518.987	479.628	505.073	719.128	490.063	462.71	638.517	1	0.658692	0.375267	1	0.596281	0.347777	1	0.627707	0.324093	0.709715	0.67946	0.667934	0.685703	0.0215786	NA	NA	NA	NA
CC16-HTA1-NRg-2	single	728.981	440.211	373.046	530.849	519.355	608.09	542.665	450.216	555.108	1	0.570018	0.213323	1	0.553981	0.265703	1	0.551556	0.254445	0.553471	0.604461	0.593255	0.583729	0.0267967	NA	NA	NA	NA
CC16-SPN1-TRg-1	single	732.187	621.472	392.937	679.908	725.577	548.9	596.947	563.039	569.62	1	0.801205	0.223714	1	0.604275	0.187259	1	0.627052	0.237355	0.604388	0.527973	0.590826	0.574396	0.0407709	NA	NA	NA	NA
CC16-MOT1-NRg-7	single	1102.49	776.491	831.792	808.599	893.602	1239.19	706.551	681.175	975.454	1	0.664825	0.314509	1	0.625767	0.355471	1	0.640937	0.343409	0.667123	0.690421	0.684644	0.680729	0.0121321	NA	NA	NA	NA
CC16-RPL17A-NRg-4	single	791.06	679.731	642.214	637.414	748.571	928.963	532.991	571.447	808.623	1	0.811096	0.338424	1	0.664987	0.338046	1	0.712781	0.377376	0.708113	0.68499	0.720178	0.704427	0.0178814	NA	NA	NA	NA
CC16-ADA2-TRg-4	single	933.456	619.484	994.996	710.206	996.902	1366.68	678.305	671.943	1309.64	1	0.626441	0.444344	1	0.794822	0.446356	1	0.658579	0.48026	0.745703	0.774204	0.77067	0.763526	0.0155359	NA	NA	NA	NA
CC16-SFH1-NRg-1	single	485.621	336.608	565.788	253.665	393.175	741.506	333.944	356.608	669.763	1	0.654292	0.485677	1	0.877662	0.678036	1	0.709934	0.49888	0.772692	0.888948	0.78871	0.816783	0.0630078	NA	NA	NA	NA
CC16-SPC97-NRg-5	single	775.026	307.431	48.5455	657.202	338.63	106.287	620.646	286.228	71.2308	1	0.374435	0.026111	1	0.291761	0.0375129	1	0.306597	0.0285478	-0.014049	0.0468112	-0.014988	0.00592469	0.0354118	NA	NA	NA	NA
CC16-PRP22-TRg-3	single	685.651	377.692	180.955	448.29	547.017	270.266	458.207	452.103	239.76	1	0.519971	0.110017	1	0.690944	0.13984	1	0.655959	0.130156	0.379228	0.471217	0.447501	0.432648	0.0477592	NA	NA	NA	NA
CC16-SEN15-TRg-2	single	552.607	502.05	514.718	368.154	564.353	671.298	422.211	486.024	610.906	1	0.857579	0.388279	1	0.868006	0.422945	1	0.765294	0.35991	0.748491	0.771019	0.716642	0.745384	0.0273216	NA	NA	NA	NA
CC16-RPL3-NRg-2	single	626.521	319.395	143.111	481.66	415.353	208.805	367.697	272.619	168.515	1	0.481212	0.0952202	1	0.488291	0.100554	1	0.492908	0.113998	0.334614	0.349766	0.381865	0.355415	0.0241266	NA	NA	NA	NA
CC16-ISD11-NRg-2	single	605.76	463.494	673.687	454.499	555.327	1066.21	382.273	455.111	842.951	1	0.72225	0.463605	1	0.691858	0.544137	1	0.791486	0.548501	0.772562	0.807207	0.824656	0.801475	0.0265156	NA	NA	NA	NA
CC16-HEM12-TRg-8	single	721.647	716.614	1272.36	516.933	829.432	1853.15	571.292	811.293	1610.42	1	0.937356	0.73498	1	0.908548	0.831525	1	0.944105	0.701181	0.91645	0.943366	0.905639	0.921818	0.0194276	NA	NA	NA	NA
CC16-SEC10-TRg-1	single	821.45	527.779	163.535	542.246	714.192	307.208	547.254	521.351	316.733	1	0.606478	0.0829892	1	0.745797	0.131412	1	0.633348	0.143964	0.327245	0.46464	0.468389	0.420091	0.080429	NA	NA	NA	NA
CC16-HTB1-TRg-7	single	839.846	736.232	1160.97	754.981	749.205	1484.82	562.755	633.599	1480.63	1	0.827484	0.576255	1	0.561909	0.456181	1	0.748506	0.65445	0.841973	0.739696	0.861886	0.814519	0.0655586	NA	NA	NA	NA
CC16-TTI2-TRg-1	single	895.49	730.551	1160.68	669.808	1065.83	1405.69	549.295	810.092	1426.82	1	0.770077	0.540309	1	0.901033	0.486785	1	0.980457	0.646118	0.817783	0.810063	0.88977	0.839205	0.0439604	NA	NA	NA	NA
CC16-ACP1-TRg-2	single	680.309	500.507	364.974	483.455	622.886	553.539	462.283	483.342	475.797	1	0.694462	0.223639	1	0.729548	0.265577	1	0.695099	0.256013	0.587858	0.636011	0.621381	0.615083	0.0246862	NA	NA	NA	NA
CC16-ACP1-TRg-4	single	975.769	713.736	856.791	841.88	1015	1254.02	633.89	784.064	1156.27	1	0.690455	0.366032	1	0.68268	0.345503	1	0.822315	0.453728	0.708973	0.693404	0.782165	0.72818	0.0473954	NA	NA	NA	NA
CC16-GAL11-NRg-10	single	497.661	303.826	254.962	450.022	363.33	292.704	392.902	303.515	257.433	1	0.576283	0.213567	1	0.457161	0.150867	1	0.513566	0.162978	0.55501	0.442468	0.474936	0.490805	0.0579251	NA	NA	NA	NA
CC16-UTP22-TRg-2	single	743.461	663.892	1071.5	575.663	842.957	1335.18	514.098	655.065	1226.88	1	0.842913	0.600794	1	0.82916	0.537985	1	0.847108	0.593617	0.854406	0.82522	0.852006	0.843878	0.0162021	NA	NA	NA	NA
CC16-MST1-NRg-5	single	352.102	123.318	119.258	260.355	208.843	115.865	286.887	204.835	134.072	1	0.330599	0.141192	1	0.454208	0.103225	1	0.474672	0.116245	0.388801	0.347922	0.382354	0.373025	0.0219782	NA	NA	NA	NA
CC16-RIB7-NRg-2	single	806.246	671.087	1188.02	739.258	1036.07	1355.55	531.611	701.387	1397.18	1	0.785698	0.614252	1	0.793585	0.425324	1	0.87713	0.653744	0.851796	0.762095	0.87986	0.83125	0.0615125	NA	NA	NA	NA
CC16-MCD1-TRg-6	single	621.749	381.539	547.014	434.857	565.705	741.952	400.161	443.728	591.136	1	0.579253	0.366754	1	0.736622	0.395757	1	0.737194	0.367452	0.68926	0.735717	0.717465	0.714147	0.0234059	NA	NA	NA	NA
CC16-MCD1-TRg-5	single	610.804	325.3	491.164	442.271	567.875	685.096	380.746	421.216	502.537	1	0.502721	0.335209	1	0.727054	0.359304	1	0.735479	0.328308	0.65073	0.710329	0.689355	0.683471	0.0302321	NA	NA	NA	NA
CC16-GPI8-NRg-2	single	874.362	585.143	415.236	525.592	670.176	497.124	472.335	601.628	499.499	1	0.631707	0.197968	1	0.722007	0.219389	1	0.846795	0.263047	0.546826	0.587591	0.650788	0.595068	0.0523825	NA	NA	NA	NA
CC16-THS1-TRg-2	single	704.249	687.035	840.476	572.535	750.912	1081.47	528.246	633.943	1040.12	1	0.920867	0.497497	1	0.742657	0.438139	1	0.797836	0.489776	0.817948	0.761803	0.797585	0.792445	0.028423	NA	NA	NA	NA
CC16-RRP7-TRg-2	single	782.991	576.852	462.51	671.821	764.831	788.673	493.665	591.025	617.162	1	0.695428	0.246238	1	0.644635	0.272297	1	0.795928	0.310968	0.611813	0.627953	0.685028	0.641598	0.0384676	NA	NA	NA	NA
CC16-RRP7-TRg-5	single	768.544	455.557	284.6	639.559	650.174	417.896	472.996	474.392	434.625	1	0.559523	0.154368	1	0.57564	0.151561	1	0.666777	0.228563	0.47138	0.47011	0.588562	0.510017	0.0680248	NA	NA	NA	NA
CC16-SMX2-NRg-7	single	719.861	703.452	1174.6	581.174	961.055	1761.18	472.032	778.772	1304.18	1	0.922423	0.680196	1	0.936362	0.702904	1	1.09683	0.687252	0.895456	0.905299	0.917927	0.906227	0.0112642	NA	NA	NA	NA
CC16-RRP45-TRg-5	single	781.714	474.956	461.593	677.56	724.499	618.268	510.025	524.118	497.75	1	0.573521	0.246152	1	0.605469	0.211655	1	0.683184	0.242755	0.589556	0.558471	0.606248	0.584758	0.0242476	NA	NA	NA	NA
CC16-RRP45-TRg-4	single	635.486	415.343	261.874	539.299	423.647	296.821	446.389	329.929	304.128	1	0.616943	0.171782	1	0.444812	0.127663	1	0.491369	0.169469	0.509037	0.398038	0.479508	0.462195	0.0574896	NA	NA	NA	NA
CC16-CNS1-TRg-2	single	614.228	308.589	287.005	433.701	394.142	356.334	417.104	308.573	327.972	1	0.474237	0.194783	1	0.514593	0.190575	1	0.491828	0.195587	0.509836	0.513833	0.515045	0.512905	0.00272529	NA	NA	NA	NA
CC16-FBP1-NRg-9	single	618.613	473.92	744.766	419.889	515.32	1000.36	460.256	550.899	858.439	1	0.723152	0.50187	1	0.694934	0.552614	1	0.795743	0.463937	0.792309	0.811538	0.783886	0.795911	0.0141735	NA	NA	NA	NA
CC16-GCD11-NRg-1	single	741.905	500.958	436.075	519.094	620.951	569.763	523.523	516.118	464.389	1	0.637379	0.245021	1	0.677349	0.254593	1	0.655411	0.220645	0.600562	0.617031	0.57787	0.598488	0.0196627	NA	NA	NA	NA
CC16-RPL10-TRg-2	single	599.891	506.362	961.753	413.825	707.558	1423.04	478.286	638.946	1310.06	1	0.79677	0.668317	1	0.96816	0.797624	1	0.88813	0.681324	0.874257	0.940387	0.891508	0.902051	0.0343025	NA	NA	NA	NA
CC16-NUP192-TRg-4	single	858.764	375.073	190.942	444.13	425.965	360.208	611.379	480.074	246.101	1	0.412275	0.0926871	1	0.543082	0.188123	1	0.522033	0.100127	0.310164	0.51683	0.3564	0.394465	0.108464	NA	NA	NA	NA
CC16-NUP145-NRg-4	single	446.357	418.4	336.119	376.604	591.279	480.414	369.092	353.669	372.293	1	0.884817	0.313907	1	0.889015	0.29589	1	0.637034	0.2509	0.699532	0.685465	0.60636	0.663786	0.0502271	NA	NA	NA	NA
CC16-HEM12-TRg-6	single	491.902	562.604	892.53	359.118	627.037	1155.75	352.112	516.546	995.481	1	1.07961	0.756372	1	0.988685	0.746495	1	0.975278	0.703235	0.939795	0.926425	0.910099	0.92544	0.0148724	NA	NA	NA	NA
CC16-PLC1-TRg-3	single	682.565	481.717	243.245	597.009	611.042	306.743	527.662	484.153	329.019	1	0.666181	0.148556	1	0.579551	0.119177	1	0.609995	0.155101	0.481964	0.411474	0.482485	0.458641	0.0408489	NA	NA	NA	NA
CC16-RPA43-TRg-1	single	576.699	683.608	819.722	560.455	900.513	1062.55	487.211	499.773	982.073	1	1.11893	0.592528	1	0.90981	0.439752	1	0.681957	0.50139	0.883565	0.786062	0.785326	0.818317	0.0565071	NA	NA	NA	NA
CC16-RPB7-NRg-2	single	772.698	518.482	693.134	572.808	600.604	859.163	610.443	638.294	752.778	1	0.633385	0.373937	1	0.593718	0.347909	1	0.695145	0.30674	0.704331	0.679058	0.666071	0.683153	0.0194558	NA	NA	NA	NA
CC16-RPB7-NRg-3	single	847.608	400.948	223.505	620.395	552.376	357.097	634.906	447.417	314.778	1	0.446517	0.109922	1	0.50416	0.133511	1	0.468493	0.123323	0.361495	0.423516	0.395456	0.393489	0.0310573	NA	NA	NA	NA
CC16-NSL1-NRg-1	single	784.475	465.931	172.418	644.845	544.964	247.27	505.852	428.447	270.78	1	0.560644	0.091621	1	0.478536	0.0889438	1	0.563085	0.13315	0.342664	0.317118	0.435562	0.365115	0.0623318	NA	NA	NA	NA
CC16-UTP6-TRg-3	single	933.845	629.53	587.512	734.603	838.973	807.01	701.408	715.829	782.918	1	0.636335	0.262261	1	0.646691	0.254815	1	0.678483	0.277648	0.61718	0.611918	0.63865	0.622583	0.0141613	NA	NA	NA	NA
CC16-UTP6-TRg-1	single	529.805	405.298	362.766	416.271	470.411	461.573	438.638	470.463	415.002	1	0.722109	0.285432	1	0.639887	0.257196	1	0.713049	0.235339	0.652653	0.613	0.603501	0.623051	0.0260719	NA	NA	NA	NA
CC16-YJU2-TRg-5	single	763.704	589.821	342.913	616.086	702.178	534.498	616.738	532.233	512.466	1	0.729021	0.187176	1	0.645369	0.201235	1	0.573722	0.206687	0.549452	0.553334	0.546405	0.54973	0.00347301	NA	NA	NA	NA
CC16-FRS2-NRg-5	single	697.559	361.6	254.749	586.266	465.034	412.923	524.44	358.698	329.22	1	0.489319	0.152238	1	0.44915	0.16337	1	0.454709	0.156149	0.452524	0.460115	0.450355	0.454331	0.00512465	NA	NA	NA	NA
CC16-TIF35-NRg-2	single	703.914	475.385	347.388	549.009	615.073	526.34	522.878	456.574	484.181	1	0.637486	0.205725	1	0.634379	0.222375	1	0.580511	0.230333	0.557374	0.576048	0.574532	0.569318	0.0103718	NA	NA	NA	NA
CC16-GPI15-TRg-1	single	647.627	658.994	1039.48	579.029	983.301	1452.55	425.729	706.179	1257.77	1	0.960508	0.669087	1	0.961584	0.581873	1	1.10276	0.734882	0.89604	0.861648	0.935111	0.897599	0.0367563	NA	NA	NA	NA
CC16-NOP1-NRg-5	single	742.929	543.899	374.207	648.507	595.148	564.601	590.346	538.176	580.575	1	0.691059	0.20997	1	0.519651	0.201942	1	0.606063	0.244625	0.571704	0.529277	0.594367	0.565116	0.033041	NA	NA	NA	NA
CC16-GPI15-TRg-4	single	751.205	662.319	728.233	491.447	735.914	1116.11	529.463	733.891	990.331	1	0.832249	0.404113	1	0.847914	0.526777	1	0.921502	0.465257	0.754922	0.822589	0.801467	0.792993	0.0346202	NA	NA	NA	NA
CC16-COG4-TRg-1	single	756.966	378.612	258.787	481.805	384.315	400.224	523.398	453.654	381.943	1	0.472131	0.142514	1	0.451666	0.192678	1	0.576226	0.181516	0.432095	0.501541	0.514807	0.482814	0.0444223	NA	NA	NA	NA
CC16-TFA1-TRg-1	single	567.12	443.705	395.329	480.76	564.612	571.515	436.061	441.666	525.277	1	0.738522	0.290586	1	0.665003	0.275739	1	0.67336	0.299634	0.659661	0.634636	0.656615	0.650304	0.013654	NA	NA	NA	NA
CC16-RHO1-NRg-2	single	954.751	421.477	219.348	714.21	600.883	267.025	653.519	407.441	177.146	1	0.416705	0.095771	1	0.476393	0.0867213	1	0.414483	0.0674252	0.319484	0.310347	0.232125	0.287319	0.0480171	NA	NA	NA	NA
CC16-RHO1-NRg-1	single	761.299	584.568	869.822	574.299	806.761	1094.77	578.639	680.429	1096.79	1	0.724811	0.476285	1	0.795442	0.442164	1	0.781764	0.471483	0.779639	0.771962	0.785835	0.779145	0.00694992	NA	NA	NA	NA
CC16-CDC55-NRg-2	single	559.079	579.472	654.315	430.592	634.495	984.791	357.752	457.764	791.572	1	0.978372	0.487872	1	0.834379	0.53049	1	0.850667	0.550373	0.820086	0.822474	0.833793	0.825451	0.00732221	NA	NA	NA	NA
CC16-IDI1-NRg-7	single	990.222	958.358	933.811	800.563	1197.6	1427.62	654.967	971.458	1150.48	1	0.913565	0.393113	1	0.847064	0.413635	1	0.986063	0.436927	0.758824	0.762709	0.793727	0.771753	0.0191288	NA	NA	NA	NA
CC16-RPL32-TRg-5	single	483.782	381.307	438.892	299.031	511.5	429.62	411.995	482.47	294.667	1	0.743993	0.37818	1	0.968572	0.333248	1	0.778537	0.177905	0.725634	0.724714	0.544455	0.664934	0.104339	NA	NA	NA	NA
CC16-RPB5-TRg-4	single	764.243	608.286	729.56	571.286	749.738	1090.82	489.117	547.65	852.821	1	0.751313	0.397943	1	0.743118	0.442893	1	0.744373	0.433704	0.739351	0.764541	0.759554	0.754482	0.0133391	NA	NA	NA	NA
CC16-DIP2-TRg-5	single	588.336	416.737	497.007	458.559	582.14	629.991	492.911	437.183	502.097	1	0.668623	0.35215	1	0.718842	0.318667	1	0.589651	0.253378	0.695721	0.679356	0.599898	0.658325	0.0512563	NA	NA	NA	NA
CC16-DIP2-TRg-1	single	1016.97	638.135	415.776	624.853	680.346	638.827	533.809	671.163	629.837	1	0.592311	0.170429	1	0.61653	0.23714	1	0.835878	0.293489	0.502396	0.588655	0.676362	0.589138	0.0869842	NA	NA	NA	NA
CC16-RPC40-TRg-2	single	614.048	535.825	803.844	397.471	755.84	833.558	458.937	617.53	834.089	1	0.823692	0.545709	1	1.07678	0.48644	1	0.894552	0.452073	0.827983	0.830384	0.790947	0.816438	0.0221087	NA	NA	NA	NA
CC16-CDC6-TRg-5	single	687.182	527.583	743.773	449.596	608.642	957.871	417.535	506.247	926.402	1	0.724708	0.45119	1	0.766552	0.494179	1	0.806065	0.551893	0.766244	0.795196	0.828279	0.796573	0.0310407	NA	NA	NA	NA
CC16-CDC6-TRg-3	single	596.852	321	286.658	529.66	459.084	292.05	389.484	345.924	291.825	1	0.507671	0.200211	1	0.490792	0.127897	1	0.590461	0.186373	0.524467	0.409806	0.524141	0.486138	0.0661055	NA	NA	NA	NA
CC16-DAD2-TRg-2	single	844.629	412.021	114.142	655.945	414.5	198.457	644.267	373.14	102.164	1	0.460466	0.0563341	1	0.357816	0.0701775	1	0.385041	0.0394439	0.199804	0.225103	0.0911287	0.172012	0.0711801	NA	NA	NA	NA
CC16-RVS161-TRg-2	single	711.697	626.383	483.428	559.435	743.924	606.269	472.481	603.236	507.424	1	0.830786	0.283157	1	0.752975	0.251371	1	0.848796	0.267138	0.666801	0.626058	0.654873	0.649244	0.0209471	NA	NA	NA	NA
CC16-RVS161-TRg-1	single	844.851	703.51	625.396	670.318	856.592	952.013	562.431	661.577	790.437	1	0.786021	0.308579	1	0.723593	0.329428	1	0.78201	0.349581	0.681681	0.688323	0.711929	0.693978	0.0158973	NA	NA	NA	NA
CC16-SUP45-NRg-3	single	789.747	530.62	432.784	525.844	716.28	650.296	516.727	644.997	509.264	1	0.63422	0.228441	1	0.771307	0.286849	1	0.829845	0.245149	0.582672	0.661458	0.631045	0.625058	0.0397326	NA	NA	NA	NA
CC16-SRB6-NRg-5	single	693.574	484.376	479.28	467.483	606.495	729.399	478.986	497.282	679.497	1	0.659226	0.288063	1	0.73462	0.361908	1	0.690208	0.352869	0.644441	0.713304	0.69988	0.685875	0.0365055	NA	NA	NA	NA
CC16-RPC11-TRg-4	single	788.74	698.751	561.393	669.872	767.316	798.474	571.236	638.154	783.923	1	0.836244	0.296705	1	0.64861	0.276483	1	0.742695	0.341355	0.679106	0.632431	0.700111	0.670549	0.0346418	NA	NA	NA	NA
CC16-RKI1-TRg-8	single	1106.97	1347.02	1850.34	1063.69	1686.2	2311.94	808.644	1285.73	1997.01	1	1.14863	0.696795	1	0.897623	0.504151	1	1.05704	0.614286	0.926644	0.818291	0.885934	0.876956	0.0547316	NA	NA	NA	NA
CC16-NIP7-TRg-3	single	637.09	526.857	568.783	528.138	590.417	694.62	511.323	534.985	796.487	1	0.780614	0.372166	1	0.633013	0.305069	1	0.69558	0.387465	0.727199	0.653951	0.723889	0.70168	0.0413674	NA	NA	NA	NA
CC16-RPL33A-NRg-12	single	712.414	556.445	470.11	586.25	632.589	665.191	497.771	455.794	600.954	1	0.737282	0.275079	1	0.610998	0.263186	1	0.608751	0.300304	0.645913	0.613377	0.645563	0.634951	0.0186848	NA	NA	NA	NA
CC16-SAM50-TRg-4	single	301.678	272.518	539.744	235.633	312.403	801.862	293.311	394.704	642.141	1	0.852699	0.745822	1	0.750725	0.789336	1	0.89463	0.544567	0.909182	0.908547	0.836968	0.884899	0.0415109	NA	NA	NA	NA
CC16-NOP4-NRg-1	single	900.632	593.774	727.997	565.218	792.726	982.007	603.261	580.852	930.484	1	0.622326	0.336956	1	0.794161	0.402993	1	0.640118	0.383665	0.676565	0.748848	0.711895	0.712436	0.0361442	NA	NA	NA	NA
CC16-NOP4-NRg-3	single	814.066	556.41	532.169	589.395	719.465	787.82	583.709	473.685	651.56	1	0.645177	0.272509	1	0.691203	0.310042	1	0.539502	0.277656	0.628242	0.668063	0.612291	0.636199	0.0287247	NA	NA	NA	NA
CC16-SMX2-TRg-5	single	559.295	455.981	294.3	393.99	542.237	410.304	337.208	454.784	389.501	1	0.769573	0.219352	1	0.779303	0.241557	1	0.89662	0.287315	0.594887	0.620167	0.679177	0.631411	0.043255	NA	NA	NA	NA
CC16-POL12-NRg-2	single	819.121	413.681	321.853	631.37	530.518	313.531	489.796	432.746	325.967	1	0.476719	0.163795	1	0.475793	0.115185	1	0.587379	0.165542	0.467609	0.38036	0.494242	0.447404	0.0595689	NA	NA	NA	NA
CC16-BMS1-NRg-2	single	789.196	594.493	778.238	536.929	705.408	1016.69	507.72	604.342	976.609	1	0.711059	0.411073	1	0.743919	0.43921	1	0.791332	0.478459	0.74104	0.762601	0.790865	0.764836	0.0249877	NA	NA	NA	NA
CC16-RPA190-TRg-5	single	649.4	581.226	777.591	503.194	711.648	1056.96	478.087	766.291	920.598	1	0.844844	0.499149	1	0.800813	0.487215	1	1.06558	0.478974	0.808856	0.796717	0.825359	0.810311	0.014376	NA	NA	NA	NA
CC16-ALG14-NRg-4	single	464.05	426.403	625.077	330.889	542.404	766.002	334.807	529.919	810.677	1	0.867362	0.561513	1	0.9282	0.536965	1	1.05224	0.602285	0.840982	0.83773	0.880534	0.853082	0.0238295	NA	NA	NA	NA
CC16-ALG14-NRg-1	single	723.976	664.529	1074.76	539.379	838.19	1608.46	482.86	792.658	1380.67	1	0.866431	0.618843	1	0.879935	0.691695	1	1.09135	0.711241	0.864888	0.894176	0.925832	0.894965	0.0304799	NA	NA	NA	NA
CC16-PRE5-NRg-1	single	677.513	393.74	374.705	453.757	593.039	436.215	425.007	517.301	378.545	1	0.548575	0.230549	1	0.740051	0.222985	1	0.809183	0.221549	0.568254	0.594449	0.603124	0.588609	0.0181537	NA	NA	NA	NA
CC16-BIG1-NRg-2	single	970.901	705.185	717.583	735.334	913.476	986.161	649.082	740.454	915.702	1	0.685602	0.308097	1	0.703419	0.311073	1	0.758402	0.350916	0.665572	0.670899	0.709346	0.681939	0.0238839	NA	NA	NA	NA
CC16-TFA2-TRg-4	single	704.969	436.895	172.374	449.921	497.812	281.163	422.138	372.347	306.518	1	0.584994	0.101928	1	0.626514	0.144951	1	0.586399	0.180613	0.373904	0.468829	0.515588	0.452774	0.0721933	NA	NA	NA	NA
CC16-IMP4-TRg-6	single	641.339	502.015	765.98	458.712	606.748	971.855	397.035	515.311	865.743	1	0.738879	0.497876	1	0.74898	0.491429	1	0.862861	0.542387	0.792809	0.791149	0.831817	0.805258	0.0230157	NA	NA	NA	NA
CC16-PAN1-NRg-1	single	941.267	738.392	403.849	705.27	846.886	674.512	617.873	780.577	512.497	1	0.740488	0.178854	1	0.679941	0.221837	1	0.839879	0.20632	0.540005	0.583428	0.589804	0.571079	0.0270991	NA	NA	NA	NA
CC16-UTP13-TRg-2	single	662.231	556.972	461.374	514.058	597.774	584.764	451.574	469.696	543.51	1	0.793905	0.290426	1	0.658456	0.263856	1	0.691495	0.299383	0.667843	0.62261	0.659465	0.649973	0.024064	NA	NA	NA	NA
CC16-KAE1-NRg-3	single	675.639	710.42	1014.65	524.138	789.245	1527.63	509.978	635.045	1242.87	1	0.992534	0.626028	1	0.852644	0.67604	1	0.827854	0.606212	0.883371	0.884893	0.854552	0.874272	0.0170953	NA	NA	NA	NA
CC16-ERG20-TRg-1	single	761.134	645.618	675.63	567.31	899.158	1012.52	499.685	648.924	1007.23	1	0.80068	0.370032	1	0.897464	0.413983	1	0.863372	0.501396	0.728696	0.769565	0.812462	0.770241	0.0418867	NA	NA	NA	NA
CC16-CDC20-TRg-6	single	476.762	228.197	106.375	440.303	265.662	154.838	442.719	197.389	118.268	1	0.451806	0.0930098	1	0.341649	0.081569	1	0.296411	0.066449	0.321556	0.256965	0.189953	0.256158	0.0658051	NA	NA	NA	NA
CC16-PWP2-NRg-2	single	918.204	855.147	1401.94	645.105	1116	1856.49	573.692	901.179	1745.42	1	0.879115	0.636477	1	0.979574	0.667514	1	1.04432	0.756783	0.873504	0.897719	0.936106	0.902443	0.0315668	NA	NA	NA	NA
CC16-COG1-NRg-1	single	504.512	146.165	113.132	358.789	212.211	176.218	334.445	205.087	159.64	1	0.273474	0.0934775	1	0.334911	0.113923	1	0.407675	0.118732	0.265046	0.337249	0.370083	0.324126	0.0537344	NA	NA	NA	NA
CC16-RPL1B-TRg-4	single	800.855	537.941	617.938	543.559	763.884	815.803	572.859	584.471	689.929	1	0.634053	0.321649	1	0.79576	0.348127	1	0.67829	0.299575	0.667221	0.712904	0.657405	0.679177	0.0296184	NA	NA	NA	NA
CC16-RPL1B-TRg-7	single	526.009	498.277	845.551	452.881	695.115	1078.95	416.56	570.31	921.186	1	0.894174	0.670098	1	0.86911	0.552605	1	0.910193	0.55007	0.888181	0.837261	0.841437	0.855626	0.0282707	NA	NA	NA	NA
CC16-UTP20-TRg-3	single	849.791	730.833	640.116	536.31	873.764	828.802	510.432	608.266	795.31	1	0.811802	0.314006	1	0.922528	0.358454	1	0.792239	0.387568	0.689703	0.737134	0.738922	0.721919	0.0279148	NA	NA	NA	NA
CC16-UTP20-TRg-4	single	860.269	608.155	872.357	634.218	806.776	1231.58	599.567	757.413	980.811	1	0.667305	0.422718	1	0.720304	0.450425	1	0.839837	0.406908	0.74064	0.765123	0.75767	0.754478	0.0125499	NA	NA	NA	NA
CC16-RPL25-TRg-4	single	458.773	391.72	308.785	331.905	461.811	423.068	383.649	351.808	381.208	1	0.805977	0.280575	1	0.787865	0.295662	1	0.609638	0.247159	0.66105	0.671381	0.597591	0.643341	0.0399556	NA	NA	NA	NA
CC16-RPL25-TRg-2	single	517.922	423.295	360.081	440.078	542.493	454.085	380.28	323.635	421.363	1	0.771478	0.28982	1	0.698018	0.239335	1	0.565785	0.275614	0.66403	0.605212	0.615938	0.628394	0.0313246	NA	NA	NA	NA
CC16-MCM7-NRg-1	single	919.982	694.108	851.053	716.085	888.362	1169.99	648.891	701.59	1006.01	1	0.712184	0.385628	1	0.702469	0.378979	1	0.718807	0.385639	0.725428	0.719549	0.7265	0.723826	0.00374238	NA	NA	NA	NA
CC16-MRP49-TRg-5	single	608.099	594.156	865.613	476.82	800.111	1157.58	504.282	561.726	1225.03	1	0.922296	0.593391	1	0.950161	0.563111	1	0.740545	0.604257	0.861694	0.852172	0.840933	0.8516	0.0103924	NA	NA	NA	NA
CC16-ERO1-NRg-3	single	437.249	128.75	189.279	341.019	236.063	279.763	299.304	228.63	299.991	1	0.277948	0.180454	1	0.39197	0.190288	1	0.507832	0.249313	0.429492	0.48215	0.578718	0.496787	0.0756819	NA	NA	NA	NA
CC16-UTP5-TRg-7	single	363.528	310.772	439.875	246.339	400.878	620.508	319.717	334.867	477.926	1	0.806955	0.504409	1	0.92147	0.584269	1	0.696316	0.37183	0.806169	0.857762	0.71383	0.792587	0.0729208	NA	NA	NA	NA
CC16-MCM4-NRg-1	single	737.703	631.587	303.418	626.764	622.295	440.504	439.519	487.797	332.997	1	0.808157	0.171455	1	0.562204	0.163021	1	0.737839	0.188457	0.539622	0.485411	0.55252	0.525851	0.0356109	NA	NA	NA	NA
CC16-PRE3-NRg-1	single	708.371	556.757	742.774	563.443	821.824	942.421	484.057	609.666	945.824	1	0.741906	0.437106	1	0.825906	0.387966	1	0.837329	0.48603	0.761103	0.743963	0.801245	0.76877	0.0294004	NA	NA	NA	NA
CC16-FCF1-NRg-1	single	469.018	369.606	266.113	388.464	427.917	332.156	373.21	355.753	320.903	1	0.743864	0.23652	1	0.62375	0.198331	1	0.633716	0.213879	0.609606	0.545821	0.5663	0.573909	0.0325658	NA	NA	NA	NA
CC16-CUS1-NRg-1	single	775.515	720.585	742.878	503.335	920.36	819.752	560.51	706.456	800.635	1	0.87708	0.399318	1	1.03539	0.377767	1	0.837919	0.355304	0.758007	0.763381	0.723887	0.748425	0.0214197	NA	NA	NA	NA
CC16-PSF1-TRg-2	single	668.388	660.231	1106.29	502.491	871.52	1264.18	508.537	707.263	1197.79	1	0.932419	0.689974	1	0.982089	0.583554	1	0.924611	0.585878	0.900224	0.864788	0.858833	0.874615	0.022377	NA	NA	NA	NA
CC16-BCP1-TRg-2	single	744.216	784.877	881.967	499.648	963.783	1372.37	517.394	780.22	1159.9	1	0.995512	0.49402	1	1.09224	0.637096	1	1.00253	0.557631	0.82518	0.898714	0.855926	0.85994	0.0369309	NA	NA	NA	NA
CC16-PAN1-TRg-1	single	886.788	783.812	585.829	718.795	1165.47	837.364	590.559	906.743	809.341	1	0.834327	0.275386	1	0.918117	0.270214	1	1.02075	0.340892	0.660412	0.666734	0.736355	0.687834	0.0421395	NA	NA	NA	NA
CC16-PAN1-TRg-3	single	638.259	542.167	262.06	496.138	714.952	413.012	535.11	555.456	350.728	1	0.801826	0.171157	1	0.815974	0.19309	1	0.690091	0.163033	0.538287	0.570102	0.509005	0.539131	0.0305569	NA	NA	NA	NA
CC16-PAN1-TRg-4	single	638.574	524.321	191.204	389.499	549.159	312.959	350.662	419.876	257.441	1	0.775052	0.124818	1	0.79835	0.186371	1	0.796035	0.182616	0.456341	0.558837	0.553471	0.522883	0.0576896	NA	NA	NA	NA
CC16-VPS3-TRg-2	single	1157.53	893.124	967.975	756.37	1192.05	1369.04	728.187	866.46	1213.58	1	0.728325	0.348598	1	0.892403	0.419837	1	0.791054	0.414548	0.703053	0.772385	0.755384	0.743607	0.0361354	NA	NA	NA	NA
CC16-YIL060W-NRg-1	single	714.84	443.677	410.946	597.362	475.165	506.941	615.404	447.335	484.954	1	0.585871	0.239644	1	0.45041	0.196842	1	0.483251	0.196015	0.585385	0.506506	0.513561	0.535151	0.0436468	NA	NA	NA	NA
CC16-VPS53-NRg-1	single	671.36	300.129	185.421	422.945	379.393	191.988	482.975	282.126	135.752	1	0.421985	0.115132	1	0.507933	0.10529	1	0.388347	0.069915	0.366442	0.365679	0.233596	0.321905	0.0764796	NA	NA	NA	NA
CC16-CYR1-TRg-4	single	623.753	427.92	412.873	499.845	683.602	534.939	451.366	523.944	401.209	1	0.647581	0.275928	1	0.774408	0.248238	1	0.771714	0.221101	0.631752	0.626186	0.59717	0.618369	0.0185689	NA	NA	NA	NA
CC16-CYR1-TRg-7	single	596.401	381.855	161.103	477.014	404.959	296.154	535.646	418.545	174.384	1	0.604372	0.112604	1	0.480709	0.144008	1	0.519475	0.0809802	0.402276	0.436744	0.303376	0.380798	0.0692293	NA	NA	NA	NA
CC16-MPS1-NRg-1	single	479.659	231.352	127.19	335.733	383.861	187.186	322.599	241.506	229.561	1	0.455287	0.110538	1	0.647412	0.129324	1	0.497697	0.177004	0.365115	0.444407	0.491733	0.433752	0.0639778	NA	NA	NA	NA
CC16-SRP1-TRg-5	single	1119.89	521.628	196.111	769.387	686.23	269.413	842.45	526.739	208.343	1	0.439673	0.0729992	1	0.505041	0.0812218	1	0.415673	0.0615152	0.258544	0.300871	0.20978	0.256398	0.0455832	NA	NA	NA	NA
CC16-SRP1-TRg-4	single	777.441	352.4	132.142	580.748	518.845	238.656	556.208	389.281	150.078	1	0.42787	0.0708538	1	0.505885	0.0953199	1	0.465292	0.0671165	0.248041	0.340624	0.244292	0.277653	0.0545674	NA	NA	NA	NA
CC16-TAF12-TRg-2	single	727.168	309.291	84.6274	492.503	442.983	168.716	522.476	368.579	139.361	1	0.401492	0.048514	1	0.509307	0.0794597	1	0.468992	0.0663473	0.1471	0.296417	0.242354	0.228624	0.0755992	NA	NA	NA	NA
CC16-TAF12-TRg-3	single	659.635	199.53	69.7189	499.343	338.152	119.505	545.74	309.299	96.8225	1	0.285528	0.0440593	1	0.383455	0.055512	1	0.376784	0.0441305	0.0840859	0.175119	0.116386	0.125197	0.0461516	NA	NA	NA	NA
CC16-POP4-TRg-1	single	881.397	746.847	771.496	627.72	948.507	991.587	557.732	677.414	870.826	1	0.799843	0.364883	1	0.855611	0.366407	1	0.807474	0.388378	0.725112	0.733896	0.741629	0.733546	0.00826397	NA	NA	NA	NA
CC16-SPT16-TRg-1	single	591.028	503.154	513.578	455.632	701.389	697.859	406.965	472.732	610.416	1	0.803596	0.362234	1	0.871659	0.355265	1	0.772251	0.373093	0.72385	0.7284	0.726574	0.726275	0.00228977	NA	NA	NA	NA
CC16-NUP82-TRg-4	single	688.652	678.217	519.633	578.319	743.598	865.424	533.757	598.432	766.672	1	0.929636	0.314549	1	0.728069	0.347105	1	0.74537	0.357285	0.705721	0.701951	0.711798	0.70649	0.00496818	NA	NA	NA	NA
CC16-DML1-TRg-3	single	946.246	828.508	1307.17	634.507	937.007	1954.76	658.998	832.867	1829.02	1	0.826489	0.575865	1	0.836196	0.71459	1	0.840217	0.69037	0.841667	0.89636	0.888389	0.875472	0.0295458	NA	NA	NA	NA
CC16-RPA43-NRg-3	single	656.546	471.951	444.884	510.865	689.395	649.846	452.482	451.887	627.468	1	0.678541	0.282471	1	0.764124	0.295055	1	0.66394	0.344936	0.642916	0.667354	0.689796	0.666689	0.023447	NA	NA	NA	NA
CC16-STU2-NRg-3	single	904.572	604.282	615.625	660.812	842.513	904.392	642.229	716.216	836.978	1	0.630582	0.283703	1	0.721939	0.317452	1	0.741402	0.32417	0.635561	0.678906	0.687142	0.667203	0.0277107	NA	NA	NA	NA
CC16-POP4-NRg-4	single	720.916	558.499	601.635	539.696	705.327	768.06	457.706	540.374	788.939	1	0.731278	0.347888	1	0.740019	0.330099	1	0.784889	0.428752	0.703015	0.691407	0.762811	0.719078	0.0383165	NA	NA	NA	NA
CC16-MCD1-TRg-2	single	519.877	451.772	927.758	469.432	662.94	1205.49	429.479	607.154	1003.25	1	0.820281	0.743919	1	0.799657	0.595648	1	0.939847	0.581055	0.904092	0.84622	0.85867	0.86966	0.0304611	NA	NA	NA	NA
CC16-RPS3-NRg-4	single	1072.1	711.026	656.923	811.498	871.304	953.056	722.056	785.097	917.636	1	0.62603	0.255429	1	0.607972	0.272414	1	0.722858	0.316117	0.608778	0.621324	0.678011	0.636038	0.0368872	NA	NA	NA	NA
CC16-PRP9-TRg-4	single	779.349	632.556	945.063	544.821	755.884	1243.5	484.312	626.837	1197.77	1	0.766146	0.505499	1	0.785603	0.529407	1	0.860459	0.615174	0.800733	0.81504	0.862622	0.826132	0.0324012	NA	NA	NA	NA
CC16-RPP1-NRg-2	single	595.547	566.935	693.629	409.078	679.559	1033.24	446.514	578.584	847.976	1	0.898589	0.485514	1	0.940639	0.585861	1	0.861454	0.472387	0.809105	0.860803	0.797474	0.822461	0.0337106	NA	NA	NA	NA
CC16-MTR2-NRg-11	single	546.085	428.133	531.402	321.439	569.278	785.732	411.373	412.508	600.741	1	0.740054	0.405653	1	1.00283	0.566989	1	0.666649	0.363245	0.742357	0.860074	0.703048	0.768493	0.0817104	NA	NA	NA	NA
CC16-GCD11-TRg-1	single	917.388	696.743	951.827	679.214	962.607	1325.7	659.226	832.753	1162.26	1	0.716908	0.43251	1	0.802498	0.452727	1	0.839812	0.43855	0.754548	0.778813	0.776177	0.769846	0.0133138	NA	NA	NA	NA
CC16-RPF1-TRg-3	single	292.883	223.904	202.924	226.071	287.33	326.625	190.189	237.762	300.617	1	0.721625	0.288822	1	0.719678	0.335123	1	0.831108	0.393167	0.655494	0.691935	0.747977	0.698468	0.0465863	NA	NA	NA	NA
CC16-SUB2-NRg-4	single	731.725	473.55	458.324	481.532	713.593	683.894	499.541	516.53	560.473	1	0.61089	0.261105	1	0.839127	0.32943	1	0.687424	0.279082	0.611395	0.705363	0.64143	0.652729	0.0479925	NA	NA	NA	NA
CC16-GPI15-TRg-3	single	690.178	617.896	459.894	481.667	758.339	603.633	420.863	642.812	488.368	1	0.845081	0.277772	1	0.891493	0.290686	1	1.01541	0.288639	0.664017	0.6814	0.694625	0.680014	0.0153508	NA	NA	NA	NA
CC16-ERG9-TRg-6	single	843.161	709.296	730.751	684.422	929.086	1076.17	572.695	742.182	885.587	1	0.794075	0.361286	1	0.768658	0.364718	1	0.861563	0.384642	0.721831	0.720426	0.746698	0.729652	0.0147791	NA	NA	NA	NA
CC16-RPT2-NRg-1	single	773.451	576.322	446.935	597.351	933.933	609.79	497.796	591.067	598.206	1	0.703358	0.240881	1	0.885295	0.236783	1	0.789379	0.298915	0.607681	0.629902	0.674307	0.637296	0.0339233	NA	NA	NA	NA
CC16-YOS1-NRg-3	single	855.753	688.002	420.125	704.286	925.733	607.293	626.182	675.282	569.389	1	0.758902	0.204655	1	0.744283	0.200008	1	0.716943	0.226181	0.576139	0.568225	0.594317	0.579561	0.0133785	NA	NA	NA	NA
CC16-SCM3-TRg-4	single	660.823	433.87	479.062	459.234	608.37	537.42	448.227	478.124	486.109	1	0.619753	0.302203	1	0.750127	0.271443	1	0.709157	0.269764	0.649182	0.64461	0.636616	0.64347	0.00636022	NA	NA	NA	NA
CC16-SCM3-TRg-6	single	594.053	410.518	327.416	431.042	509.408	455.486	455.201	391.855	420.07	1	0.652306	0.229755	1	0.669187	0.245106	1	0.572298	0.229545	0.587324	0.60625	0.572046	0.58854	0.0171345	NA	NA	NA	NA
CC16-RLP7-NRg-1	single	607.601	530.095	772.447	501.03	760.945	1171.07	448.862	601.028	940.867	1	0.823529	0.529958	1	0.859986	0.54215	1	0.89019	0.521392	0.82072	0.831325	0.825646	0.825897	0.00530682	NA	NA	NA	NA
CC16-TFB2-NRg-4	single	815.622	627.003	400.706	639.507	750.686	564.155	672.473	753.07	516.649	1	0.725646	0.204799	1	0.664683	0.204622	1	0.744493	0.191104	0.571159	0.560851	0.557001	0.563004	0.00732056	NA	NA	NA	NA
CC16-IMP4-TRg-1	single	903.14	823.842	1132.78	732.711	1396.07	1753.54	604.371	872.174	1487	1	0.86106	0.522855	1	1.07889	0.555112	1	0.9594	0.612005	0.822511	0.863251	0.873866	0.853209	0.0271097	NA	NA	NA	NA
CC16-IMP4-TRg-3	single	943.166	930.118	1628.65	740.33	1150.92	2262.95	681.207	986.197	1973.78	1	0.930881	0.719832	1	0.880279	0.709003	1	0.962464	0.720722	0.910505	0.900329	0.914649	0.908495	0.00736852	NA	NA	NA	NA
CC16-PRE4-TRg-3	single	765.308	581.667	665.174	590.455	716.721	982.013	504.594	632.649	807.401	1	0.717435	0.362318	1	0.68733	0.385771	1	0.833529	0.398012	0.710862	0.721434	0.751339	0.727878	0.0209939	NA	NA	NA	NA
CC16-SUB2-TRg-3	single	618.152	432.857	122.038	422.162	524.334	190.238	391.401	455.137	161.081	1	0.660988	0.0822984	1	0.703285	0.104524	1	0.773074	0.10237	0.335079	0.401306	0.407041	0.381142	0.0399943	NA	NA	NA	NA
CC16-RPP0-NRg-4	single	630.893	341.108	244.273	390.857	401.643	334.445	422.031	305.972	256.04	1	0.510365	0.161403	1	0.581868	0.198475	1	0.48199	0.150908	0.471817	0.538005	0.448619	0.486147	0.0463839	NA	NA	NA	NA
CC16-RPP0-NRg-3	single	667.876	575.569	947.743	530.479	743.44	1222.25	485.927	582.654	1043.13	1	0.813477	0.591542	1	0.793559	0.534428	1	0.797149	0.533968	0.846481	0.818532	0.818839	0.827951	0.0160485	NA	NA	NA	NA
CC16-TOM40-TRg-4	single	1021.95	891.719	1046.15	901.603	1232.83	1416.16	746.576	910.798	1220.16	1	0.823652	0.426732	1	0.774267	0.364332	1	0.811052	0.406528	0.767189	0.721001	0.753427	0.747206	0.0237145	NA	NA	NA	NA
CC16-FUR1-NRg-12	single	842.219	801.734	1742.67	611.929	1116.54	2367.61	586.323	822.858	2109.46	1	0.898565	0.862546	1	1.03318	0.897444	1	0.933014	0.894916	0.951148	0.977009	0.964582	0.964246	0.0129337	NA	NA	NA	NA
CC16-TOM40-TRg-2	single	653.389	471.175	431.672	499.536	562.17	755.984	470.29	524.847	558.699	1	0.680698	0.275406	1	0.637239	0.35103	1	0.741938	0.295502	0.637021	0.689403	0.664339	0.663588	0.0261993	NA	NA	NA	NA
CC16-VMA11-NRg-4	single	957.198	869.41	1274.27	641.511	996.774	1670.34	695.844	886.117	1530.65	1	0.857367	0.554946	1	0.879821	0.60395	1	0.846603	0.547159	0.836741	0.86063	0.831794	0.843055	0.0154203	NA	NA	NA	NA
CC16-PGS1-NRg-4	single	769.298	637.431	913.026	490.347	765.467	1285.76	535.574	585.101	1174.21	1	0.782138	0.494744	1	0.883944	0.608211	1	0.726293	0.545348	0.797793	0.862906	0.813343	0.824681	0.0340048	NA	NA	NA	NA
CC16-URB1-TRg-4	single	658.172	584.907	681.13	485.68	716.979	963.329	459.623	628.461	873.097	1	0.838865	0.431402	1	0.835906	0.460069	1	0.909028	0.472508	0.771985	0.787481	0.803721	0.787729	0.0158697	NA	NA	NA	NA
CC16-ARP4-TRg-3	single	851.01	669.189	422.711	587.925	732.674	707.612	633.901	660.394	639.58	1	0.742264	0.207062	1	0.705652	0.279172	1	0.692599	0.25097	0.57648	0.64452	0.616049	0.612349	0.0341707	NA	NA	NA	NA
CC16-RPT3-TRg-3	single	845.752	551.823	385.228	563.146	760.746	612.346	533.748	558.075	502.362	1	0.615887	0.189874	1	0.764928	0.252217	1	0.695115	0.234115	0.533591	0.6287	0.599282	0.587191	0.0486937	NA	NA	NA	NA
CC16-SUI3-TRg-3	single	996.795	725.647	667.791	645.929	848.385	914.08	691.558	661.415	807.336	1	0.687169	0.279271	1	0.743721	0.328245	1	0.635838	0.290385	0.641554	0.690589	0.64227	0.658138	0.028106	NA	NA	NA	NA
CC16-RFC5-NRg-2	single	83.4218	47.7572	68.2847	51.3131	63.6309	133.881	76.1502	82.1245	98.8284	1	0.540385	0.34122	1	0.702168	0.605188	1	0.716972	0.32282	0.663433	0.835192	0.682256	0.726961	0.0942028	NA	NA	NA	NA
CC16-RRP14-TRg-2	single	807.815	617.796	321.261	563.592	584.302	463.131	628.93	548.05	523.77	1	0.721901	0.165782	1	0.587049	0.190606	1	0.57932	0.207151	0.518321	0.529026	0.548076	0.531808	0.015071	NA	NA	NA	NA
CC16-SCC2-TRg-1	single	655.89	336.134	227.689	427.395	467.622	309.825	455.591	409.61	301.664	1	0.483756	0.144711	1	0.619537	0.168145	1	0.597717	0.164701	0.438675	0.504231	0.494991	0.479299	0.0354833	NA	NA	NA	NA
CC16-SSC1-TRg-3	single	682.922	657.61	679.36	621.439	793.862	927.894	414.384	626.725	880.89	1	0.908954	0.414687	1	0.72335	0.346337	1	1.00548	0.528771	0.771448	0.700656	0.843129	0.771744	0.071237	NA	NA	NA	NA
CC16-RRP9-TRg-3	single	687.844	620.455	912.844	538.997	769.082	1315.37	528.293	716.579	1079.93	1	0.851461	0.55322	1	0.807956	0.566057	1	0.901757	0.508474	0.835176	0.834813	0.82093	0.830306	0.00812183	NA	NA	NA	NA
CC16-MOT1-NRg-9	single	568.862	334.877	291.39	440.138	407.001	409.613	434.926	353.973	260.939	1	0.555678	0.21353	1	0.52361	0.215866	1	0.541073	0.149236	0.55078	0.546632	0.459165	0.518859	0.0517377	NA	NA	NA	NA
CC16-RPL42A-NRg-2	single	747.081	630.758	1008.46	681.801	796.049	1277.78	543.844	581.537	1091.26	1	0.796965	0.562706	1	0.661126	0.434706	1	0.710892	0.499117	0.83177	0.746482	0.788982	0.789078	0.042644	NA	NA	NA	NA
CC16-SEC16-TRg-7	single	241.987	154.39	48.7732	240.842	191.73	78.6728	190.543	163.199	80.9436	1	0.602241	0.0840195	1	0.450774	0.0757689	1	0.569409	0.105667	0.329489	0.270617	0.379704	0.326603	0.0546004	NA	NA	NA	NA
CC16-IMP4-NRg-2	single	554.139	525.054	511.555	500.238	547.136	810.218	424.489	470.431	649.731	1	0.894395	0.384826	1	0.619327	0.375685	1	0.736767	0.380728	0.751118	0.702902	0.726171	0.72673	0.0241132	NA	NA	NA	NA
CC16-YEF3-NRg-4	single	670.287	317.409	287.745	531.965	460.793	313.976	431.32	339.501	324.383	1	0.446995	0.178952	1	0.490484	0.136903	1	0.52329	0.187071	0.482079	0.426554	0.511173	0.473269	0.0429922	NA	NA	NA	NA
CC16-PUP1-TRg-1	single	599.605	633.717	421.193	506.443	701.095	542.269	531.42	530.22	496.316	1	0.99764	0.292824	1	0.783877	0.248361	1	0.663313	0.232311	0.696152	0.627706	0.591983	0.638614	0.052934	NA	NA	NA	NA
CC16-UTP22-TRg-6	single	505.699	406.917	573.176	423.656	630.908	922.72	373.072	455.826	853.583	1	0.759553	0.472485	1	0.843246	0.50519	1	0.812282	0.569118	0.783045	0.811612	0.83676	0.810472	0.0268759	NA	NA	NA	NA
CC16-DBP2-NRg-4	single	554.234	370.447	388.63	375.391	479.011	644.41	398.698	415.204	451.948	1	0.630924	0.292304	1	0.722542	0.398178	1	0.692337	0.281964	0.643005	0.735005	0.644788	0.674266	0.052609	NA	NA	NA	NA
CC16-PRE2-TRg-7	single	713.793	501.83	624.858	568.234	609.97	769.232	476.997	496.034	740.398	1	0.663635	0.364923	1	0.60783	0.313999	1	0.691348	0.386099	0.703665	0.656413	0.722314	0.694131	0.0339696	NA	NA	NA	NA
CC16-ATP16-TRg-6	single	856.585	676.26	877.09	690.142	744.556	1317.02	719.355	663.78	1185.06	1	0.745225	0.42684	1	0.610887	0.442642	1	0.613452	0.409774	0.755742	0.741863	0.723273	0.740293	0.016291	NA	NA	NA	NA
CC16-UTP13-TRg-4	single	472.85	355.483	275.704	415.359	411.639	406.863	359.548	402.54	409.292	1	0.709642	0.243059	1	0.56117	0.227208	1	0.744309	0.283156	0.610928	0.567258	0.654157	0.610781	0.0434498	NA	NA	NA	NA
CC16-DOP1-NRg-4	single	713.889	323.164	160.569	451.375	449.695	234.076	523.611	385.231	168.904	1	0.427304	0.0937613	1	0.564134	0.120287	1	0.489117	0.080238	0.317131	0.410664	0.294173	0.340656	0.0617057	NA	NA	NA	NA
CC16-TIM44-TRg-3	single	826.892	705.845	932.83	597.166	1011.66	1271.19	591.655	732.869	1024.61	1	0.805758	0.470267	1	0.959271	0.493759	1	0.82349	0.430763	0.788675	0.820784	0.76949	0.792983	0.0259165	NA	NA	NA	NA
CC16-ATP16-TRg-2	single	595.038	457.559	540.409	399.849	541.243	704.652	381.532	428.228	696.002	1	0.725848	0.37859	1	0.766474	0.408768	1	0.746181	0.453762	0.723061	0.748283	0.771007	0.74745	0.0239838	NA	NA	NA	NA
CC16-ENP1-NRg-3	single	662.476	480.041	487.708	580.587	721.879	667.579	591.065	637.356	563.521	1	0.683994	0.306889	1	0.704042	0.266707	1	0.716881	0.23715	0.664331	0.632966	0.606013	0.634437	0.0291868	NA	NA	NA	NA
CC16-NAF1-TRg-3	single	833.738	830.846	1337.91	623.688	1139.73	1827.17	608.783	922.697	1633.69	1	0.940665	0.668942	1	1.03475	0.679535	1	1.00762	0.667506	0.893585	0.908434	0.900963	0.900994	0.00742436	NA	NA	NA	NA
CC16-COG4-TRg-2	single	833.847	420.064	357.254	469.877	487.806	518.497	625.321	550.729	462.156	1	0.475525	0.1786	1	0.587847	0.255953	1	0.585511	0.183837	0.48871	0.602046	0.519787	0.536847	0.0585626	NA	NA	NA	NA
CC16-SOG2-TRg-7	single	626.776	327.911	279.369	471.781	506.839	535.572	425.395	445.434	352.372	1	0.493841	0.185805	1	0.608318	0.263315	1	0.696132	0.206043	0.502832	0.612993	0.567879	0.561235	0.05538	NA	NA	NA	NA
CC16-YDR341C-TRg-3	single	757.287	486.436	310.065	481.608	555.18	394.432	518.695	518.967	332.142	1	0.60633	0.17068	1	0.652743	0.189967	1	0.665162	0.15928	0.505451	0.540397	0.499016	0.514955	0.0222675	NA	NA	NA	NA
CC16-YMR290W-A-TRg-10	single	714.038	712.671	1138.59	516.327	800.661	1744.26	590.544	748.93	1498.22	1	0.942134	0.664718	1	0.878063	0.783584	1	0.84312	0.631063	0.892199	0.924762	0.866584	0.894515	0.029158	NA	NA	NA	NA
CC16-NUP192-NRg-9	single	801.511	701.073	734.28	608.194	885.513	966.665	513.114	661.148	986.908	1	0.825654	0.381894	1	0.824431	0.368666	1	0.856614	0.478422	0.740029	0.731145	0.799964	0.757046	0.0374327	NA	NA	NA	NA
CC16-RPS31-NRg-8	single	433.573	260.318	359.669	396.528	365.186	372.33	218.666	341.387	381.747	1	0.566742	0.345805	1	0.521485	0.217798	1	1.03792	0.434253	0.67221	0.548366	0.798106	0.672894	0.124872	NA	NA	NA	NA
CC16-SPC97-NRg-6	single	672.888	242.199	37.8275	549.106	251.772	110.336	465.65	179.978	82.7931	1	0.33976	0.0234345	1	0.259629	0.0466078	1	0.256957	0.0442266	-0.0519589	0.0870474	0.0728952	0.0359946	0.0764979	NA	NA	NA	NA
CC16-EBP2-NRg-1	single	590.452	566	552.564	461.31	674.28	654.342	507.508	498.021	565.461	1	0.904848	0.390112	1	0.827654	0.329011	1	0.652386	0.277146	0.755827	0.703465	0.633691	0.697661	0.0612747	NA	NA	NA	NA
CC16-CDC48-TRg-5	single	878.518	735.871	347.475	724.672	898.221	481.364	590.732	692.702	447.105	1	0.79067	0.164879	1	0.701849	0.154075	1	0.779572	0.188264	0.527438	0.496979	0.558596	0.527671	0.030809	NA	NA	NA	NA
CC16-RPT1-TRg-4	single	833.737	518.243	332.513	563.375	687.731	670.067	593.675	693.973	495.344	1	0.586744	0.166253	1	0.69123	0.275879	1	0.777132	0.207543	0.495178	0.639211	0.582333	0.572241	0.072545	NA	NA	NA	NA
CC16-ULP1-NRg-2	single	591.079	387.221	510.191	341.146	497.549	813.418	347.66	414.525	657.55	1	0.618384	0.359815	1	0.825842	0.55306	1	0.792677	0.47046	0.692058	0.83159	0.786893	0.77018	0.0712517	NA	NA	NA	NA
CC16-RPN3-TRg-6	single	821.697	546.326	150.03	528.25	635.152	216.85	599.281	453.899	207.726	1	0.627602	0.0761127	1	0.680832	0.095218	1	0.503535	0.0862203	0.309804	0.374524	0.315289	0.333206	0.0358878	NA	NA	NA	NA
CC16-RPT1-TRg-5	single	1192.94	816.874	498.888	773.013	1023.26	783.72	641.843	765.591	647.549	1	0.646371	0.174332	1	0.749553	0.235165	1	0.792992	0.250953	0.518039	0.609062	0.631603	0.586235	0.0601246	NA	NA	NA	NA
CC16-KRE5-TRg-2	single	809.932	658.756	906.55	468.122	831.176	1458.79	542.468	761.719	1158.68	1	0.767751	0.466589	1	1.00539	0.722822	1	0.933513	0.531296	0.781176	0.920387	0.835764	0.845776	0.0701436	NA	NA	NA	NA
CC16-TBF1-NRg-8	single	953.236	868.838	953.615	785.246	1061.21	1294.32	721.266	819.811	1222.05	1	0.860365	0.417026	1	0.765241	0.382327	1	0.755646	0.421446	0.766519	0.731568	0.754196	0.750761	0.0177267	NA	NA	NA	NA
CC16-UTP22-NRg-4	single	828.731	728.795	877.167	602.772	950.949	1264.53	594.27	660.84	1217.82	1	0.830111	0.441225	1	0.893317	0.486604	1	0.739287	0.50974	0.776343	0.808982	0.798693	0.794673	0.0166866	NA	NA	NA	NA
CC16-SSC1-NRg-4	single	715.172	686.531	631.072	591.005	919.18	1023.09	543.264	588.207	914.14	1	0.906137	0.367841	1	0.880666	0.401534	1	0.719812	0.418553	0.741461	0.759844	0.746905	0.749403	0.00944265	NA	NA	NA	NA
CC16-REB1-TRg-4	single	616.836	453.574	238.928	518.274	593.677	366.722	461.436	500.849	277.094	1	0.694101	0.161469	1	0.648623	0.164126	1	0.721599	0.149371	0.507288	0.503528	0.492507	0.501108	0.00768203	NA	NA	NA	NA
CC16-CDC48-NRg-9	single	958.811	628.518	703.816	671.644	831.954	974.064	606.207	654.127	947.343	1	0.618769	0.305997	1	0.701393	0.336393	1	0.717367	0.388719	0.652084	0.68991	0.728235	0.690076	0.0380761	NA	NA	NA	NA
CC16-FAS2-TRg-8	single	730.641	447.448	155.389	563.041	567.562	225.144	524.663	468.164	219.699	1	0.578073	0.0886559	1	0.570788	0.0927512	1	0.593223	0.104159	0.338054	0.347757	0.380863	0.355558	0.0224456	NA	NA	NA	NA
CC16-TAO3-TRg-8	single	639.493	521.524	298.256	500.098	661.254	484.493	458.546	526.648	316.528	1	0.769809	0.194422	1	0.748712	0.224715	1	0.76355	0.171703	0.565101	0.597697	0.533447	0.565415	0.032126	NA	NA	NA	NA
CC16-CKS1-TRg-5	single	463.176	229.656	154.958	387.958	289.802	265.807	378.521	253.076	185.075	1	0.468032	0.139463	1	0.422978	0.158921	1	0.444488	0.12162	0.425743	0.446384	0.385969	0.419365	0.030708	NA	NA	NA	NA
CC16-YLR379W-TRg-7	single	705.186	771.677	1119.57	551.391	874.652	1689.85	559.231	672.697	1483.93	1	1.03294	0.661819	1	0.898209	0.710867	1	0.799702	0.66004	0.901703	0.903298	0.871599	0.8922	0.0178588	NA	NA	NA	NA
CC16-TEN1-NRg-2	single	581.455	396.269	245.41	536.122	518.528	305.075	465.422	483.303	391.557	1	0.643307	0.175941	1	0.54766	0.13199	1	0.690355	0.209265	0.519764	0.430204	0.570756	0.506908	0.0711522	NA	NA	NA	NA
CC16-RPL42A-TRg-2	single	778.69	608.586	674.417	481.568	637.846	864.989	484.886	504.367	765.418	1	0.737737	0.36104	1	0.749998	0.416631	1	0.691524	0.392652	0.713198	0.750493	0.726504	0.730065	0.0189007	NA	NA	NA	NA
CC16-SEC27-TRg-4	single	682.42	237.892	61.3836	521.045	292.85	106.477	459.927	234.235	85.4035	1	0.329058	0.0374966	1	0.318252	0.0474003	1	0.338582	0.0461887	0.0605417	0.114633	0.115356	0.0968437	0.0314405	NA	NA	NA	NA
CC16-TBF1-NRg-4	single	853.683	613.702	493.73	726.559	799.142	732.488	606.892	612.318	552.343	1	0.678587	0.241093	1	0.622809	0.233845	1	0.670759	0.226384	0.603773	0.586363	0.58688	0.592339	0.00990628	NA	NA	NA	NA
CC16-RPT1-NRg-6	single	589.629	317.097	134.316	391.335	388.115	196.208	370.857	323.23	127.915	1	0.507642	0.0949596	1	0.561582	0.116297	1	0.579436	0.0857952	0.340087	0.401804	0.330218	0.35737	0.0387961	NA	NA	NA	NA
CC16-COG1-TRg-3	single	663.349	183.827	74.8137	575.143	243.002	108.297	457.153	184.954	104.085	1	0.261584	0.0470143	1	0.239241	0.0436755	1	0.268969	0.0566337	0.0900567	0.0615785	0.139272	0.0969689	0.0393051	NA	NA	NA	NA
CC16-SUI1-TRg-6	single	685.208	614.744	784.24	540.395	839.758	1235.2	508.907	589.929	1091.98	1	0.846869	0.47711	1	0.879922	0.53018	1	0.770659	0.533736	0.797969	0.828443	0.814844	0.813752	0.0152663	NA	NA	NA	NA
CC16-TIM23-TRg-6	single	933.985	888.468	1179.89	796.037	1036.5	1683.27	614.957	874.707	1581.53	1	0.897938	0.526615	1	0.737288	0.490478	1	0.945622	0.639708	0.829107	0.78886	0.883145	0.833704	0.04731	NA	NA	NA	NA
CC16-CDC48-NRg-6	single	944.087	816.023	600.37	608.077	977.067	777.503	616.444	723.963	853.648	1	0.815896	0.265093	1	0.909844	0.29658	1	0.78077	0.344456	0.648427	0.688706	0.708097	0.681743	0.030438	NA	NA	NA	NA
CC16-EPL1-TRg-5	single	462.501	151.552	108.837	346.87	257.558	181.244	314.232	208.834	114.497	1	0.30931	0.0980965	1	0.420445	0.121198	1	0.441826	0.0906343	0.291132	0.378714	0.312591	0.327479	0.0456496	NA	NA	NA	NA
CC16-RPT5-TRg-8	single	682.767	510.21	425.464	511.395	558.086	507.428	484.525	464.35	588.998	1	0.705376	0.259766	1	0.61794	0.230153	1	0.637133	0.302376	0.626666	0.581526	0.652505	0.620232	0.035924	NA	NA	NA	NA
CC16-ATP16-NRg-4	single	736.188	492.285	669.693	484.668	617.608	944.313	455.267	440.842	793.548	1	0.631208	0.379209	1	0.721556	0.451929	1	0.643751	0.433567	0.707395	0.766147	0.74277	0.73877	0.0295796	NA	NA	NA	NA
CC16-RPN6-TRg-3	single	506.986	308.338	161.43	313.268	417.415	326.943	335.858	298.779	246.934	1	0.574083	0.132733	1	0.754491	0.242078	1	0.591419	0.182883	0.437012	0.616978	0.519655	0.524548	0.0900827	NA	NA	NA	NA
CC16-ERG9-NRg-6	single	520.477	360.972	279.993	360.146	501.267	282.651	395.964	453.719	269.927	1	0.654661	0.224253	1	0.788119	0.182042	1	0.761785	0.169567	0.581747	0.551543	0.530087	0.554459	0.0259531	NA	NA	NA	NA
CC16-SMX3-TRg-1	single	809.918	595.2	320.014	564.993	645.462	554.72	667.154	568.598	389.543	1	0.693691	0.164709	1	0.646888	0.227735	1	0.566605	0.145237	0.512132	0.584181	0.457757	0.518023	0.063418	NA	NA	NA	NA
CC16-NCB2-NRg-3	single	804.186	463.428	621.669	504.986	669.234	918.324	512.619	632.684	738.088	1	0.543964	0.322251	1	0.750414	0.421809	1	0.820527	0.358148	0.650055	0.753609	0.723444	0.709036	0.0532596	NA	NA	NA	NA
CC16-SEC16-NRg-12	single	641.58	365.326	155.444	449.343	464.824	218.736	397.665	392.357	213.664	1	0.537494	0.100999	1	0.58575	0.112912	1	0.655941	0.133648	0.3619	0.399351	0.454043	0.405098	0.0463398	NA	NA	NA	NA
CC16-RPN6-TRg-2	single	625.556	447.163	409.383	373.913	669.418	617.048	408.41	446.755	432.581	1	0.674752	0.272806	1	1.01375	0.382779	1	0.727233	0.263463	0.633667	0.764208	0.63367	0.677182	0.0753671	NA	NA	NA	NA
CC16-REB1-NRg-4	single	608.224	457.625	365.196	443.584	744.393	607.025	441.058	544.321	460.099	1	0.710217	0.250296	1	0.95023	0.317417	1	0.820464	0.25948	0.618274	0.710484	0.64378	0.657513	0.0476144	NA	NA	NA	NA
CC16-ATP16-TRg-9	single	526.782	436.847	631.116	363.311	475.445	944.063	352.819	347.771	728.18	1	0.782785	0.499425	1	0.741007	0.602727	1	0.655303	0.513376	0.800216	0.840378	0.786579	0.809058	0.0279682	NA	NA	NA	NA
CC16-ERG9-NRg-7	single	851.054	602.999	402.162	499.371	687.04	559.645	631.724	743.44	505.01	1	0.668811	0.196986	1	0.779042	0.259949	1	0.782382	0.198848	0.552163	0.638267	0.572529	0.587653	0.0450003	NA	NA	NA	NA
CC17-RPL15A-NRg-4	single	721.7	427.449	199.656	580.858	478.629	352.606	636.305	473.233	324.394	1	0.559077	0.115323	1	0.466584	0.140805	1	0.494436	0.126811	0.399212	0.427755	0.40855	0.411839	0.0145528	NA	NA	NA	NA
CC17-RPL15A-NRg-5	single	794.469	468.523	364.174	587.052	604.824	429.96	590.617	527.174	444.254	1	0.556671	0.191084	1	0.583383	0.169883	1	0.593401	0.1871	0.523532	0.499856	0.525675	0.516355	0.0143281	NA	NA	NA	NA
CC17-KRE33-TRg-1	single	988.613	860.841	1199.21	792.337	1195.17	1457.46	736.29	985.182	1558.04	1	0.821942	0.505664	1	0.854128	0.426664	1	0.889546	0.526355	0.8089	0.771329	0.827904	0.802711	0.0287908	NA	NA	NA	NA
CC17-PMI40-NRg-1	single	673.069	649.836	1126.59	505.559	987.953	1509.9	581.005	718.685	1332.09	1	0.911357	0.697749	1	1.10654	0.692747	1	0.822354	0.570297	0.900365	0.920909	0.838689	0.886655	0.0427904	NA	NA	NA	NA
CC17-NOP19-NRg-3	single	1042.45	954.115	1396.37	812.759	1133.83	1817.39	675.95	959.292	1825.06	1	0.863952	0.558388	1	0.789926	0.518662	1	0.943489	0.6716	0.839149	0.810603	0.89491	0.848221	0.0428794	NA	NA	NA	NA
CC17-SRP14-NRg-4	single	716.877	597.719	567.358	550.164	747.846	783.497	581.681	709.765	673.214	1	0.78704	0.329916	1	0.769699	0.330327	1	0.811204	0.287883	0.698357	0.696101	0.668149	0.687536	0.016827	NA	NA	NA	NA
CC17-SEC27-TRg-2	single	1171.41	440.982	126.596	858.854	554.044	187.497	774.492	405.101	190.052	1	0.35535	0.0450508	1	0.36528	0.0506376	1	0.347734	0.0610385	0.11475	0.146817	0.187329	0.149632	0.0363712	NA	NA	NA	NA
CC17-GPI14-TRg-3	single	836.747	879.372	1422.83	575.11	1097.38	1832.75	682.57	806.026	1680.26	1	0.992026	0.708844	1	1.08046	0.739183	1	0.785058	0.61232	0.914021	0.934203	0.850924	0.899716	0.0434434	NA	NA	NA	NA
CC17-PAH1-TRg-7	single	1007.38	693.076	444.483	878.099	972.804	563.463	710.74	689.108	506.973	1	0.649432	0.183931	1	0.627311	0.14884	1	0.64458	0.177428	0.531831	0.475521	0.522072	0.509808	0.0300915	NA	NA	NA	NA
CC17-PAH1-TRg-6	single	1013.69	630.65	393.63	758.526	826.691	485.589	703.116	578.788	487.334	1	0.587258	0.161874	1	0.617126	0.14849	1	0.547258	0.172404	0.48868	0.473055	0.496144	0.48596	0.0117823	NA	NA	NA	NA
CC17-PAH1-TRg-5	single	867.408	569.386	439.586	663.525	865.167	535.477	662.527	659.66	554.903	1	0.619624	0.211257	1	0.738319	0.18719	1	0.661938	0.208335	0.560664	0.550928	0.56482	0.558804	0.00713054	NA	NA	NA	NA
CC17-PAH1-TRg-3	single	874.969	735.432	564.652	746.854	1083.4	805.724	643.084	716.863	708.063	1	0.793403	0.269017	1	0.821398	0.250236	1	0.741086	0.273875	0.648843	0.634944	0.645421	0.643069	0.00724197	NA	NA	NA	NA
CC17-COG3-TRg-1	single	988.238	647.423	669.721	719.571	906.592	973.8	715.451	705.47	981.817	1	0.618402	0.282503	1	0.713411	0.313903	1	0.655539	0.34135	0.63227	0.67476	0.685748	0.664259	0.0282432	NA	NA	NA	NA
CC17-HTS1-NRg-5	single	1465.79	1344.25	2055	1077.34	1564.97	2679.07	922.233	1327.76	2416.29	1	0.865671	0.584428	1	0.822537	0.576807	1	0.957152	0.651713	0.850644	0.84152	0.889134	0.860433	0.0252713	NA	NA	NA	NA
CC17-MSN5-TRg-7	single	100.176	59.2238	102.766	85.9424	100.195	132.68	115.627	38.6899	70.8246	1	0.558054	0.427639	1	0.660145	0.358094	1	0.222453	0.152361	0.722934	0.69839	0.362046	0.594457	0.201647	NA	NA	NA	NA
CC17-ERG26-TRg-1	single	718.461	598.594	608.412	579.957	723.532	793.687	617.708	605.119	727.673	1	0.786454	0.353009	1	0.70642	0.317433	1	0.651265	0.293023	0.714994	0.676391	0.647263	0.679549	0.0339757	NA	NA	NA	NA
CC17-SMD2-TRg-5	single	1322.54	1241.96	2780.86	1000.34	1821.7	3696.31	817.754	1311.88	3506.5	1	0.886426	0.876516	1	1.03117	0.857078	1	1.06652	1.0666	0.953555	0.96541	1.02334	0.98077	0.0373443	NA	NA	NA	NA
CC17-SMD2-TRg-4	single	869.827	1004.4	2137.69	772.659	1286.3	2833.87	740.623	1043.11	2745.65	1	1.08997	1.02448	1	0.942663	0.850726	1	0.936337	0.922138	1.01589	0.953248	0.972397	0.980511	0.0320981	NA	NA	NA	NA
CC17-SMD2-TRg-1	single	926.105	854.896	1443.71	699.63	1167.97	1937.33	629.078	847.273	1726.33	1	0.871359	0.649847	1	0.94529	0.642294	1	0.895404	0.682602	0.877623	0.884101	0.892909	0.884878	0.00767244	NA	NA	NA	NA
CC17-PRE7-TRg-4	single	930.532	535.502	245.366	790.626	592.874	377.772	682.681	465.099	316.295	1	0.543218	0.109919	1	0.424613	0.11083	1	0.452927	0.115245	0.384039	0.357743	0.374825	0.372203	0.0133427	NA	NA	NA	NA
CC17-PRE7-TRg-7	single	819.25	740.994	966.789	627.388	1017.87	1342.94	713.008	761.922	1032.17	1	0.853773	0.491934	1	0.918667	0.496501	1	0.710423	0.360084	0.806466	0.817177	0.708203	0.777282	0.0600635	NA	NA	NA	NA
CC17-SEC6-TRg-3	single	1022.91	736.494	541.648	627.811	895.982	708.694	635.309	752.815	714.766	1	0.679634	0.220734	1	0.808113	0.261836	1	0.787778	0.279851	0.582144	0.644268	0.657784	0.628066	0.0403391	NA	NA	NA	NA
CC17-ESF2-NRg-1	single	850.901	782.158	945.022	692.536	974.215	1227.55	642.235	727.138	1113.52	1	0.867681	0.462971	1	0.796552	0.411144	1	0.752702	0.431274	0.793327	0.754143	0.759445	0.768971	0.0212581	NA	NA	NA	NA
CC17-ESF2-NRg-3	single	1114.76	818.092	852.435	712.698	1012.27	1086.29	693.58	815.812	946.128	1	0.692735	0.318767	1	0.804255	0.35354	1	0.781976	0.339314	0.675178	0.71794	0.704557	0.699225	0.021874	NA	NA	NA	NA
CC17-AFG2-TRg-2	single	815.432	800.357	1492.43	573.308	1154.39	1974.05	554.343	811.099	1756.93	1	0.92649	0.762952	1	1.14016	0.798671	1	0.972738	0.78836	0.924342	0.959521	0.938042	0.940635	0.0177326	NA	NA	NA	NA
CC17-RRP36-TRg-3	single	926.767	621.611	485.961	757.536	803.008	738.664	655.997	642.678	750.044	1	0.633129	0.218586	1	0.600231	0.226174	1	0.651316	0.284403	0.571574	0.573871	0.639891	0.595112	0.0387969	NA	NA	NA	NA
CC17-RRP36-TRg-5	single	932.587	689.124	937.485	679.175	917.886	1169.68	619.958	686.583	1027.64	1	0.697513	0.41905	1	0.765259	0.39947	1	0.73626	0.412312	0.743579	0.742413	0.74579	0.743927	0.00171536	NA	NA	NA	NA
CC17-GCR1-NRg-2	single	845.51	926.166	1185.41	784.109	1144.56	1455.11	699.592	917.25	1219.08	1	1.03399	0.58444	1	0.826541	0.430444	1	0.871652	0.433449	0.871086	0.769733	0.777565	0.806128	0.0563915	NA	NA	NA	NA
CC17-PRE4-NRg-4	single	619.438	326.028	190.863	339.48	407.777	259.177	480.71	417.99	231.778	1	0.496823	0.128445	1	0.680158	0.177084	1	0.578074	0.119932	0.412267	0.527772	0.412742	0.450927	0.0665501	NA	NA	NA	NA
CC17-PRE4-NRg-9	single	1025.42	877.238	1095.96	739.351	1081.53	1523.17	723.775	820.159	1336.99	1	0.807534	0.445536	1	0.828301	0.477854	1	0.753346	0.459485	0.775575	0.795804	0.775205	0.782195	0.0117877	NA	NA	NA	NA
CC17-DSN1-NRg-2	single	722.113	809.401	1139.24	611.817	934.478	1664.73	623.157	742.877	1476.08	1	1.05804	0.65766	1	0.864867	0.631133	1	0.792538	0.5892	0.902907	0.86954	0.842501	0.871649	0.0302582	NA	NA	NA	NA
CC17-GPI11-TRg-3	single	916.14	744.013	834.168	848.658	920.853	1071.9	741.442	741.57	1019.94	1	0.76659	0.379562	1	0.614411	0.292967	1	0.664928	0.342173	0.729977	0.640515	0.687979	0.686157	0.0447592	NA	NA	NA	NA
CC17-POP3-TRg-1	single	1032.94	885.502	1642.85	773.275	1196.22	2141.43	693.152	954.123	1818.13	1	0.809205	0.663	1	0.875945	0.642346	1	0.915115	0.652446	0.874064	0.875358	0.884246	0.877889	0.00554286	NA	NA	NA	NA
CC17-MNE1-TRg-5	single	1157.98	511.548	369.6	651.998	774.992	589.24	790.203	635.442	441.666	1	0.416995	0.133053	1	0.673058	0.209626	1	0.53461	0.139029	0.400832	0.568263	0.440271	0.469789	0.0875316	NA	NA	NA	NA
CC17-RRP12-NRg-1	single	1070.68	834.884	1277.43	747.985	1122.26	1615.01	690.662	852.327	1406.91	1	0.736053	0.497356	1	0.849579	0.500819	1	0.820429	0.506697	0.79211	0.810325	0.809192	0.803876	0.010205	NA	NA	NA	NA
CC17-RSC6-TRg-2	single	701.933	523.154	511.376	607.852	693.772	641.665	532.264	552.83	660.891	1	0.703523	0.303694	1	0.64628	0.244855	1	0.690502	0.308853	0.664982	0.60199	0.666997	0.644656	0.0369638	NA	NA	NA	NA
CC17-CDC25-TRg-1	single	1031.21	676.268	524.62	783.892	884.39	813.816	717.238	701.843	574.912	1	0.619038	0.212076	1	0.638836	0.240807	1	0.650544	0.199382	0.561511	0.596536	0.551966	0.570004	0.0234676	NA	NA	NA	NA
CC17-CDC25-TRg-9	single	711.627	274.214	118.16	531.612	418.849	242.558	518.355	273.949	144.566	1	0.363731	0.0692167	1	0.446133	0.105833	1	0.351352	0.0693726	0.223582	0.352026	0.220155	0.265254	0.0751658	NA	NA	NA	NA
CC17-YPP1-NRg-3	single	727.222	586.59	463.184	615.904	758.751	613.033	656.629	640.651	550.817	1	0.761399	0.265508	1	0.69757	0.230871	1	0.648637	0.208658	0.640862	0.596239	0.562868	0.59999	0.0391317	NA	NA	NA	NA
CC17-NFS1-NRg-9	single	712.712	589.537	634.411	508.972	623.656	674.078	468.396	500.313	694.763	1	0.780803	0.371064	1	0.693829	0.307196	1	0.710116	0.368954	0.726493	0.66622	0.714168	0.702294	0.0318428	NA	NA	NA	NA
CC17-NFS1-NRg-8	single	711.225	517.274	678.136	529.178	685.093	889.357	504.255	484.061	763.585	1	0.686527	0.397467	1	0.733076	0.389828	1	0.63819	0.376665	0.728682	0.731432	0.706997	0.72237	0.0133846	NA	NA	NA	NA
CC17-UBA2-TRg-1	single	970.527	973.599	1483.1	697.491	1346.25	2154.9	631.15	929.545	1879.03	1	0.946928	0.637023	1	1.09292	0.716618	1	0.979125	0.740544	0.882264	0.927859	0.923329	0.91115	0.0251191	NA	NA	NA	NA
CC17-ARP2-NRg-3	single	957.128	372.788	130.79	735.609	479.536	169.624	665.496	367.508	160.627	1	0.367651	0.0569634	1	0.369127	0.053486	1	0.367132	0.0600373	0.176657	0.161548	0.189485	0.175897	0.0139839	NA	NA	NA	NA
CC17-MAK16-TRg-1	single	1088.72	751.101	646.135	759.622	974.704	956.42	774.687	782.916	829.639	1	0.651221	0.2474	1	0.726569	0.292045	1	0.671875	0.266386	0.605422	0.659022	0.627289	0.630578	0.0269512	NA	NA	NA	NA
CC17-CEP3-NRg-1	single	647.295	519.455	325.644	573.886	659.196	438.194	520.238	553.727	417.839	1	0.757513	0.209716	1	0.650414	0.177108	1	0.707611	0.199782	0.581967	0.522662	0.562133	0.555587	0.0301894	NA	NA	NA	NA
CC17-GUK1-TRg-5	single	779.705	658.268	1241.16	555.816	932.598	1584.61	555.261	737.662	1454.95	1	0.796924	0.663576	1	0.950091	0.661286	1	0.883203	0.651778	0.872519	0.891887	0.87991	0.881439	0.00977388	NA	NA	NA	NA
CC17-GUK1-TRg-2	single	1018.68	1086.79	1109.4	797.463	1326.18	1445.88	669.462	978.975	1374.66	1	1.00705	0.453985	1	0.941659	0.420554	1	0.972179	0.510762	0.805616	0.778986	0.830689	0.805097	0.0258553	NA	NA	NA	NA
CC17-GPI12-NRg-6	single	1249.75	1090.36	725.052	1035.93	1454.75	1062.98	905.922	987.375	909.095	1	0.823548	0.241844	1	0.795171	0.238008	1	0.724589	0.249613	0.626813	0.618828	0.619903	0.621848	0.00433362	NA	NA	NA	NA
CC17-RPS5-NRg-5	single	753.32	504.451	539.508	634.598	783.176	742.006	518.044	557.832	758.459	1	0.632098	0.298545	1	0.698815	0.271211	1	0.715875	0.364178	0.648441	0.636249	0.711877	0.665522	0.0406047	NA	NA	NA	NA
CC17-RPS5-NRg-2	single	749.111	617.033	1133.69	563.805	852.268	1545.85	608.412	741.4	1283.61	1	0.777511	0.630869	1	0.855951	0.635972	1	0.81013	0.524789	0.857189	0.870236	0.816411	0.847945	0.0280779	NA	NA	NA	NA
CC17-RPC19-NRg-1	single	901.554	732.329	826.157	651.629	944.411	988.137	688.263	756.214	944.792	1	0.766759	0.381999	1	0.820657	0.351735	1	0.73045	0.341453	0.731584	0.718997	0.698269	0.716283	0.0168226	NA	NA	NA	NA
CC17-TIM54-TRg-1	single	758.807	913.208	1466.23	623.983	1155.3	2029.1	523.492	803.109	1590.49	1	1.13601	0.805494	1	1.0484	0.754273	1	1.01992	0.755737	0.961205	0.935733	0.933044	0.943327	0.0155408	NA	NA	NA	NA
CC17-TEN1-TRg-2	single	803.211	637.328	495.91	696.596	718.264	707.874	576.874	585.167	617.079	1	0.748992	0.257374	1	0.583855	0.235708	1	0.674372	0.266078	0.631281	0.580894	0.62743	0.613202	0.0280453	NA	NA	NA	NA
CC17-SAH1-NRg-4	single	937.769	789.167	801.379	728.943	1103.34	1090.41	739.897	752.214	851.687	1	0.79436	0.356232	1	0.857075	0.346973	1	0.675881	0.286324	0.718391	0.720622	0.645813	0.694942	0.0425612	NA	NA	NA	NA
CC17-SAH1-NRg-5	single	1008.4	756.851	659.547	739.159	997.688	849.812	698.187	682.028	754.83	1	0.708472	0.27265	1	0.764291	0.266676	1	0.649428	0.268922	0.639135	0.642383	0.625723	0.635747	0.00883179	NA	NA	NA	NA
CC17-SAH1-NRg-3	single	1041.04	1002.07	846.475	848.372	1081.14	1234.02	910.375	991.273	1044.7	1	0.908599	0.33895	1	0.721602	0.337392	1	0.723891	0.285444	0.721555	0.69391	0.652947	0.689471	0.034519	NA	NA	NA	NA
CC17-ATP15-NRg-5	single	556.176	288.723	223.197	361.01	316.65	348.641	434.991	299.36	295.129	1	0.490019	0.167289	1	0.496663	0.224005	1	0.457524	0.168764	0.475992	0.549702	0.470269	0.498654	0.0443012	NA	NA	NA	NA
CC17-SCD5-TRg-5	single	882.759	663.359	453.234	650.137	874.759	509.149	618.681	598.217	419.759	1	0.709334	0.214029	1	0.761877	0.181651	1	0.642824	0.168765	0.579439	0.547117	0.509384	0.545314	0.0350622	NA	NA	NA	NA
CC17-ARB1-NRg-2	single	810.053	787.834	977.019	637.373	942.959	1535.27	584.923	758.063	1349.19	1	0.918049	0.502783	1	0.837724	0.558715	1	0.861603	0.57375	0.820208	0.835747	0.845544	0.833833	0.0127763	NA	NA	NA	NA
CC17-ARB1-NRg-4	single	880.25	837.119	1679.54	633.107	1003.85	2374.24	687.678	899.618	2035.46	1	0.897688	0.795382	1	0.897827	0.869854	1	0.869709	0.73625	0.930998	0.953139	0.908261	0.930799	0.0224396	NA	NA	NA	NA
CC17-PUP2-TRg-1	single	936.388	675.805	606.049	829.988	968.35	761.6	633.214	771.246	665.015	1	0.681255	0.269801	1	0.660635	0.21284	1	0.809734	0.261234	0.632033	0.569882	0.64393	0.615282	0.0397649	NA	NA	NA	NA
CC17-CCT8-TRg-2	single	114.3	55.0258	58.3995	52.9714	80.9668	74.2672	54.4298	82.0149	51.5402	1	0.454426	0.212987	1	0.865501	0.325203	1	1.00174	0.235536	0.527011	0.705731	0.642812	0.625185	0.0906543	NA	NA	NA	NA
CC17-MCM4-TRg-1	single	821.158	622.313	416.76	713.671	782.701	521.851	630.978	671.344	485.117	1	0.715363	0.211568	1	0.621011	0.169608	1	0.707345	0.191241	0.577555	0.506646	0.55129	0.545164	0.0358496	NA	NA	NA	NA
CC17-LSM4-TRg-1	single	1156.36	1285.07	2149.85	897.578	1643.87	2811.01	784.814	1153.57	2548.17	1	1.04901	0.775004	1	1.03704	0.726421	1	0.977191	0.807627	0.942502	0.925181	0.944536	0.937406	0.0106362	NA	NA	NA	NA
CC17-NOP53-NRg-1	single	871.766	569.991	474.521	694.434	773.805	708.026	595.078	514.159	574.628	1	0.61718	0.226906	1	0.630961	0.236492	1	0.574413	0.240194	0.577873	0.590641	0.583679	0.584064	0.00639268	NA	NA	NA	NA
CC17-ATP3-TRg-4	single	573.065	432.916	599.142	462.416	524.839	771.967	483.645	421.964	773.891	1	0.71309	0.435831	1	0.642681	0.387226	1	0.580028	0.398018	0.755824	0.714638	0.709634	0.726699	0.025347	NA	NA	NA	NA
CC17-AFG2-NRg-3	single	843.212	930.338	2082.93	576.666	1109.61	2689.85	647.83	979.172	2423.94	1	1.04147	1.02974	1	1.08955	1.08194	1	1.00484	0.930701	1.01192	1.02933	0.982804	1.00802	0.0235077	NA	NA	NA	NA
CC17-PRO3-NRg-3	single	738.287	793.387	1681.39	672.475	1060.07	2031.36	566.925	778.166	1878.88	1	1.01439	0.949368	1	0.892608	0.700664	1	0.91253	0.824371	0.9888	0.899005	0.941733	0.943179	0.0449153	NA	NA	NA	NA
CC17-NRD1-NRg-10	single	971.871	517.039	394.368	729.782	719.16	529.726	628.398	505.727	448.315	1	0.502179	0.169155	1	0.558	0.168367	1	0.535035	0.177459	0.481553	0.492523	0.500688	0.491588	0.00960181	NA	NA	NA	NA
CC17-SEC61-TRg-2	single	994.663	1081.51	1588.44	871.065	1400.13	2000.99	730.552	1074.86	1841.5	1	1.02636	0.665711	1	0.910165	0.532837	1	0.978143	0.627002	0.902417	0.833566	0.882075	0.872686	0.0353731	NA	NA	NA	NA
CC17-RHO3-TRg-4	single	972.219	1154.4	1727.52	897.628	1558.12	2326.49	710.543	1027.51	2124.5	1	1.12082	0.740715	1	0.98289	0.601179	1	0.961387	0.74373	0.938933	0.872236	0.922288	0.911152	0.0347147	NA	NA	NA	NA
CC17-SNF2-TRg-6	single	627.793	620.053	1442.78	654.144	881.822	2065.34	530.073	772.349	1795.62	1	0.932301	0.958023	1	0.763325	0.732347	1	0.968675	0.842613	0.981337	0.891939	0.954011	0.942429	0.0458107	NA	NA	NA	NA
CC17-SMD2-NRg-3	single	1102.87	790.091	1204.05	735.841	1103.47	1546.61	665.718	767.787	1357.42	1	0.676233	0.455105	1	0.84914	0.487523	1	0.766745	0.50719	0.760416	0.803614	0.801649	0.788559	0.0243931	NA	NA	NA	NA
CC17-RSC4-TRg-2	single	895.374	715.938	984.2	737.14	1020.83	1407.85	701.919	798.767	1305.97	1	0.75477	0.458216	1	0.784164	0.443001	1	0.756543	0.462802	0.774738	0.770786	0.77747	0.774331	0.00336053	NA	NA	NA	NA
CC17-RSC4-TRg-1	single	676.616	506.477	398.189	658.495	533.348	441.382	622.341	402.582	423.174	1	0.706582	0.245323	1	0.458627	0.155475	1	0.430057	0.169137	0.612723	0.450273	0.463693	0.508896	0.0901664	NA	NA	NA	NA
CC17-TIF34-TRg-2	single	883.917	502.723	243.464	627.068	489.108	259.324	590.42	473.314	279.03	1	0.536861	0.114819	1	0.441664	0.0959237	1	0.532953	0.117554	0.393465	0.326569	0.398443	0.372826	0.0401369	NA	NA	NA	NA
CC17-BET1-NRg-1	single	752.802	550.219	324.566	558.691	613.333	428.354	531.546	436.37	379.177	1	0.68992	0.179727	1	0.621621	0.17784	1	0.545776	0.177439	0.533073	0.518473	0.502947	0.518164	0.0150651	NA	NA	NA	NA
CC17-CDC8-NRg-2	single	1166.99	1172.81	2449.36	952.753	1474.34	3334.9	811.079	1323.19	3073.97	1	0.948645	0.874939	1	0.87623	0.811898	1	1.08457	0.942725	0.960913	0.933295	0.99476	0.962989	0.0307852	NA	NA	NA	NA
CC17-PRP42-TRg-2	single	1161.29	1211.27	1581.03	1009.67	1452.77	2051.09	838.13	1076.32	1813.58	1	0.984563	0.567529	1	0.814738	0.4712	1	0.853747	0.538238	0.858195	0.790439	0.828698	0.825777	0.0339722	NA	NA	NA	NA
CC17-RRB1-TRg-2	single	688.557	675.403	1289.06	533.6	862.667	1823.43	513.202	780.158	1649.07	1	0.925908	0.780413	1	0.915439	0.792633	1	1.01064	0.799282	0.929862	0.932395	0.94584	0.936032	0.00858721	NA	NA	NA	NA
CC17-SPC24-TRg-1	single	1174.55	936.069	773.404	893.423	1351.07	1022.66	916.687	892.503	953.115	1	0.75228	0.274489	1	0.856293	0.265504	1	0.647275	0.258626	0.647698	0.654369	0.615691	0.639253	0.0206754	NA	NA	NA	NA
CC17-ILS1-NRg-1	single	893.696	854.683	1026.45	678.047	987.556	1417.31	561.594	759.788	1167.76	1	0.902734	0.478782	1	0.824714	0.484845	1	0.899436	0.517226	0.806182	0.798895	0.824852	0.809976	0.0133878	NA	NA	NA	NA
CC17-GFA1-TRg-2	single	1224.3	1070.86	975.959	983.662	1403.43	1452.69	805.127	1043.17	1217.15	1	0.825632	0.332303	1	0.807877	0.342552	1	0.861374	0.376035	0.705645	0.710652	0.741079	0.719125	0.0191765	NA	NA	NA	NA
CC17-SEC21-NRg-10	single	917.088	553.821	539.205	736.762	692.461	703.92	642.842	545.816	657.149	1	0.570037	0.245095	1	0.532194	0.221613	1	0.564473	0.254278	0.587792	0.554996	0.595755	0.579515	0.0216035	NA	NA	NA	NA
CC17-RPC10-NRg-1	single	847.52	608.181	428.606	739.615	782.046	538.119	615.505	602.278	421.769	1	0.677372	0.210814	1	0.598727	0.168761	1	0.650528	0.170448	0.570395	0.501204	0.513208	0.528269	0.036973	NA	NA	NA	NA
CC17-RPB10-TRg-3	single	1085.83	660.429	718.103	761.411	1046.97	959.718	788.554	691.192	863.562	1	0.574125	0.275686	1	0.778606	0.292363	1	0.58273	0.272402	0.617686	0.667248	0.616436	0.63379	0.0289825	NA	NA	NA	NA
CC17-RPB10-TRg-2	single	1061.53	714.797	1022.31	703.389	876.978	1203.46	629.596	724.924	1095.47	1	0.635613	0.401458	1	0.705984	0.396856	1	0.765475	0.432801	0.722288	0.731517	0.762254	0.738686	0.0209256	NA	NA	NA	NA
CC17-YNL181W-TRg-1	single	910.537	888.877	855.76	773.001	1078.45	1195.31	662.271	789.07	1009.47	1	0.921485	0.391783	1	0.789991	0.358672	1	0.792101	0.379147	0.758979	0.719443	0.733472	0.737298	0.0200438	NA	NA	NA	NA
CC17-RAD3-NRg-1	single	948.232	841.971	1567	657.72	1189.13	2195.16	707.758	853.739	1832.95	1	0.83816	0.688884	1	1.02374	0.774147	1	0.801937	0.644191	0.887574	0.939424	0.865913	0.897637	0.0377744	NA	NA	NA	NA
CC17-NOP10-TRg-1	single	988.318	772.31	855.753	780.246	1098.92	1175.07	721.078	829.598	1058.92	1	0.737631	0.360947	1	0.797509	0.349327	1	0.764867	0.365282	0.713118	0.714007	0.72024	0.715788	0.00388081	NA	NA	NA	NA
CC17-BFR2-TRg-3	single	1104.5	725.193	1066.59	801.615	1057.55	1288.27	801.094	792.994	1172.92	1	0.619774	0.402553	1	0.747026	0.37277	1	0.658092	0.364195	0.720058	0.72254	0.702207	0.714935	0.0110922	NA	NA	NA	NA
CC17-MCM2-TRg-6	single	1155.55	1120.8	1956.36	743.12	1300.53	2600.13	754.747	1050.38	2464.17	1	0.915546	0.705749	1	0.990975	0.811587	1	0.92522	0.812115	0.903711	0.947356	0.939619	0.930229	0.0232884	NA	NA	NA	NA
CC17-MCM2-TRg-4	single	782.305	741.031	1327.47	741.429	1004.71	1835.87	572.208	681.981	1662.35	1	0.894138	0.70736	1	0.767314	0.574342	1	0.792352	0.722633	0.901553	0.832467	0.892931	0.875651	0.0376453	NA	NA	NA	NA
CC17-MPP10-TRg-1	single	1150.57	1008.7	676.306	829.288	1031.7	842.447	811.838	869.047	929.524	1	0.827546	0.24503	1	0.704447	0.235633	1	0.711663	0.2848	0.630605	0.602414	0.650429	0.627816	0.0241287	NA	NA	NA	NA
CC17-RET2-TRg-4	single	866.699	507.288	308.815	677.018	655.111	486.3	606.333	547.19	446.417	1	0.552498	0.148532	1	0.547919	0.166611	1	0.599967	0.183138	0.460401	0.487834	0.52165	0.489962	0.0306799	NA	NA	NA	NA
CC17-RET2-TRg-1	single	1019.5	600.239	395.267	844.244	686.051	604.741	771.739	611.545	551.513	1	0.555753	0.16162	1	0.460141	0.16615	1	0.526816	0.17776	0.48195	0.467066	0.499327	0.482781	0.0161464	NA	NA	NA	NA
CC17-RPS2-NRg-1	single	1113.86	642.382	443.435	853.289	741.919	672.449	711.674	674.854	692.612	1	0.544387	0.165955	1	0.492337	0.182794	1	0.630419	0.242079	0.486116	0.498443	0.596314	0.526957	0.0603797	NA	NA	NA	NA
CC17-RPS2-NRg-2	single	837.47	545.078	339.907	706.632	666.834	440.276	632.366	455.051	469.561	1	0.614376	0.169193	1	0.53435	0.144521	1	0.4784	0.184702	0.504804	0.449792	0.497707	0.484101	0.0299234	NA	NA	NA	NA
CC17-ORC4-NRg-3	single	1051.23	821.744	1631.98	765.32	1143.93	2289.64	730.415	990.897	1851.75	1	0.737876	0.647156	1	0.846363	0.693942	1	0.901902	0.630611	0.857471	0.890503	0.874159	0.874044	0.0165161	NA	NA	NA	NA
CC17-TIP20-TRg-7	single	653.368	588.588	972.124	499.392	718.064	1430.49	475.749	604.732	1162.97	1	0.850349	0.620233	1	0.814185	0.664418	1	0.845056	0.608049	0.863287	0.875298	0.857665	0.865417	0.00900714	NA	NA	NA	NA
CC17-SMT3-TRg-1	single	925.313	823.633	1059.67	650.49	1200.21	1578.36	701.439	981.683	1400.29	1	0.840213	0.477389	1	1.04477	0.562815	1	0.930425	0.496564	0.797206	0.86296	0.818671	0.826279	0.0335305	NA	NA	NA	NA
CC17-MSS18-NRg-6	single	932.501	934.116	1571.82	737.409	1133.86	1818.6	584.611	827.239	1827.2	1	0.945574	0.702662	1	0.870665	0.572043	1	0.940728	0.777441	0.906339	0.846011	0.930746	0.894365	0.043618	NA	NA	NA	NA
CC17-YEF3-NRg-9	single	857.785	215.469	123.429	652.498	314.945	123.006	679.173	266.079	179.47	1	0.237111	0.0599832	1	0.27331	0.0437266	1	0.260453	0.0657295	0.138972	0.0771821	0.172386	0.129514	0.0483016	NA	NA	NA	NA
CC17-ASK1-NRg-1	single	1075.85	885.811	1301.58	827.653	1057.3	1718.32	747.646	889.58	1410.53	1	0.777201	0.504324	1	0.723355	0.481565	1	0.791024	0.469282	0.801806	0.782133	0.786034	0.789991	0.0104164	NA	NA	NA	NA
CC17-SMC1-TRg-1	single	1068.24	940.438	615.684	905.446	1205.12	1027.74	824.147	1118.89	857.248	1	0.831007	0.240259	1	0.753648	0.263282	1	0.902574	0.258732	0.626225	0.637604	0.654038	0.639289	0.0139828	NA	NA	NA	NA
CC17-NIP1-NRg-1	single	939.835	570.868	903.403	527.923	692.235	1338.03	703.616	701.991	1260.2	1	0.573361	0.400702	1	0.742479	0.587887	1	0.663279	0.445505	0.709965	0.834444	0.752921	0.765777	0.0632275	NA	NA	NA	NA
CC17-RPP1-NRg-1	single	329.27	324.332	345.874	204.708	359.208	496.588	245.827	341.43	422.544	1	0.929785	0.437882	1	0.993603	0.562678	1	0.923361	0.427554	0.787507	0.857124	0.780809	0.80848	0.0422598	NA	NA	NA	NA
CC17-YDJ1-TRg-6	single	1059.26	764.596	693.912	771.315	887.13	1006.14	816.72	707.35	909.686	1	0.681354	0.273081	1	0.651265	0.30257	1	0.575786	0.277056	0.635036	0.655187	0.619243	0.636489	0.0180158	NA	NA	NA	NA
CC17-SUB2-NRg-1	single	940.197	818.298	1197.99	663.202	1193.44	1679.3	640.359	836.321	1572.1	1	0.821555	0.531162	1	1.01896	0.587328	1	0.868261	0.61067	0.821005	0.87062	0.861844	0.851157	0.0264779	NA	NA	NA	NA
CC17-TIM10-NRg-8	single	866.692	809.535	1201.96	665.023	1050.02	1694.65	608.334	758.515	1375.76	1	0.881689	0.57812	1	0.89405	0.591076	1	0.828939	0.562534	0.85007	0.85715	0.836219	0.847813	0.0106467	NA	NA	NA	NA
CC17-TIM10-NRg-4	single	728.193	744.617	1111.64	655.605	965.846	1493.32	512.13	678.818	1292.87	1	0.965229	0.636366	1	0.834195	0.528334	1	0.881199	0.627949	0.884211	0.821442	0.870442	0.858698	0.0329909	NA	NA	NA	NA
CC17-TIM10-NRg-7	single	913.768	737.028	1130.02	713.526	1038.18	1451.11	612.288	765.602	1306.83	1	0.761363	0.515516	1	0.82388	0.471725	1	0.831281	0.530898	0.804863	0.791998	0.822236	0.806366	0.0151751	NA	NA	NA	NA
CC17-SKI6-TRg-4	single	1219.77	1045.23	1260.48	932.152	1319.8	1750.73	926.177	968.441	1473.27	1	0.808871	0.430773	1	0.801722	0.435644	1	0.695152	0.395672	0.767436	0.769194	0.728999	0.75521	0.0227159	NA	NA	NA	NA
CC17-TUB4-TRg-1	single	941.112	734.394	1208.46	679.436	1019.88	1519.95	592.616	786.892	1415.31	1	0.736601	0.535281	1	0.849968	0.518897	1	0.882758	0.594055	0.810359	0.819142	0.856931	0.828811	0.0247457	NA	NA	NA	NA
CC17-CDC37-NRg-2	single	919.586	843.35	938.211	569.01	1063.47	1158.52	501.584	708.608	1197.5	1	0.865685	0.425304	1	1.0583	0.47226	1	0.939211	0.593854	0.772086	0.821081	0.863977	0.819048	0.0459793	NA	NA	NA	NA
CC17-ISD11-TRg-3	single	562.294	472.818	650.481	369.422	625.672	902.772	416.942	471.413	730.376	1	0.793734	0.482239	1	0.959016	0.566832	1	0.751669	0.435732	0.793159	0.854867	0.761829	0.803285	0.0473384	NA	NA	NA	NA
CC17-YOS1-TRg-4	single	599.736	619.546	931.692	451.508	721.511	1185.23	431.796	562.622	1037.41	1	0.97512	0.647595	1	0.904856	0.608889	1	0.866239	0.59761	0.889707	0.865871	0.856233	0.870604	0.0172316	NA	NA	NA	NA
CC17-SSC1-TRg-6	single	988.732	770.528	695.514	736.09	839.901	988.462	658.619	798.991	869.073	1	0.735621	0.293237	1	0.646099	0.311478	1	0.806507	0.328225	0.661453	0.661444	0.699897	0.674265	0.022198	NA	NA	NA	NA
CC17-MTR3-TRg-5	single	1029.86	783.307	1081.71	782.297	1010.92	1460.74	702.39	739.549	1187.78	1	0.717954	0.437848	1	0.731723	0.433113	1	0.699985	0.420637	0.757747	0.757245	0.744919	0.753304	0.00726534	NA	NA	NA	NA
CC17-MTR3-TRg-6	single	609.122	614.826	1092.67	457.183	904.021	1542.17	395.914	600.436	1312.74	1	0.952778	0.747783	1	1.11967	0.782423	1	1.00825	0.824759	0.922596	0.952355	0.953323	0.942758	0.0174675	NA	NA	NA	NA
CC17-TFA1-TRg-2	single	927.458	855.962	756.145	706.766	969.932	1078.32	682.631	814.334	987.729	1	0.871173	0.339861	1	0.777083	0.353892	1	0.79308	0.359915	0.71738	0.714232	0.720747	0.717453	0.00325835	NA	NA	NA	NA
CC17-CDC3-NRg-3	single	984.696	641.743	934.397	733.24	840.339	1405.81	707.227	824.273	1199.8	1	0.615181	0.395567	1	0.648948	0.444714	1	0.774841	0.421985	0.714876	0.749969	0.757397	0.740747	0.0227112	NA	NA	NA	NA
CC17-ERG25-TA-18	single	464.876	263.662	269.346	320.713	324.049	430.315	408.032	267.461	342.346	1	0.535372	0.241527	1	0.572131	0.311221	1	0.43578	0.208699	0.57695	0.647253	0.517165	0.580456	0.0651148	NA	NA	NA	NA
CC17-RPB11-TRg-4	single	914.823	749.006	1236.48	701.2	983.073	1593.59	611.772	737.472	1473.18	1	0.772846	0.563432	1	0.793863	0.527149	1	0.801412	0.598983	0.828553	0.815187	0.847852	0.830531	0.0164222	NA	NA	NA	NA
CC17-RPB11-TRg-1	single	1303.8	848.879	361.733	1055.53	893.884	558.116	1008.08	723.575	433.414	1	0.61458	0.115656	1	0.479528	0.122646	1	0.477189	0.106944	0.410811	0.396774	0.36235	0.389978	0.0249352	NA	NA	NA	NA
CC17-RPB11-TRg-2	single	1139.6	670.396	459.158	738.315	917.561	747.618	753.956	743.356	653.9	1	0.555294	0.167958	1	0.703712	0.234875	1	0.655468	0.215732	0.491363	0.601497	0.572314	0.555058	0.0570589	NA	NA	NA	NA
CC17-DED1-TRg-3	single	1089.03	688.909	881.235	638.318	965.371	1396.44	764.983	743.215	1094.58	1	0.597126	0.33732	1	0.856365	0.507438	1	0.645897	0.355914	0.672077	0.814485	0.694371	0.726978	0.0765988	NA	NA	NA	NA
CC17-DED1-TRg-1	single	1344	1207.88	1937.53	998.419	1466.6	2496.99	924.461	1117.08	2340.45	1	0.84834	0.600953	1	0.831762	0.580101	1	0.803337	0.629737	0.85521	0.844211	0.860504	0.853308	0.00831147	NA	NA	NA	NA
CC17-DED1-TRg-6	single	874.361	576.68	639.209	602.378	756.438	806.032	616.242	591.323	702.434	1	0.62257	0.30475	1	0.711059	0.310372	1	0.637932	0.283533	0.651778	0.671584	0.636745	0.653369	0.0174737	NA	NA	NA	NA
CC17-DED1-TRg-4	single	460.548	294.797	371.294	371.086	383.129	392.54	327.807	305.558	459.165	1	0.604218	0.336074	1	0.584618	0.245362	1	0.619691	0.348416	0.67252	0.590967	0.684344	0.649277	0.0508428	NA	NA	NA	NA
CC17-RPL10-NRg-5	single	769.605	710.496	959.886	668.224	833.981	1382.94	655.085	709.726	1252.31	1	0.871441	0.519928	1	0.706702	0.480042	1	0.720267	0.475513	0.822502	0.778671	0.778514	0.793229	0.0253515	NA	NA	NA	NA
CC17-RPL10-NRg-4	single	995.87	912.187	1717.51	772.748	1169.84	2212.98	721.89	898.545	2027.07	1	0.864621	0.718932	1	0.857219	0.664262	1	0.827502	0.698468	0.901703	0.881164	0.889517	0.890795	0.0103285	NA	NA	NA	NA
CC17-EFB1-NRg-1	single	782.599	694.72	932.678	621.303	970.071	1172.47	594.873	695.358	957.448	1	0.837944	0.496803	1	0.884101	0.437723	1	0.777113	0.40035	0.806748	0.781622	0.744725	0.777698	0.0311972	NA	NA	NA	NA
CC17-EFB1-NRg-5	single	716.282	702.352	1013.2	500.15	1063.5	1275.16	520.22	772.628	1121.89	1	0.925582	0.589659	1	1.20403	0.591374	1	0.987378	0.536429	0.860544	0.891516	0.844593	0.865551	0.0238587	NA	NA	NA	NA
CC17-EFB1-NRg-4	single	750.143	638.034	611.542	581.081	860.315	930.679	570.006	809.759	840.466	1	0.802868	0.339839	1	0.838344	0.371503	1	0.944446	0.366767	0.707972	0.734965	0.745501	0.729479	0.0193567	NA	NA	NA	NA
CC17-RPT3-NRg-1	single	1015.46	829.647	686.488	800.031	1059.59	917.722	619.167	742.648	814.443	1	0.771216	0.281814	1	0.749954	0.266074	1	0.797399	0.327191	0.657068	0.639646	0.697811	0.664842	0.0298513	NA	NA	NA	NA
CC17-SAC6-TRg-8	single	836.306	798.918	1296.26	673.238	1194.57	1717.91	602.219	868.776	1627.86	1	0.901739	0.646128	1	1.00472	0.591876	1	0.959078	0.672376	0.880147	0.870909	0.897081	0.882712	0.0132732	NA	NA	NA	NA
CC17-SAC6-TRg-4	single	761.045	630.515	1069.44	465.977	850.229	1569.29	616.666	752.259	1379.76	1	0.78204	0.585786	1	1.03317	0.781155	1	0.810994	0.556548	0.839531	0.942706	0.831057	0.871098	0.0621589	NA	NA	NA	NA
CC17-SAC6-TRg-5	single	691.817	547.855	873.375	506.748	707.072	1244.94	469.069	629.351	1000.19	1	0.747512	0.526261	1	0.790084	0.569841	1	0.891983	0.530388	0.80785	0.833886	0.830106	0.823947	0.0140685	NA	NA	NA	NA
CC17-SAC6-TRg-3	single	1014.97	947.329	1821.16	704.96	1090.23	2491.7	846.632	1110.55	2160.33	1	0.881036	0.747975	1	0.875701	0.819842	1	0.872057	0.63471	0.913655	0.935632	0.87189	0.907059	0.0323792	NA	NA	NA	NA
CC17-DIM1-TRg-5	single	775.324	617.558	730.969	562.132	864.489	1177.01	579.338	717.171	950.262	1	0.751863	0.393013	1	0.870809	0.48567	1	0.822984	0.408	0.736353	0.805571	0.756001	0.765975	0.0356708	NA	NA	NA	NA
CC17-DIM1-TRg-7	single	670.33	596.98	1088.99	514.392	810.561	1509.69	518.123	654.394	1176.91	1	0.84065	0.677214	1	0.892264	0.680759	1	0.839666	0.565013	0.883692	0.891837	0.838785	0.871438	0.0285704	NA	NA	NA	NA
CC17-RPC17-NRg-1	single	873.212	710.477	828.59	668.234	1135.01	1334.24	634.522	804.34	1196.21	1	0.768024	0.395559	1	0.961778	0.46313	1	0.842739	0.468932	0.740396	0.805255	0.793133	0.779595	0.0344839	NA	NA	NA	NA
CC17-RPC17-NRg-2	single	1061.07	832.671	787.811	922.298	1271.2	1144.48	738.745	814.572	929.7	1	0.740754	0.309506	1	0.780446	0.28783	1	0.733052	0.313038	0.6756	0.663657	0.677202	0.672153	0.00740115	NA	NA	NA	NA
CC17-YDR341C-TRg-1	single	1108.88	622.248	455.345	809.57	900.496	610.728	695.573	638.903	636.5	1	0.529692	0.171178	1	0.629838	0.174982	1	0.61065	0.227617	0.490627	0.515978	0.577422	0.528009	0.044631	NA	NA	NA	NA
CC17-RAP1-NRg-8	single	1074.83	1032.76	2730.65	766.855	1384.03	3399.4	709.891	1231.03	3213.84	1	0.906996	1.05906	1	1.02196	1.02822	1	1.15286	1.12611	1.00295	1.00938	1.04572	1.01935	0.0230613	NA	NA	NA	NA
CC17-RAP1-NRg-5	single	806.406	664.035	360.37	633.298	825.454	650.47	583.251	686.318	533.526	1	0.777287	0.186289	1	0.738051	0.238242	1	0.782293	0.227535	0.555651	0.610495	0.605827	0.590658	0.0304063	NA	NA	NA	NA
CC17-RAP1-NRg-2	single	1191.52	1314.03	1727.15	917.036	1619.35	2375.35	764.812	1141.02	2047.51	1	1.04099	0.604255	1	0.999897	0.600814	1	0.991833	0.665917	0.880104	0.87406	0.898558	0.884241	0.012762	NA	NA	NA	NA
CC17-SEC26-NRg-3	single	750.858	561.431	910.136	549.261	806.403	1415.37	566.928	691.242	1054.78	1	0.705802	0.505289	1	0.831332	0.59771	1	0.810592	0.462787	0.791194	0.851543	0.785399	0.809379	0.0366298	NA	NA	NA	NA
CC17-SPP41-TRg-3	single	998.784	657.022	455.004	711.963	817.85	702.905	661.654	715.594	554.542	1	0.620944	0.189904	1	0.650456	0.229001	1	0.719013	0.208474	0.534571	0.586185	0.574499	0.565085	0.0270641	NA	NA	NA	NA
CC17-TAP42-NRg-1	single	1143.8	1009.55	1399.76	749.044	1275.25	2144.81	776.273	886.818	1721.08	1	0.833145	0.510145	1	0.964025	0.664171	1	0.759487	0.551487	0.812638	0.894638	0.821251	0.842842	0.0450624	NA	NA	NA	NA
CC17-PGA2-TRg-6	single	747.473	497.588	1075.8	403.143	724.014	1379.64	525.266	736.912	1421.08	1	0.628375	0.599969	1	1.01693	0.793787	1	0.932689	0.672958	0.820279	0.944848	0.894085	0.886404	0.0626386	NA	NA	NA	NA
CC17-BRL1-TRg-1	single	878.787	681.795	268.06	727.205	803.672	419.037	619.458	646.168	395.42	1	0.732343	0.127157	1	0.625783	0.133658	1	0.69348	0.15878	0.454409	0.448647	0.503035	0.468697	0.0298768	NA	NA	NA	NA
CC17-FOL2-TRg-1	single	801.669	695.159	1738.08	555.92	966.3	2193.77	566.814	734.418	2235.23	1	0.818527	0.903789	1	0.984241	0.915331	1	0.861396	0.980913	0.951961	0.976305	0.978074	0.96878	0.0145923	NA	NA	NA	NA
CC17-NAB3-NRg-5	single	955.937	817.462	1355.22	764.93	1089.3	1840.47	660.756	791.03	1725.41	1	0.807203	0.590981	1	0.806355	0.558091	1	0.795888	0.649533	0.845356	0.831081	0.867083	0.84784	0.0181287	NA	NA	NA	NA
CC17-SNF4-TRg-4	single	927.788	480.162	481.234	728.214	551.542	613.242	699.066	448.186	560.404	1	0.488521	0.216221	1	0.428865	0.195331	1	0.426227	0.199403	0.539059	0.498963	0.503353	0.513792	0.0219919	NA	NA	NA	NA
CC17-HRR25-TRg-2	single	795.514	535.948	349.533	614.346	675.314	423.524	575.352	554.829	404.251	1	0.635944	0.183161	1	0.622435	0.159906	1	0.641101	0.17477	0.528379	0.492348	0.517717	0.512815	0.018509	NA	NA	NA	NA
CC17-TRS23-TRg-4	single	968.203	616.457	327.392	747.834	768.585	495.245	642.592	593.12	417.149	1	0.601009	0.140959	1	0.581953	0.153608	1	0.613631	0.161475	0.457146	0.474681	0.493123	0.474984	0.0179902	NA	NA	NA	NA
CC17-CTR86-TRg-4	single	898.749	809.32	1326.59	653.877	942.729	1970.85	696.23	867.218	1616.31	1	0.850014	0.615304	1	0.81638	0.699129	1	0.828087	0.577457	0.86127	0.888194	0.842572	0.864012	0.0229345	NA	NA	NA	NA
CC17-RPB5-TRg-5	single	909.6	440.402	208.266	548.395	590.834	305.269	538.874	418.33	236.787	1	0.457029	0.0954464	1	0.610061	0.129118	1	0.516098	0.1093	0.32927	0.437179	0.376751	0.381067	0.0540839	NA	NA	NA	NA
CC17-SPN1-NRg-2	single	854.3	568.816	298.78	707.856	690.425	417.512	531.606	528.617	396.382	1	0.6285	0.145791	1	0.552297	0.136812	1	0.661076	0.185469	0.470623	0.440042	0.535934	0.4822	0.0489831	NA	NA	NA	NA
CC17-SPN1-NRg-1	single	581.976	454.129	286.76	574.685	531.48	321.533	508.679	463.317	301.577	1	0.736577	0.205402	1	0.523671	0.129776	1	0.605529	0.14747	0.573605	0.42087	0.469169	0.487882	0.078068	NA	NA	NA	NA
CC17-SEC61-NRg-1	single	866.248	818.548	894.949	672.907	1142.66	1351	581.696	851.532	1244.62	1	0.891961	0.430673	1	0.961533	0.465691	1	0.973207	0.532217	0.778626	0.806588	0.840981	0.808732	0.0312328	NA	NA	NA	NA
CC17-SEC61-NRg-7	single	1138.67	955.995	1522.46	863.247	1171.51	1938.76	741.215	993.65	1829.88	1	0.792507	0.557366	1	0.768447	0.520939	1	0.89123	0.614083	0.828767	0.808515	0.866225	0.834502	0.0292794	NA	NA	NA	NA
CC17-TUS1-TRg-3	single	911.379	784.548	1178.53	801.738	1038.24	1566.77	625.52	688.138	1408.58	1	0.812578	0.539056	1	0.733276	0.453284	1	0.731365	0.56013	0.823388	0.76874	0.820755	0.804294	0.0308189	NA	NA	NA	NA
CC17-OLE1-NRg-2	single	903.101	487.291	543.614	669.369	625.694	713.042	661.633	483.475	713.018	1	0.509327	0.250926	1	0.529296	0.247086	1	0.4858	0.26806	0.58065	0.581262	0.591537	0.584483	0.00611637	NA	NA	NA	NA
CC17-AFG2-TRg-1	single	1004.21	651.197	616.213	706.758	768.766	832.576	773.937	601.124	671.511	1	0.612112	0.255798	1	0.615921	0.273245	1	0.516367	0.215822	0.606548	0.623571	0.544979	0.5917	0.0413466	NA	NA	NA	NA
CC17-TOA2-NRg-1	single	880.179	645.128	593.723	721.274	837.697	763.81	657.735	670.921	669.14	1	0.691861	0.281193	1	0.65764	0.245631	1	0.678143	0.253055	0.644032	0.604777	0.615668	0.621492	0.0202654	NA	NA	NA	NA
CC17-USO1-TRg-1	single	902.063	702.012	367.319	738.839	884.76	438.555	718.829	680.93	504.161	1	0.734601	0.169745	1	0.678075	0.137681	1	0.629763	0.174459	0.526168	0.465208	0.515225	0.5022	0.0324998	NA	NA	NA	NA
CC17-UTP22-NRg-2	single	800.867	621.019	764.787	618.81	852.749	1072.76	628.905	754.447	1029.88	1	0.731962	0.398081	1	0.780307	0.402109	1	0.797524	0.407332	0.736435	0.746281	0.751981	0.744899	0.0078645	NA	NA	NA	NA
CC17-RIB1-TRg-3	single	763.313	516.121	507.053	619.818	617.724	710.698	551.424	512.783	626.389	1	0.638254	0.276912	1	0.564329	0.265962	1	0.618228	0.282558	0.630963	0.606831	0.632285	0.62336	0.0143296	NA	NA	NA	NA
CC17-RIB1-TRg-7	single	734.207	419.414	431.835	522.778	555.044	642.608	592.158	534.951	542.35	1	0.539223	0.245183	1	0.60119	0.28512	1	0.600588	0.22782	0.581489	0.631302	0.575731	0.596174	0.0305576	NA	NA	NA	NA
CC17-RIB1-TRg-4	single	793.567	677.883	529.345	618.355	744.908	675.332	585.827	559.243	643.255	1	0.806334	0.278065	1	0.68213	0.253325	1	0.634646	0.273126	0.65888	0.616606	0.626908	0.634131	0.0220431	NA	NA	NA	NA
CC17-COG1-TRg-1	single	832.695	297.142	283.712	543.492	400.577	276.173	584.147	282.925	256.311	1	0.336839	0.142031	1	0.417344	0.117866	1	0.321996	0.109142	0.392417	0.37097	0.322129	0.361839	0.0360228	NA	NA	NA	NA
CC17-RPL32-NRg-2	single	980.98	723.47	732.667	701.906	945.585	929.11	647.706	669.717	880.504	1	0.696153	0.311342	1	0.762821	0.307034	1	0.687406	0.338144	0.669918	0.676995	0.688876	0.678596	0.00957971	NA	NA	NA	NA
CC17-GLC7-NRg-3	single	909.076	624.974	1073.22	522.368	771.732	1409.21	643.445	759.493	1389.34	1	0.648943	0.492129	1	0.83655	0.625746	1	0.784717	0.537087	0.775009	0.863593	0.818471	0.819024	0.0442942	NA	NA	NA	NA
CC17-GLC7-NRg-4	single	570.019	334.908	393.361	439.016	418.242	452.954	500.027	358.791	479.446	1	0.5546	0.287669	1	0.539447	0.239316	1	0.477032	0.238503	0.624223	0.57555	0.560565	0.586779	0.0332816	NA	NA	NA	NA
CC17-HSF1-TRg-2	single	1050.17	1070.93	1169.17	737.662	1435.93	1586.76	801.505	1090.02	1571.25	1	0.962601	0.464097	1	1.10224	0.498945	1	0.904125	0.487628	0.805869	0.839347	0.810885	0.8187	0.0180557	NA	NA	NA	NA
CC17-DAM1-NRg-5	single	728.216	582.792	838.669	469.593	732.634	1301.63	643.003	665.699	1166.5	1	0.755437	0.480089	1	0.883419	0.642934	1	0.68828	0.451254	0.786366	0.876561	0.760347	0.807758	0.0609888	NA	NA	NA	NA
CC17-SEC18-TRg-4	single	1037.59	645.188	655.093	728.79	871.62	1012.13	872.748	808.84	879.428	1	0.586954	0.263189	1	0.677215	0.322131	1	0.616133	0.250646	0.608762	0.675166	0.602272	0.628733	0.0403426	NA	NA	NA	NA
CC17-SEC18-TRg-5	single	541.549	309.79	373.549	337.22	415.307	534.457	407.807	459.524	462.203	1	0.539976	0.287542	1	0.697362	0.36762	1	0.749124	0.28192	0.62104	0.711188	0.653817	0.662015	0.0456296	NA	NA	NA	NA
CC17-PAB1-NRg-3	single	997.361	602.283	557.251	670.748	787.075	715.663	614.869	614.826	701.159	1	0.570024	0.232911	1	0.664444	0.247485	1	0.664768	0.28365	0.575186	0.607818	0.641588	0.608197	0.0332024	NA	NA	NA	NA
CC17-POP8-TRg-2	single	912.284	746.525	957.624	744.149	925.273	1295.84	628.324	823.343	1269.5	1	0.772429	0.437579	1	0.704063	0.403916	1	0.87116	0.502573	0.766008	0.735562	0.814074	0.771881	0.0395843	NA	NA	NA	NA
CC17-PAB1-NRg-4	single	929.302	488.812	441.583	755.857	734.042	691.648	620.849	543.534	523.395	1	0.496512	0.198083	1	0.549899	0.212248	1	0.582025	0.209697	0.519269	0.548089	0.551631	0.539663	0.0177505	NA	NA	NA	NA
CC17-BIG1-TRg-4	single	592.943	461.157	355.223	486.004	677.049	474.651	440.254	404.617	477.404	1	0.734141	0.249735	1	0.788826	0.226534	1	0.611	0.269731	0.62153	0.605693	0.619449	0.615557	0.00860587	NA	NA	NA	NA
CC17-BIG1-TRg-5	single	856.904	646.969	636.505	731.721	978.662	1013.28	690.682	743.978	805	1	0.712682	0.309643	1	0.757336	0.321206	1	0.716114	0.289912	0.671265	0.687318	0.655543	0.671375	0.0158876	NA	NA	NA	NA
CC17-BIG1-TRg-6	single	1224.87	820.468	986.747	942.34	1161.06	1385.44	799.063	897.681	1283.99	1	0.632291	0.335821	1	0.697667	0.341019	1	0.746863	0.399697	0.677558	0.692673	0.739754	0.703329	0.0324381	NA	NA	NA	NA
CC17-RPO41-NRg-1	single	889.419	690.656	1000.38	662.076	942.093	1282.01	671.949	785.858	1181.4	1	0.732993	0.468868	1	0.805726	0.44914	1	0.777514	0.437331	0.777051	0.777308	0.766623	0.773661	0.00609639	NA	NA	NA	NA
CC17-RVB2-NRg-2	single	1058.74	984.342	1728.02	840.656	1328.59	2086.04	826.619	893.551	1682.83	1	0.877611	0.680381	1	0.894897	0.575578	1	0.718645	0.506389	0.889795	0.850692	0.793805	0.844764	0.0482686	NA	NA	NA	NA
CC17-PET117-NRg-8	single	907.825	452.486	398.933	652.337	473.199	474.64	554.123	404.655	504.101	1	0.470487	0.183184	1	0.410746	0.168768	1	0.485488	0.226287	0.493749	0.457868	0.54959	0.500402	0.0462214	NA	NA	NA	NA
CC17-VPS45-NRg-9	single	618.983	353.922	486.136	434.183	402.98	664.565	422.931	328.271	619.264	1	0.539726	0.327394	1	0.525547	0.355029	1	0.516017	0.364213	0.653069	0.670036	0.674244	0.665783	0.01121	NA	NA	NA	NA
CC17-YCG1-NRg-1	single	774.058	717.354	549.242	731.829	941.45	827.13	506.769	674.093	687.885	1	0.874791	0.295789	1	0.728432	0.262158	1	0.884321	0.33764	0.683526	0.632632	0.717482	0.67788	0.0427063	NA	NA	NA	NA
CC17-NOC4-NRg-1	single	1132.03	1114.56	1328.53	907.137	1483.4	1843.25	875.807	1071.8	1673.12	1	0.929374	0.489218	1	0.925947	0.471314	1	0.81359	0.475191	0.814858	0.805217	0.792362	0.804145	0.0112861	NA	NA	NA	NA
CC17-NMD3-NRg-2	single	815.605	729.388	1455.48	537.544	974.18	1962.05	571.905	782.303	1617.09	1	0.844157	0.743906	1	1.02619	0.846634	1	0.909394	0.703329	0.907388	0.961822	0.902086	0.923765	0.0330647	NA	NA	NA	NA
CC17-DRS1-TRg-2	single	879.761	984.074	1354.85	708.002	1098.79	1849.67	760.099	963.834	1674.86	1	1.05586	0.641975	1	0.878782	0.605981	1	0.843009	0.548097	0.896703	0.861325	0.831728	0.863252	0.0325303	NA	NA	NA	NA
CC17-HTB1-NRg-2	single	946.852	594.726	989.428	810.702	825.522	1231.47	662.296	593.803	1064.07	1	0.592897	0.435606	1	0.576593	0.352339	1	0.596062	0.39964	0.734463	0.67882	0.713776	0.709019	0.0281251	NA	NA	NA	NA
CC17-IPI1-TRg-2	single	993.119	782.885	700.11	748.15	1054.14	1022.28	731.171	843.755	869.105	1	0.744116	0.293871	1	0.797829	0.316941	1	0.76718	0.295666	0.663308	0.690005	0.668325	0.673879	0.0141891	NA	NA	NA	NA
CC17-SEC18-NRg-1	single	877.098	334.478	142.079	571.268	500.745	147.005	546.01	412.418	133.16	1	0.359968	0.0675262	1	0.496339	0.0596886	1	0.502155	0.060663	0.216274	0.222731	0.228073	0.222359	0.0059085	NA	NA	NA	NA
CC17-SEC18-NRg-2	single	809.682	343.653	104.425	505.779	505.221	206.194	608.127	365.705	146.256	1	0.400636	0.0537629	1	0.565617	0.0945616	1	0.399794	0.0598231	0.172247	0.351488	0.198406	0.240714	0.096821	NA	NA	NA	NA
CC17-JIP5-NRg-2	single	1313.01	1488.21	2738.78	1006.84	2017.63	3547.71	937.906	1427.65	3122.86	1	1.06989	0.869519	1	1.13471	0.81731	1	1.01196	0.828214	0.973212	0.964672	0.954779	0.964221	0.0092247	NA	NA	NA	NA
CC17-YPT1-TRg-3	single	775.118	357.359	236.932	570.734	436.988	261.553	545.347	305.089	280.477	1	0.435193	0.127423	1	0.433549	0.106298	1	0.371924	0.12793	0.395058	0.349819	0.37797	0.374282	0.0228443	NA	NA	NA	NA
CC17-YPT1-TRg-2	single	667.735	177.748	70.1493	464.749	240.354	123.493	595.945	238.726	96.809	1	0.251272	0.0437936	1	0.292842	0.0616345	1	0.266314	0.0404071	0.0678899	0.169968	0.0546844	0.0975142	0.0630935	NA	NA	NA	NA
CC17-CLF1-NRg-2	single	1011.39	792.682	748.346	702.693	1086.27	1156.1	692.241	767.302	946.441	1	0.739815	0.308442	1	0.875334	0.381619	1	0.736901	0.340083	0.674602	0.746572	0.698287	0.706487	0.0366788	NA	NA	NA	NA
CC17-SNF2-NRg-7	single	806.662	844.943	1900.98	692.51	1250.77	2421.11	627.563	803.637	2253.47	1	0.988736	0.982374	1	1.02271	0.810939	1	0.851341	0.893188	0.994301	0.950785	0.953566	0.966218	0.0243611	NA	NA	NA	NA
CC17-SNF2-NRg-4	single	1156.08	1369.15	3171.72	983.785	1780.56	4189.38	830.044	1283.43	4001.98	1	1.11791	1.14367	1	1.02484	0.987753	1	1.02795	1.19928	1.046	0.999777	1.04809	1.03129	0.0273101	NA	NA	NA	NA
CC17-RPL25-NRg-1	single	594.354	341.22	230.56	603.439	447.879	337.446	506.955	351.17	309.889	1	0.541919	0.161707	1	0.420271	0.129709	1	0.46052	0.15205	0.479183	0.39544	0.445241	0.439955	0.0421212	NA	NA	NA	NA
CC17-NOP56-TRg-1	single	646.306	529.243	1576.05	504.757	805.074	2019.59	553.82	757.238	1815.46	1	0.772966	1.01654	1	0.903139	0.928067	1	0.908999	0.815391	0.974432	0.969829	0.93858	0.960947	0.0195069	NA	NA	NA	NA
CC17-NOP56-TRg-2	single	582.441	511.285	842.868	453.169	604.963	1283.86	367.535	557.234	1054.1	1	0.82862	0.603252	1	0.755911	0.657138	1	1.00795	0.713396	0.853448	0.864032	0.917436	0.878305	0.0342986	NA	NA	NA	NA
CC17-TRS31-TRg-1	single	842.56	361.189	177.449	595.018	541.108	246.073	525.612	391.479	246.672	1	0.404649	0.087794	1	0.514938	0.0959253	1	0.495158	0.116736	0.294611	0.34423	0.388255	0.342365	0.0468498	NA	NA	NA	NA
CC17-DBF4-TRg-2	single	988.107	482.477	267.538	647.52	633.289	380.475	561.72	525.842	371.666	1	0.460911	0.112869	1	0.553797	0.136293	1	0.622352	0.164582	0.371684	0.439415	0.499457	0.436852	0.0639251	NA	NA	NA	NA
CC17-DBF4-TRg-1	single	781.5	556.667	450.902	626.086	622.52	548.857	565.271	596.742	621.727	1	0.672375	0.240516	1	0.563017	0.203341	1	0.701827	0.273585	0.602124	0.540203	0.638897	0.593742	0.0498781	NA	NA	NA	NA
CC17-RPC19-TRg-4	single	857.115	819.687	934.63	746.274	1169.61	1392.76	686.806	805.889	1097.51	1	0.90272	0.45456	1	0.887448	0.432888	1	0.780085	0.397486	0.793349	0.779311	0.743389	0.772016	0.0257661	NA	NA	NA	NA
CC17-RPC19-TRg-6	single	746.39	510.427	567.178	399.915	670.947	699.975	403.967	533.437	695.52	1	0.645523	0.31677	1	0.949996	0.405988	1	0.877884	0.428265	0.665505	0.771288	0.77541	0.737401	0.0622977	NA	NA	NA	NA
CC17-RPC19-TRg-3	single	876.545	741.981	567.179	715.447	1087.32	780.544	618.273	789.948	794.246	1	0.799029	0.269735	1	0.860564	0.253057	1	0.849413	0.319539	0.650315	0.643073	0.69923	0.664206	0.0305468	NA	NA	NA	NA
CC17-ROK1-NRg-1	single	957.829	763.631	968.169	799.717	1129.37	1195.49	721.971	798.696	1230.71	1	0.752558	0.421361	1	0.799654	0.346742	1	0.735465	0.424018	0.753675	0.712481	0.752586	0.73958	0.0234754	NA	NA	NA	NA
CC17-CDC33-TRg-4	single	703.664	520.503	923.739	488.264	655.898	1453.53	476.761	629.663	1327.1	1	0.698236	0.547237	1	0.760647	0.690508	1	0.878026	0.692391	0.809666	0.876994	0.894174	0.860278	0.044665	NA	NA	NA	NA
CC17-DHR2-TRg-3	single	844.848	650.117	912.596	678.106	823.213	1283.16	568.372	580.392	1075.88	1	0.726369	0.450289	1	0.687411	0.438918	1	0.678874	0.470845	0.766013	0.75335	0.769268	0.762877	0.00840974	NA	NA	NA	NA
CC17-RRP42-NRg-5	single	844.118	736.817	1121.13	525.489	886.29	1746.44	710.399	668.789	1511.82	1	0.823949	0.55366	1	0.955023	0.770885	1	0.625875	0.529353	0.831594	0.930387	0.788869	0.850283	0.0725868	NA	NA	NA	NA
CC17-CLF1-TRg-1	single	863.101	710.595	489.724	664.017	851.426	646.705	620.843	666.213	566.794	1	0.777149	0.236527	1	0.726055	0.225905	1	0.713398	0.227087	0.614648	0.595468	0.594735	0.601617	0.0112913	NA	NA	NA	NA
CC17-ERG11-NA-16	single	931.612	630.057	801.386	605.668	693.459	1036.24	637.077	642.513	1045.57	1	0.638394	0.35859	1	0.648318	0.396848	1	0.670488	0.408237	0.694878	0.721709	0.732571	0.716386	0.0194022	NA	NA	NA	NA
CC17-VAS1-NRg-4	single	1120.69	823.98	511.349	880.944	1018.78	767.441	777.514	905.782	626.232	1	0.694023	0.190205	1	0.654836	0.202067	1	0.77449	0.200344	0.54776	0.556029	0.573215	0.559001	0.0129854	NA	NA	NA	NA
CC17-PIK1-NRg-2	single	989.072	610.765	796.066	648.387	913.04	1081.33	716.721	736.986	1000.82	1	0.582895	0.335515	1	0.797365	0.386833	1	0.683611	0.347339	0.667976	0.739195	0.694871	0.700681	0.035963	NA	NA	NA	NA
CC17-SAR1-NRg-7	single	853.676	639.084	675.164	681.859	885.636	927.668	616.957	637.413	782.696	1	0.706657	0.329691	1	0.735465	0.315571	1	0.686857	0.315564	0.685796	0.679572	0.671701	0.679023	0.00706319	NA	NA	NA	NA
CC17-SAR1-NRg-4	single	878.411	525.843	262.589	699.914	719.659	359.471	580.178	555.331	355.088	1	0.565071	0.124615	1	0.582215	0.119129	1	0.636342	0.152238	0.419592	0.411902	0.482744	0.43808	0.0388715	NA	NA	NA	NA
CC17-RPS3-TRg-1	single	818.761	547.813	324.305	642.852	595.962	404.081	521.128	386.652	417.069	1	0.631567	0.165115	1	0.524939	0.1458	1	0.493261	0.199073	0.501948	0.449926	0.519746	0.49054	0.0362809	NA	NA	NA	NA
CC17-YTM1-TRg-2	single	977.561	862.208	1171.02	699.702	1223.26	1682.98	708.537	906.545	1366.08	1	0.832554	0.499357	1	0.989937	0.557911	1	0.850603	0.479582	0.807273	0.854596	0.799753	0.820541	0.0297314	NA	NA	NA	NA
CC17-SUI3-NRg-5	single	682.18	576.446	764.93	527.186	634.637	1086.52	460.942	483.045	933.041	1	0.797635	0.467428	1	0.681653	0.478049	1	0.696693	0.503505	0.786012	0.773491	0.788825	0.782776	0.00816314	NA	NA	NA	NA
CC17-SUI3-NRg-2	single	1178.75	1168.2	2098.55	917.975	1328.22	2862.55	791.007	991.398	2760.8	1	0.935494	0.742145	1	0.819293	0.723304	1	0.833235	0.868168	0.91862	0.897007	0.944071	0.919899	0.0235581	NA	NA	NA	NA
CC17-RRP7-TRg-4	single	866.979	788.129	1239.34	711.369	967.041	1703.17	575.254	856.038	1610.76	1	0.85809	0.595901	1	0.769753	0.555342	1	0.989313	0.696497	0.854437	0.824517	0.909363	0.862773	0.0430325	NA	NA	NA	NA
CC17-RRP7-TRg-6	single	728.702	510.958	510.419	596.281	692.04	673.476	576.177	493.767	651.657	1	0.661881	0.29199	1	0.657176	0.261981	1	0.569726	0.281327	0.64825	0.620624	0.621808	0.630227	0.0156192	NA	NA	NA	NA
CC17-NIP7-TRg-2	single	830.083	719.173	794.662	556.062	774.794	1059.33	506.104	606.811	857.62	1	0.817817	0.399073	1	0.788977	0.441881	1	0.797104	0.421507	0.749808	0.770864	0.760375	0.760349	0.0105282	NA	NA	NA	NA
CC17-MDM35-TRg-1	single	735.656	733.586	989.678	705.334	827.93	1232.66	600.172	653.114	1004.14	1	0.941284	0.560803	1	0.664661	0.405366	1	0.723459	0.416166	0.850077	0.729822	0.746072	0.775324	0.065246	NA	NA	NA	NA
CC17-ALA1-NRg-1	single	959.336	864.66	1572.39	715.381	1346.32	2177.96	751.737	983.137	1633.97	1	0.850783	0.68325	1	1.06565	0.706172	1	0.869458	0.540665	0.887264	0.921322	0.831907	0.880164	0.0451283	NA	NA	NA	NA
CC17-DOA4-NRg-2	single	1120.33	953.334	1570.38	788.704	1212.8	1926.99	796.585	910.911	1628.11	1	0.803239	0.584321	1	0.870716	0.566713	1	0.760228	0.508394	0.841988	0.843704	0.801253	0.828982	0.0240294	NA	NA	NA	NA
CC17-RPS13-NRg-1	single	494.52	287.086	162.253	313.625	269.685	227.876	341.051	274.451	226.72	1	0.547989	0.136773	1	0.486909	0.168534	1	0.534989	0.165355	0.439072	0.477092	0.483217	0.46646	0.0239162	NA	NA	NA	NA
CC17-YSF3-TRg-2	single	738.539	824.247	1428.04	632.839	1055.1	2067.02	646.47	896.056	1808.44	1	1.05348	0.806043	1	0.944069	0.757618	1	0.921483	0.695832	0.952698	0.92477	0.900957	0.926141	0.025898	NA	NA	NA	NA
CC17-RPS2-NRg-11	single	939.515	564.784	495.556	714.568	701.545	656.33	706.128	609.531	645.635	1	0.567444	0.219877	1	0.555922	0.213048	1	0.573869	0.227432	0.56043	0.550272	0.570076	0.560259	0.00990333	NA	NA	NA	NA
CC17-SSL1-TRg-10	single	854.069	795.358	896.496	641.463	1018.39	1222.83	615.96	728.972	1036.05	1	0.879051	0.437569	1	0.898969	0.442175	1	0.78679	0.418387	0.780876	0.786041	0.757041	0.774653	0.0154695	NA	NA	NA	NA
CC17-NIP7-TRg-1	single	839.332	680.651	1119.56	556.554	920.344	1646.33	578.842	677.254	1460.41	1	0.765482	0.556037	1	0.936364	0.686134	1	0.777843	0.627574	0.824187	0.89933	0.855944	0.85982	0.0377215	NA	NA	NA	NA
CC17-LST8-NRg-1	single	802.065	437.36	255.738	577.884	479.556	332.962	581.255	462.557	240.164	1	0.514724	0.132916	1	0.469895	0.133645	1	0.529052	0.102776	0.424797	0.415668	0.36439	0.401618	0.0325623	NA	NA	NA	NA
CC17-TAF4-TRg-3	single	844.826	394.124	161.494	572.183	514.771	268.26	571.249	406.362	144.659	1	0.440362	0.0796859	1	0.509426	0.108748	1	0.472921	0.0629896	0.280388	0.374002	0.230477	0.294956	0.0728633	NA	NA	NA	NA
CC17-HAS1-TRg-2	single	884.627	640.884	522.389	631.453	757.464	630.592	616.554	698.694	492.577	1	0.683854	0.246164	1	0.679239	0.231636	1	0.753384	0.198725	0.609808	0.593994	0.568032	0.590611	0.0210926	NA	NA	NA	NA
CC17-GLC7-TRg-2	single	714.034	189.305	48.5374	475.282	198.114	85.2939	523.545	139.58	77.5466	1	0.250258	0.0283367	1	0.236029	0.041626	1	0.177244	0.0368432	-0.0401787	0.0481436	-0.0149726	-0.00233589	0.0454969	NA	NA	NA	NA
CC17-CDC45-NRg-1	single	775.518	615.313	495.351	719.528	800.263	633.995	516.249	608.032	609.379	1	0.748942	0.266264	1	0.629776	0.204379	1	0.78301	0.293614	0.639667	0.554353	0.668952	0.620991	0.0595389	NA	NA	NA	NA
CC17-SEC22-NRg-8	single	948.196	653.096	502.109	612.791	738.802	622.597	644.631	626.079	515.881	1	0.650164	0.220745	1	0.682681	0.235664	1	0.645681	0.199061	0.577057	0.598836	0.550704	0.575533	0.024102	NA	NA	NA	NA
CC17-YOS1-TRg-2	single	741.272	641.581	486.799	607.643	877.984	750.27	647.265	708.59	563.778	1	0.816993	0.273755	1	0.818162	0.286396	1	0.727802	0.216658	0.656529	0.667852	0.585414	0.636598	0.044687	NA	NA	NA	NA
CC17-RBA50-TRg-3	single	785.462	770.915	1366.73	605.924	904.488	1780.29	521.087	798.663	1632.95	1	0.926458	0.725354	1	0.845252	0.681507	1	1.01895	0.779493	0.911846	0.885882	0.940586	0.912771	0.0273634	NA	NA	NA	NA
CC17-SPP41-NRg-2	single	1247.24	1021.29	1234.39	808.385	1177.84	1557.39	907.632	1012.07	1554.29	1	0.772933	0.412565	1	0.825029	0.446866	1	0.741315	0.425963	0.751533	0.778777	0.754629	0.761646	0.0149161	NA	NA	NA	NA
CC17-PRP46-TRg-2	single	1116.42	964.977	1519.96	775.596	1380.12	1953.82	739.937	920.422	1737.77	1	0.815898	0.567541	1	1.00759	0.584317	1	0.826976	0.584181	0.836585	0.868059	0.845279	0.849974	0.0162539	NA	NA	NA	NA
CC17-PGA2-NRg-1	single	699.606	612.005	1038.56	473.245	736.814	1452.34	512.386	624.444	1326.83	1	0.825745	0.618827	1	0.881603	0.711839	1	0.810208	0.644123	0.859349	0.901489	0.867067	0.875968	0.0224361	NA	NA	NA	NA
CC17-CBF5-TRg-3	single	858.086	830.325	1534.88	552.615	1009.38	1823.24	573.821	847.734	1789.35	1	0.913401	0.745652	1	1.03427	0.765278	1	0.982163	0.775653	0.917036	0.937753	0.935135	0.929974	0.0112815	NA	NA	NA	NA
CC17-TCP1-NRg-3	single	1205.16	1053.85	1160.75	916.023	1392.43	1507.42	737.498	1018.57	1448.66	1	0.825428	0.401501	1	0.860736	0.381704	1	0.918185	0.4886	0.752373	0.744692	0.813152	0.770072	0.0375051	NA	NA	NA	NA
CC17-TCP1-NRg-2	single	666.48	661.451	528.034	600.963	866.62	793.116	619.306	699.342	750.594	1	0.936817	0.330267	1	0.816549	0.306117	1	0.750731	0.301473	0.718659	0.684084	0.670639	0.691127	0.0247725	NA	NA	NA	NA
CC17-ERG26-NRg-2	single	900.151	735.476	513.514	781.803	840.635	678.647	635.014	578.703	568.219	1	0.771255	0.237809	1	0.608852	0.201347	1	0.60586	0.222578	0.615108	0.546771	0.570983	0.577621	0.0346487	NA	NA	NA	NA
CC17-ERG26-NRg-4	single	916.755	642.061	559.837	721.572	818.982	746.029	638.988	674.149	615.689	1	0.6611	0.254566	1	0.642682	0.239814	1	0.701397	0.239672	0.614211	0.596206	0.606116	0.605511	0.00901788	NA	NA	NA	NA
CC17-MES1-TRg-5	single	875.619	815.857	1368.3	660.891	1142.57	1828.83	594.277	851.564	1707.41	1	0.879515	0.651415	1	0.978935	0.641862	1	0.952639	0.714656	0.879291	0.887958	0.911379	0.892876	0.0166	NA	NA	NA	NA
CC17-HTS1-TRg-2	single	1383.6	1378.64	1469.92	1030.66	1715.66	2231.1	967.072	1202.93	1953.69	1	0.940554	0.442867	1	0.942584	0.502117	1	0.826957	0.502511	0.79163	0.822914	0.808053	0.807532	0.0156484	NA	NA	NA	NA
CC17-SSS1-TRg-3	single	823.041	537.037	702.939	652.067	788.779	802.864	636.942	592.3	728.961	1	0.615924	0.356031	1	0.68496	0.285594	1	0.618219	0.284678	0.688986	0.646717	0.634131	0.656611	0.0287349	NA	NA	NA	NA
CC17-SSS1-TRg-2	single	806.927	606.179	465.5	569.283	810.193	638.044	614.751	710.495	574.833	1	0.709106	0.240479	1	0.805864	0.259969	1	0.768356	0.23259	0.608203	0.64218	0.60919	0.619858	0.0193376	NA	NA	NA	NA
CC17-SYS1-TRg-7	single	826.861	418.674	482.5	634.578	568.298	636.931	626.279	482.08	581.597	1	0.477956	0.243252	1	0.507099	0.232812	1	0.511742	0.230995	0.56566	0.561626	0.560738	0.562675	0.00262325	NA	NA	NA	NA
CC17-SYS1-TRg-2	single	863.436	486.257	282.693	747.778	697.931	545.163	621.757	495.392	388.704	1	0.531594	0.136482	1	0.528495	0.169103	1	0.529698	0.155506	0.435051	0.487352	0.466895	0.4631	0.0263562	NA	NA	NA	NA
CC17-SYS1-TRg-1	single	815.59	396.403	275.854	654.016	444.202	468.174	546.038	444.424	336.417	1	0.458785	0.140994	1	0.384586	0.166042	1	0.541096	0.153251	0.426146	0.446273	0.465733	0.446051	0.0197942	NA	NA	NA	NA
CC17-BFR2-TRg-1	single	1217.04	1031.6	1264.91	986.543	1089.21	1561.19	805.1	921.094	1446.28	1	0.800114	0.433259	1	0.625171	0.36706	1	0.760597	0.446839	0.767606	0.698241	0.769408	0.745085	0.040578	NA	NA	NA	NA
CC17-EOS1-TRg-3	single	1041.98	851.063	831.063	820.857	1062.05	1096.4	685.353	855.778	901.649	1	0.770982	0.332479	1	0.732622	0.309813	1	0.830132	0.327244	0.697898	0.674575	0.702478	0.69165	0.0149638	NA	NA	NA	NA
CC17-TAF4-NRg-1	single	862.853	493.451	210.675	719.231	677.044	452.76	615.2	517.53	352.273	1	0.539823	0.101781	1	0.533029	0.146015	1	0.559267	0.142433	0.364305	0.45205	0.451438	0.422598	0.0504843	NA	NA	NA	NA
CC17-ARL3-NRg-8	single	783.766	593.974	721.101	619.589	764.958	954.934	593.603	740.191	1048.56	1	0.715361	0.383532	1	0.699093	0.357493	1	0.828988	0.439386	0.724593	0.704569	0.775155	0.734772	0.0363773	NA	NA	NA	NA
CC17-RPN5-NRg-1	single	729.725	662.098	837.492	612.108	848.35	1258.73	558.312	658.402	1056.55	1	0.85646	0.478424	1	0.784781	0.476985	1	0.783996	0.470718	0.799944	0.789146	0.785762	0.791618	0.00740715	NA	NA	NA	NA
CC17-TIM9-NRg-2	single	1185.17	1130.8	1559.33	909.198	1561.51	2366.19	905.755	1138.27	2088.42	1	0.900631	0.548463	1	0.972497	0.603656	1	0.835479	0.573531	0.839499	0.87203	0.841908	0.851146	0.0181265	NA	NA	NA	NA
CC17-NUP57-NRg-3	single	668.144	307.907	355.205	390.344	387.708	525.063	507.51	377.342	432.852	1	0.435005	0.221615	1	0.562418	0.312006	1	0.494299	0.21215	0.531804	0.645906	0.535713	0.571141	0.0647781	NA	NA	NA	NA
CC17-VPS4-TRg-1	single	988.918	683.001	653.461	612.426	875.97	901.577	688.784	751.48	737.715	1	0.651937	0.275455	1	0.809911	0.341466	1	0.725329	0.266412	0.632099	0.710157	0.636119	0.659459	0.0439521	NA	NA	NA	NA
CC17-CDC3-TRg-4	single	1036.26	795.939	1020.25	698.772	1002.37	1890.03	672.711	804.034	1226.02	1	0.725028	0.410421	1	0.812257	0.627381	1	0.794595	0.453334	0.742886	0.860848	0.778006	0.793913	0.0605685	NA	NA	NA	NA
CC17-BBP1-NRg-1	single	939.291	866.803	1069.24	765.907	1043.31	1316.27	692.31	700.159	1215.15	1	0.871093	0.474531	1	0.771328	0.398628	1	0.672352	0.436594	0.799874	0.7428	0.74949	0.764054	0.0312003	NA	NA	NA	NA
CC17-BBP1-NRg-2	single	783.586	471.458	398.441	544.851	619.931	635.158	603.4	566.953	619.175	1	0.567937	0.211967	1	0.64427	0.270398	1	0.624657	0.255245	0.551474	0.626158	0.608347	0.595326	0.0390071	NA	NA	NA	NA
CC17-USE1-NRg-3	single	1088.51	925.974	705.74	837.573	1075.92	1090.04	775.162	937.125	857.891	1	0.802994	0.270274	1	0.727377	0.301868	1	0.803721	0.275289	0.651378	0.667328	0.656026	0.658244	0.00820284	NA	NA	NA	NA
CC17-CCT7-TRg-1	single	851.489	897.1	2046.64	646.949	1071.58	2685.63	803.743	1111.98	2393.45	1	0.994502	1.00197	1	0.937899	0.962886	1	0.919769	0.740722	0.999851	0.983277	0.916195	0.966441	0.0442963	NA	NA	NA	NA
CC17-SAH1-TRg-3	single	843.18	724.578	933.226	580.181	894.982	1257.81	517.633	673.558	1203.19	1	0.811165	0.461379	1	0.873479	0.502862	1	0.865075	0.578175	0.784727	0.814522	0.847906	0.815718	0.0316063	NA	NA	NA	NA
CC17-CHS2-TRg-1	single	1362.45	1016.11	1783.55	956.683	1327.69	2709.33	922.649	1177.48	2251.75	1	0.703988	0.545702	1	0.785833	0.656891	1	0.848432	0.607061	0.809916	0.868405	0.857722	0.845347	0.031146	NA	NA	NA	NA
CC17-DPM1-TRg-2	single	1045.89	754.367	1595.25	665.207	1127.38	2263.93	648.641	865.809	2172.99	1	0.680834	0.635819	1	0.959654	0.789415	1	0.887397	0.833303	0.843848	0.936815	0.941184	0.907282	0.0549794	NA	NA	NA	NA
CC17-BBP1-TRg-1	single	1033.38	568.154	231.508	772.077	817.428	354.186	753.471	598.701	301.58	1	0.518977	0.0933887	1	0.599502	0.106407	1	0.528256	0.0995599	0.338504	0.387352	0.356359	0.360739	0.0247166	NA	NA	NA	NA
CC17-NRD1-TRg-4	single	1018.41	612.425	606.275	613.673	827.785	839.472	658.983	680.658	694.891	1	0.567644	0.248164	1	0.763805	0.317298	1	0.686681	0.262296	0.590384	0.685271	0.625972	0.633876	0.0479344	NA	NA	NA	NA
CC17-RPB3-NRg-1	single	1076.84	631.812	373.446	799.653	853.741	515.743	724.828	509.396	486.887	1	0.553834	0.144566	1	0.604542	0.1496	1	0.467219	0.167087	0.453989	0.472526	0.470211	0.465576	0.0101008	NA	NA	NA	NA
CC17-PHO85-NRg-6	single	1128.57	772.85	949.378	956.952	990.211	1134.05	908.83	808.979	1068.48	1	0.646416	0.350674	1	0.585921	0.27488	1	0.591773	0.292436	0.690797	0.619302	0.635748	0.648615	0.0374442	NA	NA	NA	NA
CC17-SNF6-TRg-6	single	721.685	533.844	709.965	496.477	684.178	1287.51	572.905	659.394	1018.36	1	0.69825	0.410091	1	0.780318	0.601523	1	0.765178	0.442149	0.738358	0.84583	0.767491	0.783893	0.0555815	NA	NA	NA	NA
CC17-PRP38-NRg-2	single	762.336	441.653	393.407	549.831	533.723	534.47	561.135	435.323	470.67	1	0.546864	0.215123	1	0.549653	0.225472	1	0.515756	0.20864	0.550778	0.562977	0.536478	0.550077	0.0132634	NA	NA	NA	NA
CC17-OAR1-NRg-3	single	701.045	662.771	1099.7	543.367	897.361	1415.57	554.519	713.277	1173.65	1	0.892405	0.653915	1	0.935138	0.604278	1	0.855149	0.526465	0.881911	0.867779	0.82342	0.857703	0.0305195	NA	NA	NA	NA
CC17-ROX3-NRg-1	single	969.132	983.577	1509.5	666.838	1216.22	2065.99	651.083	957.68	1794.61	1	0.95801	0.649297	1	1.03274	0.718633	1	0.977878	0.685617	0.888319	0.922038	0.904134	0.90483	0.0168703	NA	NA	NA	NA
CC17-YPP1-TRg-6	single	1041.35	692.612	668.734	636.044	1008.87	850.512	718.676	710.804	709.849	1	0.627824	0.2677	1	0.898149	0.310164	1	0.657532	0.245687	0.620705	0.698287	0.604813	0.641269	0.0500148	NA	NA	NA	NA
CC17-CBF2-NRg-8	single	898.949	928.106	2088.57	697.881	1312.47	2865.12	748.315	950.414	2557.33	1	0.974555	0.968512	1	1.0649	0.952271	1	0.844362	0.850061	0.989127	0.995145	0.940387	0.974886	0.0300282	NA	NA	NA	NA
CC17-SPT6-TRg-5	single	995.714	497.372	505.16	572.287	647.56	840.923	669.438	656.529	648.182	1	0.47151	0.211488	1	0.640719	0.340833	1	0.651994	0.240843	0.529512	0.682743	0.598919	0.603724	0.0767285	NA	NA	NA	NA
CC17-SEC10-NRg-1	single	615.997	361.382	156.603	414.68	473.276	286.49	481.212	371.262	243.844	1	0.553773	0.105977	1	0.646253	0.160249	1	0.512914	0.126045	0.377226	0.497198	0.411272	0.428565	0.0618273	NA	NA	NA	NA
CC17-NSL1-NRg-3	single	978.693	442.265	180.607	894.179	514.809	246.785	759.043	433.488	263.378	1	0.42656	0.0769271	1	0.326004	0.0640167	1	0.379674	0.0863102	0.268016	0.191682	0.283069	0.247589	0.0489986	NA	NA	NA	NA
CC17-NRD1-NRg-8	single	806.826	574.083	667.697	646.044	816.174	878.963	417.267	609.113	766.984	1	0.671644	0.344977	1	0.715357	0.315578	1	0.970475	0.457216	0.691153	0.676389	0.803113	0.723552	0.0692966	NA	NA	NA	NA
CC17-RPB3-TRg-1	single	887.445	700.862	559.098	729.735	837.534	705.416	655.961	627.097	648.229	1	0.745479	0.262626	1	0.649889	0.224222	1	0.63556	0.24581	0.635734	0.580872	0.601028	0.605878	0.0277506	NA	NA	NA	NA
CC17-NRD1-NRg-4	single	719.818	593.132	865.032	642.986	811.957	1054.95	571.153	578.692	854.092	1	0.777809	0.500957	1	0.715045	0.380567	1	0.673589	0.371964	0.80024	0.722624	0.710102	0.744322	0.0488295	NA	NA	NA	NA
CC17-RVB1-TRg-2	single	901.75	514.728	316.689	708.374	715.953	447.455	702.708	637.127	346.088	1	0.53881	0.146399	1	0.572299	0.146516	1	0.60277	0.122507	0.45394	0.461073	0.422803	0.445939	0.0203509	NA	NA	NA	NA
CC17-TIF5-NRg-8	single	742.319	477.897	429.875	545.746	611.953	454.206	528.773	508.912	415.156	1	0.607699	0.241403	1	0.634935	0.193046	1	0.639843	0.195295	0.5914	0.54119	0.544938	0.559176	0.0279697	NA	NA	NA	NA
CC17-EOS1-NRg-1	single	987.352	594.188	610.654	805.561	880.033	784.875	757.949	815.324	682.795	1	0.568063	0.257819	1	0.618589	0.225996	1	0.715139	0.224078	0.599903	0.577142	0.591718	0.589587	0.0115292	NA	NA	NA	NA
CC17-ERG25-NA-26	single	1259.8	764.599	974.657	954.8	866.038	1269.56	883.436	804.243	1229.92	1	0.572897	0.322509	1	0.513601	0.308417	1	0.605219	0.346298	0.656214	0.632603	0.680118	0.656311	0.0237578	NA	NA	NA	NA
CC17-MSL5-NRg-4	single	828.122	924.813	1978.56	596.994	1265.54	2780.53	691.419	1069.29	2320.91	1	1.05415	0.995968	1	1.20035	1.08033	1	1.02814	0.83496	1.00507	1.0401	0.958609	1.00126	0.0408806	NA	NA	NA	NA
CC17-SEC24-TRg-2	single	1234	599.564	239.217	917.619	860.348	364.272	877.281	623.733	345.813	1	0.458631	0.0808104	1	0.530901	0.0920795	1	0.472673	0.0980508	0.288528	0.337628	0.339795	0.321983	0.0289939	NA	NA	NA	NA
CC17-RPL30-NRg-5	single	815.821	577.28	360.822	608.167	759.107	563.534	598.501	491.018	485.807	1	0.667937	0.184369	1	0.706775	0.21493	1	0.545422	0.201905	0.535651	0.580062	0.5348	0.550171	0.0258896	NA	NA	NA	NA
CC17-SNU71-NRg-3	single	937.671	1023.1	1499.97	815.5	1305.24	2110.89	726	974.843	1929.88	1	1.02994	0.666841	1	0.906288	0.6004	1	0.892684	0.661216	0.903237	0.862583	0.884691	0.883504	0.0203532	NA	NA	NA	NA
CC17-CDC33-NRg-1	single	886.782	829.147	872.501	726.857	1111.2	1269.73	672.247	839.11	1076.21	1	0.88259	0.410148	1	0.865653	0.405194	1	0.829832	0.398216	0.765342	0.760109	0.750954	0.758802	0.00728235	NA	NA	NA	NA
CC17-RPN6-TRg-4	single	680.401	617.307	738.506	554.685	813.566	983.356	536.158	601.785	875.92	1	0.856409	0.45246	1	0.830517	0.41121	1	0.746189	0.406369	0.786146	0.758986	0.743742	0.762958	0.0214791	NA	NA	NA	NA
CC17-NAB2-TRg-4	single	846.655	542.223	453.508	641.089	848.673	756.242	580.917	556.642	602.124	1	0.604527	0.223291	1	0.74959	0.273616	1	0.637033	0.257822	0.57152	0.646499	0.613087	0.610369	0.0375634	NA	NA	NA	NA
CC17-NAB2-TRg-6	single	950.109	865.816	1233.47	845.109	1003.02	1465.84	681.944	755.709	1434.83	1	0.860195	0.541187	1	0.672046	0.402321	1	0.736727	0.52336	0.830914	0.72923	0.804812	0.788318	0.0528101	NA	NA	NA	NA
CC17-YTM1-NRg-1	single	888.867	854.174	1307.84	764.361	1137.72	1653.17	605.838	832.759	1449.9	1	0.907097	0.613352	1	0.842826	0.501669	1	0.913826	0.595294	0.867961	0.809826	0.861424	0.846404	0.0318455	NA	NA	NA	NA
CC17-OLE1-TRg-8	single	1038.69	751.927	1030.36	928.21	960.573	1122.43	753.861	584.755	1139.55	1	0.683338	0.413521	1	0.585984	0.280487	1	0.515683	0.376003	0.737934	0.624305	0.682044	0.681428	0.0568168	NA	NA	NA	NA
CC17-OLE1-TRg-1	single	796.843	594.073	800.057	478.637	658.346	1179.5	538.921	568.193	959.616	1	0.703739	0.418543	1	0.778842	0.571599	1	0.700924	0.442916	0.744301	0.833	0.757831	0.778377	0.0477857	NA	NA	NA	NA
CC17-UTP7-TRg-4	single	996.18	779.24	876.343	757.475	915.457	1153.06	753.837	838.592	1137.52	1	0.738376	0.366714	1	0.684339	0.353088	1	0.73956	0.375345	0.717152	0.69905	0.723086	0.713096	0.0125208	NA	NA	NA	NA
CC17-ACT1-NRg-6	single	1142.65	706.758	639.054	884.989	935.418	844.89	812.097	715.752	755.181	1	0.583852	0.23314	1	0.598507	0.221443	1	0.585943	0.231309	0.578186	0.568314	0.576648	0.574383	0.00531147	NA	NA	NA	NA
CC17-RPL18A-NRg-3	single	846.332	486.975	409.085	621.064	679.668	635.81	635.383	613.875	597.408	1	0.543139	0.201495	1	0.619672	0.23746	1	0.64231	0.233875	0.533815	0.589573	0.589941	0.57111	0.0322986	NA	NA	NA	NA
CC17-BRX1-NRg-1	single	943.103	844.624	1063.04	711.477	995.414	1200.05	648.955	715.355	1108.7	1	0.845374	0.469875	1	0.792218	0.391236	1	0.732837	0.42496	0.793989	0.741247	0.752723	0.762653	0.0277379	NA	NA	NA	NA
CC17-NAF1-TRg-8	single	970.254	1173.74	1455.61	750.255	1403.51	2231.82	739.12	1047.83	1874.66	1	1.14191	0.625389	1	1.05927	0.69	1	0.94249	0.630894	0.899245	0.914906	0.879333	0.897828	0.0178284	NA	NA	NA	NA
CC17-NAF1-TRg-6	single	954.321	947.658	1030.51	616.224	1129.17	1375.46	646.631	895.331	1362.43	1	0.937349	0.45014	1	1.03758	0.517734	1	0.920507	0.524092	0.795263	0.84153	0.830775	0.822523	0.024212	NA	NA	NA	NA
CC17-NAF1-TRg-4	single	987.249	846.018	1137.17	616.498	1079.02	1567.53	626.278	846.23	1535.67	1	0.808904	0.480165	1	0.991057	0.58977	1	0.898301	0.609928	0.794271	0.868453	0.865456	0.842727	0.0419904	NA	NA	NA	NA
CC17-CDC8-TRg-2	single	912	922.812	1555.17	699.53	1233.83	1831.04	676.809	946.294	1767.96	1	0.955131	0.710845	1	0.998735	0.607141	1	0.929524	0.649764	0.910358	0.876515	0.885025	0.890633	0.0176048	NA	NA	NA	NA
CC17-NSE4-TRg-1	single	590.386	452.427	476.781	500.752	623.99	596.201	418.162	448.035	553.849	1	0.723364	0.336647	1	0.705597	0.276165	1	0.712308	0.329455	0.693644	0.641834	0.686534	0.674004	0.0280858	NA	NA	NA	NA
CC17-PAB1-NRg-2	single	793.273	442.723	351.1	637.5	705.293	569.42	556.62	465.775	455.28	1	0.526809	0.184501	1	0.626456	0.207182	1	0.556311	0.203455	0.508525	0.55711	0.538964	0.534866	0.0245503	NA	NA	NA	NA
CC17-PRP43-TRg-4	single	797.395	554.539	330.014	573.072	699.93	504.051	544.231	622.237	480.171	1	0.656452	0.172525	1	0.691587	0.204016	1	0.760103	0.219463	0.517243	0.564682	0.593589	0.558505	0.0385456	NA	NA	NA	NA
CC17-SEC2-NRg-3	single	945.712	727.757	931.09	803.079	1097.96	1124.96	610.736	694.776	956.502	1	0.726394	0.410416	1	0.774159	0.324921	1	0.756296	0.389566	0.743099	0.692687	0.734852	0.723546	0.0270409	NA	NA	NA	NA
CC17-SEC2-NRg-6	single	820.382	696.102	820.374	592.476	874.225	1139.94	584.705	682.839	1073.45	1	0.800942	0.416857	1	0.835514	0.446281	1	0.776394	0.45666	0.758186	0.779906	0.777147	0.771746	0.0118243	NA	NA	NA	NA
CC17-MPP10-NRg-5	single	1082.36	771.634	1128.22	750.703	995.894	1692.3	718.891	891.972	1327.2	1	0.672953	0.434523	1	0.751184	0.522886	1	0.824876	0.45922	0.748417	0.806823	0.785496	0.780246	0.029555	NA	NA	NA	NA
CC17-YDR355C-TRg-2	single	821.222	586.432	555.999	713.496	741.244	811.569	569.099	577.161	629.74	1	0.674065	0.282231	1	0.588262	0.263835	1	0.674232	0.275247	0.641945	0.609624	0.63578	0.629116	0.0171601	NA	NA	NA	NA
CC17-YLR339C-TRg-9	single	764.225	650.578	460.735	784.54	787.394	624.067	561.988	473.647	497.171	1	0.803568	0.251317	1	0.568301	0.184508	1	0.560309	0.220053	0.633484	0.517255	0.559172	0.569971	0.0588623	NA	NA	NA	NA
CC17-SNM1-TRg-2	single	1064.2	1047.09	1140.73	790.505	1351.79	1508.23	751.606	1040.96	1416.31	1	0.928761	0.44684	1	0.968292	0.44255	1	0.92076	0.468725	0.792386	0.794796	0.80321	0.796797	0.00568264	NA	NA	NA	NA
CC17-ALR1-NRg-4	single	1075.03	669.197	497.855	830.463	731.317	635.287	857.544	715.362	575.386	1	0.587594	0.193052	1	0.49864	0.177439	1	0.554587	0.166898	0.532284	0.492557	0.489651	0.504831	0.0238196	NA	NA	NA	NA
CC17-ALR1-NRg-1	single	823.853	467.514	459.124	586.475	572.794	592.539	599.292	447.273	515.628	1	0.53566	0.232312	1	0.553033	0.234351	1	0.496175	0.214016	0.567397	0.573229	0.538314	0.559647	0.0187031	NA	NA	NA	NA
CC17-ALR1-NRg-3	single	868.306	551.015	611.05	668.581	626.004	770.716	540.93	596.096	652.549	1	0.599012	0.293356	1	0.530182	0.267387	1	0.732615	0.300069	0.637923	0.600971	0.666675	0.63519	0.032937	NA	NA	NA	NA
CC17-RPL10-TRg-1	single	764.766	645.581	1077.97	571.369	751.858	1376.37	691.461	646.111	1255.06	1	0.796832	0.587586	1	0.74511	0.558748	1	0.621212	0.451489	0.842444	0.822286	0.748682	0.804471	0.0493548	NA	NA	NA	NA
CC17-RPL28-TRg-2	single	958.219	805.902	978.492	708.674	995.448	1360.68	638.227	745.025	1262.79	1	0.793893	0.42568	1	0.795378	0.445356	1	0.776062	0.492158	0.762346	0.77373	0.795602	0.777226	0.0169009	NA	NA	NA	NA
CC17-UTP25-TRg-1	single	981.327	815.002	1170.14	721.874	1024.91	1354.01	624.227	817.66	1414.59	1	0.783951	0.497066	1	0.803943	0.435071	1	0.870824	0.563684	0.799217	0.769187	0.842394	0.803599	0.0367998	NA	NA	NA	NA
CC17-POB3-TRg-1	single	718.977	564.285	500.049	560.464	852.998	714.804	528.94	600.837	587.926	1	0.740846	0.289927	1	0.861791	0.295827	1	0.75518	0.27648	0.659462	0.681836	0.649928	0.663742	0.016379	NA	NA	NA	NA
CC17-POB3-TRg-3	single	1120.86	756.462	348.588	874.767	1153.27	471.304	913.314	813.093	478.19	1	0.637061	0.129644	1	0.746518	0.124971	1	0.591862	0.130235	0.443165	0.452328	0.435825	0.443773	0.00826849	NA	NA	NA	NA
CC17-POB3-TRg-2	single	906.678	969.903	839.326	845.446	1182.43	1150.65	737.937	718.715	1021.45	1	1.00976	0.385895	1	0.791936	0.315688	1	0.647497	0.344308	0.76576	0.688173	0.686461	0.713465	0.0452971	NA	NA	NA	NA
CC17-MED11-TRg-1	single	621.409	532.92	436.254	454.251	683.439	690.1	527.043	540.308	565.181	1	0.809523	0.292653	1	0.851934	0.352383	1	0.681547	0.266741	0.671972	0.723754	0.629263	0.674996	0.0473182	NA	NA	NA	NA
CC17-ISA1-TRg-15	single	495.481	176.802	50.8715	375.715	166.523	84.6588	356.121	142.089	117.096	1	0.336826	0.0427996	1	0.250968	0.0522652	1	0.265254	0.0817888	0.0959213	0.111462	0.228517	0.1453	0.0724858	NA	NA	NA	NA
CC17-RRP1-NRg-1	single	1106.81	1049.48	1468.53	846.475	1306.88	1803.44	858.756	899.303	1858.66	1	0.895052	0.5531	1	0.874227	0.49418	1	0.696204	0.538368	0.840865	0.810316	0.805293	0.818824	0.0192523	NA	NA	NA	NA
CC17-MES1-NRg-1	single	1239.77	868.802	472.969	735.937	1182.4	667.827	724.206	830.054	594.2	1	0.661492	0.159032	1	0.909761	0.210486	1	0.761982	0.204089	0.497994	0.603939	0.57592	0.559284	0.0548966	NA	NA	NA	NA
CC17-SEC13-NRg-5	single	597.475	248.194	72.8099	494.683	379.913	108.381	443.38	325.896	102.818	1	0.392117	0.0507998	1	0.43487	0.0508188	1	0.488656	0.0576824	0.155762	0.167759	0.212486	0.178669	0.0298944	NA	NA	NA	NA
CC17-MCM2-NRg-2	single	1310.66	1042.47	1676.9	794.166	1346.83	2322.28	765.183	1113.15	2079.38	1	0.750788	0.533345	1	0.960289	0.678269	1	0.967139	0.675954	0.811658	0.899383	0.899355	0.870132	0.05064	NA	NA	NA	NA
CC17-ALA1-TRg-4	single	965.237	770.357	619.196	838.283	995.108	788.066	749.859	752.373	724.616	1	0.75336	0.267415	1	0.672173	0.218057	1	0.667043	0.240368	0.64141	0.577859	0.601056	0.606775	0.032159	NA	NA	NA	NA
CC17-MTG2-TRg-5	single	1033.76	652.651	846.945	742.163	835.298	1155.58	689.363	707.525	922.725	1	0.595946	0.341529	1	0.6373	0.361161	1	0.68233	0.332945	0.674915	0.696447	0.684193	0.685185	0.0108005	NA	NA	NA	NA
CC17-TIF35-NRg-3	single	759.78	704.987	864.646	579.965	818.435	1038.05	531.986	597.099	1047.06	1	0.875865	0.474397	1	0.799069	0.41516	1	0.746186	0.489576	0.800432	0.756908	0.789785	0.782375	0.0226885	NA	NA	NA	NA
CC17-NSE1-TRg-3	single	683.046	799.518	1225.09	553.453	910.572	1518.78	534.677	780.16	1510.37	1	1.1049	0.74767	1	0.931612	0.63652	1	0.970047	0.702654	0.939597	0.880192	0.909276	0.909689	0.0297047	NA	NA	NA	NA
CC17-NSE1-TRg-4	single	703.437	641.848	827.499	475.808	697.114	1181.96	482.717	717.791	1038.63	1	0.861294	0.490381	1	0.829609	0.576195	1	0.988565	0.535199	0.806694	0.842243	0.844164	0.831033	0.0211007	NA	NA	NA	NA
CC17-MOB2-NRg-6	single	661.401	310.799	307.74	491.229	470.084	480.292	540.335	361.857	340.113	1	0.443567	0.193959	1	0.541867	0.226788	1	0.44522	0.15657	0.501098	0.562774	0.448596	0.504156	0.0571505	NA	NA	NA	NA
CC17-VRG4-NRg-3	single	1164.79	776.25	922.255	832.127	1128.87	1096.39	701.18	849.495	1006.95	1	0.629069	0.330061	1	0.768169	0.305615	1	0.805437	0.357211	0.672694	0.676653	0.720662	0.690003	0.0266253	NA	NA	NA	NA
CC17-PRP9-TRg-3	single	1022.85	829.965	646.013	894.4	1098.38	923.921	610.268	823.622	753.006	1	0.765932	0.263281	1	0.695379	0.239608	1	0.897239	0.306921	0.639462	0.605059	0.695572	0.646698	0.0456885	NA	NA	NA	NA
CC17-HYM1-TRg-5	single	1077.53	514.703	340.526	766.867	716.995	493.454	746.713	520.719	401.784	1	0.450891	0.131738	1	0.529417	0.149254	1	0.463608	0.133841	0.407367	0.45669	0.41448	0.426179	0.0266618	NA	NA	NA	NA
CC17-POP1-TRg-5	single	903.734	828.394	887.275	680.36	1152.09	1187.69	669.014	772.148	1105.33	1	0.865248	0.409269	1	0.958847	0.404915	1	0.767301	0.410966	0.762529	0.7717	0.749732	0.761321	0.0110337	NA	NA	NA	NA
CC17-POP1-TRg-9	single	889.186	972.448	1037.09	850.833	1219.04	1321.31	755.069	889.598	1450.35	1	1.03233	0.486202	1	0.81129	0.360214	1	0.783262	0.477787	0.825414	0.723564	0.789339	0.779439	0.0516417	NA	NA	NA	NA
CC17-RPL17A-TRg-1	single	1073.38	883.468	1419.6	796.219	1116.52	1938.84	753.723	977.901	1701.08	1	0.776929	0.551319	1	0.794028	0.564817	1	0.862548	0.561385	0.823788	0.83227	0.840285	0.832114	0.00824996	NA	NA	NA	NA
CC17-SLD2-TRg-1	single	985.818	682.416	497.57	685.94	755.382	753.233	650.28	547.801	647.057	1	0.653426	0.210402	1	0.623565	0.254708	1	0.560044	0.247509	0.565771	0.607625	0.58818	0.587192	0.0209446	NA	NA	NA	NA
CC17-CDC48-NRg-7	single	930.027	1018.71	1041.43	760.632	1203.6	1250.93	597.754	932.562	1347.11	1	1.03394	0.466792	1	0.896001	0.381466	1	1.03718	0.560568	0.815524	0.749157	0.861133	0.808605	0.0563079	NA	NA	NA	NA
CC17-FHL1-NRg-2	single	768.041	642.561	893.552	509.962	813.004	1260.56	525.355	642.564	1120.26	1	0.789722	0.484983	1	0.902728	0.573358	1	0.813138	0.530415	0.793978	0.850739	0.819473	0.821397	0.0284289	NA	NA	NA	NA
CC17-BET3-NRg-7	single	378.291	295.673	471.784	256.12	362.636	573.295	216.218	302.163	475.156	1	0.737785	0.519887	1	0.801732	0.5192	1	0.929071	0.546628	0.803331	0.812566	0.842247	0.819381	0.0203334	NA	NA	NA	NA
CC17-MAK21-TRg-1	single	1044.35	782.942	1034.5	770.058	1007.74	1470.1	742.733	827.757	1267.29	1	0.707665	0.41293	1	0.741015	0.442815	1	0.740918	0.424414	0.741604	0.764172	0.753667	0.753148	0.0112928	NA	NA	NA	NA
CC17-BRN1-TRg-4	single	879.911	453.166	205.934	587.893	628.897	263.925	598.354	512.301	281.714	1	0.486142	0.097562	1	0.605735	0.104131	1	0.569204	0.117111	0.341792	0.383199	0.40508	0.37669	0.0321419	NA	NA	NA	NA
CC17-FBA1-NRg-3	single	1252.38	997.241	1540.62	944.089	1294.58	2077.45	786.996	1012.35	1851.28	1	0.751639	0.512804	1	0.776458	0.510407	1	0.855183	0.585124	0.80208	0.804659	0.849536	0.818759	0.0266852	NA	NA	NA	NA
CC17-CDC42-TRg-6	single	175.83	168.258	93.0675	186.054	186.067	129.559	141.406	179.156	104.952	1	0.903286	0.220646	1	0.566283	0.16152	1	0.842295	0.184618	0.614769	0.483956	0.562664	0.553796	0.0658557	NA	NA	NA	NA
CC17-CDC42-TRg-7	single	941.222	544.598	678.384	664.874	879.905	841.586	656.896	538.123	739.654	1	0.546171	0.300452	1	0.749373	0.293601	1	0.544609	0.280079	0.633207	0.663891	0.615523	0.63754	0.0244735	NA	NA	NA	NA
CC17-COG4-NRg-1	single	1022.48	859.493	989.275	799.756	1025.23	1209.73	712.02	704.647	1183.5	1	0.793469	0.403322	1	0.725878	0.350856	1	0.65793	0.413452	0.748949	0.704261	0.733534	0.728915	0.0226991	NA	NA	NA	NA
CC17-ATP3-NRg-3	single	1090.85	863.35	1566.46	751.851	1037.14	2129.89	775.095	901.35	1924.08	1	0.747076	0.598609	1	0.781098	0.657089	1	0.773106	0.617473	0.839622	0.867784	0.851231	0.852879	0.0141532	NA	NA	NA	NA
CC17-ATP3-NRg-2	single	846.704	625.038	1305.66	652.921	863.244	1644.56	543.973	682.495	1368.59	1	0.696818	0.642819	1	0.748642	0.584234	1	0.834107	0.625814	0.849223	0.833854	0.863283	0.848787	0.0147191	NA	NA	NA	NA
CC17-SMP3-TRg-5	single	767.8	715.982	1409.77	566.905	857.518	1745.49	504.033	704.94	1634.99	1	0.880235	0.765405	1	0.856514	0.714179	1	0.92981	0.806871	0.919244	0.898979	0.938587	0.918937	0.0198057	NA	NA	NA	NA
CC17-CFT2-NRg-2	single	880.204	789.942	456.712	773.266	1087.01	720.78	837.484	882.803	602.146	1	0.847143	0.216297	1	0.795986	0.216208	1	0.700789	0.178844	0.602467	0.595201	0.533653	0.577107	0.0378074	NA	NA	NA	NA
CC17-FAS2-TRg-5	single	814.217	641.024	536.255	720.613	913.758	795.728	585.2	722.69	774.115	1	0.743153	0.274551	1	0.71801	0.25613	1	0.82101	0.329041	0.64635	0.625225	0.702561	0.658045	0.0399724	NA	NA	NA	NA
CC17-DBP2-NRg-3	single	891.128	701.848	1443.61	566.447	953.569	1754.21	581.41	882.235	1563.17	1	0.743442	0.675305	1	0.953222	0.718323	1	1.00879	0.668766	0.868859	0.912715	0.901563	0.894379	0.0227933	NA	NA	NA	NA
CC17-DBP2-NRg-2	single	974.288	947.69	1121.02	719.103	1020.7	1552.73	742.325	855.677	1409.42	1	0.91817	0.479641	1	0.803729	0.500847	1	0.766331	0.472276	0.808576	0.803956	0.783957	0.79883	0.0130853	NA	NA	NA	NA
CC17-MPS2-NRg-4	single	830.678	623.416	547.531	669.363	723.797	971.115	673.756	795.98	825.226	1	0.708418	0.274769	1	0.612289	0.336517	1	0.785416	0.304663	0.64104	0.674372	0.678436	0.664616	0.0205185	NA	NA	NA	NA
CC17-ARC35-TRg-2	single	682.291	491.037	254.869	559.455	614.761	304.72	481.144	431.866	307.918	1	0.679342	0.155718	1	0.622219	0.126338	1	0.596726	0.159188	0.495852	0.434068	0.486384	0.472101	0.0332761	NA	NA	NA	NA
CC17-ARC35-TRg-5	single	799.134	198.511	19.1672	523.83	232.449	52.5842	532.866	204.383	39.9747	1	0.234481	0.00999838	1	0.25127	0.0232843	1	0.254993	0.0186602	-0.30516	-0.088254	-0.141284	-0.178233	0.113075	NA	NA	NA	NA
CC17-MRD1-TRg-1	single	832.239	580.981	652.658	603.337	711.862	811.751	592.488	598.578	791.335	1	0.658959	0.326911	1	0.668094	0.312077	1	0.671648	0.332223	0.675663	0.665769	0.681842	0.674425	0.00810771	NA	NA	NA	NA
CC17-RLP7-TRg-1	single	777.183	624.766	656.413	622.294	815.309	954.891	515.675	553.966	993.831	1	0.758819	0.352084	1	0.741871	0.355923	1	0.714179	0.479385	0.71023	0.710313	0.779543	0.733362	0.0399941	NA	NA	NA	NA
CC17-SPC34-TRg-1	single	846.656	633.909	646.166	687.343	779.104	781.332	618.757	661.439	731.555	1	0.706747	0.318147	1	0.641835	0.26367	1	0.710673	0.294087	0.677	0.619495	0.6582	0.651565	0.0293211	NA	NA	NA	NA
CC17-CDC45-TRg-2	single	1204.63	1068.33	1604.88	886.061	1299.81	2035.88	854.439	1039.18	2008.17	1	0.837138	0.555368	1	0.830651	0.532951	1	0.808555	0.584614	0.834182	0.823103	0.842871	0.833385	0.00990798	NA	NA	NA	NA
CC17-GCD6-TRg-3	single	975.527	819.212	798.936	660.008	956.354	1071.7	609.692	720.081	942.259	1	0.792686	0.3414	1	0.820487	0.376638	1	0.785184	0.384422	0.707636	0.735881	0.735879	0.726465	0.0163064	NA	NA	NA	NA
CC17-GCD6-TRg-4	single	1273.47	981.005	1123.02	812.354	1205.18	1521.79	859.856	1051.62	1410.32	1	0.727155	0.367612	1	0.840057	0.434517	1	0.813081	0.407981	0.715995	0.773927	0.754596	0.748173	0.0294953	NA	NA	NA	NA
CC17-YPT6-NRg-2	single	566.348	188.501	100.476	369.763	221.146	128.077	304.004	187.197	87.1123	1	0.314177	0.0739555	1	0.338654	0.0803428	1	0.409374	0.0712769	0.223103	0.252209	0.24443	0.239914	0.0150691	NA	NA	NA	NA
CC17-RPS13-TRg-2	single	968.998	611.324	798.109	677.331	742.163	980.824	673.019	678.142	926.603	1	0.595515	0.343345	1	0.62044	0.335884	1	0.669875	0.342464	0.676142	0.675428	0.689042	0.680204	0.00766221	NA	NA	NA	NA
CC17-IPI3-TRg-3	single	1129.89	916.375	1713.46	715.716	1179.83	2435.4	799.563	914.853	2071.67	1	0.765566	0.632166	1	0.933426	0.789275	1	0.760675	0.644491	0.855916	0.933584	0.859951	0.88315	0.0437231	NA	NA	NA	NA
CC17-TIF5-NRg-9	single	773.408	490.078	260.562	627.181	629.738	371.945	558.803	500.783	326.765	1	0.598137	0.140441	1	0.56855	0.137558	1	0.595787	0.145454	0.455685	0.444723	0.463902	0.45477	0.00962211	NA	NA	NA	NA
CC17-TIF5-NRg-7	single	637.452	682.756	671.45	641.661	883.292	999.235	474.515	589.961	871.623	1	1.01103	0.439094	1	0.779472	0.361211	1	0.826558	0.456907	0.797826	0.719645	0.784482	0.767318	0.0418214	NA	NA	NA	NA
CC17-TIF5-NRg-6	single	1000.85	734.584	516.837	844.226	865.611	745.851	593.281	689.01	633.948	1	0.692814	0.215266	1	0.580585	0.204924	1	0.772086	0.265792	0.578154	0.545655	0.642729	0.588846	0.0494126	NA	NA	NA	NA
CC17-NAB3-TRg-3	single	1160.23	554.849	370.744	751.47	732.61	487.125	847.415	743.729	462.982	1	0.451413	0.133205	1	0.55203	0.150358	1	0.58347	0.135899	0.410237	0.463324	0.444704	0.439422	0.0269348	NA	NA	NA	NA
CC17-GCD2-TRg-1	single	1051.24	637.591	505.089	646.231	884.177	739.579	625.188	677.695	628.593	1	0.572511	0.200289	1	0.774734	0.265458	1	0.720649	0.250097	0.538389	0.642812	0.619754	0.600318	0.0548575	NA	NA	NA	NA
CC17-UBA1-TRg-2	single	693.349	654.123	463.403	557.996	863.752	764.068	459.894	739.825	684.939	1	0.890536	0.278611	1	0.876516	0.317614	1	1.06948	0.370461	0.67079	0.701349	0.76228	0.711473	0.0465776	NA	NA	NA	NA
CC17-SLD3-TRg-6	single	685.583	467.392	222.876	559.007	653.753	363.831	496.517	466.146	312.628	1	0.643525	0.135517	1	0.662214	0.150967	1	0.624149	0.156618	0.455278	0.485256	0.48753	0.476021	0.0180003	NA	NA	NA	NA
CC17-LCB1-TRg-5	single	1194.82	1088.84	1876.41	846.783	1387.24	2610.75	804.576	1269.83	2294.72	1	0.860213	0.654662	1	0.927646	0.715141	1	1.04925	0.709433	0.877967	0.908489	0.920677	0.902378	0.0220012	NA	NA	NA	NA
CC17-TOA2-TRg-6	single	866.722	662.528	486.49	684.03	809.772	668.329	668.92	691.744	634.862	1	0.721554	0.233984	1	0.670331	0.226628	1	0.687499	0.236077	0.603438	0.587073	0.600078	0.596863	0.00864325	NA	NA	NA	NA
CC17-TOA2-TRg-1	single	874.997	664.175	786.112	735.29	958.724	1077.55	614.633	685.479	861.77	1	0.716506	0.374515	1	0.738307	0.339922	1	0.741444	0.348758	0.718896	0.698389	0.70522	0.707502	0.0104423	NA	NA	NA	NA
CC17-TOA2-TRg-3	single	471.845	410.049	403.916	355.152	564.366	477.182	371.607	395.79	405.123	1	0.820315	0.356848	1	0.899805	0.311651	1	0.708078	0.271177	0.722516	0.699681	0.637732	0.686643	0.04387	NA	NA	NA	NA
CC17-LSM2-TRg-1	single	934.125	932.22	1536.22	707.727	1217.43	1820.61	735.924	1015.71	1594	1	0.942015	0.685552	1	0.974047	0.596691	1	0.917564	0.538772	0.899813	0.869345	0.837235	0.868797	0.0312925	NA	NA	NA	NA
CC17-YML6-TRg-13	single	484.105	398.375	710.656	369.97	537.873	1026.81	294.102	447.056	872.821	1	0.776778	0.611944	1	0.823218	0.643761	1	1.01057	0.738203	0.849552	0.86876	0.926182	0.881498	0.0398716	NA	NA	NA	NA
CC17-YML6-TRg-12	single	810.433	687.593	1297.47	638.369	968.298	1814.49	572.477	730.893	1669.52	1	0.800864	0.667378	1	0.858893	0.659298	1	0.848782	0.725407	0.874499	0.879535	0.901792	0.885275	0.014524	NA	NA	NA	NA
CC17-UTP15-NRg-1	single	1190.84	809.384	774.551	816.486	1115.49	998.85	773.26	787.748	787.226	1	0.641572	0.271136	1	0.773607	0.28376	1	0.677271	0.253234	0.62635	0.659124	0.615695	0.633723	0.0226341	NA	NA	NA	NA
CC17-TIF6-NRg-8	single	1279.61	1140.6	1655.17	982.817	1509.89	2284.56	1015.96	1048.53	1904.86	1	0.841398	0.539209	1	0.869909	0.539174	1	0.686126	0.466374	0.827467	0.831285	0.768132	0.808961	0.0354106	NA	NA	NA	NA
CC17-SUP35-NRg-1	single	863.853	808.212	586.64	663.601	1029	842.593	647.108	788.825	761.562	1	0.88314	0.283089	1	0.878033	0.294516	1	0.810409	0.292737	0.673771	0.682886	0.672169	0.676275	0.00578065	NA	NA	NA	NA
CC17-MPP10-NRg-1	single	887.304	837.283	1017.22	733.062	1035.65	1450.2	699.18	750.349	1346.11	1	0.890727	0.477898	1	0.799971	0.458867	1	0.713468	0.478894	0.804186	0.781779	0.779175	0.78838	0.0137498	NA	NA	NA	NA
CC17-SWI3-TRg-7	single	631.719	511.911	759.516	483.823	665.538	1233.99	490.724	546.035	945.722	1	0.764918	0.501192	1	0.778912	0.591594	1	0.739748	0.479375	0.798434	0.841508	0.783584	0.807842	0.0300866	NA	NA	NA	NA
CC17-SSN3-NRg-2	single	1061.76	1074.5	1707.56	894.867	1272.01	2476.68	777.053	1068.37	1929.74	1	0.955265	0.670409	1	0.804885	0.641962	1	0.914056	0.617728	0.895898	0.865478	0.870597	0.877324	0.0162878	NA	NA	NA	NA
CC17-SEC13-NRg-7	single	850.123	552.336	325.484	692.129	673.991	468.313	687.482	602.754	361.506	1	0.61329	0.159602	1	0.551402	0.156945	1	0.582879	0.130799	0.490177	0.47379	0.435132	0.466366	0.0282634	NA	NA	NA	NA
CC17-RPS15-NRg-3	single	731.817	467.677	348.644	518.838	551.688	328.827	554.736	418.157	332.11	1	0.603236	0.198596	1	0.602093	0.147006	1	0.501134	0.148917	0.542304	0.467736	0.449816	0.486619	0.0490502	NA	NA	NA	NA
CC17-RPL3-TRg-2	single	959.669	812.272	1141.71	826.411	1024.65	1637.16	637.868	782.85	1422.66	1	0.798959	0.495938	1	0.702069	0.459509	1	0.81592	0.554779	0.800837	0.767109	0.830967	0.799638	0.0319457	NA	NA	NA	NA
CC17-FBA1-NRg-2	single	956.356	790.816	1414.86	618.938	1101.18	1950.4	631.802	944.503	1967.95	1	0.780549	0.616714	1	1.00742	0.730931	1	0.993855	0.774787	0.852029	0.923377	0.93622	0.903875	0.0453573	NA	NA	NA	NA
CC17-FBA1-NRg-1	single	911.591	934.611	1597.55	634.477	1221.6	2045.58	614.027	896.664	1778.33	1	0.967776	0.730542	1	1.09022	0.747824	1	0.970828	0.720401	0.918627	0.93811	0.915534	0.924091	0.0122396	NA	NA	NA	NA
CC17-FBA1-NRg-5	single	814.392	740.371	1415.07	569.812	898.906	1756.85	557.163	669.878	1603.81	1	0.858144	0.724331	1	0.893274	0.715156	1	0.799307	0.716011	0.902687	0.904151	0.891661	0.8995	0.00682772	NA	NA	NA	NA
CC17-DAM1-TRg-2	single	983.358	418.58	118.638	790.05	454.363	108.418	622.965	388.132	117.697	1	0.401801	0.0502924	1	0.325649	0.0318306	1	0.414206	0.0469949	0.156087	0.0188512	0.142823	0.10592	0.0756953	NA	NA	NA	NA
CC17-NHP2-TRg-2	single	1025.63	970.417	1461.66	794.538	1310.3	1905.31	651.973	965.222	1686.63	1	0.89312	0.594078	1	0.933807	0.556225	1	0.984233	0.643483	0.858283	0.847134	0.889202	0.864873	0.021795	NA	NA	NA	NA
CC17-HCA4-NRg-6	single	919.03	609.389	787.178	598.722	775.842	1154.2	657.163	631.501	972.317	1	0.625906	0.357054	1	0.733753	0.447151	1	0.638854	0.36803	0.691545	0.765448	0.701384	0.719459	0.0401303	NA	NA	NA	NA
CC17-PRE3-TRg-4	single	827.622	495.444	182.974	528.135	544.044	257.04	609.206	432.662	221.279	1	0.565076	0.0921611	1	0.583298	0.11289	1	0.472156	0.0903493	0.345023	0.398818	0.31945	0.35443	0.0405119	NA	NA	NA	NA
CC17-DBP5-NRg-4	single	1048.88	995.262	945.078	838.281	1272.68	1278.29	819.814	967.766	1162.65	1	0.895689	0.375608	1	0.859668	0.353704	1	0.784794	0.352761	0.745292	0.725719	0.714577	0.728529	0.015549	NA	NA	NA	NA
CC17-SPT6-NRg-4	single	1002.67	797.694	1147.38	858.405	1084.82	1469.78	706.206	927.548	1487.75	1	0.750968	0.477024	1	0.715592	0.397155	1	0.873183	0.524019	0.784101	0.733257	0.82467	0.780676	0.0458023	NA	NA	NA	NA
CC17-SPT6-NRg-2	single	921.07	874.642	1365.05	769.483	969.666	1716.98	702.5	959.107	1559.63	1	0.896358	0.617799	1	0.71355	0.517565	1	0.907655	0.552234	0.868377	0.798383	0.842086	0.836282	0.0353559	NA	NA	NA	NA
CC17-RPL18A-TRg-4	single	1091.54	687.605	804.244	752.653	907.701	1070.52	646.483	781.06	1160.96	1	0.594628	0.307143	1	0.682889	0.329912	1	0.803207	0.446693	0.64843	0.682025	0.775598	0.702018	0.065899	NA	NA	NA	NA
CC17-KSH1-TRg-1	single	924.245	943.648	964.194	783.217	1280.26	1414.01	682.163	917.639	1114.93	1	0.963756	0.434879	1	0.92559	0.418763	1	0.894302	0.406544	0.789934	0.775952	0.764676	0.776854	0.0126529	NA	NA	NA	NA
CC17-KSH1-TRg-3	single	941.739	814.471	1197.15	767.585	1114.57	1651.15	669.136	704.755	1363.76	1	0.816375	0.529917	1	0.822208	0.498953	1	0.700204	0.50696	0.819698	0.805635	0.791094	0.805475	0.0143027	NA	NA	NA	NA
CC17-IPI3-NRg-1	single	1074.19	906.829	813.07	850.357	1101.41	1172.86	703.238	804.438	1067.74	1	0.796872	0.315529	1	0.733412	0.319923	1	0.760485	0.377669	0.688763	0.682636	0.727821	0.69974	0.0245112	NA	NA	NA	NA
CC17-PGA2-TRg-8	single	1063.35	1127.65	2312.01	977.874	1628.75	3018.67	692.483	1032.28	2747.08	1	1.00102	0.906366	1	0.943134	0.716031	1	0.991038	0.98676	0.975817	0.910701	0.99567	0.960729	0.0444485	NA	NA	NA	NA
CC17-RPL18A-TRg-2	single	553.107	438.384	655.193	480.565	651.805	801.567	454.309	472.383	899.584	1	0.748153	0.493801	1	0.76801	0.386889	1	0.691263	0.492538	0.792212	0.734916	0.782482	0.76987	0.0306594	NA	NA	NA	NA
CC17-RPL33A-NRg-6	single	821.517	573.869	495.581	598.511	806.754	816.511	538.855	538.317	657.97	1	0.659387	0.251472	1	0.763256	0.316438	1	0.66415	0.303726	0.61089	0.684517	0.658384	0.651264	0.0373262	NA	NA	NA	NA
CC17-TAF12-NRg-2	single	557.396	555.291	659.454	502.741	701.098	1056.5	455.242	484.203	881.127	1	0.940374	0.493187	1	0.789652	0.487444	1	0.707108	0.481443	0.818209	0.795219	0.779457	0.797628	0.0194876	NA	NA	NA	NA
CC17-USE1-TRg-5	single	913.06	935.459	1964.74	734.821	1362.73	2710.6	702.027	976.601	2473.62	1	0.967096	0.897007	1	1.0501	0.855623	1	0.924833	0.876451	0.969286	0.967082	0.958415	0.964928	0.00574646	NA	NA	NA	NA
CC17-YNL114C-TRg-1	single	726.67	646.095	915.841	497.377	855.747	1276.14	501.188	691.098	1078.24	1	0.839274	0.525381	1	0.974231	0.595128	1	0.916726	0.535134	0.820755	0.868718	0.835455	0.841643	0.024573	NA	NA	NA	NA
CC17-SMC5-TRg-7	single	791.187	611.129	782.661	478.457	827.086	1063.71	500.547	550.651	1007.94	1	0.729118	0.412369	1	0.978835	0.515677	1	0.731361	0.500886	0.744703	0.833841	0.793122	0.790556	0.0446246	NA	NA	NA	NA
CC17-SMC5-TRg-6	single	850.942	758.773	1363.25	566.539	1182.92	1705.13	560.324	848.825	1681	1	0.841698	0.66783	1	1.1823	0.698114	1	1.00712	0.746236	0.880387	0.930435	0.928464	0.913095	0.0283436	NA	NA	NA	NA
CC17-RSC58-TRg-1	single	917.822	624.424	865.861	594.701	724.361	1186.74	630.868	665.667	1069.08	1	0.642193	0.393261	1	0.689697	0.462868	1	0.701485	0.421521	0.718373	0.766864	0.745685	0.743641	0.0243099	NA	NA	NA	NA
CC17-CTF13-TRg-2	single	835.465	582.389	255.009	628.381	755.454	468.719	503.563	578.29	413.168	1	0.658005	0.127238	1	0.680749	0.173017	1	0.763471	0.20409	0.442256	0.522128	0.576147	0.51351	0.0673599	NA	NA	NA	NA
CC17-NAB2-NRg-2	single	954.194	719.451	552.073	745.353	854.655	807.088	735.913	688.984	669.431	1	0.71172	0.241186	1	0.649277	0.251164	1	0.622419	0.22627	0.609352	0.60881	0.578152	0.598771	0.0178593	NA	NA	NA	NA
CC17-MCM7-TRg-4	single	958.937	573.075	527.838	728.303	775.787	830.051	592.48	592.395	756.823	1	0.564113	0.229458	1	0.603159	0.264357	1	0.664719	0.317738	0.570295	0.612989	0.66963	0.617638	0.0498305	NA	NA	NA	NA
CC17-BCP1-NRg-5	single	902.744	531.228	402.958	660.037	605.606	518.488	555.387	610.496	451.379	1	0.555471	0.186075	1	0.519545	0.182209	1	0.730782	0.20216	0.516718	0.503838	0.568764	0.529773	0.0343757	NA	NA	NA	NA
CC17-STU2-TRg-3	single	1033.4	686.707	380.23	775.076	795.411	639.787	664.992	669.65	456.813	1	0.627261	0.153381	1	0.581097	0.191465	1	0.669471	0.170872	0.482939	0.528965	0.517123	0.509676	0.0238999	NA	NA	NA	NA
CC17-SEC21-NRg-6	single	895.94	640.996	442.33	766.388	879.986	651.189	645.497	616.692	525.877	1	0.675337	0.205806	1	0.650173	0.197087	1	0.635147	0.202646	0.564107	0.549038	0.553224	0.555456	0.00777839	NA	NA	NA	NA
CC17-SEC21-NRg-3	single	835.017	408.659	386.726	672.069	624.243	395.081	566.797	412.968	399.884	1	0.461966	0.193063	1	0.525946	0.136355	1	0.484384	0.175491	0.504629	0.433593	0.486492	0.474904	0.0369085	NA	NA	NA	NA
CC17-RPL1B-TRg-3	single	1005.72	899.006	1141.13	893.948	1060.44	1507.61	667.892	759.937	1342.03	1	0.843782	0.472986	1	0.671699	0.391178	1	0.756436	0.499809	0.795403	0.722228	0.796468	0.771366	0.0425583	NA	NA	NA	NA
CC17-SEC20-NRg-2	single	1058.91	1002.91	1835.46	813.225	1200.51	2393.61	737.737	1181.8	2184.9	1	0.89402	0.722564	1	0.835903	0.682717	1	1.06498	0.73668	0.906794	0.885041	0.931705	0.907847	0.0233495	NA	NA	NA	NA
CC17-VMA3-NRg-2	single	690.326	535.601	807.053	473.348	765.853	1092.13	474.569	613.081	856.422	1	0.732371	0.487348	1	0.916151	0.535174	1	0.858852	0.448887	0.786508	0.835401	0.784514	0.802141	0.0288215	NA	NA	NA	NA
CC17-SEC23-NRg-5	single	993.896	745.71	1198.96	732.777	924.748	1513.77	720.565	844.156	1452.83	1	0.708229	0.502869	1	0.714584	0.479167	1	0.778842	0.501523	0.790402	0.779496	0.800672	0.79019	0.0105896	NA	NA	NA	NA
CC17-CDC28-TRg-4	single	826.536	678.397	1131.95	540.948	816.706	1492.94	616.753	738.323	1232.42	1	0.774759	0.570894	1	0.854893	0.640154	1	0.795858	0.497048	0.83209	0.871714	0.800942	0.834915	0.0354704	NA	NA	NA	NA
CC17-RPN12-NRg-11	single	852.238	492.86	857.319	606.752	855.656	1159.31	471.937	538.007	924.652	1	0.545892	0.419347	1	0.798527	0.443186	1	0.757886	0.487352	0.71556	0.772977	0.79045	0.759662	0.0391803	NA	NA	NA	NA
CC17-PUP3-TRg-3	single	914.545	651.503	385.508	718.861	842.612	527.011	647.697	657.965	463.056	1	0.672443	0.175719	1	0.663719	0.170049	1	0.675353	0.177832	0.524547	0.514937	0.527998	0.522494	0.00676811	NA	NA	NA	NA
CC17-SEC31-TRg-2	single	830.329	636.199	624.563	605.086	770.488	737.468	624.492	621.787	759.849	1	0.723247	0.313557	1	0.721026	0.282699	1	0.661935	0.302656	0.676063	0.650102	0.657127	0.661097	0.0134281	NA	NA	NA	NA
CC17-SED5-TRg-6	single	921.166	502.942	631.932	601.579	673.425	877.346	630.597	679.18	771.246	1	0.515376	0.285972	1	0.633866	0.33828	1	0.716033	0.304221	0.614323	0.679648	0.667438	0.653803	0.0347315	NA	NA	NA	NA
CC17-SED5-TRg-5	single	692.786	530.027	899.081	600.784	712.374	1284.08	614.98	576.267	1160.4	1	0.722176	0.540992	1	0.671415	0.495763	1	0.622965	0.469348	0.810707	0.780744	0.758595	0.783349	0.0261537	NA	NA	NA	NA
CC17-RPL33A-TRg-1	single	1055.45	933.037	1391.54	723.43	1329.95	1866.55	621.219	862.564	1715.71	1	0.834458	0.549602	1	1.04098	0.59847	1	0.923096	0.686988	0.831234	0.877725	0.897996	0.868985	0.0342287	NA	NA	NA	NA
CC17-RPL33A-TRg-2	single	805.863	909.703	1358.73	636.219	1038.31	1610.33	667.157	849.809	1374.61	1	1.06557	0.702851	1	0.924102	0.587094	1	0.846825	0.512507	0.920149	0.859282	0.815653	0.865028	0.0524846	NA	NA	NA	NA
CC17-MRPL11-TRg-2	single	769.643	699.072	1109.3	593.685	810.267	1597.19	553.985	595.617	1306.44	1	0.857387	0.600827	1	0.772812	0.624022	1	0.714775	0.586599	0.856378	0.853794	0.829528	0.846567	0.0148125	NA	NA	NA	NA
CC17-RTP1-NRg-2	single	909.907	935.647	1078.56	830.155	1206.44	1439.89	756.892	916.219	1605.72	1	0.970642	0.494128	1	0.822904	0.402317	1	0.804758	0.527698	0.822324	0.752522	0.817012	0.797286	0.0388574	NA	NA	NA	NA
CC17-NUG1-TRg-2	single	1192.58	1119.54	1301.36	1004.23	1432.51	1691.47	945.721	1049.78	1579.75	1	0.88613	0.454886	1	0.807731	0.390689	1	0.737968	0.415504	0.791392	0.743132	0.747963	0.760829	0.0265783	NA	NA	NA	NA
CC17-VPH2-TRg-4	single	601.689	620.236	1096.79	477.527	820.993	1335.64	458.919	674.586	1134.98	1	0.973036	0.759876	1	0.973516	0.648768	1	0.977242	0.615177	0.928981	0.889965	0.877263	0.898736	0.0269518	NA	NA	NA	NA
CC17-COP1-NRg-3	single	1163.4	765.542	637.155	901.14	1023.99	898.029	754.971	741.76	723.89	1	0.621134	0.228301	1	0.643436	0.231151	1	0.653181	0.238502	0.580123	0.587247	0.596713	0.588028	0.00832293	NA	NA	NA	NA
CC17-CRM1-NRg-1	single	872.476	743.179	608.778	752.975	962.932	773.006	609.231	731.238	719.699	1	0.804052	0.290868	1	0.724131	0.238123	1	0.797952	0.293844	0.66968	0.608182	0.67132	0.649728	0.0359889	NA	NA	NA	NA
CC17-RPL5-NRg-4	single	711.945	314.03	130.767	533.325	426.309	225.414	412.921	283.836	185.451	1	0.41636	0.076567	1	0.45262	0.0980367	1	0.456984	0.111715	0.264072	0.334773	0.36816	0.322335	0.0531471	NA	NA	NA	NA
CC17-SNU13-NRg-4	single	1041.14	546.339	611.583	804.356	855.47	795.378	700.493	659.274	769.574	1	0.495335	0.244872	1	0.602224	0.229363	1	0.625695	0.273272	0.571409	0.577713	0.625407	0.59151	0.0295243	NA	NA	NA	NA
CC17-PFS2-TRg-3	single	850.534	561.132	254.535	631.43	632.239	360.181	570.041	463.257	312.097	1	0.622755	0.124752	1	0.566967	0.132311	1	0.540278	0.136186	0.431044	0.434789	0.436378	0.434071	0.00273876	NA	NA	NA	NA
CC17-MPP10-TRg-2	single	1313.38	1065.61	1043.15	1039.77	1347.12	1332.82	972.139	915.296	1324.7	1	0.765866	0.331092	1	0.733614	0.297325	1	0.625942	0.338953	0.696099	0.664561	0.678692	0.679784	0.0157973	NA	NA	NA	NA
CC17-TSR4-NRg-2	single	938.886	996.735	1391.14	775.854	1334.23	2036.25	644.202	1060.94	1641.13	1	1.0021	0.617659	1	0.97376	0.608766	1	1.09489	0.633678	0.881148	0.874263	0.897663	0.884358	0.0120256	NA	NA	NA	NA
CC17-RSC2-TRg-1	single	1099.27	938.608	1544.32	777.194	1161.41	2164.72	806.157	1072.35	1915.14	1	0.805979	0.585628	1	0.846169	0.646058	1	0.884334	0.59092	0.842932	0.872803	0.855828	0.857188	0.0149818	NA	NA	NA	NA
CC17-SEC65-TRg-2	single	938.529	908.427	1039.46	775.892	1168.06	1523.07	819.476	999.091	1196.73	1	0.913664	0.461689	1	0.85244	0.455322	1	0.81053	0.363253	0.798581	0.78717	0.725533	0.770428	0.0392966	NA	NA	NA	NA
CC17-SMI1-NRg-1	single	738.118	520.882	1043.37	488.9	835.398	1338.9	458.486	628.933	1058.4	1	0.666129	0.589254	1	0.967553	0.635222	1	0.911966	0.574213	0.822537	0.884042	0.852278	0.852952	0.0307585	NA	NA	NA	NA
CC17-RTT105-NRg-4	single	780.867	705.633	1297.04	640.139	902.83	1685.76	540.779	678.123	1597.73	1	0.852994	0.692417	1	0.798608	0.610829	1	0.833661	0.734906	0.890857	0.85229	0.90294	0.882029	0.0264539	NA	NA	NA	NA
CC17-VMA5-TRg-3	single	794.34	859.053	971.898	692.214	1109.45	1310.47	626.199	841.573	1132.49	1	1.02084	0.510042	1	0.907548	0.439124	1	0.893469	0.449853	0.835959	0.785422	0.78959	0.803657	0.0280516	NA	NA	NA	NA
CC17-VMA5-TRg-5	single	960.567	974.562	1886.73	789.39	1317.05	2390.57	700.583	984.601	2126.08	1	0.957692	0.818791	1	0.944739	0.702438	1	0.934331	0.754862	0.945611	0.906159	0.922676	0.924815	0.0198124	NA	NA	NA	NA
CC17-RRP1-TRg-3	single	878.276	845.688	1135.1	623.58	954.709	1450.98	705.962	826.878	1455.93	1	0.908915	0.538761	1	0.866922	0.53972	1	0.778682	0.512991	0.83614	0.831139	0.806236	0.824505	0.0160178	NA	NA	NA	NA
CC17-CLC1-TRg-2	single	929.286	611.628	374.588	761.178	652.808	385.919	734.498	499.985	441.848	1	0.621272	0.168033	1	0.485624	0.1176	1	0.45255	0.149634	0.504388	0.387843	0.439274	0.443835	0.0584062	NA	NA	NA	NA
CC17-GCD6-NRg-1	single	1005.36	736.504	577.064	718.595	893.708	800.032	731.631	859.066	884.731	1	0.69151	0.239273	1	0.704228	0.258239	1	0.780611	0.300793	0.604071	0.625022	0.67457	0.634554	0.0362033	NA	NA	NA	NA
CC17-GCD6-NRg-2	single	936.401	897.089	957.957	615.085	1015.22	1251.44	667.027	853.8	1148.69	1	0.904311	0.426457	1	0.9346	0.471928	1	0.850968	0.42836	0.777777	0.806609	0.771883	0.785423	0.0185825	NA	NA	NA	NA
CC17-PXR1-TRg-1	single	710.111	605.412	1024.07	560.992	892.308	1271.02	558.576	682.85	1211.48	1	0.804765	0.601167	1	0.900658	0.525527	1	0.812724	0.539488	0.849232	0.828944	0.823607	0.833927	0.01352	NA	NA	NA	NA
CC17-CDC14-NRg-1	single	1345.79	1375.58	1592.25	1061.49	1643.74	2300.37	922.952	1344.91	1910.09	1	0.964837	0.493202	1	0.876837	0.502668	1	0.968757	0.514783	0.82117	0.814868	0.832222	0.822753	0.00878481	NA	NA	NA	NA
CC17-PCF11-TRg-6	single	1148.93	592.61	216.968	848.11	713.223	347.848	740.866	543.046	300.289	1	0.486877	0.0787216	1	0.476184	0.0951342	1	0.487301	0.10082	0.288929	0.333182	0.350186	0.324099	0.0316225	NA	NA	NA	NA
CC17-PCF11-TRg-5	single	1244.84	673.518	236.24	1024.71	851.359	350.573	937.112	653.916	296.669	1	0.510715	0.0791099	1	0.470449	0.0793551	1	0.463907	0.0787461	0.295644	0.286962	0.283447	0.288684	0.00627817	NA	NA	NA	NA
CC17-PCF11-TRg-4	single	1125.7	423.891	171.565	931.322	646.54	281.828	922.921	537.853	233.33	1	0.355449	0.0635329	1	0.393095	0.0701913	1	0.387435	0.0628861	0.199753	0.235969	0.207136	0.214286	0.0191371	NA	NA	NA	NA
CC17-SEC31-NRg-1	single	721.113	305.919	72.1584	575.882	403.546	127.413	579.082	321.614	89.9877	1	0.400449	0.0417133	1	0.396791	0.0513192	1	0.369228	0.0386538	0.109469	0.15964	0.0813034	0.116804	0.0396798	NA	NA	NA	NA
CC17-RRP5-NRg-1	single	1068.18	1000.2	1139.39	724.344	1304.03	1423.28	814.658	1116.99	1319.83	1	0.883866	0.44465	1	1.0194	0.455769	1	0.911534	0.402988	0.785472	0.807988	0.7647	0.786053	0.0216496	NA	NA	NA	NA
CC17-PRE10-TRg-5	single	970.724	515.309	341.927	691.534	805.451	418.134	789.011	647.97	351.356	1	0.50109	0.146835	1	0.659518	0.140249	1	0.545974	0.110768	0.446326	0.466585	0.386522	0.433144	0.0416275	NA	NA	NA	NA
CC17-PRE10-TRg-1	single	781.148	594.824	294.04	514.152	749.422	497.691	562.8	604.699	349.692	1	0.718786	0.156915	1	0.825347	0.224526	1	0.714308	0.154554	0.504237	0.608699	0.499771	0.537569	0.0616411	NA	NA	NA	NA
CC17-RPS5-TRg-2	single	854.538	471.985	345.58	610.584	546.902	503.209	594.607	510.491	553.257	1	0.521365	0.168581	1	0.507184	0.191162	1	0.570766	0.231444	0.485026	0.512925	0.573774	0.523908	0.0453822	NA	NA	NA	NA
CC17-NSP1-TRg-4	single	769.673	662.234	582.014	546.431	797.154	910.21	549.297	746.727	877.102	1	0.812175	0.315223	1	0.826055	0.386372	1	0.903763	0.397184	0.690712	0.742966	0.76013	0.731269	0.0361567	NA	NA	NA	NA
CC17-PRP38-TRg-4	single	916.28	793.543	1392.43	733.54	984.653	2101.67	696.718	950.846	1636.94	1	0.817497	0.633484	1	0.760083	0.664569	1	0.907305	0.58442	0.86398	0.867444	0.856044	0.862489	0.00584468	NA	NA	NA	NA
CC17-RCF1-NRg-5	single	752.646	652.546	889.21	594.426	898.505	1033.79	592.194	659.101	962.783	1	0.818399	0.492499	1	0.855903	0.403397	1	0.739926	0.404402	0.801882	0.757708	0.741574	0.767055	0.0312219	NA	NA	NA	NA
CC17-RSC3-TRg-4	single	719.211	680.823	1166.3	532.203	830.432	1620.86	551.177	638.289	1494.14	1	0.893556	0.676	1	0.883545	0.706427	1	0.769885	0.674291	0.890269	0.899856	0.872508	0.887544	0.0138759	NA	NA	NA	NA
CC17-RSC3-TRg-5	single	925.011	827.299	1035.42	693.065	984.96	1489.98	697.654	806.166	1208.97	1	0.844228	0.466615	1	0.804722	0.498659	1	0.768218	0.431047	0.792112	0.803017	0.761662	0.785597	0.0214336	NA	NA	NA	NA
CC17-RSC3-TRg-6	single	1024.67	897.116	1533.3	824.707	1241.43	2011.68	778.859	975.621	1728.46	1	0.826434	0.623782	1	0.852362	0.565795	1	0.832765	0.552012	0.861416	0.840852	0.832081	0.844783	0.0150572	NA	NA	NA	NA
CC17-HTA1-NRg-12	single	1045.04	837.444	1148.76	811.696	1120.29	1656.77	649.161	768.952	1602.08	1	0.756426	0.458235	1	0.781518	0.473443	1	0.787493	0.613875	0.775001	0.786825	0.851907	0.804577	0.0414127	NA	NA	NA	NA
CC17-HTA1-NRg-11	single	939.653	789.926	1447.41	684.875	1182.31	1985.36	625.423	716.42	1731.97	1	0.793529	0.64212	1	0.977509	0.672399	1	0.761543	0.688835	0.863904	0.899279	0.87653	0.879904	0.0179271	NA	NA	NA	NA
CC17-UTP23-TRg-2	single	916.245	776.673	1168.92	665.178	1033.19	1494.18	623.131	835.002	1397.34	1	0.800149	0.531821	1	0.879515	0.521033	1	0.890859	0.55779	0.818275	0.824088	0.842412	0.828258	0.0125973	NA	NA	NA	NA
CC17-GCD7-NRg-1	single	880.358	583.177	290.68	752.451	734.812	398.034	548.743	606.768	408.465	1	0.625296	0.137641	1	0.552968	0.122699	1	0.735114	0.185155	0.455815	0.413271	0.547726	0.472271	0.068721	NA	NA	NA	NA
CC17-GCD7-NRg-2	single	1008.08	1048.48	1671.23	907.708	1201	1923.45	773.284	1059.96	1787.41	1	0.981774	0.691088	1	0.7492	0.491512	1	0.911276	0.574956	0.906556	0.791225	0.852511	0.850097	0.0577033	NA	NA	NA	NA
CC17-GCD7-NRg-6	single	986.492	885.968	1111.57	759.029	1160.96	1398.28	701.96	823.794	1280.37	1	0.847752	0.469716	1	0.866084	0.427301	1	0.780201	0.453703	0.794229	0.773297	0.776103	0.78121	0.0113616	NA	NA	NA	NA
CC17-GAL11-NRg-2	single	754.945	677.218	969.584	557.683	799.42	1474.68	604.253	679.061	1195.97	1	0.846755	0.535379	1	0.811689	0.61335	1	0.747121	0.492323	0.826435	0.855176	0.791312	0.824308	0.0319852	NA	NA	NA	NA
CC17-GAL11-NRg-9	single	751.898	528.99	606.935	590.436	720.7	935.22	550.343	513.34	737.603	1	0.664099	0.336492	1	0.691167	0.3674	1	0.620116	0.333379	0.683697	0.710014	0.673518	0.689076	0.0188334	NA	NA	NA	NA
CC17-PHO4-TRg-5	single	790.984	525.479	512.944	614.754	729.001	730.217	665.74	473.217	707.156	1	0.627093	0.27033	1	0.671472	0.275518	1	0.47256	0.264216	0.622987	0.635551	0.584788	0.614442	0.0264384	NA	NA	NA	NA
CC17-SNP1-NRg-3	single	1147.91	1058	1495.02	735.222	1320.32	1950.23	736.997	981.841	1804.56	1	0.870005	0.542914	1	1.01686	0.615271	1	0.885678	0.60905	0.833006	0.881872	0.863472	0.85945	0.0246803	NA	NA	NA	NA
CC17-RPC37-TRg-5	single	1033.56	910.822	922.129	967.984	1369.69	1287.86	815.897	1001.74	1306.47	1	0.831844	0.371918	1	0.801228	0.308603	1	0.816244	0.398303	0.734346	0.683904	0.749109	0.722453	0.0341904	NA	NA	NA	NA
CC17-CRM1-TRg-5	single	579.153	514.922	656.825	481.455	698.85	816.779	498.561	600.88	804.367	1	0.839252	0.472768	1	0.82192	0.393502	1	0.801252	0.401314	0.79467	0.746909	0.748838	0.763472	0.0270353	NA	NA	NA	NA
CC17-CRM1-TRg-2	single	898.051	948.452	1391.22	634.465	1306.89	1795.77	688.474	889.976	1445.45	1	0.996916	0.645782	1	1.16636	0.65651	1	0.859391	0.522232	0.891557	0.913686	0.821994	0.875746	0.0478473	NA	NA	NA	NA
CC17-ASK1-TRg-7	single	1062.01	374.024	83.5321	758.508	412.306	141.109	788.334	373.252	108.952	1	0.332442	0.0327881	1	0.307795	0.0431513	1	0.314769	0.0343776	0.0285517	0.0875768	0.0339691	0.0500325	0.0326269	NA	NA	NA	NA
CC17-STU2-NRg-4	single	1176.97	760.274	553.36	817.857	1008.53	773.852	744.647	730.377	712.638	1	0.609746	0.19599	1	0.698253	0.219472	1	0.652074	0.238049	0.540274	0.583836	0.596049	0.573386	0.029319	NA	NA	NA	NA
CC17-NEO1-NRg-3	single	764.289	188.859	28.3634	470.225	289.269	67.5844	518.475	204.124	48.189	1	0.233252	0.0154701	1	0.348336	0.033338	1	0.261738	0.023119	-0.197877	0.0380346	-0.0853206	-0.0817209	0.117997	NA	NA	NA	NA
CC17-GAL11-TRg-5	single	735.256	602.701	690.894	588.649	832.204	1101.78	661.562	520.067	871.032	1	0.773762	0.391709	1	0.800526	0.434148	1	0.522624	0.327501	0.738835	0.768172	0.649445	0.718818	0.0618429	NA	NA	NA	NA
CC17-GAL11-TRg-7	single	915.099	716.568	1208.74	552.459	989.135	1613.25	635.832	697.551	1528.04	1	0.739152	0.550627	1	1.01381	0.67733	1	0.729346	0.597779	0.817743	0.905279	0.836516	0.85318	0.0460855	NA	NA	NA	NA
CC17-SAM50-NRg-3	single	1250.9	1131.85	2248.73	932.777	1478.94	2899.21	748.321	1130.66	2597.52	1	0.854098	0.749383	1	0.897791	0.720943	1	1.00449	0.863414	0.910548	0.906723	0.964215	0.927162	0.0321457	NA	NA	NA	NA
CC17-CSL4-TRg-2	single	842.883	854.876	1282.78	812.547	1018.24	1544.34	661.93	718.965	1360.82	1	0.957371	0.634421	1	0.709581	0.440853	1	0.722098	0.511372	0.882513	0.758088	0.796777	0.81246	0.0636778	NA	NA	NA	NA
CC17-CCT5-TRg-2	single	820.805	737.513	1125.06	547.444	949.369	1500.77	507.952	708.429	1243.26	1	0.848153	0.571385	1	0.981967	0.635878	1	0.927202	0.608818	0.842713	0.885998	0.868648	0.865787	0.0217839	NA	NA	NA	NA
CC17-POL30-NRg-1	single	918.074	697.672	1235.51	628.064	1009.02	1708.89	542.733	748.181	1478.54	1	0.717328	0.560995	1	0.909697	0.631116	1	0.916475	0.677636	0.818907	0.875347	0.89378	0.862678	0.0390113	NA	NA	NA	NA
CC17-MED4-TRg-4	single	1279.47	1213.91	989.994	974.939	1465.49	1540.14	851.452	1180.81	1430.15	1	0.895571	0.322547	1	0.85115	0.366422	1	0.921976	0.417802	0.707633	0.733305	0.774934	0.738624	0.0339645	NA	NA	NA	NA
CC17-MED4-TRg-3	single	1110.82	890.286	864.24	757.367	1191.27	1408.49	637.594	891.44	1252.94	1	0.756534	0.324325	1	0.890646	0.431366	1	0.929498	0.488806	0.689584	0.778854	0.814664	0.761034	0.064416	NA	NA	NA	NA
CC17-MED4-TRg-2	single	1168.21	1260.86	1343.38	977.777	1646.5	2053.89	903.776	1265.86	1854.3	1	1.0188	0.479366	1	0.953505	0.487233	1	0.931165	0.51035	0.820397	0.816801	0.825531	0.82091	0.00438769	NA	NA	NA	NA
CC17-GDI1-TRg-4	single	710.523	582.374	690.732	556.681	803.487	925.381	455.617	559.712	892.597	1	0.773692	0.40525	1	0.817285	0.385579	1	0.816705	0.487309	0.747224	0.74123	0.799025	0.762493	0.0317794	NA	NA	NA	NA
CC17-GDI1-TRg-3	single	983.16	794.431	926.751	751.069	1046.97	1219.13	695.65	877.987	1211.75	1	0.76274	0.392944	1	0.789325	0.376505	1	0.839069	0.433284	0.737962	0.73134	0.773089	0.747464	0.0224379	NA	NA	NA	NA
CC17-REB1-TRg-6	single	993.177	574.437	260.152	852.794	869.804	347.833	666.767	617.294	388.015	1	0.545959	0.109192	1	0.577536	0.0946076	1	0.615487	0.144751	0.382978	0.354007	0.466447	0.401144	0.0583795	NA	NA	NA	NA
CC17-MRPL37-NRg-2	single	976.141	1026.92	2071.86	743.765	1255.06	2840.39	668.269	1014.73	2329.22	1	0.993048	0.884787	1	0.955502	0.88581	1	1.00949	0.866976	0.968941	0.964793	0.965803	0.966513	0.00216293	NA	NA	NA	NA
CC17-NOC3-TRg-3	single	910.203	753.385	1042.85	724.544	1103.36	1443.04	568.089	815.309	1292.48	1	0.781309	0.477611	1	0.862294	0.461968	1	0.954128	0.565922	0.78896	0.792074	0.853882	0.811639	0.0366167	NA	NA	NA	NA
CC17-SPC97-TRg-3	single	908.02	342.901	88.507	803.37	341.749	143.965	703.768	324.449	115.882	1	0.356466	0.0406325	1	0.240876	0.0415662	1	0.306491	0.0409578	0.0895972	0.0501265	0.0741931	0.0713056	0.0198931	NA	NA	NA	NA
CC17-IPP1-TRg-3	single	1141.49	1219.45	1210.21	868.729	1504.65	1652.18	908.433	1175.1	1484.79	1	1.00841	0.441956	1	0.98074	0.441135	1	0.859966	0.406557	0.799133	0.795474	0.760181	0.784929	0.0215107	NA	NA	NA	NA
CC17-IPP1-TRg-2	single	1299.89	1071.61	803.241	1069.32	1741.03	1082.74	996.334	1263.43	991.02	1	0.778172	0.257592	1	0.921929	0.234863	1	0.843035	0.247415	0.635887	0.632554	0.635133	0.634524	0.00174774	NA	NA	NA	NA
CC17-PTI1-TRg-3	single	1004.56	555.689	186.349	768.853	738.013	258.866	749.284	587.907	234.55	1	0.522158	0.0773293	1	0.543529	0.0780963	1	0.52163	0.0778643	0.292566	0.299619	0.294154	0.295446	0.00370019	NA	NA	NA	NA
CC17-PTI1-TRg-5	single	807.511	618.722	592.098	622.339	876.216	806.05	600.15	599.943	620.935	1	0.723255	0.305659	1	0.797234	0.300423	1	0.664585	0.257357	0.669758	0.67669	0.617511	0.654653	0.0323522	NA	NA	NA	NA
CC17-RFC5-NRg-1	single	793.465	935.242	1546.53	706.933	1155.14	1869.07	599.569	926.982	1614.53	1	1.1126	0.812497	1	0.925251	0.613264	1	1.02786	0.669817	0.96095	0.870204	0.904105	0.911753	0.0458536	NA	NA	NA	NA
CC17-CDC24-TRg-1	single	1058.39	1061.61	944.887	768.45	1247.79	1343.65	728.254	874.079	1089.81	1	0.946807	0.372156	1	0.919449	0.405573	1	0.797936	0.372236	0.749394	0.767275	0.72977	0.748813	0.0187595	NA	NA	NA	NA
CC17-CDC24-TRg-3	single	966.438	655.304	301.354	759.15	949.022	438.62	692.7	584.858	389.765	1	0.640049	0.129985	1	0.707865	0.134017	1	0.561314	0.139961	0.444352	0.463487	0.44753	0.45179	0.0102538	NA	NA	NA	NA
CC17-CDC24-TRg-5	single	1045.64	597.552	210.045	663.449	823.57	342.473	738.396	695.631	306.433	1	0.539434	0.0837377	1	0.702901	0.119734	1	0.626311	0.103227	0.315989	0.434822	0.384886	0.378566	0.0596681	NA	NA	NA	NA
CC17-CDC24-TRg-6	single	742.317	477.488	226.399	466.128	570.177	356.633	531.221	559.866	274.985	1	0.60718	0.127138	1	0.692639	0.177466	1	0.700664	0.128761	0.432814	0.530396	0.452421	0.471877	0.0516183	NA	NA	NA	NA
CC17-UTP23-TRg-6	single	703.261	723.424	1202.32	483.678	767.229	1719.41	577.52	738.504	1607.19	1	0.971003	0.712683	1	0.898194	0.824557	1	0.850132	0.692228	0.912892	0.939967	0.890403	0.914421	0.0248176	NA	NA	NA	NA
CC17-UTP23-TRg-4	single	721.468	612.093	627.435	591.549	813.535	904.743	512.914	501.913	657.329	1	0.800838	0.362529	1	0.77873	0.354759	1	0.650555	0.318777	0.723656	0.71508	0.667959	0.702232	0.0299892	NA	NA	NA	NA
CC17-UTP23-TRg-1	single	909.6	924.689	838.567	732.656	1118.55	1143.36	604.175	853.6	1066.25	1	0.959598	0.384307	1	0.864487	0.361979	1	0.939273	0.43898	0.758879	0.732078	0.789294	0.760084	0.0286269	NA	NA	NA	NA
CC17-RHO3-NRg-4	single	941.577	979.321	1778.72	794.696	1231.66	2451.45	603.231	837.513	2030	1	0.981778	0.787487	1	0.877588	0.715517	1	0.923014	0.837067	0.938832	0.902238	0.946825	0.929298	0.0237732	NA	NA	NA	NA
CC17-TRS23-NRg-1	single	1357.15	789.013	425.355	1021.52	1001.6	677.494	877.312	731.068	496.139	1	0.548783	0.130652	1	0.5552	0.153836	1	0.553993	0.140669	0.427921	0.469635	0.447267	0.448274	0.0208754	NA	NA	NA	NA
CC17-TRS23-NRg-3	single	940.11	538.105	391.672	839.328	779.625	529.598	729.305	496.598	452.83	1	0.540298	0.173674	1	0.525964	0.146357	1	0.452685	0.154445	0.496485	0.451093	0.44713	0.464903	0.0274229	NA	NA	NA	NA
CC17-RSP5-TRg-2	single	1046.05	748.938	798.694	755.918	1041.93	920.726	763.36	763.527	839.853	1	0.675833	0.318289	1	0.780491	0.282524	1	0.66496	0.273667	0.671965	0.659064	0.632765	0.654598	0.0199782	NA	NA	NA	NA
CC17-RSP5-TRg-1	single	791.006	740.365	749.506	602.271	939.764	919.778	572.752	660.738	818.057	1	0.883508	0.394991	1	0.883545	0.354234	1	0.766943	0.355276	0.756154	0.72924	0.713686	0.733026	0.0214856	NA	NA	NA	NA
CC17-SDA1-NRg-1	single	1028.63	771.341	1077.1	793.325	1088.59	1425.71	739.884	866.088	1278	1	0.707833	0.436504	1	0.77699	0.416849	1	0.778214	0.429651	0.755354	0.754689	0.762347	0.757463	0.00424226	NA	NA	NA	NA
CC17-KAP95-TRg-8	single	1113.66	785.668	707.296	671.503	1012.27	1043.05	799.771	844.041	733.919	1	0.665934	0.264753	1	0.853589	0.360293	1	0.701614	0.228261	0.624748	0.729464	0.594093	0.649435	0.0709817	NA	NA	NA	NA
CC17-ACO1-TRg-6	single	612.117	187.869	95.0097	424.875	180.162	160.541	454.309	173.832	147.119	1	0.289711	0.0647031	1	0.240106	0.0876443	1	0.254378	0.0805499	0.180741	0.234151	0.219929	0.211607	0.0276601	NA	NA	NA	NA
CC17-HTA1-NRg-3	single	644.379	563.204	774.595	440.262	576.145	1007.58	432.369	565.798	965.658	1	0.825027	0.5011	1	0.741006	0.530843	1	0.869974	0.555542	0.80709	0.808987	0.838685	0.818254	0.0177193	NA	NA	NA	NA
CC17-HTA1-NRg-2	single	975.584	704.39	696.026	724.786	912.516	851.83	719.827	654.448	976.146	1	0.681543	0.297408	1	0.712906	0.27261	1	0.604432	0.337315	0.656161	0.639817	0.673472	0.656483	0.01683	NA	NA	NA	NA
CC17-SPN1-TRg-1	single	1074.69	765.297	649.131	775.855	994.386	956.415	606.62	678.084	787.428	1	0.672188	0.251791	1	0.725732	0.285933	1	0.743134	0.322881	0.613415	0.653662	0.686426	0.651168	0.0365691	NA	NA	NA	NA
CC17-MOT1-NRg-7	single	1071.06	825.322	1018.27	740.97	1105.05	1497.36	738.601	749.542	1168.51	1	0.727367	0.396316	1	0.844468	0.468733	1	0.674662	0.393523	0.734612	0.793264	0.724211	0.750696	0.0372303	NA	NA	NA	NA
CC17-RPL17A-NRg-4	single	776.222	637.633	924.312	639.99	875.01	1193.43	623.457	702.608	1076.74	1	0.775406	0.496391	1	0.77418	0.432537	1	0.749215	0.42959	0.797621	0.763404	0.757943	0.772989	0.0215057	NA	NA	NA	NA
CC17-ADA2-TRg-4	single	837.479	693.494	1059.22	664.481	750.446	1331.12	630.332	753.961	1366.3	1	0.781651	0.527233	1	0.639497	0.464658	1	0.795206	0.539169	0.813443	0.759125	0.820954	0.797841	0.0337383	NA	NA	NA	NA
CC17-SFH1-NRg-1	single	689.348	486.154	898.179	354.568	599.439	1240.1	464.082	511.519	1147.6	1	0.665701	0.543145	1	0.957299	0.811255	1	0.73277	0.615097	0.802322	0.943278	0.844114	0.863238	0.0723975	NA	NA	NA	NA
CC17-SPC97-NRg-5	single	1052.87	345.993	70.1746	740.228	467.932	131.861	658.323	365.451	138.48	1	0.310197	0.0277842	1	0.357947	0.0413191	1	0.369054	0.0523234	-0.020347	0.0942159	0.156094	0.0766543	0.0895218	NA	NA	NA	NA
CC17-PRP22-TRg-3	single	808.865	461.9	252.981	607.589	606.335	353.145	710.249	565.587	343.346	1	0.539034	0.130378	1	0.565072	0.134816	1	0.529406	0.120246	0.42534	0.43904	0.403271	0.422551	0.018047	NA	NA	NA	NA
CC17-SEN15-TRg-2	single	809.415	559.772	673.382	565.923	797.146	899.581	555.596	610.484	838.425	1	0.652806	0.346802	1	0.797594	0.368707	1	0.730492	0.375365	0.689184	0.727366	0.72168	0.712743	0.0206	NA	NA	NA	NA
CC17-RPL3-NRg-2	single	500.539	283.65	129.378	433.305	340.936	201.043	340.99	326.669	208.847	1	0.534922	0.10775	1	0.445534	0.10762	1	0.636893	0.152348	0.377341	0.356011	0.483022	0.405458	0.0680138	NA	NA	NA	NA
CC17-ISD11-NRg-2	single	842.687	690.984	1148.95	603.101	913.216	1488	590.155	742.028	1524.98	1	0.774009	0.568363	1	0.857402	0.572285	1	0.835901	0.642759	0.83088	0.84435	0.870134	0.848455	0.0199463	NA	NA	NA	NA
CC17-HEM12-TRg-8	single	924.944	966.004	1861.91	673.641	1078.25	2584.78	650.835	990.273	2328.26	1	0.985843	0.839142	1	0.906341	0.890008	1	1.01154	0.889836	0.955012	0.959886	0.97247	0.962456	0.00900867	NA	NA	NA	NA
CC17-SEC10-TRg-1	single	1165.01	762.172	281.379	901.528	973.459	397.065	745.747	709.053	378.902	1	0.617541	0.100682	1	0.61142	0.10216	1	0.632103	0.126382	0.377092	0.379549	0.435967	0.397536	0.0333047	NA	NA	NA	NA
CC17-HTB1-TRg-7	single	649.646	597.986	1146.58	516.701	793.529	1321.78	572.42	561.519	1452.44	1	0.868878	0.735731	1	0.86961	0.593359	1	0.652154	0.631149	0.907977	0.854915	0.837075	0.866655	0.0368801	NA	NA	NA	NA
CC17-TTI2-TRg-1	single	928.668	722.809	1111.89	609.736	1049.09	1580.74	604.141	799.583	1459.14	1	0.734696	0.499108	1	0.974258	0.601338	1	0.879884	0.600769	0.792766	0.871287	0.859334	0.841129	0.0423076	NA	NA	NA	NA
CC17-ACP1-TRg-2	single	585.903	516.888	434.792	482.046	608.583	611.45	414.386	496.609	561.334	1	0.83275	0.309348	1	0.714879	0.294219	1	0.796727	0.33695	0.688939	0.65899	0.704978	0.684302	0.023342	NA	NA	NA	NA
CC17-ACP1-TRg-4	single	1057.95	880.686	1330.36	826.569	1274.78	1896.43	878.987	1004.7	1512.59	1	0.78578	0.524198	1	0.87329	0.532178	1	0.759893	0.428044	0.812622	0.828503	0.75868	0.799935	0.0365994	NA	NA	NA	NA
CC17-GAL11-NRg-10	single	646.48	364.026	324.121	526.758	506.589	413.982	493.728	372.252	340.886	1	0.531523	0.208999	1	0.544562	0.182293	1	0.501245	0.17174	0.540366	0.509361	0.485087	0.511605	0.0277075	NA	NA	NA	NA
CC17-UTP22-TRg-2	single	975.257	1074.3	1328.03	788.05	1282.04	1964.51	656.071	904.548	1745.98	1	1.0398	0.567649	1	0.921192	0.578227	1	0.916603	0.661968	0.864526	0.855158	0.888014	0.869233	0.0169262	NA	NA	NA	NA
CC17-MST1-NRg-5	single	711.252	290.913	203.284	550.927	330.476	266.357	505.489	268.515	250.004	1	0.386086	0.119144	1	0.339662	0.112142	1	0.353148	0.123022	0.364681	0.334975	0.362342	0.353999	0.016517	NA	NA	NA	NA
CC17-RIB7-NRg-2	single	987.221	1041.73	1713.6	849.543	1210.19	2152.87	732.717	1025.39	2126.37	1	0.996059	0.723579	1	0.80662	0.587803	1	0.930367	0.721856	0.919573	0.84394	0.911136	0.89155	0.0414466	NA	NA	NA	NA
CC17-MCD1-TRg-6	single	813.131	721.996	725.545	640.301	851.24	1131.25	668.534	694.389	898.779	1	0.838144	0.371959	1	0.752783	0.409803	1	0.690525	0.334409	0.735241	0.746834	0.686651	0.722909	0.0319306	NA	NA	NA	NA
CC17-MCD1-TRg-5	single	969.74	651.392	863.325	679.066	910.149	1157.07	703.229	723.015	1035.12	1	0.634062	0.371117	1	0.758931	0.395227	1	0.68352	0.366138	0.702582	0.738818	0.707883	0.716428	0.019571	NA	NA	NA	NA
CC17-GPI8-NRg-2	single	729.655	650.007	499.341	588.468	908.596	646.797	533.012	705.26	636.947	1	0.840901	0.28528	1	0.874278	0.254944	1	0.879655	0.297245	0.670039	0.646727	0.685378	0.667382	0.0194618	NA	NA	NA	NA
CC17-THS1-TRg-2	single	835.142	686.845	870.08	587.896	885.828	1264.37	572.08	782.675	1072.23	1	0.776324	0.4343	1	0.853199	0.498852	1	0.909548	0.466208	0.764727	0.809841	0.800469	0.791679	0.0238066	NA	NA	NA	NA
CC17-RRP7-TRg-2	single	991.283	764.743	663.256	737.002	873.196	827.252	713.867	716.202	845.223	1	0.72822	0.278917	1	0.67088	0.260356	1	0.666988	0.294512	0.647915	0.62146	0.651259	0.640211	0.0163251	NA	NA	NA	NA
CC17-RRP7-TRg-5	single	1077.13	772.066	431.559	872.92	977.383	717.329	736.682	714.105	629.686	1	0.676598	0.167018	1	0.634004	0.190609	1	0.64444	0.212614	0.512703	0.53788	0.566764	0.539116	0.0270519	NA	NA	NA	NA
CC17-SMX2-NRg-7	single	1130.12	1094.39	2032	829.193	1368.38	2965.35	797.07	1049.46	2288	1	0.91409	0.749532	1	0.934445	0.829506	1	0.875323	0.714016	0.918405	0.945998	0.901421	0.921941	0.0224976	NA	NA	NA	NA
CC17-RRP45-TRg-5	single	715.859	515.536	391.419	554.428	642.338	547.227	435.362	482.89	542.488	1	0.679792	0.227932	1	0.656025	0.22894	1	0.737391	0.309947	0.590103	0.5871	0.675428	0.617544	0.0501523	NA	NA	NA	NA
CC17-RRP45-TRg-4	single	732.037	508.81	351.865	609.352	607.06	428.912	583.081	462.5	348.864	1	0.656096	0.200371	1	0.564112	0.163267	1	0.52733	0.148825	0.554166	0.486173	0.455525	0.498621	0.050485	NA	NA	NA	NA
CC17-CNS1-TRg-2	single	854.491	480.129	460.444	537.356	597.71	586.087	651.941	513.758	532.206	1	0.53039	0.224627	1	0.62984	0.252988	1	0.523902	0.203058	0.557944	0.607102	0.531577	0.565541	0.0383313	NA	NA	NA	NA
CC17-FBP1-NRg-9	single	922.506	759.126	1438.63	598.09	1039.52	1851.45	712.352	823.188	1779.05	1	0.776764	0.650085	1	0.984167	0.718032	1	0.768254	0.621214	0.864495	0.916289	0.851999	0.877595	0.0340882	NA	NA	NA	NA
CC17-GCD11-NRg-1	single	860.406	574.063	559.937	525.594	786.3	685.761	664.689	586.322	678.948	1	0.629796	0.271286	1	0.847109	0.302636	1	0.586433	0.254078	0.624355	0.685484	0.599951	0.636597	0.044061	NA	NA	NA	NA
CC17-RPL10-TRg-2	single	928.16	803.632	1718.57	680.508	1131.94	2143.07	644.869	779.964	1907.45	1	0.817294	0.771853	1	0.941872	0.73047	1	0.804087	0.735751	0.912783	0.915482	0.899069	0.909111	0.00880096	NA	NA	NA	NA
CC17-NUP192-TRg-4	single	739.087	336.165	204.397	547.141	414.478	379.68	593.905	469.549	322.42	1	0.42934	0.115284	1	0.428947	0.16096	1	0.525611	0.135037	0.368756	0.451146	0.431119	0.417007	0.0429697	NA	NA	NA	NA
CC17-NUP145-NRg-4	single	776.107	759.748	666.565	666.483	925.152	819.661	593.227	660.313	787.814	1	0.924043	0.358024	1	0.786006	0.285262	1	0.739996	0.330333	0.737026	0.662259	0.691579	0.696954	0.0376722	NA	NA	NA	NA
CC17-HEM12-TRg-6	single	691.319	723.65	1436.25	516.377	877.255	2138.68	474.472	827.019	1899.45	1	0.988084	0.866047	1	0.961969	0.96068	1	1.15879	0.995784	0.963073	0.985625	1.01591	0.988202	0.0265116	NA	NA	NA	NA
CC17-PLC1-TRg-3	single	980.302	745.865	382.528	703.486	825.156	516.421	706.344	689.366	470.305	1	0.718199	0.162665	1	0.664175	0.170274	1	0.648835	0.16562	0.513039	0.515343	0.505805	0.511396	0.00497667	NA	NA	NA	NA
CC17-RPA43-TRg-1	single	790.382	864.883	1087	616.294	987.67	1361.47	619.555	836.027	1209.56	1	1.03291	0.573301	1	0.907456	0.512414	1	0.897099	0.485621	0.866211	0.823562	0.808968	0.832914	0.0297451	NA	NA	NA	NA
CC17-RPB7-NRg-2	single	905.632	528.787	783.805	586.733	784.316	999.243	663.164	683.126	894.4	1	0.551155	0.360784	1	0.756924	0.39503	1	0.684826	0.335474	0.679484	0.73839	0.686484	0.701453	0.0321798	NA	NA	NA	NA
CC17-RPB7-NRg-3	single	1202.12	608.641	363.335	725.466	871.175	474.911	739.089	622.273	453.372	1	0.477921	0.125994	1	0.67997	0.151843	1	0.559738	0.152583	0.403044	0.489729	0.46855	0.453774	0.0451921	NA	NA	NA	NA
CC17-NSL1-NRg-1	single	1123.19	568.391	297.384	842.53	652.212	391.302	639.843	501.597	337.407	1	0.477681	0.110371	1	0.438334	0.107727	1	0.521173	0.131168	0.370264	0.354383	0.422958	0.382535	0.0358967	NA	NA	NA	NA
CC17-UTP6-TRg-3	single	1054.81	696.258	613.217	697.477	758.486	929.799	702.681	816.529	966.409	1	0.623074	0.242343	1	0.615772	0.309213	1	0.772528	0.342099	0.595234	0.654109	0.705179	0.651507	0.0550183	NA	NA	NA	NA
CC17-UTP6-TRg-1	single	931.97	636.798	568.494	708.066	837.221	772.882	565.874	660.764	725.811	1	0.644977	0.254282	1	0.669527	0.253185	1	0.776296	0.319045	0.611095	0.614324	0.688494	0.637971	0.0437839	NA	NA	NA	NA
CC17-YJU2-TRg-5	single	730.013	432.59	298.009	459.832	572.284	476.778	557.617	453.9	430.462	1	0.559358	0.170173	1	0.704716	0.240501	1	0.541159	0.192021	0.495439	0.607512	0.521491	0.541481	0.0586494	NA	NA	NA	NA
CC17-FRS2-NRg-5	single	868.21	530.371	321.816	597.81	643.305	413.286	582.844	446.919	423.775	1	0.576633	0.154516	1	0.609334	0.160356	1	0.509773	0.180855	0.475082	0.490597	0.499811	0.488497	0.0124974	NA	NA	NA	NA
CC17-TIF35-NRg-2	single	909.272	768.957	599.082	667.235	869.249	753.792	697.054	728.054	757.437	1	0.798276	0.274653	1	0.737679	0.262042	1	0.69438	0.270289	0.654672	0.633974	0.634675	0.641107	0.0117532	NA	NA	NA	NA
CC17-GPI15-TRg-1	single	887.836	937.202	1393.31	624.263	1074.44	1903.4	525.208	1004.13	1815.04	1	0.996425	0.654192	1	0.97458	0.70723	1	1.27103	0.859615	0.894698	0.911417	0.990197	0.932104	0.0509999	NA	NA	NA	NA
CC17-NOP1-NRg-5	single	853.832	633.327	516.953	585.607	759.348	804.001	608.863	563.259	569.958	1	0.700165	0.252389	1	0.734237	0.318456	1	0.61502	0.232848	0.618692	0.681629	0.583858	0.62806	0.0495542	NA	NA	NA	NA
CC17-GPI15-TRg-4	single	959.776	961.281	1434.73	588.287	1198.09	2073.71	690.613	1135.33	1825.49	1	0.945421	0.62315	1	1.1532	0.81763	1	1.09291	0.657495	0.876638	0.966628	0.906575	0.916614	0.0458274	NA	NA	NA	NA
CC17-COG4-TRg-1	single	854.711	426.636	297.304	606.737	593.202	448.703	699.49	602.578	529.385	1	0.471175	0.145002	1	0.553609	0.171537	1	0.572706	0.188252	0.43614	0.496224	0.523108	0.485158	0.0445277	NA	NA	NA	NA
CC17-TFA1-TRg-1	single	892.213	693.78	648.128	633.926	1034.38	917.266	668.846	731.889	781.166	1	0.734003	0.302819	1	0.923938	0.335626	1	0.727478	0.290513	0.669148	0.721044	0.657866	0.682686	0.0336947	NA	NA	NA	NA
CC17-RHO1-NRg-2	single	759.301	441.689	107.587	656.486	573.738	193.731	554.383	400.873	181.141	1	0.549094	0.0590659	1	0.494868	0.06845	1	0.480726	0.0812749	0.231758	0.256243	0.295357	0.261119	0.0320785	NA	NA	NA	NA
CC17-RHO1-NRg-1	single	770.89	807.195	1154.32	616.85	1060.21	1343.93	578.575	794.584	1226.61	1	0.988394	0.624199	1	0.973224	0.505354	1	0.913022	0.527345	0.882167	0.828182	0.831365	0.847238	0.0302912	NA	NA	NA	NA
CC17-CDC55-NRg-2	single	565.223	602.365	874.762	405.471	651.437	1225.34	373.059	523.15	844.329	1	1.00597	0.64515	1	0.909733	0.700967	1	0.932287	0.562967	0.892354	0.901298	0.849924	0.881192	0.0274455	NA	NA	NA	NA
CC17-IDI1-NRg-7	single	1058.59	1115.95	1369.91	812.671	1341.67	1618.12	679.824	1033.35	1515.23	1	0.995086	0.539456	1	0.934831	0.461844	1	1.01053	0.554409	0.846878	0.801298	0.855408	0.834528	0.0290922	NA	NA	NA	NA
CC17-RPL32-TRg-5	single	570.692	431.536	476.847	413.526	549.446	519.25	440.926	620.626	356.436	1	0.713771	0.348312	1	0.752356	0.291254	1	0.93576	0.201078	0.700528	0.662364	0.595878	0.652923	0.0529601	NA	NA	NA	NA
CC17-RPB5-TRg-4	single	1241.53	1057.4	1484.29	1052.83	1444.07	1929.54	852.575	1100.02	1631.33	1	0.803943	0.498371	1	0.776664	0.425106	1	0.857762	0.475947	0.802762	0.759489	0.798836	0.787029	0.0239312	NA	NA	NA	NA
CC17-DIP2-TRg-5	single	934.249	793.709	1005.32	721.424	1066.71	1262.24	696.136	755.836	1033.04	1	0.801942	0.448573	1	0.837251	0.405834	1	0.721828	0.369122	0.776454	0.756662	0.716162	0.74976	0.0307329	NA	NA	NA	NA
CC17-DIP2-TRg-1	single	873.337	648.224	575.204	716.54	871.557	745.081	678.747	694.527	666.546	1	0.700628	0.274556	1	0.688742	0.241191	1	0.68027	0.24427	0.639577	0.605583	0.607295	0.617485	0.0191511	NA	NA	NA	NA
CC17-RPC40-TRg-2	single	855.353	874.868	1211.7	690.565	1001.42	1498.33	702.388	890.578	1232.96	1	0.965477	0.590527	1	0.82113	0.503272	1	0.842937	0.436637	0.865762	0.807614	0.775523	0.8163	0.0457419	NA	NA	NA	NA
CC17-CDC6-TRg-5	single	1042.75	823.918	1480.07	737.47	1092.05	1833.92	623.485	779.203	1721.21	1	0.745846	0.591691	1	0.838495	0.576813	1	0.830855	0.686685	0.836559	0.843733	0.885777	0.855356	0.0265881	NA	NA	NA	NA
CC17-CDC6-TRg-3	single	1089.65	581.594	456.381	858.547	727.739	508.078	741.858	574.208	479.813	1	0.50382	0.174594	1	0.479969	0.137267	1	0.514575	0.160879	0.489751	0.424717	0.471959	0.462142	0.0336099	NA	NA	NA	NA
CC17-DAD2-TRg-2	single	1173.69	403.393	105.727	851.904	539.55	182.329	774.284	486.487	134.573	1	0.324428	0.037551	1	0.358627	0.0496436	1	0.417706	0.043232	0.0592697	0.139802	0.123162	0.107411	0.0425139	NA	NA	NA	NA
CC17-RVS161-TRg-2	single	749.922	650.25	545.312	601.52	907.422	752.461	732.335	789.621	580.216	1	0.818481	0.303124	1	0.854204	0.290157	1	0.716819	0.197074	0.681928	0.676035	0.560247	0.639403	0.0686146	NA	NA	NA	NA
CC17-RVS161-TRg-1	single	945.424	773.346	643.355	696.12	1104.77	996.187	617.531	761.775	866.578	1	0.772132	0.283671	1	0.898651	0.331937	1	0.820102	0.349058	0.658828	0.715121	0.717031	0.696993	0.0330658	NA	NA	NA	NA
CC17-SUP45-NRg-3	single	870.067	773.08	585.781	696.029	849.575	802.347	632.644	679.313	781.146	1	0.838718	0.280656	1	0.691156	0.267383	1	0.713857	0.30713	0.665701	0.631467	0.66944	0.655536	0.020928	NA	NA	NA	NA
CC17-SRB6-NRg-5	single	792.77	631.423	645.492	637.081	899.437	965.721	590.491	669.247	854.255	1	0.751826	0.339418	1	0.799424	0.351605	1	0.753483	0.359851	0.70011	0.71589	0.714812	0.710271	0.00881635	NA	NA	NA	NA
CC17-RPC11-TRg-4	single	919.141	749.409	673.003	743.559	1107.88	990.753	678.944	861.095	919.758	1	0.769628	0.305229	1	0.843684	0.309064	1	0.843175	0.336968	0.676559	0.690213	0.711509	0.69276	0.0176137	NA	NA	NA	NA
CC17-RKI1-TRg-8	single	1053.51	1071.26	1420.97	764.33	1340.67	1927.34	641.718	965.129	1616.24	1	0.959839	0.56226	1	0.993214	0.584893	1	0.999866	0.626486	0.852964	0.86665	0.884398	0.868004	0.015761	NA	NA	NA	NA
CC17-NIP7-TRg-3	single	989.176	809.864	825.172	667.9	1124.7	1239.26	744.176	878.299	1122.8	1	0.772828	0.347746	1	0.953515	0.430377	1	0.784634	0.375298	0.70927	0.786133	0.729861	0.741755	0.0397877	NA	NA	NA	NA
CC17-RPL33A-NRg-12	single	741.49	611.693	653.683	608.041	881.824	852.97	559.563	610.474	894.118	1	0.778704	0.367496	1	0.821203	0.325387	1	0.725302	0.397461	0.723796	0.699827	0.734998	0.71954	0.0179674	NA	NA	NA	NA
CC17-SAM50-TRg-4	single	447.335	408.332	905.246	307.029	506.37	1298.83	332.325	521.642	1177.32	1	0.861639	0.843578	1	0.933879	0.981229	1	1.04354	0.881209	0.940825	0.987447	0.973645	0.967306	0.023949	NA	NA	NA	NA
CC17-NOP4-NRg-1	single	844.384	728.871	1046.83	784.747	847.161	1621.95	698.318	670.411	1260.52	1	0.814807	0.516805	1	0.611277	0.479411	1	0.638247	0.448997	0.813284	0.76166	0.750426	0.775123	0.0335221	NA	NA	NA	NA
CC17-NOP4-NRg-3	single	1019.23	808.103	854.551	764.717	1037.87	1188.38	679.841	780.912	1085.5	1	0.748408	0.349508	1	0.768501	0.360458	1	0.763652	0.397165	0.706826	0.717499	0.74074	0.721689	0.017341	NA	NA	NA	NA
CC17-SMX2-TRg-5	single	809.573	617.501	537.521	601.467	854.73	742.357	592.072	744.609	615.073	1	0.71999	0.276778	1	0.804672	0.286286	1	0.836092	0.258405	0.644704	0.665844	0.644924	0.651824	0.0121422	NA	NA	NA	NA
CC17-POL12-NRg-2	single	1033.53	612.59	453.227	801.185	791.731	638.976	678.992	552.412	624.2	1	0.559491	0.182804	1	0.55956	0.184991	1	0.540878	0.228669	0.513164	0.516118	0.564606	0.531296	0.0288849	NA	NA	NA	NA
CC17-BMS1-NRg-2	single	987.39	849.029	1460.96	813.134	1268.85	2018.6	850.855	1110.62	1645.81	1	0.811667	0.616794	1	0.883586	0.57582	1	0.867781	0.481143	0.856557	0.849332	0.802856	0.836249	0.0291437	NA	NA	NA	NA
CC17-RPA190-TRg-5	single	947.64	831.978	1237.33	690.469	991.427	1739.35	724.057	983.27	1538.42	1	0.828729	0.544295	1	0.813052	0.584307	1	0.902818	0.528508	0.828043	0.843379	0.830617	0.834013	0.00821288	NA	NA	NA	NA
CC17-ALG14-NRg-4	single	715.73	648.162	1029.12	518.592	1023.68	1406.87	563.087	798.214	1187.22	1	0.854828	0.599386	1	1.11774	0.629255	1	0.942419	0.524452	0.855441	0.898308	0.833651	0.862467	0.032896	NA	NA	NA	NA
CC17-ALG14-NRg-1	single	917.723	953.371	1624.71	793.449	1188.19	2098.89	646.373	1037.31	2022.49	1	0.980606	0.738	1	0.847949	0.613578	1	1.0669	0.778308	0.922653	0.860295	0.945499	0.909482	0.0441023	NA	NA	NA	NA
CC17-PRE5-NRg-1	single	795.383	544.371	408.579	578.674	549.416	624.154	539.559	575.556	510.2	1	0.646045	0.214137	1	0.537612	0.250182	1	0.709168	0.235207	0.568813	0.586134	0.602735	0.585894	0.0169618	NA	NA	NA	NA
CC17-BIG1-NRg-2	single	800.485	688.402	661.319	674.639	902.2	1092.62	738.05	690.617	921.885	1	0.81177	0.344388	1	0.75724	0.375663	1	0.622087	0.310699	0.712527	0.726013	0.656468	0.698336	0.0368806	NA	NA	NA	NA
CC17-TFA2-TRg-4	single	764.715	477.049	205.451	462.381	562.697	359.386	579.724	485.468	249.819	1	0.588854	0.111995	1	0.68909	0.180285	1	0.556723	0.10719	0.397943	0.533701	0.380648	0.437431	0.0838194	NA	NA	NA	NA
CC17-IMP4-TRg-6	single	920.336	822.933	1375.59	667.361	1027.35	1782.21	657.512	810.864	1594.22	1	0.844039	0.623065	1	0.871681	0.619436	1	0.81987	0.603106	0.863556	0.865819	0.852167	0.860514	0.00731688	NA	NA	NA	NA
CC17-PAN1-NRg-1	single	958.789	787.898	419.047	799.809	1016.85	669.414	801.007	777.922	540.507	1	0.775695	0.182193	1	0.719897	0.194136	1	0.645654	0.167847	0.54992	0.557028	0.508542	0.538497	0.026184	NA	NA	NA	NA
CC17-UTP13-TRg-2	single	631.265	526.899	456.193	460.8	599.12	684.994	407.533	444.78	568.086	1	0.78788	0.301251	1	0.736213	0.344805	1	0.725576	0.346737	0.676012	0.701588	0.701295	0.692965	0.0146822	NA	NA	NA	NA
CC17-KAE1-NRg-3	single	903.392	829.344	1336.25	652.897	920.633	1830.37	615.96	795.807	1641.56	1	0.866569	0.616598	1	0.798442	0.650268	1	0.858925	0.662908	0.864008	0.867731	0.880889	0.870876	0.00886902	NA	NA	NA	NA
CC17-ERG20-TRg-1	single	909.542	920.305	1216.26	641.611	1207.94	1506.9	762.29	1039.8	1399.91	1	0.95511	0.557435	1	1.06604	0.544767	1	0.906838	0.456801	0.850265	0.857223	0.795088	0.834192	0.0340436	NA	NA	NA	NA
CC17-CDC20-TRg-6	single	838.147	334.87	128.06	578.357	368.238	171.856	579.977	258.227	182.719	1	0.377138	0.0636922	1	0.360524	0.0689235	1	0.295999	0.0783651	0.207185	0.221514	0.230563	0.219754	0.0117877	NA	NA	NA	NA
CC17-PWP2-NRg-2	single	1061.02	1251.08	2315.5	935.349	1658	2831.79	876.998	1257.71	2691.36	1	1.11302	0.909725	1	1.00372	0.702241	1	0.953413	0.763348	0.988931	0.913056	0.927765	0.943251	0.0402385	NA	NA	NA	NA
CC17-COG1-NRg-1	single	664.84	280.829	212.235	627.215	383.328	377.463	530.892	277.555	265.992	1	0.398722	0.133074	1	0.346063	0.139591	1	0.347571	0.124627	0.395716	0.391241	0.363713	0.383557	0.0173299	NA	NA	NA	NA
CC17-RPL1B-TRg-4	single	858.428	618.678	745.655	633.923	819.318	995.361	597.551	656.922	911.205	1	0.680307	0.362097	1	0.731842	0.364203	1	0.730869	0.379306	0.704598	0.714431	0.724322	0.71445	0.00986163	NA	NA	NA	NA
CC17-RPL1B-TRg-7	single	933.847	1038.86	1528.1	812.074	1267.15	2024.57	698.955	820.147	1933.62	1	1.05009	0.682132	1	0.883554	0.578276	1	0.780087	0.688132	0.91107	0.85038	0.879045	0.880165	0.0303602	NA	NA	NA	NA
CC17-UTP20-TRg-3	single	1059.35	915.583	967.041	805.361	1142	1238.74	718.273	831.091	1085.74	1	0.815836	0.380537	1	0.80293	0.356771	1	0.769236	0.375998	0.737773	0.719999	0.728042	0.728604	0.00890057	NA	NA	NA	NA
CC17-UTP20-TRg-4	single	1075.25	784.068	1057.65	741.998	1026.6	1340.51	832.622	870.711	1341.38	1	0.688318	0.410037	1	0.783427	0.419052	1	0.695227	0.400731	0.736677	0.756941	0.732152	0.741923	0.0132008	NA	NA	NA	NA
CC17-RPL25-TRg-4	single	1020.47	743.459	588.086	719.609	954.432	916.415	677.847	628.491	845.881	1	0.687701	0.240232	1	0.751018	0.295389	1	0.616408	0.310403	0.604424	0.665643	0.655178	0.641748	0.0327447	NA	NA	NA	NA
CC17-RPL25-TRg-2	single	899.427	683.204	721.077	710.072	964.066	1030.44	784.903	702.269	977.693	1	0.717015	0.3342	1	0.768787	0.336603	1	0.594823	0.309838	0.690827	0.700617	0.650627	0.68069	0.0264918	NA	NA	NA	NA
CC17-MCM7-NRg-1	single	1178.9	922.417	1421.21	896.578	1223.42	1550.85	788.81	1070.51	1496.89	1	0.738577	0.502544	1	0.772661	0.401217	1	0.902231	0.472025	0.795069	0.744599	0.802605	0.780757	0.0315403	NA	NA	NA	NA
CC17-MRP49-TRg-5	single	903.958	869.888	1402.8	673.5	1094.09	1989.21	730.604	755.965	1671.03	1	0.908363	0.646902	1	0.919849	0.685081	1	0.687892	0.56892	0.881285	0.896903	0.817554	0.865248	0.0420354	NA	NA	NA	NA
CC17-ERO1-NRg-3	single	525.036	227.064	229.446	302.26	259.714	400.832	378.576	229.252	324.672	1	0.408228	0.182172	1	0.486536	0.307596	1	0.402587	0.213324	0.476052	0.625716	0.51347	0.538413	0.0778874	NA	NA	NA	NA
CC17-UTP5-TRg-7	single	934.63	728.231	1092.83	590.904	755.889	1368.8	586.453	678.714	1265.58	1	0.735485	0.487419	1	0.724341	0.537306	1	0.769403	0.536789	0.787033	0.809362	0.816066	0.804154	0.0152015	NA	NA	NA	NA
CC17-MCM4-NRg-1	single	1149.78	752.332	420.298	823.678	959.962	607.17	732.383	802.341	526.21	1	0.617644	0.152382	1	0.659931	0.170983	1	0.728319	0.178719	0.479547	0.515632	0.537912	0.51103	0.0294537	NA	NA	NA	NA
CC17-PRE3-NRg-1	single	938.75	872.553	963.985	775.53	1146.66	1379.22	603.621	719.457	1189.46	1	0.877376	0.428067	1	0.837216	0.412508	1	0.792393	0.490157	0.77523	0.760689	0.79699	0.777636	0.0182698	NA	NA	NA	NA
CC17-FCF1-NRg-1	single	658.919	437.56	263.034	433.31	564.466	404.225	441.637	347.989	369.922	1	0.626829	0.166407	1	0.737634	0.216383	1	0.523842	0.20835	0.503008	0.586643	0.537923	0.542525	0.0420071	NA	NA	NA	NA
CC17-CUS1-NRg-1	single	1030.24	922.557	1148.4	771.143	1377.84	1436.52	733.11	1119.77	1292.57	1	0.845277	0.46467	1	1.01173	0.432092	1	1.01545	0.438565	0.791223	0.793932	0.79803	0.794395	0.00342729	NA	NA	NA	NA
CC17-PSF1-TRg-2	single	806.084	819.031	1501.43	678.587	1209.47	2045.51	560.186	810.803	1514.07	1	0.959101	0.776453	1	1.00923	0.69919	1	0.962241	0.672299	0.932657	0.91261	0.897431	0.914232	0.0176687	NA	NA	NA	NA
CC17-BCP1-TRg-2	single	1008.41	963.573	1285.31	707.783	1178.5	1562.53	750.184	908.18	1603.44	1	0.901965	0.531324	1	0.942824	0.512068	1	0.80483	0.53166	0.831822	0.827794	0.818871	0.826162	0.00662774	NA	NA	NA	NA
CC17-PAN1-TRg-1	single	853.742	866.716	593.237	790.21	1192.61	878.905	587.132	820.282	751.003	1	0.958285	0.289663	1	0.854592	0.257987	1	0.928813	0.318167	0.688839	0.647041	0.708445	0.681442	0.0313633	NA	NA	NA	NA
CC17-PAN1-TRg-3	single	1013.15	864.198	460.22	676.148	1054.83	780.489	712.867	820.334	516.644	1	0.805159	0.189357	1	0.883367	0.267747	1	0.765038	0.180273	0.563742	0.660028	0.545711	0.589827	0.0614609	NA	NA	NA	NA
CC17-PAN1-TRg-4	single	865.77	727.988	371.86	698.6	1132.1	717.416	568.344	727.158	500.647	1	0.793718	0.179048	1	0.91761	0.2382	1	0.850586	0.219114	0.548258	0.6355	0.606132	0.59663	0.0443906	NA	NA	NA	NA
CC17-VPS3-TRg-2	single	1175.19	1132.71	1403.88	992.681	1330.9	1844.47	845.922	975.487	1860.59	1	0.909818	0.497982	1	0.759167	0.430983	1	0.76664	0.547102	0.8168	0.760261	0.820356	0.799139	0.033716	NA	NA	NA	NA
CC17-YIL060W-NRg-1	single	921.264	415.289	523.013	685.426	460.214	586.623	601.415	487.6	505.118	1	0.425511	0.236657	1	0.38019	0.198517	1	0.539001	0.208914	0.545497	0.489104	0.541872	0.525491	0.0315641	NA	NA	NA	NA
CC17-VPS53-NRg-1	single	810.194	402.419	241.954	624.91	429.989	296.912	531.518	430.037	253.774	1	0.46885	0.12449	1	0.38962	0.110207	1	0.537883	0.118762	0.397872	0.346457	0.402029	0.382119	0.0309547	NA	NA	NA	NA
CC17-CYR1-TRg-4	single	901.448	609.126	439.951	665.533	812.894	671.389	619.231	652.814	541.727	1	0.637839	0.203449	1	0.691617	0.233993	1	0.70087	0.217609	0.554688	0.598573	0.582159	0.578473	0.0221737	NA	NA	NA	NA
CC17-CYR1-TRg-7	single	997.474	537.473	255.496	661.998	654.102	406.757	720.364	573.722	275.851	1	0.508627	0.106776	1	0.559487	0.142521	1	0.529481	0.0952514	0.3693	0.451635	0.345691	0.388875	0.0556186	NA	NA	NA	NA
CC17-MPS1-NRg-1	single	681.624	379.48	244.057	448.65	341.551	363.185	486.907	320.808	282.506	1	0.52552	0.149258	1	0.431072	0.187767	1	0.438026	0.144321	0.455848	0.489792	0.426586	0.457408	0.0316322	NA	NA	NA	NA
CC17-SRP1-TRg-5	single	883.473	458.998	157.378	671.958	649.931	204.884	596.035	430.971	210.605	1	0.490413	0.0742579	1	0.54768	0.0707237	1	0.480703	0.0878912	0.275333	0.275984	0.314696	0.288671	0.0225403	NA	NA	NA	NA
CC17-SRP1-TRg-4	single	1081.23	481.816	178.422	877.156	714.108	284.836	808.95	540.383	149.64	1	0.420636	0.0687892	1	0.460987	0.0753212	1	0.444099	0.0460123	0.23877	0.27173	0.145616	0.218705	0.0654075	NA	NA	NA	NA
CC17-TAF12-TRg-2	single	827.814	568.857	138.119	722.853	587.553	185.92	646.328	467.766	183.63	1	0.648657	0.0695523	1	0.460256	0.0596588	1	0.481146	0.0706708	0.29132	0.213925	0.260901	0.255382	0.0389915	NA	NA	NA	NA
CC17-TAF12-TRg-3	single	884.388	373.529	119.554	630.156	436.987	183.395	677.182	427.974	145.499	1	0.398682	0.0563525	1	0.392665	0.0675055	1	0.420158	0.0534446	0.183312	0.226199	0.176252	0.195254	0.0270301	NA	NA	NA	NA
CC17-POP4-TRg-1	single	1017.95	842.307	822.586	773.372	1026.35	1164.06	751.61	849.996	1241.44	1	0.781067	0.336858	1	0.751462	0.349129	1	0.751839	0.410847	0.702627	0.707027	0.747319	0.718991	0.0246314	NA	NA	NA	NA
CC17-SPT16-TRg-1	single	798.328	843.181	813.311	667.766	1021.45	1050.97	602.246	915.974	1066.73	1	0.996974	0.424685	1	0.866157	0.365062	1	1.01114	0.440587	0.787969	0.734396	0.798677	0.773681	0.0344402	NA	NA	NA	NA
CC17-NUP82-TRg-4	single	745.095	683.443	707.391	629.374	952.045	1007.99	559.202	711.873	836.875	1	0.865835	0.395767	1	0.856546	0.371489	1	0.846319	0.372255	0.754315	0.737426	0.736554	0.742765	0.010012	NA	NA	NA	NA
CC17-DML1-TRg-3	single	996.534	964.504	1863.91	718.105	1184.48	2583.71	784.165	1042.16	2377.44	1	0.9136	0.779693	1	0.933985	0.834554	1	0.883541	0.75414	0.928095	0.94744	0.91601	0.930515	0.0158544	NA	NA	NA	NA
CC17-RPA43-NRg-3	single	1070.51	731.1	872.317	769.555	1050.78	1183.19	718.117	789.173	965.776	1	0.644661	0.339685	1	0.773166	0.356626	1	0.730596	0.334526	0.682614	0.715553	0.693226	0.697131	0.0168128	NA	NA	NA	NA
CC17-STU2-NRg-3	single	1192.79	1063.98	1014.51	813.233	1096.72	1429.56	864.155	1064.17	1287.68	1	0.842007	0.354555	1	0.76363	0.407743	1	0.818694	0.370651	0.723925	0.747234	0.731669	0.734276	0.0118714	NA	NA	NA	NA
CC17-POP4-NRg-4	single	720.336	597.172	756.829	609.849	799.164	997.635	534.48	689.65	857.064	1	0.782545	0.43798	1	0.742019	0.379444	1	0.857822	0.398869	0.767731	0.726153	0.755175	0.749686	0.0213253	NA	NA	NA	NA
CC17-MCD1-TRg-2	single	534.434	474.412	899.354	335.022	605.918	1234.16	410.715	518.083	1081.44	1	0.837926	0.701501	1	1.0241	0.854468	1	0.838609	0.654954	0.892028	0.963864	0.875152	0.910348	0.0471084	NA	NA	NA	NA
CC17-RPS3-NRg-4	single	915.354	709.311	738.938	818.092	880.974	1060.86	751.757	655.442	982.418	1	0.731462	0.336519	1	0.609765	0.300785	1	0.579638	0.325063	0.694831	0.646151	0.659509	0.66683	0.0251523	NA	NA	NA	NA
CC17-PRP9-TRg-4	single	1104.95	1053.18	1496.92	731.256	1167.32	2063.63	842.162	1044.11	1939.11	1	0.899711	0.564738	1	0.903902	0.654579	1	0.824234	0.572736	0.846609	0.883634	0.840007	0.85675	0.0235153	NA	NA	NA	NA
CC17-RPP1-NRg-2	single	870.737	672.669	1013.91	470.326	984.206	1353.2	575.416	779.784	1263.65	1	0.72922	0.485403	1	1.18492	0.667361	1	0.900932	0.546251	0.785024	0.919554	0.838538	0.847705	0.0677319	NA	NA	NA	NA
CC17-MTR2-NRg-11	single	617.315	517.585	882.19	516.778	611.047	1071.03	504.02	619.822	1000.16	1	0.791443	0.595726	1	0.669533	0.480725	1	0.817561	0.493595	0.845065	0.772807	0.802314	0.806729	0.0363305	NA	NA	NA	NA
CC17-GCD11-TRg-1	single	850.167	620.762	798.323	648.488	881.109	1089.06	587.712	637.432	912.237	1	0.689231	0.39144	1	0.76936	0.389537	1	0.721057	0.386093	0.725358	0.736804	0.72715	0.729771	0.00615665	NA	NA	NA	NA
CC17-RPF1-TRg-3	single	350.046	335.719	380.328	323.824	478.589	535.106	291.473	338.854	468.708	1	0.905306	0.452924	1	0.836865	0.383292	1	0.772885	0.399994	0.792786	0.742483	0.743877	0.759716	0.0286485	NA	NA	NA	NA
CC17-SUB2-NRg-4	single	814.185	674.058	649.12	535.142	873.935	889.79	632.451	667.566	773.035	1	0.78148	0.332348	1	0.924723	0.385671	1	0.701727	0.304033	0.699357	0.755497	0.664964	0.706606	0.0456996	NA	NA	NA	NA
CC17-GPI15-TRg-3	single	1282.22	1207.53	978.027	932.554	1758.34	1366.51	905.734	1223.09	1060.64	1	0.888953	0.317965	1	1.06765	0.339889	1	0.897753	0.291282	0.703243	0.740794	0.682712	0.708916	0.029454	NA	NA	NA	NA
CC17-ERG9-TRg-6	single	1019.58	950.888	1122.21	891.749	1273.48	1451.34	796.344	942.983	1554.88	1	0.880348	0.458826	1	0.80863	0.377507	1	0.787233	0.485674	0.79277	0.734777	0.793967	0.773838	0.0338335	NA	NA	NA	NA
CC17-RPT2-NRg-1	single	682.849	576.876	434.171	536.163	763.434	572.182	523.033	487.972	507.504	1	0.797447	0.26505	1	0.806262	0.247535	1	0.62025	0.241357	0.645756	0.630122	0.593704	0.623194	0.0267086	NA	NA	NA	NA
CC17-YOS1-NRg-3	single	1020.84	913.097	640.009	686.581	964.907	831.11	645.698	798.112	725.948	1	0.84431	0.261347	1	0.795784	0.280779	1	0.821741	0.279657	0.648847	0.659766	0.662467	0.657027	0.00721129	NA	NA	NA	NA
CC17-SCM3-TRg-4	single	732.534	673.948	652.18	539.271	747.851	873.902	509.576	558.613	785.335	1	0.868446	0.371134	1	0.785253	0.375884	1	0.72879	0.383349	0.738777	0.730337	0.726615	0.73191	0.00623188	NA	NA	NA	NA
CC17-SCM3-TRg-6	single	668.734	495.265	522.86	462.783	589.481	652.762	442.324	505.267	724.906	1	0.699082	0.325929	1	0.721264	0.327172	1	0.759419	0.407653	0.681719	0.686253	0.746544	0.704839	0.0361887	NA	NA	NA	NA
CC17-RLP7-NRg-1	single	891.033	743.581	1165.17	606.514	1023.08	1790.04	545.115	778.069	1436.24	1	0.787732	0.545113	1	0.955149	0.684577	1	0.948922	0.655372	0.822578	0.901053	0.889525	0.871052	0.0423738	NA	NA	NA	NA
CC17-TFB2-NRg-4	single	841.371	578.052	374.016	697.61	730.004	587.455	686.804	741.407	431.753	1	0.648521	0.185308	1	0.592535	0.195326	1	0.717669	0.156369	0.533513	0.536143	0.503197	0.524284	0.0183093	NA	NA	NA	NA
CC17-IMP4-TRg-1	single	1214.72	1070.98	1727.52	932.104	1644.4	2097.46	981.333	1072.27	2055.48	1	0.832246	0.592841	1	0.998954	0.52195	1	0.726419	0.52101	0.849647	0.83917	0.802079	0.830299	0.0249944	NA	NA	NA	NA
CC17-IMP4-TRg-3	single	1380.44	1403.7	2472.72	992.633	1658.99	3042.73	1065.17	1401.3	2852.33	1	0.95985	0.746708	1	0.946361	0.711006	1	0.874606	0.666086	0.923091	0.909353	0.884152	0.905532	0.0197488	NA	NA	NA	NA
CC17-PRE4-TRg-3	single	1069.07	855.664	879.559	844.04	1236.26	1238.27	774.697	797.583	1056.87	1	0.755513	0.342965	1	0.82937	0.340291	1	0.684455	0.339343	0.703242	0.712036	0.689255	0.701511	0.0114884	NA	NA	NA	NA
CC17-SUB2-TRg-3	single	1024.11	639.864	245.535	749.924	870.962	345.489	639.973	604.777	313.611	1	0.589776	0.0999446	1	0.657633	0.10686	1	0.628253	0.121893	0.369984	0.399049	0.426325	0.398453	0.0281753	NA	NA	NA	NA
CC17-RPP0-NRg-4	single	793.934	573.552	315.829	611.796	600.211	407.856	528.328	467.702	466.896	1	0.68192	0.165829	1	0.555519	0.154632	1	0.588526	0.219819	0.511837	0.470976	0.564561	0.515791	0.0469178	NA	NA	NA	NA
CC17-RPP0-NRg-3	single	888.6	639.262	1333.33	609.578	863.997	1814.05	659.198	826.157	1440.23	1	0.679074	0.625494	1	0.802573	0.690272	1	0.833196	0.543458	0.839503	0.883081	0.828281	0.850288	0.0289483	NA	NA	NA	NA
CC17-TOM40-TRg-4	single	1073.71	850.301	964.999	795.969	1088.99	1582.64	717.112	868.638	1353.61	1	0.747533	0.374655	1	0.774689	0.461194	1	0.80529	0.469523	0.723865	0.779336	0.788216	0.763806	0.0348736	NA	NA	NA	NA
CC17-FUR1-NRg-12	single	1115.19	986.092	2552.54	813.633	1417.86	3165.57	751.094	1107.15	2885.81	1	0.834667	0.954149	1	0.98675	0.902448	1	0.979966	0.955702	0.96761	0.973094	0.986473	0.975726	0.00970257	NA	NA	NA	NA
CC17-TOM40-TRg-2	single	1127.31	829.048	867.317	754.397	1083.27	1355.76	786.094	928.406	1201.32	1	0.694191	0.320718	1	0.813091	0.416852	1	0.78517	0.380131	0.676928	0.759915	0.733102	0.723315	0.0423504	NA	NA	NA	NA
CC17-VMA11-NRg-4	single	1016.93	901.035	1652.83	759.612	1104.33	2274.97	698.271	914.616	2065.25	1	0.83636	0.677527	1	0.823206	0.694675	1	0.870792	0.735693	0.883218	0.887573	0.908217	0.893003	0.0133548	NA	NA	NA	NA
CC17-PGS1-NRg-4	single	987.66	910.722	1365.26	800.66	1031.19	1959.84	692.492	893.163	1768.09	1	0.870407	0.576235	1	0.729276	0.567769	1	0.857465	0.635095	0.847782	0.823774	0.870098	0.847218	0.0231675	NA	NA	NA	NA
CC17-URB1-TRg-4	single	1002.82	913.975	1085.45	664.575	1165.91	1445.17	643.513	836.058	1369.78	1	0.860313	0.451212	1	0.9934	0.504398	1	0.863732	0.529472	0.785986	0.830074	0.825977	0.814012	0.0243575	NA	NA	NA	NA
CC17-ARP4-TRg-3	single	1046.16	891.816	783.937	856.129	1125.46	1094.25	783.823	911.255	892.559	1	0.804677	0.312374	1	0.744377	0.296466	1	0.772898	0.283248	0.687401	0.665522	0.658573	0.670498	0.0150443	NA	NA	NA	NA
CC17-RPT3-TRg-3	single	862.531	568.297	518.287	681.158	859.767	719.183	633.712	608.266	683.504	1	0.621935	0.250488	1	0.714718	0.244901	1	0.638119	0.268286	0.603195	0.613614	0.623117	0.613309	0.00996438	NA	NA	NA	NA
CC17-SUI3-TRg-3	single	869.668	598.819	615.749	700.633	880.449	784.511	639.39	680.567	793.997	1	0.64996	0.295149	1	0.711566	0.259721	1	0.707628	0.308888	0.648819	0.627629	0.669843	0.648764	0.0211074	NA	NA	NA	NA
CC17-RFC5-NRg-2	single	19.0603	23.0947	39.5391	30.8903	59.8826	73.4517	31.6688	40.8757	34.9458	NA	NA	NA	NA	NA	NA	1	0.858093	0.274482	NA	NA	0.66283	NA	NA	NA	NA	NA	NA
CC17-RRP14-TRg-2	single	769.296	547.557	377.073	593.966	662.447	538.037	532.681	557.234	572.89	1	0.671862	0.204326	1	0.631525	0.210111	1	0.695458	0.267518	0.561729	0.561508	0.632306	0.585181	0.0408116	NA	NA	NA	NA
CC17-SCC2-TRg-1	single	982.847	495.54	245.034	505.476	660.343	456.534	644.295	546.522	326.212	1	0.475924	0.103928	1	0.739726	0.209494	1	0.563927	0.12594	0.354972	0.578972	0.421974	0.451973	0.114974	NA	NA	NA	NA
CC17-SSC1-TRg-3	single	899.427	770.658	840.999	814.274	1088.34	1163.25	618.034	735.533	1153.78	1	0.808798	0.389781	1	0.756826	0.331362	1	0.791207	0.464364	0.742709	0.694935	0.783456	0.740367	0.044307	NA	NA	NA	NA
CC17-RRP9-TRg-3	single	1118.19	971.912	1605.22	819.969	1226.47	1963.38	757.577	1030.92	1825.64	1	0.82046	0.598428	1	0.846957	0.555401	1	0.904691	0.599428	0.850325	0.835538	0.861979	0.849281	0.0132515	NA	NA	NA	NA
CC17-MOT1-NRg-9	single	732.353	492.844	311.996	625.148	633.682	509.089	519.456	437.988	374.973	1	0.635233	0.177591	1	0.573971	0.188891	1	0.560549	0.179556	0.520617	0.524199	0.508951	0.517922	0.00797368	NA	NA	NA	NA
CC17-RPL42A-NRg-2	single	573.311	528.44	824.926	494.227	709.903	1063.17	445.394	552.575	945.042	1	0.870062	0.599813	1	0.813343	0.49897	1	0.824798	0.527784	0.857649	0.804396	0.819882	0.827309	0.0273921	NA	NA	NA	NA
CC17-SEC16-TRg-7	single	348.09	192.597	81.5013	225.792	209.59	61.3952	246.219	176.266	66.8886	1	0.52228	0.0976034	1	0.525611	0.0630704	1	0.475935	0.0675739	0.350145	0.242944	0.248572	0.280554	0.0603331	NA	NA	NA	NA
CC17-IMP4-NRg-2	single	821.007	656.938	791.236	605.772	847.701	1067.93	565.865	594.587	949.707	1	0.755304	0.401745	1	0.792383	0.408916	1	0.698559	0.41747	0.74231	0.752196	0.742817	0.745775	0.00556732	NA	NA	NA	NA
CC17-YEF3-NRg-4	single	950.814	560.351	472.332	768.427	715.461	563.824	756.611	515.814	600.159	1	0.5563	0.207083	1	0.527212	0.170192	1	0.453232	0.197307	0.54333	0.488659	0.507807	0.513266	0.0277411	NA	NA	NA	NA
CC17-PUP1-TRg-1	single	1098.35	790.977	626.541	800.53	1109.23	944.461	691.517	665.168	717.251	1	0.679778	0.237793	1	0.784593	0.273656	1	0.639483	0.257998	0.600569	0.651785	0.613698	0.622017	0.0266023	NA	NA	NA	NA
CC17-UTP22-TRg-6	single	638.069	630.532	1013.82	408.799	945.664	1536.09	582.9	681.662	1248.47	1	0.93279	0.662348	1	1.30987	0.871579	1	0.777455	0.53276	0.890169	0.997076	0.815402	0.900882	0.0913097	NA	NA	NA	NA
CC17-DBP2-NRg-4	single	914.352	666.4	697.821	639.966	803.063	1134.97	771.868	663.148	883.671	1	0.687964	0.318143	1	0.71055	0.411363	1	0.571173	0.284771	0.673898	0.741132	0.625107	0.680046	0.0582563	NA	NA	NA	NA
CC17-PRE2-TRg-7	single	968.497	630.125	991.671	670.77	808.693	1267.57	561.545	665.213	1246.05	1	0.614147	0.426836	1	0.682672	0.438326	1	0.787547	0.55195	0.733487	0.752221	0.825632	0.770446	0.0487012	NA	NA	NA	NA
CC17-ATP16-TRg-6	single	998.013	692.681	1122.4	752.654	992.518	1577.74	740.217	780.603	1421.73	1	0.655151	0.468815	1	0.746697	0.486227	1	0.701086	0.477755	0.764108	0.788167	0.776573	0.776283	0.0120321	NA	NA	NA	NA
CC17-UTP13-TRg-4	single	880.797	631.742	529.274	704.176	818.206	724.667	707.24	687.863	638.625	1	0.67703	0.250493	1	0.657934	0.238702	1	0.6466	0.224609	0.612964	0.597755	0.580715	0.597144	0.0161332	NA	NA	NA	NA
CC17-DOP1-NRg-4	single	1022.78	465.806	216.297	726.943	622.911	303.266	607.717	573.751	262.362	1	0.429899	0.0881573	1	0.485207	0.0967658	1	0.627656	0.107386	0.302594	0.339545	0.394896	0.345678	0.0464554	NA	NA	NA	NA
CC17-TIM44-TRg-3	single	1028.79	899.712	1187.28	743.929	1188.23	1585.83	774.772	880.296	1354.28	1	0.825511	0.481084	1	0.904422	0.494451	1	0.755362	0.434794	0.797081	0.814357	0.76186	0.791099	0.0267548	NA	NA	NA	NA
CC17-ATP16-TRg-2	single	648.174	613.908	816.939	560.043	665.896	1120.69	488.042	588.315	1012.56	1	0.894038	0.525399	1	0.673266	0.464153	1	0.801407	0.516073	0.828035	0.764776	0.811026	0.801279	0.0327365	NA	NA	NA	NA
CC17-ENP1-NRg-3	single	1213.5	903.034	746.367	848.457	1150.1	1105.59	848.03	891.491	852.476	1	0.702436	0.256391	1	0.767551	0.302247	1	0.698886	0.250046	0.622953	0.673821	0.616177	0.63765	0.0315076	NA	NA	NA	NA
CC17-NAF1-TRg-3	single	818.598	911.464	1565.84	638.331	1239.48	1741.58	670.414	889.224	1834.45	1	1.05103	0.797384	1	1.0995	0.632842	1	0.881797	0.680632	0.949759	0.89782	0.890434	0.912671	0.0323312	NA	NA	NA	NA
CC17-COG4-TRg-2	single	973.107	646.563	568.933	637.577	690.269	782.544	669.394	737.106	724.839	1	0.627184	0.24372	1	0.613038	0.284692	1	0.732064	0.269345	0.597392	0.633175	0.639889	0.623485	0.0228457	NA	NA	NA	NA
CC17-SOG2-TRg-7	single	703.394	500.659	384.967	444.958	464.68	572.648	424.088	566.011	479.769	1	0.671875	0.228148	1	0.591339	0.298516	1	0.887297	0.2814	0.588989	0.64075	0.672833	0.63419	0.0423051	NA	NA	NA	NA
CC17-YDR341C-TRg-3	single	813.731	572.091	425.227	628.485	683.654	517.454	662.344	550.843	578.82	1	0.663633	0.217837	1	0.615947	0.190975	1	0.552897	0.217374	0.576138	0.535031	0.554613	0.555261	0.0205611	NA	NA	NA	NA
CC17-YMR290W-A-TRg-10	single	765.34	802.965	1336.03	606.635	884.444	1763.62	566.934	742.375	1698.68	1	0.990344	0.7277	1	0.825553	0.674336	1	0.870546	0.745293	0.920315	0.880555	0.911389	0.904086	0.0208618	NA	NA	NA	NA
CC17-NUP192-NRg-9	single	1076.01	1004.89	1251.41	764.215	1307.67	1511.79	762.132	1019.94	1344.96	1	0.881556	0.484814	1	0.968911	0.458853	1	0.889701	0.438961	0.806546	0.803811	0.783046	0.797801	0.0128511	NA	NA	NA	NA
CC17-RPS31-NRg-8	single	441.061	329.777	381.223	417.892	417.821	520.929	360.731	344.803	459.264	1	0.705776	0.360307	1	0.566144	0.289144	1	0.635459	0.316685	0.707601	0.627856	0.663631	0.666363	0.0399425	NA	NA	NA	NA
CC17-SPC97-NRg-6	single	577.99	240.645	42.4485	510.612	271.33	68.3129	537.67	202.267	74.0834	1	0.393007	0.030615	1	0.300891	0.031032	1	0.250098	0.0342731	0.0308527	0.00347504	0.00676195	0.0136966	0.0149482	NA	NA	NA	NA
CC17-EBP2-NRg-1	single	881.079	785.458	688.727	723.364	1011.57	957.026	686.41	825.628	934.204	1	0.841497	0.325854	1	0.79185	0.306878	1	0.799653	0.338538	0.70299	0.681165	0.706562	0.696906	0.0137485	NA	NA	NA	NA
CC17-CDC48-TRg-5	single	844.014	761.632	417.815	669.562	1015.29	538.361	625.651	742.65	469.58	1	0.851805	0.20636	1	0.858617	0.186501	1	0.789138	0.186692	0.591474	0.56738	0.557927	0.57226	0.017298	NA	NA	NA	NA
CC17-RPT1-TRg-4	single	814.658	465.499	409.608	466.45	549.223	490.717	562.14	555.42	503.73	1	0.539371	0.209597	1	0.666722	0.244019	1	0.656867	0.222896	0.542758	0.604727	0.580634	0.57604	0.0312388	NA	NA	NA	NA
CC17-ULP1-NRg-2	single	911.62	751.812	1165.32	585.412	847.772	1498.21	752.82	829.275	1373.3	1	0.778467	0.532873	1	0.82001	0.593623	1	0.732332	0.453756	0.815603	0.848269	0.768849	0.810907	0.0399178	NA	NA	NA	NA
CC17-RPN3-TRg-6	single	1047.32	539.357	235.958	733.536	783.302	299.337	564.781	570.041	257.519	1	0.486118	0.0939175	1	0.604657	0.0946537	1	0.671006	0.113417	0.332376	0.359406	0.416083	0.369289	0.0427196	NA	NA	NA	NA
CC17-RPT1-TRg-5	single	857.153	652.227	457.668	674.487	742.974	515.7	610.489	672.225	512.36	1	0.718265	0.222579	1	0.623737	0.177346	1	0.732043	0.208759	0.59056	0.518177	0.576903	0.56188	0.0384593	NA	NA	NA	NA
CC17-KRE5-TRg-2	single	723.356	605.733	966.056	449.134	774.701	1268.42	489.661	711.956	1115.41	1	0.790448	0.556726	1	0.976697	0.655066	1	0.966626	0.566617	0.828184	0.892728	0.855682	0.858865	0.0323893	NA	NA	NA	NA
CC17-TBF1-NRg-8	single	968.439	1057.64	1419.24	794.779	1383.38	1703.62	750.543	935.938	1536.68	1	1.03088	0.610905	1	0.985591	0.497193	1	0.829033	0.509282	0.881687	0.82561	0.81165	0.839649	0.037069	NA	NA	NA	NA
CC17-UTP22-NRg-4	single	895.276	826.534	1284.33	700.189	1149.24	1787.3	708.808	959.544	1468.77	1	0.871461	0.598015	1	0.929391	0.59208	1	0.899988	0.515436	0.857091	0.862029	0.824065	0.847728	0.0206411	NA	NA	NA	NA
CC17-SSC1-NRg-4	single	857.818	900.078	1044.11	757.48	1162.86	1253.61	653.842	763.583	1181.47	1	0.990443	0.50739	1	0.869279	0.383874	1	0.776397	0.449468	0.831193	0.74723	0.773224	0.783882	0.0429845	NA	NA	NA	NA
CC17-REB1-TRg-4	single	1073.63	706.383	411.203	879.566	982.045	477.624	781.538	760.976	465.379	1	0.621053	0.159658	1	0.632214	0.125955	1	0.647324	0.148117	0.49171	0.435152	0.477929	0.468264	0.0294921	NA	NA	NA	NA
CC17-CDC48-NRg-9	single	837.375	824.129	918.481	683.53	881.093	1034.72	670.249	810.48	1100.97	1	0.929009	0.457237	1	0.729904	0.351127	1	0.803908	0.408592	0.798102	0.705089	0.753661	0.752284	0.0465217	NA	NA	NA	NA
CC17-FAS2-TRg-8	single	966.166	567.287	207.473	731.773	716.789	303.744	767.303	528.948	262.48	1	0.554237	0.0895161	1	0.554647	0.0962786	1	0.458296	0.08509	0.335597	0.353683	0.301199	0.33016	0.0266613	NA	NA	NA	NA
CC17-TAO3-TRg-8	single	975.442	754.137	519.065	805.098	893.488	849.772	694.458	807.433	694.769	1	0.729783	0.221826	1	0.628408	0.244823	1	0.772967	0.248853	0.591553	0.598732	0.626584	0.605623	0.0185042	NA	NA	NA	NA
CC17-CKS1-TRg-5	single	685.573	275.761	285.723	449.68	382.106	262.662	455.029	340.54	307.822	1	0.379685	0.173733	1	0.481151	0.135485	1	0.497542	0.168271	0.45599	0.421771	0.479191	0.452317	0.0288857	NA	NA	NA	NA
CC17-YLR379W-TRg-7	single	854.981	773.153	1282.61	603.966	936.433	1609.36	495.841	688.212	1776.7	1	0.853598	0.625358	1	0.877942	0.618073	1	0.922742	0.891293	0.86576	0.866098	0.962306	0.898055	0.0556434	NA	NA	NA	NA
CC17-TEN1-NRg-2	single	1006.85	607.351	385.33	667.629	684.008	425.496	595.041	663.559	472.842	1	0.569401	0.159536	1	0.580133	0.147829	1	0.741366	0.19766	0.481532	0.464842	0.564854	0.503743	0.0535776	NA	NA	NA	NA
CC17-RPL42A-TRg-2	single	736.684	613.512	854.735	573.685	822.636	1239.7	576.626	578.073	1049.45	1	0.786116	0.483662	1	0.811961	0.501234	1	0.666483	0.452708	0.792778	0.80532	0.75744	0.785179	0.0248279	NA	NA	NA	NA
CC17-SEC27-TRg-4	single	837.268	266.77	106.942	639.283	379.17	73.125	649.198	304.745	127.723	1	0.300758	0.0532447	1	0.335847	0.0265321	1	0.312076	0.0489372	0.136869	-0.0226059	0.120267	0.0781765	0.087674	NA	NA	NA	NA
CC17-TBF1-NRg-4	single	988.758	769.186	667.834	732.171	910.077	861.844	706.551	749.726	924.632	1	0.73432	0.281559	1	0.70383	0.273033	1	0.705439	0.325517	0.651205	0.638726	0.682448	0.65746	0.022522	NA	NA	NA	NA
CC17-RPT1-NRg-6	single	700.983	465.491	152.106	565.899	500.675	222.6	527.89	387.886	207.41	1	0.626828	0.0904545	1	0.500978	0.0912401	1	0.488496	0.0977314	0.352332	0.328691	0.342776	0.341267	0.0118928	NA	NA	NA	NA
CC17-COG1-TRg-3	single	677.556	183.049	88.5594	417.41	241.58	131.875	461.085	165.521	97.681	1	0.255016	0.0544855	1	0.327718	0.0732821	1	0.238656	0.052696	0.123586	0.225696	0.107704	0.152329	0.0640322	NA	NA	NA	NA
CC17-SUI1-TRg-6	single	668.549	583.717	879.481	496.971	731.467	1325.98	500.912	596.511	988.841	1	0.824163	0.548383	1	0.833423	0.61888	1	0.791695	0.491037	0.829257	0.860435	0.797332	0.829008	0.0315522	NA	NA	NA	NA
CC17-TIM23-TRg-6	single	1017.9	938.816	1484.89	709.27	1229.65	2035.25	750.634	896.089	1956.89	1	0.870601	0.608109	1	0.981685	0.665586	1	0.793639	0.648467	0.861115	0.897252	0.866351	0.874906	0.0195285	NA	NA	NA	NA
CC17-CDC48-NRg-6	single	915.172	1073.65	744.014	779.571	1413.14	883.249	715.069	920.702	938.655	1	1.1074	0.338899	1	1.02643	0.262801	1	0.855996	0.326518	0.744277	0.672686	0.705458	0.707474	0.0358383	NA	NA	NA	NA
CC17-EPL1-TRg-5	single	534.118	234.103	117.854	441.824	320.364	235.65	367.745	215.798	209.822	1	0.413728	0.0919809	1	0.410578	0.123714	1	0.390121	0.141923	0.308678	0.381059	0.409121	0.366286	0.0518253	NA	NA	NA	NA
CC17-RPT5-TRg-8	single	984.008	716.503	558.496	740.72	987.214	731.681	651.43	803.335	784.398	1	0.687327	0.236599	1	0.754673	0.229122	1	0.81984	0.299514	0.600595	0.60341	0.679157	0.627721	0.0445676	NA	NA	NA	NA
CC17-ATP16-NRg-4	single	938.525	722.714	1025.56	681.062	957.27	1446.91	724.365	676.968	1327.86	1	0.726884	0.455521	1	0.795884	0.492782	1	0.621313	0.455976	0.76895	0.798816	0.751145	0.77297	0.0240883	NA	NA	NA	NA
CC17-RPN6-TRg-3	single	655.942	400.757	231.836	400.572	545.965	336.233	459.795	407.16	266.03	1	0.576713	0.147335	1	0.771767	0.194697	1	0.588709	0.143918	0.463335	0.565744	0.459903	0.496327	0.0601409	NA	NA	NA	NA
CC17-ERG9-NRg-6	single	677.338	581.967	361.993	581.161	803.4	603.758	607.504	568.809	534.331	1	0.81103	0.222785	1	0.782775	0.240971	1	0.622469	0.218781	0.604761	0.620079	0.569841	0.598227	0.0257484	NA	NA	NA	NA
CC17-SMX3-TRg-1	single	787.423	632.081	348.326	607.469	749.026	458.621	599.963	588.654	417.823	1	0.75772	0.184404	1	0.698192	0.175117	1	0.652284	0.173227	0.550205	0.528021	0.517516	0.531914	0.0166887	NA	NA	NA	NA
CC17-NCB2-NRg-3	single	793.668	512.443	701.747	519.963	702.937	979.618	601.329	650.048	918.086	1	0.609468	0.368581	1	0.7655	0.437001	1	0.718676	0.379769	0.696337	0.764645	0.722688	0.72789	0.0344498	NA	NA	NA	NA
CC17-SEC16-NRg-12	single	855.465	613.425	244.248	700.655	755.449	346.795	599.908	582.197	278.212	1	0.676867	0.11902	1	0.610524	0.114807	1	0.645187	0.115356	0.429003	0.408229	0.41576	0.417664	0.0105172	NA	NA	NA	NA
CC17-RPN6-TRg-2	single	777.519	696.784	659.77	603.365	883.125	882.003	599.286	673.003	773.999	1	0.845923	0.353731	1	0.828788	0.33907	1	0.746592	0.321259	0.723883	0.711066	0.685715	0.706888	0.0194241	NA	NA	NA	NA
CC17-REB1-NRg-4	single	1093.34	869.268	648.111	801.455	1098.36	874.739	666.363	970.729	788.728	1	0.750487	0.247107	1	0.776007	0.253162	1	0.968474	0.294419	0.621449	0.631278	0.694081	0.648936	0.0394044	NA	NA	NA	NA
CC17-ATP16-TRg-9	single	685.858	506.69	945.041	429.122	661.845	1333.95	507.883	570.445	1207.74	1	0.697353	0.574391	1	0.873327	0.721037	1	0.746707	0.591508	0.821491	0.903578	0.836615	0.853895	0.0436863	NA	NA	NA	NA
CC17-ERG9-NRg-7	single	1167.76	842.571	679.193	770.439	1101.89	1020.45	778.079	974.746	960.383	1	0.68108	0.242455	1	0.809845	0.307221	1	0.832852	0.307022	0.605588	0.684026	0.687088	0.658901	0.0461951	NA	NA	NA	NA
PRE7g7-RPL15A-NRg-4	double	86.9397	62.4349	27.3025	83.8621	67.3732	32.6898	88.8041	72.1535	38.1666	1	0.677881	0.130911	1	0.454908	0.0904161	1	0.540162	0.106905	0.452713	0.315352	0.376518	0.381528	0.0688172	0.698799	0.408945	0.384127	-0.00259988
PRE7g7-RPL15A-NRg-5	double	181.309	148.464	70.9624	137.706	126.177	75.1376	181.666	132.601	75.3442	1	0.772939	0.163155	1	0.518835	0.126562	1	0.485259	0.103163	0.522232	0.413604	0.355382	0.430406	0.0846844	0.698799	0.527851	0.45172	-0.021314
PRE7g7-KRE33-TRg-1	double	193.995	163.807	109.247	115.886	113.984	144.154	123.987	129.256	94.6229	1	0.797051	0.234752	1	0.556943	0.288532	1	0.693066	0.189832	0.615695	0.625448	0.547117	0.596086	0.0426885	0.698799	0.785152	0.597983	-0.00189692
PRE7g7-PMI40-NRg-1	double	176.183	171.336	113.855	78.8303	112.039	159.077	137.955	169.152	112.33	1	0.91797	0.269389	1	0.804778	0.468073	1	0.815153	0.202538	0.66596	0.787379	0.581794	0.678378	0.103353	0.698799	0.85147	0.635682	0.0426958
PRE7g7-NOP19-NRg-3	double	255.354	232.485	197.151	238.788	277.928	229.364	204.12	279.095	190.083	1	0.859403	0.321845	1	0.659054	0.222798	1	0.909008	0.231637	0.702352	0.580908	0.627512	0.636924	0.061267	0.698799	0.835176	0.62642	0.0105044
PRE7g7-SRP14-NRg-4	double	123.169	105.568	77.5915	96.9141	133.703	101.212	139.483	109.986	76.8	1	0.809044	0.262605	1	0.781191	0.242239	1	0.524223	0.136959	0.645126	0.621142	0.434306	0.566858	0.115418	0.698799	0.679979	0.538198	0.0286604
PRE7g7-SEC27-TRg-2	double	119.541	64.3479	21.9447	104.314	74.1211	19.3638	82.8315	59.4907	33.031	1	0.508114	0.0765251	1	0.402348	0.0430574	1	0.477479	0.0991915	0.286846	0.117853	0.343818	0.249506	0.117519	0.698799	0.148667	0.236171	0.0133342
PRE7g7-GPI14-TRg-3	double	146.802	121.093	95.7308	94.5272	168.334	111.107	127.646	122.408	104.424	1	0.778628	0.271839	1	1.00837	0.272635	1	0.637532	0.20349	0.64926	0.679724	0.554682	0.627889	0.065203	0.698799	0.881344	0.652664	-0.0247753
PRE7g7-PAH1-TRg-7	double	113.51	114.074	82.1761	96.5255	124.583	137.089	132.289	128.048	75.3214	1	0.948631	0.301788	1	0.730835	0.329427	1	0.643502	0.141627	0.69781	0.689467	0.466173	0.617817	0.131394	0.698799	0.480361	0.424724	0.193092
PRE7g7-PAH1-TRg-6	double	185.985	129.062	98.9121	127.598	169.247	165.003	130.555	141.809	87.1074	1	0.655036	0.221698	1	0.751068	0.299949	1	0.722123	0.165963	0.578981	0.669438	0.518626	0.589015	0.0759049	0.698799	0.47568	0.422063	0.166952
PRE7g7-PAH1-TRg-5	double	113.321	110.2	57.5379	53.1073	146.687	111.797	81.2407	85.6057	41.667	1	0.917936	0.211657	1	1.564	0.488286	1	0.700535	0.127575	0.60634	0.874258	0.450114	0.643571	0.214509	0.698799	0.528065	0.451842	0.191729
PRE7g7-PAH1-TRg-3	double	208.04	140.716	120.804	112.314	151.769	139.234	124.353	150.281	132.031	1	0.638467	0.24206	1	0.765156	0.287548	1	0.803433	0.264101	0.597753	0.661139	0.64573	0.634874	0.0330579	0.698799	0.607668	0.497092	0.137782
PRE7g7-COG3-TRg-1	double	82.7027	49.7661	31.625	65.1149	43.8677	64.1437	70.2255	81.5714	35.7679	1	0.568012	0.159405	1	0.381475	0.228493	1	0.772224	0.126691	0.481049	0.524253	0.459603	0.488301	0.0329293	0.698799	0.63433	0.512248	-0.0239465
PRE7g7-HTS1-NRg-5	double	179.469	181.593	132.248	158.207	246.565	218.572	205.166	186.736	151.074	1	0.955113	0.307179	1	0.882482	0.320455	1	0.605093	0.183161	0.70297	0.704331	0.52266	0.64332	0.104497	0.698799	0.85286	0.636472	0.00684807
PRE7g7-MSN5-TRg-7	double	21.6682	11.7358	6.51568	16.8014	19.0765	11.6752	21.1158	17.5829	8.58026	NA	NA	NA	NA	NA	NA	NA	NA	NA	NA	NA	NA	NA	NA	0.698799	0.486804	0.428386	NA
PRE7g7-ERG26-TRg-1	double	114.869	111.783	82.5218	77.3884	128.926	84.8174	120.493	89.7718	66.9727	1	0.918581	0.299473	1	0.943337	0.254219	1	0.49531	0.138256	0.692204	0.654769	0.430111	0.592361	0.141754	0.698799	0.679435	0.537888	0.0544728
PRE7g7-SMD2-TRg-5	double	201.811	182.166	148.291	159.698	250.568	181.227	144.874	181.117	203.74	1	0.852054	0.306311	1	0.888437	0.263222	1	0.83113	0.349812	0.689137	0.656474	0.7191	0.688237	0.0313228	0.698799	0.956509	0.695392	-0.00715523
PRE7g7-SMD2-TRg-4	double	247.061	175.299	146.016	157.602	243.254	291.672	131.848	213.34	150.563	1	0.669759	0.24637	1	0.873979	0.429273	1	1.07572	0.284049	0.607619	0.775479	0.697299	0.693466	0.0839955	0.698799	0.946798	0.689872	0.00359374
PRE7g7-SMD2-TRg-1	double	207.457	161.123	129.275	91.4647	169.746	181.554	98.7535	174.633	94.3219	1	0.733117	0.259763	1	1.05087	0.460418	1	1.17564	0.237579	0.6311	0.813993	0.663359	0.702818	0.0976225	0.698799	0.875758	0.649489	0.0533287
PRE7g7-PRE7-TRg-4	double	198.541	142.02	59.9056	138.124	143.344	65.6082	146.076	93.7681	82.0775	1	0.675216	0.125779	1	0.587641	0.110176	1	0.426754	0.139764	0.442375	0.393658	0.415656	0.41723	0.0243969	0.698799	0.396367	0.376978	0.0402519
PRE7g7-PRE7-TRg-7	double	246.876	159.126	109.613	115.933	179.276	131.473	158.342	191.473	110.066	1	0.608426	0.185087	1	0.87562	0.263044	1	0.803914	0.172904	0.525877	0.654635	0.541097	0.57387	0.0703576	0.698799	0.752975	0.579693	-0.00582297
PRE7g7-SEC6-TRg-3	double	180.615	124.033	50.3586	121.495	116.771	92.5246	104.001	116.634	38.4125	1	0.648229	0.116228	1	0.544222	0.176643	1	0.745568	0.0918722	0.418162	0.501507	0.376131	0.431934	0.0638125	0.698799	0.605628	0.495932	-0.0639988
PRE7g7-ESF2-NRg-1	double	73.6127	67.1049	40.5246	64.7694	90.8988	62.8472	52.3831	68.9698	54.8785	1	0.86049	0.229486	1	0.794675	0.225068	1	0.875324	0.260592	0.618896	0.604939	0.652281	0.625372	0.0243264	0.698799	0.754274	0.580431	0.0449414
PRE7g7-ESF2-NRg-3	double	207.633	117.227	87.933	117.118	152.636	104.213	122.442	131.369	117.252	1	0.532938	0.176542	1	0.737963	0.206395	1	0.713285	0.238198	0.498956	0.575014	0.606524	0.560165	0.0553004	0.698799	0.706828	0.55346	0.00670466
PRE7g7-AFG2-TRg-2	double	184.936	119.836	111.879	98.5799	170.13	167.233	126.606	177.421	99.5596	1	0.611662	0.252184	1	0.977227	0.393489	1	0.93165	0.195605	0.602947	0.766809	0.58855	0.652769	0.0990241	0.698799	0.910466	0.669219	-0.0164499
PRE7g7-RRP36-TRg-3	double	186.611	139.801	71.0173	119.939	121.093	122.228	163.727	128.609	66.0296	1	0.707161	0.158642	1	0.571689	0.236379	1	0.522217	0.100315	0.505068	0.579175	0.356905	0.480383	0.113172	0.698799	0.576213	0.479212	0.00117097
PRE7g7-RRP36-TRg-5	double	177.771	159.285	99.4748	113.538	134.687	145.958	157.523	148.05	127.212	1	0.845783	0.233262	1	0.671717	0.298185	1	0.624834	0.200878	0.620947	0.655135	0.549175	0.608419	0.0540794	0.698799	0.742449	0.573709	0.0347106
PRE7g7-GCR1-NRg-2	double	189.146	137.174	102.19	106.697	146.841	114.902	125.053	184.629	91.7619	1	0.684569	0.225218	1	0.779284	0.24979	1	0.981538	0.182523	0.587947	0.628448	0.577442	0.597946	0.0269334	0.698799	0.805272	0.609421	-0.0114749
PRE7g7-PRE4-NRg-4	double	173.888	92.7967	38.1366	115.307	133.079	62.7456	126.886	123.749	41.1977	1	0.50374	0.0914245	1	0.653511	0.126219	1	0.648377	0.0807624	0.329822	0.43948	0.328207	0.365836	0.0637823	0.698799	0.436233	0.399639	-0.0338029
PRE7g7-PRE4-NRg-9	double	180.738	153.374	103.315	137.229	169.835	175.125	121.285	150.974	92.5106	1	0.801024	0.238291	1	0.700784	0.296008	1	0.827547	0.189728	0.619965	0.658197	0.567381	0.615181	0.0455969	0.698799	0.772538	0.590813	0.0243676
PRE7g7-DSN1-NRg-2	double	309.264	231.523	141.545	183.157	219.418	215.669	184.568	202.923	168.762	1	0.706659	0.19079	1	0.678345	0.273127	1	0.730927	0.22744	0.550595	0.634569	0.597911	0.594358	0.0420993	0.698799	0.846953	0.633114	-0.0387562
PRE7g7-GPI11-TRg-3	double	187.684	144.824	66.741	112.111	137.637	70.7618	114.42	117.589	47.9668	1	0.728381	0.148238	1	0.695165	0.146403	1	0.683232	0.104277	0.491701	0.483254	0.397393	0.457449	0.0521816	0.698799	0.657854	0.525621	-0.0681711
PRE7g7-POP3-TRg-1	double	231.864	203.184	121.918	141.555	220.99	183.271	159.959	190.064	158.576	1	0.827182	0.219192	1	0.883991	0.300308	1	0.789936	0.24659	0.603011	0.688477	0.626824	0.639437	0.0441072	0.698799	0.871397	0.64701	-0.00757266
PRE7g7-MNE1-TRg-5	double	168.652	97.4013	24.6496	102.018	71.8402	25.4584	131.768	78.4689	34.7832	1	0.545153	0.0609272	1	0.398744	0.0578835	1	0.395901	0.0656608	0.238598	0.189956	0.220295	0.216283	0.024568	0.698799	0.424314	0.392864	-0.176581
PRE7g7-RRP12-NRg-1	double	192.204	173.629	165.174	147.827	195.68	178.012	112.464	165.462	115.774	1	0.852713	0.358238	1	0.749539	0.279316	1	0.978108	0.256064	0.727932	0.651587	0.66072	0.68008	0.0416922	0.698799	0.806333	0.610024	0.0700559
PRE7g7-RSC6-TRg-2	double	253.424	163.529	125.408	124.163	194.26	147.033	169.791	164.636	116.693	1	0.609106	0.206286	1	0.885919	0.274677	1	0.644632	0.170954	0.552809	0.666676	0.512892	0.577459	0.0798004	0.698799	0.626308	0.507688	0.0697708
PRE7g7-CDC25-TRg-1	double	161.282	82.6028	43.1888	94.1695	71.9491	110.026	125.183	78.5414	49.3976	1	0.483451	0.111629	1	0.43263	0.271008	1	0.417114	0.0981546	0.374446	0.580907	0.325673	0.427009	0.135492	0.698799	0.530763	0.453375	-0.0263668
PRE7g7-CDC25-TRg-9	double	208.121	60.1372	25.9044	135.65	68.0446	31.1742	133.618	93.8243	18.9916	1	0.272755	0.051886	1	0.284036	0.0533056	1	0.46682	0.0353544	0.119237	0.130571	0.086228	0.112012	0.0230377	0.698799	0.271186	0.305818	-0.193805
PRE7g7-YPP1-NRg-3	double	165.066	122.29	58.3156	97.3604	141.848	93.7534	122.859	119.965	82.9033	1	0.699323	0.147272	1	0.824975	0.223359	1	0.649155	0.167847	0.485402	0.607359	0.509163	0.533975	0.0646533	0.698799	0.56738	0.47419	0.0597843
PRE7g7-NFS1-NRg-9	double	268.381	166.855	103.949	155.353	228.242	120.682	156.219	200.724	88.358	1	0.586856	0.161458	1	0.831911	0.180186	1	0.854208	0.140689	0.487965	0.555231	0.497112	0.513436	0.036483	0.698799	0.67675	0.536362	-0.0229256
PRE7g7-NFS1-NRg-8	double	105.676	113.925	58.553	95.3879	113.788	126.611	82.3922	87.0392	53.3435	1	1.01762	0.230974	1	0.675469	0.307877	1	0.70231	0.161044	0.639787	0.663683	0.50799	0.60382	0.0838471	0.698799	0.694898	0.546678	0.0571414
PRE7g7-UBA2-TRg-1	double	136.345	132.322	103.681	114.592	150.154	148.806	133.567	125.682	115.622	1	0.916088	0.316996	1	0.741968	0.301207	1	0.625569	0.215324	0.705947	0.66907	0.566475	0.647164	0.0722704	0.698799	0.878502	0.651048	-0.00388432
PRE7g7-ARP2-NRg-3	double	184.047	68.0578	21.2403	123.801	100.995	22.4742	83.4406	96.5642	20.2398	1	0.349054	0.0481085	1	0.461931	0.0421075	1	0.769377	0.0603362	0.128926	0.128223	0.275818	0.177656	0.0850116	0.698799	0.157888	0.241413	-0.0637578
PRE7g7-MAK16-TRg-1	double	219.211	177.027	116.293	140.784	187.454	131.813	173.665	192.93	117.429	1	0.762294	0.221149	1	0.753951	0.217172	1	0.738563	0.168195	0.595811	0.59006	0.524518	0.570129	0.0396053	0.698799	0.613463	0.500386	0.0697432
PRE7g7-CEP3-NRg-1	double	202.885	111.772	46.2835	110.508	130.964	75.1604	103.188	76.9789	51.4728	1	0.52003	0.0950973	1	0.671055	0.157759	1	0.495958	0.124079	0.343219	0.497659	0.40352	0.414799	0.0778354	0.698799	0.545029	0.461485	-0.0466857
PRE7g7-GUK1-TRg-5	double	129.77	113.685	118.872	112.496	140.96	152.973	104.991	155.064	110.616	1	0.826942	0.381855	1	0.70951	0.31541	1	0.981882	0.262067	0.740183	0.675313	0.666891	0.694129	0.0401056	0.698799	0.853281	0.636712	0.057417
PRE7g7-GUK1-TRg-2	double	214.618	152.932	122.172	137.568	229.712	148	169.021	164.857	134.835	1	0.672631	0.237299	1	0.945511	0.249541	1	0.648435	0.198432	0.598839	0.650443	0.550411	0.599898	0.0500244	0.698799	0.784045	0.597354	0.00254357
PRE7g7-GPI12-NRg-6	double	168.218	152.836	55.4705	136.478	147.235	65.9655	119.114	108.013	50.7093	1	0.857628	0.137462	1	0.610871	0.112112	1	0.602854	0.105895	0.491836	0.402423	0.386801	0.42702	0.0566734	0.698799	0.621258	0.504818	-0.0777974
PRE7g7-RPS5-NRg-5	double	142.256	66.1967	30.2531	97.3084	95.3924	83.7508	114.159	70.72	27.5498	1	0.439249	0.0886525	1	0.555092	0.199635	1	0.411844	0.0600286	0.306454	0.534027	0.202669	0.347717	0.169489	0.698799	0.647696	0.519846	-0.172129
PRE7g7-RPS5-NRg-2	double	157.849	110.387	75.4937	80.8341	132.021	107.779	109.022	130.198	68.1293	1	0.660119	0.19937	1	0.924804	0.309271	1	0.793945	0.155443	0.553632	0.700939	0.513347	0.589306	0.0987531	0.698799	0.82433	0.620254	-0.0309486
PRE7g7-RPC19-NRg-1	double	105.935	98.2561	68.9251	85.8042	106.725	92.5898	91.3886	120.345	72.9548	1	0.875514	0.271224	1	0.704305	0.250296	1	0.875457	0.198569	0.662191	0.617312	0.585112	0.621538	0.038713	0.698799	0.70727	0.553711	0.0678268
PRE7g7-TIM54-TRg-1	double	208.594	222.062	184.508	150.015	274.845	260.531	163.239	201.604	133.173	1	1.00488	0.368726	1	1.03742	0.402832	1	0.821061	0.202928	0.753954	0.779485	0.5831	0.705513	0.106778	0.698799	0.934639	0.68296	0.0225531
PRE7g7-TEN1-TRg-2	double	280.283	200.375	136.383	170.949	269.497	211.542	231.109	222.697	120.438	1	0.674826	0.20284	1	0.892665	0.287031	1	0.640616	0.129627	0.560431	0.678423	0.443772	0.560875	0.117326	0.698799	0.597657	0.491401	0.0694741
PRE7g7-SAH1-NRg-4	double	98.3918	74.0393	55.7605	82.8385	130.76	76.6165	69.9131	72.3446	68.3518	1	0.710309	0.236243	1	0.89381	0.21453	1	0.687936	0.243187	0.604006	0.606609	0.607485	0.606033	0.0018095	0.698799	0.670351	0.532724	0.073309
PRE7g7-SAH1-NRg-5	double	121.71	131.607	85.2388	92.8752	137.292	85.0471	86.3784	109.492	66.9311	1	1.0207	0.291947	1	0.837043	0.212402	1	0.842706	0.19274	0.698039	0.596596	0.573362	0.622666	0.066301	0.698799	0.640909	0.515988	0.106678
PRE7g7-SAH1-NRg-3	double	111.275	80.1553	83.4918	59.232	96.0917	89.4804	88.803	95.6331	65.9476	1	0.679956	0.31278	1	0.91861	0.350405	1	0.715947	0.184723	0.66835	0.731031	0.544109	0.64783	0.0951354	0.698799	0.674638	0.535161	0.112668
PRE7g7-ATP15-NRg-5	double	111.399	43.9785	56.7974	90.4164	74.8083	89.4976	89.9524	85.718	65.9018	1	0.372652	0.212539	1	0.468494	0.229595	1	0.633519	0.182236	0.503671	0.549079	0.526689	0.52648	0.0227043	0.698799	0.500711	0.436292	0.0901878
PRE7g7-SCD5-TRg-5	double	174.975	131.568	68.0605	107.551	162.417	94.0582	165.076	145.706	79.3852	1	0.709768	0.162147	1	0.855105	0.202853	1	0.586807	0.11962	0.510893	0.587682	0.413823	0.504133	0.0871266	0.698799	0.552622	0.465801	0.0383319
PRE7g7-ARB1-NRg-2	double	133.642	106.604	80.969	88.9305	119.494	153.233	148.521	117.776	120.365	1	0.752964	0.252561	1	0.76085	0.39967	1	0.527191	0.201586	0.627223	0.741872	0.530498	0.633198	0.105813	0.698799	0.831958	0.624591	0.00860727
PRE7g7-ARB1-NRg-4	double	201.876	148.911	127.704	127.716	135.999	207.057	102.276	134.695	97.8456	1	0.696284	0.2637	1	0.602969	0.376049	1	0.875547	0.237967	0.62889	0.700062	0.629861	0.652937	0.0408137	0.698799	0.924341	0.677106	-0.0241682
PRE7g7-PUP2-TRg-1	double	184.513	135.091	65.1181	120.846	169.034	109.515	126.384	128.711	87.7571	1	0.691107	0.147118	1	0.792031	0.210204	1	0.677058	0.172719	0.483785	0.587667	0.521077	0.530843	0.0526249	0.698799	0.611979	0.499543	0.0313004
PRE7g7-CCT8-TRg-2	double	25.0828	17.8855	7.66682	3.31583	26.1993	27.7327	13.8803	9.64161	24.6383	NA	NA	NA	NA	NA	NA	NA	NA	NA	NA	NA	NA	NA	NA	0.698799	0.560759	0.470426	NA
PRE7g7-MCM4-TRg-1	double	169.273	184.186	85.9242	199.962	186.408	123.931	154.532	151.549	98.9276	1	1.0271	0.211602	1	0.527859	0.143758	1	0.651978	0.159238	0.619201	0.447078	0.496648	0.520976	0.0886029	0.698799	0.546096	0.462091	0.0588846
PRE7g7-LSM4-TRg-1	double	232.337	203.493	151.882	181.927	235.708	223.055	178.494	190.424	167.876	1	0.826751	0.272507	1	0.733631	0.284389	1	0.709246	0.233945	0.656765	0.653569	0.601417	0.637251	0.0310736	0.698799	0.950849	0.692175	-0.0549239
PRE7g7-NOP53-NRg-1	double	264.782	149.432	99.5319	188.601	179.061	140.753	183.759	178.237	82.8069	1	0.53272	0.156699	1	0.537598	0.173106	1	0.64484	0.11209	0.469438	0.495099	0.4086	0.457712	0.0444257	0.698799	0.579983	0.481355	-0.0236426
PRE7g7-ATP3-TRg-4	double	127.182	51.47	71.2939	64.787	54.9751	64.8666	67.0837	47.1048	72.5305	1	0.382009	0.233678	1	0.480485	0.232237	1	0.46682	0.268938	0.52996	0.554814	0.587761	0.557512	0.0289946	0.698799	0.75076	0.578433	-0.0209218
PRE7g7-AFG2-NRg-3	double	182.478	196.206	135.629	141.301	211.167	183.529	145.302	196.434	149.587	1	1.01495	0.309837	1	0.846217	0.301272	1	0.898768	0.256079	0.71209	0.684246	0.651004	0.682446	0.0305827	0.698799	0.963867	0.699575	-0.0171282
PRE7g7-PRO3-NRg-3	double	115.42	126.065	91.8362	130.476	145.739	91.1224	100.743	106.419	88.4755	1	1.031	0.331683	1	0.632481	0.161992	1	0.702272	0.218452	0.730735	0.497393	0.583345	0.603824	0.118011	0.698799	0.931921	0.681415	-0.0775907
PRE7g7-NRD1-NRg-10	double	199.217	114.56	116.888	184.811	166.231	142.017	155.617	141.701	112.268	1	0.542815	0.244588	1	0.509313	0.178242	1	0.605365	0.179452	0.581652	0.496109	0.517655	0.531805	0.0444922	0.698799	0.476362	0.422451	0.109355
PRE7g7-SEC61-TRg-2	double	217.395	200.746	129.435	132.18	196.136	182.424	146.442	182.198	121.606	1	0.871648	0.248194	1	0.84022	0.320121	1	0.827141	0.206556	0.639749	0.698428	0.588329	0.642169	0.0550894	0.698799	0.874791	0.648939	-0.0067704
PRE7g7-RHO3-TRg-4	double	236.089	277.164	162.98	203.106	265.497	254.277	184.641	229.496	194.687	1	1.10817	0.287773	1	0.740182	0.290391	1	0.82632	0.262276	0.703937	0.659754	0.647247	0.670312	0.0297835	0.698799	0.86396	0.642782	0.0275299
PRE7g7-SNF2-TRg-6	double	198.201	208.033	148.912	143.873	273.405	221.675	176.149	223.647	117.21	1	0.990764	0.313194	1	1.07604	0.357386	1	0.844077	0.165513	0.711979	0.754102	0.535906	0.667329	0.115748	0.698799	0.935968	0.683716	-0.0163865
PRE7g7-SMD2-NRg-3	double	108.387	89.2638	48.2675	57.6703	116.167	107.342	93.2894	75.1703	59.9243	1	0.777393	0.185638	1	1.1406	0.431736	1	0.535691	0.159779	0.554802	0.807519	0.474889	0.612403	0.173635	0.698799	0.765202	0.586643	0.0257607
PRE7g7-RSC4-TRg-2	double	114.924	116.997	87.3559	75.1927	120.156	97.6811	96.3195	95.4445	64.9962	1	0.960959	0.316863	1	0.904842	0.301324	1	0.658775	0.16785	0.711344	0.691994	0.510861	0.638066	0.110587	0.698799	0.743841	0.5745	0.0635662
PRE7g7-RSC4-TRg-1	double	177.143	146.015	100.964	101.102	149.101	174.983	101.208	112.855	79.0945	1	0.77807	0.237593	1	0.835071	0.401453	1	0.741321	0.194392	0.615896	0.753679	0.560726	0.643434	0.0993803	0.698799	0.521171	0.447923	0.195511
PRE7g7-TIF34-TRg-2	double	230.421	119.061	66.0997	133.03	139.859	66.76	142.018	116.626	37.1371	1	0.487744	0.119583	1	0.595309	0.116404	1	0.545951	0.0650448	0.392476	0.40874	0.254931	0.352049	0.0844989	0.698799	0.368946	0.36139	-0.00934095
PRE7g7-BET1-NRg-1	double	100.398	89.5936	38.739	55.9656	73.4173	51.4695	72.8475	54.6365	42.8246	1	0.842355	0.160847	1	0.742811	0.213318	1	0.498619	0.146227	0.528603	0.583922	0.444732	0.519085	0.0700813	0.698799	0.50181	0.436917	0.0821687
PRE7g7-CDC8-NRg-2	double	227.874	217.122	140.022	152.297	250.373	206.947	179.744	200.715	193.536	1	0.899401	0.256149	1	0.93089	0.315187	1	0.742383	0.267828	0.651153	0.706376	0.640103	0.665877	0.0355057	0.698799	0.959927	0.697335	-0.0314578
PRE7g7-PRP42-TRg-2	double	109.323	103.395	87.4892	124.434	114.964	145.336	89.5528	146.919	118.856	1	0.892751	0.333605	1	0.52315	0.270915	1	1.09068	0.330134	0.715602	0.602676	0.736052	0.684777	0.0718326	0.698799	0.816598	0.615859	0.0689174
PRE7g7-RRB1-TRg-2	double	116.278	118.068	49.6206	66.8371	106.152	94.8358	89.1957	94.0566	87.9231	1	0.958475	0.177892	1	0.899318	0.329119	1	0.701045	0.245193	0.568354	0.713099	0.611687	0.631047	0.074289	0.698799	0.917948	0.673472	-0.0424251
PRE7g7-SPC24-TRg-1	double	185.398	132.969	57.3181	128.561	195.603	128.032	120.665	126.855	49.8731	1	0.677001	0.128878	1	0.861523	0.230997	1	0.698921	0.10281	0.448694	0.620656	0.396502	0.488617	0.117289	0.698799	0.626791	0.507963	-0.0193455
PRE7g7-ILS1-NRg-1	double	221.573	218.016	159.379	146.366	179.112	211.628	199.857	185.087	182.817	1	0.928789	0.299851	1	0.692927	0.335377	1	0.615683	0.227533	0.693787	0.687765	0.578276	0.653276	0.0650219	0.698799	0.803379	0.608344	0.0449314
PRE7g7-GFA1-TRg-2	double	192.764	209.198	110.131	195.243	233.319	158.079	167.346	199.532	121.956	1	1.02442	0.238163	1	0.676668	0.1878	1	0.792677	0.181275	0.648128	0.541703	0.551163	0.580331	0.0589042	0.698799	0.726399	0.564585	0.0157458
PRE7g7-SEC21-NRg-10	double	104.259	80.0791	46.3176	83.9776	105.438	117.449	76.907	81.5366	47.6058	1	0.72502	0.185193	1	0.710941	0.324403	1	0.704835	0.153972	0.546186	0.682494	0.497303	0.575328	0.0959729	0.698799	0.5305	0.453225	0.122102
PRE7g7-RPC10-NRg-1	double	186.196	116.229	50.4472	99.4241	135.508	76.6639	105.427	109.717	48.8183	1	0.589231	0.112942	1	0.771749	0.178854	1	0.691868	0.115181	0.400098	0.544762	0.423419	0.456093	0.0776696	0.698799	0.502517	0.437319	0.0187746
PRE7g7-RPB10-TRg-3	double	266.843	175.088	100.105	120.409	238.974	175.647	178.839	200.16	127.423	1	0.619363	0.156384	1	1.12381	0.338362	1	0.744073	0.177229	0.486274	0.745578	0.538305	0.590052	0.137179	0.698799	0.627245	0.508221	0.0818318
PRE7g7-RPB10-TRg-2	double	150.151	95.1569	69.8288	95.4237	103.975	111.132	127.255	128.292	95.4423	1	0.598214	0.193864	1	0.616982	0.270135	1	0.670236	0.186559	0.535383	0.62094	0.538965	0.565096	0.0483953	0.698799	0.736462	0.570306	-0.00520997
PRE7g7-YNL181W-TRg-1	double	147.932	119.358	94.6107	84.6976	146.732	116.411	106.792	142.319	70.0911	1	0.761614	0.266606	1	0.980968	0.318801	1	0.885977	0.163257	0.641914	0.715222	0.538087	0.631741	0.0890049	0.698799	0.719884	0.560881	0.0708594
PRE7g7-RAD3-NRg-1	double	108.482	92.8836	70.3945	79.4801	120.567	113.146	70.4881	98.7172	76.8047	1	0.80821	0.270502	1	0.85896	0.330203	1	0.931059	0.271032	0.652331	0.70863	0.669091	0.676684	0.0289071	0.698799	0.87886	0.651252	0.025432
PRE7g7-NOP10-TRg-1	double	215.133	184.574	137.87	168.041	218.215	231.094	167.346	189.331	151.073	1	0.809855	0.267149	1	0.735313	0.318987	1	0.752152	0.224553	0.649482	0.68221	0.598046	0.643246	0.0424268	0.698799	0.718147	0.559894	0.0833518
[truncated: 15,110 more rows]

## Sheet: YPD48hr
strain	category	r1t1_ncount	r1t2_ncount	r1t3_ncount	r2t1_ncount	r2t2_ncount	r2t3_ncount	r3t1_ncount	r3t2_ncount	r3t3_ncount	r1t1_nf	r1t2_nf	r1t3_nf	r2t1_nf	r2t2_nf	r2t3_nf	r3t1_nf	r3t2_nf	r3t3_nf	r1_fit_est	r2_fit_est	r3_fit_est	mean_fit_est	sd_fit_est	sm1_mean_fit_est	sm2_mean_fit_est	expected_dm_fit	gi_score
[truncated: 16,969 more rows]

[truncated: 3 more sheets: YPEG, YPD37C, SCURA]
