# Supplementary material for: Improved discovery of genetic interactions using CRISPRiSeq across multiple environments
Source: Genome Res. 2019 Apr;29(4):668–81. doi: 10.1101/gr.246603.118 (PMC6442382; doi:10.1101/gr.246603.118)
Supplement: Supplemental Material [file supp_gr.246603.118_Supplemental_CRISPRiSeq-master.zip]

Archive with 151 entries (122 files):
- CRISPRiSeq-master/
- CRISPRiSeq-master/.DS_Store
- CRISPRiSeq-master/.Rhistory
- CRISPRiSeq-master/read_me.txt
- CRISPRiSeq-master/visual_workflow.pdf
- CRISPRiSeq-master/figures/
- CRISPRiSeq-master/figures/.Rhistory
- CRISPRiSeq-master/figures/figure1.html
- CRISPRiSeq-master/figures/figure1.Rmd
- CRISPRiSeq-master/figures/figure2.html
- CRISPRiSeq-master/figures/figure2.Rmd
- CRISPRiSeq-master/figures/figure3.html
- CRISPRiSeq-master/figures/figure3.Rmd
- CRISPRiSeq-master/figures/figure4.html
- CRISPRiSeq-master/figures/figure4.Rmd
- CRISPRiSeq-master/figures/GFP_figures_1A_S1.html
- CRISPRiSeq-master/figures/GFP_figures_1A_S1.Rmd
- CRISPRiSeq-master/figures/GO_lists.txt
- CRISPRiSeq-master/figures/supp_figs.html
- CRISPRiSeq-master/figures/supp_figs.Rmd
- CRISPRiSeq-master/figures/supp_note_1.html
- CRISPRiSeq-master/figures/supp_note_1.Rmd
- CRISPRiSeq-master/figures/supp_data/
- CRISPRiSeq-master/figures/supp_data/smith2017_rawdata/
- CRISPRiSeq-master/figures/supp_data/tecan_04082017/
- CRISPRiSeq-master/figures/supp_data/tecan_04082017/04082017.txt
- CRISPRiSeq-master/figures/supp_data/tecan_04082017/samples.csv
- CRISPRiSeq-master/figures/supp_data/tecan_15082017/
- CRISPRiSeq-master/figures/supp_data/tecan_15082017/15082017.csv
- CRISPRiSeq-master/figures/supp_data/tecan_15082017/samples.csv
- CRISPRiSeq-master/final_fitness_GI_estimates/
- CRISPRiSeq-master/final_fitness_GI_estimates/ura_data.txt
- CRISPRiSeq-master/final_fitness_GI_estimates/ura_short.txt
- CRISPRiSeq-master/final_fitness_GI_estimates/ura_sig.txt
- CRISPRiSeq-master/final_fitness_GI_estimates/ypd24_data.txt
- CRISPRiSeq-master/final_fitness_GI_estimates/ypd24_short.txt
- CRISPRiSeq-master/final_fitness_GI_estimates/ypd24_sig.txt
- CRISPRiSeq-master/final_fitness_GI_estimates/ypd37_data.txt
- CRISPRiSeq-master/final_fitness_GI_estimates/ypd37_short.txt
- CRISPRiSeq-master/final_fitness_GI_estimates/ypd37_sig.txt
- CRISPRiSeq-master/final_fitness_GI_estimates/ypd48_data.txt
- CRISPRiSeq-master/final_fitness_GI_estimates/ypd48_short.txt
- CRISPRiSeq-master/final_fitness_GI_estimates/ypd48_sig.txt
- CRISPRiSeq-master/final_fitness_GI_estimates/ypeg_data.txt
- CRISPRiSeq-master/final_fitness_GI_estimates/ypeg_short.txt
- CRISPRiSeq-master/final_fitness_GI_estimates/ypeg_sig.txt
- CRISPRiSeq-master/processing_data/
- CRISPRiSeq-master/processing_data/1_process_fastq_python_scripts/
- CRISPRiSeq-master/processing_data/1_process_fastq_python_scripts/parse_discarded_seqlib11.py
- CRISPRiSeq-master/processing_data/1_process_fastq_python_scripts/parse_discarded_seqlib12.py
- CRISPRiSeq-master/processing_data/1_process_fastq_python_scripts/parse_discarded_seqlib13.py
- CRISPRiSeq-master/processing_data/2_PCRchimera_removal_RMarkdown_files/
- CRISPRiSeq-master/processing_data/2_PCRchimera_removal_RMarkdown_files/seqlib11.html
- CRISPRiSeq-master/processing_data/2_PCRchimera_removal_RMarkdown_files/seqlib12.html
- CRISPRiSeq-master/processing_data/2_PCRchimera_removal_RMarkdown_files/seqlib13.html
- CRISPRiSeq-master/processing_data/3_Compute_fit_GI_RMarkdown/
- CRISPRiSeq-master/processing_data/3_Compute_fit_GI_RMarkdown/fit_gi_v4.html
- CRISPRiSeq-master/processing_data/3_Compute_fit_GI_RMarkdown/fit_gi_v4.Rmd
- CRISPRiSeq-master/processing_data/Data_python_counts/
- CRISPRiSeq-master/processing_data/Data_python_counts/all_counts_seqlib11.txt
- CRISPRiSeq-master/processing_data/Data_python_counts/all_counts_seqlib12.txt
- CRISPRiSeq-master/processing_data/Data_python_counts/all_counts_seqlib13.txt
- CRISPRiSeq-master/processing_data/Data_python_counts/recovered_counts_seqlib11.txt
- CRISPRiSeq-master/processing_data/Data_python_counts/recovered_counts_seqlib12.txt
- CRISPRiSeq-master/processing_data/Data_python_counts/recovered_counts_seqlib13.txt
- CRISPRiSeq-master/processing_data/Data_R_counts/
- CRISPRiSeq-master/processing_data/Data_R_counts/seqlib11_chimera_normalized_counts.RData
- CRISPRiSeq-master/processing_data/Data_R_counts/seqlib11_raw_counts.RData
- CRISPRiSeq-master/processing_data/Data_R_counts/seqlib12_chimera_normalized_counts.RData
- CRISPRiSeq-master/processing_data/Data_R_counts/seqlib12_raw_counts.RData
- CRISPRiSeq-master/processing_data/Data_R_counts/seqlib13_chimera_normalized_counts.RData
- CRISPRiSeq-master/processing_data/Data_R_counts/seqlib13_raw_counts.RData
- CRISPRiSeq-master/processing_data/row_key/
- CRISPRiSeq-master/processing_data/row_key/data_table_row_key.txt
- __MACOSX/
- __MACOSX/._CRISPRiSeq-master
- __MACOSX/CRISPRiSeq-master/
- __MACOSX/CRISPRiSeq-master/._.DS_Store
- __MACOSX/CRISPRiSeq-master/._.Rhistory
- __MACOSX/CRISPRiSeq-master/._figures
- __MACOSX/CRISPRiSeq-master/._final_fitness_GI_estimates
- __MACOSX/CRISPRiSeq-master/._processing_data
- __MACOSX/CRISPRiSeq-master/._read_me.txt
- __MACOSX/CRISPRiSeq-master/._visual_workflow.pdf
- __MACOSX/CRISPRiSeq-master/figures/
- __MACOSX/CRISPRiSeq-master/figures/._.Rhistory
- __MACOSX/CRISPRiSeq-master/figures/._figure1.html
- __MACOSX/CRISPRiSeq-master/figures/._figure1.Rmd
- __MACOSX/CRISPRiSeq-master/figures/._figure2.html
- __MACOSX/CRISPRiSeq-master/figures/._figure2.Rmd
- __MACOSX/CRISPRiSeq-master/figures/._figure3.html
- __MACOSX/CRISPRiSeq-master/figures/._figure3.Rmd
- __MACOSX/CRISPRiSeq-master/figures/._figure4.html
- __MACOSX/CRISPRiSeq-master/figures/._figure4.Rmd
- __MACOSX/CRISPRiSeq-master/figures/._GFP_figures_1A_S1.html
- __MACOSX/CRISPRiSeq-master/figures/._GFP_figures_1A_S1.Rmd
- __MACOSX/CRISPRiSeq-master/figures/._GO_lists.txt
- __MACOSX/CRISPRiSeq-master/figures/._supp_data
- __MACOSX/CRISPRiSeq-master/figures/._supp_figs.html
- __MACOSX/CRISPRiSeq-master/figures/._supp_figs.Rmd
- __MACOSX/CRISPRiSeq-master/figures/._supp_note_1.html
- __MACOSX/CRISPRiSeq-master/figures/._supp_note_1.Rmd
- __MACOSX/CRISPRiSeq-master/figures/supp_data/
- __MACOSX/CRISPRiSeq-master/figures/supp_data/._smith2017_rawdata
- __MACOSX/CRISPRiSeq-master/figures/supp_data/._tecan_04082017
- __MACOSX/CRISPRiSeq-master/figures/supp_data/._tecan_15082017
- __MACOSX/CRISPRiSeq-master/figures/supp_data/smith2017_rawdata/
- __MACOSX/CRISPRiSeq-master/figures/supp_data/tecan_04082017/
- __MACOSX/CRISPRiSeq-master/figures/supp_data/tecan_04082017/._04082017.txt
- __MACOSX/CRISPRiSeq-master/figures/supp_data/tecan_04082017/._samples.csv
- __MACOSX/CRISPRiSeq-master/figures/supp_data/tecan_15082017/
- __MACOSX/CRISPRiSeq-master/figures/supp_data/tecan_15082017/._15082017.csv
- __MACOSX/CRISPRiSeq-master/figures/supp_data/tecan_15082017/._samples.csv
- __MACOSX/CRISPRiSeq-master/final_fitness_GI_estimates/
- __MACOSX/CRISPRiSeq-master/final_fitness_GI_estimates/._ura_data.txt
- __MACOSX/CRISPRiSeq-master/final_fitness_GI_estimates/._ura_short.txt
- __MACOSX/CRISPRiSeq-master/final_fitness_GI_estimates/._ura_sig.txt
- __MACOSX/CRISPRiSeq-master/final_fitness_GI_estimates/._ypd24_data.txt
- __MACOSX/CRISPRiSeq-master/final_fitness_GI_estimates/._ypd24_short.txt
- __MACOSX/CRISPRiSeq-master/final_fitness_GI_estimates/._ypd24_sig.txt
- __MACOSX/CRISPRiSeq-master/final_fitness_GI_estimates/._ypd37_data.txt
- __MACOSX/CRISPRiSeq-master/final_fitness_GI_estimates/._ypd37_short.txt
- __MACOSX/CRISPRiSeq-master/final_fitness_GI_estimates/._ypd37_sig.txt
- __MACOSX/CRISPRiSeq-master/final_fitness_GI_estimates/._ypd48_data.txt
- __MACOSX/CRISPRiSeq-master/final_fitness_GI_estimates/._ypd48_short.txt
- __MACOSX/CRISPRiSeq-master/final_fitness_GI_estimates/._ypd48_sig.txt
- __MACOSX/CRISPRiSeq-master/final_fitness_GI_estimates/._ypeg_data.txt
- __MACOSX/CRISPRiSeq-master/final_fitness_GI_estimates/._ypeg_short.txt
- __MACOSX/CRISPRiSeq-master/final_fitness_GI_estimates/._ypeg_sig.txt
- __MACOSX/CRISPRiSeq-master/processing_data/
- __MACOSX/CRISPRiSeq-master/processing_data/._1_process_fastq_python_scripts
- __MACOSX/CRISPRiSeq-master/processing_data/._2_PCRchimera_removal_RMarkdown_files
- __MACOSX/CRISPRiSeq-master/processing_data/._3_Compute_fit_GI_RMarkdown
- __MACOSX/CRISPRiSeq-master/processing_data/._Data_python_counts
- __MACOSX/CRISPRiSeq-master/processing_data/._Data_R_counts
- __MACOSX/CRISPRiSeq-master/processing_data/._row_key
- __MACOSX/CRISPRiSeq-master/processing_data/1_process_fastq_python_scripts/
- __MACOSX/CRISPRiSeq-master/processing_data/2_PCRchimera_removal_RMarkdown_files/
- __MACOSX/CRISPRiSeq-master/processing_data/3_Compute_fit_GI_RMarkdown/
- __MACOSX/CRISPRiSeq-master/processing_data/3_Compute_fit_GI_RMarkdown/._fit_gi_v4.html
- __MACOSX/CRISPRiSeq-master/processing_data/3_Compute_fit_GI_RMarkdown/._fit_gi_v4.Rmd
- __MACOSX/CRISPRiSeq-master/processing_data/Data_python_counts/
- __MACOSX/CRISPRiSeq-master/processing_data/Data_python_counts/._all_counts_seqlib11.txt
- __MACOSX/CRISPRiSeq-master/processing_data/Data_python_counts/._all_counts_seqlib12.txt
- __MACOSX/CRISPRiSeq-master/processing_data/Data_python_counts/._all_counts_seqlib13.txt
- __MACOSX/CRISPRiSeq-master/processing_data/Data_R_counts/
- __MACOSX/CRISPRiSeq-master/processing_data/Data_R_counts/._seqlib11_raw_counts.RData
- __MACOSX/CRISPRiSeq-master/processing_data/Data_R_counts/._seqlib12_raw_counts.RData
- __MACOSX/CRISPRiSeq-master/processing_data/Data_R_counts/._seqlib13_raw_counts.RData
- __MACOSX/CRISPRiSeq-master/processing_data/row_key/
- __MACOSX/CRISPRiSeq-master/processing_data/row_key/._data_table_row_key.txt
