# Supplementary material for: Improved discovery of genetic interactions using CRISPRiSeq across multiple environments
Source: Genome Res. 2019 Apr;29(4):668–81. doi: 10.1101/gr.246603.118 (PMC6442382; doi:10.1101/gr.246603.118)
Supplement: Supplemental Material [file supp_gr.246603.118_Supplemental_CRISPRiSeq-master.zip › CRISPRiSeq-master/figures/GFP_figures_1A_S1.Rmd]

---
title: "GFP analysis"
output: html_document
---

Load packages
```{r}
require(ggplot2)
require(reshape2)
require(RColorBrewer)
require(mgcv)

theme_dbc <- theme_set(theme_gray())
theme_dbc <- theme_update(
  panel.background = element_rect(fill = "white"),
  panel.border = element_rect( colour = "black",fill=NA,size=2),
  panel.grid.major = element_line(colour = "gray93",size=1),
  panel.grid.minor = element_line(colour = "gray98",size=1),
  strip.text.x = element_text(size=12,face='bold'),
  axis.title = element_text(size=16),
  strip.background = element_rect(colour="black", fill="white",size = 1),
  axis.text = element_text(colour = "black",face="bold",size=16),
  axis.ticks=element_line(color="black",size=2))

```

Load and format in FACs data from 5 days of experiments
```{r}
#Function to read in data
load_data = function(path_name,samples,dat_names){
  no_samples = dim(samples)[1]
  fsc_dat = data.frame(matrix(nrow=10000,ncol=no_samples))
  names(fsc_dat)=samples[,2]
  blu1_dat = data.frame(matrix(nrow=10000,ncol=no_samples))
  names(blu1_dat)=samples[,2]
  
  for(i in 1:dim(samples)[1]){
    file_name = paste(path_name,samples[i,1],sep="")
    sample_name = samples[[i,2]]
    print(sample_name)
    temp = read.table(file_name,sep=",",header=FALSE)
    names(temp)=dat_names[,2]
    
    #remove sample with max FSC value
    rem = unique(c(which(temp[,2]==261621),which(temp[,2]<2000),which(temp[,3]<1000)))
    print(length(rem))
    if(length(rem>=1)){temp = temp[-rem,]}
    
    #add data to matrix
    size = dim(temp)[1]
    fsc_dat[1:size,i]=temp[,2]
    blu1_dat[1:size,i]=temp[,4]
    
    }
  return(cbind(fsc_dat,blu1_dat))
}

all_fsc = data.frame(matrix(nrow = 11500,ncol=61))
all_blu1 = data.frame(matrix(nrow = 11500,ncol=61))

#load data from 12/7/17
samples_exp12_7 = read.table("~/Desktop/SherlockLab2/gfp/Data-12-7-16/name_key.txt",sep="\t",header=FALSE,stringsAsFactors = FALSE)
dat_names_exp12_7 = read.table("~/Desktop/SherlockLab2/gfp/Data-12-7-16/files/file=1-2003.info",sep="\t",header=FALSE)
path_name_exp12_7 = "~/Desktop/SherlockLab2/gfp/Data-12-7-16/files/file="
temp = load_data(path_name_exp12_7,samples_exp12_7,dat_names_exp12_7)
names(temp)[c(3,10:18,38)]
names(temp)[c(42,49:57,77)]
names(temp)[c(3,10:18,38)]==names(temp)[c(42,49:57,77)]
fsc_temp = temp[,c(3,10:18,38)]
blu1_temp = temp[,c(42,49:57,77)]
no_samples = dim(fsc_temp)[2]

all_fsc[1:dim(fsc_temp)[1],1:no_samples]=fsc_temp
names(all_fsc)[1:no_samples]=names(fsc_temp)

all_blu1[1:dim(blu1_temp)[1],1:no_samples]=blu1_temp
names(all_blu1)[1:no_samples]=names(blu1_temp)

col_count = 1 + no_samples

#load data from 1/11/17
samples_exp1_11 = read.table("~/Desktop/SherlockLab2/gfp/Data-1-11-17/name_key.txt",sep="\t",header=FALSE,stringsAsFactors = FALSE)
dat_names_exp1_11 = read.table("~/Desktop/SherlockLab2/gfp/Data-1-11-17/files/file=2-2004.info",sep="\t",header=FALSE)
path_name_exp1_11 = "~/Desktop/SherlockLab2/gfp/Data-1-11-17/files/file="
temp = load_data(path_name_exp1_11,samples_exp1_11,dat_names_exp1_11)
names(temp)[c(5,8,11,15,16,25,38,39,42:45)]
names(temp)[c(50,53,56,60,61,70,83,84,87:90)]
names(temp)[c(5,8,11,15,16,25,38,39,42:45)]==names(temp)[c(50,53,56,60,61,70,83,84,87:90)]
fsc_temp = temp[,c(5,8,11,15,16,25,38,39,42:45)]
blu1_temp = temp[,c(50,53,56,60,61,70,83,84,87:90)]
no_samples = dim(fsc_temp)[2]
col_range = col_count:(col_count-1+no_samples)

all_fsc[1:dim(fsc_temp)[1],col_range]=fsc_temp
names(all_fsc)[col_range]=names(fsc_temp)

all_blu1[1:dim(blu1_temp)[1],col_range]=blu1_temp
names(all_blu1)[col_range]=names(blu1_temp)
col_count = col_count + no_samples


#load data from 1/25/17
samples_exp1_25 = read.table("~/Desktop/SherlockLab2/gfp/Data-1-25-17/name_key.txt",sep="\t",header=FALSE,stringsAsFactors = FALSE)
dat_names_exp1_25 = read.table("~/Desktop/SherlockLab2/gfp/Data-1-25-17/files/file=1-2003.info",sep="\t",header=FALSE)
path_name_exp1_25 = "~/Desktop/SherlockLab2/gfp/Data-1-25-17/files/file="
temp = load_data(path_name_exp1_25,samples_exp1_25,dat_names_exp1_25)
names(temp)[c(5:7,9:14,21:32)]
names(temp)[c(37:39,41:46,53:64)]
names(temp)[c(5:7,9:14,21:32)]==names(temp)[c(37:39,41:46,53:64)]
fsc_temp = temp[,c(5:7,9:14,21:32)]
blu1_temp = temp[,c(37:39,41:46,53:64)]

no_samples = dim(fsc_temp)[2]
col_range = col_count:(col_count-1+no_samples)

all_fsc[1:dim(fsc_temp)[1],col_range]=fsc_temp
names(all_fsc)[col_range]=names(fsc_temp)

all_blu1[1:dim(blu1_temp)[1],col_range]=blu1_temp
names(all_blu1)[col_range]=names(blu1_temp)
col_count = col_count + no_samples

#load data from 2/2/17
samples_exp2_2 = read.table("~/Desktop/SherlockLab2/gfp/Data-2-2-17/name_key.txt",sep="\t",header=FALSE,stringsAsFactors = FALSE)
dat_names_exp2_2 = read.table("~/Desktop/SherlockLab2/gfp/Data-2-2-17/files/file=1-2003.info",sep="\t",header=FALSE)
path_name_exp2_2="~/Desktop/SherlockLab2/gfp/Data-2-2-17/files/file="
temp = load_data(path_name_exp2_2,samples_exp2_2,dat_names_exp2_2)
names(temp)[c(5,8,10:11,18:19,26:29)]
names(temp)[c(34,37,39:40,47:48,55:58)]
names(temp)[c(5,8,10:11,18:19,26:29)]==names(temp)[c(34,37,39:40,47:48,55:58)]
fsc_temp = temp[,c(5,8,10:11,18:19,26:29)]
blu1_temp = temp[,c(34,37,39:40,47:48,55:58)]

no_samples = dim(fsc_temp)[2]
col_range = col_count:(col_count-1+no_samples)

all_fsc[1:dim(fsc_temp)[1],col_range]=fsc_temp
names(all_fsc)[col_range]=names(fsc_temp)

all_blu1[1:dim(blu1_temp)[1],col_range]=blu1_temp
names(all_blu1)[col_range]=names(blu1_temp)
col_count = col_count + no_samples

#load data from 2/14/17
samples_exp2_14 = read.table("~/Desktop/SherlockLab2/gfp/Data-2-14-17/name_key.txt",sep="\t",header=FALSE,stringsAsFactors = FALSE)
dat_names_exp2_14 = read.table("~/Desktop/SherlockLab2/gfp/Data-2-14-17/files/file=1-2004.info",sep="\t",header=FALSE)
path_name_exp2_14 = "~/Desktop/SherlockLab2/gfp/Data-2-14-17/files/file="
temp = load_data(path_name_exp2_14,samples_exp2_14,dat_names_exp2_14)
names(temp)[c(8,17:22)]
names(temp)[c(46,55:60)]
names(temp)[c(8,17:22)]==names(temp)[c(46,55:60)]
fsc_temp = temp[,c(8,17:22)]
blu1_temp = temp[,c(46,55:60)]

no_samples = dim(fsc_temp)[2]
col_range = col_count:(col_count-1+no_samples)

all_fsc[1:dim(fsc_temp)[1],col_range]=fsc_temp
names(all_fsc)[col_range]=names(fsc_temp)

all_blu1[1:dim(blu1_temp)[1],col_range]=blu1_temp
names(all_blu1)[col_range]=names(blu1_temp)
col_count = col_count + no_samples

```

Figure S1A and 1A
Make scatter plots to compare 50/50 mix to treated and untreated
```{r fig.width=10,fig.height=10}
#One example for RPN5 (Have 4 replicates)
names(all_blu1)[14] #MIA187 strain is the GFP RPN5 strain carrying the control guide
names(all_blu1)[21:22]
names(all_fsc)[14]
names(all_fsc)[21:22]

ggplot()+geom_point(aes(y=all_blu1[,14],x=all_fsc[,14]),alpha=0.6)+
  geom_point(aes(y=all_blu1[,22],x=all_fsc[,22]),alpha=0.2,color="turquoise")+
  geom_point(aes(y=all_blu1[,21],x=all_fsc[,21]),alpha=0.2,color="indianred2")+
  scale_x_log10(limits=c(30000,3e5))+scale_y_log10(limits=c(20,10000))+
  xlab("FSC")+ylab("BluFL1")+annotation_logticks(size=2)+ggtitle("RPN5g1")

ggplot()+geom_point(aes(y=all_blu1[,14],x=all_fsc[,14]),alpha=0.6)+
  scale_x_log10(limits=c(30000,3e5))+scale_y_log10(limits=c(20,10000))+
  xlab("FSC")+ylab("BluFL1")+annotation_logticks(size=2)+ggtitle("RPN5g1")

#One example for GET2g2 (have 3 total)
names(all_blu1)[c(11,5,2)] 
names(all_fsc)[c(11,5,2)] 
ggplot()+geom_point(aes(y=all_blu1[,11],x=all_fsc[,11]),alpha=0.6)+
  geom_point(aes(y=all_blu1[,5],x=all_fsc[,5]),alpha=0.2,color="turquoise")+
  geom_point(aes(y=all_blu1[,2],x=all_fsc[,2]),alpha=0.2,color="indianred2")+
  scale_x_log10(limits=c(30000,3e5))+scale_y_log10(limits=c(20,10000))+
  xlab("FSC")+ylab("BluFL1")+annotation_logticks(size=2)+ggtitle("GET2g2")

ggplot()+geom_point(aes(y=all_blu1[,11],x=all_fsc[,11]),alpha=0.6)+
  scale_x_log10(limits=c(30000,3e5))+scale_y_log10(limits=c(20,10000))+
  xlab("FSC")+ylab("BluFL1")+annotation_logticks(size=2)+ggtitle("GET2g2")

#One example for COG8g2 (have 4 total)
names(all_blu1)[c(12,16,15)] #MIA165 is COG8 gfp strain with non targeting control guide
names(all_fsc)[c(12,16,15)] 
ggplot()+geom_point(aes(y=all_blu1[,12],x=all_fsc[,12]),alpha=0.6)+
  geom_point(aes(y=all_blu1[,16],x=all_fsc[,16]),alpha=0.2,color="turquoise")+
  geom_point(aes(y=all_blu1[,15],x=all_fsc[,15]),alpha=0.2,color="indianred2")+
  scale_x_log10(limits=c(30000,3e5))+scale_y_log10(limits=c(20,10000))+
  xlab("FSC")+ylab("BluFL1")+annotation_logticks(size=2)+ggtitle("COG8g2")

ggplot()+geom_point(aes(y=all_blu1[,12],x=all_fsc[,12]),alpha=0.6)+
  scale_x_log10(limits=c(30000,3e5))+scale_y_log10(limits=c(20,10000))+
  xlab("FSC")+ylab("BluFL1")+annotation_logticks(size=2)+ggtitle("COG8g2")

#One example for SAP30g7 (have 4 total)
names(all_blu1)[c(13,19,18)] #MIA183 is SAP30 gfp strain with non targeting control guide
names(all_fsc)[c(13,19,18)] 
ggplot()+geom_point(aes(y=all_blu1[,13],x=all_fsc[,13]),alpha=0.6)+
  geom_point(aes(y=all_blu1[,19],x=all_fsc[,19]),alpha=0.2,color="turquoise")+
  geom_point(aes(y=all_blu1[,18],x=all_fsc[,18]),alpha=0.2,color="indianred2")+
  scale_x_log10(limits=c(30000,3e5))+scale_y_log10(limits=c(20,10000))+
  xlab("FSC")+ylab("BluFL1")+annotation_logticks(size=2)+ggtitle("SAP30g7")

ggplot()+geom_point(aes(y=all_blu1[,13],x=all_fsc[,13]),alpha=0.6)+
  scale_x_log10(limits=c(30000,3e5))+scale_y_log10(limits=c(20,10000))+
  xlab("FSC")+ylab("BluFL1")+annotation_logticks(size=2)+ggtitle("SAP30g7")

#One example for YCR016W (have 1 total)
names(all_blu1)[c(46,52,51)] 
names(all_fsc)[c(46,52,51)] 
ggplot()+geom_point(aes(y=all_blu1[,46],x=all_fsc[,46]),alpha=0.6)+
  geom_point(aes(y=all_blu1[,52],x=all_fsc[,52]),alpha=0.2,color="turquoise")+
  geom_point(aes(y=all_blu1[,51],x=all_fsc[,51]),alpha=0.2,color="indianred2")+
  scale_x_log10(limits=c(30000,3e5))+scale_y_log10(limits=c(20,10000))+
  xlab("FSC")+ylab("BluFL1")+annotation_logticks(size=2)+ggtitle("YCR016Wg4")

ggplot()+geom_point(aes(y=all_blu1[,46],x=all_fsc[,46]),alpha=0.6)+
  scale_x_log10(limits=c(30000,3e5))+scale_y_log10(limits=c(20,10000))+
  xlab("FSC")+ylab("BluFL1")+annotation_logticks(size=2)+ggtitle("YCR016Wg4")

#one example for YLR050C (have 1 total)
names(all_blu1)[c(45,48,47)] 
names(all_fsc)[c(45,48,47)] 
ggplot()+geom_point(aes(y=all_blu1[,45],x=all_fsc[,45]),alpha=0.6)+
  geom_point(aes(y=all_blu1[,48],x=all_fsc[,48]),alpha=0.2,color="turquoise")+
  geom_point(aes(y=all_blu1[,47],x=all_fsc[,47]),alpha=0.2,color="indianred2")+
  scale_x_log10(limits=c(30000,3e5))+scale_y_log10(limits=c(20,10000))+
  xlab("FSC")+ylab("BluFL1")+annotation_logticks(size=2)+ggtitle("YLR050Cg1")

ggplot()+geom_point(aes(y=all_blu1[,45],x=all_fsc[,45]),alpha=0.6)+
  scale_x_log10(limits=c(30000,3e5))+scale_y_log10(limits=c(20,10000))+
  xlab("FSC")+ylab("BluFL1")+annotation_logticks(size=2)+ggtitle("YLR050Cg1")

#One example for PRE4g3 (have 1 total)
names(all_blu1)[c(55,57,56)]
names(all_fsc)[c(55,57,56)] 
ggplot()+geom_point(aes(y=all_blu1[,55],x=all_fsc[,55]),alpha=0.6)+
  geom_point(aes(y=all_blu1[,57],x=all_fsc[,57]),alpha=0.2,color="turquoise")+
  geom_point(aes(y=all_blu1[,56],x=all_fsc[,56]),alpha=0.2,color="indianred2")+
  scale_x_log10(limits=c(30000,3e5))+scale_y_log10(limits=c(20,10000))+
  xlab("FSC")+ylab("BluFL1")+annotation_logticks(size=2)+ggtitle("PRE4g3")

ggplot()+geom_point(aes(y=all_blu1[,55],x=all_fsc[,55]),alpha=0.6)+
  scale_x_log10(limits=c(30000,3e5))+scale_y_log10(limits=c(20,10000))+
  xlab("FSC")+ylab("BluFL1")+annotation_logticks(size=2)+ggtitle("PRE4g3")

#For PRE4 also show non-targeting plus and minus atc
names(all_blu1)[c(55,61,60)]
names(all_fsc)[c(55,61,60)] 
ggplot()+geom_point(aes(y=all_blu1[,55],x=all_fsc[,55]),alpha=0.6)+
  geom_point(aes(y=all_blu1[,61],x=all_fsc[,61]),alpha=0.2,color="turquoise")+
  geom_point(aes(y=all_blu1[,60],x=all_fsc[,60]),alpha=0.2,color="indianred2")+
  scale_x_log10(limits=c(30000,3e5))+scale_y_log10(limits=c(20,10000))+
  xlab("FSC")+ylab("BluFL1")+annotation_logticks(size=2)+ggtitle("PRE4 non-targeting")

#One example for PRE4g9 (have 1 total)
names(all_blu1)[c(55,59,58)]
names(all_fsc)[c(55,59,58)] 
ggplot()+geom_point(aes(y=all_blu1[,55],x=all_fsc[,55]),alpha=0.6)+
  geom_point(aes(y=all_blu1[,59],x=all_fsc[,59]),alpha=0.2,color="turquoise")+
  geom_point(aes(y=all_blu1[,58],x=all_fsc[,58]),alpha=0.2,color="indianred2")+
  scale_x_log10(limits=c(30000,3e5))+scale_y_log10(limits=c(20,10000))+
  xlab("FSC")+ylab("BluFL1")+annotation_logticks(size=2)+ggtitle("PRE4g9")

```

Figure S1B
Generate violin plots of residuals
```{r fig.width=14,fig.height=7.5}
return_resids = function(training_i, test_i, guide){
  training = data.frame(all_fsc[,training_i],all_blu1[,training_i])
  names(training)=c("FSC","BluFL1")
  
  #subtract missing values and small cell sizes
  training = training[-which(is.na(training$BluFL1)),] #remove rows with values of NA
  training = training[-which(training$FSC<40000),] #remove small cells where data is sparse
  
  #save model and use to predict fluorescence
  mdl = gam(BluFL1~s(FSC,bs="cs"),data=training)
  print(summary(mdl))
  pBluFL1=predict(mdl, data.frame(FSC=training$FSC))
  
  #calculate residuals
  residuals = training$BluFL1-pBluFL1
  print(head(residuals))
  
  #get data for treated sample
  temp = data.frame(all_fsc[,test_i],all_blu1[,test_i])
  names(temp)=c("FSC","BluFL1")
  
  #remove na values or small cell sizes
  if(length(which(is.na(temp$FSC)))!=0){temp = temp[-which(is.na(temp$FSC)),]}
  if(length(which(temp$FSC<40000))){temp = temp[-which(temp$FSC<40000),]}
  
  #calculate residuals
  pBluFL1_test = predict(mdl, data.frame(FSC=temp$FSC))
  residuals_test = temp$BluFL1-pBluFL1_test
  print(head(residuals_test))
  
  #return training and test residuals
  resids = data.frame(matrix(ncol=2,nrow=11820))
  names(resids) = c(paste(guide,"resid_minus",sep="_"),paste(guide,"resid_plus",sep="_"))
  print
  resids[1:length(residuals),1]=residuals
  resids[1:length(residuals_test),2]=residuals_test
  return(resids)
  
  }

all_resids = cbind(return_resids(16,15,"COG8g2"),
                   return_resids(5,2,"GET2g2"),
                   return_resids(57,56,"PRE4g3"),
                   return_resids(59,58,"PRE4g9"),
                   return_resids(22,21,"RPN5g1"),
                   return_resids(19,18,"SAP30g7"),
                   return_resids(52,51,"YCR016Wg4"),
                   return_resids(48,47,"YLR050Cg1"))

med_resid = data.frame(apply(all_resids,2,function(x)median(x,na.rm=TRUE)))
names(med_resid) = c("median")
med_resid$sample = rownames(med_resid)
med_resid$xval=NA
temp = melt(all_resids)
temp$xval=NA
samples = unique(temp$variable)
for(i in 1:length(samples)){
  temp$xval[which(temp$variable==samples[i])]=i
  med_resid$xval[which(med_resid$sample==samples[i])]=i
  }
ggplot(temp,aes(x=xval,y=value))+geom_hline()+ylim(-2000,1000)+
  annotate("rect",xmin=0.5,xmax=2.5,ymin=-2000,ymax=1000,alpha=0.3)+
  annotate("rect",xmin=4.5,xmax=6.5,ymin=-2000,ymax=1000,alpha=0.3)+
  annotate("rect",xmin=8.5,xmax=10.5,ymin=-2000,ymax=1000,alpha=0.3)+
  annotate("rect",xmin=12.5,xmax=14.5,ymin=-2000,ymax=1000,alpha=0.3)+
  geom_violin(aes(fill=gsub(".+_","",variable),group=variable))+
  scale_x_continuous(breaks=c(1.5,3.5,5.5,7.5,9.5,11.5,13.5,15.5),
                     labels=c("COG8g2","GET2g2","PRE4g3","PRE4g9",
                              "RPN5g1","SAP30g7","YCR016Wg4","YLR050Cg1"))+
  theme(axis.text.x=element_text(angle=70,hjust=1))+ylab("")+xlab("")+
  geom_point(data=med_resid,aes(x=xval,y=median),shape=95,size=20)+
  scale_fill_manual(values=c("#00BFC4","#F8766D"))

 
cont_resids = cbind(return_resids(1,8,"GET2nt"),
                    return_resids(61,60,"PRE4nt"),
                    return_resids(54,53,"YCR016Wnt"),
                    return_resids(50,49,"YLR050Cnt"))
```

```{r fig.width=10,fig.height=7.5}
med_resid = data.frame(apply(cont_resids,2,function(x)median(x,na.rm=TRUE)))
names(med_resid) = c("median")
med_resid$sample = rownames(med_resid)
med_resid$xval=NA
temp = melt(cont_resids)
temp$xval=NA
samples = unique(temp$variable)
for(i in 1:length(samples)){
  temp$xval[which(temp$variable==samples[i])]=i
  med_resid$xval[which(med_resid$sample==samples[i])]=i
  }


ggplot(temp,aes(x=xval,y=value))+geom_hline()+ylim(-2000,1000)+
  annotate("rect",xmin=0.5,xmax=2.5,ymin=-2000,ymax=1000,alpha=0.3)+
  annotate("rect",xmin=4.5,xmax=6.5,ymin=-2000,ymax=1000,alpha=0.3)+
  geom_violin(aes(fill=gsub(".+_","",variable),group=variable))+
  scale_x_continuous(breaks=c(1.5,3.5,5.5,7.5),
                     labels=c("GET2nt","PRE4nt","YCR016Wnt","YLR050Cnt"))+
  theme(axis.text.x=element_text(angle=70,hjust=1))+ylab("")+xlab("")+
  geom_point(data=med_resid,aes(x=xval,y=median),shape=95,size=20)+
  scale_fill_manual(values=c("#00BFC4","#F8766D"))


```
