# Supplementary material for: Improved discovery of genetic interactions using CRISPRiSeq across multiple environments
Source: Genome Res. 2019 Apr;29(4):668–81. doi: 10.1101/gr.246603.118 (PMC6442382; doi:10.1101/gr.246603.118)
Supplement: Supplemental Material [file supp_gr.246603.118_Supplemental_CRISPRiSeq-master.zip › CRISPRiSeq-master/figures/supp_data/tecan_04082017/04082017.txt]

0s	0.1151	0.1174	0.1153	0.115	0.1173	0.1167	0.1165	0.1162	0.1163	0.1165	0.1173	0.1162	0.1233	0.1175	0.1182	0.1216	0.1176	0.1182	0.1211	0.1172	0.1222	0.1227	0.1204	0.1207	0.1206	0.1165	0.1188	0.1144	0.1172	0.119	0.1227	0.1224	0.1218	0.1203	0.1191	0.1165	0.1189	0.1163	0.1188	0.1185	0.1209	0.1133	0.1198	0.1182	0.1169	0.1219	0.1199	0.1201	0.1158	0.1158	0.1155	0.0902	0.0896	0.0888	0.0887	0.0896	0.0884	0.0887	0.088	0.088	0.1212	0.1162	0.1161	0.0892	0.0892	0.0893	0.0893	0.0894	0.0884	0.0878	0.0884	0.0885	0.0903	0.0888	0.0894	0.0882	0.0899	0.0889	0.0891	0.0899	0.0881	0.0882	0.0885	0.0884	0.0908	0.0884	0.0883	0.088	0.089	0.0886	0.0879	0.0889	0.0879	0.0872	0.0905	0.0881
898s	0.1083	0.111	0.1097	0.1088	0.1087	0.1092	0.1089	0.1079	0.1078	0.1078	0.1074	0.1068	0.1149	0.111	0.1105	0.1129	0.1109	0.1115	0.1105	0.1085	0.1102	0.1109	0.1094	0.1108	0.1116	0.1093	0.1104	0.1072	0.108	0.1075	0.1093	0.1091	0.1078	0.1084	0.1073	0.1068	0.1115	0.1101	0.113	0.1118	0.1108	0.107	0.1118	0.1106	0.1097	0.1143	0.1111	0.1134	0.1113	0.1108	0.1214	0.0867	0.0856	0.0849	0.0848	0.0852	0.0861	0.0848	0.084	0.0839	0.1193	0.1114	0.1109	0.0853	0.0852	0.0855	0.0857	0.0851	0.0845	0.0842	0.0844	0.0841	0.0867	0.0852	0.0855	0.0843	0.0856	0.085	0.0851	0.0854	0.0841	0.0847	0.0848	0.0843	0.0867	0.0849	0.0841	0.0858	0.085	0.086	0.0838	0.0851	0.084	0.0837	0.0863	0.084
1797s	0.107	0.1099	0.109	0.1073	0.108	0.1086	0.108	0.1065	0.1067	0.1065	0.1071	0.1057	0.1134	0.1096	0.1092	0.1119	0.1092	0.11	0.11	0.1074	0.1097	0.1103	0.1083	0.1102	0.1115	0.1081	0.1087	0.1054	0.106	0.1068	0.1078	0.1074	0.1066	0.1065	0.1059	0.1061	0.1107	0.1087	0.1093	0.1102	0.1106	0.1061	0.1095	0.1086	0.1089	0.1125	0.1094	0.1113	0.1102	0.1092	0.1085	0.0848	0.0844	0.0832	0.0831	0.0836	0.0832	0.0834	0.0823	0.0823	0.1192	0.1107	0.109	0.0835	0.0833	0.0837	0.0837	0.0833	0.083	0.0823	0.083	0.0827	0.0852	0.0838	0.084	0.0832	0.0842	0.0837	0.0837	0.084	0.0826	0.083	0.0835	0.083	0.0858	0.0834	0.083	0.0837	0.0836	0.0842	0.0825	0.0839	0.0825	0.0822	0.0849	0.0822
2695s	0.1065	0.11	0.108	0.1077	0.1077	0.1072	0.107	0.1066	0.1062	0.1063	0.1056	0.1055	0.1137	0.1091	0.1084	0.1115	0.109	0.1096	0.1095	0.1075	0.109	0.11	0.1082	0.1099	0.1106	0.1072	0.1084	0.105	0.1058	0.1064	0.1072	0.1067	0.1062	0.1065	0.1063	0.1053	0.1105	0.1083	0.1095	0.11	0.1096	0.1053	0.1093	0.1085	0.1076	0.1125	0.1095	0.1115	0.1094	0.1099	0.1082	0.0839	0.0832	0.0823	0.0821	0.0827	0.0821	0.0822	0.0814	0.0815	0.1182	0.1101	0.1089	0.0824	0.0824	0.0826	0.0831	0.0821	0.0816	0.0812	0.0818	0.0819	0.0841	0.0828	0.0831	0.0823	0.0831	0.0823	0.0826	0.083	0.0815	0.0819	0.0821	0.082	0.0846	0.0822	0.0817	0.0832	0.0825	0.083	0.0813	0.0827	0.0815	0.0812	0.0839	0.0815
3594s	0.1069	0.1095	0.1082	0.1076	0.1075	0.1075	0.1075	0.1062	0.1064	0.1064	0.1063	0.1052	0.1129	0.1092	0.1086	0.1109	0.1095	0.1096	0.1097	0.1071	0.1091	0.1095	0.1076	0.1101	0.11	0.1073	0.1081	0.1053	0.1063	0.1061	0.1074	0.1072	0.106	0.1061	0.1065	0.1058	0.1103	0.1078	0.1091	0.1099	0.1099	0.1053	0.1091	0.1082	0.108	0.1121	0.1092	0.1107	0.1097	0.1092	0.1077	0.0831	0.0825	0.0816	0.0816	0.0818	0.0812	0.0817	0.081	0.0804	0.1185	0.1097	0.1084	0.0819	0.0816	0.0819	0.0818	0.0818	0.081	0.0806	0.0811	0.081	0.0831	0.0824	0.0822	0.0816	0.0829	0.0817	0.0819	0.0817	0.0809	0.0813	0.0814	0.0812	0.0839	0.0818	0.0812	0.0825	0.082	0.0816	0.081	0.0818	0.081	0.0805	0.0833	0.0808
4493s	0.1062	0.1108	0.1081	0.1078	0.1066	0.1073	0.1075	0.1063	0.1067	0.1069	0.1067	0.105	0.1129	0.1091	0.1087	0.1109	0.1089	0.1092	0.109	0.1075	0.1092	0.1094	0.1082	0.1098	0.1106	0.1079	0.109	0.1056	0.1059	0.106	0.1069	0.1063	0.106	0.1062	0.1056	0.1055	0.1098	0.108	0.1085	0.1105	0.11	0.105	0.1086	0.1079	0.1073	0.1126	0.109	0.1107	0.1095	0.1093	0.1083	0.0827	0.0821	0.081	0.081	0.0813	0.0808	0.0808	0.0803	0.0802	0.1174	0.1103	0.1083	0.0814	0.0812	0.0814	0.0812	0.081	0.0805	0.0802	0.0806	0.0805	0.0827	0.0817	0.0819	0.0809	0.082	0.0812	0.0813	0.0817	0.0804	0.0808	0.0808	0.0805	0.0831	0.081	0.0808	0.0808	0.0814	0.0811	0.0801	0.0812	0.0803	0.0802	0.0828	0.0803
5391s	0.105	0.1093	0.1066	0.1058	0.1061	0.1065	0.1068	0.1058	0.1059	0.1059	0.1056	0.1052	0.112	0.1078	0.1072	0.1096	0.1079	0.1084	0.108	0.1065	0.1085	0.1095	0.1073	0.1103	0.1096	0.1071	0.1073	0.1041	0.1051	0.105	0.1065	0.1061	0.1056	0.1054	0.1052	0.106	0.1082	0.1065	0.1073	0.1091	0.1087	0.1042	0.1085	0.107	0.1064	0.1118	0.109	0.1109	0.1077	0.1075	0.1062	0.0816	0.0808	0.0799	0.0798	0.0803	0.0798	0.0802	0.0795	0.0793	0.1152	0.1086	0.1076	0.0806	0.0798	0.0804	0.0803	0.0802	0.0798	0.0795	0.0797	0.0796	0.0817	0.0806	0.0806	0.0799	0.081	0.0804	0.0804	0.0811	0.0795	0.08	0.0811	0.0801	0.082	0.0803	0.08	0.0805	0.0805	0.0805	0.0795	0.0807	0.0797	0.0794	0.0813	0.0798
6290s	0.1057	0.1087	0.107	0.1067	0.1061	0.1072	0.1067	0.1061	0.1057	0.1059	0.106	0.1056	0.1128	0.1078	0.1072	0.1099	0.1079	0.1083	0.1089	0.1065	0.1086	0.1096	0.1076	0.1107	0.1097	0.1067	0.1074	0.1046	0.1052	0.1052	0.1062	0.1061	0.1054	0.1059	0.1058	0.1055	0.1092	0.1069	0.1075	0.1091	0.1091	0.1044	0.1085	0.1074	0.1065	0.112	0.1093	0.1114	0.1077	0.1072	0.1065	0.0811	0.0804	0.0797	0.0796	0.0798	0.0806	0.0794	0.0793	0.0789	0.116	0.1083	0.1076	0.0798	0.0797	0.08	0.0799	0.0798	0.0794	0.0795	0.0794	0.0792	0.081	0.08	0.0802	0.0795	0.0808	0.0797	0.0799	0.0805	0.0794	0.0796	0.0802	0.0795	0.0819	0.0802	0.0796	0.0798	0.08	0.08	0.079	0.0802	0.0792	0.0794	0.0811	0.0793
7189s	0.1069	0.1109	0.1093	0.108	0.1073	0.1081	0.1089	0.1076	0.1075	0.108	0.1076	0.1076	0.1146	0.1097	0.1093	0.1116	0.11	0.1097	0.1108	0.1081	0.1099	0.1115	0.1095	0.1122	0.1121	0.1091	0.1088	0.1072	0.1069	0.1065	0.1079	0.1071	0.1066	0.1077	0.1062	0.106	0.1111	0.109	0.1097	0.1109	0.1113	0.1067	0.1102	0.1085	0.1087	0.1134	0.1103	0.1127	0.1099	0.1093	0.1084	0.0815	0.0806	0.0801	0.0799	0.0803	0.0808	0.0795	0.0793	0.0791	0.1192	0.1105	0.1097	0.0802	0.0802	0.0803	0.0807	0.0799	0.0795	0.079	0.0795	0.0796	0.0815	0.0806	0.0808	0.08	0.0811	0.0799	0.0803	0.0807	0.0795	0.0796	0.0801	0.0796	0.0824	0.0802	0.0796	0.0802	0.0802	0.0799	0.0791	0.0803	0.0793	0.0794	0.0816	0.0792
8087s	0.1062	0.1095	0.1078	0.1074	0.1068	0.1076	0.1082	0.1073	0.1074	0.1073	0.1067	0.1057	0.1134	0.1085	0.1083	0.1108	0.1085	0.1092	0.1102	0.1077	0.1097	0.1116	0.1099	0.1123	0.1108	0.1076	0.108	0.1056	0.106	0.1067	0.107	0.1065	0.1062	0.1066	0.1066	0.1063	0.1098	0.1078	0.108	0.1107	0.1102	0.1058	0.1093	0.1082	0.1078	0.1135	0.1103	0.1129	0.1079	0.1086	0.1071	0.0805	0.0799	0.079	0.0788	0.0795	0.0794	0.0792	0.0789	0.0786	0.1173	0.1117	0.1089	0.0796	0.0796	0.0795	0.0794	0.0793	0.079	0.0785	0.079	0.0789	0.0809	0.0799	0.0798	0.0792	0.0801	0.0796	0.0793	0.0801	0.0787	0.0793	0.0797	0.0792	0.0814	0.0794	0.0789	0.0797	0.0795	0.079	0.0787	0.0795	0.0787	0.0786	0.0808	0.079
8986s	0.1069	0.1099	0.1086	0.108	0.1072	0.1084	0.1092	0.1079	0.1082	0.1081	0.1076	0.1075	0.1144	0.1093	0.1086	0.112	0.1085	0.1101	0.111	0.1084	0.1099	0.1128	0.1101	0.1126	0.112	0.1083	0.1085	0.1058	0.1064	0.1069	0.1076	0.108	0.1071	0.1072	0.107	0.1073	0.1106	0.1085	0.1105	0.1119	0.1111	0.106	0.1094	0.1086	0.1086	0.1142	0.1108	0.114	0.108	0.1083	0.1081	0.0804	0.0798	0.079	0.0789	0.0791	0.0789	0.0788	0.0783	0.0782	0.1178	0.1098	0.1086	0.0794	0.079	0.0794	0.0793	0.079	0.0788	0.0787	0.079	0.0787	0.0808	0.0795	0.0797	0.079	0.0801	0.0793	0.0795	0.0798	0.0785	0.0791	0.0799	0.0788	0.0809	0.0792	0.0786	0.0799	0.0792	0.0791	0.0785	0.0796	0.0785	0.0784	0.0801	0.0786
9884s	0.1082	0.1105	0.1089	0.1081	0.1082	0.1086	0.1101	0.1084	0.1099	0.1092	0.1087	0.1084	0.1152	0.1106	0.1092	0.1125	0.11	0.1106	0.1116	0.1095	0.1121	0.1146	0.1117	0.1144	0.1123	0.1093	0.1097	0.1066	0.107	0.1086	0.1092	0.1073	0.1071	0.1077	0.1079	0.1079	0.1122	0.1096	0.1096	0.1128	0.1123	0.1066	0.111	0.1091	0.1093	0.1159	0.1121	0.1152	0.1095	0.1097	0.1084	0.0799	0.0794	0.0787	0.0785	0.079	0.0795	0.0787	0.0782	0.0782	0.1181	0.1114	0.1098	0.0792	0.0788	0.079	0.0791	0.0789	0.0784	0.0783	0.0787	0.0782	0.0804	0.0795	0.0795	0.0785	0.0799	0.0789	0.0791	0.0797	0.0783	0.0787	0.0791	0.0787	0.0809	0.0792	0.0784	0.0791	0.0792	0.0796	0.0785	0.0791	0.0782	0.0783	0.0804	0.0784
10783s	0.109	0.1123	0.1101	0.1095	0.1086	0.1093	0.1105	0.1092	0.1106	0.1103	0.1099	0.1092	0.1156	0.1114	0.1105	0.1133	0.1107	0.1109	0.1125	0.1103	0.1125	0.1142	0.1129	0.1155	0.1126	0.1101	0.111	0.1078	0.1081	0.1089	0.1091	0.1084	0.1084	0.1083	0.1079	0.1094	0.1124	0.1105	0.1116	0.114	0.1127	0.1082	0.1119	0.1106	0.1105	0.1158	0.1129	0.1164	0.1107	0.1103	0.1093	0.08	0.0795	0.0789	0.0784	0.0792	0.0793	0.0787	0.0783	0.078	0.1196	0.1116	0.1114	0.079	0.0787	0.0791	0.079	0.0788	0.0785	0.0779	0.0786	0.0782	0.0801	0.0793	0.0794	0.0786	0.0799	0.0789	0.0791	0.0795	0.0786	0.0787	0.0798	0.0787	0.0806	0.0788	0.0783	0.0792	0.0793	0.079	0.0782	0.0794	0.078	0.078	0.0799	0.0784
11682s	0.1095	0.1125	0.1114	0.1097	0.109	0.1101	0.112	0.1109	0.1109	0.1118	0.1114	0.1108	0.1172	0.1117	0.1106	0.1135	0.1104	0.1118	0.1138	0.1116	0.1133	0.1162	0.1141	0.1168	0.1144	0.1107	0.111	0.1104	0.1094	0.1092	0.1105	0.1105	0.1089	0.11	0.1098	0.1098	0.1143	0.1117	0.1157	0.115	0.1144	0.1092	0.1129	0.1115	0.1114	0.1182	0.1138	0.1166	0.1119	0.1118	0.1102	0.0799	0.0794	0.0786	0.0782	0.0788	0.0783	0.0785	0.0782	0.0778	0.1199	0.1126	0.1122	0.0789	0.0787	0.0789	0.0788	0.0791	0.0786	0.0778	0.0785	0.0781	0.0802	0.0791	0.0794	0.0786	0.0798	0.0788	0.079	0.0797	0.0783	0.0785	0.079	0.0783	0.0808	0.0791	0.0786	0.0792	0.0788	0.0783	0.078	0.0789	0.078	0.0784	0.0803	0.0783
12580s	0.1113	0.1132	0.1116	0.1105	0.1111	0.1109	0.113	0.1118	0.1125	0.1135	0.1122	0.1121	0.1181	0.1124	0.1111	0.1154	0.1134	0.1131	0.1146	0.1125	0.1143	0.1177	0.1155	0.1188	0.1157	0.1118	0.1122	0.1097	0.1105	0.1109	0.1119	0.1107	0.1112	0.111	0.1112	0.1117	0.1157	0.1129	0.1156	0.1163	0.1163	0.1099	0.1135	0.1129	0.1118	0.1184	0.115	0.1187	0.1132	0.1125	0.1111	0.0799	0.0791	0.0784	0.0781	0.0787	0.0785	0.0785	0.0782	0.0776	0.1219	0.1141	0.1137	0.0789	0.0785	0.0789	0.0787	0.0786	0.0782	0.0782	0.0784	0.0782	0.08	0.079	0.0792	0.0785	0.0794	0.0784	0.0788	0.0793	0.0782	0.0787	0.079	0.0784	0.0805	0.0785	0.0783	0.0792	0.0788	0.0789	0.0774	0.079	0.0779	0.0781	0.0795	0.0779
13479s	0.112	0.1145	0.1128	0.1111	0.1118	0.1119	0.1139	0.1128	0.1139	0.1139	0.1146	0.1138	0.1192	0.1133	0.1132	0.116	0.1129	0.1133	0.1162	0.1126	0.1156	0.1186	0.1172	0.1207	0.1161	0.1128	0.1132	0.1107	0.1114	0.1114	0.1127	0.1124	0.1117	0.1119	0.1121	0.1123	0.1161	0.1143	0.1148	0.118	0.1171	0.1118	0.1152	0.1141	0.1139	0.1198	0.1162	0.1194	0.1143	0.1138	0.1123	0.0798	0.0791	0.0783	0.0782	0.0787	0.0782	0.0783	0.078	0.0777	0.1243	0.1154	0.1148	0.0788	0.0784	0.0789	0.0788	0.0783	0.0781	0.0777	0.0783	0.0778	0.08	0.0792	0.0791	0.0783	0.0791	0.0784	0.0786	0.0792	0.0778	0.0782	0.0786	0.0781	0.0802	0.0786	0.0782	0.0786	0.0787	0.079	0.0777	0.0788	0.0779	0.0781	0.0794	0.0781
14377s	0.1153	0.1177	0.1157	0.1145	0.1134	0.1143	0.1166	0.1155	0.1161	0.1163	0.1164	0.1155	0.1227	0.1165	0.1157	0.119	0.116	0.1161	0.1186	0.1159	0.1177	0.1222	0.1186	0.1222	0.1183	0.1162	0.1155	0.1129	0.1141	0.1137	0.1148	0.1137	0.1135	0.114	0.1145	0.1146	0.1196	0.1171	0.118	0.1209	0.1197	0.113	0.1181	0.116	0.116	0.1223	0.1182	0.1218	0.1174	0.1165	0.1158	0.0802	0.0796	0.0787	0.0787	0.0789	0.0785	0.0785	0.0783	0.0779	0.1281	0.1185	0.1178	0.0791	0.0791	0.0788	0.0789	0.0787	0.0782	0.0777	0.0783	0.0782	0.0805	0.0797	0.0798	0.0788	0.0796	0.0788	0.0789	0.0796	0.078	0.0785	0.0788	0.0785	0.0808	0.079	0.0783	0.0786	0.0792	0.0793	0.0778	0.0792	0.078	0.0777	0.0805	0.0779
15276s	0.1153	0.1188	0.1169	0.1163	0.115	0.1156	0.1177	0.1159	0.1179	0.1184	0.1183	0.1176	0.1235	0.1177	0.1168	0.1206	0.1167	0.117	0.1198	0.1175	0.1191	0.1242	0.1214	0.1266	0.1199	0.1172	0.1175	0.114	0.1144	0.1151	0.1163	0.1168	0.1159	0.1158	0.116	0.1166	0.1218	0.1187	0.1197	0.1218	0.1214	0.1162	0.1197	0.1172	0.1176	0.1242	0.1204	0.1247	0.1187	0.1182	0.117	0.0801	0.0795	0.0785	0.0784	0.0789	0.0785	0.0784	0.0782	0.078	0.1298	0.1207	0.1192	0.079	0.0788	0.079	0.0793	0.0785	0.0782	0.0779	0.078	0.0778	0.0802	0.0795	0.0795	0.0788	0.0796	0.0799	0.079	0.0796	0.0781	0.0784	0.0787	0.0785	0.0808	0.0789	0.0783	0.0795	0.079	0.0789	0.0778	0.0788	0.078	0.0779	0.0798	0.0779
16175s	0.1171	0.1185	0.1173	0.1156	0.1156	0.1157	0.1188	0.1171	0.1178	0.1187	0.1181	0.1182	0.1233	0.1171	0.1166	0.1197	0.1172	0.118	0.1209	0.1173	0.1196	0.1254	0.1218	0.1261	0.1201	0.1175	0.1171	0.1145	0.1147	0.1156	0.1173	0.1161	0.1167	0.1163	0.1169	0.1167	0.1209	0.118	0.1198	0.1219	0.1215	0.1156	0.1195	0.1182	0.1177	0.1251	0.1209	0.1247	0.1185	0.1177	0.1168	0.0794	0.0786	0.0779	0.0778	0.0782	0.0779	0.0779	0.0776	0.0773	0.128	0.1201	0.1184	0.0784	0.0782	0.0785	0.0781	0.0781	0.0779	0.0774	0.0781	0.0777	0.0796	0.0785	0.0787	0.0783	0.079	0.0781	0.0784	0.079	0.0777	0.0781	0.0785	0.078	0.0802	0.0782	0.0778	0.0781	0.0786	0.0778	0.0774	0.0784	0.0777	0.0777	0.0796	0.0774
17073s	0.1179	0.1205	0.1183	0.1171	0.1165	0.1174	0.1198	0.1197	0.12	0.1199	0.1199	0.1203	0.1255	0.1191	0.1174	0.121	0.1185	0.1192	0.1222	0.1189	0.122	0.1271	0.124	0.1285	0.1216	0.1191	0.1193	0.1158	0.117	0.1172	0.1188	0.118	0.1169	0.1183	0.1188	0.1185	0.1232	0.1205	0.1212	0.1239	0.1228	0.1171	0.1209	0.1193	0.1199	0.1267	0.1218	0.1278	0.1201	0.1188	0.1185	0.0794	0.0788	0.0778	0.0777	0.0782	0.078	0.078	0.0776	0.0774	0.1293	0.1212	0.1196	0.0783	0.0779	0.0783	0.0794	0.0778	0.0778	0.0777	0.078	0.0775	0.0792	0.0787	0.0785	0.0778	0.079	0.0781	0.0786	0.0788	0.0777	0.0779	0.0782	0.0779	0.0801	0.0783	0.0777	0.0782	0.0784	0.0788	0.0769	0.0783	0.0774	0.0775	0.0794	0.0777
17972s	0.1197	0.1222	0.1198	0.1193	0.1184	0.1184	0.1216	0.1203	0.1214	0.1221	0.1222	0.121	0.1272	0.1207	0.119	0.1232	0.1194	0.1207	0.1247	0.1206	0.1223	0.1293	0.1269	0.1309	0.1234	0.1206	0.1213	0.1173	0.118	0.1192	0.1202	0.1199	0.1194	0.12	0.1197	0.12	0.124	0.122	0.1231	0.126	0.1261	0.1181	0.1228	0.1217	0.1213	0.1289	0.1243	0.1293	0.1215	0.121	0.1203	0.0791	0.0786	0.078	0.0776	0.0782	0.0779	0.0777	0.0775	0.0773	0.1317	0.1224	0.1216	0.0783	0.0779	0.0783	0.0788	0.0779	0.0777	0.0771	0.0778	0.0775	0.0793	0.0785	0.0787	0.0778	0.0788	0.078	0.0783	0.0787	0.0774	0.0779	0.0784	0.0778	0.0798	0.0782	0.0777	0.0788	0.0783	0.0785	0.0772	0.0784	0.0774	0.0773	0.0796	0.0776
18871s	0.1218	0.1231	0.1209	0.1205	0.119	0.1213	0.1243	0.1227	0.1238	0.1259	0.1245	0.1237	0.1294	0.1229	0.1211	0.1241	0.1214	0.1221	0.1259	0.1227	0.1248	0.1321	0.1287	0.132	0.1256	0.1225	0.1224	0.1197	0.1195	0.1201	0.1218	0.1219	0.1207	0.1214	0.1226	0.1229	0.1266	0.1241	0.1256	0.1277	0.1275	0.1199	0.1255	0.1229	0.1234	0.1302	0.1264	0.1307	0.1234	0.123	0.1219	0.0791	0.0783	0.0777	0.0776	0.0778	0.0778	0.0777	0.0774	0.0771	0.1331	0.1257	0.1238	0.0781	0.0778	0.0781	0.078	0.078	0.0776	0.0774	0.078	0.0775	0.0791	0.0784	0.0785	0.0774	0.0791	0.078	0.078	0.0787	0.0777	0.0777	0.078	0.0776	0.08	0.078	0.078	0.0785	0.0781	0.0786	0.0773	0.0782	0.0775	0.0775	0.0795	0.0773
19769s	0.1245	0.1254	0.1234	0.1227	0.1219	0.1229	0.1259	0.1248	0.1261	0.1265	0.1261	0.1261	0.1316	0.1242	0.1235	0.1265	0.1234	0.1239	0.1276	0.1249	0.1275	0.1342	0.1313	0.1353	0.1269	0.124	0.1246	0.1203	0.1212	0.1223	0.1241	0.1232	0.1232	0.1235	0.124	0.1243	0.1285	0.1265	0.1284	0.1298	0.1295	0.1226	0.1265	0.1253	0.1249	0.1326	0.1283	0.133	0.1253	0.1248	0.1241	0.0792	0.0787	0.0776	0.0776	0.0779	0.0778	0.0777	0.0776	0.077	0.1353	0.1269	0.1253	0.0782	0.078	0.078	0.0779	0.078	0.0774	0.0775	0.0777	0.0774	0.0791	0.0783	0.0784	0.0776	0.0788	0.078	0.0782	0.0787	0.0777	0.0778	0.0781	0.0777	0.0799	0.078	0.0778	0.078	0.0783	0.0776	0.0773	0.078	0.0775	0.0771	0.0788	0.0775
20668s	0.1265	0.1293	0.1268	0.1261	0.1249	0.1263	0.1293	0.127	0.1283	0.1306	0.1297	0.1291	0.1358	0.128	0.1275	0.13	0.1267	0.1272	0.1316	0.1282	0.1313	0.1391	0.1347	0.1393	0.1307	0.1285	0.1287	0.1241	0.1254	0.1262	0.1278	0.1263	0.1261	0.1266	0.1261	0.1267	0.1335	0.131	0.1316	0.1345	0.1328	0.126	0.131	0.1288	0.1288	0.1368	0.1318	0.1365	0.13	0.1286	0.1278	0.0797	0.0791	0.0782	0.078	0.0783	0.078	0.078	0.0776	0.0776	0.1409	0.1311	0.1302	0.0786	0.0784	0.0787	0.0783	0.0782	0.0778	0.0776	0.0778	0.0776	0.08	0.0792	0.0794	0.0783	0.0794	0.0783	0.0785	0.079	0.0778	0.0781	0.0786	0.078	0.0804	0.0786	0.0778	0.0793	0.0786	0.0786	0.0775	0.0785	0.0777	0.0775	0.0797	0.0775
21566s	0.1295	0.1302	0.128	0.1276	0.1265	0.1283	0.1305	0.1288	0.1301	0.1322	0.1316	0.1311	0.1383	0.1299	0.1286	0.1321	0.1281	0.1293	0.1339	0.1301	0.1324	0.1402	0.1371	0.1411	0.1326	0.1302	0.1312	0.1258	0.127	0.1275	0.1294	0.1295	0.1289	0.1284	0.1292	0.1291	0.1344	0.1324	0.1341	0.136	0.1352	0.1271	0.1336	0.1308	0.1308	0.1391	0.1333	0.1381	0.1318	0.1311	0.1303	0.0795	0.0789	0.0782	0.0782	0.0783	0.078	0.0779	0.0777	0.0773	0.1431	0.1332	0.1322	0.0784	0.0784	0.0786	0.0784	0.0781	0.0779	0.0773	0.0778	0.0775	0.08	0.0793	0.0791	0.0782	0.0793	0.0783	0.0787	0.079	0.0776	0.0782	0.0784	0.0782	0.0805	0.0785	0.0778	0.0782	0.0787	0.0779	0.0773	0.0785	0.0776	0.0776	0.0798	0.0775
22465s	0.1292	0.132	0.1298	0.1285	0.1278	0.129	0.1321	0.1303	0.1331	0.1343	0.133	0.1324	0.1385	0.131	0.129	0.1325	0.1297	0.13	0.1342	0.1313	0.1335	0.1425	0.1379	0.1442	0.133	0.131	0.1307	0.1277	0.1275	0.1288	0.1306	0.1298	0.1303	0.1301	0.1301	0.131	0.1357	0.1328	0.1362	0.1369	0.1356	0.1288	0.1338	0.1323	0.1319	0.14	0.1355	0.1404	0.1322	0.1313	0.1301	0.0788	0.0783	0.0777	0.0772	0.0778	0.0782	0.0777	0.0774	0.0768	0.143	0.1344	0.1321	0.0779	0.0777	0.0779	0.0779	0.0776	0.0776	0.0771	0.0775	0.077	0.079	0.0783	0.0787	0.0776	0.0785	0.0778	0.0783	0.0784	0.0773	0.0777	0.0779	0.0774	0.0796	0.0777	0.0773	0.0782	0.078	0.0785	0.0772	0.0779	0.0773	0.0773	0.0789	0.0775
23364s	0.1346	0.1353	0.1332	0.1325	0.1307	0.1324	0.1366	0.1345	0.1361	0.1375	0.1373	0.1363	0.1435	0.1354	0.1338	0.1374	0.1342	0.1344	0.1391	0.1353	0.1378	0.1453	0.1423	0.1472	0.1383	0.1349	0.135	0.1305	0.1321	0.1315	0.1345	0.1339	0.1337	0.1339	0.1345	0.1337	0.1408	0.1373	0.1392	0.1411	0.1401	0.1328	0.1384	0.1353	0.1363	0.1434	0.1386	0.1447	0.1369	0.1363	0.1353	0.0795	0.0788	0.0782	0.078	0.0781	0.078	0.0779	0.0776	0.0774	0.1485	0.1387	0.1365	0.0785	0.0778	0.0785	0.0785	0.0778	0.0781	0.0775	0.0777	0.0775	0.08	0.0788	0.079	0.0782	0.0792	0.0782	0.0785	0.079	0.0776	0.0781	0.0783	0.0781	0.0801	0.0784	0.0779	0.0779	0.0786	0.078	0.0772	0.0785	0.0774	0.0774	0.0795	0.0775
24262s	0.1367	0.1371	0.1361	0.1348	0.1338	0.1344	0.1389	0.1371	0.1386	0.1401	0.1394	0.1382	0.1469	0.1376	0.1357	0.1401	0.1355	0.1361	0.1418	0.1365	0.1402	0.1495	0.146	0.1508	0.1418	0.1375	0.1381	0.1336	0.134	0.1348	0.1368	0.1365	0.1354	0.1363	0.1374	0.1365	0.1432	0.1397	0.1423	0.1436	0.1426	0.1355	0.1413	0.1384	0.139	0.1473	0.1412	0.1479	0.1394	0.1393	0.1374	0.0796	0.079	0.0782	0.0778	0.0782	0.0781	0.078	0.0777	0.0772	0.1514	0.142	0.1393	0.0784	0.0785	0.0786	0.0786	0.0781	0.0778	0.0772	0.0778	0.0774	0.08	0.079	0.079	0.0781	0.0792	0.0783	0.0786	0.0791	0.0776	0.0781	0.0783	0.078	0.0802	0.0781	0.0777	0.0781	0.0785	0.0788	0.0773	0.0782	0.0776	0.0775	0.0797	0.0773
25161s	0.1379	0.1382	0.137	0.1353	0.1344	0.1354	0.1412	0.1381	0.1399	0.1416	0.1409	0.1404	0.1452	0.1364	0.1364	0.1393	0.1361	0.1372	0.1424	0.1385	0.1423	0.1518	0.1467	0.1527	0.1415	0.1383	0.1385	0.1339	0.1347	0.1356	0.1394	0.1382	0.1373	0.1383	0.1381	0.1385	0.1421	0.1407	0.1417	0.1437	0.1434	0.1355	0.1423	0.1401	0.1394	0.1473	0.1425	0.1478	0.139	0.1384	0.1386	0.0788	0.0782	0.0775	0.0774	0.0779	0.0774	0.0776	0.0774	0.0768	0.1509	0.1438	0.1399	0.078	0.0776	0.0779	0.0777	0.0774	0.0772	0.077	0.0777	0.0771	0.0789	0.0783	0.0784	0.0776	0.0797	0.0776	0.0779	0.0786	0.0774	0.0778	0.0779	0.0776	0.0797	0.0778	0.0773	0.0778	0.0782	0.0777	0.0768	0.0781	0.0771	0.0773	0.079	0.0773
26059s	0.1408	0.142	0.1393	0.1382	0.1369	0.1381	0.1438	0.1413	0.1429	0.1448	0.1449	0.1438	0.149	0.1406	0.1393	0.1421	0.1387	0.1395	0.1451	0.1416	0.1451	0.1544	0.1502	0.1568	0.1436	0.1404	0.1407	0.1369	0.1375	0.1382	0.1421	0.1412	0.1408	0.1401	0.1408	0.1415	0.1466	0.1442	0.1452	0.1484	0.146	0.1391	0.145	0.1429	0.1427	0.1519	0.1456	0.153	0.142	0.142	0.1402	0.079	0.0783	0.0775	0.0773	0.0778	0.0783	0.0773	0.077	0.0767	0.1543	0.145	0.1421	0.0778	0.0777	0.0776	0.0777	0.0774	0.0773	0.0769	0.0772	0.0771	0.0791	0.0782	0.0781	0.0773	0.0786	0.0776	0.0778	0.0783	0.0774	0.0776	0.0779	0.0774	0.0795	0.0778	0.0773	0.0777	0.078	0.0773	0.077	0.0779	0.0771	0.0772	0.0789	0.0771
26958s	0.1437	0.1445	0.1419	0.1408	0.1391	0.1401	0.1461	0.1443	0.1456	0.1477	0.147	0.147	0.1523	0.1427	0.1408	0.1446	0.1403	0.1424	0.1475	0.1437	0.1462	0.1572	0.1528	0.1592	0.1471	0.1443	0.1442	0.1412	0.1397	0.1415	0.144	0.1437	0.1438	0.1439	0.1435	0.1437	0.1486	0.1461	0.1473	0.1511	0.1499	0.1413	0.1485	0.1459	0.1455	0.1546	0.1491	0.1547	0.1446	0.1434	0.1429	0.0786	0.0782	0.0772	0.0772	0.0776	0.0774	0.0775	0.0771	0.0766	0.1569	0.1469	0.1442	0.0777	0.0775	0.0779	0.0778	0.0774	0.0773	0.0772	0.0776	0.0771	0.0791	0.0783	0.0784	0.0775	0.0784	0.0777	0.0778	0.0784	0.0771	0.0775	0.0778	0.0774	0.0796	0.078	0.0774	0.0781	0.0779	0.0777	0.0769	0.0782	0.077	0.0769	0.0789	0.0773
27857s	0.1467	0.1476	0.1452	0.1439	0.1422	0.1442	0.1492	0.1475	0.1497	0.1502	0.1505	0.1508	0.1558	0.1453	0.1445	0.1477	0.144	0.1442	0.151	0.1472	0.1496	0.1606	0.1568	0.1634	0.1501	0.1467	0.1479	0.1426	0.1433	0.1445	0.1482	0.1461	0.1469	0.1455	0.1473	0.1469	0.1513	0.1486	0.1511	0.1536	0.1512	0.1437	0.1511	0.1489	0.1489	0.1577	0.1528	0.16	0.147	0.1468	0.1457	0.0788	0.078	0.0772	0.0773	0.0774	0.0774	0.0774	0.0771	0.0769	0.1603	0.1508	0.1477	0.0777	0.0775	0.0779	0.0777	0.0774	0.0773	0.0768	0.0774	0.077	0.0791	0.0781	0.0783	0.0775	0.0783	0.0776	0.0778	0.0782	0.0771	0.0777	0.0779	0.0775	0.0796	0.0778	0.0772	0.0784	0.0778	0.0774	0.0769	0.0779	0.0772	0.0771	0.0785	0.077
28755s	0.1503	0.1506	0.1485	0.1467	0.1458	0.1466	0.1535	0.1507	0.1531	0.1551	0.1539	0.154	0.1581	0.1488	0.1482	0.1507	0.1463	0.1485	0.1555	0.1507	0.1537	0.1641	0.1607	0.1659	0.1518	0.1499	0.1507	0.1448	0.1458	0.1479	0.15	0.1499	0.1494	0.1497	0.1499	0.1506	0.155	0.1522	0.1524	0.1566	0.1555	0.147	0.1548	0.1522	0.1525	0.1606	0.1551	0.1628	0.1506	0.15	0.1495	0.0787	0.0779	0.0774	0.0771	0.0775	0.0774	0.0772	0.077	0.0765	0.1637	0.1533	0.1512	0.0775	0.0775	0.0778	0.0775	0.0773	0.0773	0.0769	0.0773	0.077	0.079	0.0782	0.0782	0.0774	0.0786	0.0778	0.0777	0.0781	0.077	0.0775	0.0779	0.0773	0.0795	0.0774	0.0773	0.0774	0.0778	0.0779	0.0769	0.0778	0.0769	0.0771	0.0789	0.077
29654s	0.1556	0.1558	0.153	0.1513	0.1495	0.1512	0.1578	0.1559	0.1585	0.1611	0.1591	0.1578	0.1665	0.1542	0.1535	0.1556	0.1523	0.153	0.16	0.1552	0.1589	0.1696	0.1643	0.1719	0.1585	0.1559	0.1566	0.1511	0.151	0.153	0.1565	0.1547	0.1552	0.1547	0.1556	0.1549	0.1599	0.1572	0.1593	0.1631	0.1608	0.1523	0.1599	0.157	0.1579	0.1655	0.16	0.1674	0.1567	0.1564	0.1555	0.0793	0.0786	0.0778	0.0778	0.078	0.0789	0.0779	0.0774	0.0771	0.1704	0.1587	0.1569	0.0783	0.0776	0.0782	0.078	0.0777	0.0774	0.0772	0.0776	0.0772	0.0796	0.0787	0.079	0.0781	0.0791	0.0781	0.0784	0.0786	0.0776	0.0779	0.0781	0.0777	0.0802	0.0781	0.0775	0.0784	0.0783	0.0778	0.0771	0.0783	0.0773	0.0772	0.0794	0.0772
30553s	0.156	0.1565	0.1557	0.1528	0.1517	0.1533	0.1612	0.1573	0.1606	0.1624	0.1613	0.1622	0.1664	0.1551	0.1541	0.1573	0.1531	0.1534	0.1631	0.1573	0.1605	0.1731	0.1671	0.1734	0.1602	0.1569	0.1584	0.1514	0.1528	0.1546	0.1585	0.1566	0.1568	0.1577	0.1592	0.1576	0.1605	0.158	0.16	0.1637	0.1627	0.1531	0.162	0.1592	0.16	0.1686	0.1625	0.1696	0.1567	0.1563	0.1559	0.0786	0.0782	0.0774	0.077	0.0776	0.0773	0.0776	0.0771	0.0767	0.1705	0.1599	0.1565	0.0777	0.0773	0.0776	0.0776	0.0776	0.0772	0.0767	0.0774	0.077	0.0788	0.078	0.0781	0.0773	0.0785	0.0774	0.0778	0.0783	0.077	0.0776	0.0778	0.077	0.0796	0.0774	0.0771	0.0774	0.0778	0.0774	0.0768	0.078	0.0769	0.0767	0.0786	0.077
31451s	0.1608	0.161	0.1576	0.1576	0.1554	0.1571	0.1644	0.1618	0.1645	0.1662	0.1661	0.1661	0.1702	0.1588	0.1572	0.1618	0.1573	0.1577	0.166	0.1607	0.1649	0.1765	0.1709	0.177	0.1641	0.1598	0.1618	0.1558	0.1573	0.1584	0.1614	0.1608	0.1606	0.16	0.1618	0.1617	0.1649	0.1602	0.1623	0.1684	0.1655	0.1571	0.1656	0.1618	0.1629	0.1731	0.1653	0.1745	0.1615	0.1593	0.1596	0.0785	0.078	0.0773	0.077	0.0776	0.0773	0.0775	0.0769	0.0767	0.1751	0.1631	0.1621	0.0778	0.0773	0.0779	0.0785	0.0774	0.0772	0.0769	0.0772	0.077	0.0787	0.0781	0.078	0.0774	0.0786	0.0778	0.078	0.0783	0.077	0.0775	0.0778	0.0774	0.0793	0.0777	0.0774	0.0783	0.0775	0.0777	0.0769	0.0778	0.0773	0.0773	0.0787	0.0772
32350s	0.167	0.1673	0.1636	0.1632	0.1609	0.1627	0.1703	0.1678	0.1717	0.1744	0.1716	0.1717	0.1788	0.1641	0.1635	0.1659	0.1631	0.163	0.1718	0.1665	0.1715	0.1808	0.1761	0.1819	0.1706	0.1677	0.1678	0.1633	0.1625	0.1645	0.1678	0.1659	0.1676	0.1656	0.1666	0.1676	0.1692	0.1666	0.167	0.1726	0.1708	0.1624	0.1723	0.1694	0.1688	0.1787	0.1716	0.1799	0.1687	0.1681	0.1656	0.0795	0.0787	0.0779	0.0775	0.0779	0.0778	0.0777	0.0776	0.077	0.1808	0.1687	0.1677	0.0784	0.0777	0.0783	0.0779	0.0778	0.0774	0.0771	0.0775	0.0774	0.0796	0.0787	0.0787	0.078	0.0788	0.078	0.0785	0.0788	0.0775	0.0779	0.078	0.0778	0.0803	0.0781	0.0776	0.0784	0.0781	0.0783	0.0771	0.0784	0.0772	0.0774	0.0792	0.0771
33248s	0.1687	0.1691	0.1662	0.1649	0.1636	0.1643	0.1739	0.1691	0.1729	0.1756	0.175	0.1742	0.1774	0.1664	0.1649	0.1676	0.1641	0.1645	0.1742	0.1684	0.1718	0.1828	0.177	0.1844	0.1716	0.1677	0.1688	0.1664	0.1643	0.1684	0.1701	0.1678	0.1689	0.1691	0.1707	0.1702	0.1701	0.167	0.169	0.1745	0.1733	0.1638	0.1746	0.1706	0.1709	0.181	0.174	0.1806	0.1683	0.1682	0.1665	0.0785	0.0779	0.0773	0.0769	0.0775	0.0771	0.0773	0.077	0.0765	0.181	0.1716	0.1687	0.0777	0.0774	0.0776	0.0776	0.0774	0.0773	0.0768	0.0772	0.0769	0.0787	0.0781	0.0779	0.0771	0.0783	0.0773	0.0776	0.0784	0.0771	0.0775	0.0777	0.0771	0.0794	0.0777	0.0771	0.0775	0.0777	0.0771	0.0766	0.0776	0.077	0.0768	0.0787	0.0769
34147s	0.1736	0.1724	0.1694	0.1686	0.1662	0.169	0.1785	0.1746	0.1782	0.1797	0.1797	0.1786	0.1838	0.1703	0.1683	0.1716	0.1669	0.1688	0.1781	0.1724	0.1768	0.1872	0.182	0.1883	0.1761	0.1728	0.1724	0.1673	0.1688	0.1716	0.1745	0.1725	0.1737	0.1723	0.1741	0.1749	0.1737	0.1696	0.1721	0.1787	0.1768	0.1649	0.179	0.174	0.1751	0.185	0.1778	0.1865	0.1717	0.1711	0.1712	0.0787	0.0778	0.0772	0.077	0.0774	0.0772	0.0771	0.0771	0.0766	0.1856	0.1752	0.1728	0.0777	0.0772	0.0776	0.0776	0.0771	0.077	0.077	0.077	0.0771	0.0789	0.0781	0.0784	0.0773	0.0782	0.0774	0.0778	0.0783	0.0769	0.0776	0.0778	0.0773	0.0794	0.0774	0.0772	0.0776	0.0777	0.0773	0.0767	0.0779	0.077	0.077	0.0787	0.0769
35046s	0.1775	0.1769	0.1763	0.1731	0.1712	0.173	0.1836	0.1794	0.1829	0.1862	0.1845	0.1848	0.1872	0.174	0.1729	0.1758	0.1719	0.1734	0.1833	0.1773	0.1818	0.1912	0.1852	0.1925	0.1803	0.177	0.1786	0.1724	0.1732	0.176	0.1806	0.1774	0.1789	0.1779	0.1796	0.1804	0.1766	0.174	0.1762	0.1818	0.1805	0.1702	0.1839	0.1788	0.1805	0.1902	0.1821	0.1914	0.1788	0.1759	0.1745	0.0784	0.0782	0.0775	0.0771	0.0775	0.0773	0.0772	0.0773	0.0765	0.1907	0.1793	0.177	0.0778	0.0772	0.0778	0.0776	0.0773	0.077	0.0767	0.077	0.077	0.0788	0.078	0.0782	0.0773	0.0783	0.0774	0.0776	0.0782	0.077	0.0774	0.078	0.0774	0.0793	0.0778	0.077	0.0781	0.0777	0.0771	0.0767	0.0778	0.077	0.077	0.0792	0.077
35944s	0.1824	0.1815	0.1781	0.177	0.1761	0.1773	0.1885	0.185	0.188	0.1909	0.1889	0.1897	0.192	0.1788	0.177	0.1805	0.175	0.1762	0.1873	0.1821	0.1871	0.1946	0.1901	0.1964	0.1864	0.1817	0.1825	0.1772	0.1773	0.1805	0.1845	0.1821	0.1841	0.1831	0.1839	0.1835	0.1803	0.1769	0.1783	0.1863	0.1834	0.1732	0.1876	0.1829	0.1842	0.1933	0.186	0.1948	0.1823	0.1806	0.1804	0.0783	0.0778	0.0774	0.0769	0.0774	0.077	0.0772	0.077	0.0766	0.1931	0.1814	0.1802	0.0777	0.0774	0.0775	0.0773	0.0772	0.0769	0.0768	0.0772	0.0771	0.0787	0.0778	0.078	0.0771	0.0782	0.0777	0.0777	0.078	0.077	0.0773	0.0775	0.0772	0.0792	0.0774	0.0769	0.0774	0.0777	0.0777	0.0767	0.0778	0.0768	0.0768	0.0789	0.0768
36843s	0.1884	0.1867	0.1845	0.1817	0.1805	0.1818	0.1936	0.1895	0.1936	0.1954	0.1935	0.1949	0.1981	0.1842	0.1818	0.1844	0.1795	0.1804	0.1936	0.1865	0.1906	0.2003	0.1929	0.2017	0.1907	0.1864	0.1888	0.1809	0.1827	0.1857	0.1893	0.1873	0.1878	0.1878	0.19	0.1881	0.1839	0.1799	0.1832	0.1894	0.1885	0.1777	0.1917	0.1885	0.1902	0.1989	0.1905	0.2	0.187	0.1863	0.1853	0.0786	0.0781	0.0774	0.077	0.0773	0.0772	0.0773	0.0767	0.0765	0.1991	0.1885	0.1856	0.0775	0.0772	0.0775	0.0774	0.0773	0.0769	0.0766	0.0772	0.0769	0.0789	0.0781	0.0782	0.0771	0.0782	0.0772	0.0775	0.0781	0.077	0.0773	0.0779	0.0771	0.0793	0.0777	0.0771	0.0775	0.0778	0.0771	0.0768	0.0779	0.0769	0.0771	0.0788	0.0769
37741s	0.1932	0.1918	0.1883	0.1867	0.1848	0.1867	0.2001	0.1938	0.1988	0.2006	0.2003	0.1999	0.2018	0.1886	0.1858	0.1896	0.1838	0.1851	0.1979	0.191	0.196	0.2029	0.1965	0.2041	0.1965	0.1902	0.1938	0.1875	0.1878	0.1906	0.1948	0.192	0.193	0.1933	0.194	0.1937	0.1862	0.1824	0.1862	0.1939	0.1909	0.1814	0.197	0.1937	0.1936	0.2033	0.1942	0.2047	0.1918	0.1904	0.1895	0.0785	0.0776	0.0772	0.0769	0.0773	0.077	0.0772	0.0773	0.0764	0.2038	0.1916	0.1891	0.0775	0.0773	0.0777	0.0775	0.0771	0.0769	0.0766	0.0772	0.0767	0.0785	0.0778	0.0779	0.0771	0.0782	0.0774	0.0776	0.078	0.0768	0.0774	0.0775	0.077	0.0794	0.0776	0.0769	0.0772	0.0775	0.0776	0.0768	0.0779	0.077	0.0769	0.0788	0.0767
38640s	0.1987	0.1975	0.1942	0.1913	0.1892	0.192	0.2053	0.2006	0.2041	0.2078	0.2063	0.2063	0.2068	0.1929	0.1916	0.1944	0.1888	0.1897	0.2022	0.1965	0.2014	0.2063	0.1994	0.2075	0.2007	0.1964	0.1996	0.1913	0.1932	0.1965	0.2001	0.1978	0.1989	0.1977	0.1987	0.1997	0.1897	0.1866	0.1893	0.1983	0.195	0.1835	0.201	0.1975	0.1989	0.2082	0.2001	0.2102	0.1964	0.1964	0.195	0.0783	0.078	0.0773	0.077	0.0774	0.0778	0.0775	0.0769	0.0765	0.2083	0.1956	0.1933	0.0776	0.0774	0.0776	0.0773	0.0774	0.0769	0.0765	0.0771	0.0769	0.0787	0.0778	0.0781	0.0773	0.0784	0.0772	0.0777	0.0781	0.0766	0.0776	0.0776	0.0772	0.0794	0.0774	0.0769	0.0776	0.0776	0.0776	0.0774	0.0779	0.0769	0.0769	0.0785	0.077
39539s	0.2026	0.2024	0.1986	0.1964	0.1953	0.1965	0.2114	0.2067	0.2098	0.2126	0.2107	0.2134	0.2138	0.1984	0.1955	0.1985	0.1934	0.1951	0.2085	0.2017	0.2067	0.2099	0.2038	0.2122	0.2064	0.2024	0.2032	0.1983	0.1988	0.2022	0.2056	0.203	0.2041	0.2026	0.2048	0.2048	0.1924	0.1914	0.1916	0.2	0.1995	0.1871	0.2076	0.2018	0.2042	0.2132	0.2037	0.2157	0.2022	0.2004	0.2008	0.0787	0.078	0.0775	0.077	0.0772	0.0772	0.0773	0.0769	0.0766	0.2112	0.1997	0.1997	0.0776	0.0772	0.0776	0.0775	0.0773	0.077	0.0767	0.0772	0.0767	0.0786	0.078	0.078	0.0773	0.0783	0.0773	0.0777	0.0782	0.0769	0.0774	0.0777	0.0772	0.0793	0.0777	0.0771	0.078	0.0776	0.0774	0.0768	0.0777	0.077	0.0767	0.0785	0.0769
40437s	0.2103	0.2084	0.2039	0.2034	0.2012	0.2032	0.2168	0.2122	0.2172	0.2194	0.2164	0.218	0.2187	0.2041	0.202	0.2035	0.1983	0.2002	0.2139	0.2066	0.2117	0.2142	0.2065	0.2169	0.2125	0.2064	0.2076	0.2036	0.2041	0.2091	0.2115	0.2092	0.2101	0.2097	0.2121	0.2107	0.1965	0.1927	0.1958	0.2054	0.2023	0.1915	0.2122	0.2087	0.2094	0.2188	0.2093	0.221	0.2078	0.2058	0.2067	0.0787	0.078	0.0772	0.077	0.0773	0.0773	0.0772	0.0769	0.0767	0.2185	0.2046	0.2041	0.0775	0.0775	0.0777	0.0774	0.0774	0.0771	0.0767	0.0771	0.0768	0.0791	0.078	0.0779	0.077	0.0783	0.0773	0.0775	0.0781	0.0769	0.0774	0.0775	0.077	0.0791	0.0775	0.077	0.0781	0.0775	0.0777	0.0766	0.0777	0.077	0.077	0.0787	0.0769
41336s	0.2151	0.2134	0.2102	0.2088	0.2056	0.2089	0.2228	0.2187	0.2229	0.2264	0.224	0.2249	0.2243	0.208	0.2071	0.2072	0.203	0.2043	0.2202	0.2118	0.2188	0.2164	0.2118	0.2203	0.2174	0.2133	0.2143	0.2087	0.2106	0.2137	0.2179	0.2148	0.2167	0.2164	0.2172	0.2162	0.1999	0.1965	0.1994	0.2088	0.2055	0.1951	0.2177	0.2134	0.2144	0.2241	0.2144	0.2262	0.2131	0.2114	0.2114	0.0783	0.0781	0.0772	0.0769	0.0776	0.0777	0.077	0.077	0.0765	0.2223	0.2096	0.2068	0.0775	0.0771	0.0773	0.0776	0.0772	0.0769	0.0764	0.0771	0.0768	0.0785	0.0779	0.078	0.0774	0.0783	0.0775	0.0777	0.078	0.0768	0.0775	0.0778	0.0771	0.0791	0.0775	0.077	0.0779	0.0775	0.0777	0.0766	0.0778	0.0769	0.0766	0.0785	0.0769
42235s	0.2224	0.2195	0.2158	0.2144	0.212	0.2139	0.2296	0.225	0.2308	0.2333	0.2309	0.2319	0.2316	0.2139	0.2128	0.213	0.2077	0.2102	0.2268	0.2175	0.224	0.2209	0.2141	0.2243	0.2254	0.2198	0.2216	0.2147	0.2169	0.2204	0.2235	0.2202	0.2236	0.2203	0.2238	0.2252	0.2033	0.2001	0.2034	0.2133	0.2101	0.1986	0.2252	0.2202	0.2206	0.2285	0.2198	0.2314	0.2195	0.2183	0.2182	0.0785	0.0779	0.0772	0.077	0.0775	0.0771	0.077	0.0771	0.0764	0.2276	0.2139	0.2116	0.0776	0.0771	0.0777	0.0773	0.0771	0.0768	0.0768	0.077	0.0769	0.0787	0.078	0.0777	0.0773	0.0781	0.0774	0.0775	0.0782	0.077	0.0773	0.0775	0.0772	0.0793	0.0774	0.0771	0.0772	0.0776	0.0777	0.0767	0.078	0.0768	0.0767	0.0789	0.077
43133s	0.2285	0.2262	0.2223	0.2184	0.2169	0.2202	0.236	0.231	0.2366	0.2396	0.2379	0.2381	0.2379	0.2193	0.2185	0.22	0.2131	0.2148	0.2314	0.2236	0.2293	0.2248	0.2178	0.2269	0.2312	0.2259	0.2271	0.2201	0.223	0.2265	0.2297	0.228	0.2305	0.2275	0.2298	0.2302	0.2067	0.2021	0.2062	0.2176	0.213	0.2014	0.2281	0.2236	0.2244	0.2336	0.2243	0.2364	0.2255	0.224	0.2217	0.0784	0.078	0.0771	0.0768	0.0773	0.0772	0.0771	0.0769	0.0767	0.2323	0.2191	0.217	0.0773	0.0773	0.0775	0.0776	0.0772	0.0768	0.0767	0.0772	0.0769	0.0787	0.078	0.0781	0.0773	0.0782	0.0773	0.0776	0.0781	0.0769	0.0773	0.0775	0.0771	0.0795	0.0773	0.0768	0.0774	0.0776	0.0777	0.0767	0.0781	0.0768	0.0768	0.0786	0.0767
44032s	0.2348	0.232	0.2274	0.2269	0.2235	0.2261	0.243	0.2374	0.2445	0.2455	0.2436	0.245	0.2435	0.2265	0.2238	0.2248	0.2192	0.2201	0.2369	0.2296	0.2355	0.2288	0.2212	0.2323	0.2371	0.2329	0.2337	0.2284	0.2296	0.2336	0.2378	0.2332	0.2365	0.2351	0.2377	0.2375	0.2099	0.2071	0.2095	0.2212	0.2171	0.2046	0.2346	0.2296	0.2303	0.2397	0.2291	0.2413	0.2324	0.2302	0.2293	0.0783	0.0779	0.0771	0.0768	0.0772	0.0772	0.077	0.077	0.0764	0.239	0.2241	0.2233	0.0773	0.0773	0.0774	0.0772	0.0773	0.0772	0.0764	0.0769	0.0766	0.0788	0.0778	0.078	0.0771	0.0781	0.0773	0.0775	0.0781	0.0767	0.0773	0.0776	0.0767	0.0792	0.0774	0.0769	0.0778	0.0775	0.0774	0.0766	0.0777	0.0768	0.0768	0.0784	0.0769
44930s	0.2419	0.24	0.2365	0.2333	0.231	0.2329	0.2507	0.2466	0.2519	0.2546	0.2526	0.2534	0.2513	0.2321	0.2305	0.23	0.224	0.225	0.2448	0.2358	0.2425	0.2331	0.2263	0.234	0.2443	0.2389	0.2412	0.2352	0.2371	0.2401	0.2445	0.2411	0.2436	0.2433	0.2447	0.2439	0.2127	0.2085	0.2151	0.2244	0.2217	0.2082	0.2415	0.2364	0.2363	0.2453	0.2341	0.2486	0.2386	0.2368	0.2361	0.0783	0.0777	0.077	0.0768	0.077	0.0776	0.077	0.077	0.0764	0.245	0.2315	0.2276	0.0775	0.0771	0.0775	0.0772	0.0772	0.077	0.0766	0.0771	0.0765	0.0786	0.0779	0.078	0.0769	0.078	0.0774	0.0775	0.0782	0.0767	0.0772	0.0774	0.0774	0.0791	0.0773	0.0768	0.0774	0.0775	0.077	0.0768	0.0777	0.0768	0.0767	0.0787	0.0768
45829s	0.2493	0.2476	0.242	0.2393	0.236	0.2392	0.2582	0.2532	0.2603	0.2617	0.2587	0.2609	0.2586	0.2388	0.2382	0.2367	0.2299	0.2323	0.2523	0.2425	0.2497	0.2355	0.2285	0.239	0.2519	0.2468	0.2477	0.2405	0.2433	0.2488	0.2522	0.2476	0.2511	0.2494	0.2506	0.2512	0.2158	0.2131	0.2163	0.2296	0.2242	0.2121	0.248	0.2403	0.2418	0.2513	0.2394	0.2532	0.2459	0.2429	0.2438	0.0784	0.0781	0.0773	0.0768	0.0773	0.0771	0.0771	0.0768	0.0765	0.2507	0.2351	0.2339	0.0775	0.0771	0.0777	0.0774	0.0771	0.077	0.0765	0.0771	0.0767	0.0786	0.0776	0.0778	0.0773	0.0781	0.0772	0.0774	0.0779	0.0769	0.0773	0.0774	0.0771	0.0793	0.0775	0.0769	0.0772	0.0778	0.077	0.0767	0.0775	0.0768	0.0766	0.0786	0.0768
46728s	0.2601	0.2568	0.2498	0.248	0.2451	0.2475	0.2671	0.2621	0.2685	0.2711	0.2689	0.27	0.2703	0.2481	0.2464	0.2465	0.2384	0.2405	0.2604	0.2524	0.2589	0.2403	0.2337	0.2433	0.2607	0.2555	0.258	0.2529	0.2529	0.2593	0.2625	0.2573	0.2607	0.2583	0.2612	0.2605	0.2223	0.2178	0.2219	0.2359	0.2309	0.2162	0.2554	0.2481	0.2503	0.2577	0.2496	0.262	0.2579	0.2549	0.2538	0.079	0.0785	0.0777	0.0773	0.0778	0.0772	0.0775	0.0771	0.0769	0.2578	0.2428	0.2393	0.0781	0.0777	0.0781	0.0778	0.0775	0.0772	0.077	0.0774	0.0769	0.0791	0.0786	0.0785	0.0777	0.0787	0.0778	0.0782	0.0785	0.0773	0.0776	0.0777	0.0773	0.0802	0.078	0.0772	0.0783	0.0782	0.0775	0.077	0.078	0.0771	0.0771	0.0794	0.0769
47626s	0.2667	0.2623	0.2587	0.2551	0.2519	0.2561	0.2755	0.2701	0.2782	0.2789	0.2756	0.2791	0.2767	0.255	0.2538	0.2509	0.2452	0.2463	0.2664	0.2577	0.2642	0.2435	0.2363	0.2462	0.2676	0.2631	0.2662	0.2607	0.2618	0.2669	0.2689	0.2656	0.2681	0.2674	0.269	0.2676	0.224	0.221	0.2229	0.2377	0.2326	0.2213	0.2621	0.2555	0.2566	0.2625	0.2528	0.2672	0.2653	0.262	0.2608	0.0791	0.0784	0.0775	0.0775	0.0777	0.0774	0.0776	0.0773	0.0769	0.2636	0.2496	0.246	0.078	0.0776	0.0781	0.0777	0.0776	0.0773	0.0771	0.0774	0.077	0.079	0.0783	0.0786	0.0776	0.0789	0.0776	0.0782	0.0911	0.0772	0.0776	0.078	0.0773	0.08	0.0778	0.0772	0.0775	0.078	0.0772	0.0769	0.0779	0.077	0.077	0.0788	0.077
48525s	0.2725	0.2691	0.2637	0.2604	0.2589	0.2616	0.2851	0.276	0.2827	0.2864	0.2847	0.2851	0.2806	0.2598	0.2582	0.2541	0.2483	0.2507	0.2722	0.2626	0.2711	0.2472	0.2384	0.2477	0.2742	0.2682	0.2706	0.2659	0.2677	0.2721	0.2764	0.2745	0.2744	0.2729	0.2775	0.2749	0.2244	0.2222	0.2259	0.2392	0.2349	0.223	0.2651	0.259	0.2607	0.2684	0.2573	0.2727	0.2666	0.264	0.264	0.0785	0.0782	0.0771	0.0769	0.0773	0.0771	0.0769	0.0771	0.0765	0.2666	0.2521	0.2495	0.0777	0.0774	0.0776	0.0776	0.0773	0.077	0.0768	0.077	0.0767	0.0801	0.0778	0.078	0.0772	0.078	0.0772	0.0775	0.078	0.0767	0.0775	0.0775	0.0772	0.0792	0.0775	0.0769	0.0772	0.0776	0.077	0.077	0.0778	0.0769	0.077	0.0786	0.0771
49423s	0.2796	0.2767	0.2721	0.2683	0.2662	0.2702	0.2925	0.2856	0.2938	0.2949	0.292	0.2946	0.2904	0.2664	0.2657	0.261	0.2546	0.2571	0.2808	0.2706	0.2783	0.2509	0.2434	0.2528	0.28	0.2772	0.279	0.2734	0.2755	0.2801	0.2848	0.2794	0.2836	0.281	0.2837	0.2846	0.229	0.2254	0.2303	0.2431	0.2388	0.2266	0.2705	0.2652	0.2674	0.2751	0.2623	0.2781	0.2756	0.273	0.2714	0.0784	0.078	0.0774	0.077	0.0772	0.0771	0.0772	0.077	0.0764	0.2746	0.2572	0.2552	0.0774	0.0771	0.0775	0.0774	0.0771	0.0771	0.0769	0.0769	0.0767	0.08	0.078	0.0781	0.0773	0.0781	0.0774	0.0776	0.0781	0.0768	0.0773	0.0777	0.0772	0.0792	0.0774	0.0769	0.078	0.0775	0.0771	0.0766	0.0779	0.0767	0.077	0.0786	0.0768
50322s	0.2909	0.2853	0.281	0.2781	0.2745	0.2776	0.3024	0.2939	0.3026	0.3062	0.3025	0.3036	0.3002	0.277	0.2758	0.2707	0.2633	0.2662	0.2909	0.2801	0.2885	0.2552	0.2465	0.2574	0.2931	0.2862	0.2894	0.2855	0.2867	0.2919	0.294	0.2904	0.2936	0.291	0.2947	0.2922	0.2327	0.2288	0.2316	0.248	0.245	0.2299	0.2811	0.2733	0.2745	0.2821	0.2698	0.2852	0.2876	0.2855	0.2838	0.0791	0.0785	0.0776	0.0775	0.0779	0.0782	0.0775	0.077	0.0769	0.2812	0.2654	0.2642	0.078	0.0778	0.078	0.0779	0.0775	0.0773	0.0772	0.0772	0.0772	0.0812	0.0788	0.0786	0.0778	0.0789	0.0779	0.0781	0.0785	0.0772	0.0776	0.0779	0.0776	0.0801	0.0781	0.0774	0.0776	0.0783	0.0777	0.0769	0.078	0.0772	0.0769	0.0795	0.0769
51221s	0.2965	0.2937	0.2897	0.2845	0.2835	0.2871	0.3106	0.3042	0.3107	0.3137	0.3109	0.313	0.3066	0.2818	0.2819	0.2747	0.2685	0.2715	0.2965	0.2856	0.2947	0.2579	0.2496	0.2608	0.2993	0.2939	0.2938	0.2906	0.2923	0.2988	0.3026	0.2973	0.3005	0.2982	0.3014	0.3017	0.235	0.2301	0.2355	0.2516	0.248	0.2321	0.2849	0.2784	0.279	0.2877	0.2737	0.2899	0.2917	0.2899	0.2878	0.0782	0.0779	0.0772	0.0768	0.0772	0.0771	0.0771	0.0768	0.0765	0.2861	0.2688	0.2668	0.0772	0.0771	0.0775	0.0773	0.0769	0.0769	0.0766	0.077	0.0767	0.0798	0.0778	0.0779	0.077	0.0781	0.0772	0.0774	0.078	0.0767	0.0774	0.0774	0.077	0.0793	0.077	0.0768	0.0773	0.0774	0.077	0.0767	0.0775	0.0768	0.0769	0.0784	0.0768
52119s	0.3072	0.3012	0.2975	0.2922	0.2906	0.2944	0.3196	0.312	0.3206	0.3234	0.3192	0.3225	0.3172	0.2896	0.2879	0.282	0.2757	0.2781	0.3047	0.2933	0.3017	0.26	0.2529	0.2616	0.3069	0.3021	0.3036	0.3005	0.3023	0.3074	0.3113	0.3062	0.3095	0.3092	0.3122	0.3099	0.2389	0.2348	0.2392	0.2529	0.2481	0.2355	0.2924	0.2862	0.2873	0.2921	0.2782	0.2954	0.3018	0.2987	0.2959	0.0782	0.078	0.077	0.0769	0.0772	0.0775	0.0771	0.0766	0.0764	0.2913	0.2751	0.2737	0.0776	0.0771	0.0775	0.0771	0.0771	0.0767	0.0767	0.0772	0.0767	0.0801	0.0778	0.0778	0.0772	0.078	0.0774	0.0777	0.0778	0.0768	0.0772	0.0775	0.077	0.0793	0.0774	0.0772	0.0774	0.0777	0.0771	0.0767	0.0778	0.0766	0.0768	0.0784	0.0769
53018s	0.3171	0.3129	0.3052	0.3024	0.2991	0.304	0.3295	0.3218	0.3301	0.3337	0.3292	0.3341	0.3278	0.2988	0.2958	0.2903	0.2827	0.285	0.3131	0.3017	0.311	0.262	0.2571	0.267	0.3175	0.3093	0.3125	0.3104	0.3138	0.3199	0.3197	0.3159	0.32	0.3162	0.3209	0.32	0.2408	0.2364	0.2422	0.2577	0.2545	0.2393	0.2989	0.2915	0.2932	0.2992	0.2873	0.3028	0.3098	0.3066	0.3052	0.0783	0.0779	0.0771	0.0769	0.0773	0.0768	0.077	0.0767	0.0765	0.3001	0.2826	0.2791	0.0774	0.0772	0.0775	0.0772	0.0772	0.0769	0.0767	0.0773	0.0765	0.08	0.0778	0.0779	0.077	0.078	0.0774	0.0777	0.0782	0.0768	0.0771	0.0779	0.077	0.0792	0.0773	0.0771	0.0769	0.0776	0.0769	0.0762	0.078	0.0767	0.0768	0.0783	0.0765
53917s	0.3244	0.3195	0.3147	0.3119	0.309	0.3135	0.3413	0.3307	0.3412	0.3425	0.3406	0.3435	0.3337	0.3064	0.3054	0.2977	0.29	0.2933	0.3217	0.3096	0.3195	0.2666	0.2586	0.2703	0.3258	0.3195	0.3231	0.3197	0.3224	0.328	0.3306	0.3265	0.3302	0.3269	0.33	0.3286	0.2438	0.24	0.2436	0.2627	0.2571	0.2414	0.305	0.2997	0.2983	0.3049	0.2928	0.3108	0.3193	0.3145	0.3145	0.0783	0.0777	0.0769	0.077	0.0772	0.0768	0.077	0.0767	0.0763	0.3031	0.2856	0.285	0.0774	0.077	0.0773	0.0773	0.0768	0.077	0.0766	0.0771	0.0767	0.08	0.0778	0.0778	0.0773	0.0781	0.0772	0.0775	0.0777	0.0767	0.0771	0.0773	0.0769	0.0791	0.0773	0.0768	0.0775	0.0773	0.0771	0.0766	0.0773	0.0765	0.0766	0.0783	0.0768
54815s	0.3364	0.3304	0.3248	0.32	0.3189	0.3234	0.3503	0.3423	0.3526	0.3531	0.3511	0.3537	0.3451	0.3159	0.3142	0.3057	0.2986	0.3008	0.3283	0.3189	0.3296	0.2713	0.2637	0.2739	0.3361	0.3285	0.3314	0.3294	0.3323	0.3396	0.3397	0.3337	0.3408	0.338	0.3422	0.3406	0.2471	0.2423	0.2469	0.2664	0.26	0.2447	0.3127	0.305	0.3054	0.313	0.3062	0.3165	0.3283	0.3251	0.3243	0.0784	0.0778	0.0773	0.0769	0.0771	0.0775	0.077	0.0768	0.0764	0.3116	0.2942	0.2921	0.0774	0.0769	0.0774	0.0773	0.0769	0.0768	0.0765	0.077	0.0767	0.0801	0.0777	0.0778	0.0771	0.0779	0.0771	0.0776	0.078	0.0767	0.077	0.0773	0.077	0.0791	0.0774	0.077	0.0773	0.0774	0.0769	0.0767	0.0777	0.0768	0.0767	0.0783	0.0767
55714s	0.3455	0.3389	0.3346	0.3314	0.3278	0.3315	0.3618	0.3528	0.3627	0.3649	0.3595	0.3659	0.3545	0.3243	0.3247	0.314	0.3052	0.3094	0.3408	0.3268	0.3378	0.2746	0.2663	0.2773	0.3431	0.3377	0.3402	0.3392	0.3428	0.3494	0.3505	0.3456	0.3514	0.3469	0.3517	0.3509	0.2492	0.2446	0.2494	0.2698	0.2659	0.2492	0.3181	0.3111	0.3126	0.3192	0.3062	0.3245	0.3385	0.3337	0.3345	0.0785	0.0776	0.077	0.0768	0.0771	0.0769	0.0769	0.0768	0.0764	0.3192	0.302	0.297	0.0774	0.077	0.0775	0.0772	0.0769	0.0769	0.0765	0.0769	0.0766	0.0798	0.0778	0.0778	0.077	0.0779	0.0771	0.0774	0.078	0.0768	0.077	0.0775	0.077	0.0792	0.0773	0.0769	0.0771	0.0774	0.0767	0.0764	0.0774	0.0767	0.0768	0.0785	0.0767
56612s	0.3586	0.35	0.3442	0.3417	0.337	0.3426	0.3728	0.362	0.3728	0.376	0.3727	0.3764	0.3654	0.3357	0.3324	0.3221	0.3146	0.3182	0.3496	0.337	0.3489	0.2789	0.2677	0.2802	0.3563	0.3498	0.3529	0.351	0.355	0.3618	0.3634	0.3581	0.3624	0.3587	0.3622	0.362	0.2536	0.2487	0.2523	0.2743	0.2688	0.252	0.3259	0.3178	0.3202	0.3268	0.3106	0.3306	0.3498	0.3444	0.3435	0.0783	0.0776	0.0772	0.0768	0.077	0.0769	0.0769	0.0767	0.0763	0.326	0.3094	0.3045	0.0774	0.077	0.0776	0.077	0.0771	0.0767	0.0765	0.0768	0.0767	0.0799	0.0778	0.0778	0.077	0.0779	0.077	0.0774	0.078	0.0768	0.0772	0.0774	0.077	0.0792	0.0774	0.0767	0.0771	0.0773	0.0768	0.0764	0.0775	0.0768	0.0766	0.0785	0.0766
57511s	0.3656	0.3612	0.3537	0.3509	0.3482	0.3532	0.3828	0.3741	0.3853	0.3878	0.3826	0.3859	0.3758	0.3463	0.3431	0.3305	0.3225	0.3259	0.3587	0.3462	0.3579	0.2792	0.2705	0.2827	0.3653	0.3604	0.362	0.3611	0.3657	0.37	0.3718	0.3672	0.3717	0.3681	0.3745	0.3724	0.2544	0.2502	0.2557	0.2751	0.2707	0.2566	0.3342	0.3234	0.3265	0.3323	0.3187	0.3366	0.3581	0.3558	0.3547	0.0782	0.0779	0.0771	0.0766	0.0771	0.0775	0.077	0.0767	0.0763	0.3314	0.3149	0.3108	0.0774	0.0769	0.0771	0.0781	0.077	0.0767	0.0767	0.077	0.0764	0.0799	0.0776	0.0778	0.0771	0.0782	0.0771	0.0771	0.0778	0.0763	0.0768	0.0772	0.0771	0.0792	0.0775	0.0766	0.0771	0.0774	0.0766	0.0763	0.0774	0.0764	0.0767	0.0782	0.0764
58410s	0.3778	0.3707	0.3633	0.3613	0.3587	0.3623	0.3951	0.3855	0.3952	0.3977	0.3941	0.3963	0.3873	0.3545	0.3526	0.3407	0.3318	0.3354	0.3677	0.3565	0.3651	0.2817	0.274	0.2856	0.3755	0.3698	0.3728	0.3726	0.3747	0.3842	0.3825	0.3787	0.3825	0.3804	0.3832	0.3835	0.2585	0.2545	0.2586	0.2814	0.2737	0.2598	0.3429	0.3316	0.3346	0.3395	0.3234	0.3446	0.3707	0.3648	0.3657	0.0784	0.0776	0.0769	0.0768	0.0769	0.0765	0.077	0.0766	0.0762	0.3412	0.3206	0.3179	0.0774	0.077	0.0773	0.077	0.0769	0.0767	0.0765	0.077	0.0767	0.08	0.0777	0.0776	0.0769	0.0779	0.077	0.0772	0.0778	0.0766	0.077	0.0772	0.0767	0.0787	0.0775	0.0766	0.0768	0.0774	0.077	0.0765	0.0778	0.0767	0.0765	0.0784	0.0765
59308s	0.3875	0.3809	0.3757	0.3718	0.3677	0.3738	0.4048	0.3958	0.4057	0.4081	0.4052	0.4055	0.3964	0.3648	0.3644	0.3488	0.341	0.343	0.3783	0.3647	0.3771	0.2878	0.2777	0.2886	0.3873	0.3822	0.3843	0.3827	0.3867	0.3944	0.3944	0.3883	0.3942	0.3901	0.3958	0.393	0.2605	0.256	0.2621	0.2851	0.2797	0.2629	0.3483	0.3397	0.3413	0.3461	0.33	0.3507	0.3803	0.3773	0.375	0.0784	0.0777	0.077	0.0766	0.077	0.0766	0.0768	0.0766	0.0764	0.3467	0.3272	0.3241	0.0775	0.0767	0.0773	0.0777	0.077	0.0767	0.0763	0.0767	0.0764	0.0797	0.0777	0.0777	0.0769	0.0779	0.0782	0.0774	0.078	0.0766	0.077	0.0773	0.0771	0.0792	0.0773	0.0769	0.077	0.0774	0.0768	0.0763	0.0777	0.0766	0.0765	0.0782	0.0766
60207s	0.3986	0.3918	0.3867	0.3813	0.3794	0.3851	0.4124	0.4041	0.4127	0.4162	0.4123	0.4143	0.4069	0.3775	0.3752	0.3575	0.3487	0.3521	0.3865	0.3756	0.3855	0.2879	0.2784	0.2924	0.397	0.3919	0.3949	0.3923	0.3968	0.404	0.4031	0.4014	0.4047	0.4017	0.4038	0.4041	0.2642	0.2603	0.2633	0.2882	0.2825	0.2659	0.3556	0.3437	0.3471	0.3537	0.3364	0.3575	0.3914	0.3871	0.3868	0.0781	0.0776	0.0769	0.0767	0.0768	0.0774	0.0769	0.0765	0.0762	0.3547	0.3338	0.3305	0.0773	0.0768	0.0772	0.0781	0.0765	0.0766	0.0763	0.0767	0.0765	0.0797	0.0775	0.0777	0.0768	0.078	0.077	0.0773	0.0778	0.0766	0.077	0.0775	0.0769	0.0791	0.0772	0.077	0.0775	0.0773	0.0769	0.0765	0.0773	0.0765	0.0767	0.0784	0.0764
61106s	0.4085	0.4035	0.3966	0.3954	0.3901	0.3958	0.422	0.4145	0.4224	0.425	0.4245	0.4244	0.4189	0.3894	0.3881	0.3704	0.3618	0.3647	0.3985	0.3867	0.397	0.2924	0.2849	0.2959	0.4082	0.4053	0.4089	0.4048	0.4073	0.4138	0.4155	0.4101	0.414	0.4106	0.4164	0.4129	0.2668	0.2614	0.2677	0.2928	0.2874	0.2714	0.3648	0.3544	0.357	0.3602	0.3461	0.3666	0.4037	0.4006	0.4002	0.0787	0.0783	0.0777	0.0772	0.0775	0.0779	0.0771	0.0768	0.0765	0.3648	0.3439	0.3391	0.0776	0.0773	0.0777	0.0774	0.0771	0.0769	0.0767	0.0769	0.0767	0.0807	0.0783	0.0785	0.0775	0.0784	0.0774	0.0778	0.0783	0.0769	0.0772	0.0778	0.0775	0.0796	0.0778	0.0771	0.0773	0.0779	0.0772	0.0767	0.0779	0.0769	0.0768	0.0788	0.0768
62004s	0.416	0.4123	0.4048	0.4031	0.4019	0.4036	0.4288	0.422	0.4293	0.4319	0.4299	0.4294	0.4214	0.3967	0.3959	0.3767	0.3681	0.3686	0.4056	0.3954	0.4027	0.296	0.2871	0.2991	0.4161	0.4112	0.4139	0.4085	0.4127	0.4172	0.4225	0.4189	0.423	0.4184	0.4221	0.4214	0.2691	0.2634	0.268	0.2942	0.2894	0.2735	0.37	0.3614	0.3647	0.3657	0.351	0.3742	0.411	0.4076	0.4071	0.0782	0.078	0.0769	0.0765	0.0769	0.0767	0.0771	0.0767	0.0762	0.369	0.3477	0.3451	0.0772	0.0768	0.0771	0.0769	0.0768	0.0768	0.0764	0.0767	0.0766	0.0797	0.0776	0.0776	0.0769	0.078	0.077	0.0773	0.0778	0.0767	0.077	0.0773	0.0768	0.0788	0.0774	0.0767	0.0769	0.0773	0.0767	0.0776	0.0774	0.0768	0.0767	0.0784	0.0767
62903s	0.4205	0.4207	0.413	0.413	0.4086	0.4103	0.4362	0.4288	0.4359	0.4393	0.4364	0.4366	0.43	0.4056	0.4047	0.3837	0.3767	0.3802	0.4111	0.4023	0.4111	0.2963	0.2883	0.3011	0.4223	0.4191	0.4238	0.4175	0.4199	0.4238	0.4293	0.4247	0.4297	0.426	0.4294	0.428	0.2703	0.2671	0.273	0.2972	0.2911	0.2761	0.3772	0.3678	0.3718	0.3727	0.3584	0.3812	0.4176	0.4156	0.416	0.0782	0.0774	0.0772	0.0768	0.077	0.0771	0.0767	0.0765	0.076	0.3757	0.3562	0.3517	0.0772	0.0769	0.0772	0.0772	0.0767	0.0766	0.0764	0.0768	0.0762	0.0798	0.0776	0.0776	0.0768	0.0779	0.077	0.0772	0.078	0.0766	0.0772	0.0771	0.0772	0.0789	0.0774	0.0767	0.0776	0.0773	0.0773	0.0763	0.0774	0.0763	0.0764	0.0781	0.0765
63801s	0.4296	0.4265	0.4235	0.4209	0.4164	0.4228	0.4422	0.435	0.4392	0.4443	0.4435	0.4417	0.4367	0.4142	0.414	0.3918	0.3831	0.3882	0.4191	0.4087	0.4166	0.3014	0.2916	0.3067	0.4315	0.4285	0.4323	0.4238	0.4256	0.4314	0.4346	0.4322	0.4344	0.4314	0.4364	0.4358	0.2736	0.2689	0.2754	0.3026	0.2959	0.2817	0.3854	0.3761	0.3772	0.3814	0.3637	0.3864	0.4278	0.4247	0.4243	0.0783	0.0772	0.0765	0.0767	0.0769	0.077	0.0766	0.0764	0.0761	0.3846	0.3635	0.3589	0.0771	0.0771	0.077	0.0769	0.0766	0.0766	0.0764	0.0767	0.0764	0.0799	0.0776	0.0776	0.0768	0.0777	0.0771	0.0772	0.0777	0.0766	0.0771	0.0773	0.0763	0.0791	0.0769	0.0765	0.0768	0.0772	0.0768	0.0763	0.0773	0.0763	0.0764	0.0781	0.0765
64700s	0.4351	0.4337	0.4295	0.4266	0.424	0.4271	0.4463	0.4407	0.4475	0.4494	0.4487	0.446	0.4424	0.4222	0.4215	0.3988	0.3927	0.3943	0.4232	0.4152	0.4231	0.304	0.2932	0.3062	0.4385	0.4345	0.4368	0.4292	0.4312	0.4372	0.4414	0.4377	0.4423	0.4378	0.4398	0.4407	0.2763	0.272	0.2751	0.3063	0.3005	0.2849	0.3906	0.3841	0.3863	0.386	0.3934	0.3926	0.4334	0.4319	0.4297	0.0779	0.0774	0.0767	0.0763	0.0768	0.0767	0.0767	0.0766	0.0761	0.3893	0.3707	0.3645	0.0772	0.0766	0.0769	0.0769	0.0767	0.0765	0.0763	0.0766	0.0762	0.0796	0.0775	0.0775	0.0765	0.0781	0.0771	0.0771	0.0777	0.0765	0.077	0.0773	0.0766	0.0787	0.0772	0.0765	0.0768	0.0773	0.0765	0.0761	0.0774	0.0763	0.0764	0.078	0.0765
65599s	0.4405	0.4411	0.4347	0.4326	0.4305	0.4358	0.4508	0.4471	0.4506	0.4567	0.4544	0.4503	0.4474	0.4296	0.4262	0.4071	0.3989	0.4036	0.4289	0.4214	0.4284	0.3067	0.2965	0.31	0.441	0.4402	0.4428	0.4331	0.4366	0.441	0.447	0.4443	0.4479	0.4453	0.4449	0.446	0.2781	0.2751	0.2806	0.3114	0.3031	0.2878	0.4008	0.3877	0.3934	0.3906	0.3762	0.3985	0.4395	0.4391	0.4668	0.078	0.0776	0.0767	0.0763	0.0769	0.0767	0.0768	0.0767	0.076	0.3973	0.3756	0.3751	0.0772	0.0769	0.0768	0.0765	0.0766	0.0767	0.0762	0.0767	0.0764	0.0796	0.0775	0.0774	0.0768	0.0777	0.0769	0.0771	0.0779	0.0767	0.0769	0.0771	0.077	0.0789	0.0772	0.0764	0.0771	0.0771	0.0768	0.0762	0.077	0.0761	0.0767	0.078	0.0762
66497s	0.4449	0.4446	0.4401	0.4387	0.4363	0.4399	0.4558	0.4495	0.4551	0.4584	0.4583	0.4548	0.451	0.437	0.4335	0.4125	0.4074	0.4087	0.4343	0.4285	0.4354	0.3103	0.2996	0.314	0.4488	0.4463	0.4503	0.4381	0.4408	0.4477	0.4537	0.4505	0.4527	0.4483	0.4508	0.4504	0.2817	0.2767	0.2839	0.3159	0.309	0.2915	0.4084	0.3979	0.4008	0.4005	0.3844	0.4071	0.4465	0.4439	0.4431	0.0781	0.0772	0.0768	0.0764	0.0768	0.0771	0.0769	0.0766	0.0757	0.4074	0.3834	0.3809	0.0771	0.0765	0.077	0.0769	0.0767	0.0767	0.0761	0.0766	0.0763	0.0795	0.0775	0.0775	0.0766	0.0777	0.0767	0.0771	0.0776	0.0763	0.0771	0.0772	0.0768	0.0788	0.0773	0.0765	0.0768	0.0772	0.0765	0.0761	0.0773	0.0765	0.0766	0.078	0.0764
67396s	0.4514	0.4496	0.4488	0.4448	0.443	0.446	0.4604	0.4556	0.4615	0.4648	0.4627	0.4578	0.4594	0.4446	0.441	0.4217	0.4156	0.418	0.44	0.4331	0.4409	0.3128	0.3033	0.3161	0.4552	0.4555	0.4569	0.4454	0.4469	0.4508	0.4601	0.4573	0.4598	0.4553	0.4557	0.4564	0.286	0.2805	0.2859	0.3232	0.3148	0.2992	0.4155	0.4054	0.4063	0.4084	0.3915	0.4124	0.4549	0.451	0.452	0.0787	0.0779	0.0771	0.0772	0.0771	0.077	0.077	0.0769	0.0763	0.4119	0.3937	0.3908	0.0775	0.0773	0.0775	0.0772	0.077	0.0769	0.0764	0.0769	0.0764	0.0805	0.0782	0.0779	0.0773	0.0782	0.0772	0.0777	0.0781	0.0768	0.0771	0.0775	0.077	0.0794	0.0777	0.0768	0.0774	0.0778	0.0771	0.0767	0.0776	0.0766	0.0765	0.0783	0.0766
68294s	0.4529	0.4522	0.4502	0.4471	0.4478	0.4486	0.4631	0.4566	0.4628	0.4649	0.4658	0.4598	0.4595	0.4465	0.4437	0.4259	0.4183	0.421	0.4417	0.4372	0.4416	0.3136	0.3064	0.3181	0.4565	0.4579	0.4577	0.4441	0.4494	0.453	0.461	0.4581	0.4592	0.4557	0.4601	0.4587	0.2855	0.2821	0.2875	0.3242	0.318	0.299	0.4203	0.4123	0.4133	0.4113	0.397	0.4173	0.4556	0.4545	0.4526	0.078	0.0773	0.0766	0.0761	0.0769	0.0771	0.0767	0.0761	0.076	0.417	0.3974	0.3928	0.0772	0.077	0.0769	0.0774	0.0766	0.0765	0.0763	0.0766	0.076	0.0795	0.0777	0.0774	0.0765	0.0777	0.077	0.077	0.0777	0.0764	0.0768	0.0771	0.0765	0.0787	0.0773	0.0766	0.0768	0.0773	0.0765	0.0763	0.0774	0.0763	0.0764	0.0781	0.0763
69193s	0.4568	0.4578	0.4545	0.453	0.4507	0.4548	0.4663	0.4621	0.4652	0.4701	0.4696	0.4655	0.4657	0.4496	0.4497	0.4294	0.4257	0.4255	0.444	0.4415	0.4459	0.3167	0.3067	0.3211	0.4606	0.4604	0.4635	0.4493	0.4527	0.4567	0.4622	0.4608	0.4642	0.46	0.462	0.4633	0.2904	0.2841	0.2927	0.3275	0.3208	0.3041	0.4273	0.4194	0.421	0.4163	0.402	0.421	0.4603	0.4581	0.4572	0.0779	0.0775	0.0767	0.0767	0.077	0.0767	0.0765	0.0765	0.0762	0.4226	0.4043	0.4004	0.0773	0.077	0.0772	0.0768	0.0768	0.0762	0.0764	0.0767	0.0763	0.0796	0.0777	0.0779	0.0768	0.0777	0.0778	0.0771	0.0775	0.0768	0.0771	0.0773	0.0767	0.0789	0.077	0.0764	0.077	0.0774	0.0764	0.0762	0.0774	0.0765	0.0766	0.0784	0.0765
70092s	0.46	0.4619	0.4578	0.4568	0.4531	0.4572	0.468	0.4634	0.4676	0.4726	0.4705	0.4659	0.466	0.4556	0.4513	0.4344	0.429	0.4293	0.4468	0.4434	0.4481	0.3174	0.3106	0.3248	0.4632	0.4627	0.466	0.4503	0.4554	0.4588	0.4665	0.4653	0.467	0.4642	0.4633	0.4644	0.2928	0.2868	0.2917	0.3318	0.3252	0.3088	0.4344	0.4245	0.4251	0.4208	0.4067	0.425	0.4613	0.46	0.4603	0.078	0.0775	0.0766	0.0765	0.077	0.0765	0.0767	0.0766	0.076	0.4279	0.41	0.4071	0.0771	0.0767	0.077	0.0771	0.0769	0.0768	0.0762	0.0768	0.0765	0.0797	0.0775	0.0775	0.0768	0.0778	0.077	0.0772	0.0777	0.0764	0.077	0.0772	0.0765	0.0787	0.0771	0.0766	0.0772	0.0769	0.0766	0.0762	0.0772	0.0763	0.0764	0.0781	0.0765
70990s	0.463	0.4664	0.462	0.4602	0.4581	0.4601	0.4706	0.4669	0.4692	0.4741	0.4738	0.4706	0.4691	0.4594	0.4565	0.4361	0.4331	0.4353	0.4509	0.4454	0.453	0.322	0.3125	0.3265	0.4676	0.4675	0.4707	0.4557	0.4575	0.4601	0.4698	0.4686	0.4691	0.4674	0.4684	0.4656	0.2957	0.2889	0.2965	0.337	0.3297	0.3115	0.4385	0.4336	0.4314	0.4244	0.4116	0.4292	0.4663	0.4639	0.4645	0.0782	0.0775	0.0767	0.0765	0.0769	0.0765	0.0767	0.0765	0.0761	0.4306	0.4185	0.4106	0.0771	0.0769	0.0772	0.0782	0.0766	0.0766	0.0765	0.0768	0.0765	0.0795	0.0774	0.0774	0.0767	0.0778	0.077	0.0771	0.0778	0.0763	0.077	0.0772	0.0768	0.0788	0.077	0.0768	0.0768	0.0773	0.0767	0.0761	0.0774	0.0764	0.0765	0.0782	0.0763
71889s	0.4657	0.4683	0.4658	0.4616	0.4603	0.4658	0.474	0.4694	0.4727	0.4778	0.4771	0.4703	0.4713	0.4642	0.4596	0.4404	0.4375	0.438	0.4535	0.448	0.455	0.3258	0.3157	0.3298	0.4692	0.471	0.4736	0.4567	0.4593	0.464	0.4729	0.4709	0.4729	0.4687	0.4692	0.4711	0.2977	0.2921	0.2986	0.3411	0.3346	0.3176	0.4461	0.4371	0.4388	0.43	0.4174	0.4338	0.4699	0.4687	0.4682	0.0781	0.0774	0.077	0.0764	0.0769	0.0766	0.0765	0.0763	0.0761	0.434	0.4196	0.4168	0.0769	0.0769	0.077	0.0769	0.0767	0.0764	0.0762	0.0768	0.0763	0.0795	0.0775	0.0776	0.0768	0.0775	0.0769	0.0771	0.0778	0.0765	0.077	0.0772	0.0766	0.0787	0.0772	0.0765	0.077	0.0772	0.0767	0.0761	0.0774	0.0762	0.0763	0.0782	0.0764
72788s	0.4681	0.4699	0.468	0.4661	0.4628	0.4667	0.4756	0.4717	0.475	0.4809	0.48	0.4741	0.475	0.4683	0.4645	0.445	0.4418	0.442	0.4553	0.4522	0.4573	0.328	0.3172	0.333	0.4733	0.4751	0.4777	0.4616	0.4645	0.467	0.4778	0.4758	0.476	0.4729	0.473	0.4724	0.3013	0.2962	0.3036	0.3482	0.338	0.3236	0.4489	0.4417	0.4435	0.4293	0.4217	0.4385	0.4747	0.4732	0.4748	0.0787	0.0781	0.0773	0.077	0.0775	0.0768	0.0771	0.0769	0.0764	0.4397	0.4252	0.4235	0.0774	0.0775	0.0777	0.0782	0.0772	0.0768	0.0765	0.0768	0.0765	0.0807	0.078	0.0782	0.0774	0.0783	0.0774	0.0777	0.0782	0.0768	0.0773	0.0775	0.0771	0.0796	0.0776	0.077	0.0768	0.0777	0.0771	0.0765	0.0774	0.0766	0.0765	0.0785	0.0765
73686s	0.4705	0.4719	0.4709	0.4671	0.4673	0.4682	0.4769	0.4707	0.4756	0.481	0.4804	0.4747	0.4757	0.4666	0.4639	0.4468	0.4413	0.4432	0.458	0.4543	0.4579	0.3296	0.3192	0.3338	0.4748	0.4748	0.4776	0.4597	0.4624	0.4652	0.4776	0.4747	0.4762	0.4752	0.4733	0.4727	0.3034	0.2983	0.3034	0.3506	0.3431	0.3266	0.4539	0.4469	0.4492	0.4332	0.4217	0.4371	0.4757	0.4732	0.4732	0.0781	0.0776	0.0768	0.0766	0.0768	0.0766	0.0765	0.0766	0.076	0.4402	0.4283	0.4257	0.077	0.0767	0.0772	0.0769	0.0768	0.0766	0.0761	0.0769	0.0764	0.0796	0.0775	0.0775	0.0767	0.0778	0.0769	0.077	0.0776	0.0764	0.0769	0.0772	0.0765	0.0788	0.077	0.0766	0.0771	0.0771	0.0766	0.0762	0.077	0.0765	0.0762	0.0781	0.0763
74585s	0.4733	0.4758	0.4726	0.4714	0.4688	0.471	0.4813	0.4772	0.4795	0.4837	0.4835	0.4771	0.4787	0.4701	0.4672	0.4486	0.445	0.4444	0.4596	0.4571	0.4614	0.3313	0.322	0.3389	0.4779	0.4773	0.4805	0.4642	0.4674	0.4695	0.4801	0.4794	0.4783	0.4774	0.477	0.4766	0.3061	0.3028	0.3058	0.3553	0.3505	0.3305	0.4574	0.4514	0.4517	0.4367	0.4284	0.4405	0.4773	0.474	0.4739	0.078	0.0774	0.0768	0.0763	0.0767	0.0766	0.0769	0.0763	0.0759	0.442	0.4304	0.4303	0.0771	0.0767	0.0771	0.0768	0.0767	0.0765	0.0761	0.0768	0.0763	0.0798	0.0774	0.0773	0.0767	0.0776	0.0766	0.0772	0.0777	0.0763	0.077	0.0771	0.0766	0.0787	0.0772	0.0765	0.0768	0.0771	0.0765	0.076	0.0773	0.0765	0.0763	0.0781	0.0765
75483s	0.4739	0.4756	0.4739	0.4723	0.4721	0.4739	0.4817	0.4755	0.4797	0.4852	0.4838	0.4787	0.4793	0.4719	0.4714	0.4499	0.4477	0.447	0.4618	0.4585	0.4615	0.3353	0.3239	0.3385	0.48	0.4796	0.4819	0.4648	0.4682	0.4707	0.4819	0.4812	0.4803	0.4772	0.4804	0.4776	0.3096	0.3035	0.3099	0.3597	0.3522	0.3354	0.4591	0.4557	0.4552	0.439	0.4307	0.4413	0.4792	0.4759	0.4772	0.078	0.0776	0.0769	0.0763	0.077	0.0764	0.0769	0.0764	0.0762	0.4462	0.4356	0.4342	0.0772	0.0768	0.0774	0.077	0.0765	0.0767	0.0764	0.0768	0.0765	0.0795	0.0775	0.0775	0.0767	0.0777	0.0769	0.0772	0.0778	0.0765	0.0769	0.0773	0.0771	0.0789	0.077	0.0765	0.077	0.0771	0.0767	0.0763	0.0773	0.0765	0.0766	0.0782	0.0764
76382s	0.4763	0.4775	0.4774	0.4742	0.4722	0.475	0.484	0.4787	0.482	0.4869	0.4859	0.4808	0.4811	0.4741	0.4726	0.4527	0.448	0.4524	0.4629	0.4607	0.4646	0.3363	0.327	0.3398	0.4788	0.4808	0.4849	0.4657	0.4691	0.4731	0.4819	0.4793	0.4824	0.4798	0.4806	0.4784	0.3105	0.3041	0.3124	0.3656	0.3596	0.3418	0.4627	0.4596	0.4577	0.4392	0.4319	0.4445	0.4802	0.4789	0.4798	0.0781	0.0773	0.0769	0.0764	0.0767	0.0765	0.0765	0.0763	0.0759	0.4464	0.4361	0.4358	0.0772	0.0766	0.0773	0.077	0.0767	0.0765	0.0763	0.0768	0.0764	0.0798	0.0776	0.0776	0.0766	0.0779	0.0768	0.0771	0.0776	0.0764	0.0772	0.0771	0.0767	0.0788	0.077	0.0767	0.0769	0.0772	0.0767	0.0762	0.0776	0.0763	0.0766	0.0783	0.0763
77281s	0.479	0.4814	0.4785	0.4763	0.4747	0.4778	0.4838	0.4804	0.4815	0.4873	0.4882	0.4832	0.4853	0.4786	0.4747	0.4567	0.4528	0.4539	0.4654	0.4627	0.467	0.3403	0.3299	0.3441	0.4827	0.4841	0.4871	0.4685	0.4713	0.4743	0.4851	0.4838	0.4857	0.4804	0.4811	0.4844	0.3138	0.3082	0.3168	0.3704	0.364	0.3474	0.4661	0.4635	0.4624	0.4428	0.4351	0.4458	0.4836	0.4805	0.4824	0.078	0.0775	0.0768	0.0766	0.0769	0.0771	0.0765	0.0766	0.0762	0.4518	0.4413	0.4383	0.0771	0.0769	0.0769	0.0769	0.0767	0.0766	0.0761	0.0768	0.0761	0.0797	0.0778	0.0776	0.0766	0.0777	0.0768	0.0772	0.0778	0.0763	0.0768	0.0774	0.0766	0.079	0.0772	0.0765	0.077	0.077	0.0765	0.0762	0.0773	0.0764	0.0766	0.0784	0.0764
78179s	0.4786	0.4823	0.4783	0.477	0.4758	0.4779	0.4855	0.4803	0.4852	0.4881	0.4885	0.4813	0.4849	0.4781	0.4757	0.4554	0.4524	0.4542	0.4668	0.4646	0.4666	0.3403	0.3317	0.344	0.4836	0.4843	0.4877	0.4693	0.4725	0.4742	0.4852	0.4844	0.4872	0.4827	0.4829	0.482	0.3161	0.3121	0.3189	0.3738	0.3683	0.3503	0.4688	0.4655	0.4637	0.4432	0.4356	0.4489	0.4848	0.484	0.4828	0.0782	0.0775	0.0766	0.0764	0.077	0.0771	0.0769	0.0764	0.0758	0.4517	0.4435	0.4406	0.077	0.0768	0.0772	0.0771	0.0764	0.0765	0.0763	0.0766	0.0765	0.0797	0.0774	0.0776	0.0767	0.0777	0.0769	0.0771	0.0777	0.0766	0.0769	0.0772	0.0765	0.0786	0.077	0.0766	0.0771	0.0769	0.0767	0.076	0.0771	0.0764	0.0766	0.0781	0.0764
79078s	0.4808	0.4823	0.4823	0.48	0.4803	0.48	0.4878	0.4845	0.4852	0.4916	0.4908	0.4847	0.4873	0.4809	0.4767	0.4597	0.4553	0.4552	0.4674	0.4666	0.4683	0.3458	0.3335	0.3483	0.4846	0.4888	0.4898	0.4703	0.4741	0.4764	0.4884	0.4861	0.4886	0.4845	0.4842	0.4831	0.3194	0.313	0.3215	0.3758	0.3727	0.356	0.4712	0.4677	0.4693	0.4458	0.4398	0.4499	0.4858	0.4856	0.4844	0.0781	0.0776	0.0768	0.0767	0.0767	0.0766	0.0767	0.0764	0.0762	0.4541	0.4453	0.4433	0.0771	0.0766	0.077	0.077	0.0767	0.0765	0.0763	0.0765	0.0762	0.0798	0.0774	0.0774	0.0768	0.0776	0.0769	0.0772	0.0775	0.0765	0.0769	0.0771	0.0767	0.0788	0.0771	0.0765	0.0767	0.0772	0.0765	0.076	0.0771	0.0766	0.0763	0.078	0.0763
79976s	0.4815	0.4852	0.4833	0.482	0.482	0.4821	0.4887	0.4855	0.4872	0.4921	0.4931	0.4855	0.4872	0.4815	0.4805	0.4598	0.4563	0.4588	0.4706	0.4664	0.4703	0.3476	0.3363	0.3515	0.4876	0.49	0.4907	0.4721	0.4752	0.4779	0.4901	0.4895	0.4881	0.4867	0.4872	0.4857	0.3222	0.3176	0.3232	0.3795	0.3766	0.3595	0.4721	0.471	0.4707	0.4461	0.4423	0.4519	0.4878	0.4861	0.4852	0.0782	0.0774	0.0768	0.0766	0.0767	0.0773	0.0766	0.0765	0.0762	0.4535	0.4478	0.4456	0.0773	0.0768	0.0772	0.0768	0.0764	0.0765	0.0765	0.0768	0.0764	0.0798	0.0773	0.0776	0.0769	0.0777	0.0769	0.0771	0.0776	0.0765	0.077	0.0772	0.0768	0.0788	0.0771	0.0766	0.0772	0.0771	0.0764	0.0763	0.0772	0.0766	0.0765	0.0783	0.0763
80875s	0.4829	0.4874	0.4847	0.4833	0.4828	0.4824	0.4904	0.4858	0.4877	0.4938	0.4944	0.4862	0.4893	0.483	0.4823	0.462	0.4592	0.4585	0.4716	0.4681	0.4713	0.3482	0.3384	0.352	0.4898	0.4913	0.493	0.473	0.4762	0.4795	0.4905	0.4934	0.4896	0.4861	0.4867	0.4871	0.3244	0.3198	0.328	0.3857	0.3827	0.3639	0.4771	0.4711	0.4702	0.4472	0.4397	0.4522	0.49	0.4876	0.4869	0.0782	0.0776	0.0767	0.0764	0.0768	0.0767	0.0767	0.0765	0.076	0.4544	0.4487	0.4453	0.077	0.0768	0.077	0.077	0.0768	0.0766	0.0764	0.0766	0.0764	0.0796	0.0774	0.0774	0.0766	0.0777	0.0769	0.0772	0.0775	0.0766	0.0769	0.0771	0.0766	0.0787	0.0771	0.0764	0.0769	0.0772	0.0769	0.0762	0.0775	0.0765	0.0767	0.078	0.0764
81774s	0.4841	0.4872	0.486	0.4845	0.4837	0.4846	0.4925	0.4857	0.4897	0.4959	0.4963	0.4893	0.4913	0.4852	0.4824	0.4635	0.4611	0.4592	0.4716	0.4697	0.4717	0.3513	0.3409	0.3565	0.4898	0.4929	0.4948	0.4739	0.4782	0.481	0.4944	0.4911	0.492	0.4884	0.4889	0.4877	0.3285	0.3224	0.3327	0.3866	0.384	0.3672	0.48	0.4765	0.4747	0.4516	0.442	0.4552	0.4897	0.488	0.4908	0.078	0.0774	0.0767	0.0766	0.0765	0.0766	0.0767	0.0764	0.0762	0.4561	0.4521	0.4476	0.0772	0.0768	0.0771	0.0769	0.0768	0.0765	0.0765	0.0766	0.0765	0.0798	0.0777	0.0775	0.077	0.0778	0.0774	0.0771	0.0778	0.0765	0.077	0.0772	0.0769	0.0789	0.0771	0.0767	0.0769	0.0773	0.0765	0.0763	0.0775	0.0763	0.0766	0.0781	0.0765
82672s	0.485	0.4905	0.4887	0.487	0.485	0.4857	0.4932	0.487	0.4908	0.4972	0.4966	0.4899	0.4906	0.4871	0.4849	0.4659	0.4631	0.4613	0.4748	0.4704	0.4736	0.3552	0.3439	0.3567	0.4929	0.4938	0.4954	0.4747	0.4785	0.4812	0.4941	0.493	0.4935	0.4894	0.4897	0.4906	0.3325	0.3258	0.3334	0.3895	0.3865	0.3724	0.4797	0.4775	0.4781	0.4531	0.4424	0.4548	0.4923	0.4909	0.4914	0.0778	0.0775	0.0767	0.0765	0.0769	0.077	0.0766	0.0763	0.0759	0.4584	0.4511	0.4499	0.0772	0.0766	0.077	0.0767	0.0767	0.0765	0.0762	0.0766	0.0763	0.0795	0.0776	0.0778	0.0766	0.0779	0.0768	0.0768	0.0777	0.0763	0.0769	0.0772	0.0767	0.0788	0.0771	0.0766	0.0772	0.0771	0.0767	0.0763	0.0774	0.0764	0.0767	0.078	0.0763
83571s	0.4875	0.492	0.4888	0.4871	0.486	0.4876	0.495	0.4899	0.4947	0.4961	0.4979	0.4914	0.4916	0.4874	0.4865	0.4663	0.4628	0.4625	0.4742	0.4701	0.4748	0.3568	0.3439	0.3617	0.4933	0.4951	0.4969	0.4757	0.4806	0.4833	0.4953	0.492	0.4938	0.4917	0.4926	0.4911	0.3338	0.3276	0.3388	0.3935	0.3896	0.3756	0.4819	0.4761	0.4773	0.4498	0.4457	0.4542	0.4913	0.4929	0.4933	0.078	0.0776	0.0767	0.0765	0.0769	0.077	0.0766	0.0763	0.076	0.4588	0.4525	0.4527	0.0771	0.0767	0.0771	0.0773	0.0767	0.0765	0.0765	0.077	0.0762	0.0795	0.0775	0.078	0.0768	0.078	0.077	0.0775	0.0779	0.0767	0.0769	0.0774	0.0768	0.0788	0.0772	0.0766	0.0768	0.0773	0.0768	0.0762	0.0776	0.0764	0.0766	0.078	0.0764
84470s	0.4884	0.4931	0.4912	0.4882	0.4861	0.4886	0.4983	0.4919	0.4932	0.4984	0.4986	0.4918	0.4941	0.4897	0.49	0.4657	0.4644	0.4657	0.4757	0.4723	0.4773	0.3587	0.3464	0.3622	0.4945	0.4973	0.4998	0.4782	0.4814	0.4829	0.4951	0.4964	0.4963	0.4921	0.4916	0.4921	0.3364	0.3321	0.3407	0.3934	0.3906	0.3803	0.484	0.4795	0.4796	0.4515	0.4462	0.4605	0.4955	0.4911	0.495	0.0779	0.0775	0.0765	0.0765	0.0769	0.0766	0.0769	0.0767	0.076	0.4595	0.4541	0.4536	0.0769	0.077	0.0768	0.0778	0.0767	0.0766	0.0762	0.0768	0.0766	0.0796	0.0775	0.0774	0.0771	0.0778	0.0767	0.0772	0.0776	0.0765	0.0769	0.0773	0.0774	0.0788	0.0773	0.0765	0.0768	0.0773	0.0766	0.0761	0.0773	0.0764	0.0765	0.078	0.0765
85368s	0.4903	0.493	0.4905	0.4875	0.489	0.489	0.4978	0.4912	0.4937	0.501	0.5007	0.4949	0.4949	0.4918	0.4897	0.4684	0.4671	0.4659	0.4786	0.4751	0.4773	0.3611	0.3485	0.3668	0.4967	0.4991	0.4999	0.4796	0.482	0.4856	0.4991	0.498	0.4985	0.4939	0.4952	0.4938	0.3427	0.3355	0.3423	0.3941	0.3947	0.3818	0.4872	0.4819	0.4836	0.4527	0.449	0.4602	0.4963	0.4944	0.4964	0.0781	0.0774	0.0767	0.0766	0.0768	0.077	0.0767	0.0764	0.0761	0.4612	0.4561	0.4522	0.0772	0.0766	0.0772	0.0769	0.0766	0.0766	0.0764	0.0768	0.0763	0.0797	0.0775	0.0775	0.0769	0.0778	0.0772	0.0775	0.0779	0.0765	0.0769	0.0773	0.0767	0.0788	0.0773	0.0766	0.0768	0.0774	0.0766	0.0761	0.0774	0.0765	0.0766	0.0782	0.0764
86267s	0.4907	0.4942	0.4921	0.4907	0.4904	0.4929	0.4966	0.4938	0.4965	0.5033	0.5025	0.4953	0.4989	0.4939	0.4921	0.4718	0.4703	0.4678	0.4799	0.4756	0.4791	0.3624	0.3507	0.3687	0.4992	0.4999	0.5028	0.4827	0.4845	0.4881	0.5012	0.4997	0.4979	0.4953	0.4973	0.4973	0.3458	0.3409	0.3473	0.399	0.3979	0.3853	0.484	0.4804	0.4805	0.4538	0.4479	0.4568	0.5	0.4983	0.4966	0.0785	0.0781	0.0772	0.0769	0.0773	0.0769	0.0771	0.0768	0.0765	0.4639	0.4591	0.4559	0.0776	0.0773	0.0778	0.0774	0.0771	0.0768	0.0764	0.077	0.0764	0.0805	0.0782	0.078	0.0769	0.0783	0.0772	0.0776	0.0782	0.0768	0.0773	0.0774	0.077	0.0798	0.0776	0.0772	0.0772	0.0776	0.0774	0.0765	0.0777	0.0766	0.0768	0.0785	0.0765
87165s	0.4909	0.4961	0.4925	0.4901	0.4902	0.4909	0.4998	0.4958	0.4976	0.5042	0.5038	0.4944	0.4972	0.4935	0.4894	0.4707	0.4674	0.4681	0.4798	0.4766	0.48	0.3617	0.3529	0.3686	0.4946	0.4998	0.5022	0.482	0.4841	0.4872	0.5003	0.4975	0.4999	0.4955	0.4964	0.4959	0.3463	0.341	0.3483	0.3995	0.3982	0.3875	0.4896	0.4857	0.484	0.4561	0.4487	0.4611	0.4967	0.4958	0.497	0.0783	0.0776	0.0769	0.0767	0.0767	0.0766	0.077	0.0767	0.0762	0.4614	0.4547	0.4544	0.0774	0.0769	0.0772	0.0769	0.0769	0.0767	0.0764	0.0768	0.0765	0.0797	0.0776	0.0777	0.077	0.0782	0.0769	0.0775	0.0779	0.0766	0.0771	0.0771	0.0768	0.0789	0.0774	0.0766	0.0769	0.0773	0.0768	0.0763	0.0774	0.0765	0.0765	0.0782	0.0765
88064s	0.4922	0.499	0.4942	0.4947	0.4922	0.4931	0.5023	0.4977	0.4996	0.5076	0.5061	0.4986	0.5002	0.4964	0.4955	0.4736	0.4719	0.4726	0.4821	0.4807	0.4809	0.3666	0.3579	0.3696	0.4989	0.5037	0.5065	0.484	0.4886	0.4895	0.503	0.5016	0.5022	0.4978	0.4994	0.4975	0.3562	0.3491	0.3552	0.4018	0.402	0.39	0.4892	0.4848	0.4847	0.4558	0.4494	0.4615	0.5023	0.5009	0.5008	0.0786	0.0781	0.0772	0.0772	0.0774	0.0771	0.0773	0.0768	0.0765	0.4641	0.4575	0.4586	0.0776	0.0774	0.0777	0.0775	0.0771	0.077	0.0767	0.0769	0.0766	0.0805	0.0783	0.0783	0.0773	0.0783	0.0774	0.0777	0.0782	0.0769	0.0772	0.0774	0.0772	0.0797	0.0778	0.077	0.0772	0.0778	0.077	0.0766	0.0775	0.0767	0.0772	0.0786	0.0767
88963s	0.4936	0.4999	0.4974	0.4924	0.4945	0.4946	0.5035	0.4964	0.5009	0.5065	0.5051	0.4985	0.4988	0.4971	0.4943	0.4731	0.4708	0.4716	0.481	0.4801	0.4814	0.3684	0.3581	0.3743	0.4991	0.5045	0.5061	0.4849	0.4863	0.4907	0.5035	0.5035	0.5005	0.498	0.5007	0.4981	0.3555	0.3506	0.3579	0.4017	0.402	0.3911	0.4923	0.4883	0.4875	0.4557	0.4531	0.4615	0.5003	0.4984	0.4994	0.0781	0.0777	0.0767	0.0767	0.0769	0.0768	0.0767	0.0766	0.0762	0.4638	0.4576	0.4581	0.0772	0.0768	0.0774	0.077	0.0768	0.0769	0.0764	0.0768	0.0764	0.0797	0.0777	0.0775	0.0771	0.0779	0.0771	0.0774	0.0776	0.0764	0.077	0.0772	0.0767	0.0792	0.077	0.0765	0.0772	0.0774	0.0766	0.0762	0.0774	0.0768	0.0766	0.0782	0.0765
89861s	0.4958	0.5001	0.4971	0.4957	0.4956	0.4958	0.503	0.4967	0.5006	0.5062	0.5063	0.4975	0.5012	0.4976	0.4947	0.4763	0.4724	0.4723	0.4834	0.4803	0.4834	0.3701	0.3568	0.3752	0.502	0.5035	0.5073	0.4852	0.4885	0.4908	0.5034	0.5024	0.5041	0.4997	0.5	0.4994	0.3585	0.3528	0.3612	0.4057	0.4043	0.3917	0.4941	0.4908	0.4877	0.4585	0.4499	0.4614	0.5007	0.5	0.5013	0.078	0.0775	0.0768	0.0765	0.0769	0.0766	0.0768	0.0764	0.076	0.4634	0.4577	0.457	0.0772	0.077	0.0772	0.0768	0.0769	0.0768	0.0763	0.0768	0.0764	0.0797	0.0775	0.0778	0.0769	0.0778	0.0769	0.0771	0.0777	0.0768	0.0771	0.0772	0.0765	0.0786	0.0773	0.0766	0.0771	0.0773	0.0768	0.0761	0.0776	0.0764	0.0764	0.0783	0.0764
90760s	0.494	0.4992	0.4995	0.4971	0.4948	0.4956	0.504	0.4994	0.5018	0.5086	0.5059	0.4978	0.5022	0.4985	0.4968	0.4764	0.4731	0.4716	0.485	0.4799	0.4849	0.3719	0.3602	0.3761	0.5034	0.5048	0.5074	0.4867	0.4901	0.4925	0.5063	0.5033	0.505	0.5017	0.5014	0.5005	0.3619	0.3546	0.366	0.4074	0.4047	0.3935	0.4954	0.4918	0.4886	0.4593	0.4517	0.4626	0.5005	0.5025	0.5013	0.0782	0.0775	0.0769	0.0763	0.0768	0.0767	0.0768	0.0766	0.0761	0.4629	0.4594	0.4583	0.0772	0.077	0.0772	0.0768	0.0769	0.0767	0.0763	0.0768	0.0765	0.0796	0.0774	0.0776	0.0766	0.0779	0.0769	0.0773	0.0777	0.0764	0.0771	0.0772	0.0767	0.0791	0.0773	0.0766	0.077	0.0774	0.0766	0.0762	0.0774	0.0765	0.0766	0.0784	0.0764
91658s	0.4985	0.5039	0.5005	0.4993	0.4981	0.4991	0.5058	0.5013	0.5049	0.5103	0.5091	0.5004	0.5031	0.4997	0.4981	0.4774	0.4758	0.4741	0.4856	0.4823	0.4862	0.3768	0.3626	0.3784	0.5041	0.5063	0.5094	0.4881	0.4903	0.4943	0.5089	0.5064	0.506	0.5012	0.5019	0.5024	0.3649	0.3586	0.3674	0.4068	0.4049	0.3949	0.4975	0.4932	0.4939	0.4584	0.4531	0.4654	0.5032	0.5028	0.5049	0.0779	0.0777	0.0766	0.0764	0.077	0.0766	0.0766	0.0764	0.0759	0.4654	0.4605	0.4608	0.0771	0.0768	0.0772	0.0769	0.0767	0.0767	0.0762	0.0767	0.0765	0.0797	0.0776	0.0775	0.0769	0.0778	0.0769	0.0771	0.0779	0.0764	0.0771	0.0774	0.0771	0.0791	0.0774	0.0768	0.077	0.0773	0.0768	0.0763	0.0774	0.0767	0.0767	0.0781	0.0764
92557s	0.4974	0.5031	0.5015	0.4994	0.4969	0.4981	0.5052	0.4996	0.5032	0.5085	0.509	0.5023	0.5042	0.4995	0.4984	0.4789	0.4757	0.4746	0.4854	0.4815	0.4856	0.3745	0.3624	0.3788	0.5042	0.5066	0.5098	0.4893	0.4909	0.4925	0.5059	0.5067	0.5076	0.504	0.5033	0.503	0.3691	0.363	0.3678	0.4072	0.4076	0.3949	0.4982	0.4933	0.4939	0.4583	0.4531	0.4614	0.5058	0.5049	0.5033	0.078	0.0775	0.077	0.0766	0.0768	0.0767	0.0766	0.0766	0.0762	0.4656	0.46	0.4592	0.0772	0.0767	0.077	0.0771	0.0769	0.0765	0.0765	0.0765	0.0763	0.0796	0.0775	0.0777	0.0768	0.078	0.077	0.0769	0.0776	0.0764	0.0769	0.077	0.0766	0.0792	0.0772	0.0765	0.0771	0.0775	0.0768	0.0763	0.0772	0.0762	0.0765	0.0782	0.0762
93456s	0.4983	0.5036	0.5048	0.5011	0.4988	0.4999	0.5074	0.5013	0.5065	0.5112	0.511	0.5044	0.5076	0.5018	0.499	0.4798	0.4769	0.4763	0.4869	0.4848	0.488	0.3775	0.3641	0.3841	0.5067	0.5101	0.5119	0.4901	0.4918	0.4966	0.5085	0.5087	0.5085	0.5042	0.5057	0.5047	0.371	0.3675	0.3734	0.4085	0.4074	0.399	0.5014	0.4932	0.493	0.4621	0.4545	0.4635	0.5072	0.505	0.5057	0.0782	0.0775	0.0766	0.0764	0.0767	0.0768	0.0766	0.0766	0.076	0.4674	0.4626	0.4624	0.0769	0.0767	0.077	0.0769	0.0767	0.0767	0.0763	0.0768	0.0764	0.0797	0.0775	0.0776	0.0769	0.0779	0.0771	0.0771	0.0777	0.0766	0.0769	0.0772	0.0766	0.0787	0.0772	0.0765	0.0767	0.0773	0.0766	0.0762	0.0771	0.0766	0.0767	0.0781	0.0764
94354s	0.5007	0.5054	0.5023	0.5011	0.4985	0.5004	0.5091	0.5043	0.5066	0.5116	0.5114	0.5038	0.5068	0.5031	0.5003	0.481	0.4781	0.4764	0.4885	0.4862	0.488	0.3794	0.3667	0.383	0.5085	0.5113	0.5125	0.489	0.4935	0.4965	0.5102	0.5092	0.5101	0.5056	0.5066	0.5055	0.3756	0.3703	0.3747	0.4093	0.4102	0.3988	0.4999	0.4957	0.4957	0.4638	0.4533	0.4655	0.508	0.5063	0.5084	0.0782	0.0776	0.0767	0.0764	0.0767	0.0767	0.0769	0.0768	0.076	0.4685	0.4631	0.4634	0.077	0.0769	0.0771	0.0777	0.0765	0.0767	0.0762	0.0766	0.0764	0.0797	0.0773	0.0776	0.0768	0.0779	0.0769	0.0773	0.0781	0.0763	0.077	0.0772	0.0767	0.079	0.077	0.0767	0.0769	0.0771	0.0769	0.0761	0.0776	0.0766	0.0766	0.0781	0.0762
95253s	0.5011	0.5072	0.5033	0.5032	0.5022	0.5025	0.5113	0.5042	0.5089	0.5142	0.5131	0.5056	0.5097	0.5048	0.5038	0.4817	0.48	0.4797	0.4896	0.4874	0.4898	0.3815	0.3697	0.389	0.5102	0.5121	0.5161	0.4923	0.4949	0.4992	0.5113	0.5092	0.5106	0.5075	0.5073	0.508	0.3776	0.3736	0.3791	0.4095	0.4095	0.3992	0.5003	0.5002	0.4973	0.4621	0.4556	0.4663	0.5069	0.5061	0.5084	0.0779	0.0775	0.0766	0.0765	0.0768	0.0764	0.0769	0.0765	0.076	0.4671	0.4645	0.463	0.0769	0.077	0.0775	0.0771	0.0767	0.0763	0.0762	0.0769	0.0764	0.0794	0.0774	0.0774	0.077	0.0779	0.0767	0.0773	0.0777	0.0764	0.0769	0.0772	0.0768	0.0787	0.077	0.0764	0.0767	0.0771	0.077	0.0764	0.0772	0.0765	0.0764	0.0783	0.0763
96152s	0.5021	0.5083	0.5061	0.5042	0.5015	0.5046	0.5107	0.5061	0.5081	0.5132	0.5144	0.5056	0.5093	0.506	0.5051	0.4839	0.4826	0.4796	0.4893	0.4881	0.4904	0.3822	0.372	0.3874	0.5088	0.5138	0.5151	0.4922	0.4969	0.4974	0.5116	0.5107	0.5104	0.5081	0.5092	0.5088	0.3797	0.38	0.3805	0.4106	0.4105	0.4027	0.5018	0.4989	0.4982	0.4616	0.4552	0.4671	0.5109	0.507	0.5085	0.0781	0.0775	0.0768	0.0764	0.0768	0.0767	0.0769	0.0766	0.0761	0.4676	0.4629	0.4631	0.0773	0.0769	0.0772	0.0774	0.0769	0.0764	0.0763	0.0769	0.0763	0.0796	0.0777	0.0779	0.0769	0.0777	0.0769	0.0771	0.0778	0.0767	0.0771	0.0774	0.0764	0.0788	0.0772	0.0765	0.0767	0.077	0.0764	0.0763	0.0772	0.0767	0.0767	0.0781	0.0765
97050s	0.5051	0.5092	0.5067	0.5041	0.5021	0.5037	0.5114	0.5066	0.5087	0.516	0.5145	0.5072	0.5119	0.507	0.5017	0.4825	0.4813	0.4826	0.4915	0.4892	0.4919	0.3851	0.3729	0.3911	0.5111	0.5131	0.5175	0.4945	0.4982	0.5008	0.5139	0.5135	0.5129	0.5096	0.5092	0.5102	0.3817	0.3807	0.3833	0.4096	0.4105	0.4019	0.5042	0.5015	0.499	0.4613	0.4566	0.4649	0.5121	0.5094	0.5115	0.0781	0.0774	0.0767	0.0765	0.077	0.0766	0.0767	0.0766	0.0762	0.4701	0.4629	0.4625	0.0773	0.0768	0.0771	0.0771	0.0767	0.0765	0.0765	0.0769	0.0764	0.0797	0.0776	0.0779	0.0767	0.0777	0.0771	0.0772	0.0779	0.0766	0.077	0.0772	0.0765	0.0791	0.0773	0.0765	0.077	0.0773	0.0766	0.0764	0.0773	0.0765	0.0767	0.0783	0.0762
97949s	0.5047	0.5105	0.5094	0.5065	0.5051	0.5071	0.5136	0.507	0.512	0.517	0.518	0.5097	0.5114	0.5082	0.5057	0.4846	0.4832	0.4823	0.4925	0.4896	0.4946	0.3872	0.3745	0.393	0.5134	0.5152	0.5193	0.496	0.4999	0.501	0.5169	0.5151	0.5153	0.5101	0.5113	0.5105	0.3843	0.3819	0.3867	0.4128	0.413	0.4019	0.5066	0.502	0.4992	0.4649	0.4581	0.4698	0.5133	0.5119	0.5121	0.0781	0.0775	0.0767	0.0767	0.0771	0.0772	0.0767	0.0764	0.0764	0.4698	0.466	0.4645	0.0773	0.0769	0.0772	0.0776	0.0766	0.0766	0.0763	0.0766	0.0765	0.0798	0.0777	0.0776	0.0767	0.0778	0.0771	0.0772	0.0777	0.0766	0.077	0.0772	0.0767	0.0791	0.0774	0.0766	0.0768	0.0772	0.0766	0.076	0.077	0.0764	0.0763	0.0782	0.0766
98847s	0.5058	0.5118	0.5105	0.5073	0.5063	0.5087	0.5151	0.5099	0.5111	0.519	0.5162	0.5101	0.5122	0.5104	0.5069	0.4862	0.4844	0.4829	0.4931	0.4918	0.4932	0.3867	0.3756	0.3956	0.5134	0.517	0.5209	0.497	0.4988	0.5023	0.5152	0.5146	0.5157	0.5116	0.5134	0.5127	0.3841	0.3829	0.3878	0.4126	0.4119	0.4031	0.5074	0.5034	0.5012	0.4649	0.4575	0.47	0.5131	0.5109	0.5145	0.0782	0.0778	0.0769	0.0766	0.077	0.0768	0.0766	0.0765	0.076	0.4691	0.4663	0.4644	0.0771	0.0768	0.0771	0.0769	0.0767	0.0766	0.0764	0.0767	0.0765	0.0794	0.0775	0.0775	0.0768	0.0779	0.077	0.0774	0.0777	0.0765	0.0769	0.0776	0.0766	0.079	0.0771	0.0768	0.077	0.0772	0.077	0.0762	0.0773	0.0765	0.0765	0.0781	0.0765
99746s	0.507	0.5144	0.5091	0.51	0.5071	0.5081	0.5161	0.5099	0.5142	0.5201	0.5191	0.5109	0.5162	0.5122	0.5082	0.4881	0.4858	0.4847	0.4934	0.4935	0.4943	0.3899	0.3784	0.3956	0.5135	0.517	0.5187	0.4977	0.502	0.5045	0.5173	0.5174	0.5167	0.5148	0.5148	0.5125	0.3879	0.3852	0.3889	0.415	0.415	0.4041	0.5073	0.5042	0.5027	0.4661	0.4591	0.4699	0.5143	0.5149	0.5145	0.0782	0.0774	0.0767	0.0766	0.0767	0.0767	0.0767	0.0765	0.0759	0.4717	0.4674	0.466	0.0773	0.0767	0.077	0.0769	0.0767	0.0767	0.0761	0.0768	0.0764	0.0797	0.0777	0.0775	0.0767	0.0777	0.0767	0.0771	0.078	0.0765	0.0769	0.0772	0.0766	0.0788	0.0772	0.0768	0.077	0.0773	0.0774	0.0762	0.0773	0.0766	0.0768	0.0782	0.0765
100645s	0.5077	0.5123	0.5107	0.5104	0.506	0.5094	0.5187	0.5109	0.5143	0.5205	0.5204	0.5119	0.5145	0.5113	0.5091	0.4879	0.4857	0.4853	0.495	0.4922	0.4948	0.3922	0.3812	0.3953	0.5165	0.5198	0.5231	0.5001	0.5033	0.505	0.5178	0.5177	0.5198	0.5145	0.5143	0.513	0.3891	0.3868	0.3884	0.4132	0.415	0.4072	0.5069	0.5053	0.505	0.4654	0.4585	0.4694	0.5163	0.5143	0.5159	0.0781	0.0776	0.0767	0.0769	0.0768	0.0763	0.0765	0.0764	0.076	0.4704	0.4669	0.4669	0.0772	0.0767	0.0769	0.0771	0.0766	0.0765	0.0765	0.0769	0.0765	0.0798	0.0774	0.0775	0.0767	0.0778	0.0768	0.077	0.0776	0.0765	0.0767	0.0773	0.0768	0.0788	0.077	0.0767	0.0768	0.0771	0.0768	0.0763	0.0772	0.0763	0.0765	0.0779	0.0763
101543s	0.5098	0.5152	0.5121	0.5109	0.5103	0.5114	0.5191	0.513	0.5153	0.5224	0.5208	0.5133	0.5181	0.5129	0.5103	0.4903	0.4867	0.4855	0.4971	0.4939	0.4975	0.3944	0.3813	0.4012	0.5173	0.5217	0.522	0.4994	0.5049	0.5049	0.5197	0.5186	0.5209	0.514	0.5151	0.5153	0.3906	0.3893	0.3924	0.4136	0.4154	0.4061	0.5086	0.5075	0.5061	0.4671	0.4608	0.4707	0.5174	0.515	0.5163	0.0782	0.0772	0.0765	0.0767	0.0766	0.0765	0.0767	0.0766	0.0761	0.4738	0.4687	0.4679	0.0771	0.0768	0.0769	0.0769	0.0768	0.0764	0.0764	0.0771	0.0763	0.0793	0.0776	0.0772	0.0766	0.0778	0.0769	0.0773	0.0777	0.0763	0.0769	0.0771	0.0767	0.0788	0.0773	0.0763	0.0767	0.0772	0.0767	0.077	0.0775	0.0761	0.0766	0.0781	0.0764
102442s	0.5118	0.5155	0.515	0.5128	0.5107	0.5099	0.5192	0.5122	0.5178	0.5231	0.5218	0.5143	0.5187	0.5144	0.5099	0.4899	0.4875	0.4868	0.4972	0.4944	0.499	0.3948	0.3814	0.4	0.5179	0.5216	0.523	0.5002	0.5027	0.5055	0.5205	0.5205	0.5214	0.516	0.5179	0.5176	0.3921	0.3903	0.3933	0.4149	0.4161	0.4065	0.5098	0.5073	0.5068	0.4666	0.4612	0.4717	0.5174	0.5166	0.5185	0.0781	0.0773	0.0766	0.0764	0.0767	0.0766	0.0768	0.0766	0.0761	0.4749	0.4712	0.4692	0.0773	0.0767	0.0771	0.0769	0.077	0.0764	0.0761	0.0765	0.0765	0.0798	0.0775	0.0776	0.0769	0.0779	0.0768	0.0773	0.0777	0.0768	0.077	0.0772	0.0768	0.0788	0.0769	0.0765	0.077	0.0773	0.0765	0.0762	0.0772	0.0765	0.0766	0.0782	0.0764
103340s	0.5132	0.517	0.5149	0.5131	0.5116	0.5126	0.5191	0.5124	0.5183	0.5247	0.5248	0.5125	0.5197	0.5157	0.5118	0.4911	0.4892	0.4885	0.4983	0.4951	0.4981	0.3945	0.3848	0.4015	0.519	0.5216	0.5254	0.501	0.505	0.5088	0.5214	0.5208	0.5216	0.5193	0.5179	0.5173	0.3943	0.3934	0.3933	0.4172	0.4171	0.4056	0.5118	0.5087	0.5064	0.4666	0.4613	0.4723	0.5181	0.518	0.5189	0.0779	0.0774	0.0764	0.0764	0.0768	0.0767	0.0769	0.0767	0.0761	0.4734	0.4699	0.4679	0.0772	0.0768	0.0772	0.0769	0.0766	0.0764	0.0763	0.0769	0.0763	0.0795	0.0774	0.0775	0.0767	0.0778	0.077	0.0772	0.0777	0.0765	0.0769	0.0772	0.0764	0.079	0.0772	0.0766	0.0768	0.0771	0.0766	0.0762	0.0775	0.0763	0.0762	0.078	0.0763
104239s	0.5133	0.5191	0.5165	0.5142	0.5119	0.5145	0.5226	0.517	0.5186	0.5251	0.5239	0.5152	0.5216	0.5158	0.5134	0.491	0.4909	0.4892	0.4994	0.4955	0.4989	0.4003	0.3855	0.4046	0.5203	0.5238	0.5282	0.502	0.5067	0.5087	0.5222	0.521	0.5234	0.5172	0.5198	0.5186	0.3935	0.3919	0.3952	0.4182	0.4185	0.4076	0.5112	0.5097	0.5103	0.4669	0.4625	0.4711	0.5199	0.5179	0.5216	0.0778	0.0774	0.0766	0.0765	0.0768	0.0762	0.0768	0.0763	0.076	0.474	0.47	0.4697	0.077	0.0768	0.0771	0.0769	0.0766	0.0765	0.0762	0.0768	0.0765	0.0797	0.0772	0.0774	0.0769	0.078	0.0769	0.0772	0.0777	0.0766	0.077	0.0773	0.0766	0.0788	0.0774	0.0765	0.0769	0.0775	0.0767	0.0762	0.0774	0.0765	0.0766	0.0779	0.0765
105138s	0.513	0.5203	0.5178	0.5161	0.5141	0.516	0.5236	0.517	0.5209	0.5262	0.5249	0.5171	0.5207	0.5181	0.5147	0.4923	0.4915	0.4894	0.4991	0.4983	0.4993	0.4004	0.3895	0.4058	0.5227	0.5267	0.5295	0.5038	0.5065	0.5084	0.5231	0.5239	0.5242	0.5198	0.5198	0.5202	0.3957	0.3952	0.3931	0.4149	0.419	0.4067	0.5122	0.5108	0.5086	0.4703	0.4634	0.4749	0.5219	0.5212	0.5229	0.0781	0.0774	0.0768	0.0765	0.0768	0.0766	0.0765	0.0763	0.0761	0.4764	0.4712	0.4704	0.0771	0.0767	0.0771	0.0768	0.0763	0.0766	0.0762	0.0764	0.0763	0.0797	0.0776	0.0774	0.0768	0.0777	0.0769	0.0769	0.0774	0.0766	0.0768	0.0772	0.0768	0.0789	0.0772	0.0767	0.0768	0.0773	0.0766	0.0761	0.0774	0.0764	0.0764	0.0781	0.0761
106036s	0.5138	0.523	0.5186	0.5169	0.5154	0.5154	0.5232	0.518	0.5215	0.5275	0.5293	0.5184	0.5219	0.5188	0.5149	0.4955	0.4926	0.492	0.5015	0.4963	0.5028	0.4038	0.3887	0.4075	0.5237	0.5273	0.5285	0.5046	0.5073	0.5099	0.5255	0.5261	0.526	0.5207	0.5218	0.5213	0.3932	0.3961	0.3965	0.4191	0.4205	0.4102	0.5155	0.5123	0.5122	0.4708	0.4635	0.4749	0.522	0.5203	0.5232	0.0781	0.0775	0.0766	0.0764	0.0768	0.0767	0.0767	0.0764	0.0761	0.475	0.4722	0.4715	0.0771	0.0769	0.0775	0.0776	0.0767	0.0763	0.0763	0.0768	0.0763	0.0794	0.0775	0.0776	0.0766	0.0777	0.0767	0.0772	0.0778	0.0766	0.0768	0.0773	0.0766	0.0789	0.0772	0.0766	0.0766	0.0776	0.0765	0.0763	0.0774	0.0764	0.0766	0.0783	0.0762
106935s	0.5163	0.5219	0.5211	0.5181	0.5159	0.5179	0.5249	0.5212	0.5229	0.528	0.5293	0.5193	0.5232	0.5206	0.5176	0.4957	0.4933	0.4928	0.5017	0.5005	0.5025	0.404	0.3928	0.4095	0.5233	0.5274	0.5308	0.5064	0.5102	0.5121	0.5281	0.5263	0.5279	0.5239	0.5241	0.5214	0.3965	0.3969	0.3967	0.4159	0.4194	0.4104	0.5165	0.513	0.5117	0.4712	0.465	0.4759	0.5222	0.5226	0.5242	0.0779	0.0776	0.0768	0.0764	0.0769	0.0766	0.0767	0.0766	0.076	0.476	0.4719	0.4719	0.077	0.077	0.077	0.0772	0.0767	0.0767	0.0763	0.0767	0.0765	0.0799	0.0778	0.0775	0.0766	0.078	0.0769	0.0772	0.078	0.0767	0.0769	0.0772	0.0767	0.0786	0.0772	0.0765	0.0767	0.0772	0.0763	0.0762	0.0773	0.0764	0.0765	0.0782	0.0765
107834s	0.5166	0.523	0.5209	0.5183	0.5174	0.5187	0.5257	0.5207	0.5247	0.5287	0.53	0.519	0.5243	0.5204	0.5184	0.4971	0.4945	0.4929	0.5025	0.5003	0.5027	0.4045	0.3929	0.4087	0.5256	0.5262	0.5307	0.5074	0.5088	0.512	0.5281	0.527	0.5271	0.5215	0.5235	0.5224	0.3968	0.3957	0.4014	0.4198	0.4204	0.4103	0.5158	0.5135	0.5127	0.4697	0.4642	0.475	0.5255	0.524	0.5239	0.078	0.0775	0.0766	0.0764	0.0769	0.0769	0.0768	0.0764	0.076	0.4764	0.4734	0.4728	0.0771	0.0768	0.0771	0.077	0.0765	0.0765	0.0761	0.0768	0.0765	0.0794	0.0774	0.0776	0.0767	0.0778	0.0767	0.077	0.0776	0.0766	0.077	0.0774	0.0766	0.0792	0.0774	0.0769	0.0767	0.0773	0.0769	0.0761	0.0773	0.0761	0.0767	0.0782	0.0764
108732s	0.5191	0.5247	0.5226	0.5206	0.5185	0.5208	0.5269	0.5213	0.5247	0.5318	0.5299	0.5206	0.526	0.5224	0.5199	0.4976	0.4943	0.4946	0.5027	0.5004	0.5057	0.4068	0.3942	0.411	0.5268	0.5305	0.5314	0.5083	0.5104	0.5135	0.5293	0.5288	0.53	0.5229	0.5246	0.5263	0.3979	0.3988	0.3998	0.4199	0.4231	0.4118	0.518	0.516	0.5127	0.4724	0.4656	0.4757	0.5262	0.5245	0.5257	0.0778	0.0775	0.0766	0.0764	0.0767	0.0764	0.0766	0.0762	0.0759	0.4765	0.4726	0.4728	0.077	0.0769	0.0772	0.0776	0.0769	0.0765	0.0761	0.0769	0.0761	0.0796	0.0776	0.0777	0.0771	0.0778	0.0767	0.0773	0.078	0.0765	0.0769	0.0773	0.0764	0.079	0.077	0.0764	0.0768	0.0773	0.0764	0.0762	0.0772	0.0765	0.0763	0.0781	0.0763
109631s	0.5192	0.5259	0.5233	0.5218	0.5191	0.5217	0.5293	0.5218	0.5269	0.5324	0.5335	0.5234	0.5265	0.5252	0.5213	0.4996	0.4966	0.4958	0.5051	0.5031	0.5039	0.4076	0.3981	0.4142	0.5277	0.5309	0.534	0.5099	0.5118	0.5164	0.5302	0.5302	0.5314	0.5261	0.5272	0.5267	0.3992	0.4015	0.3995	0.4202	0.4218	0.4118	0.517	0.5166	0.5147	0.4719	0.4648	0.4745	0.5293	0.5265	0.527	0.0779	0.0777	0.0766	0.0765	0.0768	0.0767	0.0767	0.0766	0.0761	0.4779	0.4746	0.4734	0.077	0.0768	0.0771	0.0768	0.0767	0.0764	0.0764	0.0771	0.0763	0.0796	0.0774	0.0773	0.0769	0.0778	0.077	0.077	0.0776	0.0764	0.0769	0.0771	0.0766	0.079	0.0771	0.0765	0.0766	0.0771	0.0765	0.0763	0.0773	0.0762	0.0765	0.078	0.0763
110529s	0.5195	0.5265	0.5239	0.5232	0.5206	0.5216	0.5272	0.5229	0.5265	0.534	0.5324	0.5237	0.5265	0.5255	0.5228	0.4989	0.4972	0.4956	0.5062	0.5042	0.5045	0.4093	0.3983	0.4136	0.5289	0.5323	0.5341	0.5094	0.5139	0.5169	0.5313	0.53	0.5307	0.5271	0.5268	0.527	0.3972	0.4012	0.3987	0.4221	0.4226	0.4119	0.5191	0.5166	0.5149	0.4733	0.4659	0.4762	0.5272	0.5264	0.5281	0.0779	0.0775	0.0767	0.0764	0.0767	0.0765	0.0767	0.0765	0.0759	0.4786	0.4743	0.474	0.0771	0.0767	0.0769	0.077	0.0765	0.0763	0.0762	0.0767	0.0764	0.0796	0.0774	0.0773	0.0765	0.0777	0.0769	0.077	0.0776	0.0764	0.0767	0.0771	0.0766	0.0787	0.0773	0.0764	0.0768	0.0772	0.0767	0.0761	0.0775	0.0764	0.0766	0.0781	0.0763
111428s	0.5198	0.5282	0.5241	0.5225	0.5236	0.5238	0.5312	0.5257	0.5304	0.5352	0.5347	0.526	0.5287	0.5248	0.5238	0.5024	0.499	0.4979	0.5082	0.5052	0.5085	0.4108	0.3976	0.4148	0.5288	0.5333	0.5339	0.513	0.5149	0.5174	0.5316	0.5322	0.5332	0.5285	0.5289	0.5288	0.4003	0.4018	0.4009	0.4224	0.4227	0.4138	0.5215	0.5191	0.5181	0.4732	0.4683	0.4766	0.53	0.5271	0.5298	0.078	0.0774	0.0766	0.0767	0.0766	0.0768	0.0767	0.0762	0.0759	0.4798	0.4774	0.4741	0.0769	0.0769	0.077	0.077	0.0767	0.0766	0.0764	0.0765	0.0764	0.0797	0.0774	0.0775	0.0768	0.0778	0.0769	0.0774	0.078	0.0767	0.077	0.0771	0.0765	0.0787	0.0771	0.0764	0.0768	0.0771	0.0767	0.0763	0.0773	0.0765	0.0764	0.0778	0.0763
112327s	0.5228	0.5293	0.5254	0.5236	0.5218	0.5227	0.5309	0.5253	0.5282	0.5361	0.5354	0.5261	0.5295	0.5262	0.5236	0.5007	0.4992	0.4973	0.5074	0.505	0.5082	0.4121	0.3998	0.4156	0.5301	0.5338	0.5378	0.5123	0.5153	0.5168	0.5329	0.5318	0.5346	0.5299	0.5289	0.5273	0.4003	0.4038	0.4019	0.4232	0.4219	0.4127	0.5203	0.5196	0.5172	0.4723	0.4674	0.4766	0.5317	0.5285	0.531	0.0778	0.0775	0.0765	0.0765	0.0767	0.0764	0.0766	0.0763	0.0759	0.4804	0.4762	0.4749	0.0771	0.0767	0.0768	0.077	0.0766	0.0765	0.0762	0.0764	0.0765	0.0794	0.0774	0.0775	0.0765	0.0779	0.0768	0.0771	0.0778	0.0765	0.0771	0.0771	0.0766	0.079	0.0772	0.0767	0.077	0.0773	0.0765	0.0763	0.0772	0.0763	0.0764	0.0778	0.0764
113225s	0.5221	0.5309	0.5285	0.525	0.5231	0.5259	0.5312	0.5264	0.5316	0.5361	0.536	0.526	0.5326	0.5302	0.5247	0.5036	0.4995	0.4995	0.5095	0.5056	0.5097	0.412	0.4022	0.4178	0.5319	0.535	0.5397	0.5154	0.5172	0.5199	0.5341	0.5352	0.5331	0.5321	0.5315	0.5288	0.4025	0.4035	0.4032	0.4237	0.4236	0.4161	0.5226	0.5202	0.5213	0.4744	0.4675	0.4794	0.5324	0.5299	0.5317	0.078	0.0776	0.0767	0.0762	0.0769	0.0765	0.0766	0.0764	0.076	0.4796	0.4766	0.4784	0.0771	0.0766	0.0771	0.077	0.0765	0.0764	0.0764	0.0769	0.0765	0.0796	0.0775	0.0775	0.0769	0.0778	0.077	0.0773	0.0775	0.0766	0.0768	0.0771	0.0767	0.079	0.0771	0.0765	0.077	0.077	0.0765	0.0762	0.0771	0.0763	0.0766	0.0779	0.0762
114124s	0.5241	0.5326	0.5281	0.5287	0.5252	0.5281	0.5355	0.5273	0.5325	0.5392	0.5374	0.5275	0.5332	0.5296	0.527	0.506	0.4997	0.5007	0.5117	0.5077	0.5107	0.4134	0.4031	0.4183	0.5335	0.539	0.5407	0.5146	0.5193	0.5189	0.5356	0.536	0.5376	0.5326	0.533	0.5313	0.3996	0.4032	0.4038	0.4236	0.4259	0.4158	0.5234	0.522	0.5215	0.4766	0.4673	0.4792	0.534	0.5327	0.5328	0.0779	0.0775	0.0767	0.0764	0.0768	0.0768	0.0767	0.0763	0.0761	0.482	0.4761	0.4774	0.077	0.0766	0.077	0.0768	0.0767	0.0764	0.0761	0.0769	0.0762	0.0794	0.0774	0.0775	0.0768	0.0778	0.077	0.0771	0.0776	0.0765	0.0768	0.0772	0.0767	0.0786	0.077	0.0764	0.0767	0.0772	0.0763	0.0761	0.077	0.0763	0.0768	0.078	0.0763
115022s	0.5243	0.5328	0.5288	0.5276	0.5266	0.5264	0.5352	0.5277	0.5317	0.539	0.5385	0.5304	0.533	0.5316	0.5282	0.5049	0.5023	0.5013	0.512	0.5096	0.511	0.4139	0.4057	0.4196	0.5337	0.5388	0.5409	0.5159	0.5183	0.5204	0.5361	0.5358	0.5386	0.5336	0.5333	0.5325	0.4015	0.4048	0.4031	0.4257	0.4245	0.4169	0.5243	0.5216	0.5206	0.4756	0.4691	0.4807	0.5325	0.5315	0.5335	0.078	0.0775	0.0766	0.0763	0.0766	0.0768	0.0767	0.0763	0.0759	0.4805	0.478	0.4769	0.0769	0.0766	0.0772	0.0768	0.0764	0.0763	0.076	0.0768	0.0763	0.0795	0.0772	0.0776	0.0768	0.0777	0.0768	0.077	0.0778	0.0765	0.077	0.0771	0.0765	0.0789	0.0773	0.0765	0.0767	0.0771	0.0765	0.0762	0.0772	0.0763	0.0762	0.0782	0.0764
115921s	0.5264	0.5336	0.5314	0.5313	0.5273	0.53	0.5364	0.5311	0.5333	0.5411	0.5399	0.5293	0.5339	0.5304	0.5282	0.5059	0.5038	0.5023	0.5121	0.5085	0.5135	0.4146	0.4058	0.4206	0.5363	0.5399	0.5416	0.5168	0.5201	0.5234	0.5384	0.5381	0.5382	0.5355	0.5357	0.5328	0.4023	0.4043	0.406	0.4251	0.4255	0.4156	0.5283	0.5238	0.5228	0.4759	0.4689	0.4786	0.5365	0.5344	0.536	0.0778	0.0776	0.0766	0.0762	0.0767	0.0765	0.0764	0.0764	0.0758	0.482	0.4798	0.4794	0.0771	0.0768	0.077	0.0769	0.0768	0.0765	0.076	0.0765	0.0765	0.0793	0.0776	0.0774	0.0768	0.0779	0.0768	0.077	0.0776	0.0763	0.077	0.0772	0.0765	0.0789	0.0771	0.0766	0.0766	0.0771	0.0766	0.0763	0.0772	0.076	0.0762	0.0781	0.0763
116820s	0.528	0.5345	0.5334	0.5302	0.5274	0.5305	0.5368	0.5317	0.5339	0.5389	0.5412	0.5303	0.534	0.533	0.5307	0.508	0.5042	0.5029	0.5125	0.5101	0.5129	0.4155	0.408	0.4194	0.5354	0.5408	0.543	0.5192	0.5213	0.5218	0.5386	0.5381	0.5389	0.5348	0.5358	0.5348	0.4034	0.4047	0.4038	0.4246	0.4279	0.4188	0.5285	0.5258	0.5238	0.4771	0.4682	0.4809	0.5371	0.5354	0.5362	0.0779	0.0773	0.0766	0.0763	0.0766	0.0764	0.0767	0.0764	0.0761	0.4836	0.4807	0.4772	0.0769	0.0766	0.077	0.0772	0.0764	0.0765	0.0762	0.0768	0.0763	0.0793	0.0777	0.0775	0.0766	0.0777	0.0768	0.0771	0.0778	0.0764	0.0768	0.0771	0.0767	0.0786	0.077	0.0764	0.0765	0.0771	0.0764	0.0762	0.0772	0.0764	0.0764	0.0781	0.0765
117718s	0.5278	0.5363	0.5333	0.5321	0.5295	0.531	0.5376	0.5306	0.5337	0.541	0.5433	0.5329	0.5368	0.5343	0.5314	0.5089	0.5051	0.503	0.5144	0.51	0.5138	0.415	0.4071	0.4189	0.5386	0.5408	0.5434	0.5191	0.5227	0.523	0.5416	0.539	0.541	0.5373	0.5362	0.5345	0.4029	0.4051	0.4054	0.4266	0.4252	0.4192	0.5275	0.5253	0.5231	0.4775	0.4706	0.4817	0.5374	0.5346	0.538	0.0781	0.0775	0.0765	0.0763	0.0766	0.0767	0.0767	0.0763	0.0759	0.4812	0.4791	0.4791	0.0768	0.0767	0.077	0.077	0.0767	0.0764	0.0763	0.0766	0.0763	0.0792	0.0775	0.0773	0.0767	0.0777	0.077	0.0771	0.0778	0.0764	0.0769	0.0771	0.0766	0.0791	0.0769	0.0766	0.0767	0.0771	0.0765	0.0762	0.077	0.0763	0.0766	0.0781	0.0762
118617s	0.5314	0.5373	0.5347	0.533	0.5314	0.5323	0.5414	0.5343	0.5376	0.5432	0.5438	0.5346	0.5376	0.5352	0.5321	0.5097	0.5069	0.5064	0.5148	0.5117	0.5149	0.4178	0.4095	0.4214	0.5397	0.5421	0.5455	0.521	0.5244	0.5246	0.5411	0.5405	0.5415	0.5394	0.5375	0.5377	0.4041	0.4064	0.4057	0.4269	0.4289	0.4201	0.5301	0.525	0.5275	0.4783	0.4713	0.4841	0.5388	0.5369	0.5399	0.0779	0.0774	0.0767	0.0764	0.0767	0.0765	0.0766	0.0763	0.0759	0.4844	0.4802	0.4815	0.077	0.0767	0.077	0.0769	0.0766	0.0766	0.0763	0.0769	0.0762	0.0798	0.0774	0.0774	0.0765	0.0777	0.0771	0.077	0.0774	0.0764	0.0768	0.0773	0.0765	0.0787	0.0772	0.0768	0.0769	0.077	0.0765	0.0762	0.0773	0.0764	0.0764	0.078	0.0762
119516s	0.5291	0.5377	0.5356	0.5321	0.5318	0.5339	0.5407	0.5327	0.5375	0.5422	0.5435	0.5352	0.5395	0.537	0.5337	0.5106	0.5067	0.504	0.515	0.5112	0.5153	0.4179	0.4089	0.422	0.5402	0.5437	0.5472	0.5203	0.5253	0.526	0.5425	0.5402	0.5419	0.5391	0.5396	0.5383	0.4034	0.4073	0.406	0.4279	0.4295	0.4193	0.5291	0.5268	0.525	0.4788	0.4711	0.4808	0.5398	0.5396	0.5398	0.078	0.0775	0.0767	0.0764	0.0766	0.0765	0.0768	0.0765	0.0761	0.4847	0.4791	0.48	0.077	0.0766	0.0771	0.0769	0.0766	0.0766	0.0761	0.0767	0.0763	0.0792	0.0774	0.0775	0.0766	0.0776	0.0768	0.0771	0.0777	0.0765	0.077	0.077	0.0767	0.079	0.0772	0.0765	0.0767	0.0771	0.0767	0.0762	0.0772	0.0764	0.0766	0.0779	0.0763
120414s	0.5328	0.5392	0.5368	0.5359	0.533	0.5341	0.5417	0.537	0.5388	0.545	0.5461	0.5368	0.541	0.5365	0.5348	0.5088	0.508	0.5067	0.5161	0.5127	0.5173	0.4178	0.4099	0.4254	0.5429	0.5458	0.5477	0.5223	0.5248	0.5276	0.5455	0.5422	0.5447	0.5413	0.5414	0.5388	0.404	0.4067	0.4074	0.4288	0.4278	0.4192	0.5312	0.5301	0.5272	0.4799	0.4743	0.484	0.5411	0.5399	0.5424	0.078	0.0774	0.0765	0.0764	0.0768	0.0765	0.0768	0.0764	0.0761	0.4838	0.4819	0.4809	0.0772	0.0768	0.077	0.0767	0.0767	0.0765	0.0763	0.0769	0.0763	0.0797	0.0774	0.0774	0.0766	0.0778	0.0769	0.0771	0.0776	0.0763	0.077	0.0771	0.0767	0.0787	0.0771	0.0765	0.0766	0.0771	0.0765	0.0763	0.077	0.0764	0.0765	0.0779	0.0764
121313s	0.5334	0.5406	0.5385	0.5357	0.533	0.5358	0.5415	0.5351	0.5394	0.5464	0.5456	0.537	0.5409	0.5385	0.5355	0.5126	0.507	0.5069	0.5171	0.5156	0.5179	0.4166	0.4105	0.4223	0.5414	0.546	0.549	0.5239	0.5276	0.528	0.5455	0.5457	0.5448	0.5409	0.5422	0.5388	0.4042	0.4063	0.405	0.4287	0.4295	0.4195	0.5329	0.5298	0.528	0.4786	0.4722	0.4831	0.5406	0.5407	0.5429	0.0781	0.0778	0.0768	0.0766	0.0768	0.077	0.0764	0.0766	0.0759	0.4856	0.4805	0.4821	0.0771	0.0769	0.0771	0.077	0.0765	0.0766	0.0764	0.0767	0.0763	0.0796	0.0775	0.0776	0.0767	0.0776	0.0777	0.0772	0.0775	0.0766	0.0768	0.0772	0.0771	0.0788	0.0771	0.0766	0.0767	0.0773	0.0768	0.0762	0.0773	0.0764	0.0766	0.078	0.0763
122211s	0.5349	0.5428	0.5369	0.537	0.5342	0.5387	0.5443	0.5372	0.5414	0.5469	0.5476	0.5378	0.5431	0.5414	0.5383	0.5121	0.5115	0.5086	0.5178	0.5146	0.5182	0.4192	0.4119	0.4242	0.5444	0.5482	0.55	0.5256	0.5275	0.5313	0.5488	0.5448	0.5467	0.5431	0.5429	0.5411	0.4051	0.4086	0.409	0.4292	0.4299	0.422	0.5352	0.5302	0.5282	0.48	0.4749	0.4817	0.5435	0.5412	0.5442	0.0779	0.0775	0.0767	0.0765	0.0767	0.0768	0.0766	0.0762	0.076	0.4873	0.4833	0.4818	0.0771	0.0765	0.077	0.077	0.0767	0.0764	0.0762	0.0767	0.0762	0.0798	0.0774	0.0775	0.0765	0.0778	0.0768	0.0773	0.0776	0.0763	0.0768	0.077	0.0766	0.0787	0.0771	0.0766	0.077	0.0773	0.0767	0.0762	0.0772	0.0763	0.0766	0.0779	0.0763
123110s	0.5344	0.543	0.539	0.5366	0.5344	0.537	0.5448	0.5384	0.5431	0.5468	0.5473	0.5385	0.5424	0.5393	0.5367	0.511	0.5095	0.5085	0.5168	0.5164	0.5209	0.4197	0.4123	0.4236	0.5454	0.547	0.5504	0.526	0.5274	0.5285	0.5478	0.5466	0.5477	0.5435	0.5432	0.5418	0.4081	0.4075	0.4087	0.429	0.4319	0.4204	0.5339	0.5301	0.5287	0.4767	0.4734	0.4846	0.5442	0.5441	0.545	0.078	0.0775	0.077	0.0767	0.0768	0.077	0.0768	0.0766	0.0759	0.4862	0.4836	0.483	0.0773	0.0768	0.077	0.077	0.0766	0.0766	0.0762	0.0764	0.0764	0.0794	0.0777	0.0776	0.0768	0.0778	0.0769	0.0772	0.0776	0.0765	0.0769	0.0772	0.0768	0.0788	0.0771	0.0766	0.0766	0.077	0.0765	0.0761	0.0772	0.0763	0.0763	0.078	0.0766
124009s	0.5352	0.5438	0.5424	0.5387	0.5354	0.5402	0.546	0.5405	0.5434	0.5481	0.5498	0.5397	0.5442	0.5428	0.5392	0.5145	0.5121	0.5112	0.5177	0.517	0.5182	0.4189	0.4131	0.4259	0.5443	0.5526	0.5531	0.5279	0.5308	0.5309	0.5495	0.5495	0.548	0.5444	0.5442	0.542	0.4062	0.4085	0.4112	0.4295	0.4324	0.4228	0.5347	0.5327	0.5294	0.4796	0.4741	0.4816	0.545	0.5438	0.5457	0.0779	0.0773	0.0768	0.0765	0.0769	0.0766	0.0765	0.0765	0.0762	0.486	0.4822	0.4826	0.0771	0.0766	0.0771	0.0768	0.0765	0.0765	0.0766	0.0769	0.0764	0.0795	0.0776	0.0776	0.0768	0.0778	0.0769	0.0772	0.0776	0.0764	0.077	0.0771	0.0767	0.0789	0.077	0.0763	0.0771	0.0771	0.0765	0.0763	0.077	0.0765	0.0766	0.0781	0.0764
124907s	0.5367	0.5462	0.5428	0.5417	0.538	0.5409	0.5458	0.5394	0.543	0.5478	0.5517	0.5414	0.5449	0.5412	0.5405	0.5143	0.5116	0.5111	0.5205	0.5169	0.5222	0.4206	0.4133	0.4251	0.5468	0.5501	0.5535	0.5259	0.5303	0.5327	0.5494	0.5489	0.55	0.5447	0.5453	0.5446	0.407	0.4096	0.4106	0.4303	0.4317	0.4224	0.5358	0.5311	0.5303	0.4783	0.474	0.4847	0.5474	0.5452	0.5472	0.0778	0.0773	0.0764	0.0763	0.0767	0.0763	0.0765	0.0764	0.0759	0.4869	0.4825	0.4823	0.077	0.0765	0.077	0.0768	0.0767	0.0765	0.0761	0.0767	0.0763	0.08	0.0775	0.0774	0.0767	0.0778	0.0769	0.0772	0.0775	0.0764	0.0769	0.0771	0.0766	0.0786	0.0769	0.0764	0.0766	0.0769	0.0765	0.076	0.0773	0.0762	0.0766	0.078	0.0762
125806s	0.537	0.5456	0.5445	0.5419	0.5381	0.5416	0.547	0.5417	0.5464	0.5503	0.5513	0.5419	0.5462	0.5433	0.5414	0.516	0.5127	0.5122	0.5213	0.5181	0.521	0.4229	0.4135	0.4263	0.5484	0.5536	0.5542	0.5282	0.531	0.5343	0.5514	0.5496	0.5507	0.547	0.5472	0.5446	0.409	0.4099	0.4122	0.4311	0.4333	0.4235	0.536	0.5344	0.5307	0.4791	0.4744	0.4846	0.5479	0.5457	0.5471	0.0781	0.0774	0.0768	0.0763	0.0767	0.0764	0.0766	0.0763	0.0759	0.4875	0.4844	0.4836	0.0771	0.0767	0.0769	0.0769	0.0767	0.0766	0.0762	0.0767	0.0764	0.0796	0.0773	0.0773	0.0768	0.0777	0.0775	0.0772	0.0777	0.0763	0.0769	0.0772	0.0765	0.0791	0.0771	0.0765	0.0767	0.0772	0.0765	0.076	0.0771	0.0763	0.0764	0.078	0.0765
126704s	0.539	0.5461	0.5435	0.541	0.5393	0.5429	0.5475	0.5437	0.5466	0.5496	0.5544	0.5442	0.5472	0.5454	0.5426	0.5154	0.5155	0.5127	0.5226	0.5198	0.5224	0.4243	0.4155	0.4277	0.5482	0.5531	0.5569	0.5298	0.5305	0.5343	0.5539	0.5521	0.5532	0.5481	0.5487	0.5464	0.4078	0.412	0.4101	0.4304	0.433	0.4237	0.5379	0.5338	0.5335	0.4807	0.4745	0.4854	0.5474	0.5478	0.5498	0.0781	0.0778	0.0767	0.0767	0.0768	0.0764	0.0767	0.0764	0.076	0.4866	0.487	0.4849	0.0771	0.0768	0.0771	0.0768	0.0765	0.0767	0.0764	0.0767	0.0763	0.0797	0.0774	0.0774	0.0767	0.0777	0.077	0.0771	0.0778	0.0764	0.077	0.0773	0.0764	0.0789	0.0774	0.0767	0.077	0.0772	0.0764	0.0762	0.0772	0.0766	0.0766	0.0782	0.076
127603s	0.5402	0.548	0.5458	0.542	0.5421	0.5418	0.5506	0.5429	0.5481	0.5535	0.5533	0.5456	0.5483	0.5432	0.5443	0.5173	0.5154	0.5148	0.5225	0.5208	0.5215	0.4216	0.415	0.4298	0.5484	0.5559	0.5566	0.5308	0.5343	0.5361	0.5537	0.5497	0.5526	0.5491	0.5496	0.5483	0.4078	0.4108	0.4097	0.4326	0.4352	0.4242	0.5386	0.5363	0.5343	0.4825	0.4754	0.4861	0.5487	0.5479	0.5501	0.078	0.0775	0.0764	0.0763	0.0768	0.0764	0.0766	0.0764	0.0758	0.4872	0.4857	0.4842	0.0772	0.0768	0.0772	0.0766	0.0766	0.0765	0.0764	0.0767	0.0765	0.0795	0.0777	0.0775	0.0765	0.0778	0.0768	0.0773	0.0777	0.0764	0.0769	0.0774	0.0765	0.0789	0.077	0.0765	0.0767	0.0772	0.0767	0.0763	0.0774	0.0762	0.0765	0.0783	0.0762
128502s	0.5401	0.5482	0.5464	0.5449	0.541	0.5445	0.551	0.5448	0.5485	0.5533	0.5548	0.5442	0.5487	0.5467	0.5444	0.5191	0.5162	0.515	0.5248	0.5196	0.5243	0.4237	0.4172	0.4273	0.5514	0.5551	0.5581	0.5304	0.535	0.5371	0.5533	0.5519	0.5539	0.5502	0.5518	0.5482	0.4089	0.4125	0.4117	0.4313	0.4352	0.4246	0.5374	0.5373	0.5351	0.4805	0.4748	0.4861	0.5516	0.5496	0.5523	0.0781	0.0774	0.0766	0.0764	0.0768	0.0765	0.0767	0.0764	0.0758	0.49	0.4859	0.4852	0.077	0.0767	0.0771	0.0769	0.0764	0.0764	0.0765	0.0765	0.0763	0.0795	0.0773	0.0774	0.0769	0.0774	0.0769	0.0773	0.0774	0.0765	0.0772	0.0772	0.0766	0.0787	0.0771	0.0766	0.0768	0.0772	0.0764	0.0761	0.077	0.0764	0.0767	0.0783	0.0763
129400s	0.5423	0.5505	0.5476	0.5467	0.5429	0.5457	0.5527	0.5463	0.5502	0.556	0.5559	0.5454	0.5492	0.5467	0.5461	0.5189	0.5169	0.5158	0.5249	0.5219	0.525	0.4271	0.4146	0.431	0.5522	0.5571	0.5604	0.5324	0.5348	0.5384	0.5562	0.5548	0.5548	0.5517	0.5517	0.5499	0.4091	0.4123	0.4108	0.4322	0.4377	0.4246	0.5398	0.5337	0.5369	0.4825	0.477	0.4877	0.5517	0.5488	0.5513	0.0778	0.0773	0.0765	0.0764	0.0768	0.0767	0.0766	0.0765	0.0759	0.489	0.487	0.4853	0.0771	0.0767	0.0771	0.0771	0.0766	0.0765	0.0766	0.0765	0.0763	0.0795	0.0776	0.0774	0.0766	0.0776	0.0768	0.0769	0.0774	0.0763	0.0771	0.0773	0.0765	0.0789	0.0772	0.0768	0.0769	0.0772	0.0766	0.076	0.0773	0.0764	0.0766	0.078	0.0764
130299s	0.5419	0.5513	0.5491	0.5474	0.5441	0.5458	0.5541	0.5464	0.552	0.5568	0.5582	0.5475	0.5513	0.5497	0.5481	0.5208	0.5164	0.5168	0.5249	0.5211	0.526	0.4254	0.418	0.4312	0.554	0.5587	0.5622	0.5337	0.5349	0.5383	0.556	0.5557	0.5571	0.5516	0.5544	0.5526	0.4109	0.4145	0.4144	0.4341	0.438	0.4245	0.5438	0.5406	0.536	0.4817	0.4791	0.4886	0.553	0.5525	0.5558	0.0779	0.0776	0.0767	0.0765	0.0768	0.0765	0.0766	0.0764	0.076	0.4894	0.4865	0.4877	0.0773	0.0767	0.0771	0.0771	0.0765	0.0765	0.0764	0.0769	0.0764	0.0796	0.0777	0.0776	0.0767	0.0778	0.077	0.077	0.0775	0.0764	0.077	0.0771	0.0768	0.0788	0.0768	0.0764	0.0767	0.0772	0.0765	0.0763	0.0774	0.0765	0.0767	0.0779	0.0764
131198s	0.5448	0.552	0.551	0.5488	0.5437	0.5473	0.5564	0.5474	0.5529	0.5554	0.5578	0.5486	0.5526	0.552	0.5479	0.5226	0.5204	0.5179	0.5249	0.5234	0.5265	0.4259	0.4184	0.4327	0.5558	0.5594	0.5622	0.5353	0.5375	0.5388	0.5583	0.5565	0.5594	0.5542	0.5546	0.5516	0.4132	0.4133	0.4139	0.4349	0.4368	0.4279	0.5422	0.5383	0.5366	0.4836	0.4763	0.4902	0.5525	0.5521	0.5573	0.078	0.0777	0.0768	0.0764	0.0767	0.0768	0.0767	0.0763	0.0759	0.4899	0.4881	0.4897	0.077	0.0768	0.077	0.0769	0.0768	0.0764	0.0762	0.0768	0.0765	0.0797	0.0773	0.0773	0.0769	0.0777	0.0767	0.0772	0.0778	0.0767	0.077	0.0773	0.0766	0.0789	0.0772	0.0768	0.0768	0.0774	0.0764	0.0763	0.0769	0.0766	0.0767	0.0779	0.0764
132096s	0.5462	0.5534	0.5522	0.5501	0.5482	0.5486	0.5554	0.5489	0.5529	0.5579	0.5593	0.5497	0.5546	0.5521	0.5488	0.5225	0.5195	0.5185	0.527	0.5252	0.5286	0.4257	0.418	0.4326	0.5546	0.5599	0.5627	0.5362	0.5405	0.5415	0.5578	0.5582	0.5595	0.5543	0.5559	0.5543	0.4133	0.4157	0.4169	0.436	0.4383	0.4289	0.5416	0.5406	0.5397	0.4846	0.4791	0.4891	0.5575	0.5546	0.5563	0.078	0.0773	0.0765	0.0764	0.0767	0.0766	0.0769	0.0766	0.0757	0.4909	0.4881	0.4881	0.0772	0.077	0.0771	0.077	0.0768	0.0765	0.0762	0.0768	0.0763	0.0796	0.0776	0.0773	0.0768	0.0777	0.0767	0.0772	0.0776	0.0764	0.0768	0.0772	0.0764	0.0787	0.0771	0.0765	0.0767	0.0771	0.0767	0.0761	0.0771	0.0764	0.0765	0.0781	0.0764
132995s	0.545	0.5555	0.5523	0.5481	0.5487	0.5495	0.5553	0.5501	0.5539	0.558	0.5609	0.5502	0.5557	0.5529	0.5515	0.5234	0.5209	0.5171	0.5264	0.5243	0.5284	0.4262	0.42	0.4319	0.5563	0.5603	0.5634	0.5368	0.5397	0.5427	0.5589	0.5597	0.5609	0.5556	0.5568	0.555	0.4145	0.4151	0.4161	0.4354	0.4381	0.4267	0.5439	0.5404	0.5394	0.4841	0.4789	0.49	0.5579	0.5533	0.557	0.078	0.0775	0.0765	0.0764	0.0765	0.0767	0.0764	0.0766	0.0757	0.4917	0.4873	0.4888	0.077	0.0769	0.0771	0.0769	0.0767	0.0765	0.0762	0.0766	0.0763	0.0798	0.0776	0.0777	0.0768	0.0778	0.0769	0.0772	0.0776	0.0766	0.077	0.0772	0.0768	0.0788	0.0772	0.0764	0.0768	0.0773	0.0767	0.0763	0.0773	0.0763	0.0764	0.0779	0.0764
133893s	0.5447	0.5556	0.5538	0.551	0.5479	0.5505	0.5575	0.5506	0.5541	0.5592	0.5623	0.5501	0.5548	0.5539	0.551	0.5243	0.5203	0.5174	0.527	0.5261	0.5296	0.4277	0.4188	0.4313	0.5561	0.5627	0.5654	0.5381	0.5413	0.5425	0.5596	0.5598	0.5602	0.5558	0.5566	0.5558	0.4141	0.4151	0.4171	0.4367	0.4395	0.4319	0.5446	0.543	0.5399	0.484	0.4784	0.4886	0.5573	0.5559	0.5578	0.0781	0.0773	0.0766	0.0765	0.0765	0.0765	0.0764	0.0761	0.076	0.4926	0.4895	0.4895	0.077	0.0764	0.0769	0.0769	0.0767	0.0766	0.0767	0.0766	0.0763	0.0794	0.0774	0.0775	0.0767	0.0778	0.0769	0.0772	0.0776	0.0766	0.077	0.077	0.0765	0.0787	0.0768	0.0766	0.0767	0.0773	0.0766	0.0762	0.0771	0.0764	0.0765	0.0779	0.0763
134792s	0.5483	0.5573	0.5551	0.5513	0.5482	0.552	0.5594	0.5528	0.5548	0.5624	0.5627	0.5521	0.5576	0.5554	0.5525	0.5228	0.5224	0.5209	0.5279	0.5271	0.5296	0.4294	0.4203	0.431	0.5568	0.5622	0.5694	0.5387	0.5429	0.5426	0.5632	0.5606	0.5629	0.5573	0.559	0.5561	0.4135	0.4164	0.4162	0.4387	0.4383	0.4311	0.5482	0.5428	0.5409	0.4841	0.4797	0.4881	0.5594	0.5571	0.5614	0.0781	0.0771	0.0765	0.0764	0.0766	0.0766	0.0765	0.0763	0.0759	0.4934	0.4912	0.4899	0.077	0.0768	0.0771	0.077	0.0766	0.0765	0.0762	0.0767	0.0763	0.0796	0.0774	0.0774	0.0768	0.078	0.0773	0.077	0.0777	0.0763	0.0769	0.0772	0.0763	0.0789	0.077	0.0765	0.0768	0.077	0.0766	0.0757	0.0772	0.0764	0.0763	0.0779	0.0763
135691s	0.5504	0.5588	0.5565	0.5523	0.5505	0.5541	0.5612	0.5534	0.5573	0.5608	0.5638	0.5517	0.5564	0.5559	0.5538	0.5255	0.5221	0.5209	0.5306	0.5259	0.532	0.4281	0.42	0.4328	0.5594	0.5667	0.5688	0.5402	0.5439	0.5454	0.5635	0.5617	0.5636	0.5598	0.5607	0.5575	0.4141	0.4157	0.4165	0.4383	0.4403	0.4318	0.5445	0.5444	0.5445	0.4849	0.48	0.4922	0.5578	0.5578	0.5618	0.0779	0.0772	0.0766	0.0764	0.0768	0.0763	0.0766	0.0765	0.076	0.4932	0.4907	0.4883	0.077	0.0766	0.077	0.0767	0.0764	0.0764	0.0761	0.0767	0.0762	0.0795	0.0775	0.0775	0.0766	0.0776	0.0769	0.077	0.0774	0.0765	0.077	0.0771	0.0766	0.079	0.0771	0.0767	0.0769	0.077	0.0764	0.0762	0.0768	0.0763	0.0765	0.0778	0.0762
136589s	0.5515	0.5583	0.5568	0.5537	0.552	0.5527	0.5615	0.5519	0.5589	0.563	0.5637	0.5541	0.5593	0.5571	0.555	0.5259	0.5233	0.5213	0.5303	0.5278	0.5313	0.4278	0.4204	0.4324	0.561	0.5665	0.5677	0.5402	0.5454	0.5453	0.5644	0.5631	0.5639	0.5597	0.5607	0.559	0.4153	0.4172	0.4155	0.4395	0.4421	0.4312	0.5478	0.5445	0.5433	0.485	0.4987	0.4906	0.5619	0.5579	0.5616	0.0779	0.0775	0.0766	0.0766	0.0768	0.0766	0.0767	0.0764	0.0761	0.492	0.4903	0.49	0.077	0.0768	0.0771	0.0769	0.0767	0.0765	0.0763	0.0766	0.0763	0.0794	0.0775	0.0775	0.0767	0.0777	0.077	0.077	0.0772	0.0764	0.0768	0.0772	0.0765	0.0788	0.0773	0.0764	0.0767	0.0771	0.0766	0.0761	0.0776	0.0765	0.0764	0.078	0.0763
137488s	0.5518	0.5616	0.5593	0.5575	0.5523	0.5559	0.5638	0.5563	0.5605	0.5654	0.5665	0.5572	0.5597	0.5593	0.5557	0.5282	0.525	0.5243	0.5317	0.5289	0.5329	0.4293	0.4221	0.4354	0.5621	0.5689	0.5711	0.5418	0.545	0.5474	0.5655	0.5637	0.567	0.562	0.5625	0.5611	0.416	0.4198	0.4221	0.438	0.4421	0.4332	0.5508	0.5458	0.546	0.4855	0.4826	0.493	0.5621	0.5607	0.5642	0.0778	0.0773	0.077	0.0767	0.0768	0.0762	0.0766	0.0765	0.0759	0.4952	0.4917	0.4911	0.0771	0.0765	0.077	0.0769	0.0765	0.0767	0.0763	0.0767	0.0762	0.0795	0.0775	0.0776	0.0765	0.0776	0.0768	0.0769	0.0779	0.0766	0.0768	0.0769	0.0763	0.0791	0.0769	0.0766	0.0767	0.077	0.0764	0.0761	0.0771	0.0763	0.0765	0.078	0.076
138386s	0.5522	0.5591	0.5601	0.5566	0.5541	0.5565	0.5624	0.5562	0.5601	0.5645	0.5654	0.5577	0.5606	0.5592	0.5554	0.5268	0.5262	0.5241	0.5311	0.5297	0.5318	0.4296	0.4213	0.4347	0.5641	0.569	0.5719	0.5431	0.5466	0.5489	0.5664	0.5645	0.5667	0.5619	0.5618	0.5598	0.4158	0.4191	0.416	0.4397	0.4416	0.4341	0.5491	0.5464	0.5424	0.4862	0.482	0.4893	0.5628	0.5602	0.5637	0.0781	0.0775	0.0766	0.0762	0.0765	0.0764	0.0766	0.0762	0.076	0.4931	0.4904	0.49	0.077	0.0767	0.0768	0.0767	0.0765	0.0764	0.0761	0.0767	0.0762	0.0792	0.0774	0.0774	0.0766	0.0776	0.0768	0.077	0.0776	0.0763	0.0767	0.077	0.0767	0.0786	0.0771	0.0765	0.0766	0.077	0.0766	0.0761	0.0771	0.0762	0.0763	0.0778	0.0761
139285s	0.552	0.5637	0.5618	0.5577	0.5573	0.5599	0.5646	0.5569	0.5605	0.5653	0.5693	0.5585	0.5629	0.5603	0.5584	0.527	0.5279	0.5254	0.5344	0.5307	0.5341	0.4294	0.4242	0.4363	0.5646	0.5701	0.5737	0.5449	0.5478	0.5496	0.5691	0.5672	0.5684	0.5631	0.5639	0.5624	0.4176	0.4199	0.4229	0.4422	0.4431	0.4348	0.5512	0.5469	0.5477	0.486	0.4825	0.4934	0.5655	0.564	0.5676	0.0776	0.0772	0.0765	0.0767	0.0764	0.0765	0.0766	0.0763	0.0757	0.4951	0.4921	0.4925	0.0767	0.0765	0.077	0.0767	0.0766	0.0764	0.076	0.0764	0.076	0.0796	0.0773	0.0773	0.0765	0.0775	0.0767	0.0768	0.0774	0.0763	0.0766	0.077	0.0765	0.0787	0.0769	0.0764	0.0764	0.077	0.0764	0.0761	0.0767	0.0761	0.0762	0.0778	0.0762
140184s	0.5543	0.562	0.5604	0.5572	0.5556	0.5584	0.5663	0.5588	0.5629	0.5682	0.5686	0.5573	0.5625	0.5598	0.5582	0.5292	0.5266	0.5256	0.5328	0.5311	0.5334	0.4319	0.4215	0.4376	0.5639	0.5709	0.5737	0.5454	0.548	0.5497	0.5688	0.5694	0.5696	0.5654	0.5645	0.5629	0.4179	0.4209	0.4185	0.4428	0.4434	0.4339	0.5515	0.5482	0.5482	0.4863	0.4822	0.4929	0.5654	0.5659	0.5652	0.0779	0.0771	0.0765	0.0765	0.0767	0.0763	0.0764	0.0763	0.076	0.4966	0.4933	0.4934	0.0771	0.0764	0.077	0.0767	0.0764	0.0763	0.0761	0.0765	0.076	0.0793	0.0771	0.0774	0.0764	0.0774	0.0768	0.0769	0.0773	0.0765	0.0768	0.077	0.0764	0.0785	0.077	0.0763	0.0766	0.0769	0.0767	0.0758	0.0771	0.0763	0.0764	0.0779	0.0764
141082s	0.5558	0.5641	0.563	0.5608	0.5575	0.5593	0.5674	0.5576	0.564	0.5677	0.5709	0.5587	0.5634	0.5619	0.5589	0.5305	0.5268	0.5272	0.5351	0.5309	0.5362	0.4319	0.4235	0.434	0.5651	0.5707	0.5736	0.5458	0.5491	0.5527	0.57	0.5705	0.5717	0.5659	0.5654	0.5645	0.4207	0.4217	0.4214	0.4422	0.4465	0.4349	0.5525	0.5484	0.5484	0.4864	0.4836	0.4944	0.5675	0.5656	0.569	0.0778	0.0771	0.0765	0.0762	0.0766	0.076	0.0762	0.0762	0.0757	0.4977	0.4956	0.4951	0.0768	0.0766	0.0767	0.0767	0.0762	0.0763	0.0761	0.0765	0.0764	0.0796	0.0774	0.0774	0.0766	0.0775	0.0767	0.0769	0.0773	0.0762	0.0768	0.077	0.0765	0.0786	0.077	0.0766	0.0764	0.077	0.0766	0.0759	0.0769	0.0761	0.0766	0.0777	0.0762
141981s	0.5548	0.5646	0.5638	0.56	0.5585	0.5595	0.5663	0.5602	0.564	0.5692	0.5705	0.5602	0.5658	0.5643	0.5617	0.5294	0.5276	0.528	0.5337	0.5318	0.5346	0.4316	0.4249	0.4359	0.5671	0.5721	0.5761	0.5451	0.551	0.5511	0.5694	0.5706	0.5714	0.5666	0.566	0.5655	0.4206	0.4225	0.4218	0.4444	0.4431	0.4356	0.5514	0.5493	0.5477	0.4864	0.4821	0.4934	0.5672	0.5664	0.5685	0.0777	0.0773	0.0764	0.0762	0.0766	0.0763	0.0766	0.0764	0.0758	0.4983	0.4934	0.494	0.0768	0.0765	0.0768	0.0768	0.0765	0.0764	0.0761	0.0763	0.0763	0.0793	0.0775	0.0772	0.0764	0.0775	0.0766	0.077	0.0775	0.0762	0.0766	0.0769	0.0762	0.0787	0.0769	0.0764	0.0766	0.0771	0.0767	0.0759	0.0773	0.0762	0.0763	0.0779	0.0762
142880s	0.5579	0.5656	0.5638	0.5622	0.5576	0.5615	0.5697	0.5609	0.566	0.5703	0.5717	0.5615	0.5645	0.5646	0.5614	0.5311	0.5302	0.5276	0.5366	0.5331	0.5358	0.4317	0.4228	0.4364	0.5673	0.5733	0.5768	0.5469	0.5511	0.5537	0.5714	0.57	0.5732	0.5666	0.5689	0.5657	0.4196	0.424	0.4213	0.444	0.4463	0.4371	0.5555	0.5504	0.5511	0.4886	0.4847	0.4938	0.5674	0.5667	0.5692	0.0776	0.0774	0.0764	0.0763	0.0768	0.0766	0.0763	0.0764	0.0759	0.4981	0.4952	0.4954	0.077	0.0766	0.0769	0.0768	0.0765	0.0763	0.0761	0.0763	0.0763	0.0797	0.0773	0.0773	0.0767	0.0776	0.0767	0.0769	0.0775	0.0762	0.0767	0.0768	0.0763	0.0788	0.0768	0.0766	0.0764	0.0769	0.0763	0.0759	0.0772	0.0762	0.0762	0.0776	0.0761
143778s	0.558	0.5669	0.5659	0.5628	0.5616	0.5619	0.5691	0.5615	0.5658	0.5718	0.5724	0.5612	0.5656	0.5645	0.5617	0.5322	0.5283	0.5288	0.5358	0.5332	0.5369	0.4316	0.426	0.4376	0.5683	0.5751	0.5787	0.5487	0.5517	0.5538	0.5739	0.572	0.5738	0.5693	0.5689	0.568	0.42	0.4217	0.4214	0.4435	0.4468	0.4356	0.5537	0.5504	0.548	0.4884	0.4849	0.4945	0.5685	0.5685	0.5696	0.078	0.0772	0.0766	0.0762	0.0767	0.0763	0.0765	0.0764	0.0758	0.4987	0.4968	0.4958	0.0768	0.0763	0.077	0.0766	0.0765	0.0764	0.0759	0.0763	0.0763	0.0796	0.0774	0.0772	0.0765	0.0775	0.0766	0.0767	0.0775	0.0761	0.0768	0.0771	0.0764	0.0787	0.0771	0.0765	0.0767	0.077	0.0764	0.076	0.077	0.0763	0.0761	0.0778	0.0761
144677s	0.5593	0.5675	0.5652	0.5643	0.5607	0.5628	0.5696	0.5619	0.5674	0.5731	0.5756	0.5616	0.5675	0.5668	0.5624	0.5318	0.532	0.5297	0.5362	0.5349	0.537	0.4327	0.4266	0.4368	0.5697	0.5753	0.5778	0.5492	0.5526	0.5553	0.5739	0.5716	0.5739	0.5711	0.5718	0.5686	0.4235	0.4243	0.4228	0.4455	0.4462	0.4369	0.5544	0.5531	0.5536	0.488	0.486	0.4966	0.5703	0.5681	0.5717	0.0777	0.0771	0.0763	0.0763	0.0765	0.0761	0.0763	0.076	0.0758	0.4988	0.496	0.4951	0.0766	0.0765	0.0769	0.0766	0.0764	0.0762	0.0763	0.0765	0.0758	0.0795	0.0775	0.0771	0.0766	0.0775	0.0766	0.0769	0.0774	0.0761	0.0767	0.077	0.0764	0.0785	0.077	0.0764	0.0765	0.0769	0.0765	0.0759	0.0771	0.0762	0.0762	0.0775	0.0762
145575s	0.5601	0.5704	0.5686	0.5645	0.5613	0.5655	0.5716	0.5628	0.57	0.573	0.5746	0.5644	0.5688	0.5673	0.5651	0.5333	0.5313	0.5299	0.5382	0.5358	0.539	0.4319	0.4238	0.4373	0.572	0.5766	0.5805	0.5499	0.5545	0.5565	0.5757	0.5743	0.5767	0.5711	0.5716	0.5717	0.4218	0.4251	0.4234	0.4451	0.4478	0.4382	0.5569	0.5555	0.554	0.4891	0.4861	0.4944	0.5713	0.5692	0.5743	0.0774	0.0772	0.0764	0.0763	0.0765	0.0762	0.0764	0.0761	0.0759	0.4998	0.4965	0.4959	0.077	0.0769	0.0767	0.0767	0.0762	0.0766	0.0761	0.0764	0.0765	0.0795	0.0773	0.0772	0.0768	0.0775	0.0767	0.077	0.0774	0.0761	0.0768	0.0769	0.0763	0.0785	0.0768	0.0762	0.0766	0.0771	0.0763	0.0759	0.0772	0.0762	0.0764	0.0778	0.0761
146474s	0.5598	0.5715	0.5671	0.5661	0.5632	0.5641	0.5724	0.5631	0.5694	0.5746	0.5748	0.5653	0.5665	0.5683	0.5661	0.5352	0.5311	0.5298	0.5372	0.5339	0.5389	0.4317	0.4262	0.4379	0.5733	0.5782	0.5822	0.5521	0.556	0.5562	0.5742	0.5753	0.579	0.5707	0.5727	0.572	0.423	0.4268	0.4256	0.4461	0.4478	0.4398	0.5575	0.5534	0.5519	0.4907	0.4857	0.4961	0.5732	0.5718	0.575	0.0778	0.0771	0.0763	0.0763	0.0765	0.0765	0.0762	0.0761	0.0757	0.4992	0.4981	0.4956	0.077	0.0764	0.0766	0.0767	0.0763	0.0762	0.0761	0.0765	0.0761	0.0793	0.0773	0.0773	0.0763	0.0772	0.0767	0.0768	0.0774	0.0762	0.0767	0.0767	0.0764	0.0787	0.0769	0.0762	0.0765	0.0768	0.0767	0.0761	0.077	0.0761	0.0762	0.0778	0.0763
147373s	0.5617	0.5728	0.5681	0.5666	0.5642	0.5671	0.5748	0.565	0.5711	0.5767	0.5767	0.5644	0.5706	0.5694	0.5677	0.537	0.5336	0.532	0.539	0.5368	0.5401	0.4306	0.4259	0.4369	0.5719	0.5789	0.5825	0.5544	0.5574	0.5572	0.5752	0.577	0.5777	0.5738	0.574	0.5721	0.4218	0.425	0.426	0.4477	0.4504	0.4396	0.5581	0.5563	0.5562	0.4916	0.4879	0.4971	0.5746	0.5716	0.576	0.0776	0.0772	0.0764	0.0761	0.0767	0.0761	0.0767	0.0762	0.0758	0.4998	0.4975	0.4972	0.077	0.0764	0.0768	0.0767	0.0763	0.0764	0.076	0.0764	0.0762	0.0797	0.0773	0.0771	0.0766	0.0776	0.0768	0.0768	0.0775	0.0763	0.0768	0.077	0.0765	0.0786	0.0769	0.0761	0.0765	0.0768	0.0763	0.0759	0.077	0.076	0.0762	0.0776	0.076
148271s	0.5633	0.5705	0.5697	0.5682	0.5654	0.5693	0.5742	0.568	0.5718	0.5751	0.5779	0.5657	0.5697	0.572	0.5682	0.5361	0.5332	0.5327	0.5399	0.5361	0.5392	0.4329	0.4255	0.4389	0.5726	0.5807	0.583	0.5528	0.5562	0.5589	0.5776	0.5782	0.579	0.5739	0.5744	0.5728	0.426	0.4292	0.4268	0.4484	0.4515	0.4396	0.5587	0.5544	0.5536	0.4883	0.4877	0.4967	0.5724	0.5719	0.5753	0.0777	0.077	0.0762	0.0762	0.0764	0.0762	0.0763	0.0762	0.0756	0.4999	0.5004	0.4975	0.0769	0.0763	0.0767	0.0765	0.0764	0.0764	0.0762	0.0762	0.0759	0.0794	0.0772	0.0773	0.0766	0.0774	0.0767	0.0768	0.0774	0.076	0.0769	0.0771	0.0763	0.0786	0.0765	0.0761	0.0765	0.077	0.0763	0.076	0.0769	0.0763	0.0763	0.0779	0.0762
149170s	0.5625	0.5726	0.5712	0.5695	0.5661	0.5682	0.5759	0.5661	0.5723	0.5771	0.5778	0.5671	0.5729	0.5715	0.5695	0.5379	0.5351	0.5329	0.5397	0.5365	0.5411	0.4321	0.4237	0.4401	0.5754	0.5814	0.5842	0.555	0.5569	0.558	0.579	0.5785	0.5797	0.5745	0.576	0.5742	0.4232	0.4265	0.4268	0.4465	0.4499	0.4406	0.5599	0.5549	0.5542	0.49	0.4874	0.4963	0.5752	0.5751	0.5756	0.0777	0.0772	0.0765	0.0762	0.0765	0.0761	0.0763	0.0764	0.0757	0.5004	0.4985	0.4992	0.0768	0.0763	0.0768	0.0765	0.0762	0.0762	0.0761	0.0765	0.0762	0.0794	0.0772	0.0774	0.0766	0.0773	0.0766	0.0768	0.0774	0.0762	0.0766	0.0768	0.0762	0.0789	0.0767	0.0763	0.0766	0.0768	0.0764	0.0761	0.0771	0.076	0.0762	0.0777	0.0761
150069s	0.565	0.5747	0.5731	0.5715	0.5676	0.5701	0.5767	0.5695	0.5752	0.5783	0.5802	0.5692	0.5737	0.5723	0.5705	0.5383	0.5359	0.5329	0.5426	0.5387	0.5428	0.4346	0.425	0.4378	0.5788	0.5829	0.5871	0.5563	0.5599	0.561	0.5816	0.5798	0.5821	0.5761	0.5787	0.576	0.4254	0.4276	0.4284	0.449	0.4499	0.4411	0.5605	0.5571	0.5578	0.4917	0.4875	0.4981	0.5776	0.5756	0.5798	0.0779	0.0772	0.077	0.0762	0.0763	0.0763	0.0763	0.0765	0.0758	0.5022	0.4997	0.5003	0.0768	0.0763	0.0766	0.0767	0.0762	0.0764	0.0762	0.0764	0.076	0.0792	0.0772	0.0772	0.0765	0.0772	0.0766	0.0768	0.0775	0.076	0.0765	0.077	0.0763	0.0787	0.0767	0.0763	0.0766	0.0768	0.0764	0.076	0.0769	0.076	0.0762	0.0778	0.076
150967s	0.5654	0.5735	0.5719	0.569	0.5691	0.5704	0.5771	0.5686	0.5736	0.577	0.5797	0.5675	0.5747	0.5721	0.5711	0.5382	0.5358	0.5325	0.5415	0.5369	0.5415	0.4332	0.4261	0.4385	0.5777	0.5834	0.587	0.5555	0.5606	0.5602	0.5811	0.581	0.5829	0.5765	0.5773	0.5751	0.4224	0.4274	0.4268	0.4491	0.4512	0.4419	0.5613	0.5574	0.5558	0.4923	0.4876	0.4975	0.5755	0.5761	0.5798	0.0776	0.0771	0.0762	0.0762	0.0765	0.0765	0.0762	0.0763	0.0758	0.5018	0.4993	0.4993	0.0769	0.0767	0.0766	0.0767	0.0764	0.0764	0.0761	0.0764	0.076	0.0789	0.0774	0.0774	0.0765	0.0773	0.0766	0.0766	0.0774	0.0762	0.0764	0.0772	0.0761	0.0787	0.0768	0.0763	0.0766	0.0769	0.0764	0.076	0.0771	0.0762	0.0765	0.0778	0.076
151866s	0.5661	0.5774	0.5751	0.5721	0.5699	0.572	0.5788	0.5703	0.5759	0.5801	0.5812	0.5719	0.5752	0.5749	0.572	0.5394	0.5369	0.5345	0.5404	0.5408	0.5427	0.4335	0.4274	0.4369	0.5787	0.5843	0.5873	0.5575	0.5605	0.5626	0.5818	0.5817	0.5823	0.5777	0.5783	0.5768	0.4261	0.4301	0.4303	0.4488	0.4519	0.442	0.5624	0.5599	0.5585	0.4928	0.4896	0.4995	0.5782	0.5751	0.5808	0.0778	0.077	0.0763	0.0764	0.0766	0.0765	0.0764	0.0762	0.0759	0.5018	0.5021	0.5003	0.0768	0.0762	0.0768	0.0765	0.0763	0.0764	0.076	0.0765	0.0761	0.0794	0.0772	0.0772	0.0765	0.0774	0.0766	0.0769	0.0774	0.0761	0.0764	0.0766	0.0763	0.0786	0.0768	0.0763	0.0766	0.0769	0.0763	0.0759	0.0771	0.076	0.0762	0.0777	0.076
152764s	0.5656	0.5755	0.5748	0.5722	0.5693	0.5705	0.5779	0.5715	0.5768	0.5805	0.582	0.5703	0.5742	0.5766	0.5731	0.5385	0.5356	0.5325	0.5406	0.539	0.544	0.4348	0.4257	0.4366	0.5791	0.5862	0.5875	0.5575	0.5624	0.5634	0.5818	0.5815	0.5845	0.5783	0.5794	0.5766	0.4323	0.4284	0.4297	0.4515	0.4532	0.4413	0.5621	0.5591	0.5575	0.4932	0.4893	0.4989	0.578	0.5774	0.5788	0.0775	0.0771	0.0765	0.0764	0.0765	0.0762	0.0763	0.0758	0.0756	0.5026	0.5018	0.4987	0.0769	0.0764	0.0767	0.0766	0.0765	0.0763	0.0762	0.0764	0.0761	0.0794	0.0773	0.0774	0.0768	0.0772	0.077	0.0771	0.0773	0.0762	0.0767	0.0771	0.0764	0.0789	0.077	0.0762	0.0767	0.0769	0.0764	0.0759	0.0771	0.0763	0.0765	0.0777	0.0762
153663s	0.5689	0.5756	0.5754	0.5745	0.5719	0.5741	0.5797	0.5728	0.5767	0.5824	0.583	0.5721	0.5764	0.5767	0.5737	0.5401	0.5369	0.536	0.5424	0.5412	0.544	0.4335	0.4248	0.4407	0.5804	0.5864	0.5895	0.5606	0.5623	0.5641	0.5829	0.583	0.5848	0.5791	0.582	0.5803	0.426	0.4304	0.4309	0.451	0.4519	0.4414	0.5622	0.5609	0.5591	0.4928	0.4897	0.5	0.5806	0.5796	0.5824	0.0778	0.077	0.0765	0.0762	0.0763	0.0762	0.0763	0.0762	0.0759	0.5021	0.5003	0.5018	0.0767	0.0764	0.0768	0.0765	0.0763	0.0763	0.076	0.0764	0.076	0.0792	0.0771	0.0771	0.0765	0.0775	0.0768	0.0769	0.0775	0.0763	0.0765	0.0768	0.0764	0.0786	0.0768	0.0763	0.0767	0.0768	0.0771	0.076	0.0769	0.0762	0.0766	0.0776	0.0762
154562s	0.569	0.5791	0.5746	0.5771	0.5726	0.5745	0.579	0.5738	0.5791	0.5834	0.5849	0.5725	0.5793	0.5786	0.5746	0.5401	0.5383	0.5379	0.5439	0.5421	0.5453	0.4364	0.4302	0.4396	0.5821	0.5874	0.5917	0.5598	0.5652	0.5655	0.5851	0.5834	0.5873	0.5805	0.5816	0.5806	0.4285	0.4296	0.4333	0.4534	0.4523	0.4442	0.5651	0.5618	0.5598	0.4934	0.4911	0.5016	0.5821	0.5804	0.5834	0.0777	0.0772	0.0764	0.0761	0.0764	0.0761	0.0766	0.0763	0.0758	0.5053	0.5016	0.5004	0.0769	0.0767	0.0768	0.0767	0.0766	0.0764	0.0762	0.0767	0.0761	0.0794	0.0774	0.077	0.0765	0.0776	0.0766	0.0766	0.0774	0.0763	0.0767	0.0769	0.0763	0.0788	0.0769	0.0763	0.0764	0.077	0.0762	0.0758	0.0769	0.076	0.0764	0.0778	0.0761
155460s	0.571	0.579	0.5767	0.5748	0.5725	0.5766	0.5809	0.5724	0.5785	0.5835	0.5843	0.5722	0.5775	0.5787	0.5761	0.5419	0.539	0.5372	0.5445	0.5429	0.5439	0.4364	0.4268	0.4394	0.5833	0.5895	0.5911	0.5621	0.5635	0.5645	0.5837	0.5842	0.5862	0.5805	0.5823	0.5814	0.4286	0.433	0.4308	0.4541	0.4542	0.4438	0.5656	0.5607	0.5594	0.4939	0.4901	0.4998	0.5815	0.5815	0.5835	0.0778	0.0773	0.0768	0.0762	0.0765	0.0759	0.0762	0.0762	0.0759	0.5042	0.5021	0.5018	0.0768	0.0765	0.0768	0.0769	0.0763	0.0762	0.0761	0.0762	0.0759	0.0791	0.0772	0.0773	0.0764	0.0774	0.0768	0.0767	0.0774	0.0761	0.0765	0.0769	0.0763	0.0784	0.0768	0.0763	0.0765	0.0768	0.0762	0.076	0.0769	0.0763	0.0763	0.0778	0.0761
156359s	0.5715	0.5813	0.5773	0.5771	0.5749	0.5742	0.5826	0.5749	0.5807	0.5841	0.5866	0.574	0.5798	0.5802	0.577	0.5445	0.5412	0.5367	0.5438	0.5412	0.5459	0.4348	0.4275	0.438	0.5836	0.5892	0.5935	0.5618	0.5641	0.5669	0.5867	0.5858	0.5888	0.5836	0.5836	0.5827	0.431	0.4327	0.4329	0.4525	0.4548	0.446	0.5667	0.5611	0.5602	0.4926	0.4898	0.501	0.5828	0.5824	0.5852	0.0778	0.0773	0.0767	0.0764	0.0766	0.0766	0.0764	0.0761	0.0759	0.5064	0.5029	0.5036	0.0768	0.0764	0.0767	0.0768	0.0764	0.0766	0.0759	0.0763	0.076	0.079	0.0771	0.0773	0.0764	0.0777	0.0767	0.0768	0.0772	0.076	0.0765	0.0771	0.0768	0.0786	0.0773	0.0764	0.0767	0.0769	0.0763	0.0761	0.0769	0.0761	0.0763	0.0776	0.076
157257s	0.5716	0.5821	0.5799	0.5778	0.5747	0.5776	0.5825	0.5748	0.5808	0.5841	0.5865	0.575	0.5813	0.5817	0.5769	0.5439	0.5389	0.5379	0.546	0.543	0.5448	0.4357	0.4252	0.4387	0.5824	0.5924	0.5935	0.5639	0.5652	0.5677	0.5878	0.588	0.5883	0.5839	0.5845	0.5824	0.4332	0.4343	0.4344	0.455	0.4573	0.4454	0.5668	0.5613	0.5639	0.4946	0.4908	0.501	0.585	0.5812	0.5857	0.0778	0.0772	0.0765	0.0763	0.0765	0.076	0.0763	0.0764	0.0759	0.5073	0.5031	0.5033	0.0769	0.0767	0.0768	0.0766	0.0766	0.0764	0.0761	0.0769	0.0762	0.0795	0.0773	0.0774	0.0765	0.0773	0.0767	0.0768	0.0774	0.0763	0.0769	0.0772	0.0765	0.0786	0.0768	0.0764	0.0766	0.0773	0.0766	0.0761	0.0769	0.0762	0.0763	0.0777	0.076
158156s	0.5744	0.5842	0.5814	0.5784	0.5745	0.5775	0.5841	0.5765	0.5804	0.5867	0.5879	0.5754	0.5808	0.5824	0.5771	0.5422	0.5407	0.5375	0.5453	0.5439	0.5475	0.4343	0.4268	0.4376	0.584	0.5914	0.5934	0.5617	0.5658	0.5669	0.5894	0.5873	0.5911	0.5863	0.5869	0.583	0.4317	0.4339	0.4337	0.4527	0.4573	0.446	0.5673	0.5639	0.5629	0.4947	0.4918	0.5013	0.5849	0.5848	0.5882	0.0777	0.0772	0.0764	0.0763	0.0767	0.0762	0.0762	0.0762	0.0758	0.5066	0.5036	0.5033	0.077	0.0765	0.0769	0.077	0.0765	0.0764	0.0761	0.0768	0.0763	0.0796	0.0772	0.0775	0.0765	0.0775	0.0766	0.0767	0.0773	0.0761	0.0766	0.0771	0.0762	0.0787	0.077	0.0764	0.0764	0.0768	0.0762	0.076	0.077	0.0762	0.0763	0.078	0.0759
159055s	0.5724	0.584	0.5823	0.5798	0.5754	0.579	0.5863	0.5771	0.5833	0.5877	0.5885	0.5761	0.5822	0.5842	0.5795	0.5429	0.54	0.5389	0.5462	0.5446	0.5458	0.4366	0.4281	0.437	0.586	0.5928	0.5948	0.5642	0.5685	0.5694	0.5907	0.59	0.5916	0.5859	0.5878	0.5847	0.4319	0.4327	0.4323	0.454	0.4574	0.4502	0.5691	0.5652	0.5644	0.4948	0.4937	0.5025	0.5873	0.5851	0.5901	0.0777	0.0772	0.0764	0.0762	0.0763	0.0763	0.0764	0.0762	0.0757	0.5072	0.5039	0.5046	0.077	0.0766	0.0768	0.0768	0.0764	0.0764	0.0763	0.0767	0.076	0.0794	0.0774	0.077	0.0764	0.0773	0.0766	0.0769	0.0775	0.0761	0.0768	0.077	0.0764	0.0784	0.0773	0.0762	0.0766	0.0769	0.0766	0.0759	0.0768	0.0762	0.0762	0.0778	0.076
159953s	0.5744	0.5838	0.5829	0.5807	0.5793	0.5802	0.5873	0.5803	0.5833	0.587	0.5894	0.5779	0.5836	0.5827	0.5789	0.5437	0.5417	0.5396	0.5471	0.5449	0.5474	0.4357	0.4304	0.4375	0.5871	0.5919	0.5962	0.5661	0.5677	0.5706	0.5911	0.5909	0.592	0.587	0.5875	0.5855	0.4318	0.4358	0.4348	0.4567	0.4576	0.4484	0.5683	0.5637	0.5626	0.4967	0.4907	0.5033	0.5868	0.5863	0.5885	0.0777	0.0772	0.0765	0.0761	0.0766	0.0761	0.0763	0.0761	0.0757	0.5064	0.5041	0.5026	0.0769	0.0764	0.0766	0.0769	0.0765	0.0762	0.0759	0.0764	0.0761	0.0792	0.0772	0.0774	0.0762	0.0778	0.0767	0.0769	0.0777	0.0762	0.0766	0.0772	0.0763	0.0787	0.077	0.0764	0.0767	0.0769	0.0761	0.0759	0.0771	0.0761	0.0764	0.0777	0.0761
160852s	0.5754	0.5856	0.583	0.5826	0.5784	0.5814	0.5875	0.5792	0.5846	0.5891	0.5923	0.5777	0.5852	0.5859	0.5794	0.5455	0.5429	0.5403	0.5476	0.544	0.5484	0.4346	0.4271	0.4389	0.5878	0.5961	0.5964	0.5666	0.5675	0.5715	0.5912	0.5922	0.5918	0.5877	0.5904	0.587	0.4363	0.4346	0.4362	0.4555	0.4583	0.448	0.5688	0.5656	0.5652	0.4969	0.4938	0.5034	0.5891	0.5878	0.5893	0.0776	0.0773	0.0763	0.076	0.0764	0.0764	0.0765	0.0759	0.0758	0.5077	0.5039	0.5044	0.077	0.0765	0.0768	0.077	0.0765	0.0763	0.0759	0.0764	0.0761	0.0795	0.0775	0.0772	0.0766	0.0777	0.0766	0.0771	0.0774	0.0761	0.0765	0.0769	0.0763	0.0787	0.0771	0.0762	0.0767	0.0769	0.0765	0.0761	0.077	0.0761	0.0763	0.0777	0.076
