# Supplementary material for: Improved discovery of genetic interactions using CRISPRiSeq across multiple environments
Source: Genome Res. 2019 Apr;29(4):668–81. doi: 10.1101/gr.246603.118 (PMC6442382; doi:10.1101/gr.246603.118)
Supplement: Supplemental Material [file supp_gr.246603.118_Supplemental_CRISPRiSeq-master.zip › CRISPRiSeq-master/final_fitness_GI_estimates/ura_data.txt]

SCURAR1T1	SCURAR1T2	SCURAR1T3	SCURAR2T1	SCURAR2T2	SCURAR2T3	SCURAR3T1	SCURAR3T2	SCURAR3T3	r1t1_f	r1t2_f	r1t3_f	r2t1_f	r2t2_f	r2t3_f	r3t1_f	r3t2_f	r3t3_f	r1t1_nf	r1t2_nf	r1t3_nf	r2t1_nf	r2t2_nf	r2t3_nf	r3t1_nf	r3t2_nf	r3t3_nf	r1	r2	r3	strain	query	array	category	mean	sd	avg_start_freq	reason_iscore_skipped	num_expected	min_expected	max_expected	mean_expected	sd_expected	range_sig	t_pval	array_mean	query_mean	i_score	corrected_i_score	corrected_expected
PRE7g7-CC5	208.509857304165	211.740258867654	252.633081110974	183.239706728553	295.449500787752	271.879184863693	152.632151989301	211.531507025164	333.297017845567	3.79866261122853e-05	4.38404636922831e-05	5.56458192373296e-05	3.48700920209492e-05	4.63030231880884e-05	5.47501959840751e-05	3.13309100014173e-05	4.50029313715455e-05	6.88551507828623e-05	1	1.01717337741147	0.891528026474513	1	1.18091430473499	0.907910709735229	1	1.28966499561868	1.2629897445501	0.964906322966368	0.991737818460222	1.1118070896984	PRE7g7-CC5	PRE7g7	CC5	single	1.02281707704166	0.0782265878847698	NA	NA	NA	NA	NA	NA	NA	NA	NA	NA	NA	NA	NA
PRE7g7-CC16	217.701643599057	219.798324653622	293.03911950231	205.408148313283	274.605733254577	271.046805276615	156.7943664354	204.691898536318	319.225008608438	3.96611989780599e-05	4.55088726307106e-05	6.45457902883624e-05	3.9088695138262e-05	4.30363754230984e-05	5.45825739369938e-05	3.21852907103157e-05	4.35478174938992e-05	6.59480431102417e-05	1	1.0113018602879	0.990456178681979	1	0.979144172623433	0.807445824687724	1	1.21483718229413	1.17755412051486	0.998442692818073	0.927240608657899	1.08058069160776	PRE7g7-CC16	PRE7g7	CC16	single	1.00208799769458	0.0767350079526902	NA	NA	NA	NA	NA	NA	NA	NA	NA	NA	NA	NA	NA
PRE7g7-CC14	209.622025894068	256.703544626302	345.579567899072	207.326288851545	303.498621912693	321.896917162864	181.5037609809	195.543551076368	313.990142593295	3.81892425878068e-05	5.31500362191583e-05	7.61185276404047e-05	3.94537128425165e-05	4.75644862844827e-05	6.48226134346113e-05	3.72574056389505e-05	4.16015237304163e-05	6.48665828225661e-05	1	1.22662860389124	1.21306065285826	1	1.07215372905047	0.950056014080175	1	1.00254931688323	1.00056385287841	1.0916288134353	0.993026922287793	1.00054029337424	PRE7g7-CC14	PRE7g7	CC14	single	1.02839867636578	0.054887615740195	NA	NA	NA	NA	NA	NA	NA	NA	NA	NA	NA	NA	NA
PRE7g7-CC15	255.932139054386	262.891542372799	354.035809406728	206.557699252996	344.679187529373	394.065206719152	213.929660186188	206.804995114696	372.513471345573	4.66260857020028e-05	5.44312507221726e-05	7.798112807378e-05	3.93074520210699e-05	5.40183292578629e-05	7.93556421363973e-05	4.39134929473907e-05	4.39973748276295e-05	7.69567978853971e-05	1	1.02889231667697	1.01787333583184	1	1.22216089567959	1.16738328781338	1	0.899576080905914	1.00712970447795	1.009768271371	1.07859037885356	0.987508495978168	PRE7g7-CC15	PRE7g7	CC15	single	1.02528904873424	0.047483136422324	NA	NA	NA	NA	NA	NA	NA	NA	NA	NA	NA	NA	NA
PRE7g7-CC2	239.747390788665	275.820717736999	330.87416640583	202.537549231645	315.706477043229	289.064537575787	224.962103075408	235.762400299463	293.34284870531	4.36775249526921e-05	5.71082146881026e-05	7.28794660349062e-05	3.85424267779866e-05	4.94777086716551e-05	5.82109295798239e-05	4.6178130317387e-05	5.01580084682392e-05	6.06011005116082e-05	1	1.15236784390946	1.01550097217489	1	1.14164913591897	0.873325282571307	1	0.975243483995588	0.754189645419651	1.02486719924234	0.974328983166313	0.904411132345761	PRE7g7-CC2	PRE7g7	CC2	single	0.967869104918138	0.0604873005951182	NA	NA	NA	NA	NA	NA	NA	NA	NA	NA	NA	NA	NA
PRE4g9-CC5	342.873164996829	328.242446665296	370.291439760593	354.08655911076	481.78609308624	393.563109615997	303.322507978741	319.851538585872	384.230675828529	6.24651270259647e-05	6.79620453014116e-05	8.15616483456388e-05	6.73818525471888e-05	7.55058058327763e-05	7.92545313624535e-05	6.22632261618919e-05	6.80478149212585e-05	7.93774312491236e-05	1	0.958913385438624	0.794660358227026	1	0.996550999662508	0.680129652470395	1	0.981277141403698	0.732658884114402	0.919109163195646	0.873699045525188	0.89582057786409	PRE4g9-CC5	PRE4g9	CC5	single	0.896209595528308	0.0227075581639356	NA	NA	NA	NA	NA	NA	NA	NA	NA	NA	NA	NA	NA
PRE4g9-CC16	347.191006378455	304.323458321691	312.859275306423	246.365344815597	386.009172295649	292.777999789843	273.595967832194	301.086197504078	321.485627743005	6.32517575876878e-05	6.30096590823629e-05	6.8911445024794e-05	4.68827548235434e-05	6.04955892900978e-05	5.89587352056977e-05	5.61612382003366e-05	6.4055523802342e-05	6.64150598041786e-05	1	0.87798096450338	0.663058643789831	1	1.14755290821433	0.727186135356826	1	1.02406855413968	0.679620222916712	0.847674685902827	0.915278860535981	0.877266296964	PRE4g9-CC16	PRE4g9	CC16	single	0.88007328113427	0.0338893859055691	NA	NA	NA	NA	NA	NA	NA	NA	NA	NA	NA	NA	NA
PRE4g9-CC14	393.059058465441	399.191224048472	546.216602738928	436.229860173994	547.856231527627	554.585842508639	348.106067413881	376.869159493649	543.815678502314	7.16080653788607e-05	8.26518700683831e-05	0.000120311521384198	8.301353259142e-05	8.58603576060401e-05	0.000111680795212639	7.14559791429534e-05	8.0178206827256e-05	0.000112345771298534	1	1.0172818867598	1.02253565389743	1	0.919826519966927	0.777929349378137	1	1.00745784339007	0.903554920081023	1.00967176287453	0.906339886880276	0.967936982247011	PRE4g9-CC14	PRE4g9	CC14	single	0.961316210667271	0.0519831233320602	NA	NA	NA	NA	NA	NA	NA	NA	NA	NA	NA	NA	NA
PRE4g9-CC15	313.572999231601	364.453512909088	342.8546462123	267.61286483391	379.114055242723	323.801590527491	276.824044986563	298.251662125891	356.875725229647	5.71271806269699e-05	7.54594855303482e-05	7.55183271482474e-05	5.09261086985477e-05	5.94149824048771e-05	6.52061707122721e-05	5.68238678853866e-05	6.34524817170812e-05	7.37262278260661e-05	1	1.16418397507305	0.804530942782752	1	1.03757048539876	0.740386955243805	1	1.002598241553	0.745637293764449	0.950283816811733	0.907051715799183	0.904559929621861	PRE4g9-CC15	PRE4g9	CC15	single	0.920631820744259	0.0257095877578287	NA	NA	NA	NA	NA	NA	NA	NA	NA	NA	NA	NA	NA
PRE4g9-CC2	309.266821753889	312.354700485144	391.62859211593	277.579514768285	376.153021043493	322.800732682486	294.878736957254	293.189344281312	389.644986716272	5.63426750120608e-05	6.46725142349622e-05	8.62614418872569e-05	5.28227391099195e-05	5.89509273470006e-05	6.50046210305864e-05	6.05299673006439e-05	6.237548309052e-05	8.04959626868502e-05	1	1.01165597473595	0.931777958433818	1	0.99250305632924	0.711596605113764	1	0.925236166996277	0.76425811511655	0.978558172870856	0.88789171679341	0.901373412619909	PRE4g9-CC2	PRE4g9	CC2	single	0.922607767428058	0.0489211092729878	NA	NA	NA	NA	NA	NA	NA	NA	NA	NA	NA	NA	NA
PRE4g3-CC8	368.097154799099	419.410942180025	619.001195310537	390.490663169777	638.765529640737	735.61452995688	391.987251138708	383.629315245546	661.974148989764	6.70604698172706e-05	8.68383286254616e-05	0.000136343302589144	7.43094692801636e-05	0.000100107717399578	0.000148135796802776	8.04635008224917e-05	8.1616417284138e-05	0.00013675588859954	1	1.14128847677683	1.23737232897433	1	1.19807920049013	1.15272685946601	1	0.910725968978044	0.976750205529234	1.08801418280425	1.07168153384829	0.979235191361498	PRE4g3-CC8	PRE4g3	CC8	single	1.04631030267135	0.0586599673832261	NA	NA	NA	NA	NA	NA	NA	NA	NA	NA	NA	NA	NA
PRE4g3-CC17	432.034870646352	486.112025981303	608.320917343685	451.484002427625	663.494526892948	834.152368397219	382.069168943448	412.773764623687	687.845297432641	7.87087349773209e-05	0.000100648675596151	0.000133990828342563	8.59163605514794e-05	0.00010398326069931	0.00016797904434363	7.84276090618348e-05	8.78168442260683e-05	0.00014210055636307	1	1.12703058044615	1.03606098927966	1	1.07634051788123	1.13055003746894	1	1.00535158934329	1.04126963164184	1.02829824630348	1.05034565190181	1.01394672851869	PRE4g3-CC17	PRE4g3	CC17	single	1.03086354224132	0.0183345565340213	NA	NA	NA	NA	NA	NA	NA	NA	NA	NA	NA	NA	NA
PRE4g3-CC19	469.830221226839	358.384365260714	536.821975929692	359.425739148043	568.112113862606	724.986447939139	362.504488750866	378.269655195515	755.487234565488	8.55943463812427e-05	7.42028787398183e-05	0.000118242229021812	6.83978861489684e-05	8.90348716497296e-05	0.000145995546258411	7.44115532942187e-05	8.04761596610612e-05	0.000156074566123593	1	0.764057850673798	0.840738063773746	1	1.15765615778354	1.23426235113537	1	0.971037475787686	1.20539161354836	0.90571772222964	1.08918550944168	1.05685977634455	PRE4g3-CC19	PRE4g3	CC19	single	1.01725433600529	0.0979364611085711	NA	NA	NA	NA	NA	NA	NA	NA	NA	NA	NA	NA	NA
PRE4g3-CC20	549.652649240449	580.627606646015	742.096224533167	475.258063016608	751.014815904401	993.822826259972	510.181244375909	569.144008805123	998.827357738664	0.000100136511281891	0.000120217967258708	0.000163456631196047	9.04405092485604e-05	0.000117699492951254	0.000200132991197765	0.00010472526557231	0.000121084320387961	0.000206345705604273	1	1.05810189378975	0.99344372118437	1	1.15737400041962	1.27957645955746	1	1.03811521448751	1.13234916474755	1.00575649038521	1.10091990215822	1.04580431649863	PRE4g3-CC20	PRE4g3	CC20	single	1.05082690301402	0.047780105865812	NA	NA	NA	NA	NA	NA	NA	NA	NA	NA	NA	NA	NA
PRE4g3-CC23	426.278047799427	409.465955101382	626.229180358888	306.80384651178	709.366027563459	755.081988497167	370.504496034027	370.123040960034	727.897112314454	7.76599486997406e-05	8.47792358139526e-05	0.000137935363089225	5.83840617912313e-05	0.000111172269831348	0.000152056093867544	7.60537204584277e-05	7.87429827622354e-05	0.000150374779068814	1	0.962150403504036	1.08096518087865	1	1.69341848600907	1.50598303165622	1	0.929609419159632	1.13629458672754	1.02001192099697	1.20735729085873	1.03149026825898	PRE4g3-CC23	PRE4g3	CC23	single	1.08628649337156	0.105007340777212	NA	NA	NA	NA	NA	NA	NA	NA	NA	NA	NA	NA	NA
PRE4g3-CC25	500.264723037443	456.483363200467	742.537485917072	432.795099734142	661.178318685063	1004.2176462234	419.560551958159	475.078739994796	813.424973057652	9.11389477547241e-05	9.45141109090168e-05	0.00016355382492498	8.23599056306162e-05	0.000103620263158031	0.000202226268145398	8.61234918214837e-05	0.000101072110877188	0.000168043805289556	1	0.91399371895191	1.09216907938943	1	1.11889924237031	1.41981670506214	1	1.05370447422116	1.12133990401335	1.01619188555745	1.13013369181632	1.04470126194007	PRE4g3-CC25	PRE4g3	CC25	single	1.06367561310462	0.0592933664499673	NA	NA	NA	NA	NA	NA	NA	NA	NA	NA	NA	NA	NA
PRE4g3-CC27	373.750354067396	400.405759174575	598.197433046377	501.700893084231	605.770752422444	912.651024101011	447.857927169347	402.978791999613	629.292003927512	6.80903778020514e-05	8.29033375190401e-05	0.000131760995357973	9.54725185996682e-05	9.49367560997583e-05	0.000183786862755413	9.1932114083982e-05	8.57329821717269e-05	0.000130004150943094	1	1.07309170772678	1.17769899659596	1	0.884337696166432	1.11313192662095	1	0.837316792656755	0.812692723794285	1.06325868946983	1.01778137193775	0.907456991213915	PRE4g3-CC27	PRE4g3	CC27	single	0.996165684207164	0.0801184795281734	NA	NA	NA	NA	NA	NA	NA	NA	NA	NA	NA	NA	NA
PRE4g3-CC28	428.097623414486	376.373337357752	587.21814882429	443.22679501187	555.335651549474	807.515406476885	381.840722331411	297.82844930261	652.512245390552	7.79914416059558e-05	7.79274650905634e-05	0.00012934266097955	8.43450330943254e-05	8.70325368034383e-05	0.000162614974687875	7.83807156638936e-05	6.33624439827054e-05	0.000134801173243165	1	0.880631405351241	1.00931801630943	1	0.917665191737361	1.11483752207247	1	0.725824817573328	0.988372941025696	0.985238323909886	1.0234581009968	0.95133852925012	PRE4g3-CC28	PRE4g3	CC28	single	0.986678318052268	0.0360813434419884	NA	NA	NA	NA	NA	NA	NA	NA	NA	NA	NA	NA	NA
PRE4g3-CC30	350.414494314513	385.447018865593	561.057315334441	324.512932749568	497.790804650261	575.529193546602	360.530328781993	407.82885013805	557.47098261898	6.38390172625427e-05	7.98061555522979e-05	0.000123580387071983	6.17540599086882e-05	7.80140738403093e-05	0.000115898302979799	7.40063160784222e-05	8.67648229439204e-05	0.000115166792710656	1	1.10179491968385	1.17813902048779	1	1.12349093203231	1.08523081394116	1	1.05265005264747	0.894323999989683	1.06707464140186	1.04299205814128	0.970726053283878	PRE4g3-CC30	PRE4g3	CC30	single	1.026930917609	0.0501421258472358	NA	NA	NA	NA	NA	NA	NA	NA	NA	NA	NA	NA	NA
PRE4g3-CC32	383.951682472972	414.444561187521	648.762371197772	386.866533509643	568.903283844603	685.835483991284	380.215705033905	396.225354230277	728.410092405961	6.99488705035544e-05	8.58100478122224e-05	0.000142898600123531	7.36198057950984e-05	8.91588642844251e-05	0.000138111445273684	7.80471472116682e-05	8.42962009530346e-05	0.000150480754579119	1	1.08120490159009	1.24331292998227	1	1.07704038861051	1.08478970997489	1	0.969750666859175	1.10805247084605	1.08200911047898	1.03695044182089	1.02919125940831	PRE4g3-CC32	PRE4g3	CC32	single	1.04938360390273	0.0285196246021161	NA	NA	NA	NA	NA	NA	NA	NA	NA	NA	NA	NA	NA
PRE4g3-CC34	458.144453682892	535.050301917791	690.589351352227	397.797185769628	724.065244146203	842.850245594758	396.935534660653	436.500541646792	747.589282065863	8.34654164195315e-05	0.000110781263139163	0.000152111552626358	7.56998836175286e-05	0.000113475939881434	0.000169730596164154	8.14792384876359e-05	9.28646715358399e-05	0.000154442944233446	1	1.16979649640494	1.10914625398398	1	1.33312448779147	1.29650883102018	1	1.02332287768739	1.08932509922412	1.05575901216265	1.12499469644209	1.03115250499097	PRE4g3-CC34	PRE4g3	CC34	single	1.07063540453191	0.0486576767995557	NA	NA	NA	NA	NA	NA	NA	NA	NA	NA	NA	NA	NA
PRE4g3-CC35	371.260933408118	330.837292320546	508.131051368608	360.940304967939	590.379436307752	652.285532437783	334.413972168739	372.301407589729	560.325879115347	6.76368515609286e-05	6.84993037204974e-05	0.000111922668674224	6.86861045185262e-05	9.25246197954031e-05	0.000131355258978175	6.86453930490978e-05	7.9206426176963e-05	0.000115756579952071	1	0.892592722708324	1.00708900723876	1	1.19798271515464	1.10583194875788	1	1.03599614655787	0.96910467910754	0.986404699855811	1.05811415651185	0.994705604534489	PRE4g3-CC35	PRE4g3	CC35	single	1.01307482030072	0.039225407701845	NA	NA	NA	NA	NA	NA	NA	NA	NA	NA	NA	NA	NA
PRE4g3-CC36	511.113545914213	505.720822984982	636.441879283892	456.915848693739	793.862110477179	857.557977228648	430.000211211654	432.30277077619	793.895741019636	9.31154019315503e-05	0.000104708643963463	0.000140184846790278	8.69500283220987e-05	0.000124414546687545	0.000172692394029777	8.82664480744994e-05	9.19716036564496e-05	0.00016400930109464	1	0.991086547060814	0.916247348921026	1	1.27251691203257	1.14845514256118	1	0.93555048112082	1.06784747954952	0.970197303677465	1.07890508671039	1.01210339789781	PRE4g3-CC36	PRE4g3	CC36	single	1.02040192942855	0.0548269526980878	NA	NA	NA	NA	NA	NA	NA	NA	NA	NA	NA	NA	NA
PRE4g3-CC11	279.898933452884	286.303704961413	435.966348230377	331.933392578476	409.145101267444	606.677314097391	206.913924828195	258.483502680945	532.865768747821	5.099239082396e-05	5.92786995229485e-05	9.60274264181963e-05	6.31661562369971e-05	6.41214659722471e-05	0.000122170815918023	4.24733679787639e-05	5.49918803842467e-05	0.000110083651787	1	1.02457525000955	1.14610154228734	1	0.902778321641645	1.11839078122053	1	1.16249471654229	1.48950692663529	1.04790728949046	1.02220791397734	1.15112287265113	PRE4g3-CC11	PRE4g3	CC11	single	1.07374602537298	0.0682312014145387	NA	NA	NA	NA	NA	NA	NA	NA	NA	NA	NA	NA	NA
PRE4g3-CC22	313.407597625828	383.523425700812	533.116150185628	307.405555603738	482.639641702101	684.414179124727	318.288943946492	339.481337823604	647.453992282953	5.70970475242085e-05	7.94078788299104e-05	0.000117425971275311	5.84985656385742e-05	7.56395744844309e-05	0.000137825227260944	6.53353970789372e-05	7.22240178914751e-05	0.000133756199055658	1	1.2257460761579	1.25165227046557	1	1.14991566088561	1.36236680813687	1	0.992526767184875	1.1765266894474	1.10175019812651	1.1204785141748	1.05201175920341	PRE4g3-CC22	PRE4g3	CC22	single	1.09141349050157	0.0353844567214285	NA	NA	NA	NA	NA	NA	NA	NA	NA	NA	NA	NA	NA
PRE4g3-CC26	499.733708291474	452.318324436394	692.846753826171	440.877718629	594.628249004144	871.353653661025	382.857949018829	450.73319211997	782.418218379216	9.10422067235037e-05	9.36517466534436e-05	0.00015260877575113	8.3898009296387e-05	9.31904962726972e-05	0.000175470525017569	7.85895225068762e-05	9.58926412292786e-05	0.000161638183113662	1	0.906616615027238	1.02016381363141	1	0.987829741108369	1.20938081189555	1	1.09554380806869	1.18199519085628	0.992796590998948	1.06033755635317	1.06734499692065	PRE4g3-CC26	PRE4g3	CC26	single	1.04015971475759	0.0411670399100915	NA	NA	NA	NA	NA	NA	NA	NA	NA	NA	NA	NA	NA
PRE4g3-CC7	417.162759965784	471.94180421178	714.155829265087	428.604751387221	633.603569339138	1014.36822035775	414.202774093601	417.094816609622	777.768788178414	7.59993124338141e-05	9.77147550638886e-05	0.000157302384975916	8.15624920401577e-05	9.92987318812281e-05	0.000204270359617444	8.50236969624437e-05	8.87361399315198e-05	0.000160677666816217	1	1.13318561434958	1.25967591596585	1	1.08271796988758	1.4481895897965	1	0.937064889504977	1.0860552802994	1.09284800716255	1.13199191667528	1.01784823164566	PRE4g3-CC7	PRE4g3	CC7	single	1.08089605182783	0.0580028631644821	NA	NA	NA	NA	NA	NA	NA	NA	NA	NA	NA	NA	NA
RPN5g1-CC8	249.292505406396	250.537500358796	334.834619730869	257.108320929679	373.129549547571	467.716292369793	196.036779487795	244.47514584678	358.110436748225	4.54164676812067e-05	5.18733671469648e-05	7.37518089159488e-05	4.89271183098473e-05	5.84770870784912e-05	9.41872717656908e-05	4.02406086466652e-05	5.20116287418233e-05	7.39813043591072e-05	1	1.0066573155593	0.988308442492078	1	1.06291423305007	1.11314857349601	1	1.16049969563286	1.0565592163071	0.997089964419615	1.04352602170858	1.03878824370224	RPN5g1-CC8	RPN5g1	CC8	single	1.02646807661015	0.0255522355581454	NA	NA	NA	NA	NA	NA	NA	NA	NA	NA	NA	NA	NA
RPN5g1-CC17	224.12432695594	306.797560168354	307.490952142982	202.560794629703	350.373692767524	436.464807015327	242.407777198158	237.019361824954	353.944389507257	4.08312926823571e-05	6.35219176994049e-05	6.77289999584283e-05	3.85468503234277e-05	5.49107755384752e-05	8.78939435404782e-05	4.97592162074179e-05	5.04254246752331e-05	7.31206491609311e-05	1	1.3711375964923	1.0095195077955	1	1.26686637489732	1.31850143669341	1	0.909882163236878	0.844506325860576	1.04726409613674	1.12335080078694	0.931621425278796	RPN5g1-CC17	RPN5g1	CC17	single	1.03407877406749	0.0965423632232912	NA	NA	NA	NA	NA	NA	NA	NA	NA	NA	NA	NA	NA
RPN5g1-CC19	183.707750028481	230.092020242692	290.270015448271	241.616912026101	313.930354121576	401.462821960701	165.325524354496	204.816279042496	355.408648587618	3.34681424872937e-05	4.76401649515259e-05	6.39358580381488e-05	4.59791390555357e-05	4.91993536207686e-05	8.08453511940901e-05	3.39364875419624e-05	4.35742792133008e-05	7.34231474563408e-05	1	1.25456224974934	1.16264216857436	1	0.951613712052572	1.01672797074371	1	1.15284903235377	1.24337607581741	1.08092383866677	0.998474207734215	1.09100444679136	RPN5g1-CC19	RPN5g1	CC19	single	1.05680083106411	0.0507631845616614	NA	NA	NA	NA	NA	NA	NA	NA	NA	NA	NA	NA	NA
RPN5g1-CC20	243.907818086837	245.521606003213	296.367066247461	190.437905393486	381.088411871171	444.741336253482	259.912098510322	207.683867194456	395.80247554348	4.44354775899744e-05	5.08348346753591e-05	6.5278815125006e-05	3.62398925642513e-05	5.97244047613369e-05	8.95606456018519e-05	5.335234064758e-05	4.41843532141877e-05	8.17680257385445e-05	1	1.00828227181421	0.894078378800698	1	1.46563915156349	1.42902842820953	1	0.743573908998962	0.880777951010897	0.964610086833163	1.17002150909324	0.917100554191429	RPN5g1-CC20	RPN5g1	CC20	single	1.01724405003928	0.134424710969365	NA	NA	NA	NA	NA	NA	NA	NA	NA	NA	NA	NA	NA
RPN5g1-CC23	274.961420867654	264.568839002156	268.949794814377	184.278662445227	312.89196835093	295.970660077892	156.767284278874	183.205434477163	283.554060245628	5.0092867669876e-05	5.47785321620546e-05	5.92397939349187e-05	3.50678028888223e-05	4.90366171792168e-05	5.96016633377975e-05	3.2179731536854e-05	3.89766125652816e-05	5.8578854678958e-05	1	0.963795877538338	0.719732023799226	1	1.24358099089977	0.98278920530043	1	1.08750382560847	1.04615216724599	0.887494741212092	1.02484035530569	1.02646582058422	RPN5g1-CC23	RPN5g1	CC23	single	0.979600305700667	0.0797698990325443	NA	NA	NA	NA	NA	NA	NA	NA	NA	NA	NA	NA	NA
RPN5g1-CC25	208.688077742077	215.009096011034	349.589985763928	195.098291046211	296.185645874429	420.412027350929	161.123844745902	184.649096042275	286.495126333599	3.80190945683479e-05	4.45172709129162e-05	7.70018758804394e-05	3.7126753165946e-05	4.64183922881456e-05	8.46612840297636e-05	3.30740057911917e-05	3.92837488555306e-05	5.91864435204621e-05	1	1.03199437635639	1.23262995460994	1	1.11189877822087	1.31858592228415	1	1.06643710106406	1.0284231536172	1.07267352994025	1.10511236630066	1.01814945564936	RPN5g1-CC25	RPN5g1	CC25	single	1.06531178396342	0.0439463699878298	NA	NA	NA	NA	NA	NA	NA	NA	NA	NA	NA	NA	NA
RPN5g1-CC27	235.662509369266	220.104207492888	251.470065511918	195.766569214761	286.322042040363	354.368601589823	158.081073422363	194.194062912133	280.023347007381	4.29333353724107e-05	4.55722051569891e-05	5.53896494771752e-05	3.7253924954468e-05	4.4872562371936e-05	7.13616616048505e-05	3.24494139653528e-05	4.13144226545727e-05	5.78494518359262e-05	1	0.93552626086261	0.785176277568593	1	1.07120098591318	1.10765234880884	1	1.14315191475223	1.02453969557009	0.911734840308545	1.04299721993744	1.02663586403033	RPN5g1-CC27	RPN5g1	CC27	single	0.993789308092105	0.0715305896397632	NA	NA	NA	NA	NA	NA	NA	NA	NA	NA	NA	NA	NA
RPN5g1-CC28	259.159873188181	242.946418724314	252.944221826465	271.876995117288	359.279210670018	459.118203990977	174.280248215365	231.048494411916	337.322083704164	4.7214118955277e-05	5.03016464899608e-05	5.57143521465411e-05	5.17375628207209e-05	5.63064536521348e-05	9.24558151112779e-05	3.57746300546363e-05	4.91551338320558e-05	6.96866809249442e-05	1	0.938989809213484	0.718171847905974	1	0.967864002373059	1.03332947966977	1	1.23368092368637	1.1194663103889	0.883137439716125	1.00613028662808	1.06622305692776	RPN5g1-CC28	RPN5g1	CC28	single	0.98516359442399	0.0933262419897402	NA	NA	NA	NA	NA	NA	NA	NA	NA	NA	NA	NA	NA
RPN5g1-CC30	186.171608501667	215.127711475408	299.388905857053	204.208240430075	279.333966965291	324.302307456268	166.014681824695	168.114183238205	287.532899805281	3.3917011772538e-05	4.45418300448783e-05	6.59444157658251e-05	3.88603554456751e-05	4.37773870496611e-05	6.53070035509347e-05	3.40779513842408e-05	3.57659771693129e-05	5.94008350242715e-05	1	1.157446810189	1.18329662220805	1	1.0018557537359	0.971770124967656	1	0.942335893862351	1.00174104921299	1.07539622877687	0.990912709186545	0.992256092626347	RPN5g1-CC30	RPN5g1	CC30	single	1.01952167686326	0.0483934430829978	NA	NA	NA	NA	NA	NA	NA	NA	NA	NA	NA	NA	NA
RPN5g1-CC32	225.210102777111	217.556651751961	276.219155896774	159.768854623694	390.61677777567	357.380674882165	190.606068394966	220.259940607608	303.335636761181	4.10291008852586e-05	4.50447380349526e-05	6.0840968060584e-05	3.04036431965198e-05	6.12176959879061e-05	7.19682236818876e-05	3.9125842732174e-05	4.68598892451786e-05	6.26654902045486e-05	1	0.967615092493248	0.902479400441179	1	1.79066144269453	1.3687549752467	1	1.07534215403627	0.920451979200176	0.961901391452281	1.18398558110065	0.983109963053656	RPN5g1-CC32	RPN5g1	CC32	single	1.04299897853553	0.122557608717222	NA	NA	NA	NA	NA	NA	NA	NA	NA	NA	NA	NA	NA
RPN5g1-CC34	238.752848971469	205.332058141215	337.626561515499	199.731136145251	376.713094477011	361.844557106455	194.449664925503	159.406543303288	265.878460206761	4.34963378920357e-05	4.25136565334428e-05	7.43667714821555e-05	3.80083728640261e-05	5.90387023918392e-05	7.28671465867516e-05	3.9914820515757e-05	3.39134431051909e-05	5.49272885361798e-05	1	0.861442578654403	1.04054152400209	1	1.38140064644473	1.1085697912609	1	0.762863474242032	0.790843190598611	0.99209946959324	1.07885735027905	0.885529581462123	RPN5g1-CC34	RPN5g1	CC34	single	0.985495467111469	0.0968329292416414	NA	NA	NA	NA	NA	NA	NA	NA	NA	NA	NA	NA	NA
RPN5g1-CC35	215.951726440679	293.780374844836	270.931343347123	175.352882677002	370.494635710748	321.169719189157	161.274994002823	210.833194738152	360.491103781975	3.93423965498091e-05	6.08267314197463e-05	5.96762565350591e-05	3.3369247660627e-05	5.80641417996545e-05	6.46761725380797e-05	3.31050323062716e-05	4.48543667422368e-05	7.44731215035637e-05	1	1.36264973600967	0.923153546915719	1	1.54747529887208	1.12074923257567	1	1.2165216196548	1.292831546879	1.0172039144839	1.09831106932861	1.11125868911136	RPN5g1-CC35	RPN5g1	CC35	single	1.07559122430796	0.0509776291708176	NA	NA	NA	NA	NA	NA	NA	NA	NA	NA	NA	NA	NA
RPN5g1-CC36	288.602443637133	303.574707593351	320.54168653536	247.707870326851	370.997598981335	460.59721857184	240.811037806976	256.768445672733	349.837801035709	5.25780088446526e-05	6.28546315061433e-05	7.06035989765738e-05	4.71382343206114e-05	5.81429665054625e-05	9.27536545292023e-05	4.94314523810628e-05	5.4627005222507e-05	7.22722774285964e-05	1	1.05361930048425	0.817251801061745	1	1.09694790834489	1.13780614119359	1	0.992231794156203	0.840242740356212	0.94143952332857	1.05508784004099	0.942094262063312	RPN5g1-CC36	RPN5g1	CC36	single	0.979540541810958	0.0654266984731458	NA	NA	NA	NA	NA	NA	NA	NA	NA	NA	NA	NA	NA
RPN5g1-CC11	168.578916150834	200.185390688804	247.868885477748	150.52473700024	244.139358048884	280.927057606187	139.903554494363	185.995678934024	224.485551243193	3.07119497419948e-05	4.14480477125681e-05	5.45964413496361e-05	2.86445090113738e-05	3.82616668050608e-05	5.6572228833478e-05	2.87181017735275e-05	3.9570231840102e-05	4.63760119407549e-05	1	1.18945292561916	1.08190749504409	1	1.1879129918251	1.14201671728806	1	1.23714892584977	0.928055755513011	1.0499751061617	1.06744220387597	1.0054110964063	RPN5g1-CC11	RPN5g1	CC11	single	1.04094280214799	0.0319867388197931	NA	NA	NA	NA	NA	NA	NA	NA	NA	NA	NA	NA	NA
RPN5g1-CC22	192.601253047987	171.171237368963	242.418628459249	168.149837624744	290.244071377373	310.695572016553	115.438174295856	168.929050346866	240.040703756063	3.50883736763527e-05	3.54407161735249e-05	5.33959492544809e-05	3.19985248610357e-05	4.54872251649064e-05	6.25669209204776e-05	2.36960758428206e-05	3.59393386183174e-05	4.95895191561731e-05	1	0.890204567040356	0.92614343850841	1	1.26421697105536	1.13064269065029	1	1.36176687989669	1.20267938129114	0.958680790703298	1.07288723920765	1.10344942215401	RPN5g1-CC22	RPN5g1	CC22	single	1.04500581735499	0.0763054351040782	NA	NA	NA	NA	NA	NA	NA	NA	NA	NA	NA	NA	NA
RPN5g1-CC26	273.520182724075	288.915080080954	313.756597900105	216.774938249249	428.04790967691	475.574336453375	221.406353195498	266.99774732495	405.27351115235	4.98303008291198e-05	5.98193803397539e-05	6.91090923425008e-05	4.12517689508451e-05	6.70839254577762e-05	9.57697005707621e-05	4.54482390197605e-05	5.68032699629592e-05	8.37246276581595e-05	1	1.05803240411759	0.844062997873044	1	1.44623217836645	1.34244378117055	1	1.12218741728331	1.05869914910799	0.952560560297008	1.14775517680694	1.03475065819295	RPN5g1-CC26	RPN5g1	CC26	single	1.04502213176564	0.0980018466950032	NA	NA	NA	NA	NA	NA	NA	NA	NA	NA	NA	NA	NA
RPN5g1-CC7	200.329667376466	223.270251372366	206.417925798957	213.170373910343	272.03323284623	409.582262925866	183.598849773299	205.190398303247	326.97118962386	3.64963473296487e-05	4.62277292055981e-05	4.54663123920328e-05	4.05658287011192e-05	4.26332116142529e-05	8.24804193010758e-05	3.76874660000481e-05	4.36538723843282e-05	6.75483108391759e-05	1	1.11635861342448	0.758182074824563	1	0.934651756801241	1.17571230106358	1	1.04000386839463	1.03003967950953	0.92504632188942	1.04337799145377	1.01514970016566	RPN5g1-CC7	RPN5g1	CC7	single	0.994524671169617	0.0618032351199145	NA	NA	NA	NA	NA	NA	NA	NA	NA	NA	NA	NA	NA
COG3g1-CC5	515.360547722181	433.238968175939	246.961422658912	675.503195026797	626.504371786612	389.935535512533	578.555248266075	426.812514276941	360.868670733896	9.38891268377171e-05	8.97013980995985e-05	5.43965605115467e-05	0.000128546694335869	9.81861413775549e-05	7.85240216207424e-05	0.000118760445803992	9.08035618837481e-05	7.45511222896888e-05	1	0.842043407358709	0.352605694659503	1	0.679284037545067	0.353225603194567	1	0.686499433648667	0.360760322113447	0.635701059721069	0.606215776068117	0.61458366459786	COG3g1-CC5	COG3g1	CC5	single	0.618833500129015	0.0151951082442724	NA	NA	NA	NA	NA	NA	NA	NA	NA	NA	NA	NA	NA
COG3g1-CC16	509.79488815552	339.320140167829	301.327864232407	578.933492050704	574.755837991158	235.094728559763	473.913829257563	312.051435502144	294.735706689492	9.28751669618604e-05	7.02556630687139e-05	6.63714973134561e-05	0.000110169703402346	9.00760800848746e-05	4.73426550470317e-05	9.72806275701108e-05	6.63883576200526e-05	6.0888848200261e-05	1	0.66670282836027	0.434925818769383	1	0.727125586879705	0.248485461751698	1	0.612737808593701	0.359706093331472	0.671512825600118	0.500938498638132	0.597721400883656	COG3g1-CC16	COG3g1	CC16	single	0.590057575040636	0.0855450227923739	NA	NA	NA	NA	NA	NA	NA	NA	NA	NA	NA	NA	NA
COG3g1-CC14	707.614577104065	490.187644181067	321.913128049362	599.72437574002	560.583435396775	341.952376293977	561.271435226003	427.830455248064	326.581952494612	0.000128914242806486	0.00010149252547461	7.09056773356196e-05	0.000114126160440979	8.78549726394094e-05	6.88613202540742e-05	0.000115212585253105	9.10201269161066e-05	6.7467899134931e-05	1	0.693878970301059	0.334744376546337	1	0.68461005046166	0.348899777872699	1	0.709327231099258	0.336537655318738	0.591650121939728	0.603286773079655	0.596475480626483	COG3g1-CC14	COG3g1	CC14	single	0.597137458548622	0.00584650096340837	NA	NA	NA	NA	NA	NA	NA	NA	NA	NA	NA	NA	NA
COG3g1-CC15	531.316893630449	318.45045215481	304.324876936971	468.315531464453	502.874067371171	316.112204842393	473.21290106323	320.219905596838	321.005221834419	9.67960769165879e-05	6.59346293432573e-05	6.70316294959745e-05	8.9119361564993e-05	7.88107258265535e-05	6.36577058179577e-05	9.71367475429483e-05	6.81261843119332e-05	6.63158137278516e-05	1	0.600352579782482	0.421458874383546	1	0.786457737988268	0.413037487906269	1	0.629708601029651	0.392346646341561	0.646576698097721	0.677776325628259	0.629895121585732	COG3g1-CC15	COG3g1	CC15	single	0.651416048437237	0.024304668459412	NA	NA	NA	NA	NA	NA	NA	NA	NA	NA	NA	NA	NA
COG3g1-CC2	612.898492295582	333.351444164702	268.178997343175	556.264056680285	470.917991599039	277.111569341207	503.284617261528	367.156455820914	315.845806493377	0.000111658730060195	6.90198546220125e-05	5.90700154697926e-05	0.000105855762327334	7.38025504411421e-05	5.5803877514537e-05	0.000103309590037255	7.81118473380086e-05	6.52499406409719e-05	1	0.544793508536581	0.321964198760904	1	0.620038983159836	0.304831909893709	1	0.678868079706879	0.362974304953503	0.545093606525886	0.545351348892018	0.615016287223807	COG3g1-CC2	COG3g1	CC2	single	0.568487080880571	0.040295680785668	NA	NA	NA	NA	NA	NA	NA	NA	NA	NA	NA	NA	NA
SED5g5-CC5	622.345732792905	379.299406928523	336.334933850078	615.692347750679	542.585211447461	396.629444050351	517.697735425172	396.935156636741	392.382373224242	0.00011337984194049	7.85333028630517e-05	7.40822731920824e-05	0.000117164828551404	8.50342801737005e-05	7.98720203817684e-05	0.000106268181016543	8.44472100837059e-05	8.10614737795555e-05	1	0.610475984246356	0.397659749702793	1	0.645444504652014	0.394192142555197	1	0.713495399487586	0.438376886725508	0.629944729875841	0.634880891278629	0.683585063725459	SED5g5-CC5	SED5g5	CC5	single	0.64947022829331	0.0296472244867975	NA	NA	NA	NA	NA	NA	NA	NA	NA	NA	NA	NA	NA
SED5g5-CC16	518.78121424535	296.377793091181	234.776927736092	476.104544844828	486.828532030564	291.83441376103	435.049453436052	279.160682637209	278.407891678751	9.45123087915606e-05	6.13645224894821e-05	5.17127623367718e-05	9.06015927810058e-05	7.62960598922383e-05	5.87687187466177e-05	8.93029096040405e-05	5.93909116378659e-05	5.75157182161213e-05	1	0.5722417691405	0.332998706539051	1	0.748907891776522	0.375077440930924	1	0.597122588707762	0.370132599928674	0.562971516803964	0.639463177569752	0.603435343986549	SED5g5-CC16	SED5g5	CC16	single	0.601956679453422	0.0382672624873824	NA	NA	NA	NA	NA	NA	NA	NA	NA	NA	NA	NA	NA
SED5g5-CC14	514.600429513945	330.249844377245	359.276681938471	529.904224761691	595.661713988873	409.651127472838	493.419354361241	348.95209173934	414.04324675119	9.37506474077721e-05	6.83776736140306e-05	7.91355004317655e-05	0.000100839547331859	9.3352461525725e-05	8.24942870322336e-05	0.000101284540530708	7.42389030237214e-05	8.55363494397919e-05	1	0.642821825013745	0.513724478018815	1	0.82329791523353	0.473046180695088	1	0.65810850222839	0.485337611515659	0.720757307698785	0.728460271567849	0.705493018234664	SED5g5-CC14	SED5g5	CC14	single	0.718236865833766	0.0116892323021606	NA	NA	NA	NA	NA	NA	NA	NA	NA	NA	NA	NA	NA
SED5g5-CC15	442.304591036822	291.50363276038	316.773324525065	472.470514227484	448.94293166425	322.856915425875	402.34280122385	347.319707381128	295.72667056342	8.05796874291341e-05	6.03553358088029e-05	6.97735667799843e-05	8.99100451667026e-05	7.03586058516024e-05	6.50159349390529e-05	8.25891919269158e-05	7.38916163132086e-05	6.10935694047913e-05	1	0.660147009530911	0.526985332770695	1	0.695938942245417	0.418140419623451	1	0.803306104820341	0.425117205501813	0.73279755384815	0.664672368608507	0.690151617004316	SED5g5-CC15	SED5g5	CC15	single	0.695873846486991	0.0344211874965585	NA	NA	NA	NA	NA	NA	NA	NA	NA	NA	NA	NA	NA
SED5g5-CC2	487.885090555108	339.408022732385	278.597367719899	400.421204668558	476.985433076145	324.856097183517	355.413144826026	285.259814945107	302.538116244403	8.88836084791907e-05	7.02738590055716e-05	6.13648010623259e-05	7.61992283398269e-05	7.47534435130808e-05	6.54185240268993e-05	7.29559081014953e-05	6.06884905968512e-05	6.25007320684269e-05	1	0.696823347142652	0.420175605797799	1	0.87245444389707	0.496433090620144	1	0.746887147988759	0.492335368862704	0.666434899817287	0.752326466573347	0.727874492112648	SED5g5-CC2	SED5g5	CC2	single	0.715545286167761	0.0442532179550399	NA	NA	NA	NA	NA	NA	NA	NA	NA	NA	NA	NA	NA
SEC22g1-CC8	102.720172493749	80.5712846857373	29.4509461269661	78.6814156267128	52.9130737354135	23.4769631587816	83.3186038623879	71.357012013771	50.3410561125601	1.8713708968768e-05	1.668214868441e-05	6.48696527526262e-06	1.49728912593512e-05	8.29256869140545e-06	4.7277188016384e-06	1.71028688584512e-05	1.51810704688653e-05	1.03998560551326e-05	1	0.785674548365252	0.210967173334888	1	0.492544570842832	0.182581395138721	1	0.796971054623246	0.349457819009117	0.458350642004987	0.345836588368499	0.625075362655359	SEC22g1-CC8	SEC22g1	CC8	single	0.476420864342948	0.140493675899716	NA	NA	NA	NA	NA	NA	NA	NA	NA	NA	NA	NA	NA
SEC22g1-CC17	170.035048714208	95.2422953602993	33.3542356044987	129.381791363996	102.616613683896	52.4243771024316	103.305799246644	70.1389733722808	82.5542278651294	3.09772300696011e-05	1.97197567153384e-05	7.34671705338521e-06	2.46210553992051e-05	1.60821373203198e-05	1.05570601962051e-05	2.12056546188771e-05	1.4921935032439e-05	1.70547094725284e-05	1	0.56106029983105	0.144339073976286	1	0.580897128888669	0.247940165630086	1	0.631804302412183	0.462199042473359	0.287349474563675	0.468800715078527	0.683840450693296	SEC22g1-CC17	SEC22g1	CC17	single	0.479996880111833	0.198482465526919	NA	NA	NA	NA	NA	NA	NA	NA	NA	NA	NA	NA	NA
SEC22g1-CC19	108.963708885647	89.8178331566832	62.1362839375324	73.9597332751917	91.2271630861109	92.6330638876599	89.4981260985612	67.5202038217317	56.6636886156907	1.98511654209658e-05	1.85966309594733e-05	1.36863486320245e-05	1.40743660377673e-05	1.4297175782992e-05	1.86541621602898e-05	1.83713437669808e-05	1.43647967223185e-05	1.17060358018395e-05	1	0.825655413013424	0.419599316573043	1	0.903407193410361	0.766403466584958	1	0.702049409955831	0.366189024786988	0.689727593070194	0.898947141350006	0.622593197034798	SEC22g1-CC19	SEC22g1	CC19	single	0.737089310484999	0.144136133020153	NA	NA	NA	NA	NA	NA	NA	NA	NA	NA	NA	NA	NA
SEC22g1-CC20	130.90806864995	78.1196016942242	58.0379660580513	94.3145423628088	79.5047216013452	65.2730980176885	107.99761940788	88.9784789495756	55.5248765456175	2.38490204884317e-05	1.6174531853538e-05	1.27836392366602e-05	1.79478390891377e-05	1.24600277138874e-05	1.31444961877014e-05	2.21687478682262e-05	1.89300045086707e-05	1.14707709401702e-05	1	0.597739204047492	0.326224926034603	1	0.617403333872743	0.423489192924572	1	0.766688009485781	0.297363625354465	0.562364055267791	0.652064454277429	0.566964611880832	SEC22g1-CC20	SEC22g1	CC20	single	0.593797707142017	0.0505128859460034	NA	NA	NA	NA	NA	NA	NA	NA	NA	NA	NA	NA	NA
SEC22g1-CC23	117.112484035561	101.585218351285	60.4833572209822	95.7746320640024	148.81989029689	36.5301519206484	120.151049775293	84.2279870857139	62.2027850397898	2.13357210141401e-05	2.10330482290844e-05	1.3322269387623e-05	1.82256907794096e-05	2.33231425773028e-05	7.35632990067356e-06	2.46634911322575e-05	1.79193462746469e-05	1.28503464288817e-05	1	0.868851313196008	0.380017913654544	1	1.13806010345211	0.233392961115042	1	0.652344084449037	0.299430947184831	0.664523727528406	0.543177837479906	0.546624092126441	SEC22g1-CC23	SEC22g1	CC23	single	0.584775219044918	0.0690857266139536	NA	NA	NA	NA	NA	NA	NA	NA	NA	NA	NA	NA	NA
SEC22g1-CC25	142.779193360852	98.336347602748	45.1006972077599	120.581461666696	135.542858452633	86.2042389123822	101.12926904774	108.961845073833	94.702931835261	2.60117190857817e-05	2.03603750168485e-05	9.93403252362713e-06	2.29463730291108e-05	2.12423581734893e-05	1.73595451136768e-05	2.07588767225529e-05	2.31814281708462e-05	1.95644854347824e-05	1	0.68987004198991	0.23242867385353	1	0.823286145592631	0.437456471663576	1	1.00264099277288	0.541627840562558	0.471774340858579	0.702928742021174	0.800229276977957	SEC22g1-CC25	SEC22g1	CC25	single	0.658310786619237	0.168711981564686	NA	NA	NA	NA	NA	NA	NA	NA	NA	NA	NA	NA	NA
SEC22g1-CC27	107.937175737891	65.8232518043963	33.4739866267969	113.041630573668	121.380789836108	45.8224640963473	108.967875949881	71.7009286338535	37.3075780364036	1.96641501336321e-05	1.36285933353956e-05	7.37309381968591e-06	2.15115606255645e-05	1.902287027524e-05	9.22758721307055e-06	2.23679131161739e-05	1.52542380847386e-05	7.70729641580601e-06	1	0.61083852459746	0.228195859860888	1	0.786441199030921	0.248042896505497	1	0.612313974502714	0.198021795614341	0.448748509225738	0.511330783740123	0.40279393313405	SEC22g1-CC27	SEC22g1	CC27	single	0.454291075366637	0.0544802901464458	NA	NA	NA	NA	NA	NA	NA	NA	NA	NA	NA	NA	NA
SEC22g1-CC28	115.055896187444	107.308480271652	67.4817889422395	115.007593951448	107.579556177456	72.3519017640239	111.226510259001	76.1529098627678	79.8966133786557	2.09610488779469e-05	2.22180399626503e-05	1.48637676933608e-05	2.18856789054774e-05	1.68599326482786e-05	1.45700039647642e-05	2.2831544581385e-05	1.62013887410633e-05	1.65056783189594e-05	1	0.934207395441847	0.431567846304174	1	0.685106268790558	0.384955209471111	1	0.637127084634216	0.415465038192719	0.716193247604389	0.635486948655704	0.650221331398452	SEC22g1-CC28	SEC22g1	CC28	single	0.667300509219515	0.0429784877442335	NA	NA	NA	NA	NA	NA	NA	NA	NA	NA	NA	NA	NA
SEC22g1-CC30	97.8222457380177	92.8337020535572	42.1697405507103	88.2833274789255	86.3854669971154	67.8086018694585	98.5483311801748	61.6627156760666	43.6886503773368	1.78213976181161e-05	1.92210615310669e-05	9.28845007015981e-06	1.68001128579957e-05	1.3538382264368e-05	1.3655088173154e-05	2.02290857774995e-05	1.31186271056209e-05	9.0255491293508e-06	1	0.950574537862399	0.317201091371992	1	0.716665837137328	0.469994595548295	1	0.582265756191805	0.256409303012522	0.618129323065367	0.706936635468136	0.480092971680041	SEC22g1-CC30	SEC22g1	CC30	single	0.601719643404515	0.114308661702123	NA	NA	NA	NA	NA	NA	NA	NA	NA	NA	NA	NA	NA
SEC22g1-CC32	105.671844260337	111.579799703572	78.5591573602134	99.4956485838286	113.711955812115	76.6158867804281	105.050816526763	86.2540618098509	37.397022975348	1.92514487823827e-05	2.31024094513561e-05	1.7303706429417e-05	1.89337916095972e-05	1.78210060016778e-05	1.54286721832905e-05	2.15638555525713e-05	1.83503898721054e-05	7.72577466321906e-06	1	1.05765597344061	0.547027175641078	1	0.837060315544958	0.471195911145885	1	0.764060941993227	0.205897949931206	0.810942347884986	0.729501067216844	0.446508296305798	SEC22g1-CC32	SEC22g1	CC32	single	0.662317237135876	0.191280670105128	NA	NA	NA	NA	NA	NA	NA	NA	NA	NA	NA	NA	NA
SEC22g1-CC34	109.403669945524	95.4799417671451	45.3923970539048	67.4750078012859	112.749732881786	67.5037835542839	91.9535753155023	73.3241938264951	64.034884451426	1.99313181605129e-05	1.97689610033025e-05	9.99828332102372e-06	1.28403377911457e-05	1.76702058461983e-05	1.3593704796182e-05	1.88753755677932e-05	1.55995847098802e-05	1.32288361077058e-05	1	0.874175017691964	0.305297044036545	1	1.2238474550861	0.612169855165789	1	0.742038695052332	0.402774932813464	0.593919104525691	0.868089743669277	0.66142806096343	SEC22g1-CC34	SEC22g1	CC34	single	0.7078123030528	0.142849600201591	NA	NA	NA	NA	NA	NA	NA	NA	NA	NA	NA	NA	NA
SEC22g1-CC35	116.106798361042	72.679270593734	48.3223863483345	75.8152477973928	94.0562668185493	60.7808774156808	114.466709707231	86.5282959774984	32.9267838915522	2.11525037495064e-05	1.50481204693236e-05	1.06436526999196e-05	1.44274661561342e-05	1.47405546188855e-05	1.22398665872893e-05	2.34966626182863e-05	1.84087326769194e-05	6.8022770929743e-06	1	0.627005061521075	0.306240127165713	1	0.908627526194512	0.490565694265292	1	0.70343962397192	0.166373647343732	0.548419201512655	0.754130895560442	0.365369792998351	SEC22g1-CC35	SEC22g1	CC35	single	0.555973296690483	0.194490608980974	NA	NA	NA	NA	NA	NA	NA	NA	NA	NA	NA	NA	NA
SEC22g1-CC36	101.728969902601	63.1432115164027	49.0871054586564	98.9150433458535	101.469103221369	34.2429627418433	118.934786625219	106.018939728409	70.533655661349	1.85331302531222e-05	1.3073695511203e-05	1.08120923246638e-05	1.88233037768152e-05	1.59022987915245e-05	6.89574276210678e-06	2.44138279335386e-05	2.25553305783144e-05	1.45714039904161e-05	1	0.621727612597908	0.355053787198079	1	0.751322140899014	0.211834043237655	1	0.829511545563364	0.343006159774444	0.595510603569214	0.453432494720327	0.624593424474124	SEC22g1-CC36	SEC22g1	CC36	single	0.557845507587888	0.0915860827855842	NA	NA	NA	NA	NA	NA	NA	NA	NA	NA	NA	NA	NA
SEC22g1-CC11	81.6476161556946	59.3039632658009	20.8676245912182	77.003757372835	121.701355255892	44.9392382902476	74.7227058084749	79.0844069043508	28.6650488063782	1.48746803051205e-05	1.22787856322963e-05	4.59637376391458e-06	1.46536367771385e-05	1.90731094803359e-05	9.04972591042469e-06	1.53383827734527e-05	1.68250592383502e-05	5.92185393832658e-06	1	0.727542461368769	0.188061925591903	1	1.15754586645905	0.35710880458788	1	0.984886417911546	0.221878141455841	0.410079807965422	0.684376489654862	0.50643432202204	SEC22g1-CC11	SEC22g1	CC11	single	0.533630206547441	0.139155953871183	NA	NA	NA	NA	NA	NA	NA	NA	NA	NA	NA	NA	NA
SEC22g1-CC22	89.4877385538157	66.8530543668183	45.1781047040048	76.2513675575691	81.3502083987553	45.68173235815	87.8116304598956	74.5741515268427	38.8148501659763	1.63030050954326e-05	1.3841812220125e-05	9.95108256127348e-06	1.45104587369509e-05	1.27492535130374e-05	9.19924708746901e-06	1.8025155612099e-05	1.58655108662111e-05	8.01868068927893e-06	1	0.748300192635383	0.371480350935417	1	0.781386212050256	0.366590913262875	1	0.790285759065668	0.255658535420313	0.636204221674926	0.637934296098757	0.521883856348082	SEC22g1-CC22	SEC22g1	CC22	single	0.598674124707255	0.0665079489638897	NA	NA	NA	NA	NA	NA	NA	NA	NA	NA	NA	NA	NA
SEC22g1-CC26	105.267213757067	85.2945466061042	84.4289902245681	119.498977742303	153.881053171597	57.447279912074	84.9266469800763	94.1286333954678	61.884542094525	1.91777326145235e-05	1.76600921035612e-05	1.85966157233496e-05	2.27403788440694e-05	2.41163310623786e-05	1.15685569511875e-05	1.74329530087568e-05	2.00256902074152e-05	1.27846012682336e-05	1	0.811607913867431	0.590160094203952	1	0.943138928116064	0.294165710565443	1	1.03139649645311	0.421456375204649	0.798658618864411	0.592422291688186	0.722305048138508	SEC22g1-CC26	SEC22g1	CC26	single	0.704461986230369	0.104269539202386	NA	NA	NA	NA	NA	NA	NA	NA	NA	NA	NA	NA	NA
SEC22g1-CC7	94.741967579405	91.4524614823144	66.6150926353703	80.715373043154	124.875296665742	50.4489373522455	124.046328470858	82.2207940583658	62.057929630221	1.72602281067755e-05	1.89350779989898e-05	1.46728662254548e-05	1.53599486474262e-05	1.95705314841167e-05	1.01592522009677e-05	2.54630777504804e-05	1.74923197227656e-05	1.28204210454143e-05	1	0.96687679111311	0.517370436926794	1	1.1331176009397	0.382456928059252	1	0.616801794348001	0.289352868295111	0.780190734881785	0.703774555809595	0.527609006998742	SEC22g1-CC7	SEC22g1	CC7	single	0.670524765896707	0.129532018096046	NA	NA	NA	NA	NA	NA	NA	NA	NA	NA	NA	NA	NA
SEC22g2-CC8	306.5551370461	188.666085691755	55.9371716322762	303.333655285741	242.932444851567	73.1054606375015	269.235993902743	159.179513489178	74.2254606097881	5.58486563864622e-05	3.90629950296999e-05	1.2320911131705e-05	5.77236924338325e-05	3.80725186439964e-05	1.47217533384028e-05	5.52662632621485e-05	3.38651429380557e-05	1.53340864411288e-05	1	0.616457835633007	0.13426514271221	1	0.586569710849655	0.147474179076735	1	0.55017636475241	0.159453554612775	0.276912190957409	0.3005853853296	0.317113276181712	SEC22g2-CC8	SEC22g2	CC8	single	0.298203617489574	0.0202060987534893	NA	NA	NA	NA	NA	NA	NA	NA	NA	NA	NA	NA	NA
SEC22g2-CC17	282.87011578223	157.079021602191	72.8295385309168	225.524241915187	206.349733261554	52.0400476737587	233.813586160568	175.781837701162	40.2824620776372	5.15336850999982e-05	3.25229466526463e-05	1.60416811543747e-05	4.29167411852879e-05	3.2339254114799e-05	1.04796651151774e-05	4.79950805228696e-05	3.73972562748702e-05	8.32187163926504e-06	1	0.556223400064001	0.189448801707129	1	0.670139768145459	0.141198870298887	1	0.699603758054637	0.0996461876200882	0.374903065716336	0.305031986708868	0.197289303993422	SEC22g2-CC17	SEC22g2	CC17	single	0.292408118806209	0.0894772799036653	NA	NA	NA	NA	NA	NA	NA	NA	NA	NA	NA	NA	NA
SEC22g2-CC19	253.154100344599	140.106038427109	36.6999121505577	297.085510372167	192.549807980306	28.2996378020789	246.665371936807	140.477155367632	71.6121294639755	4.6119978608753e-05	2.90087190956563e-05	8.08364711610645e-06	5.65346849201974e-05	3.017652153753e-05	5.69889422288418e-06	5.06331756965592e-05	2.9886251325801e-05	1.47942036925413e-05	1	0.554357622425245	0.106672244035491	1	0.474696828421976	0.0582889422562641	1	0.529962811149018	0.167916288525311	0.186963283054769	-0.0320050681253095	0.32875394383838	SEC22g2-CC19	SEC22g2	CC19	single	0.161237386255947	0.181750192579904	NA	NA	NA	NA	NA	NA	NA	NA	NA	NA	NA	NA	NA
SEC22g2-CC20	337.557815852273	154.860081229966	39.4775491994444	266.342573580907	224.12980206678	46.8518682594386	252.076487202092	157.489115523179	62.0488043047536	6.14967690633195e-05	3.20635187887903e-05	8.69545887270442e-06	5.06843752136144e-05	3.5125757175319e-05	9.43488546469774e-06	5.1743919161644e-05	3.35055139412962e-05	1.28185358630473e-05	1	0.459525324884657	0.0860544608550562	1	0.61633059459736	0.107639851391318	1	0.58138802480008	0.142369022287853	0.0906036966711145	0.204740869365295	0.287844415208514	SEC22g2-CC20	SEC22g2	CC20	single	0.194396327081641	0.0990264228808711	NA	NA	NA	NA	NA	NA	NA	NA	NA	NA	NA	NA	NA
SEC22g2-CC23	288.520003993877	190.690949582607	63.9732432662452	271.585472778803	231.749286718299	70.1716233200265	262.83524107095	177.944187816682	71.0597453865649	5.25629898717096e-05	3.94822396852201e-05	1.40909635237179e-05	5.16820867945329e-05	3.63198873855913e-05	1.41309461819164e-05	5.39523761924813e-05	3.78572922062477e-05	1.46800877931972e-05	1	0.662021795909363	0.163152529707484	1	0.624980664406949	0.158103598851242	1	0.630010936158161	0.156370374239757	0.35049627274729	0.332178334954939	0.329702250658645	SEC22g2-CC23	SEC22g2	CC23	single	0.337458952786958	0.0113583243558035	NA	NA	NA	NA	NA	NA	NA	NA	NA	NA	NA	NA	NA
SEC22g2-CC25	298.240854729332	150.246852865443	58.547365265191	289.362208867617	186.204762538311	74.7662128885777	237.391364427072	158.458777370279	70.0637193667047	5.4333948459257e-05	3.11083576319057e-05	1.28958412336254e-05	5.5064958522042e-05	2.9182122205506e-05	1.50561905306909e-05	4.87294936030227e-05	3.37118076805709e-05	1.44743208102687e-05	1	0.504610618032123	0.14444802000896	1	0.471306776989592	0.158106723946995	1	0.621153962952302	0.170703606020552	0.272756031648535	0.292691330753505	0.356346514564434	SEC22g2-CC25	SEC22g2	CC25	single	0.307264625655491	0.0436592247039901	NA	NA	NA	NA	NA	NA	NA	NA	NA	NA	NA	NA	NA
SEC22g2-CC27	286.088843642817	183.115707717996	55.0757553044935	275.306750026786	141.851771389208	26.5352369293702	221.78891112594	115.806775299142	51.5822993400733	5.21200775774482e-05	3.79137986258688e-05	1.21311726498993e-05	5.23902372406851e-05	2.22310947975656e-05	5.34358458921839e-06	4.55267669572413e-05	2.46376742379438e-05	1.0656281960594e-05	1	0.64112514996149	0.141654675032301	1	0.377374555690166	0.0589783852571697	1	0.485894536885801	0.134516417468018	0.299889845243809	-0.0602752768629533	0.244216326253871	SEC22g2-CC27	SEC22g2	CC27	single	0.161276964878242	0.193878652885233	NA	NA	NA	NA	NA	NA	NA	NA	NA	NA	NA	NA	NA
SEC22g2-CC28	336.921388905059	193.197125083739	53.9714978646016	349.513374550183	240.276894312803	70.949893990205	286.623944195523	123.807256153592	84.6928045351422	6.1380823885455e-05	4.0001139098357e-05	1.18879451611576e-05	6.65115861114738e-05	3.76563391688384e-05	1.42876719413462e-05	5.88355001406955e-05	2.63397615340425e-05	1.74965136627557e-05	1	0.574367970207633	0.117871079657668	1	0.503503995899863	0.124215193325428	1	0.401958768559228	0.170902521421489	0.224510217182598	0.223193871909391	0.295819423333988	SEC22g2-CC28	SEC22g2	CC28	single	0.247841170808659	0.041555598031526	NA	NA	NA	NA	NA	NA	NA	NA	NA	NA	NA	NA	NA
SEC22g2-CC30	215.265620766545	122.134355636135	34.7371473856225	229.959676812366	172.860964654585	60.5179933973807	193.177233436078	106.73707954248	53.8405264361219	3.92174008299241e-05	2.52877124665892e-05	7.65132189236822e-06	4.37607941789258e-05	2.70908741878923e-05	1.21869278103461e-05	3.96536276022158e-05	2.27081134768165e-05	1.11228044881745e-05	1	0.568304775906796	0.1187383058484	1	0.550554039579761	0.16103474798368	1	0.514170611476925	0.161201017695922	0.225417746314018	0.320430040438775	0.311198992667306	SEC22g2-CC30	SEC22g2	CC30	single	0.2856822598067	0.0523942912025916	NA	NA	NA	NA	NA	NA	NA	NA	NA	NA	NA	NA	NA
SEC22g2-CC32	301.436276624997	208.68128029172	48.057604345689	285.831818995997	220.537134440381	42.2782708167876	265.595505001931	152.991744921228	79.292535819188	5.49160950224507e-05	4.32071073343052e-05	1.05853309180227e-05	5.43931335017392e-05	3.45627121474252e-05	8.51386844582244e-06	5.45189775256512e-05	3.25487067809903e-05	1.6380883168644e-05	1	0.693435564967477	0.117310793824217	1	0.565100725711053	0.0905093427415848	1	0.536037475926452	0.172673626471925	0.249318568182032	0.136019473206552	0.339467726589688	SEC22g2-CC32	SEC22g2	CC32	single	0.241601922659424	0.10194340545005	NA	NA	NA	NA	NA	NA	NA	NA	NA	NA	NA	NA	NA
SEC22g2-CC34	308.776717817701	186.503089073946	50.8720099709127	285.776059408248	224.611387737652	28.1388231233073	313.36292523348	171.119657133456	66.8585197583654	5.62533871710885e-05	3.8615150225898e-05	1.12052414459433e-05	5.43825225812646e-05	3.5201231570862e-05	5.66650985633447e-06	6.43242297269007e-05	3.64053861034671e-05	1.38121651637888e-05	1	0.605005912893117	0.121228776843386	1	0.575652822722167	0.0602513599710403	1	0.508159635582221	0.12340238919362	0.240950641277695	0.00578782036987335	0.222339091287023	SEC22g2-CC34	SEC22g2	CC34	single	0.156359184311531	0.130730253490545	NA	NA	NA	NA	NA	NA	NA	NA	NA	NA	NA	NA	NA
SEC22g2-CC35	203.506020414924	138.858780845858	55.9070331456059	264.695193257922	188.213900206937	38.4835063334017	207.590230780845	167.491914469043	38.1259248761174	3.70750199009722e-05	2.87504765158172e-05	1.23142727264179e-05	5.03708825515623e-05	2.94969954674692e-05	7.74969041842786e-06	4.26121937809277e-05	3.56335906557997e-05	7.87635701948437e-06	1	0.683461762831215	0.202143861152187	1	0.520787258645824	0.0889642143926926	1	0.750818234164587	0.10622528373715	0.424901849711888	0.118971199688139	0.228044926315781	SEC22g2-CC35	SEC22g2	CC35	single	0.257305991905269	0.155050147131703	NA	NA	NA	NA	NA	NA	NA	NA	NA	NA	NA	NA	NA
SEC22g2-CC36	341.117333115245	168.902211711688	57.5322384509459	307.263355753501	252.059791815068	68.8143823203309	281.92620489017	138.562911030233	49.0593259062281	6.21452470449215e-05	3.49709182358223e-05	1.26722459587705e-05	5.84715053362431e-05	3.95029619413107e-05	1.38576291541042e-05	5.78711918644388e-05	2.94789994333722e-05	1.01350660273357e-05	1	0.495963464485597	0.124102021796086	1	0.600824335420615	0.137042481669819	1	0.45736131703675	0.100646935279915	0.220784706946078	0.280000264582036	0.141069649569242	SEC22g2-CC36	SEC22g2	CC36	single	0.213951540365785	0.0697169138093029	NA	NA	NA	NA	NA	NA	NA	NA	NA	NA	NA	NA	NA
SEC22g2-CC11	193.295570311263	101.973511952393	32.5138511170534	158.905866294455	141.481863654623	44.6804949434122	194.986081408911	106.506192716004	42.2092019680659	3.52148653953744e-05	2.11134437646918e-05	7.16161111606065e-06	3.02394185151403e-05	2.21731226352626e-05	8.99762096919532e-06	4.00249311074369e-05	2.26589927375346e-05	8.71991290147727e-06	1	0.528425310441631	0.123770710469026	1	0.65210203049403	0.172054015535842	1	0.508298847530185	0.125203927810626	0.228784425622734	0.365722748072283	0.227108035149712	SEC22g2-CC11	SEC22g2	CC11	single	0.273871736281576	0.0795497256216945	NA	NA	NA	NA	NA	NA	NA	NA	NA	NA	NA	NA	NA
SEC22g2-CC22	226.442920204793	122.168888817874	61.7464561943888	249.873339386174	235.791661577132	66.3601775937377	163.806987886038	107.575549377038	57.9917744573177	4.12536973398126e-05	2.52948625036596e-05	1.36004838512394e-05	4.75503180698992e-05	3.69534108010124e-05	1.33634089370126e-05	3.36247764849733e-05	2.28864963614864e-05	1.19804023457375e-05	1	0.54040581437254	0.200643300443395	1	0.691135550725765	0.162507865747506	1	0.611123556454071	0.204761544572983	0.389604274382189	0.355226805796897	0.41344583578691	SEC22g2-CC22	SEC22g2	CC22	single	0.386092305321998	0.0292679741057407	NA	NA	NA	NA	NA	NA	NA	NA	NA	NA	NA	NA	NA
SEC22g2-CC26	281.441111922822	174.172261192887	63.9127360092649	262.840812477892	192.869506342452	69.0685369874805	271.298518528371	150.762978849359	84.6783373331148	5.12733471187528e-05	3.60620730977867e-05	1.40776359900882e-05	5.00179981817063e-05	3.02266248568321e-05	1.39088100410988e-05	5.56896391536564e-05	3.20745409794692e-05	1.7493524913011e-05	1	0.619882803262446	0.167097997068575	1	0.537434421731259	0.160795623412975	1	0.517124559431956	0.180525818813378	0.349091778982964	0.316569811570771	0.348956063596598	SEC22g2-CC26	SEC22g2	CC26	single	0.338205884716778	0.0187375118559276	NA	NA	NA	NA	NA	NA	NA	NA	NA	NA	NA	NA	NA
SEC22g2-CC7	289.608740765421	153.454051955877	39.1198570043131	312.425388801071	215.858191554296	63.0705987141314	261.58477055108	136.931068615428	29.8861389622359	5.27613375048147e-05	3.17724027975724e-05	8.61667237671049e-06	5.94538282759463e-05	3.38294254084986e-05	1.27009636363405e-05	5.36956912227232e-05	2.91318280203026e-05	6.17411646183949e-06	1	0.530743679993448	0.0993932670469963	1	0.506030770667238	0.123528566786477	1	0.487121634056421	0.0660802655232885	0.157802713388323	0.2220851573182	0.0125599324971482	SEC22g2-CC7	SEC22g2	CC7	single	0.130815934401224	0.107337876069689	NA	NA	NA	NA	NA	NA	NA	NA	NA	NA	NA	NA	NA
COG8g2-CC5	890.349464456596	587.615360590729	658.479009166733	807.394194317762	1000.87670258995	883.914014084182	552.2352076164	704.529103543881	789.264801261933	0.000162205147770299	0.000121664769934505	0.000145038819756042	0.000153645246195176	0.000156857997880771	0.000177999891858003	0.000113357712408171	0.000149887245365628	0.000163052604700102	1	0.661075061900968	0.544192818275591	1	0.907924360809823	0.669901831600953	1	1.18719681529747	0.826633625275563	0.743481635162508	0.855719205301474	0.961869233094015	COG8g2-CC5	COG8g2	CC5	single	0.853690024519332	0.109207938876065	NA	NA	NA	NA	NA	NA	NA	NA	NA	NA	NA	NA	NA
COG8g2-CC8	792.849479059153	565.015995805462	696.1468683875	877.536352055983	881.777369935729	854.326993188494	620.681473621227	566.389997946484	712.414247483379	0.000144442460005168	0.000116985609548873	0.000153335670176574	0.000166993136445312	0.000138192678945147	0.000172041748378075	0.000127407725935338	0.000120498409743203	0.000147176205618066	1	0.713819050089518	0.646072865370731	1	0.735950396316355	0.595724937256759	1	0.849170051563789	0.663862653389904	0.810236759397798	0.788027886562356	0.843400976345148	COG8g2-CC8	COG8g2	CC8	single	0.813888540768434	0.0278665821084584	NA	NA	NA	NA	NA	NA	NA	NA	NA	NA	NA	NA	NA
COG8g2-CC16	718.477822255028	583.863557074455	546.988995936074	752.504748072009	864.69522786433	861.674634664428	623.139025245042	681.235866789538	716.968582678855	0.000130893324453997	0.000120887965340446	0.000120481651329332	0.000143199911634564	0.000135515555381474	0.000173521393872193	0.000127912189298699	0.000144931652934888	0.000148117076432414	1	0.813984505432196	0.560191603667842	1	0.841605429321569	0.700681792125174	1	1.01732667226059	0.665471711118939	0.782057555040884	0.859767272888288	0.86947516894164	COG8g2-CC16	COG8g2	CC16	single	0.837099998956938	0.0479146510540834	NA	NA	NA	NA	NA	NA	NA	NA	NA	NA	NA	NA	NA
COG8g2-CC17	835.978371975973	648.06995539664	615.767320082707	693.602241421569	1018.79561618597	877.062066459447	718.077709644245	619.762195429738	786.901534155424	0.000152299743833616	0.000134181791887694	0.000135630998263944	0.000131990900968507	0.000159666260780283	0.000176620067670598	0.000147400320323497	0.000131853244652982	0.000162564382171108	1	0.77650629786159	0.541992113696908	1	1.07579938213468	0.773760593366328	1	0.803158966057959	0.633816250656736	0.764681028276979	0.926505904273202	0.820487672938687	COG8g2-CC17	COG8g2	CC17	single	0.83722486849629	0.0822005043120072	NA	NA	NA	NA	NA	NA	NA	NA	NA	NA	NA	NA	NA
COG8g2-CC19	770.514589045843	687.72496961772	591.836532320388	755.404037045283	929.817504673038	832.113423249507	710.142997516704	561.85987900541	815.854606923293	0.000140373457574473	0.00014239229574026	0.000130359921791405	0.000143751639614805	0.00014572155771045	0.000167568447826305	0.000145771556342154	0.000119534635435171	0.00016854573839189	1	0.894029939605062	0.565187145710096	1	0.901515353189525	0.674046711712001	1	0.736258104880145	0.664479190936044	0.798081673953297	0.856741153123535	0.823737112494903	COG8g2-CC19	COG8g2	CC19	single	0.826186646523912	0.0294063562321204	NA	NA	NA	NA	NA	NA	NA	NA	NA	NA	NA	NA	NA
COG8g2-CC20	929.631583111317	855.717137973585	725.526094545409	1006.39258547918	1138.42507563235	1023.29992767445	788.285426957009	781.300080999885	909.306101656651	0.000169361620723319	0.000177174791033215	0.000159806838168218	0.000191514179384962	0.000178414661505129	0.000206068999429856	0.000161811908208895	0.000166220126827906	0.000187851691989503	1	0.922013959065328	0.574266576045881	1	0.828498517458416	0.6221889343239	1	0.922321320093932	0.667176946251656	0.807596612144298	0.818791265747282	0.856590505136035	COG8g2-CC20	COG8g2	CC20	single	0.827659461009205	0.0256726323742647	NA	NA	NA	NA	NA	NA	NA	NA	NA	NA	NA	NA	NA
COG8g2-CC23	560.920901372343	574.056063399247	618.274068359917	608.826964253356	812.46878471584	833.594956327044	638.250717985449	581.018494189152	680.796950580558	0.000102189377684503	0.000118857340306361	0.000136183143140987	0.000115858361964086	0.00012733059584799	0.000167866794411362	0.000131014177176404	0.000123610594881653	0.000140644452769923	1	1.02511082924611	0.811055887420115	1	0.977389156586317	0.837814683654109	1	0.847123092477862	0.616936852557682	0.935116843001708	0.939040503201782	0.819135406096319	COG8g2-CC23	COG8g2	CC23	single	0.897764250766603	0.068122831620384	NA	NA	NA	NA	NA	NA	NA	NA	NA	NA	NA	NA	NA
COG8g2-CC25	737.279618293458	647.340411654692	638.77228804041	947.10712812698	1058.55136919725	945.953017888848	683.623877813692	649.252186787267	839.636614512107	0.000134318662735771	0.000134030741085632	0.000140698150526448	0.000180232294086828	0.000165896806266511	0.000190493116076934	0.000140327957847977	0.000138127185002929	0.000173458814809531	1	0.879465135798774	0.63750737210198	1	0.818592090249658	0.611163247335113	1	0.883779805948202	0.710376472189826	0.835084370730776	0.811271966729993	0.871095120387952	COG8g2-CC25	COG8g2	CC25	single	0.839150485949574	0.0301181406817442	NA	NA	NA	NA	NA	NA	NA	NA	NA	NA	NA	NA	NA
COG8g2-CC27	671.44212570099	623.740551459748	566.161873968477	734.65936061869	848.3262532788	545.067614935505	635.350651709869	517.380243153312	690.193581212379	0.000122324293512104	0.000129144429811846	0.000124704734468558	0.000139803975711306	0.000132950199854461	0.00010976404375073	0.000130418878516887	0.000110071676333551	0.000142585683517162	1	0.930493901438746	0.620445169616756	1	0.845729738022621	0.453995063624866	1	0.757781916399072	0.628306944713699	0.834122628084691	0.718805008857996	0.809499469330868	COG8g2-CC27	COG8g2	CC27	single	0.787475702091185	0.0607315656689258	NA	NA	NA	NA	NA	NA	NA	NA	NA	NA	NA	NA	NA
COG8g2-CC28	635.035307461215	530.260276467121	544.267913522542	669.435641029257	854.672896967246	798.696938216833	578.873869923742	522.802323013282	622.43007886717	0.000115691646929862	0.000109789496443598	0.000119882296488519	0.000127392052855517	0.000133944849664629	0.000160839138609217	0.000118825849497452	0.000111225213654118	0.000128586559847487	1	0.836391013037145	0.630646852032563	1	0.935073635610691	0.730062358089477	1	0.840429791294725	0.621900705180945	0.82452520024447	0.887912384324239	0.820640979835487	COG8g2-CC28	COG8g2	CC28	single	0.844359521468065	0.0377678525901715	NA	NA	NA	NA	NA	NA	NA	NA	NA	NA	NA	NA	NA
COG8g2-CC30	552.859295847172	516.770602155087	494.967835517722	588.41287653045	779.341742112231	553.997777516959	513.842912305244	480.270215908109	570.430442694993	0.000100720702779112	0.000106996482115288	0.000109023294108552	0.00011197360832564	0.000122138905837555	0.000111562372489098	0.000105476898743	0.000102176587640624	0.000117844061122376	1	0.936270456387578	0.658769880334471	1	0.970064207805042	0.576119562683253	1	0.869767469423589	0.642076460211486	0.854552079773171	0.815757465265666	0.835863674745047	COG8g2-CC30	COG8g2	CC30	single	0.835391073261295	0.0194016247468689	NA	NA	NA	NA	NA	NA	NA	NA	NA	NA	NA	NA	NA
COG8g2-CC32	763.717492252455	563.04048155722	630.571552166377	821.957203462647	986.111350098208	757.026885578701	602.993033810474	647.093571603526	747.664105753568	0.00013913515269106	0.000116576582653672	0.000138891828630468	0.0001564165531245	0.00015454396297131	0.000152447751273889	0.000123776807360495	0.000137667943671282	0.000154458401906402	1	0.738456672953288	0.607537386782839	1	0.878681459134202	0.563571296377139	1	0.998625534952365	0.717147782930242	0.794912379676048	0.79472381203499	0.891288694316185	COG8g2-CC32	COG8g2	CC32	single	0.826974962009074	0.0556974057913992	NA	NA	NA	NA	NA	NA	NA	NA	NA	NA	NA	NA	NA
COG8g2-CC34	794.985094874115	585.753330468424	691.917087792166	800.892853618943	997.236452214379	833.462113411333	555.743041700424	562.295503959428	771.04737576999	0.000144831529570182	0.000121279239736293	0.000152404004357567	0.000152408056109715	0.000156287495655852	0.000167840042912625	0.00011407776799642	0.000119627313827081	0.000159289103942635	1	0.738029831560715	0.640422295224814	1	0.911965559418248	0.636792899811059	1	0.94153930270497	0.802456415272178	0.81203726737773	0.839796646858867	0.919736902127103	COG8g2-CC34	COG8g2	CC34	single	0.857190272121234	0.0559169605854326	NA	NA	NA	NA	NA	NA	NA	NA	NA	NA	NA	NA	NA
COG8g2-CC35	764.905373512731	641.326519657299	572.566906355558	817.953588139355	917.251566528454	675.858102679868	642.062230834996	554.88317889263	606.493565138739	0.000139351562609916	0.000132785574884499	0.000126115528624467	0.000155654674396182	0.000143752216338279	0.000136102230840877	0.000131796569120054	0.000118050355571662	0.000125294267996761	1	0.839826594577082	0.550794891436186	1	0.82132399539613	0.505607643619781	1	0.804215265176126	0.546340628226233	0.780909857492879	0.749852027118762	0.772196046012863	COG8g2-CC35	COG8g2	CC35	single	0.767652643541501	0.0160196468874763	NA	NA	NA	NA	NA	NA	NA	NA	NA	NA	NA	NA	NA
COG8g2-CC36	668.142455533556	610.785030285277	619.718946116493	803.147104633294	884.307122208536	761.14810719935	554.123893593592	512.416580435982	654.345295110798	0.000121723154848614	0.000126462010990307	0.000136501396815878	0.00015283703485953	0.000138589143240519	0.000153277670237849	0.000113745404317124	0.000109015666400274	0.000135179859244305	1	0.915666765842691	0.682491233841207	1	0.806422684093842	0.579910325533363	1	0.860526349419467	0.682990291937844	0.86298457221599	0.79204305684611	0.854531554859965	COG8g2-CC36	COG8g2	CC36	single	0.836519727974022	0.0387491171715001	NA	NA	NA	NA	NA	NA	NA	NA	NA	NA	NA	NA	NA
COG8g2-CC11	478.113423467434	380.122883445344	377.706738149609	479.658893655863	661.387834093167	471.655919276514	472.862047788156	343.484398919879	429.25386905991	8.71033920954074e-05	7.87038022878197e-05	8.31949671173986e-05	9.12779771320183e-05	0.000103653098538608	9.49806217433848e-05	9.7064727642542e-05	7.30756616315745e-05	8.86786808633913e-05	1	0.796363256915023	0.581293100416914	1	1.00990009137439	0.601699368551378	1	0.675959122917928	0.525042166624792	0.791063771441463	0.835569022584417	0.734904244411956	COG8g2-CC11	COG8g2	CC11	single	0.787179012812612	0.0504447014396063	NA	NA	NA	NA	NA	NA	NA	NA	NA	NA	NA	NA	NA
COG8g2-CC14	773.009398490083	668.458429181736	706.280002758274	853.965039705459	1018.13405551465	922.994478935985	683.51984557841	657.582175509214	856.040005819829	0.000140827965552201	0.000138403191018387	0.000155567628719074	0.000162507570268681	0.000159562580594591	0.000185869795951094	0.000140306603077318	0.000139899374479814	0.000176847557946641	1	0.866179230756689	0.672300614966267	1	0.873211775598419	0.661371961951324	1	0.895255051823271	0.724364830903015	0.850298888558771	0.846081098087003	0.879265287145057	COG8g2-CC14	COG8g2	CC14	single	0.858548424596944	0.0180648480340691	NA	NA	NA	NA	NA	NA	NA	NA	NA	NA	NA	NA	NA
COG8g2-CC15	643.833921994428	568.262007034877	613.976686261324	817.490753741668	965.080065802647	966.758135925733	681.892847607654	581.734225488399	829.119890394433	0.000117294591197824	0.000117657690702494	0.000135236587185605	0.000155566598081687	0.000151247927466711	0.000194682786906506	0.000139972628050891	0.000123762865373144	0.000171286186234739	1	0.884082720304784	0.701696642369269	1	0.864639768603524	0.723638649277963	1	0.79388273417768	0.703259524148786	0.867130367616424	0.874068501767662	0.852796621229755	COG8g2-CC15	COG8g2	CC15	single	0.864665163537947	0.0108480942458182	NA	NA	NA	NA	NA	NA	NA	NA	NA	NA	NA	NA	NA
COG8g2-CC2	798.746971821627	625.959274104054	552.375563811029	707.35790245144	904.2230396497	789.755099516231	606.073611133383	547.546531952465	732.438904128623	0.000145516873730564	0.000129603812595503	0.000121668115037732	0.00013460857142042	0.000141710377781892	0.000159038458569803	0.000124409159650616	0.000116489497695741	0.000151313058571614	1	0.784973489408896	0.508857999086508	1	0.936248359710441	0.683187634358423	1	0.840704813309495	0.69897308506129	0.745608711454396	0.866428139469287	0.858820498550029	COG8g2-CC2	COG8g2	CC2	single	0.823619116491237	0.0676659923491712	NA	NA	NA	NA	NA	NA	NA	NA	NA	NA	NA	NA	NA
COG8g2-CC22	653.945740106699	549.8262515909	608.000661317055	658.313238062779	841.224980137138	718.358613316792	550.51981401861	489.015211586874	515.993848598361	0.000119136776785174	0.000113840598612857	0.000133920287664006	0.000125275485317512	0.000131837284063212	0.000144660853259734	0.000113005592348741	0.000104037069069186	0.000106598116232566	1	0.842174122310416	0.684122240385705	1	0.93591042101391	0.667721688505348	1	0.826603596475964	0.54210822114074	0.852055252480228	0.858903714073899	0.773500234268613	COG8g2-CC22	COG8g2	CC22	single	0.828153066940913	0.0474544460075115	NA	NA	NA	NA	NA	NA	NA	NA	NA	NA	NA	NA	NA
COG8g2-CC26	846.61242624344	686.220208873335	666.06070066425	773.967582469696	926.671330999165	707.177450020522	548.673813116102	597.732423351624	796.376187867718	0.000154237071155877	0.000142080737564538	0.000146708788838193	0.000147284239337546	0.000145228487482927	0.000142409224904633	0.000112626662435317	0.000127166451962358	0.000164521731547326	1	0.811889642973831	0.578895993718599	1	0.876915340132796	0.55910374463179	1	1.01377238682483	0.839495662826484	0.792417155949646	0.791844506616789	0.944809468041855	COG8g2-CC26	COG8g2	CC26	single	0.843023710202763	0.0881495170490072	NA	NA	NA	NA	NA	NA	NA	NA	NA	NA	NA	NA	NA
COG8g2-CC7	708.909002520997	674.67430826957	605.79107469942	736.642217927884	990.652267819558	759.185800146652	585.981495713087	562.99778317829	706.150258587127	0.000129150063093253	0.000139690178306128	0.000133433596621909	0.00014018130886726	0.000155255618323532	0.000152882506864934	0.00012028483688004	0.000119776722413701	0.000145882140934435	1	0.95328293155862	0.628787285827064	1	0.984961700791054	0.63063524523641	1	0.894068222305285	0.696991760709371	0.841868023546	0.847400748599256	0.866506252732278	COG8g2-CC7	COG8g2	CC7	single	0.851925008292511	0.0129271914462462	NA	NA	NA	NA	NA	NA	NA	NA	NA	NA	NA	NA	NA
GET2g2-CC8	77.0400255300955	59.8904056682902	24.4365395196886	60.6120935191159	81.5500056926318	17.2614275827977	78.7943053112429	76.6741057488677	33.0788453417634	1.40352628088159e-05	1.2400207543233e-05	5.38247506984701e-06	1.15343410897558e-05	1.27805658649169e-05	3.47605331977474e-06	1.61741628887195e-05	1.63122721882771e-05	6.83369115767321e-06	1	0.778679915252974	0.233396672330228	1	0.985415574315353	0.174262601791478	1	0.905527752053079	0.242811881565428	0.490077499217132	0.42766303357816	0.524105618164012	GET2g2-CC8	GET2g2	CC8	single	0.480615383653101	0.0489125929961812	NA	NA	NA	NA	NA	NA	NA	NA	NA	NA	NA	NA	NA
GET2g2-CC17	103.498896581591	71.6046438863056	30.3820416813919	78.3770398779814	86.3147148640454	33.2359268137431	81.9536616262027	75.4822263966311	32.6417540321829	1.8855578044657e-05	1.48256208209255e-05	6.69205153984211e-06	1.49149692589469e-05	1.35272939475849e-05	6.69294895700495e-06	1.6822686198365e-05	1.60587020915752e-05	6.74339335596593e-06	1	0.692984635302812	0.215999431540314	1	0.806586026576494	0.259481084720917	1	0.857085633413376	0.230366619497324	0.44847722226528	0.529585035943492	0.499238106098157	GET2g2-CC17	GET2g2	CC17	single	0.492433454768976	0.040979834305408	NA	NA	NA	NA	NA	NA	NA	NA	NA	NA	NA	NA	NA
GET2g2-CC19	114.232377037379	54.1045589096128	36.8227377143207	83.8304322346585	89.7992883301997	28.3371261407935	105.943311577424	74.8177185423974	34.2580710670308	2.08110189731055e-05	1.1202257724387e-05	8.11070109133733e-06	1.59527372007248e-05	1.4073398393772e-05	5.7064435095012e-06	2.17470586440861e-05	1.59173292919365e-05	7.07730499390001e-06	1	0.474419774695414	0.237191014796092	1	0.784559526742526	0.206843018042899	1	0.657171609444292	0.187026775224512	0.425998416246962	0.451708002296922	0.394042265751478	GET2g2-CC19	GET2g2	CC19	single	0.423916228098454	0.0288892008101031	NA	NA	NA	NA	NA	NA	NA	NA	NA	NA	NA	NA	NA
GET2g2-CC20	106.398604356003	80.4980715511419	25.2038190210163	77.3242833940824	91.2259097090814	24.1625664351448	82.6978675359245	73.3409873682837	28.0699386229967	1.93838509833354e-05	1.66669900282991e-05	5.55147865499759e-06	1.47146321370174e-05	1.42969793529912e-05	4.86578348565247e-06	1.69754498728341e-05	1.56031575043978e-05	5.79891133993785e-06	1	0.75782282410845	0.174301768617872	1	0.864086081938667	0.1912114633644	1	0.825278094709038	0.196318657643818	0.390985480852906	0.439571007891562	0.441743962779669	GET2g2-CC20	GET2g2	CC20	single	0.424100150508046	0.0286987184907826	NA	NA	NA	NA	NA	NA	NA	NA	NA	NA	NA	NA	NA
GET2g2-CC23	86.3498836001937	98.9025085202331	20.4548036600907	68.6852213185799	110.476048988015	10.2872206242769	90.6552327961402	73.5605606476473	36.0020343166489	1.57313461606517e-05	2.04775976805012e-05	4.50544442556393e-06	1.30706386220435e-05	1.7313872740964e-05	2.07160892288593e-06	1.8608863878775e-05	1.56498713077512e-05	7.43758680286557e-06	1	1.14726484700639	0.174303027864753	1	1.17803865951233	0.0916476893695225	1	0.755092278743697	0.229693437760837	0.449020194657148	0.242901282594478	0.480552452045929	GET2g2-CC23	GET2g2	CC23	single	0.390824643099185	0.1290719227844	NA	NA	NA	NA	NA	NA	NA	NA	NA	NA	NA	NA	NA
GET2g2-CC25	112.296815231527	111.68633813692	39.2391689701818	86.7491854854402	134.256177704021	40.1291743106235	94.8071387977909	56.3263491496594	35.6133397514823	2.04583955356013e-05	2.31244680544012e-05	8.64295243495299e-06	1.65081691879194e-05	2.10407087938837e-05	8.08108998593349e-06	1.94611285659766e-05	1.19833251360058e-05	7.35728718582722e-06	1	0.996209659406515	0.257112821389582	1	1.13350537461942	0.283062009878697	1	0.552864162283041	0.217263157307934	0.556140862737374	0.605592770590606	0.418768845806664	GET2g2-CC25	GET2g2	CC25	single	0.526834159711548	0.0967985374352421	NA	NA	NA	NA	NA	NA	NA	NA	NA	NA	NA	NA	NA
GET2g2-CC27	85.2114204529276	88.1092655742572	23.0130382739944	67.8946802299019	74.921216951324	25.4289727502536	67.3332113072658	83.9767608096121	27.1712688100595	1.55239393047987e-05	1.82428749214684e-05	5.0689298577407e-06	1.29202004828394e-05	1.17416981126298e-05	5.12080850340968e-06	1.38215360006339e-05	1.78658983556057e-05	5.61325697713024e-06	1	1.03571892639782	0.198722722114452	1	0.808209194253917	0.229181647522459	1	1.16058690858184	0.233396863281447	0.477501967187473	0.489337820911501	0.545926268320464	GET2g2-CC27	GET2g2	CC27	single	0.504255352139813	0.0365700806650091	NA	NA	NA	NA	NA	NA	NA	NA	NA	NA	NA	NA	NA
GET2g2-CC28	78.5153624693738	81.6621324330343	42.4539199113616	99.0834839972758	124.285303510472	25.2007810546736	115.887850525306	111.494490850073	26.831952761038	1.43040418172838e-05	1.6908006871771e-05	9.35104437991624e-06	1.88553576428687e-05	1.94780674025175e-05	5.07485595996208e-06	2.37883812011021e-05	2.37202438095161e-05	5.54315836697932e-06	1	1.04179966304241	0.397863894142113	1	0.918698948191463	0.155632215604427	1	0.89528926518278	0.133914867729974	0.704906893090966	0.380947202355129	0.328280171479601	GET2g2-CC28	GET2g2	CC28	single	0.471378088975232	0.203949088743011	NA	NA	NA	NA	NA	NA	NA	NA	NA	NA	NA	NA	NA
GET2g2-CC30	65.9104722342602	85.1183427132144	10.8415910205422	77.0842901670837	71.9249290639109	24.4222504844857	63.8149982345857	63.9431324695294	11.8274480309753	1.20076647599192e-05	1.76236093845451e-05	2.38800560687119e-06	1.4668961981464e-05	1.12721180755704e-05	4.91807786266584e-06	1.30993499100278e-05	1.36037815012851e-05	2.4434083533463e-06	1	1.29356087684591	0.12103471996656	1	0.683389458805908	0.193868197128782	1	0.932435978291789	0.107197019548572	0.346772458519672	0.411243226077449	0.261333971696103	GET2g2-CC30	GET2g2	CC30	single	0.339783218764408	0.0751986252637651	NA	NA	NA	NA	NA	NA	NA	NA	NA	NA	NA	NA	NA
GET2g2-CC32	78.0018546084168	70.8978018555886	25.4975181819989	78.4663602616125	67.3903848513942	15.3287963766897	77.5720376308556	53.5835070444096	40.1099355185955	1.42104902155893e-05	1.46792703699081e-05	5.61616982826089e-06	1.493196672119e-05	1.05614615834804e-05	3.08686597778532e-06	1.5923267135808e-05	1.13997906225829e-05	8.28622972949444e-06	1	0.910428779523184	0.240527287734429	1	0.629026786016798	0.119539467044602	1	0.642796956202369	0.299061968799502	0.521775402185447	0.24181908154901	0.544158421832568	GET2g2-CC32	GET2g2	CC32	single	0.435917635189008	0.168466424803239	NA	NA	NA	NA	NA	NA	NA	NA	NA	NA	NA	NA	NA
GET2g2-CC34	91.7900434155719	69.811064749998	21.4035462338009	102.450167677445	73.4203672992116	17.2744337056965	93.4913259033407	65.6452249391496	32.9087637861526	1.67224423110672e-05	1.44542632839836e-05	4.71441768245994e-06	1.94960297538914e-05	1.15064840538539e-05	3.47867245289471e-06	1.91910307206837e-05	1.39658984817556e-05	6.79855435617205e-06	1	0.76181026941496	0.171577972901344	1	0.524878266188924	0.103175816288261	1	0.65340085442305	0.203589170580216	0.386579018723135	0.168438576482444	0.420932653241481	GET2g2-CC34	GET2g2	CC34	single	0.325316749482354	0.136942009347012	NA	NA	NA	NA	NA	NA	NA	NA	NA	NA	NA	NA	NA
GET2g2-CC35	76.3453929035256	89.9842027708475	28.927609230178	61.7170841454892	111.663653447216	36.4088059529497	76.9172354808426	72.8248398379443	32.9597336853393	1.39087136364551e-05	1.86310775076559e-05	6.37169331550647e-06	1.17446182480848e-05	1.74999948249953e-05	7.33189362204961e-06	1.57888554344502e-05	1.54933480854033e-05	6.80908412363463e-06	1	1.18059672733416	0.278805335351326	1	1.32513811138545	0.360983876803463	1	0.881056476106171	0.24784174088873	0.606343503568995	0.706821537390661	0.526964001753188	GET2g2-CC35	GET2g2	CC35	single	0.613376347570948	0.0901347821457567	NA	NA	NA	NA	NA	NA	NA	NA	NA	NA	NA	NA	NA
GET2g2-CC36	90.2571474109587	76.5185791613785	16.2315098145292	61.0108785392365	104.197640543996	17.1479528139101	89.645715342761	83.3765938460183	20.0748155134802	1.64431771091765e-05	1.58430428367723e-05	3.57520740006128e-06	1.16102289559636e-05	1.63299167992799e-05	3.45320211901454e-06	1.84016395157266e-05	1.7738213959773e-05	4.14721517178196e-06	1	0.849187181642742	0.132327067418969	1	1.25085024231082	0.171985474512203	1	0.865490864724725	0.129519884794081	0.316988620040806	0.456748295087114	0.312651226738824	GET2g2-CC36	GET2g2	CC36	single	0.362129380622248	0.0819710770701852	NA	NA	NA	NA	NA	NA	NA	NA	NA	NA	NA	NA	NA
GET2g2-CC11	88.5623717005778	70.5268139662865	20.2348592050074	42.6494635886558	78.1756394370891	24.4856005325381	53.7897475591893	68.3142310930303	14.9253580010653	1.613442042934e-05	1.46024579527598e-05	4.4569987139572e-06	8.11609419449485e-06	1.2251733158959e-05	4.93083510095244e-06	1.10414595995085e-05	1.45337245350113e-05	3.08339925239813e-06	1	0.797669823922814	0.168121138048538	1	1.3424946998893	0.351304695510226	1	1.18184236716918	0.160486931916051	0.38637279490474	0.699771292489042	0.426220721413564	GET2g2-CC11	GET2g2	CC11	single	0.504121602935782	0.170604997225985	NA	NA	NA	NA	NA	NA	NA	NA	NA	NA	NA	NA	NA
GET2g2-CC22	71.6462695802876	59.1351522298017	22.8463043470976	29.059217778696	54.8969454459479	16.3607271390875	83.0335407583185	53.8651938460436	20.8975533316751	1.30526205814636e-05	1.2243833591838e-05	5.03220447753305e-06	5.52990187602192e-06	8.60348225724376e-06	3.29467302822798e-06	1.70443537530693e-05	1.14597189612993e-05	4.31718289874441e-06	1	0.826742516561927	0.234635514575418	1	1.38362681919216	0.344512869467906	1	0.603674103233696	0.145564779965675	0.500187026910665	0.697622457314515	0.300354164357087	GET2g2-CC22	GET2g2	CC22	single	0.499387882860756	0.198635352142403	NA	NA	NA	NA	NA	NA	NA	NA	NA	NA	NA	NA	NA
GET2g2-CC26	87.6822666955378	98.6500295810914	27.4241670374807	86.4689719687362	82.5245919987675	34.2470331658815	86.4689749634134	83.4731269634322	39.8252470366233	1.59740816319409e-05	2.04253223417267e-05	6.04054003929772e-06	1.64548452043384e-05	1.29333036160773e-05	6.89656245160945e-06	1.77495477668651e-05	1.77587511994455e-05	8.22741651694591e-06	1	1.12694724880556	0.23014049870869	1	0.69900100646767	0.242353572854334	1	0.898326576723604	0.266386732867267	0.537224079187457	0.487262570703184	0.553233071232027	GET2g2-CC26	GET2g2	CC26	single	0.525906573707556	0.0344106260146802	NA	NA	NA	NA	NA	NA	NA	NA	NA	NA	NA	NA	NA
GET2g2-CC7	72.0572398673232	61.787195236444	34.5290385533381	71.6387329317778	96.5200232448144	19.2478369150494	85.5683124742011	53.5542306071611	16.9215656236717	1.31274917402602e-05	1.27929346261186e-05	7.60548313517907e-06	1.3632685045146e-05	1.51266760055556e-05	3.87607033578832e-06	1.75646681394512e-05	1.13935621154691e-05	3.49579171164345e-06	1	0.858892864912591	0.35259669394708	1	0.986788848104064	0.164407188382514	1	0.582409825948337	0.114377868528584	0.638465361681813	0.408855923532446	0.216636662143239	GET2g2-CC7	GET2g2	CC7	single	0.421319315785832	0.211190352640568	NA	NA	NA	NA	NA	NA	NA	NA	NA	NA	NA	NA	NA
IMP4g6-CC5	519.227618677538	518.160158651437	762.94651456826	464.261121613537	604.851871058832	768.347120721765	408.68841386074	592.689106359339	824.084852661242	9.45936353939553e-05	0.000107284187445641	0.00016804918679184	8.83478167556493e-05	9.47927484606425e-05	0.000154727385490753	8.38917603297002e-05	0.000126093495731485	0.000170246008064057	1	0.999595673836611	1.08120409206582	1	0.954204418033413	1.01270258791136	1	1.34952985102797	1.16625637156048	1.02542707936146	0.997559847858583	1.0921484737268	IMP4g6-CC5	IMP4g6	CC5	single	1.03837846698228	0.0486061299311913	NA	NA	NA	NA	NA	NA	NA	NA	NA	NA	NA	NA	NA
IMP4g6-CC16	398.518160676583	468.244963244395	647.676543288194	393.523203519593	564.068322302977	608.594312518301	357.944249635023	444.941506424912	650.675240727265	7.26026124822184e-05	9.69493303729321e-05	0.000142659431985639	7.48865546889062e-05	8.84011262081091e-05	0.000122556855177699	7.34754697793021e-05	9.46604709605288e-05	0.000134421670198412	1	1.17690967616361	1.19586298652407	1	1.04982298395879	0.946333713737917	1	1.15673907715344	1.05138872472629	1.08117785733062	0.988800087245525	1.03673280025906	IMP4g6-CC16	IMP4g6	CC16	single	1.0355702482784	0.046199856566926	NA	NA	NA	NA	NA	NA	NA	NA	NA	NA	NA	NA	NA
IMP4g6-CC14	440.397545764135	482.10653781015	786.850301544029	374.395836611977	576.919925598476	649.373270752138	404.485922567052	514.708059477816	784.558930681737	8.02322591747132e-05	9.98193460219055e-05	0.000173314315979561	7.12466610430652e-05	9.04152371942809e-05	0.000130768796656221	8.3029111963755e-05	0.000109503174268531	0.000162080428499852	1	1.0965192669174	1.31467558665795	1	1.12859790329391	1.06132932883891	1	1.18414649425034	1.12185462505335	1.10219381071148	1.03635768817408	1.06118380383459	IMP4g6-CC14	IMP4g6	CC14	single	1.06657843424005	0.033247936561514	NA	NA	NA	NA	NA	NA	NA	NA	NA	NA	NA	NA	NA
IMP4g6-CC15	375.867344180022	407.381106940712	657.670591967108	358.755893062353	493.17008904513	572.621449342272	347.157627557403	396.119480830124	621.169607388	6.84760541097877e-05	8.43475715164752e-05	0.000144860755041948	6.8270415989444e-05	7.72899125158208e-05	0.000115312750374371	7.12612922215036e-05	8.42736765857281e-05	0.000128326161616753	1	1.08563647137557	1.28749395912432	1	1.00682130236181	0.976686840184874	1	1.06181135571256	1.03489886426596	1.09397875305276	0.993251866146795	1.01958992638924	IMP4g6-CC15	IMP4g6	CC15	single	1.0356068485296	0.0522387096182449	NA	NA	NA	NA	NA	NA	NA	NA	NA	NA	NA	NA	NA
IMP4g6-CC2	409.587464272685	490.277668154683	803.379969120721	356.72454120817	536.20789712271	581.620462548673	406.20879471226	474.052451508681	745.877194767395	7.46192341540425e-05	0.000101511164786604	0.000176955196619503	6.78838544338354e-05	8.40348236429927e-05	0.000117124944040322	8.33827671499129e-05	0.000100853769926672	0.000154089247612182	1	1.19898456355519	1.4432637894721	1	1.10091788892742	0.997685033484421	1	1.0859878118015	1.06201935213168	1.1451540573572	1.01269821755634	1.031183980404	IMP4g6-CC2	IMP4g6	CC2	single	1.06301208510585	0.0717349884019026	NA	NA	NA	NA	NA	NA	NA	NA	NA	NA	NA	NA	NA
DIP2g5-CC5	264.591501859584	271.982790326505	264.396510393951	267.178849121804	311.69439029297	292.138368613261	224.714511757172	266.778418555092	346.218729400111	4.82036608895961e-05	5.63135782869138e-05	5.82368720662507e-05	5.08435165132082e-05	4.88489320267986e-05	5.88299282420717e-05	4.61273070720375e-05	5.67566081785446e-05	7.15246208045623e-05	1	1.02963588380802	0.735277370812257	1	0.854440100144161	0.669072673836239	1	1.1047587514415	0.891115222248266	0.903717058115523	0.846818383084153	0.976314344227215	DIP2g5-CC5	DIP2g5	CC5	single	0.908949928475631	0.0649063801736439	NA	NA	NA	NA	NA	NA	NA	NA	NA	NA	NA	NA	NA
DIP2g5-CC16	241.777000038214	236.029677006371	226.71048194074	227.353114140555	253.82594703523	234.267227516173	212.872759295001	196.911841933552	269.941809875924	4.4047282088942e-05	4.88695467760187e-05	4.99360196289602e-05	4.32647713362399e-05	3.97797548480338e-05	4.7176015426068e-05	4.36965421524853e-05	4.18926250439188e-05	5.57667276525639e-05	1	0.977844424199583	0.689966473616542	1	0.817692131881922	0.630517868147988	1	0.860794773267671	0.733439827524868	0.875734107907252	0.821294285220943	0.877835966783993	DIP2g5-CC16	DIP2g5	CC16	single	0.85828811997073	0.032054832861915	NA	NA	NA	NA	NA	NA	NA	NA	NA	NA	NA	NA	NA
DIP2g5-CC14	221.69999276681	239.953144488564	227.355130991724	256.268424598732	310.735753111497	308.152000393409	236.589260514466	195.788437526735	298.979615486151	4.03896239881074e-05	4.96818941048677e-05	5.00780122152235e-05	4.87672879822887e-05	4.86986938320331e-05	6.20547042719818e-05	4.85648451644722e-05	4.16536228634235e-05	6.17655886583413e-05	1	1.08412386019254	0.754588971608329	1	0.888077439809433	0.735794708352296	1	0.770087173680234	0.730905072486592	0.919395486673363	0.883248877211982	0.861123023805188	DIP2g5-CC14	DIP2g5	CC14	single	0.887922462563511	0.0294160123437771	NA	NA	NA	NA	NA	NA	NA	NA	NA	NA	NA	NA	NA
DIP2g5-CC15	218.999938216199	197.10494799916	217.707922390086	189.507835418885	319.887799768491	241.28137370312	208.004744475487	196.005922520927	310.166576955046	3.98977241612939e-05	4.0810247246026e-05	4.79530853306254e-05	3.60629024010422e-05	5.01330080801444e-05	4.85885026622233e-05	4.26972813007715e-05	4.16998923880235e-05	6.40766801998195e-05	1	0.901512329142389	0.731478580945386	1	1.23630383552542	0.779082400348104	1	0.87688739926514	0.862454474617842	0.883429813921702	0.948203880327768	0.933316635248394	DIP2g5-CC15	DIP2g5	CC15	single	0.921650109832621	0.0339264024198263	NA	NA	NA	NA	NA	NA	NA	NA	NA	NA	NA	NA	NA
DIP2g5-CC2	218.82124731018	231.047758864974	306.582930999857	203.486988762436	225.910779112117	258.280859296322	211.036393983053	169.970489572435	253.033629618885	3.98651699946738e-05	4.78380490222903e-05	6.75289961419375e-05	3.87231029229013e-05	3.54048729673843e-05	5.20118069079047e-05	4.33195901435639e-05	3.61609028602361e-05	5.22737011964985e-05	1	1.05762183209798	1.03093160842601	1	0.81312070360858	0.776680399797498	1	0.749486896231992	0.693482189277776	1.01778302642726	0.888559724697011	0.840173624109695	DIP2g5-CC2	DIP2g5	CC2	single	0.915505458411323	0.0918195478749096	NA	NA	NA	NA	NA	NA	NA	NA	NA	NA	NA	NA	NA
PWP2g2_BC1-CC5	373.506925578825	399.308708781759	539.972011497954	375.328741176592	467.111177212125	458.734997366894	391.874508850687	390.799423238535	620.126601132444	6.80460296494029e-05	8.26761950843796e-05	0.000118936066539258	7.14241906221922e-05	7.320594420434e-05	9.23786461371932e-05	8.0440358133135e-05	8.31418443114065e-05	0.000128110689082801	1	1.07084905894879	1.06376075330764	1	0.911513589964867	0.747888439014868	1	0.928014530946743	0.915266930649384	1.02975420265396	0.892215212576923	0.960645995936933	PWP2g2_BC1-CC5	PWP2g2_BC1	CC5	single	0.960871803722606	0.0687697730817844	NA	NA	NA	NA	NA	NA	NA	NA	NA	NA	NA	NA	NA
PWP2g2_BC1-CC16	276.775955864575	274.386666190124	370.578368951257	325.584352600402	325.301500071508	317.924181342771	265.121381246688	340.039774291097	496.49927948842	5.04234422690192e-05	5.68112967325382e-05	8.16248483422797e-05	6.19579486261429e-05	5.09814464426923e-05	6.40225960855372e-05	5.44216538064252e-05	7.2342824202532e-05	0.000102570772981227	1	0.99300807447258	0.985196995900314	1	0.731774467029326	0.597512238078807	1	1.19352863167817	1.08314922325513	0.994150295900649	0.788209360751373	1.05082820548342	PWP2g2_BC1-CC16	PWP2g2_BC1	CC16	single	0.944395954045146	0.138198354918588	NA	NA	NA	NA	NA	NA	NA	NA	NA	NA	NA	NA	NA
PWP2g2_BC1-CC14	324.664271273473	386.259417326246	465.892097540114	271.460130226214	435.171016713765	423.755010841388	307.679111975554	432.817471577647	574.672673104674	5.91478045418844e-05	7.99743612842093e-05	0.000102618973452766	5.16582343969224e-05	6.82002630701916e-05	8.53344837870967e-05	6.31575093516194e-05	9.20811052865878e-05	0.000118720454845915	1	1.19168842025986	1.0558986115426	1	1.17410954997698	0.955202744359655	1	1.30904521183817	1.08028154353212	1.04229544791708	1.0075028268637	1.06289136014237	PWP2g2_BC1-CC14	PWP2g2_BC1	CC14	single	1.03756321164105	0.0279958559401164	NA	NA	NA	NA	NA	NA	NA	NA	NA	NA	NA	NA	NA
PWP2g2_BC1-CC15	276.099285841028	291.511817545256	374.573425819844	284.811297322476	333.390982289238	286.944950042717	253.327283330161	258.209252597391	446.925971834524	5.03001655495478e-05	6.03570304547152e-05	8.25048131171803e-05	5.41989305896063e-05	5.22492349537864e-05	5.77840935463882e-05	5.20006709692278e-05	5.49335341933537e-05	9.23295245134839e-05	1	1.05756974530191	0.998258581884074	1	0.857336566850646	0.616492988848318	1	0.948500820839984	1.02039436382557	1.00726420571991	0.820577641544217	0.999190579936177	PWP2g2_BC1-CC15	PWP2g2_BC1	CC15	single	0.942344142400102	0.105530120848688	NA	NA	NA	NA	NA	NA	NA	NA	NA	NA	NA	NA	NA
PWP2g2_BC1-CC2	294.840128226314	295.416730482139	472.332036235853	280.780719507292	321.424226456815	331.944194817265	272.376657809361	306.145423105411	429.673587851084	5.37143992070034e-05	6.1165536096233e-05	0.000104037456190603	5.3431920961495e-05	5.03737977934004e-05	6.68459033784907e-05	5.59109495678873e-05	6.51318645599523e-05	8.87653897119718e-05	1	1.00361381779695	1.178778440668	1	0.83842850616256	0.723410092211292	1	1.04593756439586	0.912395627749849	1.05419042377734	0.86965744491244	0.976360606088592	PWP2g2_BC1-CC2	PWP2g2_BC1	CC2	single	0.966736158259458	0.0926422018801391	NA	NA	NA	NA	NA	NA	NA	NA	NA	NA	NA	NA	NA
PWP2g2_BC2-CC8	283.854847687479	330.529011303966	452.571342218738	278.173930375196	378.97794176067	563.349529810361	267.498823516199	249.658733297205	536.373694213476	5.17130849767674e-05	6.84354746556484e-05	9.96848987090379e-05	5.29358550239412e-05	5.93936506182303e-05	0.000113445599670005	5.49096730658591e-05	5.31144272495755e-05	0.000110808346950594	1	1.16635674493775	1.17317312931928	1	0.997820028327712	1.23921961009041	1	0.868505879164059	1.15973834765354	1.07366491075165	1.06970116120279	1.0286411873325	PWP2g2_BC2-CC8	PWP2g2_BC2	CC8	single	1.05733575309565	0.024929127659693	NA	NA	NA	NA	NA	NA	NA	NA	NA	NA	NA	NA	NA
PWP2g2_BC2-CC17	266.766128037267	317.246088532392	389.924444759587	339.145294647296	432.727338498524	510.912745669464	305.523759501115	247.805609577039	458.569610897412	4.85998374186756e-05	6.56852678852931e-05	8.58860806110226e-05	6.45385645063377e-05	6.78172883528107e-05	0.000102886040982465	6.27150786218036e-05	5.27201786538252e-05	9.4734960147198e-05	1	1.19119737330233	1.07552658506555	1	0.934508483947585	0.921823359231527	1	0.754768940327951	0.868109892486058	1.04824945180532	0.963951651609853	0.91446317322216	PWP2g2_BC2-CC17	PWP2g2_BC2	CC17	single	0.975554758879111	0.0676436704948005	NA	NA	NA	NA	NA	NA	NA	NA	NA	NA	NA	NA	NA
PWP2g2_BC2-CC19	185.597310965631	282.490448722193	297.155572321156	203.129418673557	353.302913420686	313.646115397665	236.026161303216	256.297256823845	351.753611221737	3.38123854202846e-05	5.84891712461865e-05	6.54524941469749e-05	3.86550581627029e-05	5.53698447583072e-05	6.31610922927964e-05	4.84492573903393e-05	5.4526760678667e-05	7.26680607454801e-05	1	1.52458002385632	1.17810384043703	1	1.27388171530332	0.94483039357005	1	1.01048923455921	0.861971378250913	1.11251527768097	1.0153526940975	0.952979218167347	PWP2g2_BC2-CC19	PWP2g2_BC2	CC19	single	1.02694906331527	0.0803977325896649	NA	NA	NA	NA	NA	NA	NA	NA	NA	NA	NA	NA	NA
PWP2g2_BC2-CC20	191.379007106246	255.76763380464	302.808915231012	277.914423072811	371.255326830409	393.65620905783	223.61849630007	275.177640158278	411.976542347246	3.48657031503331e-05	5.29562574610907e-05	6.66977186293155e-05	5.28864713850137e-05	5.81833577687412e-05	7.92732794423734e-05	4.59023272024682e-05	5.85435268210596e-05	8.51093931943476e-05	1	1.33865734358953	1.16424862324266	1	0.97839971699477	0.866747879098433	1	1.14512605283044	1.06556314073622	1.09045406658983	0.950266744925219	1.03969173303313	PWP2g2_BC2-CC20	PWP2g2_BC2	CC20	single	1.02680418151606	0.0709766724139237	NA	NA	NA	NA	NA	NA	NA	NA	NA	NA	NA	NA	NA
PWP2g2_BC2-CC23	198.050878026604	209.583346856644	257.78814028613	274.493950379432	352.584851657641	387.791320073216	191.00664158165	246.153895137025	393.353729781365	3.60811942038394e-05	4.33938786960628e-05	5.67812900543619e-05	5.22355633492899e-05	5.52573096875893e-05	7.80922260951176e-05	3.92080686740703e-05	5.23687795046643e-05	8.12621443485182e-05	1	1.05998113365458	0.957761850058998	1	0.940774599134363	0.864474275991546	1	1.19924003974751	1.19110275087077	0.994065723988897	0.943921614297649	1.0825063669775	PWP2g2_BC2-CC23	PWP2g2_BC2	CC23	single	1.00683123508801	0.0701687403624297	NA	NA	NA	NA	NA	NA	NA	NA	NA	NA	NA	NA	NA
PWP2g2_BC2-CC25	271.986108250881	292.612853512971	399.228524393705	349.397694325215	406.416205405393	541.084259624048	230.005210677216	277.112556493028	523.913420445248	4.95508209321256e-05	6.05849980959406e-05	8.79354287455307e-05	6.64895724324429e-05	6.3693791773978e-05	0.000108961887881071	4.72133325886016e-05	5.89551766421527e-05	0.000108234204419547	1	1.0776179393989	1.08005584943469	1	0.851933493593549	0.947614360335845	1	1.12115693156001	1.3174564626326	1.03559799281427	0.960011877580215	1.1059930636511	PWP2g2_BC2-CC25	PWP2g2_BC2	CC25	single	1.03386764468186	0.0730059740717141	NA	NA	NA	NA	NA	NA	NA	NA	NA	NA	NA	NA	NA
PWP2g2_BC2-CC27	255.516420024821	201.511579214901	271.414468313651	258.41057910585	250.950980887841	406.219289223187	217.406028512575	193.004382051694	347.879855025733	4.65503494104527e-05	4.17226328114926e-05	5.97826712786796e-05	4.91749350262611e-05	3.93291884269277e-05	8.1803193976146e-05	4.4627089537272e-05	4.10613202828772e-05	7.1867789357827e-05	1	0.789949500227917	0.781601804860578	1	0.71126808008914	0.961915716295431	1	0.826120621700394	0.925490833266861	0.88657558998287	0.939647130862856	0.947995520986208	PWP2g2_BC2-CC27	PWP2g2_BC2	CC27	single	0.924739413943978	0.0333133906847345	NA	NA	NA	NA	NA	NA	NA	NA	NA	NA	NA	NA	NA
PWP2g2_BC2-CC28	372.829685205046	316.504182407614	387.777650057062	259.860642916007	420.571013090756	555.31075950393	272.290851978516	343.860139134411	469.09523711026	6.7922649022705e-05	6.5531657472704e-05	8.5413220329103e-05	4.94508788126771e-05	6.59121417347354e-05	0.000111826776772737	5.58933361441836e-05	7.31555996574785e-05	9.69094277876661e-05	1	0.8503292244462	0.765321057649393	1	1.18536892796136	1.30762238810234	1	1.17515907856417	0.996419908878822	0.890012330992064	1.11134136490188	1.02141662111862	PWP2g2_BC2-CC28	PWP2g2_BC2	CC28	single	1.00759010567085	0.111310442950935	NA	NA	NA	NA	NA	NA	NA	NA	NA	NA	NA	NA	NA
PWP2g2_BC2-CC30	195.214710693282	214.55233087941	313.379363874592	194.240345259689	252.970711279113	343.104148418136	120.111087357261	199.854865523417	353.314299948661	3.55644971542337e-05	4.442269846233e-05	6.90260014966718e-05	3.69634880687728e-05	3.96457217867452e-05	6.90932605902142e-05	2.46552880183889e-05	4.25187477927337e-05	7.29904802447966e-05	1	1.10087708467168	1.18121574130818	1	0.953861920298376	1.08086958355738	1	1.54838695361357	1.70134559271967	1.06780929722214	1.01877228889222	1.23463944937737	PWP2g2_BC2-CC30	PWP2g2_BC2	CC30	single	1.10707367849724	0.113163273510742	NA	NA	NA	NA	NA	NA	NA	NA	NA	NA	NA	NA	NA
PWP2g2_BC2-CC32	252.707510616717	162.562216363936	296.295168024383	275.536176223898	420.129534935986	357.503440921842	210.712211317233	190.255918179849	361.786536959807	4.60386182489216e-05	3.36582328856732e-05	6.52629785785519e-05	5.2433896514912e-05	6.58429530132014e-05	7.1992945930249e-05	4.32530449380194e-05	4.04765897491553e-05	7.47407424002801e-05	1	0.64434668477515	0.86273574503407	1	1.11675857806635	0.793941250421658	1	0.840226445358117	0.993063730377011	0.890300868820101	0.940138825004639	0.973366349518968	PWP2g2_BC2-CC32	PWP2g2_BC2	CC32	single	0.934602014447903	0.0418086202150867	NA	NA	NA	NA	NA	NA	NA	NA	NA	NA	NA	NA	NA
PWP2g2_BC2-CC34	252.889934322097	250.172811569741	302.179707000225	227.465314651531	304.288895788565	451.572302237523	194.426570015932	227.530324984686	364.115201542372	4.60718524623056e-05	5.17978589479049e-05	6.65591270904757e-05	4.32861228337532e-05	4.76883384808882e-05	9.09362445708362e-05	3.99100798073032e-05	4.84066498850838e-05	7.52218164644635e-05	1	0.990892866602024	0.87923531779225	1	0.979773374006649	1.21478349304173	1	1.08900920016579	1.08317248613794	0.956711303656106	1.06064643332275	1.03801004044926	PWP2g2_BC2-CC34	PWP2g2_BC2	CC34	single	1.01845592580937	0.0546571161352095	NA	NA	NA	NA	NA	NA	NA	NA	NA	NA	NA	NA	NA
PWP2g2_BC2-CC35	292.033544253573	230.950111837224	278.400412837144	259.633387666991	315.581995278065	269.873866808036	234.933877190488	244.32891914748	314.070905359521	5.32030916966361e-05	4.78178313697871e-05	6.13214191118881e-05	4.94076326648477e-05	4.94581998146643e-05	5.43463711873638e-05	4.8225043456474e-05	5.19805192858098e-05	6.48832674376341e-05	1	0.792142972636752	0.70146904095323	1	0.890238533515395	0.63604385287838	1	0.967781027729305	0.773208258700107	0.851657542655358	0.836038075207929	0.911465004898988	PWP2g2_BC2-CC35	PWP2g2_BC2	CC35	single	0.866386874254092	0.0398123138948752	NA	NA	NA	NA	NA	NA	NA	NA	NA	NA	NA	NA	NA
PWP2g2_BC2-CC36	352.832993255775	298.859702380012	429.137609075121	311.542908768944	485.105072312263	589.405902959895	281.433928074614	283.335951776453	574.041301993729	6.42796228829316e-05	6.18783976242648e-05	9.45233051725495e-05	5.92858943686274e-05	7.60259582502066e-05	0.000118692752140638	5.77701418536585e-05	6.0279192316114e-05	0.000118590021176496	1	0.848430567017221	0.894949976324692	1	1.14044056377861	1.15766626665187	1	0.936856573690201	1.17972589471763	0.940771877492169	1.06617728375936	1.04482007086003	PWP2g2_BC2-CC36	PWP2g2_BC2	CC36	single	1.01725641070385	0.0670928125894561	NA	NA	NA	NA	NA	NA	NA	NA	NA	NA	NA	NA	NA
PWP2g2_BC2-CC11	192.730996744921	241.386155782307	309.047515809547	178.713642720996	376.303271551156	358.189225352685	175.56075538066	195.504824388398	324.893315363212	3.51120105699249e-05	4.99785966777745e-05	6.80718539506299e-05	3.40087925173978e-05	5.89744746967906e-05	7.21310470945965e-05	3.60374806678862e-05	4.15932847001865e-05	6.71190470358284e-05	1	1.2545238642697	1.17989962270483	1	1.54217975568547	1.22642664849371	1	1.03628190361697	1.07035479458588	1.08572878615547	1.12724226981985	1.02717934704369	PWP2g2_BC2-CC11	PWP2g2_BC2	CC11	single	1.08005013433967	0.0502725814282575	NA	NA	NA	NA	NA	NA	NA	NA	NA	NA	NA	NA	NA
PWP2g2_BC2-CC22	232.194907046637	257.627796924797	296.435311762951	209.13062411538	284.821974483372	469.05035974583	180.884516111552	246.508338981412	381.245219866859	4.23016025870219e-05	5.33414010996556e-05	6.52938471136989e-05	3.97970736664877e-05	4.46374708835772e-05	9.4455922160279e-05	3.71302928057924e-05	5.24441867677635e-05	7.87606719941948e-05	1	1.11136871229399	0.939395810772009	1	0.997494638709838	1.37242495970063	1	1.26817182195792	1.21903854649486	0.994370976685604	1.10297995909034	1.0978943989281	PWP2g2_BC2-CC22	PWP2g2_BC2	CC22	single	1.06508177823468	0.0612901201036978	NA	NA	NA	NA	NA	NA	NA	NA	NA	NA	NA	NA	NA
PWP2g2_BC2-CC26	360.473923769358	323.449846854936	422.424479011796	296.547605509763	401.842864466579	521.102978303895	224.34746934788	308.765152163506	393.006192596345	6.56716586088302e-05	6.69697455890121e-05	9.30446483775734e-05	5.64323228700424e-05	6.29770550356442e-05	0.000104938118761564	4.60519640165779e-05	6.56892070035036e-05	8.11903473506577e-05	1	0.898775514110709	0.862276590762356	1	0.992468085522746	1.07526597034893	1	1.28072232594213	1.01319407698574	0.936699555187684	1.02262808024211	1.03890359524561	PWP2g2_BC2-CC26	PWP2g2_BC2	CC26	single	0.999410410225137	0.0549154950975005	NA	NA	NA	NA	NA	NA	NA	NA	NA	NA	NA	NA	NA
PWP2g2_BC2-CC7	237.92129381743	248.065649785291	302.669319527784	279.290509091025	378.818580908091	355.116745139281	214.699027872558	264.125750849349	386.28519561439	4.33448439764164e-05	5.13615746522356e-05	6.6666970806291e-05	5.31483373688691e-05	5.9368675489714e-05	7.1512320457155e-05	4.40714215975832e-05	5.61922580994858e-05	7.98018702991826e-05	1	1.04436294441233	0.93606597672786	1	0.993412924729223	0.778039671346195	1	1.14479715882001	1.04062057828225	0.984509575104696	0.917156352089644	1.03192039696449	PWP2g2_BC2-CC7	PWP2g2_BC2	CC7	single	0.977862108052942	0.0576700798738979	NA	NA	NA	NA	NA	NA	NA	NA	NA	NA	NA	NA	NA
TIF6g8-CC5	366.02505051079	363.442894614513	465.759237973261	405.107469160259	575.003245863618	471.670519361179	353.568016257881	341.088517003326	489.733277163876	6.66829708736555e-05	7.52502387159397e-05	0.000102589709353985	7.70910136246734e-05	9.0114853995221e-05	9.49835618636342e-05	7.25771572527641e-05	7.2565942247539e-05	0.000101172998367865	1	0.994588674759379	0.936315129521528	1	1.03957243797659	0.712451409382223	1	0.897722278788482	0.801126443267046	0.977762602852197	0.894767772756452	0.912526468710383	TIF6g8-CC5	TIF6g8	CC5	single	0.928352281439677	0.0437021477396984	NA	NA	NA	NA	NA	NA	NA	NA	NA	NA	NA	NA	NA
TIF6g8-CC16	358.331193944335	324.514666937986	368.270658725625	325.384253992894	370.204444175688	388.869346167164	315.829651055872	293.297292701703	385.828008117911	6.52812930032172e-05	6.71902147923626e-05	8.11165442615041e-05	6.19198703243291e-05	5.80186628080127e-05	7.83093156819837e-05	6.4830576284505e-05	6.23984489144903e-05	7.97074208672326e-05	1	0.907126490649927	0.756229952452699	1	0.833296976731866	0.731297258108377	1	0.864177649847708	0.706570130406643	0.895160352510063	0.872337690832018	0.866202650403148	TIF6g8-CC16	TIF6g8	CC16	single	0.87790023124841	0.0152592109802966	NA	NA	NA	NA	NA	NA	NA	NA	NA	NA	NA	NA	NA
TIF6g8-CC14	397.204102289583	413.397513907742	485.691836053452	420.249741737781	494.066504721562	476.691552935465	491.36093509862	359.104194299358	561.371262959499	7.23632154326879e-05	8.55932584378318e-05	0.000106980131007487	7.99725530443293e-05	7.74303993189506e-05	9.59946821977362e-05	0.000100862007349973	7.63987438021026e-05	0.000115972543667199	1	1.04249089724655	0.899742947177733	1	0.86105851836058	0.694091568660266	1	0.680092097275414	0.660790780693158	0.971340670368209	0.85988067755351	0.810815472577988	TIF6g8-CC14	TIF6g8	CC14	single	0.880678940166569	0.0822588024298235	NA	NA	NA	NA	NA	NA	NA	NA	NA	NA	NA	NA	NA
TIF6g8-CC15	223.699127795659	245.629888874324	242.26648953471	226.629997535887	306.299039597521	302.891173461234	229.047865610792	192.444506335173	257.168301470025	4.07538292869393e-05	5.08572544613026e-05	5.33624386189908e-05	4.31271639202665e-05	4.8003369425768e-05	6.09952950872761e-05	4.70168176883955e-05	4.09422077742891e-05	5.31278746169155e-05	1	1.09985404695494	0.796893763992567	1	0.989880916835025	0.817816731880931	1	0.781856669208546	0.64939002157935	0.939215857075056	0.932932387889573	0.824648972266015	TIF6g8-CC15	TIF6g8	CC15	single	0.898932405743548	0.0644080108616893	NA	NA	NA	NA	NA	NA	NA	NA	NA	NA	NA	NA	NA
TIF6g8-CC2	324.404218983529	282.542345950626	382.062894044977	370.596886826936	366.334183407489	288.890379741449	293.10019257039	263.38906223945	328.967021572392	5.91004278411592e-05	5.84999164798563e-05	8.41544687885863e-05	7.05237296929099e-05	5.74121132162345e-05	5.817585820955e-05	6.01648842339893e-05	5.60355289794615e-05	6.79606256886807e-05	1	0.872399060596453	0.866602105857365	1	0.723986369201198	0.476999672607142	1	0.836237248735898	0.649158402344739	0.934164421900021	0.713187797577196	0.833942415086255	TIF6g8-CC2	TIF6g8	CC2	single	0.827098211521157	0.110647184628024	NA	NA	NA	NA	NA	NA	NA	NA	NA	NA	NA	NA	NA
RPF1g3-CC8	172.15406893298	153.449039152323	159.989994157364	153.095457846531	248.636785712443	197.822737687829	180.253390153395	175.023138720984	163.566890390803	3.13632762249992e-05	3.1771364905046e-05	3.52399387107638e-05	2.91337112376312e-05	3.89665063693086e-05	3.98369358946878e-05	3.70007411331148e-05	3.72358444898515e-05	3.37909501073337e-05	1	0.892822276495327	0.683828037678069	1	1.18948176261768	0.790679847506438	1	0.903566045651801	0.524839338505902	0.860087619103477	0.947623881141242	0.77539184154087	RPF1g3-CC8	RPF1g3	CC8	single	0.861034447261863	0.0861199235304879	NA	NA	NA	NA	NA	NA	NA	NA	NA	NA	NA	NA	NA
RPF1g3-CC17	239.861688042463	220.697116168972	173.713408190818	209.477658899713	278.929642522122	223.643981796758	172.416330896777	185.530065456768	221.098905258528	4.3698347791007e-05	4.56949658989741e-05	3.82627044280102e-05	3.98631135826184e-05	4.37140210801211e-05	4.50367388006192e-05	3.53920224257872e-05	3.94711734461195e-05	4.56763716576535e-05	1	0.921624282405295	0.532897678189936	1	0.975240367583689	0.653290393784371	1	1.00134509592142	0.741690330481413	0.783134502053183	0.857532630383365	0.902652555742237	RPF1g3-CC17	RPF1g3	CC17	single	0.847773229392928	0.0603537548142117	NA	NA	NA	NA	NA	NA	NA	NA	NA	NA	NA	NA	NA
RPF1g3-CC19	179.613462970135	146.012539082198	109.950016871648	194.669324423797	215.385979893449	203.353371221209	147.579013655306	142.392181184716	154.578867558013	3.27222393741623e-05	3.02316501003819e-05	2.42179636058569e-05	3.70451218106871e-05	3.3755420113436e-05	4.09506779048401e-05	3.02936487146984e-05	3.02936694765672e-05	3.19341328114815e-05	1	0.814271816269681	0.450430496506424	1	0.810353700258666	0.639205676080122	1	0.897861636362693	0.605814887525997	0.710927542775951	0.824499382739969	0.821337963479509	RPF1g3-CC19	RPF1g3	CC19	single	0.785588296331809	0.0646774283199448	NA	NA	NA	NA	NA	NA	NA	NA	NA	NA	NA	NA	NA
RPF1g3-CC20	189.622159633986	255.416693126946	221.808897327247	260.338997358316	327.662747458785	351.129738488346	225.857343885162	195.167122868469	209.870216201241	3.45456381475179e-05	5.28835957853146e-05	4.88563799785255e-05	4.95419085557375e-05	5.13515025512132e-05	7.07094292919562e-05	4.63618970328165e-05	4.1521439335214e-05	4.33566596988397e-05	1	1.3492061914223	0.86071871679333	1	0.921812411914963	0.825306286190312	1	0.804118992131389	0.537441275450989	0.992959439728135	0.925938008563858	0.766818801771417	RPF1g3-CC20	RPF1g3	CC20	single	0.895238750021137	0.116153908200166	NA	NA	NA	NA	NA	NA	NA	NA	NA	NA	NA	NA	NA
RPF1g3-CC23	160.89410446365	201.480885302206	163.08268783264	257.287661963319	278.414516190242	217.003542357021	148.949474884944	158.731361346077	109.133185890571	2.93119196806891e-05	4.17162776886062e-05	3.5921145908388e-05	4.89612464934043e-05	4.36332901720429e-05	4.36995074824945e-05	3.05749642624816e-05	3.37697994101641e-05	2.25456021733479e-05	1	1.25433013386158	0.745828719260353	1	0.792551743235954	0.516100917096885	1	0.991680196824474	0.423772022238927	0.935991843945391	0.751566357403077	0.718598185634333	RPF1g3-CC23	RPF1g3	CC23	single	0.802052128994267	0.117160618461728	NA	NA	NA	NA	NA	NA	NA	NA	NA	NA	NA	NA	NA
RPF1g3-CC25	272.379056174635	273.912077680683	198.988304440683	252.827449268435	384.753714908026	313.895665588004	211.096134453231	248.129506969962	208.292083894303	4.96224087508228e-05	5.67130339816178e-05	4.38298387944886e-05	4.81124783422196e-05	6.02988332543766e-05	6.32113459443799e-05	4.33318531122123e-05	5.27890872166682e-05	4.30306365659238e-05	1	1.00729251699031	0.537557856463815	1	1.11458529622927	0.759710035949583	1	1.09382037329014	0.570698732521722	0.798415071680483	0.925480976123758	0.82947463160344	RPF1g3-CC25	RPF1g3	CC25	single	0.85112355980256	0.066241551062191	NA	NA	NA	NA	NA	NA	NA	NA	NA	NA	NA	NA	NA
RPF1g3-CC27	216.563412257916	184.024923696042	134.915825165643	166.838189469261	272.75242424086	175.997199745784	142.431061818642	134.800872838767	171.735132171889	3.94538343529805e-05	3.8102050261562e-05	2.97170172109199e-05	3.17489212532949e-05	4.27459237215114e-05	3.54417760357823e-05	2.92369249930969e-05	2.86786328642087e-05	3.54784105085789e-05	1	0.851157042340156	0.458404825733166	1	1.19736859179848	0.645501205408782	1	0.88071596416909	0.697378991972802	0.72285528339976	0.882333511014217	0.864581835026149	RPF1g3-CC27	RPF1g3	CC27	single	0.823256876480042	0.0874021762880663	NA	NA	NA	NA	NA	NA	NA	NA	NA	NA	NA	NA	NA
RPF1g3-CC28	145.901013602064	230.848385380916	147.078202654804	215.706096659465	288.841249623332	214.397616227688	191.2725138501	156.561581479842	221.172840211485	2.65804567935616e-05	4.77967690784773e-05	3.2395943724747e-05	4.10483708705e-05	4.52673740971845e-05	4.31747340748776e-05	3.92626444630249e-05	3.33081828132572e-05	4.56916457287114e-05	1	1.5848445417802	0.741756528975847	1	0.980734619682211	0.608197037286582	1	0.76169395713701	0.668795978472211	0.966935302994496	0.834973868132437	0.830603731996537	RPF1g3-CC28	RPF1g3	CC28	single	0.877504301041157	0.0774803368942419	NA	NA	NA	NA	NA	NA	NA	NA	NA	NA	NA	NA	NA
RPF1g3-CC30	188.232961015513	201.048808308454	150.04570066548	148.336547286361	266.763580626145	199.950077848997	125.483911141489	147.714457936791	172.793788218467	3.4292551942396e-05	4.16268168753526e-05	3.30495749006922e-05	2.82281015741185e-05	4.18073485537665e-05	4.0265333128581e-05	2.57581713640217e-05	3.14259738731198e-05	3.56971161009226e-05	1	1.06985264668195	0.586542187572041	1	1.31714346939732	0.824821892340959	1	1.09542547058951	0.796442639719549	0.835311937578943	0.975688996526816	0.938466410616679	RPF1g3-CC30	RPF1g3	CC30	single	0.91648911490748	0.0727233168573248	NA	NA	NA	NA	NA	NA	NA	NA	NA	NA	NA	NA	NA
RPF1g3-CC32	152.062905135724	150.468500688362	114.299471428041	162.712422499504	172.157061145223	180.294981044756	120.76766842971	141.790326808602	139.742437450421	2.77030390678957e-05	3.11542494400348e-05	2.51759892173947e-05	3.09637973494156e-05	2.69805580071938e-05	3.6307250045988e-05	2.47900648804157e-05	3.01656260868856e-05	2.88691049911278e-05	1	0.991152421618562	0.553085549002362	1	0.774923515822448	0.67803122423624	1	1.09255623042679	0.669255665091717	0.805449197705991	0.837489800367479	0.881309628510157	RPF1g3-CC32	RPF1g3	CC32	single	0.841416208861209	0.0380823286209383	NA	NA	NA	NA	NA	NA	NA	NA	NA	NA	NA	NA	NA
RPF1g3-CC34	166.557035437223	143.240269947533	140.822547518158	162.669863016501	219.24717041098	238.91390831422	169.591289032841	156.948923569875	181.606544711717	3.03436006015531e-05	2.96576564489455e-05	3.10180519086235e-05	3.09556983783183e-05	3.43605482100825e-05	4.81117497467961e-05	3.48121240804149e-05	3.33905891164137e-05	3.75177254813419e-05	1	0.861430580074417	0.622129201993323	1	0.98714649317442	0.89871315716763	1	0.861197333634158	0.619358893420596	0.824214817101406	0.963333035405869	0.822720238831597	RPF1g3-CC34	RPF1g3	CC34	single	0.870089363779624	0.0807548460763093	NA	NA	NA	NA	NA	NA	NA	NA	NA	NA	NA	NA	NA
RPF1g3-CC35	189.883379311031	149.695846813916	145.48225797484	155.371408042776	216.978342738835	125.855834055424	161.522029542472	123.410480811017	160.540723746645	3.45932275245066e-05	3.09942727577048e-05	3.20444155369756e-05	2.95668192915298e-05	3.40049761748176e-05	2.53444616722987e-05	3.31557414665567e-05	2.62553483241007e-05	3.31657805155849e-05	1	0.789661447143533	0.56376025316026	1	1.0228218501953	0.495665873122704	1	0.710997637529332	0.574867659779179	0.779884805427781	0.774073961869678	0.771568174817327	RPF1g3-CC35	RPF1g3	CC35	single	0.775175647371595	0.00426636489139593	NA	NA	NA	NA	NA	NA	NA	NA	NA	NA	NA	NA	NA
RPF1g3-CC36	234.284317326506	182.470654658692	159.949432899438	220.515265429226	235.577787293929	231.027299582288	194.743375659493	217.258620999973	199.897752994907	4.26822543611045e-05	3.77802414772318e-05	3.52310045505316e-05	4.19635445549583e-05	3.69198922949121e-05	4.6523568680491e-05	3.99751107262608e-05	4.62213641279231e-05	4.12964688750896e-05	1	0.780131740300159	0.50235514997234	1	0.782438820587055	0.641078792619817	1	1.03815500281073	0.593689874910799	0.740544838860986	0.820548751189969	0.835056543436172	RPF1g3-CC36	RPF1g3	CC36	single	0.798716711162376	0.0508978786812536	NA	NA	NA	NA	NA	NA	NA	NA	NA	NA	NA	NA	NA
RPF1g3-CC11	128.789895670617	125.123615867008	163.041604802451	181.822010531821	233.517065724568	243.394150506758	126.614031549827	164.668071796243	140.993008892426	2.3463128684335e-05	2.59066337587384e-05	3.59120968208277e-05	3.46003077164423e-05	3.65969347730483e-05	4.90139671718651e-05	2.59901519810996e-05	3.5032823423555e-05	2.91274579933855e-05	1	0.973140687687546	0.931511075024106	1	0.940647444556342	0.819125505164537	1	1.21025096855212	0.644065690789076	0.973032767390829	0.926314960966085	0.883104421962137	RPF1g3-CC11	RPF1g3	CC11	single	0.92748405010635	0.0449755700903164	NA	NA	NA	NA	NA	NA	NA	NA	NA	NA	NA	NA	NA
RPF1g3-CC22	155.601964536464	165.093039072181	137.069621613938	168.270648732034	248.679478644771	144.518810054493	120.961492277626	143.514178693388	169.189629627409	2.83477900066917e-05	3.41822354614977e-05	3.0191419721109e-05	3.20215149350952e-05	3.89731972313014e-05	2.9102754511478e-05	2.48298512390304e-05	3.05323723421209e-05	3.49525403323281e-05	1	1.06275173477482	0.648182812303229	1	1.0823962775632	0.525536368669538	1	1.10406730757483	0.808986040027409	0.866996416989092	0.801096381811067	0.944666573855346	RPF1g3-CC22	RPF1g3	CC22	single	0.870919790885168	0.0718654622051102	NA	NA	NA	NA	NA	NA	NA	NA	NA	NA	NA	NA	NA
RPF1g3-CC26	205.299631774381	236.816539231033	189.927201667662	236.719286932246	253.56040738242	169.721835365362	236.542445507555	184.506682600939	196.134977120194	3.74017826017066e-05	4.90324652733117e-05	4.18340095674489e-05	4.5047132337364e-05	3.97381393141824e-05	3.41780624128662e-05	4.85552354148281e-05	3.92534506629967e-05	4.05191246855431e-05	1	1.1554256272621	0.680722917221266	1	0.784517268962958	0.438723445219995	1	0.725856707095442	0.47957925684043	0.894684490149355	0.697122527533004	0.715309245100701	RPF1g3-CC26	RPF1g3	CC26	single	0.76903875426102	0.109191700161518	NA	NA	NA	NA	NA	NA	NA	NA	NA	NA	NA	NA	NA
RPF1g3-CC7	217.195182018017	204.177462263042	200.459442770854	146.165475060504	257.546676446686	168.727469505195	169.759527842162	148.715095011587	176.678828795089	3.95689310777892e-05	4.22745994030369e-05	4.41538767123806e-05	2.78149515552096e-05	4.03628697957859e-05	3.39778200671665e-05	3.48466585800264e-05	3.16388575339899e-05	3.64997187057405e-05	1	0.941620165404172	0.679121851055038	1	1.29052332459142	0.70636270126901	1	0.815208633672169	0.601956040315931	0.865280513619795	0.922227322276858	0.805737720493664	RPF1g3-CC7	RPF1g3	CC7	single	0.864415185463439	0.0582496216770157	NA	NA	NA	NA	NA	NA	NA	NA	NA	NA	NA	NA	NA
MAK16g1-CC8	153.490317115971	162.350346094098	127.294401016785	129.62103274476	232.874037082857	163.24019837451	147.148807981035	170.815456729662	156.344372460654	2.7963087038303e-05	3.36143655034286e-05	2.80382964802327e-05	2.46665824801603e-05	3.6496158938165e-05	3.28728102446111e-05	3.0205340091076e-05	3.63406680381175e-05	3.22988648665866e-05	1	1.05947416643153	0.610238622730658	1	1.3158315812532	0.770616678902426	1	1.08023512433606	0.614525528578705	0.846874914834185	0.953362142849971	0.851875568001203	MAK16g1-CC8	MAK16g1	CC8	single	0.88403754189512	0.0600889079297192	NA	NA	NA	NA	NA	NA	NA	NA	NA	NA	NA	NA	NA
MAK16g1-CC17	160.234620613006	176.585054329952	147.003027101375	191.039698291343	282.189678872633	234.075856193337	160.299547771344	218.305250319369	213.859961367715	2.91917739629499e-05	3.65616378498474e-05	3.23793853023948e-05	3.63544123596629e-05	4.42249359347044e-05	4.71374776563e-05	3.29048017670871e-05	4.64440325525687e-05	4.41808930112123e-05	1	1.10386438894682	0.675058319865023	1	1.08186286194708	0.749755680681384	1	1.26730094843453	0.771634453391888	0.885568396663746	0.917005952431678	0.948533970667484	MAK16g1-CC17	MAK16g1	CC17	single	0.917036106587636	0.0314827978324652	NA	NA	NA	NA	NA	NA	NA	NA	NA	NA	NA	NA	NA
MAK16g1-CC19	211.936671197938	221.923864745582	204.35921833085	214.161027859266	226.599091351699	257.728045078508	183.476594133418	174.197322558397	216.363084959013	3.86109280029592e-05	4.59489621239719e-05	4.50128545031092e-05	4.07543478543999e-05	3.551274567492e-05	5.19004828770368e-05	3.76623704982134e-05	3.70601536501603e-05	4.46980082060049e-05	1	1.04885640427923	0.709511594346951	1	0.774947769074733	0.73639020798332	1	0.883504329519187	0.682051108445466	0.89466237558555	0.864443869971408	0.857770179020267	MAK16g1-CC19	MAK16g1	CC19	single	0.872292141525742	0.019658460434271	NA	NA	NA	NA	NA	NA	NA	NA	NA	NA	NA	NA	NA
MAK16g1-CC20	204.001891247311	160.299645519088	119.050155648279	187.90922100291	238.931383480182	213.603078113401	173.736848209754	207.929696322514	186.609783396758	3.71653583633999e-05	3.31897714060035e-05	2.62223910354403e-05	3.57586897782091e-05	3.74454699031379e-05	4.301473242747e-05	3.56630859504048e-05	4.42366529001055e-05	3.85513343515562e-05	1	0.787075700345643	0.429405048963891	1	0.931279014263078	0.695578552633142	1	1.11371086602535	0.621236399300699	0.690570837515031	0.871550204712918	0.859691542657237	MAK16g1-CC20	MAK16g1	CC20	single	0.807270861628395	0.101238968226087	NA	NA	NA	NA	NA	NA	NA	NA	NA	NA	NA	NA	NA
MAK16g1-CC23	231.20934664879	199.382758451168	178.3920506533	205.801892352489	222.658929344449	191.406424133691	148.842874238812	272.513540771406	213.907781389928	4.21220517742779e-05	4.12818640606705e-05	3.92932380841667e-05	3.91636237174709e-05	3.48952411189803e-05	3.85448383596725e-05	3.05530822723076e-05	5.79767446732819e-05	4.41907720520186e-05	1	0.863774442357644	0.567729529697262	1	0.792401818476138	0.569106982321986	1	1.70375802687446	0.831214210114769	0.794728729640483	0.78345060221745	1.01422602977435	MAK16g1-CC23	MAK16g1	CC23	single	0.864135120544093	0.130104803196175	NA	NA	NA	NA	NA	NA	NA	NA	NA	NA	NA	NA	NA
MAK16g1-CC25	233.765688308994	190.803837740173	180.239154944761	225.486889373551	254.019419851885	207.38787932602	145.977224721501	156.890773359255	206.014492031889	4.2587769779733e-05	3.95056129879615e-05	3.9700087539761e-05	4.29096330830796e-05	3.98100760240452e-05	4.17631347670618e-05	2.99648483651505e-05	3.33782177681706e-05	4.25601135107761e-05	1	0.817569111886081	0.567335224428431	1	0.825088122327114	0.562793202248625	1	1.00013857302493	0.816257327194932	0.786808431528132	0.785465946623214	0.933752117103205	MAK16g1-CC25	MAK16g1	CC25	single	0.83534216508485	0.0852281617695769	NA	NA	NA	NA	NA	NA	NA	NA	NA	NA	NA	NA	NA
MAK16g1-CC27	187.888041181226	177.936469551109	116.376664543578	126.3199259432	226.95372843394	106.319959467431	121.334301232152	150.620215294352	116.553667688751	3.4229713950211e-05	3.68414460934623e-05	2.56335188177142e-05	2.40383894973376e-05	3.55683246114169e-05	2.14103871937794e-05	2.49063779973166e-05	3.20441683009083e-05	2.40785843656216e-05	1	0.94860184916278	0.455762028876585	1	1.3158917687215	0.515026656836955	1	1.15517437626521	0.555593011976794	0.736136831341501	0.821838921121535	0.828356201097675	MAK16g1-CC27	MAK16g1	CC27	single	0.795443984520237	0.0514647699712764	NA	NA	NA	NA	NA	NA	NA	NA	NA	NA	NA	NA	NA
MAK16g1-CC28	220.272829911851	231.739013026033	201.387325670888	228.313676151744	294.104134096355	189.84935593791	184.154775554042	196.337861450749	175.941044019036	4.0129621403704e-05	4.79811720311698e-05	4.43582553468082e-05	4.34475640634276e-05	4.60921765122871e-05	3.82312807442842e-05	3.78015812790172e-05	4.1770511772759e-05	3.63473012543969e-05	1	1.05379554400146	0.672732758591357	1	0.943460915143258	0.508819760552097	1	0.992130833670309	0.552584377919213	0.877946064864192	0.771320355117904	0.805291377696219	MAK16g1-CC28	MAK16g1	CC28	single	0.818185932559439	0.0544698325090624	NA	NA	NA	NA	NA	NA	NA	NA	NA	NA	NA	NA	NA
MAK16g1-CC30	152.510199595845	123.960778818911	105.46001795564	136.788869068956	203.96452534745	125.276637173254	108.394143124856	120.530797676053	154.599402895979	2.77845278168614e-05	2.56658703079908e-05	2.32289812170216e-05	2.6030605140304e-05	3.19654428981251e-05	2.52278247814383e-05	2.22501425726058e-05	2.56427011382648e-05	3.19383751650471e-05	1	0.81414834219832	0.508815490020241	1	1.09209040387866	0.560410283542442	1	1.03476109199444	0.824928711472902	0.750688324605403	0.823315186892874	0.941963806732469	MAK16g1-CC30	MAK16g1	CC30	single	0.838655772743582	0.0965560857554699	NA	NA	NA	NA	NA	NA	NA	NA	NA	NA	NA	NA	NA
MAK16g1-CC32	156.401741014102	196.370153645641	210.620424803216	200.260605383642	250.409769801892	156.674363105288	140.659860303731	176.574555146245	184.521087894043	2.84934944372747e-05	4.06581093136885e-05	4.63919690752655e-05	3.81091296344584e-05	3.92443695005273e-05	3.15506024854209e-05	2.88733492029716e-05	3.75659054244925e-05	3.81198350098921e-05	1	1.257627522019	0.990901016445063	1	0.915820699262694	0.478728387777902	1	1.16816937177955	0.758735227339	1.02909517325383	0.747261845224427	0.931632973987397	MAK16g1-CC32	MAK16g1	CC32	single	0.902663330821885	0.143132583173383	NA	NA	NA	NA	NA	NA	NA	NA	NA	NA	NA	NA	NA
MAK16g1-CC34	172.910230488045	156.137865086641	129.118001673402	177.220557899073	249.496975641787	225.324017595853	170.482309471191	165.738662775123	186.377635089761	3.1501034826171e-05	3.23280817825012e-05	2.84399689455049e-05	3.37246619320292e-05	3.91013158516005e-05	4.53750592546358e-05	3.49950244772154e-05	3.52605896463136e-05	3.85033753065411e-05	1	0.904493985489614	0.549461767652988	1	1.03111213262636	0.778000999202707	1	0.904674578578247	0.632308325987646	0.790499881349104	0.922352551761341	0.83636656277815	MAK16g1-CC34	MAK16g1	CC34	single	0.849739665296198	0.0669358766053613	NA	NA	NA	NA	NA	NA	NA	NA	NA	NA	NA	NA	NA
MAK16g1-CC35	236.198925930923	156.601541861388	156.919916243746	171.880695467286	299.20458874265	196.189992584899	192.419231556751	200.216258054037	189.351309740007	4.30310605141932e-05	3.24240852771459e-05	3.45637129375022e-05	3.27084984721549e-05	4.6891522827402e-05	3.95081386959531e-05	3.94980320192892e-05	4.25956333757959e-05	3.91177006843838e-05	1	0.664104237640766	0.488845387722316	1	1.2749579414141	0.698451921446258	1	0.968275048607241	0.569159856588028	0.709112762691957	0.916853105163208	0.811532112780363	MAK16g1-CC35	MAK16g1	CC35	single	0.812499326878509	0.103873548605273	NA	NA	NA	NA	NA	NA	NA	NA	NA	NA	NA	NA	NA
MAK16g1-CC36	161.673638634502	157.354566457456	158.198205097189	213.134108398355	210.849160831138	228.508899213016	194.62212305642	180.024373800713	168.637503464741	2.94539363386677e-05	3.25799977504745e-05	3.48452731756111e-05	4.05589274581365e-05	3.30444071055201e-05	4.60164209418614e-05	3.99502211185025e-05	3.82998478727576e-05	3.48384777150643e-05	1	0.974895968031067	0.720002014844721	1	0.724558792939314	0.656049984554983	1	0.86076971673237	0.501159978738133	0.889219677201739	0.817328538836457	0.753532725273421	MAK16g1-CC36	MAK16g1	CC36	single	0.820026980437206	0.0678837124883716	NA	NA	NA	NA	NA	NA	NA	NA	NA	NA	NA	NA	NA
MAK16g1-CC11	144.022940472862	132.054695870014	96.5626351290018	142.186655465837	172.693732275335	122.684902706426	81.5384108716912	135.51754739328	101.839883200557	2.62383067259681e-05	2.73417021904342e-05	2.12692135006196e-05	2.70577913966512e-05	2.70646654289891e-05	2.47059092472694e-05	1.67374473817195e-05	2.8831104031488e-05	2.10388936535056e-05	1	0.918417841724013	0.493342815536318	1	0.889554267962583	0.527981921193241	1	1.54661125512099	0.722387251701117	0.757473241761048	0.775153269453997	0.95488148035991	MAK16g1-CC11	MAK16g1	CC11	single	0.829169330524985	0.109228221201734	NA	NA	NA	NA	NA	NA	NA	NA	NA	NA	NA	NA	NA
MAK16g1-CC22	132.897114028007	134.005795981508	134.485217861838	204.726860060592	171.883133230215	212.88014400263	156.87489614835	133.323559195995	201.997878873229	2.42113876401507e-05	2.77456741797734e-05	2.96221701858017e-05	3.89590475608441e-05	2.69376278598534e-05	4.2869150174573e-05	3.22018211015603e-05	2.83643371575555e-05	4.17303295947252e-05	1	1.01001115178408	0.744612587495423	1	0.614912252959801	0.636278278866711	1	0.790863120450227	0.744745317730233	0.905141950013238	0.784378152444275	0.870971283176865	MAK16g1-CC22	MAK16g1	CC22	single	0.853497128544793	0.0622493635381001	NA	NA	NA	NA	NA	NA	NA	NA	NA	NA	NA	NA	NA
MAK16g1-CC26	203.660133259239	243.706600668963	193.228251263016	118.267064655346	269.800119751899	173.14743215763	163.433141548333	150.281054963829	177.90292892556	3.71030964009123e-05	5.04590408802489e-05	4.25611099466579e-05	2.25059486352957e-05	4.22832367890705e-05	3.4867898583418e-05	3.35480367823069e-05	3.19720125767181e-05	3.67526030537665e-05	1	1.19861416160592	0.698129472271144	1	1.67083294922191	0.895857647073435	1	0.855681184629626	0.629589379058846	0.908061315452298	1.03594045830135	0.827168357371557	MAK16g1-CC26	MAK16g1	CC26	single	0.923723377041737	0.105263586589019	NA	NA	NA	NA	NA	NA	NA	NA	NA	NA	NA	NA	NA
MAK16g1-CC7	154.530263201128	170.073940715753	136.788949175912	112.686917316147	230.786831242962	165.152611997151	131.651665649922	152.496709219726	145.450400268216	2.81525459138906e-05	3.52135227510649e-05	3.01295978580236e-05	2.14440595137606e-05	3.61690507855186e-05	3.32579262316798e-05	2.70242307027389e-05	3.24433888639837e-05	3.00483013818507e-05	1	1.10240802637228	0.651341637535362	1	1.50000337668724	0.896806435808425	1	1.07790873201414	0.639003131250252	0.87371006624871	1.02119244463066	0.864322626273812	MAK16g1-CC7	MAK16g1	CC7	single	0.919741712384394	0.087984199219508	NA	NA	NA	NA	NA	NA	NA	NA	NA	NA	NA	NA	NA
YCR016Wg4-CC8	575.520676308808	508.49949108356	512.37423290823	578.544639514404	694.211552542003	726.548029029097	464.304025673771	442.975275373637	661.938351618175	0.000104849185709915	0.000105283962509591	0.000112857286230668	0.000110095705664817	0.000108797251405353	0.000146310012666581	9.53080163784911e-05	9.42421589922288e-05	0.000136748493293592	1	0.885009083016235	0.655085102351387	1	0.878839712785241	0.768447536900984	1	0.887819978950509	0.824573775814393	0.844841586202635	0.895958176566332	0.920390146842573	YCR016Wg4-CC8	YCR016Wg4	CC8	single	0.887063303203846	0.0385517228252198	NA	NA	NA	NA	NA	NA	NA	NA	NA	NA	NA	NA	NA
YCR016Wg4-CC17	527.940994548021	441.618944059022	569.999518255049	550.749864272573	747.367533811772	651.290734028222	447.122882365334	428.395756502436	681.242871139459	9.61810507595754e-05	9.14364579810269e-05	0.000125550027014287	0.000104806424276586	0.000117127888711415	0.000131154929527005	9.17812309161738e-05	9.11403936976965e-05	0.00014073657458823	1	0.837877339343514	0.794438851914566	1	0.993881347079727	0.723614513017778	1	0.891591953211248	0.881230455556312	0.900135827444491	0.893552321689003	0.942673465822943	YCR016Wg4-CC17	YCR016Wg4	CC17	single	0.912120538318812	0.0266635832421795	NA	NA	NA	NA	NA	NA	NA	NA	NA	NA	NA	NA	NA
YCR016Wg4-CC19	444.082195274952	411.159383383125	451.029643234283	440.282897405706	586.105761706436	605.311804447167	363.690638963302	422.409018363834	586.453653237062	8.09035339294507e-05	8.51298572852696e-05	9.93453188621305e-05	8.37848161945064e-05	9.1854846945439e-05	0.00012189583377474	7.46550351888892e-05	8.98667263874225e-05	0.000121154263490916	1	0.927395493169851	0.74733117220373	1	0.974987136356352	0.841267468978022	1	1.08080895688952	0.93264420663366	0.894389232216211	0.940038541359955	0.988114662667475	YCR016Wg4-CC19	YCR016Wg4	CC19	single	0.94084747874788	0.0468679513430216	NA	NA	NA	NA	NA	NA	NA	NA	NA	NA	NA	NA	NA
YCR016Wg4-CC20	626.648218122094	489.290551815753	657.774100064918	634.571481384962	805.048978198784	849.550550128856	527.459196218306	559.969182817862	762.408337403007	0.000114163674914463	0.000101306784012498	0.000144883554086614	0.000120757483979948	0.000126167759314862	0.000171079882931285	0.000108271922990996	0.000119132393367456	0.000157504382635428	1	0.782097966547355	0.772368107588474	1	0.929172747797245	0.819210373477915	1	0.987923086516033	0.83601331040795	0.881298730646455	0.924631156217795	0.93983814308511	YCR016Wg4-CC20	YCR016Wg4	CC20	single	0.91525600998312	0.0303749193802535	NA	NA	NA	NA	NA	NA	NA	NA	NA	NA	NA	NA	NA
YCR016Wg4-CC23	575.425224371001	467.536784839893	610.499812954161	614.791902922974	701.946260246943	750.80827296981	475.943186603542	505.632343587998	662.288936638651	0.000104831796138409	9.68027032279752e-05	0.000134470759279336	0.000116993475985072	0.000110009439441752	0.00015119546614858	9.76971951906213e-05	0.000107572332735366	0.00013682091993756	1	0.813851234178261	0.780670937999723	1	0.836239035455686	0.747287431981313	1	0.988615940445088	0.804834917825966	0.890358119948056	0.879890864753077	0.927530709230867	YCR016Wg4-CC23	YCR016Wg4	CC23	single	0.899259897977334	0.0250363722317933	NA	NA	NA	NA	NA	NA	NA	NA	NA	NA	NA	NA	NA
YCR016Wg4-CC25	663.351071898765	577.870676914272	705.017158218333	848.626931293281	812.157553423789	935.213633752352	602.742712630629	672.924972099853	893.547926135841	0.000120850253677185	0.00011964714960479	0.000155289470297835	0.000161491740594678	0.000127281819492997	0.000188330451853426	0.000123725423754519	0.000143163525677555	0.000184596242665168	1	0.87258020877649	0.782037581828256	1	0.700935713939245	0.674342896971693	1	1.03892106759968	0.857433221949495	0.900679804396773	0.821666425408259	0.955139387249886	YCR016Wg4-CC25	YCR016Wg4	CC25	single	0.892495205684973	0.0671118367186372	NA	NA	NA	NA	NA	NA	NA	NA	NA	NA	NA	NA	NA
YCR016Wg4-CC27	620.021018111325	485.173886510588	508.338106293497	590.500135971806	582.543135490185	592.238508791293	444.702277070907	469.889361840581	576.174475771395	0.000112956322071604	0.000100454435400054	0.000111968275294196	0.000112370808965671	9.12965100253842e-05	0.000119263173611088	9.1284351552028e-05	9.99680804080662e-05	0.000119030709194219	1	0.783807007841311	0.603278193812223	1	0.722541502690956	0.613710295274625	1	0.983273049734673	0.749374802244218	0.800956719551713	0.795163018273329	0.903468168850168	YCR016Wg4-CC27	YCR016Wg4	CC27	single	0.833195968891737	0.0609264171675485	NA	NA	NA	NA	NA	NA	NA	NA	NA	NA	NA	NA	NA
YCR016Wg4-CC28	770.989062319442	658.796089401606	623.493736500325	794.757278303886	1020.26203147049	909.936124012689	640.952128162458	645.432797914822	750.85094632685	0.000140459897798822	0.000136402619853608	0.000137332844947824	0.000151240470330098	0.000159896078264292	0.000183240144506323	0.000131568697557789	0.000137314617183955	0.000155116764797293	1	0.85589587200804	0.595052454261535	1	0.940225275676213	0.700588752550299	1	0.937072758740775	0.677551891940727	0.808788621926256	0.875230735773826	0.863847619841089	YCR016Wg4-CC28	YCR016Wg4	CC28	single	0.849288992513724	0.035533137285866	NA	NA	NA	NA	NA	NA	NA	NA	NA	NA	NA	NA	NA
YCR016Wg4-CC30	511.061713498012	433.201856827838	491.159274249437	564.141254666883	600.556451319667	593.170683175017	453.952326707057	469.787796677587	612.267570624958	9.31059590273147e-05	8.96937142575286e-05	0.000108184407487064	0.000107354774869778	9.41195676996161e-05	0.000119450892028096	9.31831157958759e-05	9.99464726101347e-05	0.000126487108007585	1	0.849053582760429	0.707164376549167	1	0.779687707869891	0.643396340195776	1	0.963028990581077	0.780091300141451	0.864006207499775	0.821233662506553	0.913668878849951	YCR016Wg4-CC30	YCR016Wg4	CC30	single	0.866302916285427	0.0462603875745467	NA	NA	NA	NA	NA	NA	NA	NA	NA	NA	NA	NA	NA
YCR016Wg4-CC32	585.409246475059	602.52228171243	598.79350822287	662.051878864469	813.638971874285	675.227759661781	516.727327516887	515.701646875688	685.201210062267	0.000106650699664924	0.000124751222825867	0.000131892288897904	0.000125986940007741	0.000127513988282187	0.000135975294298108	0.000106068984697531	0.000109714558123858	0.000141554319748813	1	1.03093591723855	0.752642742550613	1	0.900107604522904	0.624086853279663	1	0.928720355508984	0.766957175238233	0.911512718819741	0.831386545715768	0.903050090501392	YCR016Wg4-CC32	YCR016Wg4	CC32	single	0.881983118345633	0.0440217433881324	NA	NA	NA	NA	NA	NA	NA	NA	NA	NA	NA	NA	NA
YCR016Wg4-CC34	614.790920142691	505.255009792041	628.14737863171	690.997127681143	764.746522804715	755.679256851893	453.517911985058	450.888048821889	700.500361306373	0.000112003495290972	0.000104612198127032	0.000138357871946265	0.00013149515385411	0.000119851534302896	0.000152176369936095	9.30939431780438e-05	9.59255867021629e-05	0.000144714940184519	1	0.823192338582308	0.751805467280129	1	0.810580178927265	0.669187818863498	1	0.925171308435007	0.893363784405899	0.87965775385405	0.839500107177182	0.952310598657863	YCR016Wg4-CC34	YCR016Wg4	CC34	single	0.890489486563032	0.0571799490393034	NA	NA	NA	NA	NA	NA	NA	NA	NA	NA	NA	NA	NA
YCR016Wg4-CC35	483.412114978795	459.788517695143	407.750715756079	478.899639122422	569.619221783062	475.035031942464	433.622981637634	364.430526280703	579.386007534137	8.80687153464458e-05	9.51984375760198e-05	8.98125555175717e-05	9.11334927518528e-05	8.92710665080785e-05	9.56610970832156e-05	8.90100967271118e-05	7.75319109410765e-05	0.000119694172987555	1	0.952705620562849	0.620652593561665	1	0.871153803748092	0.606970936688238	1	0.78207847511778	0.772805376598209	0.837533040434128	0.817734309594368	0.881479978177794	YCR016Wg4-CC35	YCR016Wg4	CC35	single	0.84558244273543	0.0326262505330163	NA	NA	NA	NA	NA	NA	NA	NA	NA	NA	NA	NA	NA
YCR016Wg4-CC36	736.235272267615	690.353744013985	735.964495618426	797.51178106252	915.947573035807	945.403103136951	612.323881566971	589.076722402209	858.44957010012	0.000134128402272652	0.000142936579047983	0.000162106035789849	0.00015176464582885	0.000143547853695031	0.000190382375931616	0.000125692157091764	0.000125324967819985	0.000177345344914292	1	0.939232691519165	0.735549011417423	1	0.841178608435956	0.725381848905336	1	0.895238065512469	0.810863988501009	0.890977265502972	0.871004150800506	0.916082074210628	YCR016Wg4-CC36	YCR016Wg4	CC36	single	0.892687830171369	0.0225875921327569	NA	NA	NA	NA	NA	NA	NA	NA	NA	NA	NA	NA	NA
YCR016Wg4-CC11	426.964760266539	360.460521104089	410.863296206173	464.052247581687	474.455781956977	480.809865884927	369.481421976071	423.908598123331	484.55008156243	7.77850549660443e-05	7.46327433076515e-05	9.04981430436625e-05	8.83080685108968e-05	7.43569950705675e-05	9.68240154224179e-05	7.58437133215512e-05	9.01857591686469e-05	0.000100102212565515	1	0.84563667628791	0.708070803181305	1	0.748830584438824	0.634005839515688	1	1.0676465360344	0.75850856360171	0.8638599917707	0.810783716053535	0.918943240108475	YCR016Wg4-CC11	YCR016Wg4	CC11	single	0.864528982644237	0.0540828653321868	NA	NA	NA	NA	NA	NA	NA	NA	NA	NA	NA	NA	NA
YCR016Wg4-CC22	442.290444256577	423.253653711635	443.191682003226	501.056478641088	570.456070451265	493.549931339095	360.519359531702	401.552404476296	546.860290645951	8.05771101483341e-05	8.76339555708634e-05	9.7618902939344e-05	9.53498880228505e-05	8.94022179339073e-05	9.93895707105703e-05	7.40040644126418e-05	8.54295209014707e-05	0.000112974751508379	1	0.958542327990953	0.737318985771933	1	0.833854419625716	0.602741621121914	1	1.03648140774147	0.877328468004642	0.894609645356793	0.80932817977104	0.962297360328587	YCR016Wg4-CC22	YCR016Wg4	CC22	single	0.888745061818807	0.0766530335679372	NA	NA	NA	NA	NA	NA	NA	NA	NA	NA	NA	NA	NA
YCR016Wg4-CC26	513.476294729754	498.758795645272	555.289162554535	608.060709700489	635.120390324782	637.40279374207	439.459919991629	498.368274164214	625.79425136832	9.35458509137406e-05	0.000103267167937867	0.000122309874178293	0.000115712545496427	9.95364489769862e-05	0.000128358218727452	9.0208249199375e-05	0.00010602691558993	0.000129281557379488	1	0.972945032601214	0.795738134780253	1	0.765004209091385	0.641436676277171	1	1.05530741956574	0.823619690271807	0.921584474230076	0.817577387123939	0.944196947513447	YCR016Wg4-CC26	YCR016Wg4	CC26	single	0.894452936289154	0.0675293901319113	NA	NA	NA	NA	NA	NA	NA	NA	NA	NA	NA	NA	NA
YCR016Wg4-CC7	619.57092897893	619.18145821705	622.010235076331	680.634714041812	771.104001611573	769.410903326625	543.717662184649	553.61322543967	765.608597136294	0.000112874324185218	0.000128200477240686	0.000137006083892958	0.000129523210525812	0.000120847882199328	0.000154941606767493	0.000111609309821448	0.000117780175356467	0.000158165517763201	1	1.00102528357577	0.738716622840327	1	0.829762058226757	0.691721076889359	1	0.947503650631783	0.814418788808785	0.90129657163886	0.853582870418823	0.925450374865487	YCR016Wg4-CC7	YCR016Wg4	CC7	single	0.893443272307723	0.0365717142288428	NA	NA	NA	NA	NA	NA	NA	NA	NA	NA	NA	NA	NA
YLR050Cg1-CC8	232.867587713438	247.883454494234	396.739770590635	188.860599858663	304.445004035763	369.727972688628	186.17144140112	223.514489818134	381.063464690243	4.24241525197354e-05	5.13238514243278e-05	8.73872473923889e-05	3.59397349721749e-05	4.77128038591358e-05	7.44546846263566e-05	3.82155437065545e-05	4.75522884854921e-05	7.87231235631517e-05	1	1.06624407705128	1.25362621793936	1	1.1806527901061	1.19791971543766	1	1.11722461987717	1.18385544048147	1.08275548602455	1.08218311431346	1.0706007058268	YLR050Cg1-CC8	YLR050Cg1	CC8	single	1.07851310205494	0.00685830976970299	NA	NA	NA	NA	NA	NA	NA	NA	NA	NA	NA	NA	NA
YLR050Cg1-CC17	225.198546807571	215.46129295162	330.50038396219	174.573407434426	257.103591835934	269.614999050751	181.141468254223	207.226945603436	329.075047536212	4.10269956020841e-05	4.4610897527248e-05	7.27971354462066e-05	3.32209153263207e-05	4.02934293095058e-05	5.42942411927397e-05	3.71830375542072e-05	4.40871440026995e-05	6.79829425521061e-05	1	0.958344851688385	1.07988561830623	1	1.07866047670293	0.945045520782783	1	1.06457489036444	1.05073087235987	1.01913117599186	0.992147701895895	1.02490915285025	YLR050Cg1-CC17	YLR050Cg1	CC17	single	1.01206267691267	0.0174871646238911	NA	NA	NA	NA	NA	NA	NA	NA	NA	NA	NA	NA	NA
YLR050Cg1-CC19	247.105407233228	199.199827320875	345.43618069816	181.12736971051	299.806718660096	328.063332828575	210.354006803819	223.729703323154	350.878798920766	4.50180189860267e-05	4.12439884784894e-05	7.60869446892415e-05	3.44681191761251e-05	4.69858889896578e-05	6.60643872996691e-05	4.31795160437098e-05	4.75980747550312e-05	7.24873350573852e-05	1	0.807467116295096	1.02862469628905	1	1.21230526583596	1.10830777552281	1	0.98973911505655	0.96476327386871	0.979284665762755	1.0605072786938	0.986847906299106	YLR050Cg1-CC19	YLR050Cg1	CC19	single	1.00887995025189	0.0448702176659502	NA	NA	NA	NA	NA	NA	NA	NA	NA	NA	NA	NA	NA
YLR050Cg1-CC20	281.074547524879	263.303851529257	450.717524988084	187.50894869032	262.97473359061	347.289997525165	263.828064312922	268.015289346432	420.473743086449	5.12065658887871e-05	5.4516618638035e-05	9.92765706386902e-05	3.56825188836872e-05	4.12135581710625e-05	6.99361940390712e-05	5.41561737229237e-05	5.70197501195299e-05	8.68648125554688e-05	1	0.938326167518912	1.17992471298463	1	1.02718042830616	1.13333172035897	1	0.945336561663256	0.921790681865801	1.04509442220043	1.044605536073	0.96555226478669	YLR050Cg1-CC20	YLR050Cg1	CC20	single	1.01841740768671	0.0457832092888951	NA	NA	NA	NA	NA	NA	NA	NA	NA	NA	NA	NA	NA
YLR050Cg1-CC23	189.250689974889	214.901334277215	356.819997460709	173.949948612871	256.337691220525	308.842241153301	199.001047025267	224.344334787993	364.714035734304	3.44779632700105e-05	4.44949590275706e-05	7.85943827769773e-05	3.31022725557823e-05	4.01733969051169e-05	6.21937028381988e-05	4.08490859447063e-05	4.77288364463742e-05	7.53455283981795e-05	1	1.13741716132315	1.38734057138135	1	1.07930173325591	1.08642351841285	1	1.04907761905314	1.06001384922928	1.12487822708486	1.03773517747457	1.02572799541879	YLR050Cg1-CC23	YLR050Cg1	CC23	single	1.06278046665941	0.0541123090675568	NA	NA	NA	NA	NA	NA	NA	NA	NA	NA	NA	NA	NA
YLR050Cg1-CC25	254.948697506624	253.581981486744	395.87280280113	326.80628455902	339.018653121171	397.142063563818	264.961945608235	302.993352983662	506.396582070593	4.6446920904419e-05	5.25037218327737e-05	8.71962861267967e-05	6.21904794492983e-05	5.31312069061205e-05	7.99752501264127e-05	5.43889263399361e-05	6.44612675535664e-05	0.000104615436525006	1	0.99628531669204	1.14254743872809	1	0.759780084414219	0.74360492327672	1	1.06413682703566	1.10540566347503	1.04297518235287	0.864859973152565	1.04140857818628	YLR050Cg1-CC25	YLR050Cg1	CC25	single	0.983081244563905	0.102385620683468	NA	NA	NA	NA	NA	NA	NA	NA	NA	NA	NA	NA	NA
YLR050Cg1-CC27	213.079496935352	187.206780569812	290.272092925056	162.205868973135	238.98363978792	231.470232148954	183.83171960755	202.968038940285	314.033120952477	3.88191296417686e-05	3.8760848363985e-05	6.39363156302311e-05	3.08674013859349e-05	3.74536595430678e-05	4.66127650816235e-05	3.77352673559477e-05	4.31810695981106e-05	6.48754616340868e-05	1	0.880031156454685	1.00238600427165	1	1.07908664647108	0.873203265644336	1	1.02743671780453	0.988028402695238	0.982893460685137	0.966396365273211	0.999856751166145	YLR050Cg1-CC27	YLR050Cg1	CC27	single	0.983048859041498	0.0167307342191815	NA	NA	NA	NA	NA	NA	NA	NA	NA	NA	NA	NA	NA
YLR050Cg1-CC28	288.218904898759	305.546221920781	380.816115515383	240.214736006824	294.060915310955	356.459296128633	222.060835201364	237.24532471819	369.940300189012	5.25081352048998e-05	6.32628302244822e-05	8.38798491212739e-05	4.57123082048719e-05	4.60854032382854e-05	7.17826792557605e-05	4.55825850049023e-05	5.04734978569535e-05	7.64252117070376e-05	1	1.06187302998418	0.972219276510487	1	0.896586860235912	0.908023456114927	1	0.994199567991279	0.963549653186977	0.999205450640459	0.953231245302343	0.987066318385192	YLR050Cg1-CC28	YLR050Cg1	CC28	single	0.979834338109332	0.0238250507481228	NA	NA	NA	NA	NA	NA	NA	NA	NA	NA	NA	NA	NA
YLR050Cg1-CC30	146.94379044307	198.220190407048	311.518995531784	152.437537528686	216.989026145441	269.440451132666	188.422014409612	174.917644593379	278.469010387801	2.67704313803269e-05	4.10411563067431e-05	6.86162304561434e-05	2.90085105241216e-05	3.40066504847166e-05	5.42590912685976e-05	3.86775204228733e-05	3.72134008120682e-05	5.75283446055036e-05	1	1.35118491124468	1.55992841180511	1	1.04255879660687	1.08157749064005	1	0.863872908166707	0.854790432718762	1.18725008029539	1.03142892152281	0.928310636334753	YLR050Cg1-CC30	YLR050Cg1	CC30	single	1.04899654605098	0.130360557621287	NA	NA	NA	NA	NA	NA	NA	NA	NA	NA	NA	NA	NA
YLR050Cg1-CC32	232.820393956593	205.894381028278	341.007624818139	152.682540555636	194.213390662335	322.026430264913	217.899114675426	209.378721518823	359.204900220027	4.2415554693142e-05	4.2630084539366e-05	7.51114959518935e-05	2.90551340330089e-05	3.04372392144796e-05	6.48486943856897e-05	4.47283056833453e-05	4.45449302928316e-05	7.42074073343585e-05	1	0.885812105505908	1.07774109402691	1	0.931632227681666	1.29059181948823	1	0.894180004865276	0.953457217489775	1.00746845220051	1.07335421955536	0.968791265225238	YLR050Cg1-CC32	YLR050Cg1	CC32	single	1.0165379789937	0.0528681860077513	NA	NA	NA	NA	NA	NA	NA	NA	NA	NA	NA	NA	NA
YLR050Cg1-CC34	220.55851487449	215.766242583579	419.594844631793	202.662756188633	278.256895857702	352.785592481013	225.800225082297	212.471209967262	445.289729144951	4.01816679016584e-05	4.46740368345264e-05	9.24213835124775e-05	3.85662533720681e-05	4.36085878188723e-05	7.10428800879963e-05	4.63501722156752e-05	4.52028514099719e-05	9.19914964752009e-05	1	0.979891084088455	1.39983770603923	1	1.00560332844901	1.06518161950776	1	0.87563597672682	1.14059832957172	1.10694344268239	1.02139249882814	1.02435363002965	YLR050Cg1-CC34	YLR050Cg1	CC34	single	1.05089652384672	0.0485606312533816	NA	NA	NA	NA	NA	NA	NA	NA	NA	NA	NA	NA	NA
YLR050Cg1-CC35	170.245137768202	260.022022812339	324.896838210195	236.988879141489	280.609909442962	280.380889100088	193.322057858347	223.740375067205	337.070804700806	3.10155043960408e-05	5.38371215339993e-05	7.15628794547411e-05	4.50984351107218e-05	4.39773535209963e-05	5.64622430956428e-05	3.96833558140045e-05	4.76003451485621e-05	6.96347697084064e-05	1	1.52986655855149	1.40424258868052	1	0.867220923481646	0.723947728150427	1	1.07698791140145	1.00844949337903	1.17031262240869	0.874625022631821	1.01312561524656	YLR050Cg1-CC35	YLR050Cg1	CC35	single	1.01935442009569	0.147942176788221	NA	NA	NA	NA	NA	NA	NA	NA	NA	NA	NA	NA	NA
YLR050Cg1-CC36	257.899653014216	299.334147828198	434.83915927497	250.126025458004	306.933714406407	417.225256185407	232.764166421977	244.068648066685	435.495929051905	4.69845302289382e-05	6.19766307545934e-05	9.57791479560763e-05	4.75984036444421e-05	4.81028360429545e-05	8.40195418310873e-05	4.77796653894591e-05	5.19251471015347e-05	8.9968215299441e-05	1	1.16258212700906	1.24064994973578	1	0.898753146479576	1.0207008484549	1	0.975761659540071	1.08213738494109	1.09146455336806	0.991749291515593	1.02233153349346	YLR050Cg1-CC36	YLR050Cg1	CC36	single	1.03518179279237	0.0510845400744052	NA	NA	NA	NA	NA	NA	NA	NA	NA	NA	NA	NA	NA
YLR050Cg1-CC11	143.749785780568	159.823633082667	259.246461201917	119.12807575763	171.352812445744	200.721104840517	123.616296418938	130.47376103335	274.463625861174	2.61885430107119e-05	3.3091213833402e-05	5.71025047650921e-05	2.26697970549625e-05	2.68545156680406e-05	4.04206001782299e-05	2.5374804766441e-05	2.77580479435284e-05	5.6700880389631e-05	1	1.1136582245931	1.32701857935303	1	1.05349340463071	1.03101665271634	1	0.982189597012674	1.28417287490827	1.10741438072563	1.01726261519993	1.0791222259581	YLR050Cg1-CC11	YLR050Cg1	CC11	single	1.06793307396122	0.0461056726299198	NA	NA	NA	NA	NA	NA	NA	NA	NA	NA	NA	NA	NA
YLR050Cg1-CC22	160.617135616277	183.245023438966	338.53969924019	179.406903670101	240.948421296433	263.167890092284	158.689777000238	206.800848283492	319.787933641237	2.92614610971673e-05	3.79405732279229e-05	7.45679022942545e-05	3.41407184712284e-05	3.77615812809812e-05	5.29959421736968e-05	3.25743629801402e-05	4.39964925970686e-05	6.60643366440494e-05	1	1.14276899416095	1.55091894174484	1	0.98364784564606	0.89759518790181	1	1.21269403758271	1.16554097695243	1.16191519581681	0.96242988712425	1.07698664796344	YLR050Cg1-CC22	YLR050Cg1	CC22	single	1.06711057696817	0.100108689331991	NA	NA	NA	NA	NA	NA	NA	NA	NA	NA	NA	NA	NA
YLR050Cg1-CC26	257.425261913985	322.5283421378	443.685423356069	237.685731582572	360.4081282035	434.664202468967	258.772840271892	289.213309486038	434.90979448651	4.68981049750511e-05	6.67789495906039e-05	9.77276560842192e-05	4.52310445171622e-05	5.64833782859246e-05	8.75313433221037e-05	5.31184843016437e-05	6.15295891452682e-05	8.98471269556561e-05	1	1.25497437200759	1.26822225577495	1	1.11057061031296	1.11901918143675	1	1.04003381230888	0.972064134252482	1.10934068451732	1.05138070838874	0.996245192117691	YLR050Cg1-CC26	YLR050Cg1	CC26	single	1.05232219500792	0.0565536240931485	NA	NA	NA	NA	NA	NA	NA	NA	NA	NA	NA	NA	NA
YLR050Cg1-CC7	221.888871172408	254.730979678254	471.146080868105	165.89314833341	283.401498840396	369.667763242653	246.894550540359	246.334848793282	544.347967304274	4.04240341280734e-05	5.27416199715916e-05	0.000103776233639198	3.15690821127558e-05	4.44148530877797e-05	7.44425598328794e-05	5.06802193509174e-05	5.24072770556366e-05	0.000112455735755929	1	1.14991140474614	1.5623971383474	1	1.25120480741591	1.36354632856666	1	0.9284579247719	1.27520358489124	1.16519387708208	1.13257471802681	1.06896141908702	YLR050Cg1-CC7	YLR050Cg1	CC7	single	1.1222433380653	0.0489410313732181	NA	NA	NA	NA	NA	NA	NA	NA	NA	NA	NA	NA	NA
SAP30g7-CC8	725.50952069111	832.949712702028	1630.13821820768	716.613761588016	1085.09876430004	1810.26050765727	629.005070762012	809.365295265868	1655.51105574027	0.000132174369402563	0.000172460834007176	0.000359059772470577	0.000136369939988334	0.000170057329969378	0.000364544706231029	0.000129116316618933	0.000172190948523936	0.00034200865072999	1	1.14998930914483	1.65330388484317	1	1.10901861490558	1.54576226455748	1	1.19739739251315	1.52227236212998	1.18366262389417	1.15663282813963	1.1623647890787	SAP30g7-CC8	SAP30g7	CC8	single	1.16755341370417	0.0142423254337593	NA	NA	NA	NA	NA	NA	NA	NA	NA	NA	NA	NA	NA
SAP30g7-CC17	695.365018421556	824.13015187282	1327.63092912108	705.031922660265	1061.33995098806	1729.92423116067	628.372369212104	709.817951874806	1652.8243911635	0.000126682600563146	0.000170634758803611	0.000292428491038779	0.000134165942850417	0.000166333834479378	0.000348366833382746	0.00012898644152342	0.000151012437928279	0.000341453618177546	1	1.18713771034902	1.4048692126696	1	1.10255545317077	1.50142992756013	1	1.05118165988712	1.52133219807604	1.13496380449785	1.14631693555666	1.14393763439562	SAP30g7-CC17	SAP30g7	CC17	single	1.14173945815005	0.00598726818462383	NA	NA	NA	NA	NA	NA	NA	NA	NA	NA	NA	NA	NA
SAP30g7-CC19	589.916349298682	605.563901229328	1248.7331154646	574.154225303127	878.902701219159	1523.25873817439	547.294471332158	597.774956401859	1372.4327843115	0.000107471810148736	0.000125380985019931	0.000275050191025012	0.000109260220003491	0.000137742159137577	0.000306749170560132	0.000112343523969858	0.000127175500789021	0.000283528088291801	1	1.0282238700506	1.55758074272283	1	1.12115832198751	1.62342369625194	1	1.01639970824262	1.45038883034164	1.14853326010275	1.17415647378201	1.12364173549283	SAP30g7-CC19	SAP30g7	CC19	single	1.1487771564592	0.0252582523184106	NA	NA	NA	NA	NA	NA	NA	NA	NA	NA	NA	NA	NA
SAP30g7-CC20	742.15289766897	922.824503892987	1650.97195670275	783.90133214537	1143.05355421618	2078.95683401859	685.875564900019	772.415061997261	1822.69316191243	0.000135206483791196	0.000191069258031638	0.00036364868236803	0.000149174608905845	0.000179140039448301	0.000418653947936528	0.000140790163251842	0.000164329855699821	0.000376546460888298	1	1.24550038643059	1.63688316346168	1	1.06797204979464	1.6228218163569	1	1.04798068709652	1.53703110729566	1.19156989957274	1.16723411030131	1.14686174968458	SAP30g7-CC20	SAP30g7	CC20	single	1.16855525318621	0.0223833360001868	NA	NA	NA	NA	NA	NA	NA	NA	NA	NA	NA	NA	NA
SAP30g7-CC23	734.164878837161	786.984423513618	1577.30822860427	863.794778143317	1332.86025380513	1929.60063832575	617.734963563209	888.041403403528	1755.68745778117	0.000133751215015585	0.000162943798359131	0.000347423259790395	0.000164378146739193	0.000208886659391434	0.00038857705554876	0.000126802893727688	0.000188929142965477	0.000362703889205262	1	1.07371907364135	1.58086337119523	1	1.13013091152513	1.36692166768475	1	1.33776216153119	1.64383963430711	1.15943502977986	1.11913923240704	1.20295452269945	SAP30g7-CC23	SAP30g7	CC23	single	1.16050959496212	0.0419179763281657	NA	NA	NA	NA	NA	NA	NA	NA	NA	NA	NA	NA	NA
SAP30g7-CC25	788.937610935001	905.364449851053	1605.30100908324	894.477766235473	1220.15116855001	2037.51649488121	675.087791984793	897.37330590351	2135.79732960001	0.000143729790236199	0.000187454183272666	0.000353589044554738	0.000170217048347108	0.000191222823865696	0.000410308819601104	0.000138575749460793	0.000190914487719451	0.000441230011963034	1	1.14947336636815	1.49721852085624	1	0.999076632093468	1.3938574199579	1	1.23697456110761	1.8298445987618	1.15123199625387	1.1082595372313	1.22698157309089	SAP30g7-CC25	SAP30g7	CC25	single	1.16215770219202	0.0601103879320909	NA	NA	NA	NA	NA	NA	NA	NA	NA	NA	NA	NA	NA
SAP30g7-CC27	628.872025559336	632.57739987828	1141.50451411294	609.313261276712	794.295921224273	1430.46991168792	437.051736157374	593.228630717749	1256.22444893634	0.000114568811356243	0.000130974084381641	0.000251431655631125	0.000115950903161934	0.000124482533768344	0.000288063641405654	8.97139195971613e-05	0.000126208278526806	0.000259520845424151	1	1.00755678457994	1.3356317358976	1	0.95476483028579	1.43656362301442	1	1.26309823856588	1.66245085415733	1.09551472248431	1.1117611723772	1.19859218655443	SAP30g7-CC27	SAP30g7	CC27	single	1.13528936047198	0.0554204170504827	NA	NA	NA	NA	NA	NA	NA	NA	NA	NA	NA	NA	NA
SAP30g7-CC28	828.399844216757	974.295028227873	1636.30000229476	902.305270488274	1152.24509932406	2114.460766992	764.244550626956	838.852936710111	1689.86377658603	0.000150919076731384	0.000201726143337218	0.000360416987930964	0.000171706604287043	0.000180580543917355	0.000425803621014569	0.000156877020488089	0.000178464388934239	0.000349105509228532	1	1.17806326557132	1.45343058569362	1	0.935289559519365	1.43394635769931	1	1.02141293838903	1.27889170248526	1.14498180729241	1.10828190199625	1.08325699444082	SAP30g7-CC28	SAP30g7	CC28	single	1.11217356790983	0.0310458842373342	NA	NA	NA	NA	NA	NA	NA	NA	NA	NA	NA	NA	NA
SAP30g7-CC30	510.350538864678	720.603432986972	1134.90861006753	550.782611345098	879.307892793516	1406.38126573467	474.987464667514	578.132704556429	1282.53786759561	9.29763962083369e-05	0.00014919972616141	0.000249978819436421	0.000104812655968683	0.000137805661004438	0.000283212743799818	9.75010134715416e-05	0.000122996648549873	0.000264956880889179	1	1.41431414629008	1.63630284647973	1	1.16927176203973	1.56246256084212	1	1.13264357482861	1.56171748285401	1.20924191498493	1.16754406053277	1.16293444884314	SAP30g7-CC30	SAP30g7	CC30	single	1.17990680812028	0.0255092826448056	NA	NA	NA	NA	NA	NA	NA	NA	NA	NA	NA	NA	NA
SAP30g7-CC32	756.428788165871	812.970924864666	1612.70583356404	733.253021452811	1305.58398682261	1677.14889427579	655.57338157821	876.106858901841	1660.84441681895	0.00013780728608293	0.000168324259661401	0.000355220056307951	0.00013953635262348	0.00020461190644987	0.000337739097982474	0.000134570012607772	0.00018639009100715	0.000343110458911851	1	1.07652743223595	1.56876712878348	1	1.30408429399071	1.39960191141152	1	1.24360839517522	1.46528486276431	1.15729348054984	1.1468861915853	1.15521038941456	SAP30g7-CC32	SAP30g7	CC32	single	1.15313002051657	0.0055067110839097	NA	NA	NA	NA	NA	NA	NA	NA	NA	NA	NA	NA	NA
SAP30g7-CC34	750.980801800334	925.722164048271	1447.83110265255	758.212939215565	1186.6806802665	1750.43201830596	573.416622936048	800.28291162144	1558.68737454512	0.000136814764080334	0.000191669213682537	0.000318904188913396	0.000144286167195668	0.000185977308842059	0.000352496628629732	0.000117705636541017	0.000170258688438484	0.000322006044012601	1	1.23472420894957	1.41860158240128	1	1.1462976213502	1.41267033386698	1	1.29873678380696	1.57218324148099	1.14363890690379	1.13187216175102	1.18426394413697	SAP30g7-CC34	SAP30g7	CC34	single	1.15325833759726	0.027488630386836	NA	NA	NA	NA	NA	NA	NA	NA	NA	NA	NA	NA	NA
SAP30g7-CC35	632.155380893015	678.21872149185	1047.70930419341	711.873649642412	1001.46527849684	1432.20397382815	515.243826232383	696.795270177197	1222.95628630295	0.000115166977759821	0.000140424043089391	0.00023077200459272	0.000135467907657657	0.000156950239850353	0.000288412841518467	0.00010576446533758	0.000148241886822428	0.000252648043593526	1	1.0746426458899	1.21951833569712	1	1.03035691444426	1.23108694171019	1	1.25846248486228	1.37281672271935	1.07484997237121	1.07204246343397	1.13559570679837	SAP30g7-CC35	SAP30g7	CC35	single	1.09416271420118	0.0359094720551119	NA	NA	NA	NA	NA	NA	NA	NA	NA	NA	NA	NA	NA
SAP30g7-CC36	890.853712428381	980.883319434847	1674.2297144008	962.125546908369	1182.96238611195	2113.76412542455	749.774274700468	865.516630873953	1805.74545384634	0.000162297012392048	0.000203090237926496	0.000368771514956068	0.000183090264415781	0.000185394575549233	0.000425663333473367	0.000153906696694317	0.000184137039857227	0.000373045268462822	1	1.1028821077887	1.38286576180448	1	0.900521114804808	1.34434750135518	1	1.0742188232418	1.39296568677559	1.11950885842812	1.08192076440598	1.11819895513074	SAP30g7-CC36	SAP30g7	CC36	single	1.10654285932161	0.0213334158115366	NA	NA	NA	NA	NA	NA	NA	NA	NA	NA	NA	NA	NA
SAP30g7-CC11	493.729323756491	608.774922878133	1078.56931780055	579.18161072249	812.116434162347	1346.21665748983	461.880626730554	537.191277960174	1243.31008921733	8.99483193010397e-05	0.000126045821639866	0.000237569335849946	0.000110216919811233	0.000127275375257651	0.000271096979607125	9.48105635600784e-05	0.000114286436831175	0.000256852894203152	1	1.23505406308809	1.60742423789026	1	1.02697115508032	1.4222860930945	1	1.08229856471459	1.55691224788139	1.18446353006674	1.11870337291619	1.1555657928797	SAP30g7-CC11	SAP30g7	CC11	single	1.15291089862088	0.0329603688504937	NA	NA	NA	NA	NA	NA	NA	NA	NA	NA	NA	NA	NA
SAP30g7-CC22	598.791743150775	746.651642447514	1163.95248371827	582.720548526138	881.217645579227	1711.56996255376	520.411918837061	784.910381570781	1452.28956414559	0.000109088742183594	0.000154592964023736	0.000256376121547504	0.000110890371483214	0.000138104958607868	0.000344670707090929	0.000106825323368904	0.000166988211502892	0.000300025537480072	1	1.24899401646532	1.43031212730934	1	1.10758626853561	1.79730213899919	1	1.403526816941	1.61406271660894	1.1479303195733	1.20566294044124	1.20370371049563	SAP30g7-CC22	SAP30g7	CC22	single	1.18576565683673	0.0327810037197248	NA	NA	NA	NA	NA	NA	NA	NA	NA	NA	NA	NA	NA
SAP30g7-CC26	659.752851140838	862.260317416283	1389.02304987451	724.259486329786	863.016805095224	1887.07068969214	667.373212850526	800.791995384096	1494.7918751769	0.000120194724637129	0.000178529545307738	0.000305950927764082	0.000137824903708109	0.000135252511957166	0.000380012504996462	0.000136992172334976	0.000170366995054152	0.0003088060031848	1	1.30910734666679	1.54917168160402	1	0.872729731010204	1.59433927550097	1	1.11660309869182	1.29546708042628	1.18056426269402	1.13320136708039	1.09992967182601	SAP30g7-CC26	SAP30g7	CC26	single	1.13789843386681	0.0405219833967931	NA	NA	NA	NA	NA	NA	NA	NA	NA	NA	NA	NA	NA
SAP30g7-CC7	665.545929477001	774.653706614302	1337.99923860331	652.679703333161	923.002070856156	1640.08128866481	585.566146563957	737.023346714338	1537.82464087164	0.000121250115991956	0.000160390744209602	0.000294712250048913	0.000124203436699164	0.000144653438829834	0.000330274537306824	0.000120199577865862	0.000156800334654007	0.000317696054435988	1	1.1658635050909	1.47927598689155	1	1.0357555732198	1.53763067485686	1	1.17125959231152	1.51895629578856	1.14927816483548	1.14534696216445	1.15856437486052	SAP30g7-CC7	SAP30g7	CC7	single	1.15106316728682	0.00678709620589038	NA	NA	NA	NA	NA	NA	NA	NA	NA	NA	NA	NA	NA
CC16-RPL15A-NRg-4	360.851781589904	336.77169074297	241.550209049419	337.073266063061	414.694990101668	230.532953356912	291.603716703693	313.057217057365	262.678093635899	6.57404972907911e-05	6.97280109109256e-05	5.32046682500731e-05	6.41442622631599e-05	6.49912478831904e-05	4.64240187545305e-05	5.98577015723568e-05	6.66023357594841e-05	5.42661313370499e-05	1	0.934813250418399	0.492549561269844	1	0.901071368986065	0.41850001013014	1	0.999030026476824	0.521008998754393	0.75942419020874	0.701103311050604	0.787056249894888	CC16-RPL15A-NRg-4	CC16	RPL15A-NRg-4	single	0.749194583718077	0.0438800701994388	NA	NA	NA	NA	NA	NA	NA	NA	NA	NA	NA	NA	NA
CC16-RPL15A-NRg-5	284.147751980923	321.585925098187	276.003655003057	349.856103677469	438.893769160638	332.978646119586	305.556106779058	297.948903454111	338.714614772662	5.17664467028056e-05	6.65838237310763e-05	6.07935011028739e-05	6.65768066710353e-05	6.87836950692693e-05	6.70542180075289e-05	6.27217185704699e-05	6.33880703775136e-05	6.99743610767532e-05	1	1.13362899225062	0.714729950607592	1	0.918807795189444	0.582389713953354	1	0.907399843087454	0.641146671140408	0.907931053751612	0.811693770694559	0.841318272058136	CC16-RPL15A-NRg-5	CC16	RPL15A-NRg-5	single	0.853647698834769	0.0492890934795023	NA	NA	NA	NA	NA	NA	NA	NA	NA	NA	NA	NA	NA
CC16-KRE33-TRg-1	499.471512670586	538.956347580896	477.012791926042	485.444796892268	537.094210686138	767.120273458384	490.414043335812	467.89332551104	656.531232658689	9.09944395476602e-05	0.000111590003309736	0.000105068455313462	9.23790211245011e-05	8.4173727236906e-05	0.000154480326753446	0.000100667638206808	9.9543427422718e-05	0.000135631447621648	1	1.08083899280654	0.70273352861443	1	0.810336369730957	0.966964160649633	1	0.887834114047692	0.774295823991643	0.895732735830223	0.959604235968	0.899857786808239	CC16-KRE33-TRg-1	CC16	KRE33-TRg-1	single	0.91839825286882	0.0357449827775899	NA	NA	NA	NA	NA	NA	NA	NA	NA	NA	NA	NA	NA
CC16-PMI40-NRg-1	333.382120003259	314.062761974212	356.033632377961	337.628792188003	473.23630835473	446.418014584122	275.726736177086	316.96538496157	404.665124209716	6.07360347794544e-05	6.50261654871904e-05	7.84211753369354e-05	6.42499775987857e-05	7.41658784352997e-05	8.98982899391734e-05	5.65986225284588e-05	6.74337911509521e-05	8.35989422411697e-05	1	0.943609442030197	0.785814600654632	1	1.02658116905034	0.809075414552197	1	1.06974639785514	0.848850717935857	0.913204030799095	0.934519432820663	0.955947597798317	CC16-PMI40-NRg-1	CC16	PMI40-NRg-1	single	0.934557020472692	0.0213718082898456	NA	NA	NA	NA	NA	NA	NA	NA	NA	NA	NA	NA	NA
CC16-NOP19-NRg-3	491.599812592173	585.167875621928	542.41711664271	615.242609441342	780.304298090545	660.955238717117	497.182533285253	563.314859454102	606.472770522973	8.95603618900725e-05	0.00012115802229716	0.000119474633690887	0.000117079244392206	0.000122289758188515	0.000133101137825633	0.000102057010935211	0.000119844179796672	0.000125289972079523	1	1.19230373346736	0.811882255996917	1	0.928907147377317	0.65737383111978	1	1.05434616052667	0.705520873822762	0.95659271215351	0.852754717932059	0.893551886739891	CC16-NOP19-NRg-3	CC16	NOP19-NRg-3	single	0.90096643894182	0.0523145672757585	NA	NA	NA	NA	NA	NA	NA	NA	NA	NA	NA	NA	NA
CC16-SRP14-NRg-4	365.760535748243	355.043114990625	367.075139512444	314.838964548555	399.629563897245	378.132259906059	263.815991201734	339.333357232693	364.759960569479	6.66347811932443e-05	7.35110785033587e-05	8.08532151450682e-05	5.99131261536654e-05	6.26301852412772e-05	7.61471141975703e-05	5.41536954668345e-05	7.21925352983109e-05	7.5355015916163e-05	1	0.972304703277935	0.738464292477518	1	0.929659356469016	0.734923310699516	1	1.19694257046506	0.799687793654271	0.897111215732792	0.889265777301815	0.952196430497782	CC16-SRP14-NRg-4	CC16	SRP14-NRg-4	single	0.91285780784413	0.0342933397361412	NA	NA	NA	NA	NA	NA	NA	NA	NA	NA	NA	NA	NA
CC16-SEC27-TRg-2	388.836264913039	240.921373677905	119.159023797506	366.985289940852	403.951148866992	130.057528893629	346.512245597393	284.874925248963	116.570481957492	7.08387507675593e-05	4.98823643264878e-05	2.62463707032098e-05	6.98364511657352e-05	6.33074666329532e-05	2.61905860858774e-05	7.11288142092232e-05	6.06066060358949e-05	2.40820579910891e-05	1	0.620621339332091	0.225492211847155	1	0.806185350143528	0.216857081910732	1	0.765038891486181	0.194573830497943	0.447081750641924	0.470944817126487	0.428223266706456	CC16-SEC27-TRg-2	CC16	SEC27-TRg-2	single	0.448749944824956	0.0214095742939235	NA	NA	NA	NA	NA	NA	NA	NA	NA	NA	NA	NA	NA
CC16-GPI14-TRg-3	471.473596969115	420.532221079723	392.527802334664	441.028722417971	579.362858188151	594.77684851347	418.099434667891	350.125243965631	493.036473941941	8.58937389408605e-05	8.70704875316329e-05	8.64595049796594e-05	8.39267449678794e-05	9.07980950567754e-05	0.000119774336675421	8.58235672398917e-05	7.44884889595029e-05	0.000101855399049664	1	0.893428981730277	0.612610475277988	1	0.962140479126686	0.825227988489636	1	0.779276752313769	0.682046354799547	0.824286286375672	0.931899211556172	0.840200897553447	CC16-GPI14-TRg-3	CC16	GPI14-TRg-3	single	0.86546213182843	0.058083843573731	NA	NA	NA	NA	NA	NA	NA	NA	NA	NA	NA	NA	NA
CC16-PAH1-TRg-7	489.005093093831	369.796459495608	359.280369232942	512.079642362422	615.941502988085	485.649119771184	369.654500623304	334.803691810188	475.390074636167	8.90876521547912e-05	7.6565733615095e-05	7.91363126077511e-05	9.74475705622266e-05	9.65307222361895e-05	9.77985295207373e-05	7.58792412981205e-05	7.12288574755041e-05	9.82098654267475e-05	1	0.757473602589908	0.540619216359074	1	0.88096097110516	0.580325778906408	1	0.842834134926031	0.74382117160553	0.760380364386088	0.804648489426342	0.879472702895228	CC16-PAH1-TRg-7	CC16	PAH1-TRg-7	single	0.814833852235886	0.0601959507322996	NA	NA	NA	NA	NA	NA	NA	NA	NA	NA	NA	NA	NA
CC16-PAH1-TRg-6	540.543999825493	444.716954693146	426.350287479493	485.937031632943	650.208830435651	564.609336130486	484.740964818305	408.105009556232	395.825883284228	9.8477084412642e-05	9.20778958608611e-05	9.39093602648416e-05	9.24726922562098e-05	0.000101901118372138	0.000113699295601025	9.95031213592997e-05	8.68235753421746e-05	8.17728614959392e-05	1	0.824082653094652	0.580372574855001	1	0.980003389456978	0.71097581320762	1	0.783447824947993	0.472290152452519	0.795334679791245	0.885833201518573	0.720995128304842	CC16-PAH1-TRg-6	CC16	PAH1-TRg-6	single	0.800721003204887	0.0825509355194782	NA	NA	NA	NA	NA	NA	NA	NA	NA	NA	NA	NA	NA
CC16-PAH1-TRg-5	437.636172254322	394.490939825327	428.869866349607	454.908076648198	585.840412703319	567.087379608707	402.950256904035	411.886001830971	494.076992932119	7.97291881715969e-05	8.16786841427107e-05	9.44643312517923e-05	8.65679539494912e-05	9.1813261290322e-05	0.000114198316392769	8.271388478486e-05	8.76279743570041e-05	0.000102070357744536	1	0.902904793422831	0.721080405627038	1	0.943214330303783	0.762804247490447	1	0.951203570354311	0.709181859148389	0.878972658398737	0.903445036447971	0.880834379702416	CC16-PAH1-TRg-5	CC16	PAH1-TRg-5	single	0.887750691516375	0.0136235402402271	NA	NA	NA	NA	NA	NA	NA	NA	NA	NA	NA	NA	NA
CC16-PAH1-TRg-3	477.742471479265	378.827382048656	403.689218968763	460.890381935297	633.634348547947	655.645533502453	409.029606778427	402.039545290529	468.193088250324	8.70358115279351e-05	7.84355709073135e-05	8.89179564608446e-05	8.77063727975829e-05	9.93035556173163e-05	0.000132031885682384	8.39617972416997e-05	8.55331591960186e-05	9.67230546956384e-05	1	0.79426540525435	0.62176271018265	1	1.00692187886608	0.870478862434643	1	0.914664670944212	0.662040681608216	0.812662375568747	0.955689995013478	0.8529014184708	CC16-PAH1-TRg-3	CC16	PAH1-TRg-3	single	0.873751263017675	0.0737581317159564	NA	NA	NA	NA	NA	NA	NA	NA	NA	NA	NA	NA	NA
CC16-COG3-TRg-1	396.865908386018	361.865605596721	291.62012729597	407.467873019945	405.996801238324	391.795442005726	415.521575999655	374.277415042002	347.322494014966	7.2301602780249e-05	7.49236636834612e-05	6.42332382525565e-05	7.75401930152288e-05	6.36280625010525e-05	7.88985638832014e-05	8.52944083642667e-05	7.96268180562386e-05	7.17526452839768e-05	1	0.913317226107148	0.540685937365956	1	0.729766545899717	0.588373053996942	1	0.838200504943279	0.483452438497307	0.786603177236987	0.782793874622385	0.738073142976777	CC16-COG3-TRg-1	CC16	COG3-TRg-1	single	0.76915673161205	0.0269864745462896	NA	NA	NA	NA	NA	NA	NA	NA	NA	NA	NA	NA	NA
CC16-HTS1-NRg-5	751.175773403761	705.845881837637	1021.12643637431	601.764354750748	970.217777998583	1119.30567246752	630.109722983477	769.201966937153	907.882152385698	0.000136850284287857	0.000146144200071051	0.000224916771972487	0.000114514363724508	0.000152053112807379	0.000225402341721775	0.000129343069363243	0.000163646275752257	0.000187557521215362	1	0.941209817649227	1.00025175000355	1	1.18085746719731	1.13817492559488	1	1.1359836514997	0.833350540081404	0.991603141927992	1.06550867622422	0.958339794788426	CC16-HTS1-NRg-5	CC16	HTS1-NRg-5	single	1.00515053764688	0.0548538169603779	NA	NA	NA	NA	NA	NA	NA	NA	NA	NA	NA	NA	NA
CC16-MSN5-TRg-7	44.363825655285	31.4654077555689	37.9738513975089	62.6777223632857	30.1445215367884	20.7117676802197	71.400498114928	25.4262949805674	28.6774587902114	8.08226565336706e-06	6.51485963816224e-06	8.36424929513798e-06	1.19274254772135e-05	4.72426751776595e-06	4.17087222119331e-06	1.46564308459202e-05	5.40939656760933e-06	5.92441769156256e-06	1	0.710431992181954	0.629835346023091	1	0.352249106009798	0.20220445866342	1	0.331382611244311	0.232302480134044	0.801263048810922	0.332241128372611	0.36898690606725	CC16-MSN5-TRg-7	CC16	MSN5-TRg-7	single	0.500830361083594	0.26083023777142	NA	NA	NA	NA	NA	NA	NA	NA	NA	NA	NA	NA	NA
CC16-ERG26-TRg-1	367.655163110467	322.162869016122	330.70623064827	314.759089619358	444.648436665474	348.39007601788	327.901497483412	282.628359434234	235.823249511834	6.69799471348522e-05	6.67032789967968e-05	7.28424759354007e-05	5.98979261395366e-05	6.96855700164453e-05	7.01577244703332e-05	6.73085727553843e-05	6.01286533724656e-05	4.87182438900956e-05	1	0.877713849364758	0.661870585294356	1	1.03464937580846	0.677289375430086	1	0.802084666171305	0.415965817183651	0.847046742893799	0.877583435684404	0.682835642382045	CC16-ERG26-TRg-1	CC16	ERG26-TRg-1	single	0.802488606986749	0.104741330694563	NA	NA	NA	NA	NA	NA	NA	NA	NA	NA	NA	NA	NA
CC16-SMD2-TRg-5	477.559747626552	499.479549092619	608.520797594238	515.508030134843	689.190858732284	708.927701911785	415.785783913294	440.476734729295	775.023651428475	8.70025226332778e-05	0.000103416398724249	0.000134034854644433	9.80999848191699e-05	0.000108010405256445	0.000142761685259832	8.53486425099299e-05	9.37105991564028e-05	0.000160110554616839	1	1.0476304987001	0.937603207815498	1	0.979171545720725	0.841498372340766	1	0.985828148681506	1.07810173132319	0.985482318277863	0.940727431338237	1.0225483376695	CC16-SMD2-TRg-5	CC16	SMD2-TRg-5	single	0.982919362428532	0.0409706203910972	NA	NA	NA	NA	NA	NA	NA	NA	NA	NA	NA	NA	NA
CC16-SMD2-TRg-4	678.439784899078	608.666346768762	870.806735631787	698.932703244444	948.970364047303	1093.96734417926	593.553890697406	612.876661879771	853.028478235114	0.000123599137143267	0.000126023341139435	0.000191806844885567	0.000133005275514266	0.000148723205333345	0.000220299786921978	0.000121839227764639	0.000130388360304719	0.00017622541260831	1	0.898640771289419	0.944456249184676	1	0.994424919819864	0.957757947319349	1	0.960861525954415	0.831223471246434	0.966391704667516	0.985130197949978	0.93407585737708	CC16-SMD2-TRg-4	CC16	SMD2-TRg-4	single	0.961865919998191	0.0258263134804054	NA	NA	NA	NA	NA	NA	NA	NA	NA	NA	NA	NA	NA
CC16-SMD2-TRg-1	491.295273882848	433.866599240333	599.49778151742	395.478080265513	585.860326199605	643.077469041837	395.635648236115	464.903855721618	629.828029123651	8.95048805893924e-05	8.98313480535555e-05	0.000132047414522268	7.52585632084397e-05	9.18163821454185e-05	0.000129500967426526	8.12124098801082e-05	9.89074233320617e-05	0.000130114887294539	1	0.884569106358814	0.897876007261048	1	1.08499161682036	0.995010455814911	1	1.09349199499821	0.920748439648816	0.947674640900914	1.00978279056706	0.985557343522334	CC16-SMD2-TRg-1	CC16	SMD2-TRg-1	single	0.98100492499677	0.0313033376744723	NA	NA	NA	NA	NA	NA	NA	NA	NA	NA	NA	NA	NA
CC16-PRE7-TRg-4	365.925889749755	317.272187564775	221.533284254591	334.239450362508	476.880100032697	356.751670335387	318.467618085069	337.584684084928	256.48559303644	6.66649056233929e-05	6.5690671645956e-05	4.87956725084151e-05	6.36049936951575e-05	7.47369356552565e-05	7.18415566763637e-05	6.53720736459801e-05	7.18205083659315e-05	5.29868352747723e-05	1	0.868474360876763	0.4454687273334	1	1.04497572626867	0.653123145518339	1	0.986427863985482	0.46581355218504	0.716330558662824	0.867114200322259	0.748729007261016	CC16-PRE7-TRg-4	CC16	PRE7-TRg-4	single	0.777391255415366	0.0793729802890529	NA	NA	NA	NA	NA	NA	NA	NA	NA	NA	NA	NA	NA
CC16-PRE7-TRg-7	565.567853696472	577.244284330309	770.243343675274	575.135446279357	761.824801782457	1022.72963194762	493.061155145519	494.367048742854	947.257353058621	0.000103035966151737	0.000119517456076119	0.000169656411117763	0.000109446944083904	0.000119393640429723	0.000205954155026345	0.000101211012723859	0.000105175662386226	0.000195691963572406	1	1.02233460371893	1.00210818640969	1	0.970151777488793	1.08812170296577	1	0.933032138243373	1.11117284634366	1.00377855781232	1.02332468926907	1.02470743618106	CC16-PRE7-TRg-7	CC16	PRE7-TRg-7	single	1.01727022775415	0.0117045660158797	NA	NA	NA	NA	NA	NA	NA	NA	NA	NA	NA	NA	NA
CC16-SEC6-TRg-3	286.051410955037	293.497170401235	264.56630727049	345.207833741221	381.42231935062	291.175205695826	263.762608035141	278.660860685018	306.962749627904	5.21132580364756e-05	6.07680944170641e-05	5.82742721021346e-05	6.56922516621403e-05	5.97767349420357e-05	5.86359694492329e-05	5.41427374663982e-05	5.92845754550024e-05	6.34148080501118e-05	1	1.02772745960046	0.680552782635758	1	0.809245272584901	0.516131679529978	1	0.983129260525822	0.673111284999719	0.878212978675978	0.75450281469354	0.868415804070575	CC16-SEC6-TRg-3	CC16	SEC6-TRg-3	single	0.833710532480031	0.0687705829208283	NA	NA	NA	NA	NA	NA	NA	NA	NA	NA	NA	NA	NA
CC16-ESF2-NRg-1	394.857571191905	389.863503146253	370.088931781599	308.154749602521	496.702135534875	486.556479773851	316.89928140176	309.400193881583	444.773564841349	7.19357210176957e-05	8.07205811782476e-05	8.15170432513905e-05	5.86411355222829e-05	7.78434569627737e-05	9.79812508938318e-05	6.50501400635975e-05	6.58243109379417e-05	9.1884863145017e-05	1	0.988986235535438	0.689663115623117	1	1.18054316792381	0.966164692767943	1	0.908546591417802	0.811768390583828	0.877176096436997	1.01199199407664	0.918510986251176	CC16-ESF2-NRg-1	CC16	ESF2-NRg-1	single	0.935893025588272	0.0690683214848392	NA	NA	NA	NA	NA	NA	NA	NA	NA	NA	NA	NA	NA
CC16-ESF2-NRg-3	550.303842201155	476.357769392151	475.276453575851	532.582581790956	737.440633466069	639.184833516254	466.858785797734	520.519584066846	499.824713310747	0.00010025514655336	9.86290732109983e-05	0.000104686003539748	0.000101349232474576	0.000115572138927891	0.000128717080428972	9.58324337995645e-05	0.000110739565224764	0.000103257767568622	1	0.867059386418472	0.635499373021151	1	1.01413276913735	0.734389182017158	1	1.03752701623844	0.619222335526885	0.832066579035542	0.901199414921533	0.848715630372802	CC16-ESF2-NRg-3	CC16	ESF2-NRg-3	single	0.860660541443292	0.0360811297601845	NA	NA	NA	NA	NA	NA	NA	NA	NA	NA	NA	NA	NA
CC16-AFG2-TRg-2	460.332327962774	424.574534365479	602.767577891558	456.725250662128	579.139101655803	839.214423843641	415.264482406626	506.617003211901	592.870547040535	8.38640065069502e-05	8.7907441683785e-05	0.000132767630960978	8.6913757957886e-05	9.07630277986545e-05	0.000168998425536466	8.52416345802366e-05	0.000107781817223526	0.000122479916487309	1	0.923848169857648	0.963495701547215	1	0.928715248370746	1.12435818226079	1	1.13527964280832	0.825751767578365	0.976777612205332	1.02790874905198	0.955263175607	CC16-AFG2-TRg-2	CC16	AFG2-TRg-2	single	0.986649845621438	0.0373154201336937	NA	NA	NA	NA	NA	NA	NA	NA	NA	NA	NA	NA	NA
CC16-RRP36-TRg-3	542.702406513644	609.402185128375	364.527889219342	514.991168797921	768.93720041266	382.28504781196	536.388651376006	459.090726443715	417.23380134804	9.88703060517582e-05	0.000126175695231474	8.02921491566438e-05	9.80016273032019e-05	0.000120508299814217	7.69833898831928e-05	0.000110104878579064	9.76706909812812e-05	8.61954796032333e-05	1	1.12476138003996	0.494242839624009	1	1.09356801990265	0.454228414396206	1	0.796465219878987	0.449898274665656	0.786430881983075	0.754938188540266	0.707447404332423	CC16-RRP36-TRg-3	CC16	RRP36-TRg-3	single	0.749605491618588	0.0397608560998332	NA	NA	NA	NA	NA	NA	NA	NA	NA	NA	NA	NA	NA
CC16-RRP36-TRg-5	366.300600191266	309.611687494436	387.424817629875	364.179931782753	499.18489369033	528.223649903159	367.128192205337	345.955036874804	426.652983736759	6.6733170911308e-05	6.41045780188184e-05	8.53355042620781e-05	6.93025980021872e-05	7.82325563118534e-05	0.000106372057758378	7.53606641788993e-05	7.36012852225612e-05	8.81413692719104e-05	1	0.846638185542194	0.778253674243239	1	1.00392237782832	0.887541357692685	1	0.876899451691587	0.672158159641534	0.894873050863197	0.961608432813827	0.851951083611969	CC16-RRP36-TRg-5	CC16	RRP36-TRg-5	single	0.902810855762998	0.0552579416777808	NA	NA	NA	NA	NA	NA	NA	NA	NA	NA	NA	NA	NA
CC16-GCR1-NRg-2	481.084296437906	482.979090658562	520.807605647883	464.290925890945	632.293129408303	714.539136281829	436.312092331261	506.725316815155	594.466138897166	8.76446300120004e-05	0.000100000006618407	0.000114714849511645	8.83534884406479e-05	9.90933589483166e-05	0.000143891698694534	8.95620923848274e-05	0.000107804860739466	0.000122809546552967	1	1.00560004657075	0.796576536036165	1	0.997431266017284	0.941721732048178	1	1.08074498658983	0.788032803305647	0.926547998016442	0.980041312650763	0.93311341995569	CC16-GCR1-NRg-2	CC16	GCR1-NRg-2	single	0.946567576874298	0.0291743797095077	NA	NA	NA	NA	NA	NA	NA	NA	NA	NA	NA	NA	NA
CC16-PRE4-NRg-4	514.386983018093	518.499196076206	485.560912235241	411.748326789805	805.325391978084	615.687936158089	400.89889823643	587.552729205575	474.277977171375	9.37117614177391e-05	0.000107354384572963	0.000106951293283267	7.83547534590934e-05	0.000126211079048347	0.00012398534733943	8.22928009374682e-05	0.0001250007411258	9.79801194808689e-05	1	1.0096625634456	0.694584554244819	1	1.43249877918054	0.914988359478618	1	1.36382881340402	0.684246398043601	0.882392568564914	1.02129973671716	0.919575924853823	CC16-PRE4-NRg-4	CC16	PRE4-NRg-4	single	0.9410894100453	0.0719091292871234	NA	NA	NA	NA	NA	NA	NA	NA	NA	NA	NA	NA	NA
CC16-PRE4-NRg-9	500.621582164624	500.431082006452	469.616994770297	477.581528764678	618.912222939282	470.318767542209	487.277561551858	514.92647064977	478.404360948547	9.12039608644842e-05	0.000103613412010168	0.00010343943194948	9.08826594019806e-05	9.69962952509308e-05	9.4711350230193e-05	0.000100023810368352	0.000109549640835713	9.88325806849974e-05	1	1.0012737805652	0.690248718966721	1	0.949153053349721	0.602603369384987	1	0.983369379848918	0.567849359660138	0.879181118883917	0.827377464028492	0.812944432550133	CC16-PRE4-NRg-9	CC16	PRE4-NRg-9	single	0.839834338487514	0.0348310916436149	NA	NA	NA	NA	NA	NA	NA	NA	NA	NA	NA	NA	NA
CC16-DSN1-NRg-2	378.58244378617	362.193753181423	441.767621333897	379.850722262692	520.815574893136	631.153450054501	351.023067205811	371.126434225007	523.855772795184	6.89706948664878e-05	7.49916060877529e-05	9.73052345066908e-05	7.22847131552418e-05	8.16225296597088e-05	0.000127099745071818	7.20547537573709e-05	7.89564527973962e-05	0.000108222295109158	1	0.958293674698219	0.85862748077475	1	1.0042127188107	1.01673733644689	1	0.983861822118302	0.863158399591922	0.94428858956594	1.00600612939431	0.94969130234274	CC16-DSN1-NRg-2	CC16	DSN1-NRg-2	single	0.966662007100996	0.0341799253306733	NA	NA	NA	NA	NA	NA	NA	NA	NA	NA	NA	NA	NA
CC16-GPI11-TRg-3	414.177626578096	401.694250003228	292.084363320107	408.53809628756	492.038151034232	376.896058062342	398.105974240507	391.786020043352	349.719929512273	7.5455476533874e-05	8.31701173732515e-05	6.4335492453665e-05	7.77438540256667e-05	7.71125145109964e-05	7.58981716635793e-05	8.17194954496231e-05	8.33517409311725e-05	7.22479265911013e-05	1	0.971464905611797	0.518911201075437	1	0.882106308294588	0.564515410807531	1	0.91579468037188	0.50808469274426	0.781823826263797	0.795814545508916	0.766683400688857	CC16-GPI11-TRg-3	CC16	GPI11-TRg-3	single	0.781440590820523	0.0145693531663403	NA	NA	NA	NA	NA	NA	NA	NA	NA	NA	NA	NA	NA
CC16-POP3-TRg-1	424.446501088247	376.371224187578	472.75604813198	362.257145075408	451.925752404029	522.453103329075	347.64257097406	318.437274046063	514.689845893778	7.73262748819925e-05	7.79270275622408e-05	0.000104130850488858	6.89366961427114e-05	7.08260753091972e-05	0.000105210002796264	7.13608369002952e-05	6.77469327930057e-05	0.000106328724974806	1	0.888201679366196	0.819568972729902	1	0.913702557403032	0.882504890943779	1	0.85239093163697	0.856302222000827	0.918463165903289	0.946573271960912	0.927014907609238	CC16-POP3-TRg-1	CC16	POP3-TRg-1	single	0.93068378182448	0.0144097187393841	NA	NA	NA	NA	NA	NA	NA	NA	NA	NA	NA	NA	NA
CC16-MNE1-TRg-5	603.917552555642	412.483753993556	355.052863124705	511.801908370797	714.757433785114	517.527856700256	468.302761928999	456.518029559848	450.531426766228	0.000110022569523476	8.54040659878197e-05	7.82051477749859e-05	9.73947184265285e-05	0.000112017214252077	0.000104218171743317	9.61288398033009e-05	9.71233545445836e-05	9.30743680904472e-05	1	0.684143699926673	0.432600223517328	1	1.02284891982925	0.618754824661102	1	0.907149971369357	0.556432893151982	0.673376676195954	0.846475172222523	0.795025243013061	CC16-MNE1-TRg-5	CC16	MNE1-TRg-5	single	0.771625697143846	0.0888899678919347	NA	NA	NA	NA	NA	NA	NA	NA	NA	NA	NA	NA	NA
CC16-RRP12-NRg-1	503.598654880812	451.602399212197	416.806822516465	450.850166678706	512.172404953641	554.322755571851	399.109148235483	456.62414476816	456.972697066615	9.17463282596812e-05	9.35035155425265e-05	9.18072843059247e-05	8.57957430756848e-05	8.02679668763568e-05	0.000111627815572594	8.19254176864697e-05	9.71459303561224e-05	9.44050569775943e-05	1	0.898234672802162	0.609006082762624	1	0.832029360705845	0.752345349156389	1	1.0646701192338	0.662236317306563	0.823110920840019	0.881386349108568	0.874249950583641	CC16-RRP12-NRg-1	CC16	RRP12-NRg-1	single	0.859582406844076	0.0317861450082378	NA	NA	NA	NA	NA	NA	NA	NA	NA	NA	NA	NA	NA
CC16-RSC6-TRg-2	356.693374901753	324.979129046311	292.596284645395	402.260917879921	409.957253572142	371.569976609451	332.537254391869	385.966757344757	304.024868596778	6.49829127711529e-05	6.72863808890008e-05	6.44482499809271e-05	7.65493215053187e-05	6.42487469691566e-05	7.48256217237258e-05	6.82601578611062e-05	8.21137037066435e-05	6.28078772030017e-05	1	0.912596005762375	0.603594309785933	1	0.746423743353001	0.565222631684582	1	1.08008384626053	0.5287899913475	0.822417263636977	0.772850082928559	0.802811609074532	CC16-RSC6-TRg-2	CC16	RSC6-TRg-2	single	0.799359651880023	0.0249632401182178	NA	NA	NA	NA	NA	NA	NA	NA	NA	NA	NA	NA	NA
CC16-CDC25-TRg-1	476.846223112096	330.170016460145	340.971371676237	464.460882994905	516.322409457106	410.302391303981	366.8330106726	370.559688638023	389.914088018184	8.68725317095727e-05	6.83611453783517e-05	7.51035107119076e-05	8.83858308841091e-05	8.09183580743189e-05	8.26254365441402e-05	7.53000720564944e-05	7.88358787367521e-05	8.05515557756777e-05	1	0.693549432073297	0.526151656782497	1	0.814191458781323	0.540557220172144	1	0.940021179816527	0.614773219310264	0.739188361210322	0.77044775884922	0.832550634431561	CC16-CDC25-TRg-1	CC16	CDC25-TRg-1	single	0.780728918163701	0.0475226808260711	NA	NA	NA	NA	NA	NA	NA	NA	NA	NA	NA	NA	NA
CC16-CDC25-TRg-9	501.445806670469	334.896643313015	175.263574765131	481.909187816169	580.243733114327	174.997239611842	454.117903889752	311.054472290991	153.972744261438	9.13541192720576e-05	6.93397855011059e-05	3.86041493749769e-05	9.17062029016673e-05	9.09361463041925e-05	3.52404071323959e-05	9.32171039415037e-05	6.6176255566782e-05	3.18089150365117e-05	1	0.668967357765496	0.257181091021684	1	0.881860647829223	0.22220445389941	1	0.637405345987874	0.196105443696303	0.500499166734031	0.49145140448544	0.405240020262328	CC16-CDC25-TRg-9	CC16	CDC25-TRg-9	single	0.4657301971606	0.0525810006210883	NA	NA	NA	NA	NA	NA	NA	NA	NA	NA	NA	NA	NA
CC16-YPP1-NRg-3	354.907594356584	291.842900906803	240.504829700185	327.669504886886	440.252820340453	232.972180448227	334.861001879387	302.687046391299	267.144620748142	6.4657576699444e-05	6.04255807066543e-05	5.29744094492615e-05	6.23547482794796e-05	6.89966863863133e-05	4.69152228213889e-05	6.87371551545896e-05	6.43961014005494e-05	5.51888620586663e-05	1	0.823667589358679	0.498631697005456	1	0.984058309181281	0.435065661880019	1	0.841157147434142	0.461419862085674	0.745716048859337	0.726103174113254	0.723341189914364	CC16-YPP1-NRg-3	CC16	YPP1-NRg-3	single	0.731720137628985	0.0121992330723964	NA	NA	NA	NA	NA	NA	NA	NA	NA	NA	NA	NA	NA
CC16-NFS1-NRg-9	443.494903247981	318.470375973626	313.03907085555	517.340792809117	563.540061284306	228.091248623879	405.153584165142	370.724952567534	274.735726818388	8.07965402221234e-05	6.59387545363598e-05	6.89510474022118e-05	9.84487553135431e-05	8.83183368240292e-05	4.59323157477857e-05	8.31661633331325e-05	7.88710383277869e-05	5.67570931711262e-05	1	0.719280925729553	0.519375292103185	1	0.797816073009019	0.269785538568491	1	0.851490896814139	0.39220206642397	0.740055375752413	0.540766229321913	0.67199997882865	CC16-NFS1-NRg-9	CC16	NFS1-NRg-9	single	0.650940527967659	0.101299883139983	NA	NA	NA	NA	NA	NA	NA	NA	NA	NA	NA	NA	NA
CC16-NFS1-NRg-8	471.465723068585	304.954398681422	198.182823005742	383.635168487364	433.077076961942	201.144104980515	341.721537683122	258.535519202874	177.261057086602	8.58923044623215e-05	6.31402942203413e-05	4.36524207218807e-05	7.30048845114322e-05	6.7872099574824e-05	4.05057826484428e-05	7.0145422200732e-05	5.50029468017251e-05	3.66200000603751e-05	1	0.647892443135802	0.309305227065343	1	0.826801955097691	0.320830511828882	1	0.704037418616469	0.300023592241509	0.556255759432147	0.602320568057844	0.557941417412871	CC16-NFS1-NRg-8	CC16	NFS1-NRg-8	single	0.572172581634287	0.0261225223658287	NA	NA	NA	NA	NA	NA	NA	NA	NA	NA	NA	NA	NA
CC16-UBA2-TRg-1	390.16558408051	345.061653167355	382.756874705737	444.776726190565	520.783312323355	405.058615161892	319.292856778743	432.01931088113	463.188943484194	7.10809280480558e-05	7.14444336574558e-05	8.43073273225242e-05	8.46399814097976e-05	8.16174734503984e-05	8.15694609952215e-05	6.55414709774348e-05	9.19112980954324e-05	9.5689258639981e-05	1	0.885861600214034	0.721847429420276	1	0.857570269828438	0.557266052648277	1	1.2591046663989	0.839041428653295	0.876652865973491	0.78764816592758	0.974961553867063	CC16-UBA2-TRg-1	CC16	UBA2-TRg-1	single	0.879754195256044	0.0936951973573406	NA	NA	NA	NA	NA	NA	NA	NA	NA	NA	NA	NA	NA
CC16-ARP2-NRg-3	340.532420621491	166.943084724211	111.471110437545	371.686644015801	296.551788619328	121.43743395695	311.426164567721	237.244913791218	112.599054582251	6.20386868443827e-05	3.45652842953409e-05	2.45530048333904e-05	7.07311079633438e-05	4.64757743990036e-05	2.44546978183694e-05	6.39266694925573e-05	5.04734104330108e-05	2.32616089138277e-05	1	0.491052701538381	0.240865852560956	1	0.584357070201687	0.199922831477702	1	0.708907693533532	0.209119277910214	0.435838864045176	0.399372518197873	0.441090530133159	CC16-ARP2-NRg-3	CC16	ARP2-NRg-3	single	0.425433970792069	0.0227221143968725	NA	NA	NA	NA	NA	NA	NA	NA	NA	NA	NA	NA	NA
CC16-MAK16-TRg-1	553.955764346929	492.303071730076	399.65310686953	463.032992664776	765.6550234459	563.603554966479	390.211099240034	461.057763428796	488.438736245887	0.000100920458989598	0.000101930521182899	8.80289487216053e-05	8.81141066596146e-05	0.000119993915068959	0.000113496754476466	8.00989088635831e-05	9.80891744104867e-05	0.000100905561801289	1	0.890175415291287	0.530859361397754	1	1.21108858313525	0.744815240497764	1	1.09952117370586	0.723977224885131	0.7770249575952	0.930638531019743	0.907851819150781	CC16-MAK16-TRg-1	CC16	MAK16-TRg-1	single	0.871838435921908	0.0828975591543965	NA	NA	NA	NA	NA	NA	NA	NA	NA	NA	NA	NA	NA
CC16-CEP3-NRg-1	470.420331794546	390.979129046311	341.560172546162	471.592291594231	549.903135713155	331.704595142758	450.378363060421	347.153628066855	394.869912194848	8.57018535743809e-05	8.0951569640372e-05	7.52332019884043e-05	8.97429214325342e-05	8.61811496592121e-05	6.67976535312523e-05	9.24494857454463e-05	7.38562832505949e-05	8.15753693793616e-05	1	0.832502654813114	0.534259819518144	1	0.854032129025129	0.430399301759501	1	0.717285524659209	0.507096892023556	0.769735395671663	0.702751253678769	0.731857645994634	CC16-CEP3-NRg-1	CC16	CEP3-NRg-1	single	0.734781431781689	0.0335876496963913	NA	NA	NA	NA	NA	NA	NA	NA	NA	NA	NA	NA	NA
CC16-GUK1-TRg-5	497.105602716773	428.737633708093	486.087408961102	459.080753530393	523.622139137648	499.366668615411	456.042111175665	366.183384551265	446.510655740757	9.05634146647467e-05	8.87694043854141e-05	0.000107067261237691	8.73620047011189e-05	8.2062376093519e-05	0.000100560927414563	9.361208733467e-05	7.79048282504812e-05	9.22437252091765e-05	1	0.863895247568818	0.719510417872925	1	0.835379138470892	0.66560600755335	1	0.74720808632898	0.566293144037572	0.872080570264769	0.841965608172593	0.773614660818516	CC16-GUK1-TRg-5	CC16	GUK1-TRg-5	single	0.829220279751959	0.0504550926882685	NA	NA	NA	NA	NA	NA	NA	NA	NA	NA	NA	NA	NA
CC16-GUK1-TRg-2	481.679015936249	489.727236618997	454.359467844817	529.709662001784	573.565660496156	570.436727090847	395.379512556409	451.68741063892	492.941637582178	8.77529768667598e-05	0.00010139719886494	0.000100078757323772	0.000100802522489029	8.98895547531273e-05	0.000114872797711219	8.11598327276247e-05	9.6095649429455e-05	0.000101835806999626	1	1.01839126969166	0.694085909534602	1	0.793048884158098	0.658955902918739	1	1.0630940825239	0.721100448315333	0.883362791259047	0.831411005176779	0.901837429269861	CC16-GUK1-TRg-2	CC16	GUK1-TRg-2	single	0.872203741901896	0.0365152514649861	NA	NA	NA	NA	NA	NA	NA	NA	NA	NA	NA	NA	NA
CC16-GPI12-NRg-6	596.781609857719	519.854214864014	316.388009283902	404.499489641232	629.26607047881	382.883811226977	425.042494340994	409.213323159486	310.235800274746	0.000108722533205149	0.000107634938928979	6.96886959381892e-05	7.69753165295743e-05	9.86189564550637e-05	7.71039670223978e-05	8.72487740191795e-05	8.70593669825161e-05	6.40909809041776e-05	1	0.87253784723787	0.3901000059785	1	1.13938644500009	0.579209657099716	1	0.895911868174092	0.422156990168997	0.673662909708373	0.840017870165469	0.703139481477492	CC16-GPI12-NRg-6	CC16	GPI12-NRg-6	single	0.738940087117111	0.0887679882631861	NA	NA	NA	NA	NA	NA	NA	NA	NA	NA	NA	NA	NA
CC16-RPS5-NRg-5	385.664658015941	367.222688447249	326.608597536391	391.631453824545	504.107118412413	396.02406955107	279.835035171588	322.913013549008	338.844996403247	7.02609428551043e-05	7.60328386578428e-05	7.1939917369271e-05	7.45265591010249e-05	7.90039703262142e-05	7.97501119227004e-05	5.74419359744009e-05	6.86991379775696e-05	7.00012963517558e-05	1	0.953757134408265	0.623145040899527	1	0.94275745672191	0.61877218825479	1	1.07381962534391	0.700347227487815	0.838995554564605	0.835073675237926	0.893710680684994	CC16-RPS5-NRg-5	CC16	RPS5-NRg-5	single	0.855926636829175	0.0327806461488648	NA	NA	NA	NA	NA	NA	NA	NA	NA	NA	NA	NA	NA
CC16-RPS5-NRg-2	389.947659322206	401.758274335291	427.381787674895	417.577814101859	475.353770962025	342.492343835642	339.826087934655	450.910997277876	478.004926524533	7.10412262017194e-05	8.31833735032866e-05	9.41365619961595e-05	7.94640914002821e-05	7.44977284467029e-05	6.89700572607194e-05	6.97563418876561e-05	9.59304689431322e-05	9.87500623424359e-05	1	1.03199275486875	0.806456722025835	1	0.8337469109021	0.50188038096385	1	1.23475839558766	0.813560923137892	0.93419704773705	0.749537805950774	0.962163198482701	CC16-RPS5-NRg-2	CC16	RPS5-NRg-2	single	0.881966017390175	0.115535491454622	NA	NA	NA	NA	NA	NA	NA	NA	NA	NA	NA	NA	NA
CC16-RPC19-NRg-1	457.582907079753	443.11531879807	510.128132964166	505.692025430577	687.46901245001	533.999151760676	464.308726753621	481.152619931289	551.602664220587	8.3363113050598e-05	9.17462798484794e-05	0.000112362552639459	9.62320218463692e-05	0.000107740556473076	0.000107535110600264	9.53089813724833e-05	0.000102364317441521	0.000113954468787763	1	0.969985198574585	0.820315380876334	1	0.995684469298233	0.646161726187415	1	0.964326018907484	0.687122124429385	0.931086727520337	0.856854726722122	0.8724376021981	CC16-RPC19-NRg-1	CC16	RPC19-NRg-1	single	0.88679301881352	0.0391427640219522	NA	NA	NA	NA	NA	NA	NA	NA	NA	NA	NA	NA	NA
CC16-TIM54-TRg-1	443.430753287188	523.00798753664	610.460929729108	399.312393408358	544.016435408221	556.598599683045	368.346814693329	407.294260797082	613.889319139299	8.07848532898734e-05	0.000108287922244894	0.000134462194728316	7.59882241237248e-05	8.52585824523156e-05	0.000112086118076257	7.56108116805846e-05	8.66510900643042e-05	0.000126822141723784	1	1.18141001548135	1.01298598549618	1	0.997823991455778	0.852935298151728	1	1.02896179088049	0.963934628952631	1.02754099078977	0.94777441225229	0.992006204214646	CC16-TIM54-TRg-1	CC16	TIM54-TRg-1	single	0.989107202418903	0.0399622311871212	NA	NA	NA	NA	NA	NA	NA	NA	NA	NA	NA	NA	NA
CC16-TEN1-TRg-2	352.217691543717	331.073005512314	349.936738955163	325.237841752244	469.922769883051	386.889309644542	332.965935296249	330.974081024826	304.175827145295	6.41675263308338e-05	6.85481077395382e-05	7.70782529143359e-05	6.18920084138536e-05	7.36465786961576e-05	7.79105820028185e-05	6.83481534941324e-05	7.04141149637284e-05	6.28390634214902e-05	1	0.941522582851888	0.731054486425679	1	1.05823014669302	0.727901186209345	1	0.925000690183813	0.528371418397269	0.889317481059149	0.904259542817188	0.780862086973699	CC16-TEN1-TRg-2	CC16	TEN1-TRg-2	single	0.858146370283345	0.0673458360807078	NA	NA	NA	NA	NA	NA	NA	NA	NA	NA	NA	NA	NA
CC16-SAH1-NRg-4	471.526631019489	482.401191484764	447.527845777003	468.627125436046	628.389016052782	568.640035084887	419.975457281176	442.320446503363	471.014727050528	8.59034007605406e-05	9.98803535685705e-05	9.85740010780278e-05	8.91786571764988e-05	9.8481503958724e-05	0.000114510985388225	8.62086597311615e-05	9.41028453782738e-05	9.73059712974692e-05	1	1.02475555685335	0.698369412370391	1	0.982100366015418	0.742500546594238	1	0.980078765808254	0.648671770558613	0.88624277751509	0.900293192229351	0.855909439219477	CC16-SAH1-NRg-4	CC16	SAH1-NRg-4	single	0.880815136321306	0.0226842202754849	NA	NA	NA	NA	NA	NA	NA	NA	NA	NA	NA	NA	NA
CC16-SAH1-NRg-5	445.043537054508	427.584893066827	442.358771598076	495.124186007511	663.006167790841	360.119187190121	403.178401376954	431.657289906889	371.15242234743	8.10786725594333e-05	8.85307313786826e-05	9.7435443268734e-05	9.42209864669533e-05	0.000103906724767557	7.25196968873137e-05	8.27607161624903e-05	9.18342788121685e-05	7.66756215502597e-05	1	0.962360946091736	0.731380736589686	1	0.980749596271487	0.44506033219451	1	0.996299007081313	0.53243851628186	0.892526633525469	0.733045302941598	0.79375605517425	CC16-SAH1-NRg-5	CC16	SAH1-NRg-5	single	0.806442663880439	0.0804940136379624	NA	NA	NA	NA	NA	NA	NA	NA	NA	NA	NA	NA	NA
CC16-SAH1-NRg-3	477.200553861907	449.090511657684	424.465541632939	478.298413358277	493.534438654433	546.277332140367	394.81415828541	424.933794329839	510.994784978283	8.6937084195902e-05	9.29834334583653e-05	9.34942197526632e-05	9.10190808806737e-05	7.73470136053916e-05	0.000110007652889417	8.10437820557794e-05	9.04038677387254e-05	0.000105565369880503	1	0.942651312489977	0.654504856442951	1	0.755741434549498	0.698877417427416	1	1.00155874926093	0.748579919843419	0.853382532455935	0.843866137739534	0.905700345026533	CC16-SAH1-NRg-3	CC16	SAH1-NRg-3	single	0.867649671740667	0.0332946053472685	NA	NA	NA	NA	NA	NA	NA	NA	NA	NA	NA	NA	NA
CC16-ATP15-NRg-5	490.906436645224	319.238207305396	175.004525019153	437.663626029818	501.837849171927	165.628070995962	415.847922734155	345.624788656105	198.363207112682	8.94340416614148e-05	6.60977327193575e-05	3.85470901993743e-05	8.32863749148532e-05	7.86483290880938e-05	3.33536727059101e-05	8.53613977897227e-05	7.35310255334459e-05	4.09794501727118e-05	1	0.651379779809917	0.262314274463747	1	0.839803479956887	0.231568913303443	1	0.773425030176046	0.275893207712113	0.503221314756698	0.498086541797315	0.54372802694493	CC16-ATP15-NRg-5	CC16	ATP15-NRg-5	single	0.515011961166314	0.0250010159531059	NA	NA	NA	NA	NA	NA	NA	NA	NA	NA	NA	NA	NA
CC16-SCD5-TRg-5	451.757988156131	391.496138369875	535.457884088113	412.603551866077	614.296391255671	565.441823747502	397.235533286516	402.49422437232	538.564632090088	8.23019209316889e-05	8.10586155493526e-05	0.00011794176952654	7.85175008114039e-05	9.62728993375557e-05	0.000113866939402843	8.15408194181605e-05	8.56298913178744e-05	0.000111260968335642	1	0.868040079688014	0.87214932611047	1	1.09043482409175	0.83857465901048	1	0.942886546839565	0.784159058055996	0.93554609538154	0.954652747483166	0.912408403070657	CC16-SCD5-TRg-5	CC16	SCD5-TRg-5	single	0.934202415311788	0.0211542020839376	NA	NA	NA	NA	NA	NA	NA	NA	NA	NA	NA	NA	NA
CC16-ARB1-NRg-2	490.984250108548	476.695282034588	416.504786257845	507.913458062974	611.538741229858	595.466600164676	389.512054014728	428.256172497037	458.408846734931	8.94482178302349e-05	9.86989546347087e-05	9.17407567752612e-05	9.66547553340666e-05	9.58407187694743e-05	0.000119913236746432	7.99554153548072e-05	9.11106974623512e-05	9.47017482069304e-05	1	0.972504072914535	0.624200063069437	1	0.881838316864786	0.717388572511904	1	1.02312949642601	0.680685519884987	0.842271713658171	0.873993426581643	0.877649137868105	CC16-ARB1-NRg-2	CC16	ARB1-NRg-2	single	0.864638092702639	0.0194559050142402	NA	NA	NA	NA	NA	NA	NA	NA	NA	NA	NA	NA	NA
CC16-ARB1-NRg-4	394.099349821188	431.057525041915	423.641577109952	442.265743710712	523.166300248491	511.039619908726	293.25457725637	340.535883450495	415.448536771883	7.17975871563418e-05	8.92497339757073e-05	9.33127305323975e-05	8.41621472563892e-05	8.19909367490681e-05	0.000102911590527453	6.01965748878849e-05	7.24483704956925e-05	8.58266654374985e-05	1	1.09558896387906	0.79097768333441	1	0.866385489987442	0.707062879506475	1	1.08060247655184	0.819382827632196	0.936239924862015	0.866787271618765	0.945828325593069	CC16-ARB1-NRg-4	CC16	ARB1-NRg-4	single	0.916285174024616	0.0431337004450025	NA	NA	NA	NA	NA	NA	NA	NA	NA	NA	NA	NA	NA
CC16-PUP2-TRg-1	401.717923190509	407.56214998916	478.394057123552	401.240005946494	493.598062729132	610.304586199257	367.807235547465	384.826488862151	575.954753921077	7.31855498254987e-05	8.43850561744929e-05	0.000105372697470354	7.63550443276291e-05	7.73569848085862e-05	0.000122901264843579	7.55000518869412e-05	8.18711137256542e-05	0.000118985317305531	1	1.01622709950807	0.876265957464386	1	0.900998212174034	0.930741702662124	1	0.97362690387331	0.905696151897181	0.959140075770788	0.961983924734226	0.963929498600828	CC16-PUP2-TRg-1	CC16	PUP2-TRg-1	single	0.961684499701947	0.0024087100850236	NA	NA	NA	NA	NA	NA	NA	NA	NA	NA	NA	NA	NA
CC16-CCT8-TRg-2	20.9515978402654	12.5686108915595	2.4373477325667	28.0251821802325	25.5399981986137	3.83317212436783	13.5812242458764	15.631019593311	15.6925740558169	3.8169922703085e-06	2.60230969963181e-06	5.3685847771197e-07	5.33312729525503e-06	4.00264385507864e-06	7.7191244028133e-07	2.78782752526773e-06	3.32547010096882e-06	3.24189685154987e-06	NA	NA	NA	NA	NA	NA	NA	NA	NA	NA	NA	NA	CC16-CCT8-TRg-2	CC16	CCT8-TRg-2	single	NA	NA	NA	NA	NA	NA	NA	NA	NA	NA	NA	NA	NA	NA	NA
CC16-MCM4-TRg-1	422.720007489038	382.940905498246	280.308823787349	336.989062745365	382.378608772208	385.967909672144	316.934195346492	274.785837919542	365.739530564263	7.70117397914872e-05	7.92872690038565e-05	6.17417721800558e-05	6.41282385667192e-05	5.99266051944621e-05	7.77250333037013e-05	6.50573068737744e-05	5.8460171629632e-05	7.55573832824515e-05	1	0.907396484659511	0.487927547333491	1	0.831060218651043	0.700845291673679	1	0.8068134374153	0.667447679182265	0.752181135929677	0.858078883758881	0.837998417379681	CC16-MCM4-TRg-1	CC16	MCM4-TRg-1	single	0.816086145689413	0.0562467242316877	NA	NA	NA	NA	NA	NA	NA	NA	NA	NA	NA	NA	NA
CC16-LSM4-TRg-1	449.819590524812	498.176131872807	631.376305754967	414.043199910344	775.638371796981	893.787302214471	392.880620597235	504.862378767254	875.051395100008	8.19487808594168e-05	0.000103146528385907	0.000139069086385171	7.87914625016817e-05	0.000121558511417785	0.000179988144325406	8.06468834043286e-05	0.000107408524163897	0.000180775082062938	1	1.1093349262289	1.03281202678023	1	1.37204495284918	1.32091627774018	1	1.19580476144994	1.2882121118936	1.02505839948984	1.13510930994503	1.10768664847355	CC16-LSM4-TRg-1	CC16	LSM4-TRg-1	single	1.08928478596947	0.0572867535362096	NA	NA	NA	NA	NA	NA	NA	NA	NA	NA	NA	NA	NA
CC16-NOP53-NRg-1	385.928900635451	294.965712638632	246.176644839074	420.624463799504	515.228883595132	329.39337954017	353.441842959934	345.263131929485	281.765616329344	7.03090829561051e-05	6.10721536119639e-05	5.42237026874165e-05	8.00438617852559e-05	8.07469800445414e-05	6.63322280251895e-05	7.25512575704821e-05	7.34540837431801e-05	5.82093836998343e-05	1	0.765565527724386	0.469365234638599	1	0.897140338356824	0.479189293475744	1	0.90903398280793	0.461088675549235	0.715736209448321	0.744691958766084	0.733966946276206	CC16-NOP53-NRg-1	CC16	NOP53-NRg-1	single	0.731465038163537	0.0146391090163119	NA	NA	NA	NA	NA	NA	NA	NA	NA	NA	NA	NA	NA
CC16-ATP3-TRg-4	342.246177305336	370.843894550415	400.581578917804	278.187477391779	570.250459557948	671.662051113902	284.549375623778	317.1621420063	554.740994363176	6.23509015053026e-05	7.67826032776517e-05	8.82334571238223e-05	5.29384329898379e-05	8.93699944712323e-05	0.000135257242852146	5.84096519798331e-05	6.74756508431813e-05	0.000114602810007769	1	1.08535213152617	0.861239104519504	1	1.50135286995648	1.47740649168132	1	1.0372216698073	1.12757917755891	0.962703505254932	1.18425757142929	1.04430596223944	CC16-ATP3-TRg-4	CC16	ATP3-TRg-4	single	1.06375567964122	0.112050299820458	NA	NA	NA	NA	NA	NA	NA	NA	NA	NA	NA	NA	NA
CC16-AFG2-NRg-3	415.388604023038	433.423857786933	527.513183491751	482.340792809117	595.49711210756	613.673613441916	373.035763185713	388.564631799339	562.139940854219	7.56760941489171e-05	8.97396791819076e-05	0.00011619184282915	9.17883363327315e-05	9.33266650200382e-05	0.000123579709211815	7.65733154604336e-05	8.26663966242878e-05	0.000116131343264886	1	1.04514457789486	0.934437186002495	1	0.904233052303268	0.778520808635344	1	0.969305492781854	0.871582290754862	0.984045832665452	0.904195217747441	0.950775371022504	CC16-AFG2-NRg-3	CC16	AFG2-NRg-3	single	0.946338807145133	0.0401097556708416	NA	NA	NA	NA	NA	NA	NA	NA	NA	NA	NA	NA	NA
CC16-PRO3-NRg-3	263.249188191032	282.178349486521	270.323442630262	240.721038557017	307.034546774782	260.157177696453	242.650368715005	286.854508715753	289.512166734492	4.79591162521773e-05	5.84245516255105e-05	5.95423582615e-05	4.58086564081673e-05	4.81186385522785e-05	5.23896541498229e-05	4.98090131399933e-05	6.10277587055519e-05	5.9809727740238e-05	1	1.07367980498432	0.75559320167105	1	0.93417428096645	0.661315241338801	1	1.10009097324062	0.690081345840565	0.918474885572559	0.855497128343627	0.892273363172531	CC16-PRO3-NRg-3	CC16	PRO3-NRg-3	single	0.888748459029572	0.0316365008859921	NA	NA	NA	NA	NA	NA	NA	NA	NA	NA	NA	NA	NA
CC16-NRD1-NRg-10	429.901341461	335.731479907682	188.747781225091	352.861982534538	420.795039658377	283.095378026741	369.864367457027	261.984429111593	222.671120989836	7.83200455574944e-05	6.95126370108433e-05	4.15742264208258e-05	6.7148818459425e-05	6.59472513129463e-05	5.70088785462579e-05	7.59223208118008e-05	5.57366959160368e-05	4.60011724972836e-05	1	0.782242487090619	0.32306092149914	1	0.873414610907412	0.49092446665056	1	0.659144849206567	0.348205659511063	0.596828948959456	0.748838297504091	0.597332089431823	CC16-NRD1-NRg-10	CC16	NRD1-NRg-10	single	0.647666445298457	0.0876177553160477	NA	NA	NA	NA	NA	NA	NA	NA	NA	NA	NA	NA	NA
CC16-SEC61-TRg-2	427.627371766625	402.302078086464	432.237992082363	394.351497496977	568.411632743656	542.125228741818	293.40432976822	385.330150702185	490.475257382651	7.79057704834634e-05	8.32959671533395e-05	9.52062060485108e-05	7.50441771154394e-05	8.90818124286361e-05	0.000109171515047785	6.02273146921143e-05	8.19782668374544e-05	0.00010132628254716	1	0.942334119647734	0.743753142695864	1	1.05568456993764	0.841207027185811	1	1.22212140354581	0.966863151623473	0.895059022897741	0.951143399741612	1.01707178561093	CC16-SEC61-TRg-2	CC16	SEC61-TRg-2	single	0.954424736083429	0.061072530178203	NA	NA	NA	NA	NA	NA	NA	NA	NA	NA	NA	NA	NA
CC16-RHO3-TRg-4	328.923805451227	353.496099982126	442.793726494049	323.035156859025	621.133898015516	507.073339638975	402.00123240631	406.461079233591	514.263837771712	5.99238126132286e-05	7.31907716534748e-05	9.75312479092476e-05	6.14728425775238e-05	9.73444775030482e-05	0.000102112873177298	8.25190778536871e-05	8.6473832249385e-05	0.00010624071682619	1	1.07648369650221	0.990552562321613	1	1.40828369699987	0.960522969345535	1	0.940891310634382	0.739899997253242	1.00721547752173	1.03476596351181	0.893149230915952	CC16-RHO3-TRg-4	CC16	RHO3-TRg-4	single	0.978376890649829	0.0750837719308079	NA	NA	NA	NA	NA	NA	NA	NA	NA	NA	NA	NA	NA
CC16-SNF2-TRg-6	488.504861447039	674.754069434354	567.708493157846	551.288761696695	831.585294666052	750.716841978124	480.426739315714	641.585048332549	597.818910638166	8.89965192329145e-05	0.000139706692720853	0.000125045398056486	0.000104908975208938	0.000130326546767317	0.000151177054056031	9.86175372331126e-05	0.000136496015677157	0.000123502188825194	1	1.38354968115158	0.855121595102879	1	1.10479671060367	0.833266242335723	1	1.24272472663781	0.719708946702682	0.994347592071701	0.954411108014092	0.923055217280489	CC16-SNF2-TRg-6	CC16	SNF2-TRg-6	single	0.957271305788761	0.0357321455320744	NA	NA	NA	NA	NA	NA	NA	NA	NA	NA	NA	NA	NA
CC16-SMD2-NRg-3	412.897636157527	291.138100263485	341.127436717426	372.044311078315	472.39033610723	300.306662080064	342.819548362039	332.241525136899	276.990493299437	7.52222860355344e-05	6.02796529214568e-05	7.51378861271662e-05	7.07991711774005e-05	7.40332971566446e-05	6.0474834115933e-05	7.0370811630897e-05	7.06837613213563e-05	5.72229007773158e-05	1	0.70627654437124	0.60791887398168	1	0.929953101600139	0.493920516857981	1	0.901853945378804	0.467319290877802	0.78888204016982	0.759601952937731	0.737238251275038	CC16-SMD2-NRg-3	CC16	SMD2-NRg-3	single	0.761907414794196	0.0258989690650213	NA	NA	NA	NA	NA	NA	NA	NA	NA	NA	NA	NA	NA
CC16-RSC4-TRg-2	489.269335713341	372.909982945197	312.868386971448	520.468926046223	506.920828090132	341.673211681005	422.512437180057	462.98580149478	307.194111311088	8.91357922557919e-05	7.72103833972232e-05	6.89134519910341e-05	9.90440318274553e-05	7.94449365966077e-05	6.88051029409332e-05	8.67294273928324e-05	9.84993608928006e-05	6.34626045881186e-05	1	0.763438659286779	0.470527551111931	1	0.713345688895602	0.401700980994785	1	1.01970852798885	0.42052112014029	0.716154164781649	0.655037917461364	0.719985020967507	CC16-RSC4-TRg-2	CC16	RSC4-TRg-2	single	0.697059034403506	0.0364417283697975	NA	NA	NA	NA	NA	NA	NA	NA	NA	NA	NA	NA	NA
CC16-RSC4-TRg-1	387.522462422433	281.453901859616	149.10829285536	407.363868936794	368.59744099066	139.774251857284	379.896107406784	245.753336668758	167.283486018525	7.05994003376023e-05	5.82745559654781e-05	3.28430982772659e-05	7.75204012789573e-05	5.77668123038104e-05	2.81473099404444e-05	7.79815431802666e-05	5.22835614418271e-05	3.45587540138908e-05	1	0.72749251420014	0.283123741959307	1	0.662711519857639	0.209957521606587	1	0.601980544930877	0.25468457946797	0.543604020240973	0.432966147669376	0.482549887879414	CC16-RSC4-TRg-1	CC16	RSC4-TRg-1	single	0.486373351929921	0.0554179471814084	NA	NA	NA	NA	NA	NA	NA	NA	NA	NA	NA	NA	NA
CC16-TIF34-TRg-2	449.907131063001	396.740691414424	270.563261629496	397.910240842447	518.409690950736	344.001912148835	349.92486494423	405.462269492967	286.122532836474	8.19647291207452e-05	8.21444914170851e-05	5.95951816076048e-05	7.57213977361823e-05	8.12454780834639e-05	6.9274049495506e-05	7.18293250008966e-05	8.62613373504328e-05	5.91094701902143e-05	1	0.883287338771988	0.442504123019155	1	0.954207236475582	0.529008326751377	1	1.07826006197604	0.472924355809951	0.716517889932663	0.785605612338512	0.766130777893876	CC16-TIF34-TRg-2	CC16	TIF34-TRg-2	single	0.756084760055017	0.0356226080266581	NA	NA	NA	NA	NA	NA	NA	NA	NA	NA	NA	NA	NA
CC16-BET1-NRg-1	552.866371679602	402.570483015537	262.679342356699	425.457168332086	546.583771862718	400.572595624389	352.13377386463	325.754709051945	288.604516234578	0.000100721991864455	8.33515399414845e-05	5.78586428106805e-05	8.09635142708975e-05	8.56609369632126e-05	8.06660801461512e-05	7.22827493003276e-05	6.93037033659412e-05	5.96222180756339e-05	1	0.729356554656096	0.349604583980456	1	0.940926280827735	0.576118945666954	1	0.860856766880738	0.474034407109397	0.612805698655056	0.811489215926628	0.735384277801424	CC16-BET1-NRg-1	CC16	BET1-NRg-1	single	0.719893064127702	0.100243544852846	NA	NA	NA	NA	NA	NA	NA	NA	NA	NA	NA	NA	NA
CC16-CDC8-NRg-2	514.363129147115	485.156561664718	596.161112537727	450.122021813262	683.081721949449	803.145875756129	401.629683411493	489.0064001518	631.267982537842	9.37074156851684e-05	0.000100450848319918	0.000131312468496663	8.56571787933252e-05	0.000107052977671154	0.000161735051999274	8.24428097282231e-05	0.0001040351944529	0.000130412364331973	1	0.944778966355812	0.852835336537632	1	1.11146838633157	1.09181973626326	1	1.13301749686118	0.90908058676238	0.940091658230079	1.0434621720676	0.986363857854485	CC16-CDC8-NRg-2	CC16	CDC8-NRg-2	single	0.989972562717388	0.0517796566795195	NA	NA	NA	NA	NA	NA	NA	NA	NA	NA	NA	NA	NA
CC16-PRP42-TRg-2	478.78739945972	556.542503005574	693.611512850369	520.614753996229	707.481221860309	906.37353604768	436.588804642138	511.814768392197	774.23658203315	8.72261780123834e-05	0.00011523118714745	0.00015277722416744	9.90717825487739e-05	0.000110876881949678	0.000182522721473763	8.9618893316973e-05	0.000108887632016716	0.000159947955556571	1	1.16432376193179	1.06596992931084	1	0.995298057388928	1.06531370203596	1	1.09090791951784	1.02568857086048	1.04214296627245	1.01999145860893	1.02045528873008	CC16-PRP42-TRg-2	CC16	PRP42-TRg-2	single	1.02752990453715	0.0126574074973944	NA	NA	NA	NA	NA	NA	NA	NA	NA	NA	NA	NA	NA
CC16-RRB1-TRg-2	302.151689453786	306.258847932594	404.167377589073	360.523179494589	454.919025960407	308.604663593493	257.644020725054	329.107025827364	468.844996403247	5.50464299619805e-05	6.3410378239036e-05	8.90232773002037e-05	6.86067265065239e-05	7.12951829384866e-05	6.21458601982135e-05	5.28867707133277e-05	7.00169024723132e-05	9.68577310706515e-05	1	1.01527046815954	0.984254937893889	1	0.924177985156374	0.523788621973854	1	1.18868001758934	1.05250372412374	0.996940785389569	0.777894218762276	1.04089060179229	CC16-RRB1-TRg-2	CC16	RRB1-TRg-2	single	0.938575201981379	0.140878246605541	NA	NA	NA	NA	NA	NA	NA	NA	NA	NA	NA	NA	NA
CC16-SPC24-TRg-1	480.904583470889	408.612719525796	467.530108286579	478.576702933887	590.353491635634	491.760472275242	410.223603637272	380.284920845881	518.195916130256	8.76118896448356e-05	8.46025748262287e-05	0.00010297976725501	9.10720387427182e-05	9.25205537308084e-05	9.90292149352633e-05	8.42068898230391e-05	8.09049036483484e-05	0.000107053036870389	1	0.8510814039532	0.715355697469441	1	0.9034732400193	0.628765684670092	1	0.862653395073642	0.730613620558328	0.868099092879715	0.834346746760303	0.876877644043442	CC16-SPC24-TRg-1	CC16	SPC24-TRg-1	single	0.859774494561154	0.0224542536905879	NA	NA	NA	NA	NA	NA	NA	NA	NA	NA	NA	NA	NA
CC16-ILS1-NRg-1	500.817506226284	444.684961720989	524.663070366272	425.638385707891	587.662587868693	644.524954938877	358.226011301589	423.858625865314	652.132627187901	9.12396545922192e-05	9.20712717699029e-05	0.000115564067246123	8.09979995180252e-05	9.20988336765e-05	0.000129792457694848	7.35333071962682e-05	9.01751276644815e-05	0.000134722748693337	1	0.889387615317913	0.770854421502766	1	1.01121142265336	0.9265859651095	1	1.10106202592591	1.05291481264225	0.898648509050714	0.976672841075888	1.03030288715487	CC16-ILS1-NRg-1	CC16	ILS1-NRg-1	single	0.968541412427156	0.0662027863265573	NA	NA	NA	NA	NA	NA	NA	NA	NA	NA	NA	NA	NA
CC16-GFA1-TRg-2	598.65979395591	528.92741231507	604.541594603819	643.676934212525	833.959817103534	783.404235002081	537.033738686725	562.697114837742	709.763082274844	0.000109064703489232	0.000109513529167572	0.000133158381898505	0.000122490230575422	0.000130698683349678	0.00015775954096163	0.000110237296108476	0.000119712755788182	0.000146628506807666	1	0.884981352533997	0.74304902399738	1	0.948925002299752	0.744740095597397	1	0.975036770079633	0.764409822694545	0.885962399935119	0.896467245366662	0.908774859137972	CC16-GFA1-TRg-2	CC16	GFA1-TRg-2	single	0.897068168146584	0.0114180955006093	NA	NA	NA	NA	NA	NA	NA	NA	NA	NA	NA	NA	NA
CC16-SEC21-NRg-10	414.530799616546	256.97194321454	163.863078820877	373.424440542827	331.498571825203	99.6388074434041	391.762799617806	264.462913380912	114.110586471056	7.55198181066801e-05	5.32056076944444e-05	3.60930374741122e-05	7.10618066197265e-05	5.19526552494242e-05	2.00649573003571e-05	8.04174274997389e-05	5.62639887956945e-05	2.35738732022678e-05	1	0.620936287427954	0.290867822107498	1	0.650180041038247	0.163272314727428	1	0.628187744831453	0.168467901657876	0.530248383909971	0.348209973016511	0.353619202683772	CC16-SEC21-NRg-10	CC16	SEC21-NRg-10	single	0.410692519870085	0.103573734175906	NA	NA	NA	NA	NA	NA	NA	NA	NA	NA	NA	NA	NA
CC16-RPC10-NRg-1	506.11880292572	385.786139182008	250.953750634669	546.780440853384	540.505577595215	266.382643092728	513.490602380557	407.054836538612	325.376811384552	9.22054524601733e-05	7.98763698421955e-05	5.52759242112576e-05	0.00010405105218847	8.47083587075056e-05	5.36433192684271e-05	0.000105404579835096	8.66001530023783e-05	6.72189314922436e-05	1	0.763505700489449	0.364848522080118	1	0.72400559098597	0.298112180310593	1	0.73768048709079	0.366495395561341	0.63313971148592	0.559769185926391	0.629794309320054	CC16-RPC10-NRg-1	CC16	RPC10-NRg-1	single	0.607567735577455	0.0414285401682433	NA	NA	NA	NA	NA	NA	NA	NA	NA	NA	NA	NA	NA
CC16-RPB10-TRg-3	520.697774623004	389.33307741501	304.981378615318	505.31289085065	582.916525514707	416.854905406941	424.522150747649	390.883621312219	294.837194803959	9.48614705215086e-05	8.06107574246715e-05	6.71762327821382e-05	9.61598734134426e-05	9.13550279342571e-05	8.39449617277446e-05	8.71419627210328e-05	8.3159757293661e-05	6.09098144227297e-05	1	0.748951538414747	0.430981843389672	1	0.844891033224979	0.504790655626853	1	0.856830650345497	0.40169491898047	0.684819013071237	0.753283168507112	0.680680882173221	CC16-RPB10-TRg-3	CC16	RPB10-TRg-3	single	0.706261021250523	0.0407749038171463	NA	NA	NA	NA	NA	NA	NA	NA	NA	NA	NA	NA	NA
CC16-RPB10-TRg-2	320.111392318774	257.76962668025	252.333406127004	356.746162595555	263.35363129883	350.310650109706	339.058172733208	311.27164586893	261.122191816219	5.83183544965835e-05	5.33707667114561e-05	5.55798118090284e-05	6.78879689338048e-05	4.1272939247432e-05	7.05444837876458e-05	6.9598711390073e-05	6.62224588381583e-05	5.39447007551327e-05	1	0.806582413234984	0.580022702411617	1	0.540673036477235	0.60087038367619	1	0.854305536965938	0.44543464138892	0.792134017169832	0.747683910022833	0.714003641452964	CC16-RPB10-TRg-2	CC16	RPB10-TRg-2	single	0.75127385621521	0.0391887061238679	NA	NA	NA	NA	NA	NA	NA	NA	NA	NA	NA	NA	NA
CC16-YNL181W-TRg-1	513.466186362169	564.554925769641	524.783806439646	491.35743449574	787.463808809723	553.228062052462	418.499166452161	528.563441539963	567.014727050528	9.35440093567753e-05	0.000116890145775129	0.000115590660983115	9.35041823736674e-05	0.000123411801007885	0.000111407369550736	8.59056204665181e-05	0.000112450880815127	0.000117138415397577	1	1.10131736801294	0.752038282695447	1	1.17378291120898	0.688959094941296	1	1.1753045041042	0.783635614238634	0.920492300460818	0.900815858626932	0.943024960938368	CC16-YNL181W-TRg-1	CC16	YNL181W-TRg-1	single	0.921444373342039	0.0211206513053623	NA	NA	NA	NA	NA	NA	NA	NA	NA	NA	NA	NA	NA
CC16-RAD3-NRg-1	452.04261046734	408.994571128961	487.495519007844	416.6335598771	508.001725552221	619.594328906962	384.277178386529	433.074062812445	589.379104136691	8.23537738342755e-05	8.46816365570206e-05	0.000107377416332118	7.92844020071023e-05	7.96143354959717e-05	0.000124772004724396	7.8880848724919e-05	9.21356945905292e-05	0.000121758626422525	1	0.906267290130299	0.793528677723072	1	0.893029178041586	0.909996983052415	1	1.04873426381379	0.887083629752643	0.910741932381122	0.953383479005927	0.9675512551675	CC16-RAD3-NRg-1	CC16	RAD3-NRg-1	single	0.94389222218485	0.0295700482903639	NA	NA	NA	NA	NA	NA	NA	NA	NA	NA	NA	NA	NA
CC16-NOP10-TRg-1	496.306853086851	511.847984288106	487.921336980832	484.163290096131	705.78733557239	570.571345624154	395.572743084595	532.695742454555	467.004585504278	9.04178973067595e-05	0.000105977262383422	0.000107471208442987	9.21351533476715e-05	0.000110611415073416	0.000114899906778379	8.11994972950781e-05	0.000113330020084171	9.647752433862e-05	1	1.03302031305819	0.723387351899721	1	1.0676692003413	0.72111556169016	1	1.25314331902947	0.682824679764474	0.898855032209912	0.902445233715655	0.907052137803714	CC16-NOP10-TRg-1	CC16	NOP10-TRg-1	single	0.902784134576427	0.00410904798877553	NA	NA	NA	NA	NA	NA	NA	NA	NA	NA	NA	NA	NA
CC16-BFR2-TRg-3	379.567390402888	337.325853195491	254.517882280261	369.779387827106	422.973765557866	249.120697578045	329.394807783293	304.628723681855	307.542056245449	6.91501338597017e-05	6.98427493126319e-05	5.60609719350809e-05	7.03681615256166e-05	6.62887025442922e-05	5.01671616491186e-05	6.76151056188732e-05	6.48091896023092e-05	6.35344858220834e-05	1	0.890182125670673	0.493401857026997	1	0.83777123239058	0.412243560210191	1	0.860601260836153	0.540010480069123	0.753142396567298	0.685993562559472	0.777875290230408	CC16-BFR2-TRg-3	CC16	BFR2-TRg-3	single	0.739003749785726	0.0475445997938732	NA	NA	NA	NA	NA	NA	NA	NA	NA	NA	NA	NA	NA
CC16-MCM2-TRg-6	413.864981798851	437.449658570931	521.505482504586	441.585799011483	561.33670032352	593.588547742955	381.893316577138	386.35514614909	559.190260370391	7.5398518457701e-05	9.05732144484038e-05	0.000114868566234915	8.4032755354085e-05	8.79730247710829e-05	0.000119535040312567	7.83915117219847e-05	8.2196332696304e-05	0.000115521974792921	1	1.05873564983068	0.92719604404347	1	0.931028659412955	0.822540295603202	1	0.94143972449123	0.846899671267538	0.983314739647803	0.926234450460408	0.937316516022368	CC16-MCM2-TRg-6	CC16	MCM2-TRg-6	single	0.94895523537686	0.030267717036285	NA	NA	NA	NA	NA	NA	NA	NA	NA	NA	NA	NA	NA
CC16-MCM2-TRg-4	531.926816336923	508.900694662958	520.103550624512	637.767630112969	746.614854041246	642.433564941778	497.102033914873	489.266702707614	662.318496161553	9.69071935137011e-05	0.000105367031034443	0.000114559771964432	0.000121365703684334	0.000117009928285776	0.000129371299994682	0.000102040486772408	0.000104090573333427	0.000136827026579076	1	0.958295159949872	0.719464394600179	1	0.857410631132299	0.616385648472591	1	0.91589986883479	0.770611999201525	0.886572358920529	0.820532894832993	0.90265650887029	CC16-MCM2-TRg-4	CC16	MCM2-TRg-4	single	0.86992058754127	0.0435204907277831	NA	NA	NA	NA	NA	NA	NA	NA	NA	NA	NA	NA	NA
CC16-MPP10-TRg-1	446.450669685303	542.392896846136	420.106639707846	478.559008220987	654.559416127812	463.058615161892	431.366433411177	397.806254452752	398.658639496625	8.13350260087498e-05	0.000112301535042507	9.25341132316551e-05	9.10686714798136e-05	0.000102582944774446	9.32493230216889e-05	8.8546893473567e-05	8.46325345102329e-05	8.23580748212683e-05	1	1.21691053484841	0.692400606305238	1	1.00177061880188	0.592089338379102	1	0.858169619115112	0.534526519026662	0.907491862592438	0.829182808159472	0.774147703667266	CC16-MPP10-TRg-1	CC16	MPP10-TRg-1	single	0.836940791473059	0.0670097448785308	NA	NA	NA	NA	NA	NA	NA	NA	NA	NA	NA	NA	NA
CC16-RET2-TRg-4	455.904583470889	271.730447876322	106.710146305361	433.864644171079	382.042732936047	83.0533994907672	425.683832908744	266.401019893339	105.442099253614	8.3057353638311e-05	5.6261331207948e-05	2.35043387270756e-05	8.25634374611475e-05	5.98739665317173e-05	1.67250387393317e-05	8.73804220414652e-05	5.66763173211046e-05	2.17830681171384e-05	1	0.597011205134066	0.172227750659815	1	0.644929723714249	0.117135873539641	1	0.582366792791139	0.143265398150575	0.353700100110299	0.238683292715494	0.290128421059376	CC16-RET2-TRg-4	CC16	RET2-TRg-4	single	0.29417060462839	0.0576148499245431	NA	NA	NA	NA	NA	NA	NA	NA	NA	NA	NA	NA	NA
CC16-RET2-TRg-1	453.122277104999	368.920303258796	259.439523357465	485.474307461	598.920828090132	338.371906645287	414.988153261078	341.628541558045	247.972062220928	8.25504690573259e-05	7.63843269430992e-05	5.71450292902333e-05	9.23846369174186e-05	9.38632318448517e-05	6.8140296262925e-05	8.51849123007097e-05	7.26808314586864e-05	5.122804231651e-05	1	0.815521244488011	0.421300618131959	1	0.903561830123756	0.42649585583456	1	0.7660662408268	0.345606163068136	0.689320030049939	0.707666897053733	0.615923192183272	CC16-RET2-TRg-1	CC16	RET2-TRg-1	single	0.670970039762315	0.0485465596464516	NA	NA	NA	NA	NA	NA	NA	NA	NA	NA	NA	NA	NA
CC16-RPS2-NRg-1	512.078043542321	506.061653167355	493.733075497501	479.591736010246	604.168381704606	492.436868464068	467.169070974691	388.498985409826	473.162710806396	9.32911154985675e-05	0.000104779212278225	0.000108751321678875	9.12651971875162e-05	9.46856315985961e-05	9.91654255242411e-05	9.58961262577216e-05	8.26524304780451e-05	9.7749718878367e-05	1	0.989886522188448	0.709459224196119	1	0.922658555575763	0.628297942829718	1	0.773862287393651	0.585802003220418	0.886540439227257	0.837044428516244	0.789574801780089	CC16-RPS2-NRg-1	CC16	RPS2-NRg-1	single	0.837719889841197	0.0484863475360334	NA	NA	NA	NA	NA	NA	NA	NA	NA	NA	NA	NA	NA
CC16-RPS2-NRg-2	381.848770704208	403.929591541035	321.69544057777	439.413180270981	488.866710231145	371.200807993572	403.699511300957	359.214331295052	394.839681663637	6.95657590087793e-05	8.36329410707957e-05	7.08577287548513e-05	8.36193110370192e-05	7.66154844038091e-05	7.47512796806574e-05	8.28676847658744e-05	7.64221752413638e-05	8.15691241156078e-05	1	1.05957672471369	0.619904632127855	1	0.814839542026297	0.516919125928897	1	0.828024729831561	0.565688035205804	0.852018004243082	0.755964499896319	0.787637728320676	CC16-RPS2-NRg-2	CC16	RPS2-NRg-2	single	0.798540077486693	0.0489460400576666	NA	NA	NA	NA	NA	NA	NA	NA	NA	NA	NA	NA	NA
CC16-ORC4-NRg-3	555.329317077078	450.763396104342	440.499391222596	617.338628614868	586.492949195331	560.336936914803	504.512628762722	443.795542118364	522.170512405685	0.000101170694804251	9.33298013632565e-05	9.70258898412397e-05	0.000117478111988992	9.19155272012141e-05	0.000112838932956867	0.000103561664828334	9.44166692036789e-05	0.000107874140604274	1	0.813047983422395	0.583668269238575	1	0.695815427218178	0.555408557390425	1	0.818575552566848	0.598624827587625	0.795296391852953	0.757307735600718	0.804503212504903	CC16-ORC4-NRg-3	CC16	ORC4-NRg-3	single	0.785702446652858	0.025017715691689	NA	NA	NA	NA	NA	NA	NA	NA	NA	NA	NA	NA	NA
CC16-TIP20-TRg-7	490.138951493226	430.670551669699	517.530151728918	494.902753375115	528.930194642649	547.157036323232	459.807043964801	506.370437397173	513.998782831697	8.92942201110449e-05	8.91696117912666e-05	0.000113992946396141	9.41788483495879e-05	8.28942577398796e-05	0.000110184805018382	9.43849177563106e-05	0.000107729360808901	0.00010618595966701	1	0.880124469260796	0.776940592643604	1	0.782768248209812	0.67651726813108	1	1.02480349814351	0.646548180961411	0.89975024781461	0.838169730368692	0.861083835626359	CC16-TIP20-TRg-7	CC16	TIP20-TRg-7	single	0.86633460460322	0.0311242343417956	NA	NA	NA	NA	NA	NA	NA	NA	NA	NA	NA	NA	NA
CC16-SMT3-TRg-1	481.56530610436	446.646776560673	509.305691261676	480.920945530307	595.047517586749	703.457374105158	421.080390698037	421.016930362377	586.269493531577	8.77322610458144e-05	9.24774622256531e-05	0.0001121813988408	9.15181426822845e-05	9.32562042967441e-05	0.000141660087431884	8.64354701966503e-05	8.957056227611e-05	0.00012111621831316	1	0.929024461317564	0.778206243680092	1	0.906217962685701	0.895057347849162	1	0.930427246068259	0.805279610146964	0.907848471702054	0.950032087482031	0.919221789935271	CC16-SMT3-TRg-1	CC16	SMT3-TRg-1	single	0.925700783039785	0.0218253837034873	NA	NA	NA	NA	NA	NA	NA	NA	NA	NA	NA	NA	NA
CC16-MSS18-NRg-6	522.38327771462	405.190695475091	422.99673714731	562.828757302987	589.139380982193	560.820902930251	441.08635552266	457.338118270199	490.4807662298	9.51685379023037e-05	8.38940505146438e-05	9.31706958952852e-05	0.000107105009659642	9.2330277580098e-05	0.000112936392548003	9.05421087734011e-05	9.7297826879554e-05	0.000101327420608651	1	0.776941525687153	0.595825552036761	1	0.766648844968639	0.609725952695829	1	0.964854114484824	0.643150751872671	0.795668238211757	0.8013292271871	0.850928536001487	CC16-MSS18-NRg-6	CC16	MSS18-NRg-6	single	0.815975333800115	0.0304024087391488	NA	NA	NA	NA	NA	NA	NA	NA	NA	NA	NA	NA	NA
CC16-YEF3-NRg-9	669.408520421154	346.138138651233	153.192090255744	587.594397646787	398.568440268246	189.201232113233	528.931404516846	313.449638403961	204.547565092598	0.000121953808373301	7.16673181623848e-05	3.37426093426588e-05	0.000111817853688722	6.246388530891e-05	3.81007635572448e-05	0.000108574124231716	6.66858226649478e-05	4.2257064067834e-05	1	0.517936305089193	0.168390070530911	1	0.496798151902426	0.197030328674222	1	0.551462894575796	0.22367084807058	0.326461267525757	0.371898972068696	0.427900874197728	CC16-YEF3-NRg-9	CC16	YEF3-NRg-9	single	0.375420371264061	0.0508114026539406	NA	NA	NA	NA	NA	NA	NA	NA	NA	NA	NA	NA	NA
CC16-ASK1-NRg-1	616.660720543078	552.400121065655	747.671511042517	523.692522872869	799.366881437186	846.116144055521	452.563221099668	517.270637733364	707.727878024277	0.000112344138220915	0.000114373513949128	0.000164684662710887	9.96574748414747e-05	0.000125277257698146	0.000170388272774743	9.28979731034593e-05	0.000110048357986033	0.000146208058114628	1	0.897275098523803	0.892145972944777	1	1.11795542747457	0.98864500449732	1	1.06361988061669	0.904485210720492	0.947580810868623	1.01187637107415	0.975864466813995	CC16-ASK1-NRg-1	CC16	ASK1-NRg-1	single	0.97844054958559	0.0322250976316655	NA	NA	NA	NA	NA	NA	NA	NA	NA	NA	NA	NA	NA
CC16-SMC1-TRg-1	473.852939301265	400.667417187871	402.396406517807	407.908076648198	565.167201313354	466.268388827291	393.788383160276	440.524162980541	431.836512763449	8.63272109538056e-05	8.2957513369646e-05	8.86331972058914e-05	7.76239627466869e-05	8.85733431865189e-05	9.3895697393207e-05	8.08332204689288e-05	9.37206894278991e-05	8.92122239559011e-05	1	0.846951582367387	0.624858795825704	1	1.01477405884915	0.6994560587309	1	1.04100954299918	0.634265199813387	0.823271597683852	0.885380475148989	0.857019040698118	CC16-SMC1-TRg-1	CC16	SMC1-TRg-1	single	0.85522370451032	0.0310933367301625	NA	NA	NA	NA	NA	NA	NA	NA	NA	NA	NA	NA	NA
CC16-NIP1-NRg-1	504.057200557038	452.337167152701	596.321789482747	438.602996282091	644.384713477358	586.161708860226	485.451939692855	556.406327302276	487.897461758842	9.18298667714014e-05	9.36556480060939e-05	0.000131347859745501	8.34651348993748e-05	0.00010098835926491	0.000118039446287686	9.96490636756299e-05	0.000118374402539	0.000100793741009548	1	0.898877659966651	0.870506920871071	1	1.07603982687289	0.817772719071481	1	1.0665806381393	0.581295206594551	0.939816121053165	0.944594178801103	0.831950310095452	CC16-NIP1-NRg-1	CC16	NIP1-NRg-1	single	0.905453536649907	0.0637004764063603	NA	NA	NA	NA	NA	NA	NA	NA	NA	NA	NA	NA	NA
CC16-RPP1-NRg-1	112.033579900646	115.855438834116	189.099069047698	114.839080831942	200.191074972983	240.056703013057	141.982105526134	115.492123493891	188.963772688669	2.04104389438939e-05	2.39876733263809e-05	4.16516022680072e-05	2.18536112489153e-05	3.13740654893895e-05	4.83418822365718e-05	2.91447674167815e-05	2.45707326565369e-05	3.90376401957652e-05	1	1.03582490585173	1.24197413067566	1	1.27676131314632	1.27911884479873	1	0.75694901916643	0.769767130553777	1.07565699664672	1.11454175204621	0.87562381322453	CC16-RPP1-NRg-1	CC16	RPP1-NRg-1	single	1.02194085397249	0.128197165961455	NA	NA	NA	NA	NA	NA	NA	NA	NA	NA	NA	NA	NA
CC16-YDJ1-TRg-6	545.983786814964	463.498202432595	401.168160720491	509.30218616279	619.883222216869	331.593101265479	420.985362431432	434.473989962921	349.863768502011	9.94681126410968e-05	9.59665215479191e-05	8.83626596210434e-05	9.69190270767866e-05	9.7148470840823e-05	6.67752012363659e-05	8.64159636770225e-05	9.24335264660924e-05	7.227764199447e-05	1	0.850327929572603	0.540652335846339	1	0.891433708505242	0.398397600549416	1	0.960383439784342	0.480669314128662	0.776582414683414	0.683531021439884	0.755231462747554	CC16-YDJ1-TRg-6	CC16	YDJ1-TRg-6	single	0.738448299623617	0.0487431674132286	NA	NA	NA	NA	NA	NA	NA	NA	NA	NA	NA	NA	NA
CC16-SUB2-NRg-1	466.443259078357	487.432152425561	524.214976005545	381.118307150443	545.635668602395	641.574649146444	383.282951628486	398.917956710324	565.476768376387	8.49773047389229e-05	0.000100922005551249	0.000115465368462541	7.25259316251321e-05	8.55123496508956e-05	0.000129198334167408	7.86767630937381e-05	8.48690470804251e-05	0.000116820691653481	1	1.04672714784935	0.826955186732961	1	1.04857054235174	1.03008758351225	1	0.968527507581926	0.853315606823078	0.944373659674369	1.01631288823218	0.943749618848107	CC16-SUB2-NRg-1	CC16	SUB2-NRg-1	single	0.968145388918218	0.0417154449737564	NA	NA	NA	NA	NA	NA	NA	NA	NA	NA	NA	NA	NA
CC16-TIM10-NRg-8	426.346918052472	278.381621276674	269.643186815127	409.673775133691	425.612912248326	306.537767267126	379.959587306297	308.932057699031	350.987665419505	7.76724955816315e-05	5.76384454493709e-05	5.93925228086066e-05	7.79599710811776e-05	6.67023111984931e-05	6.17296349583e-05	7.79945737442247e-05	6.57247158431389e-05	7.25098255652041e-05	1	0.654026835129825	0.465369263751572	1	0.760906584175234	0.4578598839141	1	0.756612385190381	0.534279943001051	0.690909211352923	0.706781405355073	0.75637121492317	CC16-TIM10-NRg-8	CC16	TIM10-NRg-8	single	0.718020610543722	0.0341475954909296	NA	NA	NA	NA	NA	NA	NA	NA	NA	NA	NA	NA	NA
CC16-TIM10-NRg-4	367.955533222735	382.204073495022	476.560868792902	355.545641896586	567.926932795281	533.34257670559	349.178401376954	349.689426910052	487.757620622517	6.70346689945167e-05	7.91347091795821e-05	0.000104968913191483	6.7659512623797e-05	8.90058499616526e-05	0.000107402891530377	7.16760978954615e-05	7.43957696983461e-05	0.000100764851514558	1	1.04044256115279	0.95300331959991	1	1.16990828341233	0.917904846794479	1	0.931929383734284	0.807925126328389	0.98983638030881	0.994000760398447	0.920518071557106	CC16-TIM10-NRg-4	CC16	TIM10-NRg-4	single	0.968118404088121	0.0412756497002793	NA	NA	NA	NA	NA	NA	NA	NA	NA	NA	NA	NA	NA
CC16-TIM10-NRg-7	538.415236610322	408.31041111284	295.118996041182	499.653916226542	516.772143641114	343.120013070693	402.750295220568	354.939199255289	405.143791794916	9.80892632641275e-05	8.45399823788929e-05	6.50039109486064e-05	9.50829836420614e-05	8.09888406857128e-05	6.90964553652653e-05	8.26728385083921e-05	7.55126489183331e-05	8.36978292008156e-05	1	0.759611005677074	0.403321334988836	1	0.757503267226496	0.420207231434445	1	0.820098417814888	0.581818792522676	0.665145922263383	0.678144115457651	0.795468784135616	CC16-TIM10-NRg-7	CC16	TIM10-NRg-7	single	0.71291960728555	0.0717844913999289	NA	NA	NA	NA	NA	NA	NA	NA	NA	NA	NA	NA	NA
CC16-SKI6-TRg-4	546.481934163228	604.134889006159	626.999739345966	510.224417286149	660.54796811918	761.514218491436	447.804444717819	447.370619520983	628.244577739977	9.95588658424656e-05	0.000125085110447846	0.000138105089025029	9.709452552475e-05	0.000103521474238805	0.000153351396606433	9.19211357032565e-05	9.51772602156784e-05	0.000129787765304414	1	1.10732790363766	0.844234165184818	1	0.948195376920171	0.91327915691408	1	0.929665972688516	0.811436936408938	0.958999577352702	0.962946967989354	0.921593456955971	CC16-SKI6-TRg-4	CC16	SKI6-TRg-4	single	0.947846667432676	0.0228214541267688	NA	NA	NA	NA	NA	NA	NA	NA	NA	NA	NA	NA	NA
CC16-TUB4-TRg-1	565.669984324358	459.324821164131	504.892142737346	522.485567732845	609.118426757849	643.663844248267	448.435878135312	499.204991343851	609.886832279621	0.00010305457245662	9.51024299908736e-05	0.000111209255674513	9.94277940722289e-05	9.54614056319632e-05	0.000129619049866299	9.20507504883298e-05	0.000106204925600553	0.000125995276131013	1	0.813345215087165	0.65676023579145	1	0.853851115095835	0.753826818269375	1	1.03592053763986	0.786617001070599	0.833858078079653	0.885651433388995	0.926598477045944	CC16-TUB4-TRg-1	CC16	TUB4-TRg-1	single	0.882035996171531	0.0464757887486785	NA	NA	NA	NA	NA	NA	NA	NA	NA	NA	NA	NA	NA
CC16-CDC37-NRg-2	570.052568666398	487.441402320051	481.450183100948	506.74560701157	745.023580841428	707.378089570204	491.553699114741	485.809825230881	561.211031395862	0.000103852997984118	0.000100923920726312	0.000106045850142825	9.64325159823656e-05	0.000116760542994302	0.000142449629081484	0.000100901576156164	0.000103355129133964	0.000115939441755439	1	0.856496600924647	0.621452331888834	1	1.07679923239769	0.854177995267995	1	0.919693678790877	0.660343115130425	0.823055657068547	0.958909245932788	0.852830736778761	CC16-CDC37-NRg-2	CC16	CDC37-NRg-2	single	0.878265213260032	0.0714089199416347	NA	NA	NA	NA	NA	NA	NA	NA	NA	NA	NA	NA	NA
CC16-ISD11-TRg-3	170.920795610728	210.112337867236	183.574051699995	179.185926923209	257.817174273973	212.031785222663	199.742031403971	153.626987051047	198.11921702357	3.11385967149159e-05	4.35034053931462e-05	4.04346432091961e-05	3.40986671078194e-05	4.0405262377719e-05	4.26983102866599e-05	4.10011883332205e-05	3.26838533526504e-05	4.09290447580942e-05	1	1.23133092095439	0.790292317980773	1	1.05381082976133	0.724075479026002	1	0.715724571279832	0.573682450080665	0.952302795687616	0.901953887106389	0.771821845302993	CC16-ISD11-TRg-3	CC16	ISD11-TRg-3	single	0.875359509365666	0.0931331791495187	NA	NA	NA	NA	NA	NA	NA	NA	NA	NA	NA	NA	NA
CC16-YOS1-TRg-4	320.295969345822	379.635539378959	471.020579797885	311.551081453056	477.948166346015	624.448572165302	331.653159544652	345.802137303191	462.131163388988	5.83519810052102e-05	7.86028985203347e-05	0.000103748590347841	5.92874496114955e-05	7.49043236492796e-05	0.000125749537336471	6.80786790853053e-05	7.35687561254787e-05	9.54707340086437e-05	1	1.18722634341476	1.08208102620546	1	1.12358581459145	1.22646223978261	1	0.97026733445434	0.805926693405692	1.04976524456992	1.08293583748421	0.925351447678397	CC16-YOS1-TRg-4	CC16	YOS1-TRg-4	single	1.01935084324417	0.0830781971014058	NA	NA	NA	NA	NA	NA	NA	NA	NA	NA	NA	NA	NA
CC16-SSC1-TRg-6	406.793652355305	414.820119441388	419.346415264741	450.577755960165	575.286605713568	541.598458309824	428.519168335338	465.69098141705	481.366816751018	7.4110253475116e-05	8.58878065156502e-05	9.23666636175555e-05	8.57439039465319e-05	9.01592623210697e-05	0.00010906543563459	8.7962433353739e-05	9.90748828474336e-05	9.9444588383972e-05	1	1.02141864416301	0.758525420729964	1	0.935124048146138	0.735519920763407	1	1.01128938887046	0.649711148596804	0.912756034285123	0.890350838309932	0.860819007068687	CC16-SSC1-TRg-6	CC16	SSC1-TRg-6	single	0.887975293221247	0.0260498773484922	NA	NA	NA	NA	NA	NA	NA	NA	NA	NA	NA	NA	NA
CC16-MTR3-TRg-5	497.237376817639	460.145286095256	583.110468480259	493.855050651191	663.203906121754	650.317941661637	442.463869342099	439.398821498396	525.919061737539	9.05874214602317e-05	9.52723058718994e-05	0.000128437889375991	9.39794729464831e-05	0.000103937714437524	0.000130959031585245	9.08248720112909e-05	9.3481275138261e-05	0.000108648545761362	1	0.92693514065225	0.862895977259929	1	0.983563234941409	0.80577354428436	1	0.924121237743543	0.687472804499581	0.941251204092854	0.927194079025208	0.866644516156886	CC16-MTR3-TRg-5	CC16	MTR3-TRg-5	single	0.911696599758316	0.0396442728387664	NA	NA	NA	NA	NA	NA	NA	NA	NA	NA	NA	NA	NA
CC16-MTR3-TRg-6	427.28878986307	371.478670612254	501.280369232942	413.425054268506	514.42259867701	601.019114267636	335.510712936076	407.566465946661	608.320495088259	7.78440871446274e-05	7.69140325912862e-05	0.000110413714193293	7.86738308169446e-05	8.06206185879795e-05	0.000121031384998545	6.88705218036131e-05	8.67090011993295e-05	0.000125671689726955	1	0.870824260895933	0.863238042216775	1	0.911334806977677	0.88956617317653	1	1.13042024815208	1.04867395152444	0.932642065150384	0.948811411768379	1.03266807764248	CC16-MTR3-TRg-6	CC16	MTR3-TRg-6	single	0.971373851520414	0.0536944928222654	NA	NA	NA	NA	NA	NA	NA	NA	NA	NA	NA	NA	NA
CC16-TFA1-TRg-2	452.203101454019	334.517811028433	412.062826621447	450.683426795273	613.935258619741	516.486421298414	371.87706343693	372.697758725687	412.19991398367	8.23830123133776e-05	6.92613489151372e-05	9.07623556810753e-05	8.57640128618426e-05	9.62163024139838e-05	0.000104008450677748	7.63354683418897e-05	7.92907491377428e-05	8.51555390848989e-05	1	0.740975495402786	0.670503846147221	1	0.997713155930492	0.701251960237903	1	0.932621159257483	0.641095794056263	0.827576933856796	0.883844659650072	0.845129023878758	CC16-TFA1-TRg-2	CC16	TFA1-TRg-2	single	0.852183539128542	0.0287895620068088	NA	NA	NA	NA	NA	NA	NA	NA	NA	NA	NA	NA	NA
CC16-CDC3-NRg-3	434.53126291013	401.585963485935	311.942960564169	396.970315006188	481.098932251148	364.183605874771	356.235341703851	415.817792798895	301.143791794916	7.91635313153922e-05	8.31476968323722e-05	6.87096144320318e-05	7.55425320253144e-05	7.53981135740439e-05	7.33381770503225e-05	7.31246810372552e-05	8.84644555109708e-05	6.22126814256991e-05	1	0.925711444768206	0.528233006547615	1	0.88762816045788	0.561369906598026	1	1.08621036319766	0.488935234220008	0.780884060916326	0.794864042741657	0.778026132845901	CC16-CDC3-NRg-3	CC16	CDC3-NRg-3	single	0.784591412167961	0.00901039080127226	NA	NA	NA	NA	NA	NA	NA	NA	NA	NA	NA	NA	NA
CC16-ERG25-TA-18	234.852477052878	216.593264480952	215.908414727773	204.186482507195	226.659262935633	123.599306549148	289.462911428776	272.059233328497	217.244283914544	4.27857625183532e-05	4.48452703243616e-05	4.75567196699885e-05	3.8856214963317e-05	3.55221758016886e-05	2.48900490872602e-05	5.94182569564958e-05	5.78800916169011e-05	4.48800533000323e-05	1	0.923778686666524	0.676465724166567	1	0.813019936672068	0.370404124892277	1	0.874618018387234	0.43408007952296	0.861324399362258	0.646865679613373	0.708863964476104	CC16-ERG25-TA-18	CC16	ERG25-TA-18	single	0.739018014483912	0.110363425408908	NA	NA	NA	NA	NA	NA	NA	NA	NA	NA	NA	NA	NA
CC16-RPB11-TRg-4	463.084296437906	473.740691414424	610.565480696733	508.55579100046	681.217156260111	633.682839501433	555.033163938732	556.741980446425	555.52825786604	8.43653640873027e-05	9.80872116270181e-05	0.000134485223479024	9.67769898051761e-05	0.000106760761816603	0.000127609105757187	0.000113932050885224	0.000118445812115867	0.000114765449168317	1	1.02470480284983	0.970160449681833	1	0.981073813549564	0.762465346712696	1	0.933432488702137	0.578897461438635	0.993527387240065	0.908807320339836	0.811940588422053	CC16-RPB11-TRg-4	CC16	RPB11-TRg-4	single	0.904758432000651	0.0908610835222136	NA	NA	NA	NA	NA	NA	NA	NA	NA	NA	NA	NA	NA
CC16-RPB11-TRg-1	620.37053975406	397.036922802465	169.875391711874	588.339681641146	611.508699779387	208.903915107156	556.332094214438	336.657107783079	209.357892373072	0.000113019998427879	8.22058256266558e-05	3.74173299019266e-05	0.00011195967950764	9.58360106553159e-05	4.20684294006972e-05	0.000114198683223403	7.16231682474733e-05	4.32508197646384e-05	1	0.641058800569955	0.201488692239751	1	0.76125333759672	0.217272722387228	1	0.563120774736584	0.217655500342085	0.414878973097785	0.46354444827406	0.421930137274746	CC16-RPB11-TRg-1	CC16	RPB11-TRg-1	single	0.43345118621553	0.0262989171840803	NA	NA	NA	NA	NA	NA	NA	NA	NA	NA	NA	NA	NA
CC16-RPB11-TRg-2	495.160488896286	381.161760209266	258.106683150185	408.504315472023	519.70837990322	316.962269881358	399.369798988817	384.141907596901	338.570628870208	9.02090510274589e-05	7.89188999706742e-05	5.68514533859201e-05	7.77374256146671e-05	8.14490093959916e-05	6.38288893070721e-05	8.19789216513164e-05	8.17254703454715e-05	6.99446153229862e-05	1	0.771048110034881	0.383552342518132	1	0.931789434320407	0.474785762789353	1	0.895085136140532	0.490330020987433	0.650833291697193	0.74698170706603	0.75187261447617	CC16-RPB11-TRg-2	CC16	RPB11-TRg-2	single	0.716562537746464	0.0569757016935978	NA	NA	NA	NA	NA	NA	NA	NA	NA	NA	NA	NA	NA
CC16-DED1-TRg-3	701.867529390963	688.798485170579	829.109641906502	684.949900515052	1026.24837810183	814.776022632898	570.712398863525	609.897904424736	809.251550386039	0.000127867237376865	0.000142614565325977	0.000182622501608133	0.000130344380522729	0.000160834262103303	0.000164077095290105	0.000117150538549305	0.000129754635243112	0.000167181626416214	1	0.983003736135565	0.869216951493585	1	1.09735813547549	0.727890751013226	1	0.994460893845162	0.820126142972045	0.951852201438826	0.909335871123727	0.934498790566472	CC16-DED1-TRg-3	CC16	DED1-TRg-3	single	0.931895621043008	0.0213773701502682	NA	NA	NA	NA	NA	NA	NA	NA	NA	NA	NA	NA	NA
CC16-DED1-TRg-1	485.974523033684	513.869618558915	703.13874926531	490.770233607816	829.197103100629	921.452679209414	421.192438435509	442.945879047413	731.60827278563	8.85355385364217e-05	0.000106395838351556	0.000154875725571317	9.33924394039681e-05	0.000129952267951017	0.000185559313053184	8.64584703151235e-05	9.42359049789605e-05	0.000151141460137472	1	1.05915025644739	1.06463049698689	1	1.23746884335631	1.14889831160379	1	0.978628763056288	1.00464462629976	1.02848370312483	1.07512259163367	0.998489319031592	CC16-DED1-TRg-1	CC16	DED1-TRg-1	single	1.03403187126336	0.0386167223453309	NA	NA	NA	NA	NA	NA	NA	NA	NA	NA	NA	NA	NA
CC16-DED1-TRg-6	386.936774535981	364.013147693439	493.468587273934	298.465211383404	472.180870441295	496.733076843131	323.778669592684	354.240699125143	479.773223821094	7.0492698874905e-05	7.53683086547213e-05	0.000108693064605754	5.67972388288569e-05	7.40004695716901e-05	0.000100030582784662	6.6462276952618e-05	7.536404432575e-05	9.91153712725027e-05	1	0.942313035936389	0.938406219741353	1	1.15869566342839	1.0183946995229	1	1.01811795936536	0.857042178442839	0.970934990479689	1.02656231166947	0.952159879175757	CC16-DED1-TRg-6	CC16	DED1-TRg-6	single	0.98321906044164	0.0386924317065764	NA	NA	NA	NA	NA	NA	NA	NA	NA	NA	NA	NA	NA
CC16-DED1-TRg-4	316.212134111106	293.578777654164	282.028280785051	266.910854568126	457.443552901354	382.503080283083	287.977098614835	246.365129988236	382.869912194848	5.76079820203611e-05	6.07849910612271e-05	6.21205056098177e-05	5.07925177700062e-05	7.16908283167118e-05	7.7027296593193e-05	5.91132631072587e-05	5.24137193230677e-05	7.90963138668481e-05	1	0.929959987242182	0.65627445723129	1	1.25523773412407	0.876910901277532	1	0.796102821476154	0.768967014116135	0.852366924783092	0.988940069483974	0.882342024895053	CC16-DED1-TRg-4	CC16	DED1-TRg-4	single	0.907883006387373	0.0717796089782139	NA	NA	NA	NA	NA	NA	NA	NA	NA	NA	NA	NA	NA
CC16-RPL10-NRg-5	412.220239135829	442.128735205749	471.890619916848	432.186921807794	538.920688426937	539.50197165607	349.686432155725	459.540644488	430.581405262145	7.50988768704931e-05	9.15420093786601e-05	0.000103940228335139	8.22441707790629e-05	8.44599739252884e-05	0.000108643251585345	7.17803817334352e-05	9.77664102013375e-05	8.8952933858409e-05	1	1.07432966316724	0.842332207001925	1	0.913288409334485	0.763850176549422	1	1.22290585204544	0.712181868149362	0.954029733748072	0.899380266385714	0.91737381670756	CC16-RPL10-NRg-5	CC16	RPL10-NRg-5	single	0.923594605613782	0.0278507581891263	NA	NA	NA	NA	NA	NA	NA	NA	NA	NA	NA	NA	NA
CC16-RPL10-NRg-4	519.340665156887	519.561117957801	597.33101329041	478.480741902054	649.197382427019	732.750420335153	521.838975497222	520.362287705348	716.360332037927	9.46142303643797e-05	0.000107574253708588	0.000131570154804106	9.10537775804943e-05	0.000101742603632826	0.000147559031195699	0.000107118256300817	0.00011070610071888	0.000147991419173716	1	1.00208012599186	0.846319030613583	1	0.993726812863619	0.937083695080301	1	0.927934192135943	0.793979775192653	0.945828293532787	0.977909094062748	0.914233789604734	CC16-RPL10-NRg-4	CC16	RPL10-NRg-4	single	0.94599039240009	0.0318379617200484	NA	NA	NA	NA	NA	NA	NA	NA	NA	NA	NA	NA	NA
CC16-EFB1-NRg-1	529.291105285792	474.405319610203	509.425600761293	498.286655644139	682.777067955011	735.432597687985	427.994309668365	390.822735960211	589.534401558876	9.64270158782942e-05	9.82248217746667e-05	0.000112207810513853	9.48227971182115e-05	0.000107005232114193	0.000148099159840727	8.78546952432291e-05	8.31468040492178e-05	0.000121790709000071	1	0.897786541380912	0.708202643065378	1	1.00358550587645	0.903130245883717	1	0.849747121319825	0.796683057914309	0.872295288778448	0.967244607164942	0.90302515569746	CC16-EFB1-NRg-1	CC16	EFB1-NRg-1	single	0.91418835054695	0.0484490036528173	NA	NA	NA	NA	NA	NA	NA	NA	NA	NA	NA	NA	NA
CC16-EFB1-NRg-5	384.358729425865	379.09368452726	383.320310104589	420.673277691399	459.710740685725	380.230539694179	334.365283915189	321.519219819225	409.264519812222	7.00230269036862e-05	7.8490708386633e-05	8.44314315143368e-05	8.00531509558874e-05	7.204614334778e-05	7.65696593427111e-05	6.86353987767888e-05	6.84026109757549e-05	8.45491219930549e-05	1	0.987934010179716	0.733831676381431	1	0.800376698176953	0.553081126310867	1	0.894815783473286	0.70794144864743	0.897288787117556	0.775528807592193	0.871711050844278	CC16-EFB1-NRg-5	CC16	EFB1-NRg-5	single	0.848176215184676	0.0642011644804641	NA	NA	NA	NA	NA	NA	NA	NA	NA	NA	NA	NA	NA
CC16-EFB1-NRg-4	459.370308629867	484.803645327378	490.291072418764	425.075927699602	654.925892067224	497.712712575262	388.077025120397	504.609861655643	529.187285577742	8.36887444393224e-05	0.000100377777587143	0.000107993174407379	8.08909650610447e-05	0.000102640379103749	0.000100227858822377	7.96608459567365e-05	0.000107354801622023	0.000109323721455294	1	1.05711221638092	0.785348533138059	1	1.12844490468509	0.716471616573389	1	1.21000085596686	0.78868919743713	0.928905615131203	0.908084033525496	0.949194579421376	CC16-EFB1-NRg-4	CC16	EFB1-NRg-4	single	0.928728076026025	0.0205558479772718	NA	NA	NA	NA	NA	NA	NA	NA	NA	NA	NA	NA	NA
CC16-RPT3-NRg-1	411.337423146998	349.55393212603	500.107379396925	323.529555793949	440.253721405316	533.412917927467	374.902072231406	366.563259416152	528.894145945939	7.49380441821623e-05	7.23745524437301e-05	0.000110155347473879	6.15669255503884e-05	6.89968276017396e-05	0.000107417056629796	7.69564140408004e-05	7.79856459154934e-05	0.000109263162336948	1	0.851204880370898	0.894615487825021	1	0.99665255654173	1.00887261929453	1	0.909869210235039	0.815953374473032	0.941106720151397	1.00241400191476	0.920392949893266	CC16-RPT3-NRg-1	CC16	RPT3-NRg-1	single	0.954637890653142	0.0426518777434089	NA	NA	NA	NA	NA	NA	NA	NA	NA	NA	NA	NA	NA
CC16-SAC6-TRg-8	422.560443089526	367.618988489452	353.786155833901	411.87862422116	461.599382783579	377.783053797139	395.892550246479	314.921345364643	423.438589333171	7.69826701193698e-05	7.61148919135836e-05	7.79261385311421e-05	7.83795487586633e-05	7.23421324715314e-05	7.60767921428982e-05	8.1265144337829e-05	6.69989255605023e-05	8.74773140914431e-05	1	0.871419417003608	0.616060505383909	1	0.820825191953614	0.561254695543733	1	0.740240163239769	0.618625087755798	0.822628648629025	0.78384754198116	0.801153102858205	CC16-SAC6-TRg-8	CC16	SAC6-TRg-8	single	0.802543097822797	0.0194278826100393	NA	NA	NA	NA	NA	NA	NA	NA	NA	NA	NA	NA	NA
CC16-SAC6-TRg-4	359.427511277298	482.699448547776	655.996693704971	362.608933280854	579.71060102253	690.384837988004	359.27641205587	440.659670425642	546.352871458894	6.54810216739197e-05	9.99421071907295e-05	0.000144492056533791	6.90036406238764e-05	9.08525935226072e-05	0.000139027580221809	7.37489237034646e-05	9.37495183826868e-05	0.000112869924813977	1	1.34518997803809	1.34295576356945	1	1.17092061975654	1.16503645139078	1	1.14135954895756	0.87954679152077	1.13774408136886	1.07193976682537	0.976610478838095	CC16-SAC6-TRg-4	CC16	SAC6-TRg-4	single	1.06209810901077	0.0810163757368856	NA	NA	NA	NA	NA	NA	NA	NA	NA	NA	NA	NA	NA
CC16-SAC6-TRg-5	457.781378733526	374.669558026088	421.385703331986	549.696851261368	480.210290153294	352.594068519272	401.028840447768	410.876115508339	378.840851637117	8.33992709023332e-05	7.75747004518077e-05	9.28158441233853e-05	0.000104606038338104	7.52588450508169e-05	7.10043115802739e-05	8.23194742672729e-05	8.74131229360048e-05	7.82639584680238e-05	1	0.819800957813502	0.677318669803923	1	0.639827531541537	0.392498969458545	1	0.953417602670631	0.546381041220299	0.845024993489159	0.632252711906019	0.79603649142546	CC16-SAC6-TRg-5	CC16	SAC6-TRg-5	single	0.757771398940213	0.111427886678794	NA	NA	NA	NA	NA	NA	NA	NA	NA	NA	NA	NA	NA
CC16-SAC6-TRg-3	572.811253330699	591.227771828551	736.769883843474	612.419614712036	830.069372875955	844.762808543739	535.19167210485	555.852856692242	723.483400002194	0.000104355579129487	0.000122412713592269	0.00016228343333173	0.000116542035029983	0.000130088970594025	0.000170115742222103	0.000109859173795836	0.000118256652704804	0.000149462959248951	1	1.0338592571961	0.946436970301708	1	0.992704541940251	0.844058332183454	1	0.966492239747812	0.781868375920608	0.986691368887965	0.943639761728364	0.914913940828576	CC16-SAC6-TRg-3	CC16	SAC6-TRg-3	single	0.948415023814968	0.0361261974293177	NA	NA	NA	NA	NA	NA	NA	NA	NA	NA	NA	NA	NA
CC16-DIM1-TRg-5	416.57456988564	382.43834461372	344.218108531218	383.915066673238	552.377568044151	412.131434025487	367.934003763827	315.865585297762	391.985666492798	7.58921551178663e-05	7.91832146198247e-05	7.58186479827232e-05	7.30581484882862e-05	8.65689441800826e-05	8.29937635549626e-05	7.55260736885479e-05	6.71998108352589e-05	8.09795189454358e-05	1	0.91957427047105	0.608012253649244	1	1.05379367673846	0.65688198561834	1	0.798877630221437	0.61619005406081	0.825863619313026	0.870163239479685	0.810534067310167	CC16-DIM1-TRg-5	CC16	DIM1-TRg-5	single	0.835520308700959	0.0309652754041813	NA	NA	NA	NA	NA	NA	NA	NA	NA	NA	NA	NA	NA
CC16-DIM1-TRg-7	365.963870416849	325.933681278726	397.332579553246	329.072710479075	495.068471811092	526.253381603766	296.645170221042	332.704900281946	425.708959012797	6.6671824996026e-05	6.74840193197433e-05	8.75178215049741e-05	6.26217750554851e-05	7.75874282029276e-05	0.000105975291174032	6.08925643084823e-05	7.07823435143595e-05	8.79463451305864e-05	1	0.892091016531618	0.798890648433291	1	1.10186429893622	0.978565271874946	1	1.04368584143275	0.830022627260729	0.910733675109543	1.00650261089592	0.945174935179797	CC16-DIM1-TRg-7	CC16	DIM1-TRg-7	single	0.954137073728421	0.0485094033248964	NA	NA	NA	NA	NA	NA	NA	NA	NA	NA	NA	NA	NA
CC16-RPC17-NRg-1	504.247335016697	495.228842247659	586.447094017614	406.228745674648	681.170463160721	671.144365368205	363.172053387003	508.33830039401	612.365987797792	9.18645057411053e-05	0.000102536297036929	0.000129172825832839	7.73043899497928e-05	0.000106753444046027	0.000135152992885201	7.45485847601472e-05	0.000108148019970558	0.000126507439810488	1	0.983740281045304	0.855769097462124	1	1.2281173502948	1.01095555856657	1	1.30253165695112	0.975243497169003	0.946867760689492	1.03231220491673	1.02880605083735	CC16-RPC17-NRg-1	CC16	RPC17-NRg-1	single	1.00266200548119	0.0483510247359271	NA	NA	NA	NA	NA	NA	NA	NA	NA	NA	NA	NA	NA
CC16-RPC17-NRg-2	493.543999825493	465.943963204577	514.08888833926	510.941301879748	621.371044349416	532.639752338446	412.350563436298	440.798104760927	543.583551101568	8.99145567203757e-05	9.64729121932196e-05	0.000113234962051071	9.72309470034431e-05	9.73816432189092e-05	0.000107261358915945	8.46434923682525e-05	9.37789700278716e-05	0.000112297816572498	1	0.94564024998982	0.76644979659889	1	0.890706685508999	0.637895199059086	1	0.994766158893623	0.762454861461065	0.905360692233533	0.837060323102339	0.910742437470096	CC16-RPC17-NRg-2	CC16	RPC17-NRg-2	single	0.884387817601989	0.0410750483524808	NA	NA	NA	NA	NA	NA	NA	NA	NA	NA	NA	NA	NA
CC16-YDR341C-TRg-1	400.893004266886	462.768556261142	370.291855550182	397.442135255727	592.915484786649	421.900187465205	359.216680899326	428.042107933092	411.718759538792	7.30352649078946e-05	9.58154495380006e-05	8.15617399288638e-05	7.56323183266162e-05	9.29220708359749e-05	8.49609651471434e-05	7.37366626466325e-05	9.10651556278711e-05	8.50561383699868e-05	1	1.15625467244041	0.679652713240085	1	1.09263119635471	0.649564944299464	1	1.1088629546787	0.662916125805039	0.894271312444558	0.87157188366483	0.880276327120387	CC16-YDR341C-TRg-1	CC16	YDR341C-TRg-1	single	0.882039841076592	0.0114520086813096	NA	NA	NA	NA	NA	NA	NA	NA	NA	NA	NA	NA	NA
CC16-RAP1-NRg-8	397.787862753304	338.108056190802	565.238731771443	367.957387982385	541.02864481852	661.44800667242	345.779052758014	354.843334617231	628.622900118264	7.2469565754736e-05	7.00047031243413e-05	0.000124501400037451	7.00214391727933e-05	8.47903341168565e-05	0.000133200369924409	7.09783111955077e-05	7.54922538963897e-05	0.000129865922152531	1	0.851377419040515	1.04556673633771	1	1.07690512330913	1.09998041499327	1	0.954961466680579	1.05149192385164	0.992027262292644	1.04147183657951	1.00993932164932	CC16-RAP1-NRg-8	CC16	RAP1-NRg-8	single	1.01447947350716	0.0250330025320855	NA	NA	NA	NA	NA	NA	NA	NA	NA	NA	NA	NA	NA
CC16-RAP1-NRg-5	494.137330488281	449.911014976557	347.272711688116	394.856103677469	609.194539569237	379.933364061323	390.927464191211	429.517847436038	368.560828344213	9.00226505550734e-05	9.31533172875097e-05	7.64914652335877e-05	7.51402025035074e-05	9.54733340774715e-05	7.65098150256526e-05	8.02459576047625e-05	9.13791164392288e-05	7.61402294336037e-05	1	0.912004744054047	0.517123609700211	1	1.12998286291151	0.588783112773056	1	1.02242840928183	0.545289853540814	0.771858700298417	0.844208875666717	0.805163583857266	CC16-RAP1-NRg-5	CC16	RAP1-NRg-5	single	0.807077053274133	0.0362130224209871	NA	NA	NA	NA	NA	NA	NA	NA	NA	NA	NA	NA	NA
CC16-RAP1-NRg-2	438.864981798851	446.721082818586	607.77758483064	404.126847644053	686.837290519147	729.187169784751	371.369224240823	402.463459752344	658.271639371	7.99530544642257e-05	9.24928472111045e-05	0.000133871152080556	7.69044036201155e-05	0.000107641552632707	0.000146841474733727	7.62312238302253e-05	8.56233462026765e-05	0.000135990994692829	1	1.01958551463568	1.01902566689315	1	1.24477504765586	1.10409916968575	1	1.00848262931025	1.02521194553908	1.0088659709609	1.06296431921576	1.00930919409707	CC16-RAP1-NRg-2	CC16	RAP1-NRg-2	single	1.02704649475791	0.0311065378501969	NA	NA	NA	NA	NA	NA	NA	NA	NA	NA	NA	NA	NA
CC16-SEC26-NRg-3	423.294810589264	360.199945369582	376.44866028045	341.602996282091	574.783312323355	393.905827255991	435.105591075178	395.081204368704	387.425619906989	7.71164582481531e-05	7.45787915410444e-05	8.29178586192326e-05	6.50062594382681e-05	9.00803858787155e-05	7.93235467891633e-05	8.93144330170057e-05	8.40527852159501e-05	8.00374682266134e-05	1	0.852351705636361	0.654386278664705	1	1.23235885589345	0.705598261692483	1	0.84496667563655	0.515001028478912	0.839231547735357	0.91542005617024	0.75983186028015	CC16-SEC26-NRg-3	CC16	SEC26-NRg-3	single	0.838161154728582	0.0777996206994288	NA	NA	NA	NA	NA	NA	NA	NA	NA	NA	NA	NA	NA
CC16-SPP41-TRg-3	499.976376208018	432.733505582653	245.367299158999	517.607822112882	471.164358455571	269.318365781299	462.80406155249	387.103637173045	254.335463441149	9.10864163140449e-05	8.9596742921659e-05	5.40454334630698e-05	9.84995703719211e-05	7.38411612028472e-05	5.42345060951594e-05	9.50001176803681e-05	8.23555727577823e-05	5.25426443892869e-05	1	0.86694026587283	0.36110921465296	1	0.666693637662345	0.318384493368346	1	0.77835544257922	0.31785143949448	0.64755686991422	0.569702045038968	0.590825624156721	CC16-SPP41-TRg-3	CC16	SPP41-TRg-3	single	0.60269484636997	0.0402616724199288	NA	NA	NA	NA	NA	NA	NA	NA	NA	NA	NA	NA	NA
CC16-TAP42-NRg-1	589.044231472285	583.966667894495	807.8636447406	533.038374079553	830.441813857321	973.858469316921	577.515611175033	643.839763839102	810.022675562533	0.000107312926467046	0.000120909314261933	0.000177942786217687	0.000101435968692013	0.000130147339768285	0.000196112630257386	0.000118547038761576	0.000136975702172236	0.000167340931592849	1	0.993020668095265	1.00916348994653	1	1.1410520188668	1.11795452445459	1	1.03743750236816	0.811237227060569	1.00199719815946	1.05485920854334	0.936862548320567	CC16-TAP42-NRg-1	CC16	TAP42-NRg-1	single	0.997906318341123	0.0591046058205141	NA	NA	NA	NA	NA	NA	NA	NA	NA	NA	NA	NA	NA
CC16-PGA2-TRg-6	335.71468118062	340.604501662665	430.301862489263	356.264690684434	392.533677252766	382.185800770047	324.946316578401	322.669192500653	355.067045493407	6.11609841342428e-05	7.05215879513188e-05	9.47797475780527e-05	6.7796345943646e-05	6.15181136251014e-05	7.69634038184328e-05	6.67019606768275e-05	6.86472655068424e-05	7.33525763701913e-05	1	1.01624444796404	0.943135874695194	1	0.8069727172574	0.656430171156944	1	0.924046358939238	0.631994315069898	0.983146048019614	0.832593241688979	0.839169389116139	CC16-PGA2-TRg-6	CC16	PGA2-TRg-6	single	0.884969559608244	0.0850868884513757	NA	NA	NA	NA	NA	NA	NA	NA	NA	NA	NA	NA	NA
CC16-BRL1-TRg-1	403.259377514283	352.2226500595	209.380351739075	486.369747793863	459.047657249944	188.514783984318	363.254960421699	348.882248929032	226.763958422893	7.34663741943004e-05	7.29271059935035e-05	4.61188263765152e-05	9.25550371399668e-05	7.19422245135266e-05	3.79625287394162e-05	7.45656031459114e-05	7.42240440968254e-05	4.68467034306369e-05	1	0.874884940634681	0.382052303370218	1	0.691267170907546	0.237173208451286	1	0.893748232490959	0.361057939766656	0.66723486664148	0.478653105264684	0.651772342696722	CC16-BRL1-TRg-1	CC16	BRL1-TRg-1	single	0.599220104867628	0.104699920996283	NA	NA	NA	NA	NA	NA	NA	NA	NA	NA	NA	NA	NA
CC16-FOL2-TRg-1	555.15307828934	539.644712497953	711.171119476808	560.546694922864	849.514804484537	820.13926871155	463.347006275993	558.57772465248	816.518945273016	0.000101138587368071	0.000111732528105515	0.000156644962675463	0.0001066707384713	0.000133136470313178	0.000165157129328254	9.51115683285188e-05	0.000118836363252587	0.000168682982695895	1	0.973673409997258	0.94261149611497	1	1.10997671007443	0.895287618375689	1	1.12182503472727	1.019234998997	0.976975915049853	0.978498463735883	1.02230603760992	CC16-FOL2-TRg-1	CC16	FOL2-TRg-1	single	0.992593472131887	0.0257430951730813	NA	NA	NA	NA	NA	NA	NA	NA	NA	NA	NA	NA	NA
CC16-NAB3-NRg-5	506.693606025947	377.46101091589	462.215715694624	482.532714872783	640.192039123537	675.589373623527	457.065287053817	420.56106102121	504.139940854219	9.23101709168391e-05	7.81526660674093e-05	0.000101809201119223	9.18248586571793e-05	0.000100331280822376	0.000136048115008109	9.38221153722507e-05	8.94735769288042e-05	0.000104149241621071	1	0.746182073009305	0.671228914795747	1	0.971713456848402	0.856727711608025	1	0.856246278566532	0.637950953433744	0.828909594188107	0.945511750914978	0.831567110243897	CC16-NAB3-NRg-5	CC16	NAB3-NRg-5	single	0.868662818448994	0.0665663910225552	NA	NA	NA	NA	NA	NA	NA	NA	NA	NA	NA	NA	NA
CC16-SNF4-TRg-4	526.592401985228	220.298103512019	127.653280638886	489.64426456496	448.232285105695	190.306944826505	438.159548989764	220.643650682317	137.499732436103	9.59353622241603e-05	4.56123510009219e-05	2.81173445229181e-05	9.31781701015439e-05	7.02472328961851e-05	3.83234285905538e-05	8.99413211223161e-05	4.69415228438871e-05	2.84057891387372e-05	1	0.419038866282118	0.178372855434008	1	0.670466639745849	0.237826767655422	1	0.468605120565967	0.181503078635676	0.315607238704779	0.475275705148715	0.336930601600067	CC16-SNF4-TRg-4	CC16	SNF4-TRg-4	single	0.37593784848452	0.0866872469067288	NA	NA	NA	NA	NA	NA	NA	NA	NA	NA	NA	NA	NA
CC16-HRR25-TRg-2	360.751040842768	286.663404225677	213.723198885437	309.034161974441	395.956492170475	177.53226884956	320.012395724896	291.852128197	204.002633772394	6.5722144196385e-05	5.93531746493104e-05	4.70753966175108e-05	5.88084856609657e-05	6.20545392344886e-05	3.57509035415271e-05	6.56891712468121e-05	6.20909928766624e-05	4.2144487818393e-05	1	0.795944520612298	0.435928683311783	1	0.938416614193723	0.351526103648252	1	0.848679945288269	0.368708709972569	0.697060346561855	0.649864713689055	0.651375510969963	CC16-HRR25-TRg-2	CC16	HRR25-TRg-2	single	0.666100190406957	0.0268229207760401	NA	NA	NA	NA	NA	NA	NA	NA	NA	NA	NA	NA	NA
CC16-TRS23-TRg-4	503.11880292572	411.186528961903	248.846893715128	483.116640398485	488.807249068676	402.664126994708	465.487236802917	369.515649041096	293.565314130597	9.16589081393903e-05	8.51354777315995e-05	5.48118607608649e-05	9.19359783330298e-05	7.66061656147191e-05	8.1087266315623e-05	9.55508949654519e-05	7.86137612707043e-05	6.064705918985e-05	1	0.818627756710552	0.36394272980786	1	0.741037783923878	0.510008849409566	1	0.738708224402152	0.364763510623584	0.642083622532789	0.738285602528902	0.628443079960522	CC16-TRS23-TRg-4	CC16	TRS23-TRg-4	single	0.669604101674071	0.0598696711212831	NA	NA	NA	NA	NA	NA	NA	NA	NA	NA	NA	NA	NA
CC16-CTR86-TRg-4	544.7065751107	585.874817103463	651.409415655544	557.06999070084	670.508420452997	566.353313153031	510.642762556724	447.038537154963	501.989470238673	9.92354283732958e-05	0.000121304393339301	0.000143481647113112	0.000106009129705842	0.000105082482310055	0.000114050492342415	0.00010482000173634	9.51066103151606e-05	0.000103704980284907	1	1.07735876555519	0.879959707659049	1	0.881554533969297	0.622106085545155	1	0.814658622666129	0.568580354876985	0.968687903490313	0.827434301998536	0.787024918090302	CC16-CTR86-TRg-4	CC16	CTR86-TRg-4	single	0.86104904119305	0.0953825093214035	NA	NA	NA	NA	NA	NA	NA	NA	NA	NA	NA	NA	NA
CC16-RPB5-TRg-5	585.965028128209	306.285680747951	123.146754348848	612.792256709215	520.564137692822	167.568748967968	523.347389441323	307.986627506535	182.891365260828	0.000106751952766966	6.34159339282268e-05	2.71247217586271e-05	0.000116612947939442	8.15831242706814e-05	3.37444804809243e-05	0.000107427889500058	6.55235773429324e-05	3.77831539367473e-05	1	0.523568045364318	0.154640286555413	1	0.622179485890169	0.16732719329797	1	0.547633080451917	0.202123850680968	0.300171607441249	0.350056703107803	0.393863090764456	CC16-RPB5-TRg-5	CC16	RPB5-TRg-5	single	0.348030467104502	0.0468785957136248	NA	NA	NA	NA	NA	NA	NA	NA	NA	NA	NA	NA	NA
CC16-SPN1-NRg-2	439.877950883605	440.156638440215	216.335798963597	450.90702362192	410.857343678628	152.583473445051	461.991518838719	348.335737751446	171.966259548346	8.01375986310259e-05	9.11336900674936e-05	4.76508567712224e-05	8.58065628203639e-05	6.43898096311712e-05	3.07267916785749e-05	9.4833326461705e-05	7.41077748688293e-05	3.55261586416372e-05	1	1.00228954261817	0.361882491165155	1	0.667357836617055	0.20706527084034	1	0.701636069208108	0.215289904833702	0.668556863819097	0.429416342350724	0.449139558489684	CC16-SPN1-NRg-2	CC16	SPN1-NRg-2	single	0.515704254886502	0.132741068840211	NA	NA	NA	NA	NA	NA	NA	NA	NA	NA	NA	NA	NA
CC16-SPN1-NRg-1	421.307316380434	344.185535318292	177.497215597697	436.339184198854	493.99055686998	274.519880640973	372.92486494423	319.807080464507	244.402068196407	7.6754373690678e-05	7.12630349335787e-05	3.90961386800335e-05	8.30343367002837e-05	7.74184967260422e-05	5.52819711967045e-05	7.65505512998163e-05	6.80383565393237e-05	5.04905245359993e-05	1	0.818298490172162	0.310001586377422	1	0.829180619208887	0.384978391837521	1	0.79802153260781	0.379051272820548	0.589666756402469	0.662216645017491	0.651792186433969	CC16-SPN1-NRg-1	CC16	SPN1-NRg-1	single	0.634558529284643	0.039225257023612	NA	NA	NA	NA	NA	NA	NA	NA	NA	NA	NA	NA	NA
CC16-SEC61-NRg-1	497.395320212207	554.979090658562	568.24421369137	475.019626340375	741.589736904672	709.740651141504	531.369032658159	480.513268522343	671.346727766057	9.06161958153336e-05	0.000114907485256267	0.000125163397678068	9.03951353010144e-05	0.000116222388910426	0.00014292539448117	0.000109074497887705	0.000102228296628434	0.000138692150523026	1	1.11761716248249	0.840629642123016	1	1.14342285310939	0.914270895498799	1	0.841505618310836	0.730743665516125	0.958897349738422	0.989501434195018	0.873462315733347	CC16-SEC61-NRg-1	CC16	SEC61-NRg-1	single	0.940620366555596	0.0601398814351963	NA	NA	NA	NA	NA	NA	NA	NA	NA	NA	NA	NA	NA
CC16-SEC61-NRg-7	516.981239222852	464.902681950181	513.943613368571	460.857654146039	681.195161307709	582.539820789181	436.506472355435	401.152802055099	538.02998922885	9.41843867495281e-05	9.62573166646653e-05	0.000113202963293334	8.77001447750464e-05	0.000106757314754454	0.000117310081581736	8.96019929101368e-05	8.53445062358546e-05	0.000111150517557944	1	0.900752351412413	0.731496180927949	1	1.08257865623259	0.773473752947873	1	0.855198673799425	0.712902634335268	0.883319645308753	0.927263981273128	0.86765326690125	CC16-SEC61-NRg-7	CC16	SEC61-NRg-7	single	0.892745631161044	0.0309030131855631	NA	NA	NA	NA	NA	NA	NA	NA	NA	NA	NA	NA	NA
CC16-TUS1-TRg-3	430.986334407076	288.98944935991	264.877610779111	367.689305652342	524.30887999236	320.244579663911	338.30910991895	275.421436426548	265.611147860385	7.85177111350837e-05	5.9834778373606e-05	5.83428408687129e-05	6.99704237259522e-05	8.21700025326742e-05	6.44898707792848e-05	6.9444950735368e-05	5.85953940198703e-05	5.48720650240261e-05	1	0.671640109554605	0.452223496145463	1	1.04438572146368	0.532951338456374	1	0.757585969088759	0.454095324038447	0.685275237684217	0.800666723234115	0.703474586998595	CC16-TUS1-TRg-3	CC16	TUS1-TRg-3	single	0.729805515972309	0.0620385936318448	NA	NA	NA	NA	NA	NA	NA	NA	NA	NA	NA	NA	NA
CC16-OLE1-NRg-2	580.481470869644	485.653007136581	449.185825204398	472.914511089252	482.736619223966	493.046368326526	457.283909541809	405.95247423224	467.053929154509	0.000105752950407847	0.000100553636518067	9.89391932496561e-05	8.99945367417181e-05	7.56547728598948e-05	9.9288164736287e-05	9.38669921652873e-05	8.63656274892862e-05	9.64877181426292e-05	1	0.838022843031489	0.569388975576331	1	0.74762241741597	0.637957712118343	1	0.82610861058774	0.59073885050406	0.791445833824036	0.812585936006412	0.801456785258733	CC16-OLE1-NRg-2	CC16	OLE1-NRg-2	single	0.80182951836306	0.010574978843743	NA	NA	NA	NA	NA	NA	NA	NA	NA	NA	NA	NA	NA
CC16-AFG2-TRg-1	615.291799703569	329.6550711993	379.736947712253	511.86947000187	654.275576694522	497.068667101982	460.763182783135	395.871536594644	415.452534625296	0.00011209474625077	6.8254526830078e-05	8.36421479610156e-05	9.74075752485278e-05	0.000102538461288009	0.000100098162921228	9.45811850491167e-05	8.42209269146734e-05	8.58274913458771e-05	1	0.536656964909444	0.454122584556974	1	0.936173174665776	0.5942154352924	1	0.799510889938242	0.521504508154509	0.655245006219076	0.82087528989479	0.756189423135061	CC16-AFG2-TRg-1	CC16	AFG2-TRg-1	single	0.744103239749643	0.0834739755207803	NA	NA	NA	NA	NA	NA	NA	NA	NA	NA	NA	NA	NA
CC16-TOA2-NRg-1	527.180637463792	379.947136074154	392.394927139649	418.515078301577	599.933316826821	304.523868670615	413.908803386687	449.888200225914	369.723927365686	9.60425278108578e-05	7.86674140908519e-05	8.64302374385662e-05	7.96424506078774e-05	9.40219096876899e-05	6.1324082238601e-05	8.49633533871135e-05	9.57128707886832e-05	7.63805116870023e-05	1	0.721908009930161	0.547690623714494	1	1.0498967280871	0.445242894024908	1	1.01145791054873	0.516639155649978	0.757892059317858	0.742713450439979	0.786037253598269	CC16-TOA2-NRg-1	CC16	TOA2-NRg-1	single	0.762214254452035	0.0219829253764824	NA	NA	NA	NA	NA	NA	NA	NA	NA	NA	NA	NA	NA
CC16-USO1-TRg-1	567.325611773605	466.55290009467	218.083667073367	484.179376198767	565.897792409673	276.060691042699	462.470983662709	408.684665872547	210.606515161284	0.00010335619704986	9.65989915498983e-05	4.80358481288831e-05	9.21382144957666e-05	8.86878418618718e-05	5.55922548674131e-05	9.49317465458977e-05	8.69468961362683e-05	4.35087701984858e-05	1	0.823733331124623	0.282853869134555	1	0.856024952168368	0.348887212727895	1	0.822340594996141	0.263391488325868	0.560679677505972	0.634545244150945	0.537174263363295	CC16-USO1-TRg-1	CC16	USO1-TRg-1	single	0.577466395006737	0.0508096682554124	NA	NA	NA	NA	NA	NA	NA	NA	NA	NA	NA	NA	NA
CC16-UTP22-NRg-2	387.126445702056	357.805709390098	441.399452158802	355.331696731521	560.15068932763	488.519456521311	345.197636929472	405.505118830518	471.213859275795	7.05272534411166e-05	7.40830690171812e-05	9.72241403155579e-05	6.76187993541327e-05	8.77871524155784e-05	9.83765491278233e-05	7.08589635563635e-05	8.62704534666287e-05	9.7347109617533e-05	1	0.92579016360471	0.838977516187372	1	1.15458426883538	0.841268608067285	1	1.09314155252843	0.789522779742129	0.931903093645949	0.963699293120176	0.935326038408502	CC16-UTP22-NRg-2	CC16	UTP22-NRg-2	single	0.943642808391542	0.017453540399137	NA	NA	NA	NA	NA	NA	NA	NA	NA	NA	NA	NA	NA
CC16-RIB1-TRg-3	570.561600800887	590.594142961318	808.897494330256	446.043755494329	782.83208687886	895.2036873962	523.105782657843	601.589627246244	784.225805641213	0.000103945734191519	0.000122281521803344	0.000178170505434552	8.48810941533416e-05	0.000122685914765418	0.000180273371627111	0.000107378294704399	0.000127987064856375	0.000162011608877512	1	1.03682326074558	1.04318737601318	1	1.28542240509909	1.22809274739586	1	1.07018459405031	0.867093702008183	1.01886093395743	1.10220048106493	0.962945354639882	CC16-RIB1-TRg-3	CC16	RIB1-TRg-3	single	1.02800225655408	0.0700761756449801	NA	NA	NA	NA	NA	NA	NA	NA	NA	NA	NA	NA	NA
CC16-RIB1-TRg-7	465.836728206622	448.597239055397	544.089671470679	410.183704587266	573.752090481632	592.887516510177	343.241881276467	465.740790187049	587.217175088698	8.48668060711475e-05	9.28813021975149e-05	0.000119843036289677	7.80570094757909e-05	8.99187721724068e-05	0.000119393868794031	7.04575042075274e-05	9.90854795698296e-05	0.000121311997912184	1	0.964586114132925	0.859425286450985	1	1.02447316898378	0.88446503931589	1	1.26267586191829	0.98949339491374	0.945507628282139	0.963310904537812	1.02919180964095	CC16-RIB1-TRg-7	CC16	RIB1-TRg-7	single	0.9793367808203	0.0440838075191986	NA	NA	NA	NA	NA	NA	NA	NA	NA	NA	NA	NA	NA
CC16-RIB1-TRg-4	466.611623965566	431.868663303052	401.407153145967	445.939195827193	567.317066153624	570.387174256501	412.946891326395	460.995505693602	490.628408965414	8.5007977696564e-05	8.94176787854331e-05	8.84153009032092e-05	8.48611966907237e-05	8.89102712953324e-05	0.000114862818913492	8.47659010168396e-05	9.80759291940946e-05	0.000101357921820118	1	0.92707373061982	0.632995943146214	1	0.931761824456709	0.782673938633101	1	1.03884407369466	0.687183802538328	0.840144011271639	0.910128706841071	0.882883465179101	CC16-RIB1-TRg-4	CC16	RIB1-TRg-4	single	0.877718727763937	0.0352770504423517	NA	NA	NA	NA	NA	NA	NA	NA	NA	NA	NA	NA	NA
CC16-COG1-TRg-1	510.078970129489	225.222803610494	108.448834049806	532.740283738487	253.111839977423	144.771915588787	452.607082281334	165.899374324436	94.724950426451	9.29269214250302e-05	4.66320018553092e-05	2.38873079863354e-05	0.000101379242790138	3.96678395610956e-05	2.91537241273175e-05	9.2906976519302e-05	3.52947807269996e-05	1.95690342106047e-05	1	0.442275699453163	0.156443974720777	1	0.34797787695702	0.16628594818288	1	0.341091800068327	0.121047957275747	0.280343573010426	0.266699944376748	0.160264118586547	CC16-COG1-TRg-1	CC16	COG1-TRg-1	single	0.23576921199124	0.0657442126586976	NA	NA	NA	NA	NA	NA	NA	NA	NA	NA	NA	NA	NA
CC16-RPL32-NRg-2	545.920563441338	521.608629788105	565.855290949033	518.794976487451	836.154852239859	722.312986378202	472.552932784083	569.152437807478	662.679898455067	9.94565945158314e-05	0.000107998187581796	0.000124637205452935	9.87254831013362e-05	0.000131042690574415	0.000145457172772811	9.7001275386602e-05	0.000121086113642403	0.000136901687941407	1	0.957047406703547	0.762688679719611	1	1.18044474477726	0.851954554256572	1	1.12079455854392	0.811087592493481	0.905433062516143	0.97091901875616	0.947617691950483	CC16-RPL32-NRg-2	CC16	RPL32-NRg-2	single	0.941323257740929	0.0331936370812412	NA	NA	NA	NA	NA	NA	NA	NA	NA	NA	NA	NA	NA
CC16-GLC7-NRg-3	572.173921274623	594.205105526382	653.407153145967	554.368139183599	686.643994426854	777.37657918228	569.270830396577	587.315685465858	712.651325830307	0.000104239469057586	0.000123029165515855	0.000143921675547974	0.000105494973616449	0.000107611259153044	0.000156545710128556	0.00011685462676853	0.000124950310514774	0.00014722518314997	1	1.04022300868831	0.840286135367297	1	0.907168735633963	0.858064545329518	1	0.960064795693206	0.724056722598158	0.948721127034342	0.936402049921176	0.888907321024431	CC16-GLC7-NRg-3	CC16	GLC7-NRg-3	single	0.924676832659983	0.031583751949609	NA	NA	NA	NA	NA	NA	NA	NA	NA	NA	NA	NA	NA
CC16-GLC7-NRg-4	410.371235217034	270.986430041327	187.763922888501	350.170338262865	410.302013885543	273.364615093355	323.730293337391	294.136600187964	239.690722041826	7.47620226735188e-05	5.61072835693179e-05	4.13575184469046e-05	6.66366047852352e-05	6.43027780125099e-05	5.50493273656681e-05	6.64523467244121e-05	6.2577010007989e-05	4.95172171480099e-05	1	0.661437431213912	0.336671699639762	1	0.858181214832504	0.477693916027119	1	0.845499984079525	0.428235144901878	0.58682324261402	0.737458752181277	0.699700780328595	CC16-GLC7-NRg-4	CC16	GLC7-NRg-4	single	0.674660925041297	0.0783773561065525	NA	NA	NA	NA	NA	NA	NA	NA	NA	NA	NA	NA	NA
CC16-HSF1-TRg-2	578.98216581002	538.524003216592	437.326488271257	612.360096132281	707.103856565045	456.878714570321	494.838975497222	502.71680287571	470.240773994102	0.000105479804852694	0.00011150048713786	9.6327015476444e-05	0.000116530708782032	0.000110817741033988	9.20048336036401e-05	0.000101575947167303	0.000106952056917209	9.71460819148891e-05	1	0.931661212860563	0.555791587489457	1	0.845728632829029	0.456542077386769	1	0.945382107682045	0.549630479352087	0.798379919842955	0.720630877431752	0.796787450712097	CC16-HSF1-TRg-2	CC16	HSF1-TRg-2	single	0.771932749328935	0.0444358586571633	NA	NA	NA	NA	NA	NA	NA	NA	NA	NA	NA	NA	NA
CC16-DAM1-NRg-5	548.547010711189	484.939873466886	616.131178605161	460.553684947904	605.008109583761	667.36652724219	428.013545220884	436.847913530926	636.845143315963	9.99350844622223e-05	0.000100405983393804	0.000135711142976106	8.76423001402795e-05	9.48172342560944e-05	0.000134392223435715	8.78586437387258e-05	9.29385742526594e-05	0.000131564538596238	1	0.885507366185658	0.82647687477074	1	0.962134184618126	0.886688195262033	1	0.949774770230636	0.860579014876069	0.920777598384991	0.955344711891019	0.943779997752518	CC16-DAM1-NRg-5	CC16	DAM1-NRg-5	single	0.939967436009509	0.0175961090675705	NA	NA	NA	NA	NA	NA	NA	NA	NA	NA	NA	NA	NA
CC16-SEC18-TRg-4	502.685732125417	387.11841489215	335.573225126238	485.986898551116	586.035168513254	412.384153480652	507.785592330629	437.166903043806	406.521626240233	9.15800106772563e-05	8.01522152823158e-05	7.39144966452741e-05	9.24821818153044e-05	9.18437835378107e-05	8.30446554233719e-05	0.000104233508379299	9.30064386732284e-05	8.39824732072317e-05	1	0.771374731609072	0.491204250122055	1	0.88318936044211	0.519235257865062	1	0.801151734083339	0.463039140955833	0.731638322877438	0.76869587745706	0.717665477687477	CC16-SEC18-TRg-4	CC16	SEC18-TRg-4	single	0.739333226007325	0.0263710840845541	NA	NA	NA	NA	NA	NA	NA	NA	NA	NA	NA	NA	NA
CC16-SEC18-TRg-5	201.129225463558	126.847144195488	130.728593920686	221.956451239494	257.874553980327	141.116992294845	170.243522610126	194.272107633065	119.574967743876	3.66420119735274e-05	2.62634873939962e-05	2.87947234561309e-05	4.22377988785466e-05	4.04142549597567e-05	2.84177068895491e-05	3.49460085290286e-05	4.13310265225703e-05	2.47027485786728e-05	1	0.6317185779816	0.478262997669283	1	0.850933121302034	0.389043628388479	1	1.06191005024589	0.406241324179371	0.694972921061274	0.669269120539029	0.714383836178652	CC16-SEC18-TRg-5	CC16	SEC18-TRg-5	single	0.692875292592985	0.0226303872194944	NA	NA	NA	NA	NA	NA	NA	NA	NA	NA	NA	NA	NA
CC16-PAB1-NRg-3	596.95252233704	467.903790757038	279.582492376239	485.898424986616	572.799062907412	321.09523665352	428.699511300957	396.171481957501	359.814277939065	0.00010875367028679	9.68786911845001e-05	6.158178796013e-05	9.24653455007816e-05	8.97694131186587e-05	6.46611734736036e-05	8.79994524820914e-05	8.42847397280443e-05	7.43332974338238e-05	1	0.785117952908241	0.344620853168641	1	0.86339895436756	0.404366472620999	1	0.859959696717433	0.485444771710386	0.618429052400556	0.683913159579041	0.743001963882427	CC16-PAB1-NRg-3	CC16	PAB1-NRg-3	single	0.681781391954008	0.062313809815103	NA	NA	NA	NA	NA	NA	NA	NA	NA	NA	NA	NA	NA
CC16-POP8-TRg-2	412.303842201155	417.839728037227	423.059650653435	399.567548714597	502.952671670327	606.64126272637	362.188881275204	402.990926779907	544.903752364395	7.51141077973443e-05	8.65130113856107e-05	9.31845534375122e-05	7.603677958786e-05	7.88230447395211e-05	0.000122163556003551	7.43467683240347e-05	8.57355638234744e-05	0.000112570554257351	1	1.01510387210565	0.755015030057221	1	0.921916570450102	0.929027362904	1	1.03539968994917	0.870159985720292	0.910374122259078	0.964594064951294	0.959473338344443	CC16-POP8-TRg-2	CC16	POP8-TRg-2	single	0.944813841851605	0.0299353666163362	NA	NA	NA	NA	NA	NA	NA	NA	NA	NA	NA	NA	NA
CC16-PAB1-NRg-4	473.751271966962	347.807850228315	262.198964669152	415.791203682937	464.210290153294	222.851743257872	400.924673361565	289.147494646162	268.214053383333	8.63086890524148e-05	7.20130291299782e-05	5.77528331920457e-05	7.91241035732678e-05	7.27513154424266e-05	4.48772002346497e-05	8.22980918156701e-05	6.15155871615267e-05	5.54097939644607e-05	1	0.735372063617292	0.407241432264643	1	0.81770033710396	0.327965005640044	1	0.671126713613216	0.386930682263702	0.66376471972552	0.60795029265218	0.634272583497116	CC16-PAB1-NRg-4	CC16	PAB1-NRg-4	single	0.635329198624939	0.0279222114816778	NA	NA	NA	NA	NA	NA	NA	NA	NA	NA	NA	NA	NA
CC16-BIG1-TRg-4	263.290410868014	293.009096343497	187.221241056891	276.278115150529	391.759654904424	272.652706039915	233.333352382768	220.254617990039	220.384954004095	4.79666262588413e-05	6.06670395060998e-05	4.12379855061972e-05	5.25750857751846e-05	6.13968083778501e-05	5.49059653049858e-05	4.78965025949835e-05	4.68587568682739e-05	4.55288779249063e-05	1	1.1147159030157	0.52322857046807	1	1.03855125498597	0.603879234468552	1	0.878407587309369	0.546285337758691	0.80377733136858	0.840664320740753	0.784512083676369	CC16-BIG1-TRg-4	CC16	BIG1-TRg-4	single	0.809651245261901	0.0285332364121792	NA	NA	NA	NA	NA	NA	NA	NA	NA	NA	NA	NA	NA
CC16-BIG1-TRg-5	544.357339545113	385.232970373099	402.581665802482	501.730076492919	645.847837462916	439.062885937975	405.299396351358	432.031213474894	414.660638423331	9.91718041349668e-05	7.9761837172724e-05	8.86740030442311e-05	9.54780721347867e-05	0.000101217660934568	8.84171367016919e-05	8.31960943039267e-05	9.19138303499313e-05	8.56638951254755e-05	1	0.708855156086215	0.544178378704447	1	0.942789603584059	0.535480129521928	1	0.991943747520984	0.591740478833191	0.753238714835494	0.787889898323153	0.827610890884374	CC16-BIG1-TRg-5	CC16	BIG1-TRg-5	single	0.789579834681007	0.0372148768133337	NA	NA	NA	NA	NA	NA	NA	NA	NA	NA	NA	NA	NA
CC16-BIG1-TRg-6	492.488650352396	414.629270415303	498.869866349607	488.072154895089	544.697972622645	706.65475956197	440.80742713013	419.446613997263	582.437907292662	8.97222916333882e-05	8.58482915464915e-05	0.000109882768653116	9.28790012705403e-05	8.536539337384e-05	0.000142303967103971	9.04848529446043e-05	8.92364804147142e-05	0.000120324658730889	1	0.84329954746447	0.745353710806622	1	0.817384576052203	0.885951657564415	1	0.88547369873676	0.764214288092482	0.880221764523695	0.932256613905701	0.89520753163496	CC16-BIG1-TRg-6	CC16	BIG1-TRg-6	single	0.902561970021452	0.0267856717395238	NA	NA	NA	NA	NA	NA	NA	NA	NA	NA	NA	NA	NA
CC16-RPO41-NRg-1	484.3228330573	505.323827520519	443.789984606314	643.288264254403	605.699292677093	454.094410772948	495.559472356699	457.536891586061	467.482765156507	8.82346312776595e-05	0.000104626446721716	9.77506870998122e-05	0.000122416267582098	9.49255568855537e-05	9.14441390485868e-05	0.000101723844068227	9.73401155296847e-05	9.65763104971891e-05	1	1.04508826006365	0.674239086597819	1	0.689614125920886	0.431943850946615	1	0.859168234500789	0.545612417856484	0.877514972445992	0.673995599362746	0.781010608491348	CC16-RPO41-NRg-1	CC16	RPO41-NRg-1	single	0.777507060100029	0.101804911195615	NA	NA	NA	NA	NA	NA	NA	NA	NA	NA	NA	NA	NA
CC16-RVB2-NRg-2	552.080822258627	434.889265542502	554.158066896732	446.97935294209	717.839232312066	537.846222481555	435.259092329998	429.967121592378	559.118681895777	0.000100578879339546	9.00430893876284e-05	0.000122060735212654	8.50591361818977e-05	0.000112500195567916	0.000108309821897263	8.93459423283611e-05	9.14746986733325e-05	0.000115507187541915	1	0.789031175445997	0.738588210616757	1	1.17623592243757	0.736304455021259	1	0.919253456923541	0.742968797892106	0.867937061612689	0.922801045619205	0.891244325197215	CC16-RVB2-NRg-2	CC16	RVB2-NRg-2	single	0.893994144143036	0.027535165033878	NA	NA	NA	NA	NA	NA	NA	NA	NA	NA	NA	NA	NA
CC16-PET117-NRg-8	492.691290603225	237.319737782828	220.311956313022	453.511861081049	334.030383862553	265.052432236974	364.810026377112	290.698584737443	243.592228848905	8.9759208926139e-05	4.91366516852767e-05	4.85266586739355e-05	8.63022573590701e-05	5.23494423523325e-05	5.33754454880596e-05	7.48848126365744e-05	6.18455786692253e-05	5.03232214777762e-05	1	0.482477550683987	0.329029285511137	1	0.539451038502746	0.357626680655187	1	0.741521978273544	0.386198948513748	0.535179356912663	0.578002437349169	0.647613586934547	CC16-PET117-NRg-8	CC16	PET117-NRg-8	single	0.586931793732126	0.0567464895320749	NA	NA	NA	NA	NA	NA	NA	NA	NA	NA	NA	NA	NA
CC16-VPS45-NRg-9	352.519683706127	228.947251237399	141.902323445783	383.334416509757	318.203424046477	122.462210374123	380.901305900748	195.968409368268	112.839046817949	6.42225436979292e-05	4.74031424585858e-05	3.12558870164455e-05	7.29476521062844e-05	4.98690317054817e-05	2.46610641487238e-05	7.81878809874551e-05	4.16919115351548e-05	2.33111884200667e-05	1	0.650534297077047	0.296194852935193	1	0.607969435732534	0.195483924411749	1	0.478763994957562	0.171341029092625	0.542688564915685	0.39758726011491	0.321125982218604	CC16-VPS45-NRg-9	CC16	VPS45-NRg-9	single	0.420467269083066	0.11253939586046	NA	NA	NA	NA	NA	NA	NA	NA	NA	NA	NA	NA	NA
CC16-YCG1-NRg-1	452.521999128849	421.369198512607	351.946006205164	430.4389180352	492.485803762124	371.456830971027	367.981805271127	394.665621722524	415.368327744754	8.24411095510739e-05	8.72437822983146e-05	7.75208209331457e-05	8.19115297074768e-05	7.71826709153381e-05	7.48028368022485e-05	7.55358859378258e-05	8.39643707874413e-05	8.58100952182605e-05	1	0.932698386031248	0.572278877921936	1	0.837986256519725	0.528060382742908	1	0.998046620459877	0.652862097708123	0.8080772473092	0.766844555110897	0.860553493136747	CC16-YCG1-NRg-1	CC16	YCG1-NRg-1	single	0.811825098518948	0.0469667548165826	NA	NA	NA	NA	NA	NA	NA	NA	NA	NA	NA	NA	NA
CC16-NOC4-NRg-1	495.310558390323	470.975917788986	713.248738710524	460.992777408185	835.960857831591	713.557022907982	423.706434038902	504.330332825996	680.501831080704	9.02363909040219e-05	9.75147699081328e-05	0.000157102586134018	8.77258584190448e-05	0.000131012287654253	0.000143693923716932	8.69745199741718e-05	0.000107295332387799	0.000140583484634676	1	0.952443564022124	1.05958255449141	1	1.32814818371654	0.947155600674672	1	1.1076381532884	0.928920747494493	1.01207169183631	1.02199294818001	0.990240370516102	CC16-NOC4-NRg-1	CC16	NOC4-NRg-1	single	1.00810167017748	0.0162443021104143	NA	NA	NA	NA	NA	NA	NA	NA	NA	NA	NA	NA	NA
CC16-NMD3-NRg-2	566.75335626549	429.949200136874	461.01287881072	515.236788725966	671.964538668544	511.459308612744	470.057981150543	410.103637173045	503.797992699979	0.000103251942717194	8.90202571722946e-05	0.000101544260187816	9.80483682069396e-05	0.00010531068603123	0.000102996106150849	9.64891348967411e-05	8.72487796190297e-05	0.000104078599249674	1	0.75987329313794	0.598536073160391	1	0.955199751737224	0.607422661493365	1	0.811876678493056	0.61989684430841	0.794041115506127	0.830866133601295	0.814750458584448	CC16-NMD3-NRg-2	CC16	NMD3-NRg-2	single	0.81321923589729	0.0184601996634821	NA	NA	NA	NA	NA	NA	NA	NA	NA	NA	NA	NA	NA
CC16-DRS1-TRg-2	567.030567969754	552.202009432302	657.238035524702	531.249657608076	692.420237894505	671.821587437603	479.508688437088	551.472799703545	630.185286651035	0.000103302445544734	0.000114332495269377	0.000144765478692951	0.000101095580088072	0.000108516515498069	0.000135289369787474	9.84290882786814e-05	0.000117324803795684	0.000130188692398093	1	0.975460408185286	0.852879331129854	1	0.954609606716125	0.773823758399953	1	1.07022598672824	0.760127075340247	0.944580866070546	0.90980703659188	0.919976666143791	CC16-DRS1-TRg-2	CC16	DRS1-TRg-2	single	0.924788189602072	0.0178792581681967	NA	NA	NA	NA	NA	NA	NA	NA	NA	NA	NA	NA	NA
CC16-HTB1-NRg-2	280.861739788962	312.673686151527	211.989862733902	372.638385707891	320.974044884256	219.380991331583	349.35652826092	203.897540177115	196.016238044264	5.11677962689591e-05	6.47385596795093e-05	4.66936061182552e-05	7.09122222042247e-05	5.03032450670038e-05	4.41782708617678e-05	7.17126621271627e-05	4.33788192428755e-05	4.04945946221484e-05	1	1.11510788837951	0.555384665709352	1	0.630865875358869	0.360245175016508	1	0.543114002190585	0.324517118092594	0.823293779427207	0.602290392102066	0.54723939389505	CC16-HTB1-NRg-2	CC16	HTB1-NRg-2	single	0.657607855141441	0.146104490795864	NA	NA	NA	NA	NA	NA	NA	NA	NA	NA	NA	NA	NA
CC16-IPI1-TRg-2	432.936311242397	403.12663275528	416.430212665124	429.874295832661	542.918467307627	393.406310882888	341.553507532076	381.267066955235	393.138623968022	7.8872960723418e-05	8.34666898076606e-05	9.17243309428161e-05	8.18040834093404e-05	8.50865082322339e-05	7.92229557147183e-05	7.01109305325525e-05	8.11138533910023e-05	8.12177060774897e-05	1	0.932686336721279	0.707765828859995	1	0.92501302460223	0.55999817664438	1	1.03876765962907	0.665734996058935	0.87743085035541	0.799838823314863	0.872523035450651	CC16-IPI1-TRg-2	CC16	IPI1-TRg-2	single	0.849930903040308	0.043450362486406	NA	NA	NA	NA	NA	NA	NA	NA	NA	NA	NA	NA	NA
CC16-SEC18-NRg-1	295.803842723753	173.808920647423	84.5333711392693	323.243223167021	283.298891701371	87.5869183405612	266.489644467234	205.985437247159	112.812473119897	5.38899701021473e-05	3.598684405029e-05	1.86196070176241e-05	6.15124371142964e-05	4.43987724353336e-05	1.7637984854159e-05	5.47025181673246e-05	4.3823015428472e-05	2.3305698614013e-05	1	0.588554097058237	0.210278925862787	1	0.641904112041106	0.165804603999897	1	0.719290056373603	0.244844981236646	0.416858280367926	0.351440710917295	0.49460495059714	CC16-SEC18-NRg-1	CC16	SEC18-NRg-1	single	0.420967980627454	0.0716705456093674	NA	NA	NA	NA	NA	NA	NA	NA	NA	NA	NA	NA	NA
CC16-SEC18-NRg-2	455.162805364204	258.987462072687	127.946136532181	324.546197480572	429.552829347385	154.520847894766	390.08597235733	242.419881919551	145.955142136154	8.29222154344812e-05	5.36229174766948e-05	2.81818499551807e-05	6.17603901099959e-05	6.7319777372274e-05	3.11169342004073e-05	8.00732239796996e-05	5.15743751961542e-05	3.01525749743598e-05	1	0.569941276170177	0.206838692439286	1	0.969381594818836	0.291338128029604	1	0.578303443649541	0.216408089359476	0.406976993733034	0.593110396605808	0.423777245500517	CC16-SEC18-NRg-2	CC16	SEC18-NRg-2	single	0.474621545279786	0.10295760307662	NA	NA	NA	NA	NA	NA	NA	NA	NA	NA	NA	NA	NA
CC16-JIP5-NRg-2	472.533578332852	534.723108493557	525.288723024509	478.300021968541	669.495792053113	671.323440079203	397.401347355909	529.91355992044	571.515288439857	8.60868478723559e-05	0.000110713518292188	0.000115701875622495	9.10193869954832e-05	0.000104923782579118	0.000135189054401009	8.15748561896887e-05	0.000112738115968294	0.000118068177191045	1	1.13348144220006	0.817968868826088	1	1.02518480784341	0.858851697743086	1	1.24086225386263	0.831788556305205	0.95195037012775	0.953816295258203	0.970085443906548	CC16-JIP5-NRg-2	CC16	JIP5-NRg-2	single	0.958617369764167	0.00997536779018585	NA	NA	NA	NA	NA	NA	NA	NA	NA	NA	NA	NA	NA
CC16-YPT1-TRg-3	490.776746842885	271.803760490624	206.707057222027	444.314557602607	438.390475770425	251.661932099432	457.679892583109	256.434165032068	151.661661484096	8.94104145864377e-05	5.62765104611646e-05	4.55299974598521e-05	8.45520317973528e-05	6.87048186269151e-05	5.0678907659234e-05	9.39482758847878e-05	5.45558876431817e-05	3.13314731615914e-05	1	0.554740175645199	0.309915073232564	1	0.722645459774785	0.346588183323689	1	0.521389078406232	0.191658639230359	0.535176080930603	0.608683672059619	0.369637746406728	CC16-YPT1-TRg-3	CC16	YPT1-TRg-3	single	0.50449916646565	0.122439958565941	NA	NA	NA	NA	NA	NA	NA	NA	NA	NA	NA	NA	NA
CC16-YPT1-TRg-2	488.236450230472	262.253726163543	135.807779417239	394.146706551202	336.667309433703	164.159112204039	479.426356150385	244.85194607319	136.359891299778	8.89476196908981e-05	5.42991919511397e-05	2.99134820793924e-05	7.50052058725155e-05	5.27627029113813e-05	3.30578582919061e-05	9.84121878718453e-05	5.20917922832664e-05	2.81703116843709e-05	1	0.538033855490495	0.204675481851311	1	0.625601465073744	0.25485541207913	1	0.475258103870331	0.164505023537092	0.395483036460704	0.488154923483308	0.306808191670015	CC16-YPT1-TRg-2	CC16	YPT1-TRg-2	single	0.396815383871342	0.0906807071380543	NA	NA	NA	NA	NA	NA	NA	NA	NA	NA	NA	NA	NA
CC16-CLF1-NRg-2	337.136403901114	352.915104714248	443.35254998907	361.324706706481	574.667651845785	577.690131053365	364.985170848767	420.999076471731	548.395877308749	6.14199956271141e-05	7.30704775625777e-05	9.76543362674813e-05	6.87592552795446e-05	9.00622594992138e-05	0.000116333465944055	7.4920764666387e-05	8.95667638943617e-05	0.000113291985223492	1	1.0485345192346	0.967642496697636	1	1.16486019051168	0.978327040658567	1	1.07338074346763	0.869027230958669	0.995896284438263	1.0142036084837	0.96408970111457	CC16-CLF1-NRg-2	CC16	CLF1-NRg-2	single	0.991396531345511	0.025358169519353	NA	NA	NA	NA	NA	NA	NA	NA	NA	NA	NA	NA	NA
CC16-SNF2-NRg-7	387.946732735038	250.3114431442	289.268099784285	409.031939638498	436.421418285758	291.858208929231	380.299396351358	305.740425939428	265.768103189022	7.06766945142127e-05	5.18265623817214e-05	6.37151726960549e-05	7.78378312721849e-05	6.8396226755451e-05	5.87735105445743e-05	7.80643265877096e-05	6.50457021725013e-05	5.49044901050824e-05	1	0.646288966499747	0.548655600623467	1	0.781454228669719	0.436617822385587	1	0.748126617083009	0.404195658560987	0.742981829155801	0.69500477207	0.663720806018178	CC16-SNF2-NRg-7	CC16	SNF2-NRg-7	single	0.700569135747993	0.0399224129351095	NA	NA	NA	NA	NA	NA	NA	NA	NA	NA	NA	NA	NA
CC16-SNF2-NRg-4	418.250113733003	502.182324060967	492.487078331599	452.086076803476	605.632127428637	610.273202737505	347.061729893513	471.29581530408	557.309183568529	7.61974081091992e-05	0.000103976003725687	0.000108476874117379	8.60309339115017e-05	9.49150307074812e-05	0.000122894944938352	7.1241607240079e-05	0.000100267300744484	0.000115133366974994	1	1.20266172785406	0.866423344359587	1	0.981165986475839	0.826018808479388	1	1.26367307684394	0.928760841100933	0.979025082874675	0.934952095239173	1.00862760745365	CC16-SNF2-NRg-4	CC16	SNF2-NRg-4	single	0.974201595189165	0.0370738425322418	NA	NA	NA	NA	NA	NA	NA	NA	NA	NA	NA	NA	NA
CC16-RPL25-NRg-1	241.043769223898	229.309455856978	159.967629788502	266.746776321235	265.751608406355	180.560348789023	235.773962936392	236.826950626285	181.487104030175	4.39137010431462e-05	4.74781363145427e-05	3.52350126590305e-05	5.07612940594366e-05	4.16487516597671e-05	3.6360688988045e-05	4.83974884528614e-05	5.03844895536023e-05	3.74930504746757e-05	1	0.952893117423209	0.488323441730047	1	0.729678303451707	0.414199884374534	1	0.934723488342497	0.445209426505142	0.759292316288795	0.668206964390105	0.726428079750498	CC16-RPL25-NRg-1	CC16	RPL25-NRg-1	single	0.717975786809799	0.0461271750120641	NA	NA	NA	NA	NA	NA	NA	NA	NA	NA	NA	NA	NA
CC16-NOP56-TRg-1	399.275357484733	448.422864143322	617.068917903437	392.600890229535	522.847977126111	652.520966909236	374.612855523291	474.332349097127	603.306696708851	7.27405596872882e-05	9.28451981658935e-05	0.000135917692614238	7.47110406048104e-05	8.19410489581679e-05	0.000131402670049603	7.68970463221726e-05	0.000100913317613639	0.00012463589935103	1	1.12495040720545	1.13718870337033	1	0.975391267116918	1.01702108989695	1	1.17827847387659	0.931472189322504	1.05843824284886	1.00202201139255	0.999787542103907	CC16-NOP56-TRg-1	CC16	NOP56-TRg-1	single	1.02008259878177	0.0332357456227663	NA	NA	NA	NA	NA	NA	NA	NA	NA	NA	NA	NA	NA
CC16-NOP56-TRg-2	414.253356788089	374.090626820929	488.434084879877	331.85721484544	586.926171393614	487.786215946208	354.091745599288	372.183202427455	447.256718212933	7.54692731726017e-05	7.74548337216175e-05	0.000107584148034188	6.31516597907392e-05	9.19834220442896e-05	9.82288913907645e-05	7.26846635458149e-05	7.91812782503945e-05	9.23978527328706e-05	1	0.904542394924879	0.867583531350977	1	1.29534938212482	0.899425150719771	1	0.978112573775328	0.730559333642212	0.939597297924858	1.00161638373144	0.894431850718866	CC16-NOP56-TRg-2	CC16	NOP56-TRg-2	single	0.945215177458388	0.0538126514596793	NA	NA	NA	NA	NA	NA	NA	NA	NA	NA	NA	NA	NA
CC16-TRS31-TRg-1	477.511577636208	347.571515046897	173.886921471452	438.529000209964	454.556712933225	153.59338401192	402.981996853792	296.804699945754	172.247111794477	8.69937469550595e-05	7.19640963290287e-05	3.83009230516639e-05	8.34510536181375e-05	7.12384010232887e-05	3.09301643696112e-05	8.2720400066839e-05	6.31446432271765e-05	3.55841793340516e-05	1	0.729085409676721	0.267950385112724	1	0.759179492146699	0.214319140094158	1	0.685382490818059	0.247218363741698	0.525931341630736	0.458695226862818	0.490996125159393	CC16-TRS31-TRg-1	CC16	TRS31-TRg-1	single	0.491874231217649	0.0336266573563044	NA	NA	NA	NA	NA	NA	NA	NA	NA	NA	NA	NA	NA
CC16-DBF4-TRg-2	514.099349821188	405.992583841738	353.231987685051	579.799802318241	584.184271951858	372.472664075124	507.092895095275	454.96538496157	313.914429038438	9.365935998766e-05	8.40600801493067e-05	7.78040755752443e-05	0.000110334560240894	9.15537099172e-05	7.50074021556583e-05	0.000104091317926919	9.67930323184369e-05	6.48509413137711e-05	1	0.79102312882584	0.505573548012184	1	0.737949271218399	0.393100060069527	1	0.834908160977645	0.358045464317455	0.744569503127307	0.652718723708269	0.639507186527333	CC16-DBF4-TRg-2	CC16	DBF4-TRg-2	single	0.678931804454303	0.0572264518731229	NA	NA	NA	NA	NA	NA	NA	NA	NA	NA	NA	NA	NA
CC16-DBF4-TRg-1	596.626214055264	486.736601676733	418.191959928727	582.166009874366	726.758474513172	551.639209204315	517.543793964485	476.102446913669	537.20522872328	0.000108694222974047	0.000100777992941114	9.21123793699705e-05	0.000110784844061447	0.000113898024561896	0.000111087411239586	0.000106236581343818	0.000101289902604116	0.000110980131968125	1	0.817165100830768	0.515756512452506	1	0.91431947481036	0.579822480947573	1	0.856054046730168	0.600354194984489	0.755628392263924	0.809566505036329	0.811709717445128	CC16-DBF4-TRg-1	CC16	DBF4-TRg-1	single	0.79230153824846	0.0317779493856925	NA	NA	NA	NA	NA	NA	NA	NA	NA	NA	NA	NA	NA
CC16-RPC19-TRg-4	432.2123652353	428.855285283122	490.582405491561	379.357990079725	549.657523891601	444.37988270457	292.286125623462	309.01912875732	411.171341358911	7.87410711971738e-05	8.87937639457122e-05	0.000108057344418035	7.21909473614164e-05	8.61426572270421e-05	8.94878571952954e-05	5.99977801349059e-05	6.57432400474795e-05	8.49430483652797e-05	1	0.993874883181641	0.835191668911349	1	1.06120100435654	0.71678997433614	1	0.983841277140948	0.813633946355945	0.940357761181028	0.899631061803949	0.930402254547194	CC16-RPC19-TRg-4	CC16	RPC19-TRg-4	single	0.923463692510724	0.0212314328976689	NA	NA	NA	NA	NA	NA	NA	NA	NA	NA	NA	NA	NA
CC16-RPC19-TRg-6	281.245482887559	258.544720619288	341.125130765511	299.943026773399	430.526671482754	386.622007085514	208.062796479178	317.893787275175	321.965577507837	5.12377071393517e-05	5.35312486050469e-05	7.51373782103768e-05	5.70784636766759e-05	6.74723984965449e-05	7.78567534337018e-05	4.27091976767074e-05	6.7631307001862e-05	6.65142116466982e-05	1	0.920806241340215	0.892482135893487	1	1.05127419146314	0.788741277110055	1	1.42179009815636	0.895013187762514	0.951326492384257	0.92953764378894	1.01304510129012	CC16-RPC19-TRg-6	CC16	RPC19-TRg-6	single	0.964636412487773	0.0433155785422459	NA	NA	NA	NA	NA	NA	NA	NA	NA	NA	NA	NA	NA
CC16-RPC19-TRg-3	396.432837585716	423.849054707214	412.874478253438	395.218538429081	475.733357376598	407.067699848189	371.743755647952	381.839581715291	415.9391507225	7.22227053181149e-05	8.7757232343399e-05	9.09411328222116e-05	7.52091729977628e-05	7.45572174575458e-05	8.19740443044532e-05	7.63081041575778e-05	8.12356548323967e-05	8.59280203723981e-05	1	1.07092666949194	0.766336991210263	1	0.881619134377516	0.630254715021559	1	0.955839865181652	0.647143423731967	0.922723962123675	0.831692116277591	0.851634975254469	CC16-RPC19-TRg-3	CC16	RPC19-TRg-3	single	0.868683684551912	0.0478507377797651	NA	NA	NA	NA	NA	NA	NA	NA	NA	NA	NA	NA	NA
CC16-ROK1-NRg-1	466.64288844349	451.154535989746	466.550122164741	461.30218616279	613.715664999622	550.013191730408	380.58803831148	433.913377796629	480.362671984889	8.50136735041813e-05	9.34107862172298e-05	0.000102763912188243	8.77847381888163e-05	9.61818875699675e-05	0.00011075996883014	7.81235763274094e-05	9.23142572791968e-05	9.9237144165819e-05	1	0.968408990630263	0.735673357927897	1	0.974398051490148	0.729582420601434	1	1.06095211190961	0.730009549145947	0.895313463687333	0.893462630071795	0.905563085177968	CC16-ROK1-NRg-1	CC16	ROK1-NRg-1	single	0.898113059645699	0.00651794113134681	NA	NA	NA	NA	NA	NA	NA	NA	NA	NA	NA	NA	NA
CC16-CDC33-TRg-4	462.05974814915	475.203041463662	475.97594013773	460.120968786984	568.049738706059	550.847189735348	373.524366829302	458.266884831425	469.107564483585	8.41787104044402e-05	9.83899887397971e-05	0.000104840074822139	8.75599552565225e-05	8.90250961777376e-05	0.000110927916789244	7.66736114766012e-05	9.74954202234621e-05	9.69119744745657e-05	1	1.03014702046258	0.757980854293547	1	0.904209467028155	0.732564519494694	1	1.14168794008573	0.726386763319614	0.91371239831874	0.884332074073088	0.914202803774923	CC16-CDC33-TRg-4	CC16	CDC33-TRg-4	single	0.904082425388917	0.0171060634630492	NA	NA	NA	NA	NA	NA	NA	NA	NA	NA	NA	NA	NA
CC16-DHR2-TRg-3	457.014356875111	293.211374490038	330.38879241532	450.762804282178	437.526671482754	335.473489955696	478.23235929154	323.70929707183	364.492906702757	8.32595337554556e-05	6.07089208553841e-05	7.27725559136361e-05	8.57791182138548e-05	6.85694427002157e-05	6.75566220037935e-05	9.81670952905059e-05	6.88685458035423e-05	7.52998458027934e-05	1	0.64264200148666	0.531945128314825	1	0.710904349630796	0.455404064700838	1	0.629889095400742	0.440823304429426	0.732094207317825	0.695513704237586	0.667960131238908	CC16-DHR2-TRg-3	CC16	DHR2-TRg-3	single	0.698522680931439	0.0321727428762643	NA	NA	NA	NA	NA	NA	NA	NA	NA	NA	NA	NA	NA
CC16-RRP42-NRg-5	530.530799616546	523.450728990039	567.514749754588	501.159575433312	706.287024703154	673.650630159108	518.089529517635	507.343061431515	671.630895825091	9.66528651769544e-05	0.000108379591116541	0.000125002723477414	9.53695071037587e-05	0.000110689726654065	0.000135657696798296	0.000106348604867548	0.000107936284747956	0.000138750856222462	1	0.988287593571853	0.787114520848962	1	1.03219061516687	0.822518084897911	1	0.911265201349326	0.749791088400918	0.920217470174039	0.940660532664963	0.893006385577428	CC16-RRP42-NRg-5	CC16	RRP42-NRg-5	single	0.917961462805477	0.0239070410255088	NA	NA	NA	NA	NA	NA	NA	NA	NA	NA	NA	NA	NA
CC16-CLF1-TRg-1	523.040989462396	525.495067950767	415.705404074512	515.098448243293	641.639691851429	540.194885456344	378.473774492356	456.35139324715	496.717930585566	9.52883607757899e-05	0.000108802868052452	9.15646821444976e-05	9.80220423333221e-05	0.000100558157827242	0.000108782788440232	7.76895798949875e-05	9.70879029815997e-05	0.000102615943665202	1	1.00635464540531	0.584818790381477	1	0.912337846165875	0.641722097536787	1	1.12204807667419	0.759081609576346	0.825788899407745	0.84237057550316	0.9261447431495	CC16-CLF1-TRg-1	CC16	CLF1-TRg-1	single	0.864768072686802	0.0537964659931147	NA	NA	NA	NA	NA	NA	NA	NA	NA	NA	NA	NA	NA
CC16-ERG11-NA-16	477.616255856206	500.840798456335	617.025104817039	449.418561685758	753.593899816902	692.786074572988	447.670562180847	491.528924018047	665.85660174841	8.70128173839428e-05	0.000103698243110504	0.000135908042195238	8.55233119594546e-05	0.000118103688530824	0.000139511133877077	9.18936535400166e-05	0.000104571856674204	0.000137557956592322	1	1.05036135717828	0.950594084622666	1	1.22812077974965	0.943267588487421	1	1.02173534717003	0.860273602191328	0.990337975187815	1.00969276481554	0.953884567681372	CC16-ERG11-NA-16	CC16	ERG11-NA-16	single	0.984638435894908	0.0283372948242238	NA	NA	NA	NA	NA	NA	NA	NA	NA	NA	NA	NA	NA
CC16-VAS1-NRg-4	400.724176086094	390.049268791036	341.053602813784	417.446961086518	500.628243842797	449.347673362245	342.426356150385	352.075253071822	457.131651321959	7.30045075467612e-05	8.07590436418761e-05	7.51216232211463e-05	7.94391903743657e-05	7.84587590145151e-05	9.04882556342268e-05	7.02901007869758e-05	7.49033497394119e-05	9.44378950128399e-05	1	0.974971811775932	0.626251053923488	1	0.87835232358153	0.65867011838047	1	0.956789040293605	0.772126630993894	0.84369708936912	0.845566379778563	0.909409536668703	CC16-VAS1-NRg-4	CC16	VAS1-NRg-4	single	0.866224335272128	0.0374111584477908	NA	NA	NA	NA	NA	NA	NA	NA	NA	NA	NA	NA	NA
CC16-PIK1-NRg-2	496.709585996396	689.794318657391	1043.57766326071	597.948847488774	960.482402251561	1077.95991125411	388.803869969825	636.274390635304	950.268470470813	9.0491267768261e-05	0.00014282075097086	0.000229861955348642	0.00011378828152482	0.000150527378873976	0.000217076259198466	7.98100459140563e-05	0.000135366183212727	0.000196314024174033	1	1.39102587240512	1.54594345898194	1	1.17646792177789	1.10312656896217	1	1.52286617652759	1.41361180884058	1.18837736015318	1.05477855541346	1.17184132585249	CC16-PIK1-NRg-2	CC16	PIK1-NRg-2	single	1.13833241380638	0.072830594854474	NA	NA	NA	NA	NA	NA	NA	NA	NA	NA	NA	NA	NA
CC16-SAR1-NRg-7	525.117181920775	392.167952397425	341.097459342522	534.685532847829	564.25774465435	312.860686570948	425.483871225276	348.63705549749	320.118047050089	9.56666045081165e-05	8.1197713511357e-05	7.51312832089032e-05	0.000101749419192717	8.8430812592769e-05	6.30029250457678e-05	8.73393757649973e-05	7.41718796541491e-05	6.6132534099547e-05	1	0.748055823349225	0.477962284881742	1	0.772918684636034	0.358046414093411	1	0.762497315938092	0.435152497522446	0.718422658144229	0.628711764707305	0.69047085260186	CC16-SAR1-NRg-7	CC16	SAR1-NRg-7	single	0.679201758484465	0.0459048522705693	NA	NA	NA	NA	NA	NA	NA	NA	NA	NA	NA	NA	NA
CC16-SAR1-NRg-4	522.809169032171	427.44556883324	308.298077159189	576.848558068443	626.935258619741	389.911065285867	441.159740572429	409.857253482127	374.257888186414	9.52461273959296e-05	8.85018845309613e-05	6.79067800518201e-05	0.000109772945291797	9.82536702208009e-05	7.85190938815835e-05	9.05571725745715e-05	8.71963619509037e-05	7.73171734008477e-05	1	0.818946931167816	0.433909334621074	1	0.796004631404718	0.413609510913391	1	0.864539078946419	0.490670009147533	0.699531801507368	0.679916599892733	0.747239717760668	CC16-SAR1-NRg-4	CC16	SAR1-NRg-4	single	0.708896039720256	0.0346246627109312	NA	NA	NA	NA	NA	NA	NA	NA	NA	NA	NA	NA	NA
CC16-RPS3-TRg-1	418.974755203074	456.20720797685	362.325748582177	424.756369841123	596.431685903137	508.460960373889	395.251403261394	395.286937117013	386.380956150682	7.63294243358896e-05	9.44569334354501e-05	7.98070981914577e-05	8.08301539402995e-05	9.34731319865154e-05	0.000102392307982968	8.11335356418526e-05	8.4096554472281e-05	7.98216532729638e-05	1	1.09066762794499	0.636330463434639	1	1.02843184998359	0.732494690213291	1	0.930651150163492	0.565401187254209	0.864601317630025	0.90231570717884	0.803823296113435	CC16-RPS3-TRg-1	CC16	RPS3-TRg-1	single	0.856913440307433	0.0496942285649409	NA	NA	NA	NA	NA	NA	NA	NA	NA	NA	NA	NA	NA
CC16-YTM1-TRg-2	363.692217190392	399.504433008503	462.949051846159	374.271680709475	468.993818717347	500.720971380986	287.768189694434	344.38096760775	494.439906219368	6.62579719394567e-05	8.27167194556169e-05	0.000101970728227031	7.12230344622193e-05	7.35009929116106e-05	0.000100833652749804	5.90703802251251e-05	7.32664049383166e-05	0.00010214533125998	1	1.10028636575298	0.936635392084605	1	0.917772123488425	0.818644939507389	1	1.11363849179495	0.993768334802263	0.992007955547638	0.922678122757105	1.01302202879252	CC16-YTM1-TRg-2	CC16	YTM1-TRg-2	single	0.975902702365753	0.047276206747933	NA	NA	NA	NA	NA	NA	NA	NA	NA	NA	NA	NA	NA
CC16-SUI3-NRg-5	308.179479752431	299.07927447597	170.305778146354	318.581586906372	342.384091738885	271.262890409725	292.178018211625	276.698584737443	241.392755603384	5.61445814801789e-05	6.19238596566255e-05	3.75121282776183e-05	6.06253385248087e-05	5.36586404673167e-05	5.46260884980402e-05	5.99755888498679e-05	5.88671049275964e-05	4.98688367882816e-05	1	0.972077155315816	0.40662777303991	1	0.78713208861572	0.521022503967521	1	0.881266527728669	0.477849479315678	0.702324739341448	0.753703929375613	0.741279784240408	CC16-SUI3-NRg-5	CC16	SUI3-NRg-5	single	0.732436150985823	0.0268069520646773	NA	NA	NA	NA	NA	NA	NA	NA	NA	NA	NA	NA	NA
CC16-SUI3-NRg-2	505.031262387531	437.831471786347	677.163418489642	596.196515327682	696.982852783992	897.328112616196	443.140696602575	465.694370071368	842.820033416824	9.20073227585839e-05	9.0652268231077e-05	0.000149154311120698	0.000113454816770922	0.000109231571243511	0.000180701181859096	9.09638048226815e-05	9.90756037772841e-05	0.000174116470824896	1	0.868374075430798	0.986612466739516	1	0.856223949306861	0.920976627204222	1	0.977928780992371	1.10003787305866	0.975850316280829	0.951408287826025	1.02799704165434	CC16-SUI3-NRg-2	CC16	SUI3-NRg-2	single	0.985085215253731	0.0391206061114005	NA	NA	NA	NA	NA	NA	NA	NA	NA	NA	NA	NA	NA
CC16-RRP7-TRg-4	384.524546720961	458.975994564483	613.660764414357	429.098448243293	565.348287995347	673.344912974086	381.343640698353	481.945514799792	541.41182152758	7.00532357373271e-05	9.50302060313935e-05	0.00013516700116816	8.1656441409042e-05	8.86017232000679e-05	0.000135596132409673	7.82786793648196e-05	0.000102533004337643	0.000111849163391491	1	1.19559485890603	1.17429080577374	1	0.964970081121567	0.960212615158412	1	1.17605954403993	0.821155960141459	1.07744054343519	0.981757935567234	0.95838014324853	CC16-RRP7-TRg-4	CC16	RRP7-TRg-4	single	1.00585954075032	0.0630833595526796	NA	NA	NA	NA	NA	NA	NA	NA	NA	NA	NA	NA	NA
CC16-RRP7-TRg-6	498.034736566811	531.263892926148	467.624695757462	447.323653680203	760.422179687425	717.338588675948	486.908611804022	586.356336408466	521.018383883687	9.07326856077419e-05	0.000109997293539758	0.000103000601412135	8.51246558153616e-05	0.000119173820652681	0.000144455443827516	9.99480757921579e-05	0.000124746210802167	0.000107636124723975	1	1.06848591560454	0.690890429481579	1	1.24505238079886	0.981271303496486	1	1.12062947996016	0.618899333948645	0.888576455442481	1.02450132904987	0.859327995058028	CC16-RRP7-TRg-6	CC16	RRP7-TRg-6	single	0.924135259850128	0.0881412445661588	NA	NA	NA	NA	NA	NA	NA	NA	NA	NA	NA	NA	NA
CC16-NIP7-TRg-2	561.248956021642	500.771652355221	556.311825986005	490.445352476254	652.09955398962	669.69853123231	390.131174617648	494.395614967888	582.804624325786	0.000102249143152997	0.00010368392652682	0.000122535129494018	9.33306152766777e-05	0.000102197433702942	0.00013486183524347	8.00825026797076e-05	0.000105181739797023	0.000120400418054431	1	0.893721748247841	0.729346861964449	1	0.973818432390821	0.83555586294905	1	1.17926614585826	0.864025892837369	0.881262618595701	0.937647122932606	0.975371506624886	CC16-NIP7-TRg-2	CC16	NIP7-TRg-2	single	0.931427082717731	0.0473617712583516	NA	NA	NA	NA	NA	NA	NA	NA	NA	NA	NA	NA	NA
CC16-MDM35-TRg-1	439.805463728698	351.940982273743	242.944526827006	456.5096968868	409.977167068428	276.74933406689	384.445400120239	265.223671246253	276.428300874205	8.01243928167446e-05	7.28687871532375e-05	5.35117854125198e-05	8.68727385734123e-05	6.42518678242532e-05	5.57309316865173e-05	7.89153797194079e-05	5.64258386046698e-05	5.71067585914104e-05	1	0.801543981832077	0.406460055289992	1	0.657755327072014	0.370956807644381	1	0.641985899847164	0.415874468698509	0.675195779915963	0.6176953032754	0.651606003850465	CC16-MDM35-TRg-1	CC16	MDM35-TRg-1	single	0.648165695680609	0.0289042037375302	NA	NA	NA	NA	NA	NA	NA	NA	NA	NA	NA	NA	NA
CC16-ALA1-NRg-1	455.313105982435	431.204035107273	575.441698982364	456.937031632943	596.425162208402	682.069068862892	473.236299617174	416.318248108421	701.301869902211	8.29495974175826e-05	8.92800686377845e-05	0.000126748740198156	8.69540593863944e-05	9.34721095891589e-05	0.000137352976152408	9.71415505806977e-05	8.85709264394195e-05	0.000144880522209756	1	0.948616776436564	0.929956321180815	1	0.955992119182758	0.913395288330429	1	0.818644359384118	0.857119490308345	0.96891566530755	0.964134474278947	0.921673219915127	CC16-ALA1-NRg-1	CC16	ALA1-NRg-1	single	0.951574453167208	0.026005340978528	NA	NA	NA	NA	NA	NA	NA	NA	NA	NA	NA	NA	NA
CC16-DOA4-NRg-2	514.446501088247	419.989410972161	613.793726494049	490.464100215432	604.720868639909	701.557305654423	525.845898235167	499.695560330745	672.765081201551	9.37226045054812e-05	8.6958099613815e-05	0.000135196287846767	9.33341829280454e-05	9.47722176828787e-05	0.000141277457477653	0.000107940760170736	0.000106309293232404	0.000138985165264939	1	0.817741915512145	0.877917285786424	1	0.90303054920873	0.875271313542765	1	0.884290331229254	0.73997896611426	0.929344287280736	0.942242728350794	0.884501709894852	CC16-DOA4-NRg-2	CC16	DOA4-NRg-2	single	0.918696241842127	0.0303074571158546	NA	NA	NA	NA	NA	NA	NA	NA	NA	NA	NA	NA	NA
CC16-RPS13-NRg-1	258.161647652843	219.964757382769	143.907675038694	307.084028892614	321.11260137909	137.674320308019	250.047309669628	250.846176900118	151.629773046433	4.7032260789544e-05	4.55433322467441e-05	3.16975925593446e-05	5.84373798497283e-05	5.03249597240808e-05	2.77244321687127e-05	5.13273884515812e-05	5.33670536489284e-05	3.13248853943269e-05	1	0.853452816588254	0.410169728588175	1	0.765869597668527	0.274335796033687	1	0.933540527251509	0.350733074663934	0.686942703284453	0.540506499726437	0.648398490196037	CC16-RPS13-NRg-1	CC16	RPS13-NRg-1	single	0.625282564402309	0.075905533046656	NA	NA	NA	NA	NA	NA	NA	NA	NA	NA	NA	NA	NA
CC16-YSF3-TRg-2	474.170679264734	448.465177429078	678.785285817805	414.733849297432	631.216255195248	675.599425563617	439.355953512927	441.25855301579	618.101908723719	8.63850972779788e-05	9.28539590603866e-05	0.000149511549118877	7.8922891481306e-05	9.89245905749573e-05	0.00013605013923696	9.01869079266161e-05	9.38769295304778e-05	0.000127692412009718	1	0.947353725029375	1.05334126134702	1	1.11471386418871	0.996796620678201	1	0.934597246266834	0.813688152721101	1.00939355447481	1.01415021172652	0.923238093087174	CC16-YSF3-TRg-2	CC16	YSF3-TRg-2	single	0.982260619762835	0.0511703081721899	NA	NA	NA	NA	NA	NA	NA	NA	NA	NA	NA	NA	NA
CC16-RPS2-NRg-11	488.752429678323	439.45378669637	361.579359850566	452.222808675886	542.073535788184	431.311334617057	452.83637625024	451.537255833682	443.439077266142	8.90416215698527e-05	9.09881657986472e-05	7.96426960780949e-05	8.60569536703097e-05	8.49540900571049e-05	8.6856153082392e-05	9.29540438547883e-05	9.60637042762705e-05	9.16091740800423e-05	1	0.900621722881363	0.544359836403641	1	0.877931139343398	0.583613294291154	1	0.927897830225162	0.566378917667425	0.786854605857115	0.80601017718905	0.803972606826441	CC16-RPS2-NRg-11	CC16	RPS2-NRg-11	single	0.798945796624202	0.0105207221173362	NA	NA	NA	NA	NA	NA	NA	NA	NA	NA	NA	NA	NA
CC16-SSL1-TRg-10	519.518988243153	501.271117145667	489.127349832748	496.291978917222	703.699914415565	599.596122041327	455.455305270495	510.193270873897	584.403190975066	9.46467175210674e-05	0.000103787339869791	0.00010773684892388	9.44432147544245e-05	0.000110284273176171	0.000120744827190476	9.34916332706767e-05	0.000108542661460976	0.000120730662676432	1	0.966472257827138	0.692774501540405	1	1.03849629848555	0.739278927331152	1	1.04240584352997	0.742132134597239	0.875422741511401	0.906687691088342	0.908470826450682	CC16-SSL1-TRg-10	CC16	SSL1-TRg-10	single	0.896860419683475	0.0185869692792334	NA	NA	NA	NA	NA	NA	NA	NA	NA	NA	NA	NA	NA
CC16-NIP7-TRg-1	574.524546720961	531.257739125737	649.104290313591	477.640549902141	651.86240765572	643.293023871243	503.073659542757	524.125243965631	602.535230512102	0.000104667709386914	0.000109996019405756	0.000142973912387582	9.08938909878157e-05	0.000102160267987081	0.00012954437519664	0.000103266286596828	0.000111506662605462	0.000124476523723716	1	0.926221413090186	0.831337294171593	1	0.999561356118118	0.82412752625043	1	0.969507951101766	0.692732064707986	0.928982272314749	0.936803326183876	0.875841618799155	CC16-NIP7-TRg-1	CC16	NIP7-TRg-1	single	0.91387573909926	0.0331698349582582	NA	NA	NA	NA	NA	NA	NA	NA	NA	NA	NA	NA	NA
CC16-LST8-NRg-1	282.754746146241	258.711909699592	152.165158521835	303.189641586029	290.665227977588	144.903915107156	304.368457910165	232.718819146842	174.587255129549	5.15126668935515e-05	5.35658648223125e-05	3.35164138761629e-05	5.76962869601451e-05	4.5553229080207e-05	2.9180305785285e-05	6.24779290455263e-05	4.95104922865536e-05	3.60676247702917e-05	1	0.916483508380703	0.395983137188367	1	0.702155709917343	0.292450607588554	1	0.71150791702346	0.331762516655617	0.685425118527646	0.54922240113119	0.592240601060662	CC16-LST8-NRg-1	CC16	LST8-NRg-1	single	0.608962706906499	0.0696241098649331	NA	NA	NA	NA	NA	NA	NA	NA	NA	NA	NA	NA	NA
CC16-TAF4-TRg-3	390.772114952245	341.075107962782	177.181300185245	388.04858132512	528.987434685808	222.2374294852	412.102608662867	303.532130548555	191.270857612597	7.11914267158312e-05	7.06190261925109e-05	3.90265540798762e-05	7.38447467581393e-05	8.29032284338175e-05	4.47534916121364e-05	8.45925945161975e-05	6.45758914699674e-05	3.9514256162307e-05	1	0.874268027071835	0.333630457953062	1	0.998421597609356	0.350443390189423	1	0.685404865277727	0.2684465736636	0.622901458682295	0.657531722518362	0.517889376766707	CC16-TAF4-TRg-3	CC16	TAF4-TRg-3	single	0.599440852655788	0.0727172346016019	NA	NA	NA	NA	NA	NA	NA	NA	NA	NA	NA	NA	NA
CC16-HAS1-TRg-2	430.97892380013	497.461049303638	372.848416535625	356.547250506849	542.073815114575	306.433847688219	424.495992457185	439.152619931289	407.890342200064	7.85163610600371e-05	0.000102998471745294	8.21248567219599e-05	6.78501164237725e-05	8.49541338333045e-05	6.1708707952378e-05	8.71365931902123e-05	9.34288962166339e-05	8.42652334443388e-05	1	1.15616864020028	0.636572163254713	1	1.11351493995581	0.525903923095412	1	0.962697313237903	0.555756117136435	0.872886961204735	0.805291156409842	0.80294498519332	CC16-HAS1-TRg-2	CC16	HAS1-TRg-2	single	0.827041034269299	0.0397210635843416	NA	NA	NA	NA	NA	NA	NA	NA	NA	NA	NA	NA	NA
CC16-GLC7-TRg-2	354.342981624805	207.252732519931	50.2820658227959	293.069551400241	273.026500276713	38.252578081945	340.323638815176	204.681556858552	41.6684872174422	6.45547147387788e-05	4.29113289260956e-05	1.10752983471145e-05	5.57704572241181e-05	4.27888770824396e-05	7.70318679575496e-06	6.98584745094895e-05	4.35456173213513e-05	8.60820774454137e-06	1	0.585860969792792	0.104414460704839	1	0.682321118870799	0.0798687299932427	1	0.55967314922338	0.0708157796920135	0.187715685070259	0.121575944944284	0.0545800609338583	CC16-GLC7-TRg-2	CC16	GLC7-TRg-2	single	0.121290563649467	0.0665682708608975	NA	NA	NA	NA	NA	NA	NA	NA	NA	NA	NA	NA	NA
CC16-CDC45-NRg-1	422.577811895529	322.44453680188	344.72306855842	349.853383899234	484.290146887326	400.540929416195	357.042494340994	300.803691810188	346.250233499842	7.69858343934632e-05	6.67615978370627e-05	7.592987219086e-05	6.65762891035329e-05	7.58982426482279e-05	8.06597033023132e-05	7.32903658310691e-05	6.39954212458339e-05	7.15311291722377e-05	1	0.764304592643216	0.600253954211037	1	1.013851306572	0.700563635199787	1	0.783991096349575	0.560898903213961	0.79579030655236	0.885769602468189	0.777215442525884	CC16-CDC45-NRg-1	CC16	CDC45-NRg-1	single	0.819591783848811	0.0580593158012993	NA	NA	NA	NA	NA	NA	NA	NA	NA	NA	NA	NA	NA
CC16-SEC22-NRg-8	366.99606148194	198.425004981539	147.607901289651	361.963880565133	383.513281681202	97.4820315078617	378.686240573061	302.052273896049	139.124872783436	6.68598710508889e-05	4.1083562819159e-05	3.25126169425036e-05	6.88808885852647e-05	6.01044318141585e-05	1.96306323805443e-05	7.77331929579377e-05	6.42610547427628e-05	2.87415235667924e-05	1	0.541568171535767	0.295950838385577	1	0.776014585674919	0.164795786545933	1	0.742250434171012	0.212490578298368	0.516764540939757	0.37600038618892	0.452742535946241	CC16-SEC22-NRg-8	CC16	SEC22-NRg-8	single	0.44850248769164	0.0704778002109915	NA	NA	NA	NA	NA	NA	NA	NA	NA	NA	NA	NA	NA
CC16-YOS1-TRg-2	364.93561682462	308.383685339394	340.526366398844	383.436811982644	498.489065609491	313.477619358558	378.857444719082	325.607116889269	357.383784030614	6.64844962756402e-05	6.38503222425193e-05	7.50054923402969e-05	7.29671377277463e-05	7.81235057171626e-05	6.31271610774728e-05	7.77683361543151e-05	6.92723034101555e-05	7.38311866570009e-05	1	0.846434348542773	0.686603266845419	1	0.952174490543423	0.500264289632679	1	0.799771528403959	0.545598843221846	0.853942953570641	0.767072058277268	0.770977176738706	CC16-YOS1-TRg-2	CC16	YOS1-TRg-2	single	0.797330729528872	0.0490664897946256	NA	NA	NA	NA	NA	NA	NA	NA	NA	NA	NA	NA	NA
CC16-RBA50-TRg-3	348.064380039791	336.748986053052	415.302645620681	404.638941291877	516.813633100216	437.782912423919	351.895724241455	312.369065013986	390.236288207717	6.34108700591959e-05	6.97233099431487e-05	9.14759692015226e-05	7.70018538558846e-05	8.09953429386588e-05	8.81593795630418e-05	7.22338846854848e-05	6.64559327029518e-05	8.06181184553441e-05	1	0.969091650699808	0.877963557097747	1	0.935450898871839	0.662030348114182	1	0.826041571052962	0.641398715625196	0.953125507073581	0.856040997088879	0.82830060305353	CC16-RBA50-TRg-3	CC16	RBA50-TRg-3	single	0.87915570240533	0.065544117717027	NA	NA	NA	NA	NA	NA	NA	NA	NA	NA	NA	NA	NA
CC16-SPP41-NRg-2	410.155625881452	262.544643843791	311.225809518384	427.847505042165	513.463948472918	335.656694069557	320.762799617806	329.475180222297	272.573115729886	7.47227426542287e-05	5.43594259664685e-05	6.85516523105069e-05	8.14183898135931e-05	8.04703783523013e-05	6.75935150860792e-05	6.58432071856824e-05	7.00952266293256e-05	5.63103237594283e-05	1	0.641169161764346	0.558339437946038	1	0.878973260059466	0.48005729867021	1	0.955843046525108	0.491488597753401	0.747579532667203	0.742419738790985	0.761833660455828	CC16-SPP41-NRg-2	CC16	SPP41-NRg-2	single	0.750610977304672	0.0100557113644282	NA	NA	NA	NA	NA	NA	NA	NA	NA	NA	NA	NA	NA
CC16-PRP46-TRg-2	484.979618217908	448.301046055104	472.706883452671	435.704338728701	554.357654547864	597.567074848072	393.591595471785	494.791971340235	632.591693721111	8.8354285344161e-05	9.28199759360628e-05	0.000104120021309854	8.29135270768755e-05	8.68792645260349e-05	0.000120336223892848	8.07928257206588e-05	0.000105266063871835	0.000130685827124128	1	0.925900675888286	0.717199225438415	1	0.931864730779527	0.839231050242593	1	1.16983525136838	0.929591390110349	0.880730628747753	0.932916948748748	0.998121420342003	CC16-PRP46-TRg-2	CC16	PRP46-TRg-2	single	0.937256332612835	0.0588155776731053	NA	NA	NA	NA	NA	NA	NA	NA	NA	NA	NA	NA	NA
CC16-PGA2-NRg-1	354.677627100694	348.526105667061	324.739253664169	422.494721952135	474.11038025978	307.152222413018	314.419241829775	327.479759135993	358.844996403247	6.46156809335531e-05	7.21617427078898e-05	7.15281693481936e-05	8.03997675823644e-05	7.43028635091607e-05	6.18533720501186e-05	6.45410605831795e-05	6.9670704535822e-05	7.41330555392782e-05	1	0.984282255038342	0.67370902732154	1	0.821888468205544	0.444855682048903	1	0.96922190840686	0.660103753956237	0.868869552769868	0.708165551271308	0.860052811025793	CC16-PGA2-NRg-1	CC16	PGA2-NRg-1	single	0.812362638355656	0.0903449414820382	NA	NA	NA	NA	NA	NA	NA	NA	NA	NA	NA	NA	NA
CC16-CBF5-TRg-3	380.322369763716	483.245354749418	458.036634576617	308.305958967303	519.486704826986	538.055170266382	360.498974869496	382.352583506527	490.06919133283	6.92876770870247e-05	0.000100055136149608	0.000100888702539036	5.86699103143764e-05	8.1414268344923e-05	0.000108351899161013	7.39998800385852e-05	8.13447950012969e-05	0.000101242394190555	1	1.27272317940289	0.886175455765067	1	1.23409112524589	1.06790263472425	1	0.986978906663712	0.78626291232815	0.994306326204173	1.05087809477123	0.919678701713564	CC16-CBF5-TRg-3	CC16	CBF5-TRg-3	single	0.98828770756299	0.0658064435480005	NA	NA	NA	NA	NA	NA	NA	NA	NA	NA	NA	NA	NA
CC16-TCP1-NRg-3	385.266788121229	336.897521793381	220.513270376429	378.162734512145	476.080681221391	287.069492982554	318.360085421225	320.686220379544	262.101761811003	7.01884583446493e-05	6.97540640178143e-05	4.85710007922876e-05	7.1963492993724e-05	7.46116502590782e-05	5.78091736214514e-05	6.53500003398701e-05	6.82253919073348e-05	5.41470681214212e-05	1	0.875899705255902	0.421157491816761	1	0.922054389911698	0.464510013403849	1	0.937366789872329	0.476174079999721	0.699204413895365	0.738370153618462	0.748769883736783	CC16-TCP1-NRg-3	CC16	TCP1-NRg-3	single	0.728781483750203	0.0261369641032005	NA	NA	NA	NA	NA	NA	NA	NA	NA	NA	NA	NA	NA
CC16-TCP1-NRg-2	484.326075067189	481.384640595257	459.757657837155	476.524174379173	638.881001097559	554.161024352874	439.762799617806	451.955036874804	470.856113815439	8.82352219116904e-05	9.96698784203813e-05	0.000101267780959162	9.06814473100188e-05	0.000100125814155634	0.00011159524663599	9.02704215148757e-05	9.61525864091799e-05	9.72732037129021e-05	1	0.995571634372363	0.698493699774108	1	0.981950841581928	0.711603061349489	1	0.956367079685007	0.619275856746319	0.882257592266923	0.886398851787299	0.837345016374357	CC16-TCP1-NRg-2	CC16	TCP1-NRg-2	single	0.868667153476193	0.0272046818043043	NA	NA	NA	NA	NA	NA	NA	NA	NA	NA	NA	NA	NA
CC16-ERG26-NRg-2	494.606992074926	369.776850899769	259.697789972025	470.142933746689	526.391097508897	251.470186433406	458.934578511821	379.057217057365	310.472476697541	9.01082141793636e-05	7.65616736883786e-05	5.72019159706538e-05	8.94671119891697e-05	8.24963289122883e-05	5.06402945053831e-05	9.4205826154506e-05	8.06437119700203e-05	6.41398754033952e-05	1	0.748854776496262	0.386348628591282	1	0.820036783668389	0.327298005392588	1	0.768602628129389	0.391279188334957	0.649117140538531	0.607685095833334	0.656898838461047	CC16-ERG26-NRg-2	CC16	ERG26-NRg-2	single	0.637900358277637	0.0264548723125426	NA	NA	NA	NA	NA	NA	NA	NA	NA	NA	NA	NA	NA
CC16-ERG26-NRg-4	570.069243054624	455.832580593204	396.021362929304	497.247493413826	598.515984875789	390.750844454814	414.797905145203	367.127442360573	319.333123494187	0.000103856035748181	9.43793674671326e-05	8.72290084844621e-05	9.46250469512709e-05	9.37997845731818e-05	7.8688206033756e-05	8.51458599351449e-05	7.81056747787387e-05	6.59703783438669e-05	1	0.80093244920747	0.51116649135665	1	0.881572150711462	0.480854949468743	1	0.823622439857251	0.445268362334294	0.749902688093659	0.743374787252247	0.708763133769651	CC16-ERG26-NRg-4	CC16	ERG26-NRg-4	single	0.734013536371853	0.0221097375838965	NA	NA	NA	NA	NA	NA	NA	NA	NA	NA	NA	NA	NA
CC16-MES1-TRg-5	418.666279020885	365.190695475091	468.414854133133	411.49899219894	590.937479739051	454.465774284103	363.314691578243	365.482139654745	465.960750701197	7.62732257007323e-05	7.56121179380552e-05	0.000103174644375741	7.830730566362e-05	9.26120766970749e-05	9.15189230929309e-05	7.45778642027435e-05	7.77556397140001e-05	9.62618806367257e-05	1	0.87371513209428	0.823254377919297	1	1.05178620547829	0.675801535457822	1	0.936119032225436	0.741789702112115	0.917626330613432	0.879164505490316	0.893270182847826	CC16-MES1-TRg-5	CC16	MES1-TRg-5	single	0.896687006317191	0.0194572354129741	NA	NA	NA	NA	NA	NA	NA	NA	NA	NA	NA	NA	NA
CC16-HTS1-TRg-2	518.413846729571	584.745774795727	650.67068446876	512.136996747927	862.480041469056	975.198449366324	546.573317832589	505.823282331642	783.965530313014	9.44453812484308e-05	0.000121070627032582	0.000143318931676543	9.74584849690224e-05	0.000135168390039333	0.000196382471327993	0.000112195492279957	0.000107612954594952	0.000161957839128584	1	1.12981838012965	0.923540659074552	1	1.23343882446817	1.16518160475369	1	0.861188585415273	0.829588961604345	0.991119087873625	1.07925966061136	0.918107316302212	CC16-HTS1-TRg-2	CC16	HTS1-TRg-2	single	0.996162021595732	0.0806944415959214	NA	NA	NA	NA	NA	NA	NA	NA	NA	NA	NA	NA	NA
CC16-SSS1-TRg-3	349.068085343264	270.600411924974	117.707796911106	354.277003982558	329.979248524543	189.91203253966	303.664214190896	229.112977124246	174.921742704756	6.35937265369802e-05	5.60273591689934e-05	2.59267185474515e-05	6.74180937654435e-05	5.17145459893541e-05	3.82439023660209e-05	6.23333684382105e-05	4.87433561593562e-05	3.61367258758903e-05	1	0.776491034542033	0.248122678125417	1	0.682179048145248	0.328016950279616	1	0.702108046223838	0.333169014648255	0.509653879545631	0.582643828754144	0.591760301429818	CC16-SSS1-TRg-3	CC16	SSS1-TRg-3	single	0.561352669909864	0.0450039021903135	NA	NA	NA	NA	NA	NA	NA	NA	NA	NA	NA	NA	NA
CC16-SSS1-TRg-2	387.049789950093	382.44247273916	273.504829700184	368.286655644139	460.487885218239	349.370113510921	309.651326628328	366.547786044259	280.801649533137	7.05132881858196e-05	7.91840693412386e-05	6.02431013670283e-05	7.00840980466252e-05	7.21679379056098e-05	7.03550814134277e-05	6.35623472510017e-05	7.79823539846449e-05	5.80102397664994e-05	1	0.989731556774655	0.51995952262819	1	0.915771106153806	0.580479030680412	1	1.1015533408944	0.524494735487962	0.785089500979962	0.810157892248567	0.802903954556996	CC16-SSS1-TRg-2	CC16	SSS1-TRg-2	single	0.799383782595175	0.0128996034117164	NA	NA	NA	NA	NA	NA	NA	NA	NA	NA	NA	NA	NA
CC16-SYS1-TRg-7	602.295505007042	396.870765753521	329.311912870683	645.001873485781	658.794899995182	457.496473238504	550.862151375375	351.402392276526	343.087816518878	0.0001097270625649	8.21714230897436e-05	7.2535358772954e-05	0.000122742363452108	0.000103246732349652	9.21292359486406e-05	0.000113075864180561	7.4760199867229e-05	7.0877811901444e-05	1	0.660020801733425	0.402317748649187	1	0.748072970878291	0.43402379734105	1	0.593621546650581	0.360227435077537	0.644665859271145	0.686950447616382	0.593758620880567	CC16-SYS1-TRg-7	CC16	SYS1-TRg-7	single	0.641791642589364	0.0466623508166907	NA	NA	NA	NA	NA	NA	NA	NA	NA	NA	NA	NA	NA
CC16-SYS1-TRg-2	431.915468257114	304.667493963368	173.977593285244	360.226581480399	393.727392334644	217.950848926565	408.972474868865	263.651156486196	218.511678801521	7.86869820780788e-05	6.30808910820707e-05	3.83208947328784e-05	6.85502845909987e-05	6.17051933695884e-05	4.38902731726502e-05	8.39500697341374e-05	5.60912890388733e-05	4.51418818234566e-05	1	0.70655422663533	0.296391628993818	1	0.8005244201565	0.370228268739073	1	0.599906375369464	0.309025983862908	0.554465436791147	0.644543162598997	0.545192202201332	CC16-SYS1-TRg-2	CC16	SYS1-TRg-2	single	0.581400267197158	0.0548795695112037	NA	NA	NA	NA	NA	NA	NA	NA	NA	NA	NA	NA	NA
CC16-SYS1-TRg-1	442.664194722357	319.454933890976	201.59249931532	384.204616520694	430.866989557535	312.278723513822	396.429338562696	250.472435455924	210.324833961928	8.06452005464881e-05	6.61426055935907e-05	4.44034475895665e-05	7.31132491539972e-05	6.7525733349594e-05	6.28857311110827e-05	8.13753312558932e-05	5.32875408576647e-05	4.34505782543161e-05	1	0.722858581468246	0.335097622699213	1	0.821363414190204	0.49735511004977	1	0.587952209879574	0.30685922976706	0.597720284663693	0.744487305653197	0.540078819751045	CC16-SYS1-TRg-1	CC16	SYS1-TRg-1	single	0.627428803355978	0.105392857155359	NA	NA	NA	NA	NA	NA	NA	NA	NA	NA	NA	NA	NA
CC16-BFR2-TRg-1	436.635708960738	416.950155392736	481.25570000861	379.711826196033	700.38977745445	614.799973169499	379.95381406434	459.334911739691	588.441223105565	7.95469223278436e-05	8.63288268690195e-05	0.000106003012637328	7.22582815552779e-05	0.000109765506523807	0.00012380653207751	7.79933886667569e-05	9.77226409450066e-05	0.000121564871494167	1	0.956495708664775	0.811013360454991	1	1.35095345413303	0.990755482554095	1	1.12498445925447	0.895749768946742	0.925404534471576	1.03906483495071	0.980546365953259	CC16-BFR2-TRg-1	CC16	BFR2-TRg-1	single	0.981671911791848	0.0568385090966312	NA	NA	NA	NA	NA	NA	NA	NA	NA	NA	NA	NA	NA
CC16-EOS1-TRg-3	454.785778454776	284.197881306862	236.811521304974	445.227634506677	510.123630398136	326.630265891239	431.172819717661	282.664431463148	280.998294898726	8.28535281291043e-05	5.88426922848191e-05	5.2160908816471e-05	8.47257882185759e-05	7.99468816976791e-05	6.57758006772073e-05	8.8507150253495e-05	6.01363276289603e-05	5.80508643312971e-05	1	0.625939122427867	0.383148672348877	1	0.839166310640516	0.448911860608877	1	0.610053135482228	0.376935231699766	0.621311855370154	0.714039554487882	0.612377813927642	CC16-EOS1-TRg-3	CC16	EOS1-TRg-3	single	0.649243074595226	0.0562929136657866	NA	NA	NA	NA	NA	NA	NA	NA	NA	NA	NA	NA	NA
CC16-TAF4-NRg-1	496.919636854171	387.373326638046	304.074399823365	427.575649907609	520.202725730501	305.144789487866	418.931212934181	380.560878897399	357.842509543569	9.05295351360584e-05	8.02049943296283e-05	6.69764585574517e-05	8.13666564107866e-05	8.15264835709099e-05	6.14491213674779e-05	8.59943069540515e-05	8.09636132062226e-05	7.3925953824636e-05	1	0.780839348123298	0.450261767412812	1	0.89107522683356	0.436696551052307	1	0.845335871557807	0.494041731825119	0.704938179179384	0.713434225452223	0.746331488896918	CC16-TAF4-NRg-1	CC16	TAF4-NRg-1	single	0.721567964509508	0.0218625205690456	NA	NA	NA	NA	NA	NA	NA	NA	NA	NA	NA	NA	NA
CC16-ARL3-NRg-8	555.486566053868	557.715884274038	784.420901972784	571.001376043489	675.358695275922	891.608227503473	444.944100496748	483.955218998614	785.017360822922	0.000101199342649322	0.000115474133761252	0.000172779208190817	0.000108660240087704	0.000105842620293012	0.000179549328946616	9.13339908180182e-05	0.000102960565136545	0.000162175134647235	1	1.00567485045447	1.03907517698266	1	0.866267561201842	0.95548457523206	1	1.01215634299259	1.02044178139506	1.01330311427787	0.96504651326398	1.00829582325522	CC16-ARL3-NRg-8	CC16	ARL3-NRg-8	single	0.995548483599023	0.026533863016648	NA	NA	NA	NA	NA	NA	NA	NA	NA	NA	NA	NA	NA
CC16-RPN5-NRg-1	426.034273273227	401.441402320051	578.762965987727	425.323098096217	510.968422254383	641.045944206864	375.092895095275	375.812205749634	583.099909797013	7.76155375054586e-05	8.31177656866461e-05	0.00012748029373266	8.09380010153622e-05	8.00792779847082e-05	0.000129091865189012	7.69955843852932e-05	7.9953341900637e-05	0.000120461420477365	1	0.943834306311829	0.999603039514172	1	0.879892880865166	0.92226760912855	1	0.932352027265011	0.899121867005235	0.991781064572373	0.955681486070749	0.955489588168022	CC16-RPN5-NRg-1	CC16	RPN5-NRg-1	single	0.967650712937048	0.0208977177877056	NA	NA	NA	NA	NA	NA	NA	NA	NA	NA	NA	NA	NA
CC16-TIM9-NRg-2	463.658172950966	506.519798315656	546.628437645198	444.635665929656	622.529095350951	758.0920521457	374.531672732576	477.391036054193	664.526405852049	8.44699137369838e-05	0.000104874070458938	0.000120402233537369	8.46131379686778e-05	9.75631336673077e-05	0.000152662251248678	7.68803818731924e-05	0.000101564047526887	0.000137283154136523	1	1.09425021828473	0.867492392119008	1	1.02543956193403	1.04328848800611	1	1.18613353873331	1.02621442818526	0.966207479755384	1.01734758409682	1.03233419793535	CC16-TIM9-NRg-2	CC16	TIM9-NRg-2	single	1.00529642059585	0.0346714381098964	NA	NA	NA	NA	NA	NA	NA	NA	NA	NA	NA	NA	NA
CC16-NUP57-NRg-3	446.408752590544	291.719133919112	229.333493011682	483.769794307218	370.908758343028	216.912173912881	374.562263186345	383.844986640742	209.816617886027	8.1327389492055e-05	6.03999549604726e-05	5.05137729432502e-05	9.20602720099188e-05	5.8129043347276e-05	4.36811079855783e-05	7.68866611973154e-05	8.1662300968953e-05	4.33455869322735e-05	1	0.654561339083914	0.378012496816078	1	0.561543042979725	0.274367045431523	1	0.953629612526148	0.323989014961485	0.623163979548084	0.497116152270016	0.625489426421209	CC16-NUP57-NRg-3	CC16	NUP57-NRg-3	single	0.581923186079769	0.0734542487777017	NA	NA	NA	NA	NA	NA	NA	NA	NA	NA	NA	NA	NA
CC16-VPS4-TRg-1	420.342749455415	278.75315256624	383.882222682943	417.785880409854	459.39033610723	342.664126994708	403.146661427197	308.779704498849	310.670779969581	7.657864749905e-05	5.77153703766279e-05	8.45552002845421e-05	7.95036859370547e-05	7.19959293498275e-05	6.9004650426174e-05	8.27542008805113e-05	6.56923029855537e-05	6.41808424717037e-05	1	0.664254282947932	0.671994645847458	1	0.805346559155513	0.501882035508763	1	0.712743976783541	0.445709369624494	0.813005746992683	0.744688857925752	0.688851933198484	CC16-VPS4-TRg-1	CC16	VPS4-TRg-1	single	0.748848846038973	0.0621813597128412	NA	NA	NA	NA	NA	NA	NA	NA	NA	NA	NA	NA	NA
CC16-CDC3-TRg-4	422.849928415569	352.424928206041	332.040550233708	409.599223477578	489.674035877324	380.777957140484	320.261499994315	382.469228925415	338.906774351866	7.70354089730028e-05	7.29689873427878e-05	7.31363776925643e-05	7.79457840735939e-05	7.67420089638971e-05	7.66798965882925e-05	6.57403050567231e-05	8.13696110953856e-05	7.00140589320955e-05	1	0.834830860168146	0.577798268668266	1	0.875593770687645	0.568852201090871	1	1.11132131246222	0.612054281469838	0.795697104308411	0.797275440653786	0.854530655137809	CC16-CDC3-TRg-4	CC16	CDC3-TRg-4	single	0.815834400033335	0.0335212306715855	NA	NA	NA	NA	NA	NA	NA	NA	NA	NA	NA	NA	NA
CC16-BBP1-NRg-1	371.728807976734	331.028666551586	312.956013144245	387.694687067119	495.186213744778	359.480781507628	373.895915824119	375.15838910436	409.584574162333	6.77220896237006e-05	6.85389274324567e-05	6.89327528290339e-05	7.37774015000481e-05	7.76058807894816e-05	7.23911367099269e-05	7.67498796020652e-05	7.98142436356522e-05	8.46152413681337e-05	1	0.891984939596565	0.6194816610508	1	0.935477629659648	0.567378135225265	1	0.933709585649096	0.633588512135152	0.827700500715409	0.805686457369962	0.841447542498575	CC16-BBP1-NRg-1	CC16	BBP1-NRg-1	single	0.824944833527982	0.018039098609129	NA	NA	NA	NA	NA	NA	NA	NA	NA	NA	NA	NA	NA
CC16-BBP1-NRg-2	364.907594356584	415.582829004107	208.218151973557	383.250710634353	423.63358714628	239.050639102609	308.629491828828	263.22147285131	252.569799916982	6.64793911020539e-05	8.60457242449991e-05	4.58628363146227e-05	7.29317230719604e-05	6.63921101798674e-05	4.81392841734021e-05	6.33525944975863e-05	5.5999874651465e-05	5.21778795648844e-05	1	1.14075617794769	0.41986247202562	1	0.809584392849117	0.381674994708836	1	0.79365501965231	0.47332388461477	0.735171405828159	0.65605681121706	0.72352023460279	CC16-BBP1-NRg-2	CC16	BBP1-NRg-2	single	0.704916150549336	0.0427125710736386	NA	NA	NA	NA	NA	NA	NA	NA	NA	NA	NA	NA	NA
CC16-USE1-NRg-3	589.177163284512	486.205067138633	345.327227960336	466.496272420705	681.084844133621	644.928951912019	498.677676501457	446.961170295496	500.12267974919	0.000107337144176054	0.000100667939610947	7.60629463897009e-05	8.87731607802503e-05	0.000106740025780683	0.000129873813365631	0.000102363920042733	9.50901506609181e-05	0.000103319323847102	1	0.826592978344946	0.431276992282467	1	1.06932014669066	0.845961237167641	1	0.834060865632956	0.580057499304926	0.698846155520561	0.954778871741804	0.796841722589693	CC16-USE1-NRg-3	CC16	USE1-NRg-3	single	0.816822249950686	0.129130960320573	NA	NA	NA	NA	NA	NA	NA	NA	NA	NA	NA	NA	NA
CC16-CCT7-TRg-1	415.912689540808	482.425960237401	723.800644349797	380.837355938291	602.187254472835	468.995989611607	380.695762557988	541.533685055552	575.871717014016	7.57715728033644e-05	9.98854818970543e-05	0.000159426784656358	7.24724672598151e-05	9.43751481491177e-05	9.44449732694846e-05	7.81456889598288e-05	0.000115210275796107	0.000118968162880348	1	1.16184083159003	1.2805253109059	1	1.15810177928113	0.753557428991669	1	1.32371749784345	0.874907481562301	1.10170091158735	0.928186622886506	0.995627145998465	CC16-CCT7-TRg-1	CC16	CCT7-TRg-1	single	1.00850489349078	0.0874710202364028	NA	NA	NA	NA	NA	NA	NA	NA	NA	NA	NA	NA	NA
CC16-SAH1-TRg-3	402.113476617302	435.287668035174	400.172729181983	462.900033596879	534.779149411125	502.331981631368	423.763182783135	420.570400972411	412.765763242061	7.32576123184921e-05	9.01255779521948e-05	8.81434024944179e-05	8.8088804856772e-05	8.38109094436353e-05	0.000101158073050626	8.69861688291154e-05	8.94755639859042e-05	8.52724367285043e-05	1	1.08429104545232	0.73226829919069	1	0.846139490652104	0.664034103715679	1	0.923556265521563	0.563371495544453	0.909616551505761	0.842984933620249	0.801578523019155	CC16-SAH1-TRg-3	CC16	SAH1-TRg-3	single	0.851393336048388	0.0545076125267228	NA	NA	NA	NA	NA	NA	NA	NA	NA	NA	NA	NA	NA
CC16-CHS2-TRg-1	575.809863449948	493.58172019725	601.677645766846	440.650143422029	661.17850965879	727.186343904178	439.350755018963	518.695742454555	612.969528166428	0.000104901870239793	0.000102195263192756	0.000132527558814742	8.38547022612992e-05	0.000103620293087548	0.000146438554557449	9.01858408280763e-05	0.000110351546342542	0.000126632123983646	1	0.858614272720026	0.768875724296166	1	1.09895402575993	1.00980744115459	1	1.09862425364584	0.806941278642159	0.892881746458637	1.01639037588103	0.943148912920525	CC16-CHS2-TRg-1	CC16	CHS2-TRg-1	single	0.950807011753396	0.0621094215377161	NA	NA	NA	NA	NA	NA	NA	NA	NA	NA	NA	NA	NA
CC16-DPM1-TRg-2	422.117645214359	479.378486794846	465.6907852316	487.214268182275	542.824941445653	602.973549462931	391.013353638219	460.503746447331	532.62923791864	7.69020005647274e-05	9.92545076575495e-05	0.000102574631720953	9.27157474149572e-05	8.50718508029807e-05	0.000121424963160971	8.02635881924152e-05	9.79713083367932e-05	0.00011003478736567	1	1.13753081328842	0.811774697387325	1	0.816008169718343	0.757294898366859	1	1.09594675386428	0.787857796459162	0.949968325677716	0.880805678166512	0.934995645462246	CC16-DPM1-TRg-2	CC16	DPM1-TRg-2	single	0.921923216435491	0.0363872814755983	NA	NA	NA	NA	NA	NA	NA	NA	NA	NA	NA	NA	NA
CC16-BBP1-TRg-1	585.918710267003	484.252540581189	353.950618108996	565.161125901882	782.213894412743	474.960476746993	494.83974182788	500.470601308602	430.810280085651	0.000106743514512301	0.000100263672278378	7.79623635496196e-05	0.000107548854004966	0.000122589031270889	9.56460833867249e-05	0.00010157610447254	0.000106474181746778	8.90002166411498e-05	1	0.827851952507417	0.44450503138492	1	1.01369651927864	0.514247226552539	1	0.941156564635043	0.503542242932537	0.708919906174135	0.784831974804194	0.767575024242009	CC16-BBP1-TRg-1	CC16	BBP1-TRg-1	single	0.753775635073446	0.0397929377778617	NA	NA	NA	NA	NA	NA	NA	NA	NA	NA	NA	NA	NA
CC16-NRD1-TRg-4	544.43770060055	348.374358669406	289.047511531795	428.698957313924	617.453401529148	315.862338332093	386.252169592053	321.662050944395	302.850652163112	9.91864444277871e-05	7.21303237478079e-05	6.36665851794479e-05	8.15804192099382e-05	9.67676678834768e-05	6.36073884668312e-05	7.92862565692518e-05	6.8432998029741e-05	6.25652982261048e-05	1	0.64093815711135	0.390654126737678	1	1.05488828943925	0.450850117140043	1	0.774955511086642	0.45349447990862	0.630957645559809	0.747462082672505	0.706214727652867	CC16-NRD1-TRg-4	CC16	NRD1-TRg-4	single	0.694878151961727	0.0590737626026755	NA	NA	NA	NA	NA	NA	NA	NA	NA	NA	NA	NA	NA
CC16-RPB3-NRg-1	480.837885917983	257.634468959851	125.551035623177	434.182593419295	315.700333405151	197.958423224937	341.633048989133	240.037990783532	108.671462010091	8.75997385885854e-05	5.33427825332673e-05	2.76542969061044e-05	8.26239424670832e-05	4.9476745837006e-05	3.98642598317983e-05	7.01272580638094e-05	5.10676323244362e-05	2.24502155790844e-05	1	0.536689902106666	0.192129031295077	1	0.532546264888099	0.27898981278235	1	0.653834725117446	0.183979763667728	0.374485543948838	0.495150198595924	0.387968446967861	CC16-RPB3-NRg-1	CC16	RPB3-NRg-1	single	0.419201396504208	0.0661181712756041	NA	NA	NA	NA	NA	NA	NA	NA	NA	NA	NA	NA	NA
CC16-PHO85-NRg-6	521.208427762437	310.663365837928	120.827749853062	417.670002329178	452.725310878529	121.130206384004	414.23947361215	318.897540177115	122.111756444537	9.49545020459243e-05	6.4322326247145e-05	2.66139299636033e-05	7.94816346065406e-05	7.09513825934752e-05	2.43928292724601e-05	8.50312302986233e-05	6.78448535491129e-05	2.52268185797107e-05	1	0.597030818650306	0.170579419064192	1	0.793882450898844	0.177462232373368	1	0.716386782408806	0.170498444291264	0.350565806190167	0.403356118300474	0.375915602292389	CC16-PHO85-NRg-6	CC16	PHO85-NRg-6	single	0.376612508927677	0.0264020552669604	NA	NA	NA	NA	NA	NA	NA	NA	NA	NA	NA	NA	NA
CC16-SNF6-TRg-6	787.17808987168	750.386743045725	511.025235144056	730.405137219663	990.996661575129	579.861653824741	679.524941577296	716.910997277876	535.077528059912	0.000143409238154714	0.000155366310306765	0.000112560151408076	0.000138994406846292	0.000155309591919722	0.000116770760536417	0.000139486566302026	0.000152521470034081	0.000110540574629916	1	0.954839312642973	0.477684029751983	1	0.993717832129312	0.485788622029629	1	0.98176538745857	0.45543429839212	0.752387777564581	0.763464289505926	0.740710920996604	CC16-SNF6-TRg-6	CC16	SNF6-TRg-6	single	0.752187662689037	0.0113780041792405	NA	NA	NA	NA	NA	NA	NA	NA	NA	NA	NA	NA	NA
CC16-PRP38-NRg-2	593.236450230472	386.011160406216	268.463366008041	476.676992354219	539.301874222348	278.021874655794	402.28352637648	325.296277068214	272.560340411242	0.000108076670918302	7.99229601073753e-05	5.91326514763374e-05	9.07105282169218e-05	8.45197135920567e-05	5.59871920055083e-05	8.25770245369911e-05	6.92061728212365e-05	5.63076845324193e-05	1	0.651763701688857	0.33298799486143	1	0.828633429478232	0.35689588852201	1	0.752479583006139	0.391872545731837	0.58117043903749	0.63740182498134	0.654426613230704	CC16-PRP38-NRg-2	CC16	PRP38-NRg-2	single	0.624332959083178	0.0383368387618847	NA	NA	NA	NA	NA	NA	NA	NA	NA	NA	NA	NA	NA
CC16-OAR1-NRg-3	466.770957240884	395.188631412372	603.474808882941	457.407856997898	605.006307454036	512.535289625408	429.752702884885	445.348830604587	583.864256434982	8.50370052621429e-05	8.18231400097896e-05	0.000132923408057677	8.70436563634628e-05	9.48169518252417e-05	0.000103212783905522	8.82156418648671e-05	9.47471284157782e-05	0.000120619325289559	1	0.848044716120658	0.951320142860302	1	0.968748388253146	0.685657010617448	1	0.9643386553542	0.78579216804815	0.960645564942071	0.872381202985548	0.916235694502723	CC16-OAR1-NRg-3	CC16	OAR1-NRg-3	single	0.916420820810114	0.0441324721912367	NA	NA	NA	NA	NA	NA	NA	NA	NA	NA	NA	NA	NA
CC16-ROX3-NRg-1	428.568316990055	408.256707094377	434.253437499033	466.837853380583	558.094490012528	459.439346105785	357.699128135628	376.735847025733	509.263690858996	7.80771932394747e-05	8.45288630523927e-05	9.56501348912637e-05	8.88381628462119e-05	8.74649036241179e-05	9.25204857249305e-05	7.34251535154163e-05	8.01498448497473e-05	0.000105207746678912	1	0.954182402773497	0.745580560433441	1	0.87558110770031	0.602211285096582	1	0.980092217519064	0.823453832873362	0.897608585158901	0.81587412327866	0.93378374228853	CC16-ROX3-NRg-1	CC16	ROX3-NRg-1	single	0.88242215024203	0.0604039768382548	NA	NA	NA	NA	NA	NA	NA	NA	NA	NA	NA	NA	NA
CC16-YPP1-TRg-6	558.404815117681	462.869695334412	435.826096705547	446.369747793863	742.697972622645	434.118219936328	493.839167079887	477.24188938452	511.293921390207	0.000101730993466808	9.58363902126427e-05	9.59965341416817e-05	8.49431297333248e-05	0.00011639607227767	8.74213950350333e-05	0.000101370715784964	0.000101532316852654	0.000105627167861418	1	0.830286027685265	0.574295548331745	1	1.2186309284544	0.595113809881109	1	0.899292354492533	0.598824446610312	0.792948461700153	0.858268892894868	0.817772600560235	CC16-YPP1-TRg-6	CC16	YPP1-TRg-6	single	0.822996651718419	0.0329720747867548	NA	NA	NA	NA	NA	NA	NA	NA	NA	NA	NA	NA	NA
CC16-CBF2-NRg-8	429.011809282999	398.065781292794	493.94365681091	387.22070262333	478.804126884504	517.604380847052	405.464252507429	329.548976303635	465.05441708748	7.81579893041479e-05	8.24188490428496e-05	0.000108797705033142	7.36872033575904e-05	7.50384702988968e-05	0.000104233581941184	8.32299344439083e-05	7.01109266072185e-05	9.60746430249538e-05	1	0.929402283766866	0.847187498106517	1	0.905636728528858	0.817948843477936	1	0.756336870479593	0.663384968079457	0.935626552226061	0.920537707983342	0.82696449465449	CC16-CBF2-NRg-8	CC16	CBF2-NRg-8	single	0.894376251621298	0.0588657543751813	NA	NA	NA	NA	NA	NA	NA	NA	NA	NA	NA	NA	NA
CC16-SPT6-TRg-5	637.083369850739	515.858342989453	441.198138095395	523.795473929743	691.606388553591	515.642654099825	507.039320346018	491.107390074985	438.945976455847	0.000116064765885729	0.000106807600392734	9.71797981972058e-05	9.96770661892831e-05	0.000108388968540625	0.000103838535428404	0.000104080320600174	0.000104482176118446	9.06809535523721e-05	1	0.811058773146761	0.509575776716506	1	0.967056761506043	0.602384601500474	1	0.901327674493319	0.500707223098933	0.750643603025084	0.829874075713734	0.759680943657402	CC16-SPT6-TRg-5	CC16	SPT6-TRg-5	single	0.780066207465407	0.0433709140554838	NA	NA	NA	NA	NA	NA	NA	NA	NA	NA	NA	NA	NA
CC16-SEC10-NRg-1	418.553495776164	299.29909715563	290.192046813405	385.195023000805	499.734817094241	304.028481700374	357.913810297986	337.923543759585	349.421328228143	7.62526786867716e-05	6.19693735719192e-05	6.39186844022068e-05	7.33017212145359e-05	7.83187406379568e-05	6.12243227306332e-05	7.34692214750177e-05	7.18926001261504e-05	7.21862391611457e-05	1	0.716263085847569	0.510159413741366	1	0.950196993810586	0.482970240664317	1	0.87859326744454	0.564657859842427	0.733623323090214	0.755297928445228	0.795338454963857	CC16-SEC10-NRg-1	CC16	SEC10-NRg-1	single	0.761419902166433	0.0313097157002044	NA	NA	NA	NA	NA	NA	NA	NA	NA	NA	NA	NA	NA
CC16-NSL1-NRg-3	472.170447095344	356.822260279605	199.977593285244	498.760581946234	473.582591471465	242.835225646423	429.157524490776	377.959615788499	222.395583483316	8.6020692100503e-05	7.38794475365409e-05	4.40477429105129e-05	9.49129841964394e-05	7.4220148133306e-05	4.89014125985569e-05	8.80934691741361e-05	8.04101993587277e-05	4.594424976608e-05	1	0.756957113778593	0.311640511694022	1	0.695437839762026	0.297924576461437	1	0.819552055024035	0.299725608551629	0.580483404271914	0.553929973484865	0.578878077995325	CC16-NSL1-NRg-3	CC16	NSL1-NRg-3	single	0.571097151917368	0.0148888642821956	NA	NA	NA	NA	NA	NA	NA	NA	NA	NA	NA	NA	NA
CC16-NRD1-NRg-8	488.768409648772	448.971904826791	458.498651533517	495.576205491595	594.698112285841	530.50541655158	445.387885045348	415.203618960664	465.545372058352	8.90445328238844e-05	9.2958876113951e-05	0.000100990467960869	9.43070047284243e-05	9.32014452881594e-05	0.000106831552924415	9.14250867867966e-05	8.83337911788304e-05	9.61760684105319e-05	1	0.920098182335969	0.690249827631308	1	0.878902752888049	0.655037471160333	1	0.867502243913418	0.604558090914379	0.867349781696299	0.843848938171927	0.815846394195102	CC16-NRD1-NRg-8	CC16	NRD1-NRg-8	single	0.842348371354443	0.0257844625037042	NA	NA	NA	NA	NA	NA	NA	NA	NA	NA	NA	NA	NA
CC16-RPB3-TRg-1	456.44696438183	359.126709530777	241.418030101145	509.167062900644	521.284042182176	225.295241125271	455.64257097406	340.592833776752	282.494905629464	8.31561653738364e-05	7.43565798696504e-05	5.31755540666482e-05	9.68933134327882e-05	8.16959481345733e-05	4.53692643372907e-05	9.3530073434353e-05	7.24604865707878e-05	5.83600460881407e-05	1	0.788089460300901	0.389180213041021	1	0.74984040572023	0.270756246016764	1	0.695599223505436	0.35859212710023	0.6586470138751	0.533259599484989	0.614458870934064	CC16-RPB3-TRg-1	CC16	RPB3-TRg-1	single	0.602121828098051	0.0635975855776974	NA	NA	NA	NA	NA	NA	NA	NA	NA	NA	NA	NA	NA
CC16-NRD1-NRg-4	411.388604023038	362.102972809499	377.846850272789	478.567606856291	510.948927747682	473.598741056265	357.143679014886	343.42738772343	377.748161116777	7.49473683878731e-05	7.49728101647642e-05	8.3225828688833e-05	9.10703077802076e-05	8.00762227939111e-05	9.53718612318247e-05	7.33111360807833e-05	7.30635326064601e-05	7.80382217631971e-05	1	0.881653568128488	0.67582604090347	1	0.781967861457144	0.60555557712989	1	0.894828555273784	0.611749769670672	0.854484008304308	0.801857807309844	0.824046431848342	CC16-NRD1-NRg-4	CC16	NRD1-NRg-4	single	0.826796082487498	0.0264206300408507	NA	NA	NA	NA	NA	NA	NA	NA	NA	NA	NA	NA	NA
CC16-RVB1-TRg-2	399.530336322962	353.325853195491	354.819961981219	415.248048997812	480.075756907494	446.466741537896	352.838975497222	382.314495206481	333.557171511054	7.2787012099273e-05	7.31555223432674e-05	7.81538481792495e-05	7.90207424940013e-05	7.52377609197447e-05	8.99081024236052e-05	7.24275065391899e-05	8.13366917869006e-05	6.89088953977394e-05	1	0.885816553212088	0.653476022346703	1	0.846753276003775	0.657912715352106	1	1.00830538869734	0.546774376206775	0.844166493529072	0.840063555671541	0.804104445113349	CC16-RVB1-TRg-2	CC16	RVB1-TRg-2	single	0.829444831437987	0.022041095913705	NA	NA	NA	NA	NA	NA	NA	NA	NA	NA	NA	NA	NA
CC16-TIF5-NRg-8	364.334412261302	348.747915633943	272.508658472598	401.21371259829	437.141183111918	372.133911667204	337.626509416517	333.200230306345	334.277977171375	6.63749679624035e-05	7.22076680876532e-05	6.00236813139777e-05	7.63500407643306e-05	6.85090287312431e-05	7.49391852352163e-05	6.93048328465095e-05	7.08877240480106e-05	6.90578051682119e-05	1	0.958803395744877	0.550365858722944	1	0.797995911742927	0.567557998036904	1	0.918367762776309	0.572645233786094	0.799196616873766	0.78354548410482	0.806119264144443	CC16-TIF5-NRg-8	CC16	TIF5-NRg-8	single	0.796287121707676	0.0115647203991467	NA	NA	NA	NA	NA	NA	NA	NA	NA	NA	NA	NA	NA
CC16-EOS1-NRg-1	514.365213445643	370.670551669699	284.724678263595	495.333802784077	413.760555969287	245.418981837915	367.521959164984	321.266702707614	352.260716066347	9.37077954056762e-05	7.67467129263837e-05	6.27144232631323e-05	9.42608760543056e-05	6.4844802804813e-05	4.942172149212e-05	7.54414930017486e-05	6.83488884338803e-05	7.27728225005177e-05	1	0.721829506714699	0.40730983242294	1	0.611794870432293	0.303177488977633	1	0.813448943179485	0.554364414322255	0.661218335594638	0.541701877615027	0.7785524244557	CC16-EOS1-NRg-1	CC16	EOS1-NRg-1	single	0.660490879221788	0.118426949125874	NA	NA	NA	NA	NA	NA	NA	NA	NA	NA	NA	NA	NA
CC16-ERG25-NA-26	565.893698684664	518.589976448129	620.361730354393	572.183646445573	832.070273940817	730.035207759423	552.970258787212	534.523154844975	645.563121096352	0.000103095329060988	0.000107373180495952	0.000136642978652086	0.000108885223408461	0.0001304025530105	0.000147012250018854	0.000113508596882896	0.000113718798642742	0.000133365567835775	1	0.917925419018176	0.806643267425035	1	1.06507275825872	0.780719689715729	1	0.899523731781845	0.675229429767245	0.917880935178418	0.928026015789824	0.857003864912931	CC16-ERG25-NA-26	CC16	ERG25-NA-26	single	0.900970271960391	0.0384124247692095	NA	NA	NA	NA	NA	NA	NA	NA	NA	NA	NA	NA	NA
CC16-MSL5-NRg-4	416.704722981562	468.98532123447	541.082057368191	463.847007599873	548.560875845454	397.089455489513	412.857444719082	530.472799703545	452.259546092866	7.59158665963358e-05	9.71026202468407e-05	0.000119180569007298	8.82690118174541e-05	8.59707898866862e-05	7.99646560738375e-05	8.47475402483703e-05	0.000112857093183241	9.34313767356959e-05	1	1.12732454602946	0.955445859163597	1	0.866173278432293	0.523842057458589	1	1.1956687429131	0.633580855463663	1.0018954167985	0.768856467903281	0.876050808626084	CC16-MSL5-NRg-4	CC16	MSL5-NRg-4	single	0.882267564442623	0.116643790941521	NA	NA	NA	NA	NA	NA	NA	NA	NA	NA	NA	NA	NA
CC16-SEC24-TRg-2	500.845759818513	449.167952397425	325.393360876812	502.790092514966	595.205708251479	576.771350095905	485.157141325447	433.370437397173	422.708471079826	9.1244801872344e-05	9.29994674329958e-05	7.16722452212207e-05	9.56797907300212e-05	9.3280996032718e-05	0.000116148444654129	9.95885502058437e-05	9.21987477275504e-05	8.73264804513812e-05	1	0.898303097307308	0.478053012137052	1	0.867031921481226	0.701946052717821	1	0.831236739559056	0.503933171116445	0.744098323032986	0.864520999108136	0.750448155126713	CC16-SEC24-TRg-2	CC16	SEC24-TRg-2	single	0.786355825755945	0.0677674393480248	NA	NA	NA	NA	NA	NA	NA	NA	NA	NA	NA	NA	NA
CC16-RPL30-NRg-5	430.937237829564	372.154574377495	260.086712714362	373.682373768995	524.162276999457	310.04072853574	449.454538939837	340.665439598714	309.102102831258	7.85087666498807e-05	7.70539773265859e-05	5.7287581412892e-05	7.11108907155938e-05	8.21470268235877e-05	6.24350505497046e-05	9.22598517135473e-05	7.24759333232308e-05	6.38567726627774e-05	1	0.865022639591043	0.444094622767049	1	1.02734866319206	0.507695020181852	1	0.705326469571019	0.397768706158145	0.714764879109088	0.782518619694675	0.650244936600832	CC16-RPL30-NRg-5	CC16	RPL30-NRg-5	single	0.715842811801532	0.0661434294844899	NA	NA	NA	NA	NA	NA	NA	NA	NA	NA	NA	NA	NA
CC16-SNU71-NRg-3	345.909215361529	352.511580452525	537.822920737535	438.738119544237	537.935118956546	549.142572233839	337.254768839035	326.315867589668	468.772053847613	6.30182390541106e-05	7.29869285443625e-05	0.000118462700519839	8.34908485433732e-05	8.43055148860302e-05	0.000110584646147425	6.92285253947363e-05	6.9423088792334e-05	9.68426620169315e-05	1	1.02077351348593	1.14405933049918	1	0.898006002044964	0.765890199243231	1	0.900384415663216	0.803929633425099	1.04680493842916	0.897889290572754	0.914080940737813	CC16-SNU71-NRg-3	CC16	SNU71-NRg-3	single	0.952925056579907	0.0817044463036651	NA	NA	NA	NA	NA	NA	NA	NA	NA	NA	NA	NA	NA
CC16-CDC33-NRg-1	432.534504920019	397.871759397132	490.695353693092	402.847505042165	583.186975146445	578.3392731833	386.023067205811	367.905045980994	446.137453994541	7.87997590689012e-05	8.23786771363932e-05	0.000108082222771962	7.66609476844419e-05	9.13974129629547e-05	0.000116464188194282	7.92392285600748e-05	7.82711084905115e-05	9.21666262219902e-05	1	0.921383630178778	0.834761786730064	1	1.0602831228308	0.878473721307532	1	0.886891236347786	0.668451421356907	0.92959117451994	0.965900454959273	0.851731672076203	CC16-CDC33-NRg-1	CC16	CDC33-NRg-1	single	0.915741100518472	0.0583309194050207	NA	NA	NA	NA	NA	NA	NA	NA	NA	NA	NA	NA	NA
CC16-RPN6-TRg-4	460.043073760924	446.826350017296	586.54085491474	367.959054734342	582.292088680246	774.724818037407	372.435686552648	435.091916703091	575.295726209375	8.38113097598557e-05	9.25146426071606e-05	0.000129193477926025	7.00217563518325e-05	9.12571658185708e-05	0.000156011706606155	7.64501373047206e-05	9.25649892210816e-05	0.000118849170115398	1	0.972878074379849	0.938147539893902	1	1.15903381290477	1.2883526114017	1	1.08712029385335	0.893417146708003	0.97531214931066	1.1033514605934	0.974904068943645	CC16-RPN6-TRg-4	CC16	RPN6-TRg-4	single	1.01785589294923	0.0740416146332231	NA	NA	NA	NA	NA	NA	NA	NA	NA	NA	NA	NA	NA
CC16-NAB2-TRg-4	382.640804144962	309.076139994142	220.980638926239	349.374573624654	338.962457212429	303.778098513705	290.16608856238	280.607116889269	235.32166506174	6.97100528017507e-05	6.39936938115936e-05	4.86739449741246e-05	6.64851726166467e-05	5.31223998495555e-05	6.1173901332805e-05	5.95625986250162e-05	5.96986378120626e-05	4.86146225820959e-05	1	0.809081620039899	0.424946559174752	1	0.710583330108954	0.53204936848513	1	0.899911708626214	0.469061384270601	0.691023115237754	0.746222188129524	0.738151045546632	CC16-NAB2-TRg-4	CC16	NAB2-TRg-4	single	0.725132116304637	0.0298136512521331	NA	NA	NA	NA	NA	NA	NA	NA	NA	NA	NA	NA	NA
CC16-NAB2-TRg-6	439.232281633415	415.371262575326	431.564741007654	487.430874983881	517.298472711786	457.401355599453	432.264482406626	406.837019072728	507.020870743365	8.00199696770942e-05	8.60019197725333e-05	9.50579134834996e-05	9.2756967187894e-05	8.1071327293742e-05	9.21100814503579e-05	8.87312366272642e-05	8.65538127450494e-05	0.000104744407047976	1	0.947240659400201	0.722974661864766	1	0.777289627184122	0.574210566989683	1	0.875827923035119	0.678407605205856	0.886537279808215	0.783669923759364	0.854800672352594	CC16-NAB2-TRg-6	CC16	NAB2-TRg-6	single	0.841669291973391	0.0526758777631448	NA	NA	NA	NA	NA	NA	NA	NA	NA	NA	NA	NA	NA
CC16-YTM1-NRg-1	446.58244378617	379.193753181423	558.472459488687	461.755814257137	508.675076605382	593.858610690142	383.530906401918	379.289499759577	468.51811631979	8.13590328042348e-05	7.8511427432803e-05	0.000123011037956994	8.78710625650969e-05	7.97198634773867e-05	0.00011958942476018	7.87276609457932e-05	8.06931296792469e-05	9.67902015812494e-05	1	0.85050655361785	0.920177241915306	1	0.806831410822081	0.7869686885435	1	0.920276494080029	0.706546005502633	0.950187263638512	0.891768342522311	0.874993317680173	CC16-YTM1-NRg-1	CC16	YTM1-NRg-1	single	0.905649641280332	0.0394721448442248	NA	NA	NA	NA	NA	NA	NA	NA	NA	NA	NA	NA	NA
CC16-OLE1-TRg-8	373.519914830321	302.575643172336	264.613992571641	355.242667583035	368.646215546164	261.940796986475	350.623335421541	230.285564733826	208.468819864382	6.80483960499483e-05	6.26477769017805e-05	5.82847754282882e-05	6.76018573132635e-05	5.77744562814394e-05	5.27488339293953e-05	7.19727005307445e-05	4.89928219739915e-05	4.30671480893309e-05	1	0.811406232812027	0.521279224353225	1	0.760045108218669	0.451195531527801	1	0.61118653093957	0.343886173606733	0.758115162042143	0.701837086669525	0.58268636519315	CC16-OLE1-TRg-8	CC16	OLE1-TRg-8	single	0.680879537968272	0.089572483646739	NA	NA	NA	NA	NA	NA	NA	NA	NA	NA	NA	NA	NA
CC16-OLE1-TRg-1	383.269104589148	297.174221361081	322.288853351526	323.241117114465	320.694368363196	252.23082244062	370.933620598498	301.774943461344	330.691209974797	6.9824517481589e-05	6.15294216203173e-05	7.0988435864927e-05	6.15120363373702e-05	5.02594139946708e-05	5.07934690504973e-05	7.61418071618753e-05	6.42020532129397e-05	6.83168222523137e-05	1	0.776650198467401	0.618746629099646	1	0.726640241185074	0.477483451928603	1	0.757067939380131	0.51563320459265	0.807936628243697	0.714030709128848	0.744860377394948	CC16-OLE1-TRg-1	CC16	OLE1-TRg-1	single	0.755609238255831	0.0478668352678147	NA	NA	NA	NA	NA	NA	NA	NA	NA	NA	NA	NA	NA
CC16-UTP7-TRg-4	529.393930331455	512.037878058328	458.870649481025	487.26463254274	630.363759253014	502.751387588946	408.871098612308	554.068293639374	412.01638495698	9.64457486932081e-05	0.000106016579568464	0.000101072405490399	9.27253316361685e-05	9.87909868989458e-05	0.000101242531735412	8.39292601581139e-05	0.000117876990262429	8.51176241977888e-05	1	0.968815922124648	0.637797327397244	1	0.947504012670344	0.631357226875001	1	1.26102809236309	0.582830804825781	0.84877375167071	0.842348408977135	0.856247554539357	CC16-UTP7-TRg-4	CC16	UTP7-TRg-4	single	0.849123238395734	0.00695616040414404	NA	NA	NA	NA	NA	NA	NA	NA	NA	NA	NA	NA	NA
CC16-ACT1-NRg-6	484.950901332095	355.495106338515	460.587017395393	419.529000209964	521.086164188069	567.131292652266	382.048650748281	423.297831575211	434.858600675117	8.83490536605439e-05	7.36046625500694e-05	0.000101450458508189	7.98353975999826e-05	8.16649365765062e-05	0.000114207159466734	7.84233972773727e-05	9.00558197310868e-05	8.98365509306278e-05	1	0.734266969230729	0.698852131602207	1	0.909708527571258	0.827195935664358	1	1.03103937165181	0.658330259507096	0.839820251613544	0.924834794752483	0.867827230679295	CC16-ACT1-NRg-6	CC16	ACT1-NRg-6	single	0.877494092348441	0.0433238305921628	NA	NA	NA	NA	NA	NA	NA	NA	NA	NA	NA	NA	NA
CC16-RPL18A-NRg-3	410.831401898205	394.009057955748	286.60398563256	373.404639777371	466.139380982193	337.101017817527	298.914576628644	347.176242995006	282.469648817608	7.48458565022545e-05	8.15789113138674e-05	6.31283658777928e-05	7.10580385798958e-05	7.30536437155978e-05	6.78843685705249e-05	6.13584069699828e-05	7.38610945341427e-05	5.83548283349192e-05	1	0.960640098410602	0.513322105323515	1	0.914304370945826	0.55241711026453	1	1.08081355149586	0.546561604629351	0.776721075825111	0.79376043316866	0.813695444793132	CC16-RPL18A-NRg-3	CC16	RPL18A-NRg-3	single	0.794725651262301	0.0185060726417586	NA	NA	NA	NA	NA	NA	NA	NA	NA	NA	NA	NA	NA
CC16-BRX1-NRg-1	564.058821561983	563.693217971868	576.983597682556	470.033548248762	742.705118055852	548.575475027017	401.248804014412	444.912187537253	583.441223105565	0.000102761048504076	0.000116711730628082	0.000127088364035129	8.94462961821233e-05	0.000116397192114253	0.000110470445852058	8.23646263444748e-05	9.46542334221696e-05	0.000120531931697287	1	1.00100569918238	0.752680117985311	1	1.15729018834248	0.714157989823392	1	1.03183065880644	0.841003462389291	0.907405953979959	0.910560581194322	0.947866030348001	CC16-BRX1-NRg-1	CC16	BRX1-NRg-1	single	0.921944188507427	0.0225043180639004	NA	NA	NA	NA	NA	NA	NA	NA	NA	NA	NA	NA	NA
CC16-NAF1-TRg-8	478.801295131641	494.693217971868	543.676906077766	457.591736010246	657.363898916209	710.031219729781	379.099434667891	471.840771974668	592.421622053575	8.72287095459074e-05	0.000102425396933467	0.000119752119184362	8.70786481138631e-05	0.000103022465001204	0.000142983908291865	7.7818009602593e-05	0.000100383239254032	0.00012238717399034	1	1.03490092738556	0.835520176668571	1	1.05216145584914	0.949480478922834	1	1.15821772041227	0.90384131206737	0.946146754911971	0.990195007561689	0.987555747812904	CC16-NAF1-TRg-8	CC16	NAF1-TRg-8	single	0.974632503428855	0.0247046518783559	NA	NA	NA	NA	NA	NA	NA	NA	NA	NA	NA	NA	NA
CC16-NAF1-TRg-6	456.102591831077	588.58791238541	631.916725077	498.764910334733	580.396021822794	620.319452049561	413.979206024145	481.686220379544	535.676729554879	8.30934270865538e-05	0.000121866135144275	0.000139188120977846	9.49138078787513e-05	9.09600130820366e-05	0.000124918027797806	8.49778049863953e-05	0.000102477839936067	0.000110664362444017	1	1.29260828417891	1.01945646100601	1	0.852281861938788	0.761037883708264	1	1.08276341111242	0.748408440768173	1.0422075740298	0.888501473753084	0.916535358277617	CC16-NAF1-TRg-6	CC16	NAF1-TRg-6	single	0.949081468686833	0.0818585871649728	NA	NA	NA	NA	NA	NA	NA	NA	NA	NA	NA	NA	NA
CC16-NAF1-TRg-4	429.818432813451	478.324821164131	427.054342502864	480.260917879921	563.074716179437	592.699357112882	334.241881276467	457.238318606391	539.156226093305	7.8304941140674e-05	9.90363479647532e-05	9.40644378120549e-05	9.13925409482705e-05	8.82454076597431e-05	0.000119355977831972	6.86100678296893e-05	9.72765946882628e-05	0.000111383184533546	1	1.11469490907215	0.731087702439193	1	0.858704009872276	0.755168693709725	1	1.2730035895607	0.932971079113112	0.912959922812584	0.887025052099803	1.01113337816874	CC16-NAF1-TRg-4	CC16	NAF1-TRg-4	single	0.937039451027043	0.0654643942092317	NA	NA	NA	NA	NA	NA	NA	NA	NA	NA	NA	NA	NA
CC16-CDC8-TRg-2	679.459701297194	605.371185799829	814.302515293664	641.61741563277	851.332397748096	928.038369908492	554.423948486068	533.681459342038	898.822861296757	0.000123784946981621	0.000125341083615092	0.000179361033682797	0.000122098308957138	0.000133421324620952	0.000186885519237912	0.000113806996797536	0.000113539729503175	0.000185685980755903	1	0.892434144604672	0.881847412882592	1	0.971801864989188	0.885067832752779	1	0.895752460969499	0.937662510145581	0.943034026968896	0.956146844786202	0.963584830168841	CC16-CDC8-TRg-2	CC16	CDC8-TRg-2	single	0.954255233974646	0.0104051680254341	NA	NA	NA	NA	NA	NA	NA	NA	NA	NA	NA	NA	NA
CC16-NSE4-TRg-1	447.793421231112	389.057563429664	293.25965910804	520.950456099038	659.932276098764	297.300055035485	377.514844844375	408.420246167172	362.511337781266	8.15796504192779e-05	8.05537127184079e-05	6.4594367089869e-05	9.91356658818439e-05	0.000103424982615627	5.98693728150969e-05	7.74927397266023e-05	8.68906413398949e-05	7.48904775229395e-05	1	0.870270555422277	0.481887864254206	1	0.927807027613632	0.34920892513099	1	1.00674876414114	0.555395023231048	0.742269525766245	0.646114865363668	0.808994208435013	CC16-NSE4-TRg-1	CC16	NSE4-TRg-1	single	0.732459533188309	0.0818816039512086	NA	NA	NA	NA	NA	NA	NA	NA	NA	NA	NA	NA	NA
CC16-PAB1-NRg-2	464.692448314586	345.885252580308	209.821571686394	443.779943411092	501.818976403698	221.337361034465	407.610447858974	329.271281621309	224.510020895069	8.46583395123546e-05	7.16149585276607e-05	4.62160109784859e-05	8.44502959542506e-05	7.86453713365234e-05	4.45722385893956e-05	8.36704854846185e-05	7.00518475843972e-05	4.63810670762026e-05	1	0.745563377104907	0.332243041382788	1	0.828197891835697	0.305192477748358	1	0.751720550340769	0.318569978866434	0.599255842218761	0.586246397255359	0.586690035921039	CC16-PAB1-NRg-2	CC16	PAB1-NRg-2	single	0.590730758465053	0.00738627061325402	NA	NA	NA	NA	NA	NA	NA	NA	NA	NA	NA	NA	NA
CC16-PRP43-TRg-4	419.273967603981	371.734499226265	249.988296471065	408.556346584446	486.982091382325	312.333774765734	382.051824743256	423.694370071368	356.771419001926	7.63839352820309e-05	7.69670014745963e-05	5.50632700028952e-05	7.77473270149176e-05	7.63201258060625e-05	6.28968171632675e-05	7.84240488055706e-05	9.01401825523974e-05	7.37046794153309e-05	1	0.888082078512727	0.438725776763905	1	0.873003007900765	0.467793040739424	1	1.0319966588462	0.540109978782846	0.714476546366511	0.733018933222824	0.803351747827017	CC16-PRP43-TRg-4	CC16	PRP43-TRg-4	single	0.750282409138784	0.0468851901903693	NA	NA	NA	NA	NA	NA	NA	NA	NA	NA	NA	NA	NA
CC16-SEC2-NRg-3	425.728807976734	368.129805624857	352.907588154016	363.233571505439	606.902094985098	477.34616297432	357.936986176138	408.639253892432	378.355211405855	7.75598873977938e-05	7.62206557404433e-05	7.77326222343543e-05	6.91225078320813e-05	9.51140607855763e-05	9.61265055586841e-05	7.34739788039497e-05	8.69372348226736e-05	7.81636310436564e-05	1	0.866135978028264	0.609957155611278	1	1.22373495811219	0.804144735213334	1	1.06238365870955	0.611374846717882	0.818527813781573	0.957108451501423	0.847865861706397	CC16-SEC2-NRg-3	CC16	SEC2-NRg-3	single	0.874500708996464	0.0730288272214061	NA	NA	NA	NA	NA	NA	NA	NA	NA	NA	NA	NA	NA
CC16-SEC2-NRg-6	391.121813811416	409.377454763486	323.321093236007	366.236233141981	431.45874483263	373.791171229643	296.321614316188	347.709661319451	304.332782473932	7.12551353576525e-05	8.4760911968166e-05	7.12158005226701e-05	6.9693907390852e-05	6.76184735916704e-05	7.52729190805841e-05	6.08261477586056e-05	7.397457828219e-05	6.28714885025465e-05	1	1.04840725936195	0.608265763955889	1	0.862844784055656	0.624531716636105	1	1.0919463558474	0.59401830670175	0.844348498866423	0.825702417579275	0.842306497905908	CC16-SEC2-NRg-6	CC16	SEC2-NRg-6	single	0.837452471450535	0.0102269382741771	NA	NA	NA	NA	NA	NA	NA	NA	NA	NA	NA	NA	NA
CC16-MPP10-NRg-5	408.099813114772	352.276315690215	343.922903243668	338.970315006188	503.784492714608	332.966257911	314.264099241297	364.389481547195	382.689698981062	7.43482117234879e-05	7.2938217371885e-05	7.57536250649142e-05	6.45052662856836e-05	7.89534082331096e-05	6.70517233080971e-05	6.4509214354101e-05	7.75231787510062e-05	7.90590839867595e-05	1	0.864639727001565	0.620106202133858	1	1.08852357423525	0.601070378940948	1	1.07899377045984	0.704314168222908	0.823672095505962	0.845719269576903	0.896226954671793	CC16-MPP10-NRg-5	CC16	MPP10-NRg-5	single	0.855206106584886	0.0371961282186119	NA	NA	NA	NA	NA	NA	NA	NA	NA	NA	NA	NA	NA
CC16-YDR355C-TRg-2	565.659562831717	397.746921990332	437.91063379501	454.067884648284	503.564899094489	570.142029099708	385.175418964643	376.000084607297	556.963237560875	0.000103052673854081	8.23528297617394e-05	9.64556813506049e-05	8.64080673568126e-05	7.89189933890933e-05	0.000114813452334047	7.90652312049255e-05	7.99933127752196e-05	0.000115061898695219	1	0.704319690665952	0.569641643105552	1	0.812249354317475	0.768332207763667	1	0.908400271368225	0.836339079609208	0.767266770995117	0.884882376137275	0.928221346329673	CC16-YDR355C-TRg-2	CC16	YDR355C-TRg-2	single	0.860123497820689	0.0832847247213045	NA	NA	NA	NA	NA	NA	NA	NA	NA	NA	NA	NA	NA
CC16-YLR339C-TRg-9	440.507872332735	387.968808732712	345.205795640221	390.611594917395	563.051820162173	467.360061570831	349.187923361881	345.554745476707	411.231802421333	8.02523586278797e-05	8.03282878935929e-05	7.60361992950412e-05	7.43324823117984e-05	8.82418193821679e-05	9.41155351004933e-05	7.16780524800552e-05	7.35161239784018e-05	8.49555388927872e-05	1	0.882188258823442	0.576628066309581	1	1.05574235902145	0.732138481301242	1	0.920885261975081	0.681148652360583	0.802756914828218	0.905824703697196	0.863137142577682	CC16-YLR339C-TRg-9	CC16	YLR339C-TRg-9	single	0.857239587034366	0.0517863702785294	NA	NA	NA	NA	NA	NA	NA	NA	NA	NA	NA	NA	NA
CC16-SNM1-TRg-2	581.716070016175	604.2586943816	583.633832680447	472.180429225045	717.602987043029	716.226812052228	493.684407656737	624.779242734715	647.16002983918	0.000105977871458507	0.000125110744142147	0.000128553167349687	8.98548426622371e-05	0.000112463171067481	0.000144231557662528	0.000101338948208504	0.000132920612057152	0.000133695469954266	1	1.0404710063822	0.738245436200756	1	1.11309175563666	0.928173917421987	1	1.17767392068629	0.758187638201103	0.906496925271781	0.99066518421712	0.932531328725288	CC16-SNM1-TRg-2	CC16	SNM1-TRg-2	single	0.943231146071396	0.0430922095268094	NA	NA	NA	NA	NA	NA	NA	NA	NA	NA	NA	NA	NA
CC16-ALR1-NRg-4	549.051642079231	477.970796019935	413.873738564359	555.585799011483	607.269052999787	447.480640134407	521.858977380399	508.133757905076	366.67375476223	0.000100027018931653	9.8963047655387e-05	9.11612332872338e-05	0.000105726691463015	9.51715706660056e-05	9.01122782118134e-05	0.000107122362101551	0.000108104503939677	7.57503827531093e-05	1	0.871979557397861	0.554658979211087	1	0.800543109989075	0.492844463483563	1	0.906092979830516	0.406388201335453	0.788449429431287	0.737920535707117	0.692295347797523	CC16-ALR1-NRg-4	CC16	ALR1-NRg-4	single	0.739555104311976	0.0480978764042774	NA	NA	NA	NA	NA	NA	NA	NA	NA	NA	NA	NA	NA
CC16-ALR1-NRg-1	418.232281633415	291.875964298069	186.703185007275	393.440526645463	445.39449901946	214.220911873751	341.508880019753	209.517665312227	201.123702809955	7.61941594316136e-05	6.04324264260847e-05	4.11238767237488e-05	7.48708214711425e-05	6.98024933565906e-05	4.31391498943007e-05	7.01017698114726e-05	4.45744903242757e-05	4.15497353456779e-05	1	0.699034994754769	0.328477440685446	1	0.829125871895588	0.333172800128721	1	0.570908516307002	0.340624340634892	0.58651753934659	0.615034346175434	0.570035280814617	CC16-ALR1-NRg-1	CC16	ALR1-NRg-1	single	0.590529055445547	0.0227661627617813	NA	NA	NA	NA	NA	NA	NA	NA	NA	NA	NA	NA	NA
CC16-ALR1-NRg-3	420.874245580132	392.55496415739	346.058214717616	374.278612592821	473.616935497361	433.501287148718	351.746738060263	329.634674978737	437.726073205109	7.66754762285439e-05	8.12778436439164e-05	7.62239560119627e-05	7.1224353583574e-05	7.42255305496687e-05	8.72971590033284e-05	7.22033021864927e-05	7.01291588396102e-05	9.0428936229166e-05	1	0.93425678155917	0.605017845558474	1	0.926801916887317	0.708732173409357	1	0.872068676245351	0.719758431782627	0.826468928163694	0.876990481969797	0.873510852929326	CC16-ALR1-NRg-3	CC16	ALR1-NRg-3	single	0.858990087687606	0.0282178368616311	NA	NA	NA	NA	NA	NA	NA	NA	NA	NA	NA	NA	NA
CC16-RPL10-TRg-1	423.292726290736	403.725210944025	516.634615811866	344.384225286236	541.936159684603	500.470446821097	322.194654517161	346.609861655643	525.095424010628	7.71160785276452e-05	8.35906244126857e-05	0.000113795692617888	6.55355208796735e-05	8.49325603916539e-05	0.000100783202882671	6.61371250555552e-05	7.37405979664968e-05	0.000108478392124095	1	0.955351523538393	0.8980780224368	1	1.15254950946938	0.889246070873407	1	1.00108386211957	0.942614956614075	0.958520684149914	0.981555491758223	0.980862290217252	CC16-RPL10-TRg-1	CC16	RPL10-TRg-1	single	0.973646155375129	0.0131036270525654	NA	NA	NA	NA	NA	NA	NA	NA	NA	NA	NA	NA	NA
CC16-RPL28-TRg-2	381.192216667794	405.980084302174	456.861382231023	411.497881030969	563.350229788267	597.679394605923	328.994884416359	386.017112486188	560.736849597047	6.94461470488162e-05	8.40574921407089e-05	0.000100629837471589	7.83070942109272e-05	8.82885863179716e-05	0.00012035884250103	6.75330130659375e-05	8.21244166685368e-05	0.000115841481505249	1	1.06678976698981	0.881884678940793	1	1.00268745993042	0.888766032839379	1	1.09185580877139	0.985789926500976	0.968021511659682	0.961886255315736	1.00762658774766	CC16-RPL28-TRg-2	CC16	RPL28-TRg-2	single	0.979178118241026	0.0248273418946505	NA	NA	NA	NA	NA	NA	NA	NA	NA	NA	NA	NA	NA
CC16-UTP25-TRg-1	331.244093006808	283.343436116357	237.568613222406	285.773011527745	404.177887920318	398.130608144914	260.587463563486	278.559506514213	278.791849007142	6.0346525941924e-05	5.86657808483653e-05	5.2327668449842e-05	5.43819425766603e-05	6.33430013135528e-05	8.01743202007958e-05	5.34909733106395e-05	5.92630125452631e-05	5.75950391770811e-05	1	0.856807284436221	0.527730619223461	1	1.03587189359261	0.852493593002154	1	0.994746321833066	0.618786709551977	0.769748975366162	0.952842256592642	0.842593281264382	CC16-UTP25-TRg-1	CC16	UTP25-TRg-1	single	0.855061504407729	0.0921812337129093	NA	NA	NA	NA	NA	NA	NA	NA	NA	NA	NA	NA	NA
CC16-POB3-TRg-1	496.201943742658	429.792331370168	442.78689552298	464.422334490271	703.373405131921	570.860545197728	458.740198487647	476.277415042002	536.060901800571	9.03987847713378e-05	8.89877777585639e-05	9.75297432963931e-05	8.83784951929107e-05	0.000110233102445161	0.000114958144901093	9.41659256291967e-05	0.000101327126745249	0.000110743727804303	1	0.867597590611184	0.656610269355619	1	1.10924519754039	0.752148681787583	1	0.9661422310419	0.675867803276097	0.842819973537811	0.921543981203791	0.867310599709215	CC16-POB3-TRg-1	CC16	POB3-TRg-1	single	0.877224851483606	0.0402875494034174	NA	NA	NA	NA	NA	NA	NA	NA	NA	NA	NA	NA	NA
CC16-POB3-TRg-3	513.33186466919	477.265995376616	345.947572468001	561.283935865904	639.857204015433	379.651738786122	435.655075371298	470.438282181628	381.078015992883	9.35195384372901e-05	9.88171198701895e-05	7.61995855748251e-05	0.00010681103371617	0.000100278805263157	7.64531021919024e-05	8.94272260478616e-05	0.00010008486218107	7.87261296870705e-05	1	0.931280276381263	0.495887814671771	1	0.834939797190843	0.413894398119002	1	1.0048650787565	0.505924302114426	0.761099000197079	0.686824253416192	0.778281564512306	CC16-POB3-TRg-3	CC16	POB3-TRg-3	single	0.742068272708526	0.0486079867901409	NA	NA	NA	NA	NA	NA	NA	NA	NA	NA	NA	NA	NA
CC16-POB3-TRg-2	486.849233997792	537.00076331712	544.595458071637	476.604604892355	714.067431083035	655.571345624154	397.451556527526	467.514458781719	526.785023273796	8.86948946396751e-05	0.000111185102884225	0.000119954442561753	9.06967530504941e-05	0.000111909076614243	0.000132016945955098	8.15851626619272e-05	9.94628242366566e-05	0.000108827442988036	1	1.10483786046015	0.823096768582757	1	1.09732608199252	0.841682885632026	1	1.09460825973637	0.766590867012162	0.950408329977171	0.956741944651473	0.92589293470828	CC16-POB3-TRg-2	CC16	POB3-TRg-2	single	0.944347736445641	0.0162930491033637	NA	NA	NA	NA	NA	NA	NA	NA	NA	NA	NA	NA	NA
CC16-MED11-TRg-1	502.308242967602	518.259841576205	339.507179094439	521.134393253079	637.404766636839	327.960759493434	486.832244341941	458.868973952081	343.209567596949	9.15112391588025e-05	0.00010730482662719	7.47810026881085e-05	9.91706686964739e-05	9.98944578044355e-05	6.60437313961855e-05	9.9932399789099e-05	9.76235135546045e-05	7.09029642082144e-05	1	1.03346408610264	0.497336151988283	1	0.895819025033027	0.385087051002416	1	0.877116408089104	0.407750474120032	0.776620550865885	0.673126389002876	0.688839205004435	CC16-MED11-TRg-1	CC16	MED11-TRg-1	single	0.712862048291065	0.0557726020068292	NA	NA	NA	NA	NA	NA	NA	NA	NA	NA	NA	NA	NA
CC16-ISA1-TRg-15	287.423805973825	125.656256781654	67.4542290850559	293.818608199113	178.590574883843	86.1063972206237	249.825130021332	106.440942340705	76.1546153816756	5.23632829376054e-05	2.60169161623041e-05	1.48576972657497e-05	5.59130009990012e-05	2.79888221437923e-05	1.73398420540186e-05	5.1281781477728e-05	2.26451108425733e-05	1.57326265887737e-05	1	0.437904611330913	0.172686274437103	1	0.445178261323987	0.179325846276343	1	0.396479251619447	0.176309019683927	0.311194791928986	0.325814535400594	0.304064248815018	CC16-ISA1-TRg-15	CC16	ISA1-TRg-15	single	0.313691192048199	0.011087955258075	NA	NA	NA	NA	NA	NA	NA	NA	NA	NA	NA	NA	NA
CC16-RRP1-NRg-1	330.64173073213	201.822337055102	119.813131010149	274.449125280767	356.300973157486	171.17631432284	263.578133161223	202.517483188417	151.886538454189	6.02367867151642e-05	4.17869746984974e-05	2.63904465762369e-05	5.22270332367767e-05	5.58397024806665e-05	3.4470960922241e-05	5.41048701783012e-05	4.30852147069622e-05	3.13779300359536e-05	1	0.611406007269658	0.266635594233691	1	0.95084530951238	0.381652918808479	1	0.71499173253262	0.333291571081292	0.499691737381824	0.678544977299339	0.594425018998332	CC16-RRP1-NRg-1	CC16	RRP1-NRg-1	single	0.590887244559832	0.0894790883012972	NA	NA	NA	NA	NA	NA	NA	NA	NA	NA	NA	NA	NA
CC16-MES1-NRg-1	413.386983018093	490.060621135995	396.510964424513	385.643767122668	674.771864314723	446.071144743699	453.451364944861	416.551356822388	384.458678318132	7.53114359513796e-05	0.000101466225567236	8.73368497702548e-05	7.33871161821582e-05	0.000105750651792367	8.98284383550822e-05	9.30802830199441e-05	8.86205198810978e-05	7.94245338181834e-05	1	1.1874385528226	0.705780697461881	1	1.28151991629533	0.707790260164921	1	0.854841733193342	0.490380710797325	0.910308139839671	0.92190656796761	0.745468639623061	CC16-MES1-NRg-1	CC16	MES1-NRg-1	single	0.859227782476781	0.0986888434468129	NA	NA	NA	NA	NA	NA	NA	NA	NA	NA	NA	NA	NA
CC16-SEC13-NRg-5	306.861045371185	183.185612093789	78.4857292804576	271.8148353946	239.122107594802	54.7438356493241	244.641229895408	174.911459042011	94.023404797865	5.59043872057139e-05	3.79282722090468e-05	1.72875329115425e-05	5.17257339693828e-05	3.74753603009157e-05	1.10241456410985e-05	5.02176786253156e-05	3.72120848476161e-05	1.94241033307859e-05	1	0.597953945649991	0.188200299643116	1	0.644319513481972	0.12323918984502	1	0.665329051637107	0.222290419895676	0.382868901042078	0.255129429387275	0.452148460172931	CC16-SEC13-NRg-5	CC16	SEC13-NRg-5	single	0.363382263534095	0.0999445916693618	NA	NA	NA	NA	NA	NA	NA	NA	NA	NA	NA	NA	NA
CC16-MCM2-NRg-2	538.103981711828	456.344429759969	479.205752197882	487.965489175397	724.929153914591	696.573823265872	463.222837306613	495.409715956595	606.906433331612	9.80325583984316e-05	9.44853449743458e-05	0.000105551484180247	9.28587030309963e-05	0.000113611332339134	0.000140273899086108	9.50860800761819e-05	0.000105397487880325	0.000125379561594217	1	0.849463424984583	0.655280417451841	1	1.08808085429127	0.873503822470564	1	0.995227650612144	0.757785345681974	0.839202211461287	0.96767028375431	0.908802229799727	CC16-MCM2-NRg-2	CC16	MCM2-NRg-2	single	0.905224908338442	0.0643087033091119	NA	NA	NA	NA	NA	NA	NA	NA	NA	NA	NA	NA	NA
CC16-ALA1-TRg-4	370.701248802283	289.599379893614	225.514096950186	378.075927699602	413.54214274042	281.972321821448	364.737216075336	327.863022655199	206.649862031394	6.75348874133456e-05	5.99610634625195e-05	4.96724998134641e-05	7.19469738582404e-05	6.48105729524226e-05	5.67827209337443e-05	7.48698668143319e-05	6.97522431306848e-05	4.26913733024226e-05	1	0.782513276460753	0.44763188979476	1	0.801116096813772	0.456366988352719	1	0.83648900285046	0.327694735535211	0.703325851212171	0.712921804590531	0.610860343791502	CC16-ALA1-TRg-4	CC16	ALA1-TRg-4	single	0.675702666531401	0.0563596992011038	NA	NA	NA	NA	NA	NA	NA	NA	NA	NA	NA	NA	NA
CC16-MTG2-TRg-5	551.701248802283	331.342404084998	300.721589180261	459.741336764764	586.151869718882	464.166121009529	400.381728638061	371.370255273362	378.131163388988	0.000100509728100584	6.86038862599181e-05	6.62379571143205e-05	8.74877121614792e-05	9.18620730208386e-05	9.34723491508943e-05	8.21866411675194e-05	7.90083252681234e-05	7.81173454210496e-05	1	0.601576950930224	0.401080930174013	1	0.933794499214173	0.617798219393411	1	0.86313900392826	0.54623892445063	0.630685830618166	0.833222683067256	0.782030460503685	CC16-MTG2-TRg-5	CC16	MTG2-TRg-5	single	0.748646324729702	0.105314621686772	NA	NA	NA	NA	NA	NA	NA	NA	NA	NA	NA	NA	NA
CC16-TIF35-NRg-3	330.908520943752	296.756210272571	377.680778292519	257.478635849499	428.816755284388	436.947947165185	289.400389442586	311.88939048529	375.873715940723	6.0285390940165e-05	6.14428731290346e-05	8.31892491112343e-05	4.89975883818714e-05	6.72044194030907e-05	8.79912368213367e-05	5.94054230240844e-05	6.63538828466483e-05	7.76509839593136e-05	1	0.898276425240028	0.8398240447637	1	1.21979053101759	1.03842532647878	1	1.00288091503915	0.751202924456222	0.928010224473231	1.04011071545266	0.907026655834368	CC16-TIF35-NRg-3	CC16	TIF35-NRg-3	single	0.958382531920088	0.0715520756222786	NA	NA	NA	NA	NA	NA	NA	NA	NA	NA	NA	NA	NA
CC16-NSE1-TRg-3	345.90597335164	354.483753993556	444.893709000182	296.828757302987	609.470192841262	362.231224201531	338.127617457343	333.429950365994	380.446049912205	6.30176484200797e-05	7.33952637517663e-05	9.79937971780288e-05	5.64858254054731e-05	9.55165346237998e-05	7.29450124198665e-05	6.94076956491595e-05	7.09365965598383e-05	7.85955731040682e-05	1	1.02649398920879	0.946388764229557	1	1.50383852948586	0.746735292612948	1	0.917638950818204	0.650769002866962	0.985674215829588	0.961776650117553	0.847750740205899	CC16-NSE1-TRg-3	CC16	NSE1-TRg-3	single	0.93173386871768	0.0737064977984307	NA	NA	NA	NA	NA	NA	NA	NA	NA	NA	NA	NA	NA
CC16-NSE1-TRg-4	370.562527388054	335.328987677319	372.02902047413	398.290428448652	437.726351606586	458.51216496938	369.352779517951	389.405963054655	391.212542389598	6.75096149463064e-05	6.94293016729816e-05	8.19443737665162e-05	7.57937465575721e-05	6.86007366891355e-05	9.23337728327451e-05	7.58173067930105e-05	8.28453882708571e-05	8.08198008146111e-05	1	0.90641635727627	0.738731625291713	1	0.804928924187896	0.704429866221399	1	0.981090572129295	0.612612454833795	0.887409503921184	0.855273111715852	0.837385694108771	CC16-NSE1-TRg-4	CC16	NSE1-TRg-4	single	0.860022769915269	0.0253478761791905	NA	NA	NA	NA	NA	NA	NA	NA	NA	NA	NA	NA	NA
CC16-MOB2-NRg-6	299.404120699903	175.888387062136	170.789288359574	277.195520443098	319.39672013877	148.784162424153	326.68287499542	276.060423587873	144.752841010701	5.45458739291822e-05	3.64173940663382e-05	3.76186278769816e-05	5.27496658787194e-05	5.00560457856692e-05	2.99616980834072e-05	6.7058425253699e-05	5.87313373399592e-05	2.99041940382967e-05	1	0.588433689391454	0.419734075680933	1	0.843915483973019	0.328440923603496	1	0.786367683253054	0.256280257077387	0.642431933687138	0.612839686495536	0.521981109890138	CC16-MOB2-NRg-6	CC16	MOB2-NRg-6	single	0.592417576690938	0.0627686001516466	NA	NA	NA	NA	NA	NA	NA	NA	NA	NA	NA	NA	NA
CC16-VRG4-NRg-3	458.056737263455	315.064787649183	234.916072272599	403.60887513916	460.130014429676	256.32896085552	412.102800245532	251.38096760775	279.154421274137	8.34494361159038e-05	6.52336332141934e-05	5.17434107842842e-05	7.68058346514547e-05	7.21118521807161e-05	5.16187395893143e-05	8.45926338425068e-05	5.34808293689247e-05	5.76699422418459e-05	1	0.688967489244717	0.377367789927591	1	0.83497710374077	0.38861873815118	1	0.567642238815427	0.391790019721058	0.629775923286203	0.66626344355532	0.614910452979281	CC16-VRG4-NRg-3	CC16	VRG4-NRg-3	single	0.636983273273601	0.0264242659435663	NA	NA	NA	NA	NA	NA	NA	NA	NA	NA	NA	NA	NA
CC16-PRP9-TRg-3	444.551642601829	515.178272711024	480.481726738688	450.560119388959	537.03308705714	611.578094041955	393.864175874363	539.614622693149	533.487738875863	8.09890585195879e-05	0.000106666792987902	0.000105832534660005	8.57405477478571e-05	8.41641479050632e-05	0.000123157719945171	8.08487784930598e-05	0.000114801998877895	0.000110212143326545	1	1.16078945872494	0.795290929127054	1	0.872977411646741	0.830588551862852	1	1.27492637301088	0.783415906269591	0.946104806228116	0.920403050020732	0.954319341448818	CC16-PRP9-TRg-3	CC16	PRP9-TRg-3	single	0.940275732565889	0.0176935660870967	NA	NA	NA	NA	NA	NA	NA	NA	NA	NA	NA	NA	NA
CC16-HYM1-TRg-5	608.529873029379	489.736601676733	351.240428361296	555.708608975506	632.827022901767	436.818566661754	493.378937808415	406.633484719361	370.517481474103	0.000110862848710327	0.000101399137884358	7.7365407964325e-05	0.000105750061914883	9.91770310572283e-05	8.79651825725609e-05	0.000101276244196268	8.65105111931192e-05	7.65444504109146e-05	1	0.806118330292364	0.424711448557416	1	0.8340509897821	0.480995189016282	1	0.766955928553574	0.434352695916587	0.690328992231368	0.735715414886785	0.690686302059114	CC16-HYM1-TRg-5	CC16	HYM1-TRg-5	single	0.705576903059089	0.0261013282989466	NA	NA	NA	NA	NA	NA	NA	NA	NA	NA	NA	NA	NA
CC16-POP1-TRg-5	455.742471479265	506.603431243557	640.167290704395	453.749379816083	737.007969920566	639.039478535505	441.855037054765	431.669374624464	650.607637939943	8.30278198421934e-05	0.000104891386515689	0.000141005418544295	8.63474566245305e-05	0.000115504331637214	0.000128687809288972	9.06998965762215e-05	9.18368498131664e-05	0.000134407704276531	1	1.11343984827483	1.03358298116256	1	1.18962710483993	0.861783971474667	1	0.909116006216328	0.851635528364377	1.02581883333064	0.975747645481279	0.934247383351882	CC16-POP1-TRg-5	CC16	POP1-TRg-5	single	0.978604620721267	0.0458525282121331	NA	NA	NA	NA	NA	NA	NA	NA	NA	NA	NA	NA	NA
CC16-POP1-TRg-9	587.213059653077	564.901649918821	658.987469897308	542.994941602434	720.66362859675	636.487931686338	514.547542707454	483.546595784882	673.332441453677	0.000106979320947657	0.000116961934425783	0.000145150815040976	0.000103330680443817	0.00011294283664977	0.000128173986613932	0.000105621538724997	0.000102873631314236	0.000139102375061657	1	0.963596632572037	0.825758064693859	1	0.972056550224638	0.717267507546225	1	0.874501780241205	0.756865056159811	0.932320439356602	0.887569500001785	0.890308593105983	CC16-POP1-TRg-9	CC16	POP1-TRg-9	single	0.903399510821457	0.0250836747359632	NA	NA	NA	NA	NA	NA	NA	NA	NA	NA	NA	NA	NA
CC16-RPL17A-TRg-1	361.570401288584	320.324821164131	399.434041437538	336.330088121258	377.863448383778	433.743954663794	313.476756904667	343.427569847241	457.141110827699	6.58714164624965e-05	6.63227142872283e-05	8.79806966266057e-05	6.40028372211683e-05	5.92189865469233e-05	8.73460266428868e-05	6.43475960347118e-05	7.30635713529592e-05	9.44398492328275e-05	1	0.887392711357439	0.81287464242124	1	0.822856062927195	0.789140770775766	1	1.019477600037	0.843450029763528	0.915658641137667	0.895420173676724	0.947128677673455	CC16-RPL17A-TRg-1	CC16	RPL17A-TRg-1	single	0.919402497495948	0.0260567590409587	NA	NA	NA	NA	NA	NA	NA	NA	NA	NA	NA	NA	NA
CC16-SLD2-TRg-1	540.052568666398	406.377454763486	470.527062645584	472.525227405451	636.163178064319	515.323722825644	450.779244340678	382.441852959758	507.464480990714	9.83875547762889e-05	8.41397670249218e-05	0.000103639886586138	8.99204569578177e-05	9.9699875297746e-05	0.000103774310027052	9.25317749299287e-05	8.13637869100382e-05	0.000104836051583734	1	0.753722892360552	0.641091389386755	1	0.98604841441838	0.667331927817001	1	0.789494990705873	0.651112694269228	0.815322571784138	0.866016143023543	0.826874212175694	CC16-SLD2-TRg-1	CC16	SLD2-TRg-1	single	0.836070975661125	0.0265686824138191	NA	NA	NA	NA	NA	NA	NA	NA	NA	NA	NA	NA	NA
CC16-CDC48-NRg-7	414.565769397943	348.069909418234	451.515532886006	463.358487522018	583.751049753575	569.75303935009	384.280352381504	350.365676359667	465.412162547835	7.55261889518207e-05	7.20672880435279e-05	9.94523425646883e-05	8.81760475774811e-05	9.14858150741246e-05	0.000114735118771888	7.88815002531169e-05	7.45396405003796e-05	9.61485489295847e-05	1	0.840990668128496	0.801402381046569	1	0.922710075440751	0.752413009335689	1	0.848440223761571	0.700493277653328	0.903503383242052	0.895892408369396	0.860811349959506	CC16-CDC48-NRg-7	CC16	CDC48-NRg-7	single	0.886735713856985	0.0227713903230506	NA	NA	NA	NA	NA	NA	NA	NA	NA	NA	NA	NA	NA
CC16-FHL1-NRg-2	423.337423146998	359.679839951938	383.054385945203	355.677547938205	529.885443336179	351.508035566518	322.521001251661	347.127442360573	346.488908849344	7.71242214652941e-05	7.44711045910033e-05	8.43728581571226e-05	6.76846140381764e-05	8.30439648887798e-05	7.07856095967504e-05	6.62041144810112e-05	7.38507122906974e-05	7.15804366256446e-05	1	0.851035292261507	0.665802083910255	1	1.09113942658668	0.604735653557749	1	1.00156427526379	0.621363533274565	0.844660191419757	0.848039471374201	0.844905576211264	CC16-FHL1-NRg-2	CC16	FHL1-NRg-2	single	0.845868413001741	0.0018841906130876	NA	NA	NA	NA	NA	NA	NA	NA	NA	NA	NA	NA	NA
CC16-BET3-NRg-7	274.635710005935	286.987462072687	304.209711297313	262.024012870567	389.011790420714	354.679960098805	303.90390514773	233.987635642101	378.300747123553	5.00335291959794e-05	5.94202702803068e-05	6.70062627216051e-05	4.98625631071877e-05	6.09661614058033e-05	7.14243620259828e-05	6.23825699707765e-05	4.97804306161305e-05	7.81523793787167e-05	1	1.04670440854283	0.815055983748993	1	1.0873675836124	0.828289823032592	1	0.716480713767703	0.71997156080055	0.939639895408254	0.950230633397467	0.846106379194251	CC16-BET3-NRg-7	CC16	BET3-NRg-7	single	0.911992302666657	0.0573040759165339	NA	NA	NA	NA	NA	NA	NA	NA	NA	NA	NA	NA	NA
CC16-MAK21-TRg-1	467.196385264851	428.309340693732	357.696180266849	404.395485558081	548.868652024065	431.550014102492	403.509071602417	345.578732788046	382.785364294051	8.51145103522766e-05	8.86807270387151e-05	7.87873737733858e-05	7.69555247933029e-05	8.60190247542251e-05	8.69042176247786e-05	8.28285930740002e-05	7.35212272338986e-05	7.9078847288553e-05	1	0.918282288659153	0.563360251016616	1	0.994069707012818	0.652997628945406	1	0.796969279572021	0.548676608016154	0.800770573307034	0.860062501527815	0.772322048122802	CC16-MAK21-TRg-1	CC16	MAK21-TRg-1	single	0.81105170765255	0.0447646409960165	NA	NA	NA	NA	NA	NA	NA	NA	NA	NA	NA	NA	NA
CC16-BRN1-TRg-4	389.344833753944	310.548810356979	150.792377442908	371.117195982471	363.684722484289	150.957597344365	342.004214818621	335.529750029802	137.932713204232	7.09314025714672e-05	6.42986077279074e-05	3.32140404600036e-05	7.06227433207788e-05	5.69968881092847e-05	3.03993777384344e-05	7.02034475366547e-05	7.13833249999336e-05	2.84952377520739e-05	1	0.798938941226357	0.284981287901982	1	0.717742545344436	0.248903305797386	1	0.912950963470538	0.233265356689481	0.558848445200784	0.499669282313021	0.512156194373777	CC16-BRN1-TRg-4	CC16	BRN1-TRg-4	single	0.523557973962528	0.0311936494076429	NA	NA	NA	NA	NA	NA	NA	NA	NA	NA	NA	NA	NA
CC16-FBA1-NRg-3	539.602823477869	472.884143773451	462.886008013017	550.846949458179	759.181771506158	628.702660635172	497.445591702904	420.656281771323	524.24740561991	9.83056195500922e-05	9.79098648817388e-05	0.000101956841978533	0.000104824899362671	0.000118979423137617	0.000126606212618823	0.000102111009123018	8.9493834964795e-05	0.000108303201735243	1	0.877806262127238	0.631206136692698	1	1.00941448847275	0.698394993615371	1	0.786918342358192	0.609544093189619	0.831577926148434	0.884143885016529	0.804883752336415	CC16-FBA1-NRg-3	CC16	FBA1-NRg-3	single	0.84020185450046	0.0403276736656477	NA	NA	NA	NA	NA	NA	NA	NA	NA	NA	NA	NA	NA
CC16-CDC42-TRg-6	76.3258449881919	116.848253002345	45.883136141378	122.741511189846	141.481577764202	90.1840299944327	76.4641695971059	80.8216432173481	80.0413479434032	1.39051523690855e-05	2.41932338264398e-05	1.01063751767464e-05	2.33574254532102e-05	2.21730778303443e-05	1.81609832297547e-05	1.5695854279431e-05	1.71946530055836e-05	1.65355787373417e-05	1	1.53344688924996	0.442336570301512	1	0.844234584325227	0.449598589800538	1	0.983597861490134	0.605439624562196	0.793589891828073	0.715381149363242	0.833898659997042	CC16-CDC42-TRg-6	CC16	CDC42-TRg-6	single	0.780956567062786	0.060260275079667	NA	NA	NA	NA	NA	NA	NA	NA	NA	NA	NA	NA	NA
CC16-CDC42-TRg-7	595.294347295681	442.139093907096	357.371867620492	594.21154840404	583.801144363527	422.936667583612	561.036337933707	377.486900692251	357.931202210496	0.00010845158156955	9.15441541303136e-05	7.87159395700097e-05	0.000113077082160222	9.14936659314793e-05	8.51696883329396e-05	0.000115164326665314	8.03096301086245e-05	7.3944276661708e-05	1	0.743952648832886	0.441733133295008	1	0.719579139713605	0.43553295211274	1	0.626121721666763	0.368997132908345	0.691924281622789	0.682648868326261	0.609068918349737	CC16-CDC42-TRg-7	CC16	CDC42-TRg-7	single	0.661214022766262	0.0453965005139504	NA	NA	NA	NA	NA	NA	NA	NA	NA	NA	NA	NA	NA
CC16-COG4-NRg-1	256.61208725915	183.349666692265	110.408806293482	244.851277846678	169.479838720169	125.470327806627	210.603716703693	179.320082255742	149.341607133985	4.67499596452494e-05	3.79622394371334e-05	2.43190181198703e-05	4.65946313841717e-05	2.65609821010021e-05	2.52668296068455e-05	4.32307741718135e-05	3.81500111675329e-05	3.08521778677603e-05	1	0.715683742360535	0.316590572321092	1	0.506956129103995	0.313563443889108	1	0.792338528158126	0.410137248089803	0.577780793492954	0.526390659674501	0.676518895253876	CC16-COG4-NRg-1	CC16	COG4-NRg-1	single	0.593563449473777	0.0762983679504406	NA	NA	NA	NA	NA	NA	NA	NA	NA	NA	NA	NA	NA
CC16-ATP3-NRg-3	462.610697378399	494.274174851998	645.845936814354	402.789039488688	582.81737702286	807.12246835366	392.775878763038	483.444597726132	712.884151312405	8.42790831285353e-05	0.00010233863476183	0.000142256216395305	7.66498218249533e-05	9.13394893230738e-05	0.000162535846014354	8.06253829737979e-05	0.000102851931418545	0.000147273282091207	1	1.07021340094542	1.02727006598873	1	1.05976496672592	1.22616399929961	1	1.14538048379051	1.04975650487298	1.01827795408732	1.07467287919371	1.03484473321802	CC16-ATP3-NRg-3	CC16	ATP3-NRg-3	single	1.04259852216635	0.0289859936302027	NA	NA	NA	NA	NA	NA	NA	NA	NA	NA	NA	NA	NA
CC16-ATP3-NRg-2	425.290641992208	460.981116333534	586.931257035235	450.602996282091	637.066111028587	833.44125825462	395.105591075178	437.038537154963	783.706278045581	7.74800616876594e-05	9.54453631138718e-05	0.000129279469221114	8.57487071213673e-05	9.98413834941394e-05	0.000167835843165161	8.11036046710584e-05	9.297912907114e-05	0.000161904280731691	1	1.08571401698422	1.01548329729728	1	1.03548816345319	1.13179478486811	1	1.02932953595639	1.14724077485731	1.01652359294638	1.04528989034663	1.04887943820848	CC16-ATP3-NRg-2	CC16	ATP3-NRg-2	single	1.0368976405005	0.0177354891042269	NA	NA	NA	NA	NA	NA	NA	NA	NA	NA	NA	NA	NA
CC16-SMP3-TRg-5	550.635014542961	497.77272277433	514.162722242902	468.666287666359	676.622139137648	555.170934919743	498.121269467392	482.812023625823	538.612464746582	0.000100315480007565	0.000103063003212048	0.000113251224957091	8.91861096582733e-05	0.000106040627973751	0.000111798619327026	0.000102249705976553	0.000102717352465159	0.000111270849986539	1	0.905493643497501	0.687081309256945	1	1.05739487216753	0.724852722494867	1	0.901967453881763	0.625396918840607	0.863608932425619	0.902779206838189	0.832359853000284	CC16-SMP3-TRg-5	CC16	SMP3-TRg-5	single	0.866249330754697	0.035283850785298	NA	NA	NA	NA	NA	NA	NA	NA	NA	NA	NA	NA	NA
CC16-CFT2-NRg-2	504.416857615267	456.229835891271	457.015141320297	506.931650218166	673.485524435734	601.837279168479	477.769722355751	534.137328683206	534.337756193288	9.18953896122695e-05	9.44616185069896e-05	0.000100663704970058	9.64679195739218e-05	0.000105549055834053	0.000121196144535731	9.80721294788494e-05	0.000113636714850481	0.000110387746669587	1	0.905966683882975	0.666672236446697	1	0.973046442835538	0.726467928456755	1	1.04035649436877	0.646862034478582	0.853839761252776	0.891872042242394	0.863350135793764	CC16-CFT2-NRg-2	CC16	CFT2-NRg-2	single	0.869687313096311	0.019792257613553	NA	NA	NA	NA	NA	NA	NA	NA	NA	NA	NA	NA	NA
CC16-FAS2-TRg-5	512.72371279251	532.179266354636	702.54620650765	512.903250817407	695.639552188234	802.687512038427	442.556681527052	501.395614967888	726.747138056013	9.34087444524992e-05	0.000110186820065187	0.000154745210093937	9.76043013446934e-05	0.000109021048367459	0.000161642748120297	9.08439236342674e-05	0.000106670976667837	0.000150137208233428	1	1.03966322703226	1.0082375370724	1	0.993352813237573	0.957630175910645	1	1.05428858851062	0.949792753931714	1.00812103777451	0.984935695180263	0.990584972996648	CC16-FAS2-TRg-5	CC16	FAS2-TRg-5	single	0.994547235317142	0.0120898581391798	NA	NA	NA	NA	NA	NA	NA	NA	NA	NA	NA	NA	NA
CC16-DBP2-NRg-3	453.001851083942	438.287668035174	622.658458462441	367.110264099124	594.577387831178	644.447463538289	423.067311552806	414.170473821935	619.760107482195	8.25285296713647e-05	9.07467228954389e-05	0.000137148863774398	6.98602334587599e-05	9.31825252791267e-05	0.000129776852714381	8.68433268485374e-05	8.81139914883306e-05	0.000128034975907472	1	0.969119675149431	1.01139613152697	1	1.18622363352456	1.07418172493494	1	0.910998245161397	0.84728315321218	0.999309037337537	1.04725551909735	0.932864449941911	CC16-DBP2-NRg-3	CC16	DBP2-NRg-3	single	0.993143002125598	0.0574442701085758	NA	NA	NA	NA	NA	NA	NA	NA	NA	NA	NA	NA	NA
CC16-DBP2-NRg-2	510.586612383226	496.578662490919	570.758397526235	526.37296501439	716.498152835618	680.333492019293	485.239090446821	400.959797912309	611.728219044532	9.30194044219535e-05	0.000102815775043058	0.000125717180336258	0.000100167556776228	0.000112290020787016	0.000137003471013277	9.96053719600611e-05	8.53034449664742e-05	0.000126375684465199	1	0.974174522233337	0.822534758394003	1	0.996956503032059	0.790888105040558	1	0.768940838090493	0.729150467699019	0.932571717299189	0.923000727014482	0.860130060979529	CC16-DBP2-NRg-2	CC16	DBP2-NRg-2	single	0.905234168431067	0.0393533524049397	NA	NA	NA	NA	NA	NA	NA	NA	NA	NA	NA	NA	NA
CC16-MPS2-NRg-4	484.925889749755	475.888271898891	392.827662968384	492.035156859025	667.160055880147	387.96970280651	451.035954768378	440.133575781266	363.469648817608	8.83444970144501e-05	9.85318645463969e-05	8.65255532998043e-05	9.36331513705859e-05	0.000104557724603424	7.81281482625792e-05	9.25844700613401e-05	9.36375927338379e-05	7.5088453044385e-05	1	0.982986982869375	0.596071098228124	1	0.993090007931718	0.482490142605705	1	0.908073941139784	0.466091745488262	0.828721568181059	0.761152059083908	0.737341603664561	CC16-MPS2-NRg-4	CC16	MPS2-NRg-4	single	0.775738410309843	0.0474040684996958	NA	NA	NA	NA	NA	NA	NA	NA	NA	NA	NA	NA	NA
CC16-ARC35-TRg-2	459.828854306093	450.744896315361	481.753089375663	522.685590989523	750.293408734693	581.463438015606	502.448190949886	382.043942080414	534.191283431156	8.37722829510426e-05	9.33259710131309e-05	0.000106112569306185	9.9465858034954e-05	0.000117586433586394	0.000117093322921684	0.000103137896215532	8.12791321167787e-05	0.000110357487160553	1	0.981867159383031	0.770902867799475	1	1.05134514654911	0.680720221228089	1	0.707570807888971	0.614921862668843	0.912512561150866	0.88147283215315	0.792876745521135	CC16-ARC35-TRg-2	CC16	ARC35-TRg-2	single	0.862287379608384	0.0620825521975247	NA	NA	NA	NA	NA	NA	NA	NA	NA	NA	NA	NA	NA
CC16-ARC35-TRg-5	461.107687015301	151.230027830013	55.0814480061291	443.373520598376	273.001522803335	27.3665496009412	379.848305899484	201.685127636681	60.9350531511932	8.40052625358591e-05	3.13119223510947e-05	1.21324265436681e-05	8.43729546337921e-05	4.27849625978122e-05	5.51099178412878e-06	7.79717309309888e-05	4.29081326244947e-05	1.25884482849805e-05	1	0.32851394229767	0.0878970620519843	1	0.450972467138948	0.037769136876931	1	0.494096248831098	0.0927836438107725	0.050551925513391	-0.180810850784371	0.125329176020303	CC16-ARC35-TRg-5	CC16	ARC35-TRg-5	single	-0.00164324975022545	0.159604765729572	NA	NA	NA	NA	NA	NA	NA	NA	NA	NA	NA	NA	NA
CC16-MRD1-TRg-1	465.071559522543	273.998776029897	294.940654612254	378.37141454582	408.893007758971	352.923453494453	372.984212935444	404.703527898759	302.081672826042	8.47274065382393e-05	5.67309847286853e-05	6.49646288606351e-05	7.20032043210728e-05	6.40819577262109e-05	7.10706421158551e-05	7.65627337040298e-05	8.60999164993591e-05	6.24064363540569e-05	1	0.590129026984416	0.466644584987378	1	0.791491173857123	0.570754007648395	1	1.009704789746	0.468433937013086	0.677415346534527	0.784232934884921	0.753823878911593	CC16-MRD1-TRg-1	CC16	MRD1-TRg-1	single	0.738490720110347	0.0550347945791276	NA	NA	NA	NA	NA	NA	NA	NA	NA	NA	NA	NA	NA
CC16-RLP7-TRg-1	488.282304798095	401.950193780485	532.59393525114	462.643211538682	599.217156260111	532.542439804119	420.95006532137	426.197849787592	497.872058034271	8.89559735420702e-05	8.32231101009175e-05	0.000117310946442776	8.80399322135975e-05	9.39096725736031e-05	0.000107241762416387	8.6408718214227e-05	9.06727931665027e-05	0.00010285437249969	1	0.824554550312693	0.802595284113322	1	0.948621046887366	0.704360182830173	1	0.942168433149113	0.684071655188021	0.901226785712807	0.878227178844838	0.867732313083092	CC16-RLP7-TRg-1	CC16	RLP7-TRg-1	single	0.882395425880246	0.0171318602812657	NA	NA	NA	NA	NA	NA	NA	NA	NA	NA	NA	NA	NA
CC16-SPC34-TRg-1	394.945575023678	336.065819680543	346.387182710144	307.434647788394	431.802185091584	354.503764790435	342.895915824119	302.775125585154	377.153739233627	7.19517536825165e-05	6.95818614972559e-05	7.62964156176746e-05	5.85041018139708e-05	6.76722977552978e-05	7.13888803554402e-05	7.0386487633956e-05	6.44148400838408e-05	7.79154213593486e-05	1	0.852325001013565	0.645350920579156	1	1.0286952531601	0.705593885837222	1	0.82168575290556	0.636166109496777	0.83468905267914	0.890138933340941	0.824886996202901	CC16-SPC34-TRg-1	CC16	SPC34-TRg-1	single	0.849904994074328	0.035186609377333	NA	NA	NA	NA	NA	NA	NA	NA	NA	NA	NA	NA	NA
[truncated: 16,344 more rows]
[truncated: 1 more columns]
