# Supplementary material for: Improved discovery of genetic interactions using CRISPRiSeq across multiple environments
Source: Genome Res. 2019 Apr;29(4):668–81. doi: 10.1101/gr.246603.118 (PMC6442382; doi:10.1101/gr.246603.118)
Supplement: Supplemental Material [file supp_gr.246603.118_Supplemental_CRISPRiSeq-master.zip › CRISPRiSeq-master/final_fitness_GI_estimates/ura_short.txt]

strain	query	array	r1	r2	r3	mean	sd	gi_score
PRE7g7-RPL15A-NRg-4	PRE7g7-RPL15A-NRg-4	PRE7g7	RPL15A-NRg-4	0.751995184507305	0.593943286468347	0.631919207163767	0.65928589271314	0.082503346761801	-0.148301732496098
PRE7g7-RPL15A-NRg-5	PRE7g7-RPL15A-NRg-5	PRE7g7	RPL15A-NRg-5	0.9877595903984	1.13658070447608	0.968741604332679	1.03102729973572	0.0919051787861339	0.110929075557524
PRE7g7-KRE33-TRg-1	PRE7g7-KRE33-TRg-1	PRE7g7	KRE33-TRg-1	1.06953151509439	1.04177596205115	0.822252785592921	0.977853420912821	0.135466826068789	0.00425791400708375
PRE7g7-PMI40-NRg-1	PRE7g7-PMI40-NRg-1	PRE7g7	PMI40-NRg-1	0.997377030307634	0.877852861468813	1.11790785199888	0.997712581258442	0.120027847041543	0.0242577526147912
PRE7g7-NOP19-NRg-3	PRE7g7-NOP19-NRg-3	PRE7g7	NOP19-NRg-3	0.76864666741696	0.866331599762651	1.01197052955314	0.882316265577585	0.122446958423346	-0.036070836277725
PRE7g7-SRP14-NRg-4	PRE7g7-SRP14-NRg-4	PRE7g7	SRP14-NRg-4	0.961640682010089	1.24513256694457	0.877765909466166	1.02817971947361	0.192510124114661	0.08520395211152
PRE7g7-SEC27-TRg-2	PRE7g7-SEC27-TRg-2	PRE7g7	SEC27-TRg-2	0.642163773214074	0.735499751041723	0.804080644938553	0.727248056398117	0.0812732193630155	0.139294109093183
PRE7g7-GPI14-TRg-3	PRE7g7-GPI14-TRg-3	PRE7g7	GPI14-TRg-3	0.975061635821702	1.17781440487229	0.905331512560094	1.01940251775136	0.14154969801603	0.0957438564870211
PRE7g7-PAH1-TRg-7	PRE7g7-PAH1-TRg-7	PRE7g7	PAH1-TRg-7	0.99847416194378	0.849560403024153	1.09591011260611	0.981314892524681	0.124068026695142	0.116463375064944
PRE7g7-PAH1-TRg-6	PRE7g7-PAH1-TRg-6	PRE7g7	PAH1-TRg-6	1.14631953468773	0.967500043945712	0.96558269324812	1.02646742396052	0.103799399770662	0.148544573865403
PRE7g7-PAH1-TRg-5	PRE7g7-PAH1-TRg-5	PRE7g7	PAH1-TRg-5	1.15994993329913	0.871280974816141	0.917206072863798	0.982812326993021	0.155114723136019	0.0449984182677378
PRE7g7-PAH1-TRg-3	PRE7g7-PAH1-TRg-3	PRE7g7	PAH1-TRg-3	1.01547963802037	0.919722216489367	0.955811917628284	0.963671257379341	0.0483600854068574	0.0232433182709278
PRE7g7-COG3-TRg-1	PRE7g7-COG3-TRg-1	PRE7g7	COG3-TRg-1	0.747489414144864	0.895128396753271	0.926415048974541	0.856344286624226	0.0955601962046813	0.0266522914146796
PRE7g7-HTS1-NRg-5	PRE7g7-HTS1-NRg-5	PRE7g7	HTS1-NRg-5	1.06760230552787	1.05956347535331	1.05935854800977	1.06217477629698	0.00470149486526524	0.0315218592904132
PRE7g7-MSN5-TRg-7	PRE7g7-MSN5-TRg-7	PRE7g7	MSN5-TRg-7	NA	NA	NA	NA	NA	NA
PRE7g7-ERG26-TRg-1	PRE7g7-ERG26-TRg-1	PRE7g7	ERG26-TRg-1	0.955172918791222	0.948749135491333	0.683339904738741	0.862420653007099	0.155121732997788	0.0178053768470828
PRE7g7-SMD2-TRg-5	PRE7g7-SMD2-TRg-5	PRE7g7	SMD2-TRg-5	0.922833921575331	1.00984214268028	1.0063585311706	0.979678198475404	0.0492593925003818	-0.0190826168817828
PRE7g7-SMD2-TRg-4	PRE7g7-SMD2-TRg-4	PRE7g7	SMD2-TRg-4	1.07579698657824	0.843993819578179	1.03327222314906	0.984354343101824	0.123401362630445	-0.00432779802986671
PRE7g7-SMD2-TRg-1	PRE7g7-SMD2-TRg-1	PRE7g7	SMD2-TRg-1	0.926319964724903	0.999380774599399	0.782740042455182	0.902813593926495	0.110216667555683	-0.10605790394574
PRE7g7-PRE7-TRg-4	PRE7g7-PRE7-TRg-4	PRE7g7	PRE7-TRg-4	0.651784682564272	0.745772343187164	0.592030255511158	0.663195760420865	0.0775036573597084	-0.173372094111857
PRE7g7-PRE7-TRg-7	PRE7g7-PRE7-TRg-7	PRE7g7	PRE7-TRg-7	0.828789389771012	0.82469458824194	0.915336421240351	0.856273466417768	0.0511909789335142	-0.182207166118397
PRE7g7-SEC6-TRg-3	PRE7g7-SEC6-TRg-3	PRE7g7	SEC6-TRg-3	1.05621692397358	1.01901447579144	0.939615480074928	1.00494895994665	0.0595596611121799	0.132907598321876
PRE7g7-ESF2-NRg-1	PRE7g7-ESF2-NRg-1	PRE7g7	ESF2-NRg-1	0.869079348706873	0.907671974698046	0.796723942497185	0.857825088634035	0.0563237093917928	-0.0840730602652275
PRE7g7-ESF2-NRg-3	PRE7g7-ESF2-NRg-3	PRE7g7	ESF2-NRg-3	1.00878051416881	0.948351292932802	0.957259614887523	0.971463807329711	0.0326227222499692	0.0585858937063567
PRE7g7-AFG2-TRg-2	PRE7g7-AFG2-TRg-2	PRE7g7	AFG2-TRg-2	0.992963419448994	1.14913310430057	0.923619251895296	1.02190525854829	0.115509077325135	0.0238368861032361
PRE7g7-RRP36-TRg-3	PRE7g7-RRP36-TRg-3	PRE7g7	RRP36-TRg-3	0.79961731228269	0.895488261452841	0.807438921544423	0.834181498426651	0.0532370527680002	0.0335390765496081
PRE7g7-RRP36-TRg-5	PRE7g7-RRP36-TRg-5	PRE7g7	RRP36-TRg-5	1.05445914963222	0.913569467027412	0.901738564056128	0.956589060238587	0.0849641592950669	0.0260823749195892
PRE7g7-GCR1-NRg-2	PRE7g7-GCR1-NRg-2	PRE7g7	GCR1-NRg-2	1.03313369802241	1.00273420846601	0.918489139830638	0.984785682106354	0.0593923890714058	0.0246598115491976
PRE7g7-PRE4-NRg-4	PRE7g7-PRE4-NRg-4	PRE7g7	PRE4-NRg-4	0.98224373129064	0.797602042179759	0.785519190906392	0.855121654792264	0.11025658970632	-0.0983907117145495
PRE7g7-PRE4-NRg-9	PRE7g7-PRE4-NRg-9	PRE7g7	PRE4-NRg-9	0.842017490914236	0.855335186286556	0.877617446098233	0.858323374433008	0.0179871107622815	-0.0221374313581346
PRE7g7-DSN1-NRg-2	PRE7g7-DSN1-NRg-2	PRE7g7	DSN1-NRg-2	0.981043309022296	1.10522119593101	0.87160651514015	0.985957006697819	0.116884828309275	-0.00590431282283188
PRE7g7-GPI11-TRg-3	PRE7g7-GPI11-TRg-3	PRE7g7	GPI11-TRg-3	0.970744941084264	0.658631021065567	0.72490115199859	0.784759038049474	0.164441477916065	-0.0624812179047318
PRE7g7-POP3-TRg-1	PRE7g7-POP3-TRg-1	PRE7g7	POP3-TRg-1	1.05311006656921	1.22970190799041	0.928639929596166	1.07048396805193	0.151281089526131	0.104671132879765
PRE7g7-MNE1-TRg-5	PRE7g7-MNE1-TRg-5	PRE7g7	MNE1-TRg-5	0.697859191650887	0.802200878624967	0.80190223869651	0.767320769657455	0.0601556764638515	-0.0618188534408306
PRE7g7-RRP12-NRg-1	PRE7g7-RRP12-NRg-1	PRE7g7	RRP12-NRg-1	0.927002538838586	0.810640774481783	0.982702203617559	0.906781838979309	0.087794882403023	0.003791138832823
PRE7g7-RSC6-TRg-2	PRE7g7-RSC6-TRg-2	PRE7g7	RSC6-TRg-2	1.02036627066155	0.729906630986088	0.841909533287842	0.86406081164516	0.146491330527603	0.0001080361090815
PRE7g7-CDC25-TRg-1	PRE7g7-CDC25-TRg-1	PRE7g7	CDC25-TRg-1	0.802332095495243	0.61931510863314	0.542812515398175	0.654819906508853	0.133353088144167	-0.181507351668088
PRE7g7-CDC25-TRg-9	PRE7g7-CDC25-TRg-9	PRE7g7	CDC25-TRg-9	0.57386208105006	0.587415726404027	0.190265331936248	0.450514379796778	0.225484146914655	-0.158246665070222
PRE7g7-YPP1-NRg-3	PRE7g7-YPP1-NRg-3	PRE7g7	YPP1-NRg-3	0.992266729595059	0.749417032872446	0.872453759862283	0.871379174109929	0.12142841451024	0.0790318714756035
PRE7g7-NFS1-NRg-9	PRE7g7-NFS1-NRg-9	PRE7g7	NFS1-NRg-9	0.79262419522278	0.920436948058267	0.768979969421873	0.82734703756764	0.0814804328031936	0.136375229237364
PRE7g7-NFS1-NRg-8	PRE7g7-NFS1-NRg-8	PRE7g7	NFS1-NRg-8	0.702265156650595	0.491648230689194	0.499500777919446	0.564471388419745	0.119397477138103	-0.134549659945664
PRE7g7-UBA2-TRg-1	PRE7g7-UBA2-TRg-1	PRE7g7	UBA2-TRg-1	1.1719761270296	0.866391290696489	0.948787088152712	0.995718168626268	0.158105717116729	0.0644233860129525
PRE7g7-ARP2-NRg-3	PRE7g7-ARP2-NRg-3	PRE7g7	ARP2-NRg-3	0.285919932347964	0.387360074650816	0.594000116984722	0.422426707994501	0.157005100624152	-0.136450925771203
PRE7g7-MAK16-TRg-1	PRE7g7-MAK16-TRg-1	PRE7g7	MAK16-TRg-1	0.848938618986556	0.893241469009016	0.854183231364186	0.865454439786586	0.0242067291161781	-0.0354970139014325
PRE7g7-CEP3-NRg-1	PRE7g7-CEP3-NRg-1	PRE7g7	CEP3-NRg-1	1.00842310846591	0.968636859298791	0.91103725485958	0.962699074208093	0.0489637017544206	0.117903817468636
PRE7g7-GUK1-TRg-5	PRE7g7-GUK1-TRg-5	PRE7g7	GUK1-TRg-5	0.940918488018592	0.826901951979112	0.911593351187157	0.893137930394954	0.0592063724616998	-0.010808161744991
PRE7g7-GUK1-TRg-2	PRE7g7-GUK1-TRg-2	PRE7g7	GUK1-TRg-2	1.01423571276516	0.953370618906811	0.900940101924607	0.956182144532193	0.0567001090491918	0.0394967428398426
PRE7g7-GPI12-NRg-6	PRE7g7-GPI12-NRg-6	PRE7g7	GPI12-NRg-6	0.741640712100065	0.878400436281787	0.821601249744858	0.81388079937557	0.0687059644790296	0.0244237815751595
PRE7g7-RPS5-NRg-5	PRE7g7-RPS5-NRg-5	PRE7g7	RPS5-NRg-5	0.857093268692136	0.895220862516966	0.828076676012899	0.860130269074001	0.0336749606356534	-0.0498780701899824
PRE7g7-RPS5-NRg-2	PRE7g7-RPS5-NRg-2	PRE7g7	RPS5-NRg-2	0.972758363804327	0.76241572367574	0.984964023051543	0.906712703510537	0.125113781501071	-0.0356268191640197
PRE7g7-RPC19-NRg-1	PRE7g7-RPC19-NRg-1	PRE7g7	RPC19-NRg-1	0.898618399959263	0.898279930472668	1.0443271877807	0.947075172737542	0.0842228856241806	-0.00340137632051485
PRE7g7-TIM54-TRg-1	PRE7g7-TIM54-TRg-1	PRE7g7	TIM54-TRg-1	0.995375148447405	0.822765731606635	0.915714556535851	0.911285145529964	0.0863899152501144	-0.0914817431320533
PRE7g7-TEN1-TRg-2	PRE7g7-TEN1-TRg-2	PRE7g7	TEN1-TRg-2	1.00977247636174	0.902960902636152	1.00478136225887	0.972504913752256	0.0602785610029355	0.0449944519220701
PRE7g7-SAH1-NRg-4	PRE7g7-SAH1-NRg-4	PRE7g7	SAH1-NRg-4	0.826876268164999	0.879799388109042	0.748525192691992	0.818400282988678	0.0660462742259571	-0.100118025166546
PRE7g7-SAH1-NRg-5	PRE7g7-SAH1-NRg-5	PRE7g7	SAH1-NRg-5	0.934350767680475	0.556080262896642	0.806468410134706	0.765633146903941	0.192413052415106	-0.0998214205095938
PRE7g7-SAH1-NRg-3	PRE7g7-SAH1-NRg-3	PRE7g7	SAH1-NRg-3	0.998272287479292	1.03386386179027	0.904005824691061	0.978713991320206	0.0671019572091567	0.0373830120484439
PRE7g7-ATP15-NRg-5	PRE7g7-ATP15-NRg-5	PRE7g7	ATP15-NRg-5	0.664869348274836	0.484251314510132	0.492861989594402	0.547327550793124	0.101885188068608	-0.0982369325321855
PRE7g7-SCD5-TRg-5	PRE7g7-SCD5-TRg-5	PRE7g7	SCD5-TRg-5	0.75914634155766	1.0672462809808	0.654710528649788	0.827034383729418	0.214483161204476	-0.148178470284807
PRE7g7-ARB1-NRg-2	PRE7g7-ARB1-NRg-2	PRE7g7	ARB1-NRg-2	0.966455073931501	0.984415031973885	0.86342213123057	0.938097412378652	0.0652911803701684	0.0198822153762318
PRE7g7-ARB1-NRg-4	PRE7g7-ARB1-NRg-4	PRE7g7	ARB1-NRg-4	1.07182637152706	0.886103872133023	0.930681218108609	0.962870487256232	0.0969552653623622	-0.00243105086333895
PRE7g7-PUP2-TRg-1	PRE7g7-PUP2-TRg-1	PRE7g7	PUP2-TRg-1	0.839372119400096	1.05918310971851	1.02916147828111	0.975905569133239	0.11919044324343	-0.0163530089385598
PRE7g7-CCT8-TRg-2	PRE7g7-CCT8-TRg-2	PRE7g7	CCT8-TRg-2	NA	NA	NA	NA	NA	NA
PRE7g7-MCM4-TRg-1	PRE7g7-MCM4-TRg-1	PRE7g7	MCM4-TRg-1	0.753163824269003	0.832536342540169	0.80179746180616	0.795832542871777	0.0400210489317426	-0.0684844749545015
PRE7g7-LSM4-TRg-1	PRE7g7-LSM4-TRg-1	PRE7g7	LSM4-TRg-1	0.98858939077683	1.05885995947838	0.927325418689622	0.991591589648276	0.0658186429036244	-0.0807969477323922
PRE7g7-NOP53-NRg-1	PRE7g7-NOP53-NRg-1	PRE7g7	NOP53-NRg-1	0.606204639270956	0.815527387942097	0.526276937446404	0.649336321553152	0.149371055731556	-0.170960977065681
PRE7g7-ATP3-TRg-4	PRE7g7-ATP3-TRg-4	PRE7g7	ATP3-TRg-4	0.924720374795978	1.14788956621204	1.15265652217429	1.07508882106077	0.13024470504152	0.0168896510659349
PRE7g7-AFG2-NRg-3	PRE7g7-AFG2-NRg-3	PRE7g7	AFG2-NRg-3	1.07196851418536	1.08584036685284	1.03917753905254	1.06566214003024	0.0239621084385003	0.0768709834483432
PRE7g7-PRO3-NRg-3	PRE7g7-PRO3-NRg-3	PRE7g7	PRO3-NRg-3	0.954905698727065	0.948285927833139	0.946941436134786	0.950044354231664	0.00426338095986802	0.0140336400118524
PRE7g7-NRD1-NRg-10	PRE7g7-NRD1-NRg-10	PRE7g7	NRD1-NRg-10	0.814859635156826	0.8498283739401	0.798818836825736	0.821168948640888	0.0260834966336102	0.0824398198058135
PRE7g7-SEC61-TRg-2	PRE7g7-SEC61-TRg-2	PRE7g7	SEC61-TRg-2	0.950355720965781	1.09044376152082	1.017921561937	1.01957368147453	0.0700586318797473	0.025400319951318
PRE7g7-RHO3-TRg-4	PRE7g7-RHO3-TRg-4	PRE7g7	RHO3-TRg-4	1.08183617394506	0.878185591737894	1.10359411117155	1.02120529228484	0.124335546069862	0.0418445012955605
PRE7g7-SNF2-TRg-6	PRE7g7-SNF2-TRg-6	PRE7g7	SNF2-TRg-6	0.767678266034632	0.561923394768303	0.592950863146556	0.640850841316497	0.110925978444936	-0.324714693131253
PRE7g7-SMD2-NRg-3	PRE7g7-SMD2-NRg-3	PRE7g7	SMD2-NRg-3	0.931613968816482	0.6755594760423	0.839136026411055	0.815436490423279	0.129661971379382	-0.0115691527251703
PRE7g7-RSC4-TRg-2	PRE7g7-RSC4-TRg-2	PRE7g7	RSC4-TRg-2	0.764090438005136	1.15635169180437	0.691577121227281	0.870673083678928	0.25004748675581	0.0971633300289182
PRE7g7-RSC4-TRg-1	PRE7g7-RSC4-TRg-1	PRE7g7	RSC4-TRg-1	0.507008284350789	0.764514288063114	0.39298602844729	0.554836200287064	0.190325889149102	-0.0545430589516104
PRE7g7-TIF34-TRg-2	PRE7g7-TIF34-TRg-2	PRE7g7	TIF34-TRg-2	0.622856008792582	0.761702088315353	0.858677687217813	0.747745261441916	0.118528733926017	-0.072770252460672
PRE7g7-BET1-NRg-1	PRE7g7-BET1-NRg-1	PRE7g7	BET1-NRg-1	0.768467073131236	0.953091592069615	0.857893866781229	0.859817510660694	0.0923272904001749	0.0740211734194277
PRE7g7-CDC8-NRg-2	PRE7g7-CDC8-NRg-2	PRE7g7	CDC8-NRg-2	1.10256171525864	0.970345632173849	0.935669058274338	1.00285880190227	0.0880688332678586	0.000205066237244367
PRE7g7-PRP42-TRg-2	PRE7g7-PRP42-TRg-2	PRE7g7	PRP42-TRg-2	1.19163987780123	1.24913686297921	1.10247763332287	1.18108479136777	0.0738971569010699	0.170144411993587
PRE7g7-RRB1-TRg-2	PRE7g7-RRB1-TRg-2	PRE7g7	RRB1-TRg-2	1.05125319141304	0.844812851411084	0.999337220692537	0.965134421172219	0.107386112306483	-0.00950523749209509
PRE7g7-SPC24-TRg-1	PRE7g7-SPC24-TRg-1	PRE7g7	SPC24-TRg-1	1.02914709565388	0.956691571446788	1.04471108735975	1.01018325148681	0.0469742411815562	0.110761674163609
PRE7g7-ILS1-NRg-1	PRE7g7-ILS1-NRg-1	PRE7g7	ILS1-NRg-1	1.00175117839608	0.953605148527993	0.915027520270664	0.956794615731581	0.0434497151365321	-0.0326657881117007
PRE7g7-GFA1-TRg-2	PRE7g7-GFA1-TRg-2	PRE7g7	GFA1-TRg-2	0.956146724559951	0.991081720686269	0.958659474369092	0.968629306538437	0.0194849083574991	0.0277969131097594
PRE7g7-SEC21-NRg-10	PRE7g7-SEC21-NRg-10	PRE7g7	SEC21-NRg-10	0.849154407079721	0.641845269836277	0.466806359967691	0.652602012294563	0.191400856617287	0.0459897080413796
PRE7g7-RPC10-NRg-1	PRE7g7-RPC10-NRg-1	PRE7g7	RPC10-NRg-1	0.699956660291666	0.392684946879524	0.781045224487929	0.624562277219706	0.204863762181408	-0.0966153871409453
PRE7g7-RPB10-TRg-3	PRE7g7-RPB10-TRg-3	PRE7g7	RPB10-TRg-3	0.723367802305584	0.745999581611301	0.685515379201268	0.718294254372718	0.0305596196272919	-0.0389007806241513
PRE7g7-RPB10-TRg-2	PRE7g7-RPB10-TRg-2	PRE7g7	RPB10-TRg-2	0.775395138064306	0.960324584626681	1.04623018426804	0.927316635653008	0.138401766912965	0.0684442398993204
PRE7g7-YNL181W-TRg-1	PRE7g7-YNL181W-TRg-1	PRE7g7	YNL181W-TRg-1	0.866735998215506	0.981891865573169	0.958742065779736	0.935789976522804	0.0609123735185844	0.0121506796647857
PRE7g7-RAD3-NRg-1	PRE7g7-RAD3-NRg-1	PRE7g7	RAD3-NRg-1	1.03306005748742	0.831513248181873	1.12971962996043	0.998097645209909	0.15214644010808	0.0410604155527692
PRE7g7-NOP10-TRg-1	PRE7g7-NOP10-TRg-1	PRE7g7	NOP10-TRg-1	0.941683896497695	1.05186216097243	0.951787154477799	0.981777737315976	0.0609047517431651	0.0453389905608717
PRE7g7-BFR2-TRg-3	PRE7g7-BFR2-TRg-3	PRE7g7	BFR2-TRg-3	0.957076088045597	0.910254563011773	0.872716332991508	0.913348994682959	0.0422649227932838	0.0878906043616665
PRE7g7-MCM2-TRg-6	PRE7g7-MCM2-TRg-6	PRE7g7	MCM2-TRg-6	1.13732208947387	1.15826231706782	0.925912446014524	1.0738322841854	0.128529499245488	0.109552811680796
PRE7g7-MCM2-TRg-4	PRE7g7-MCM2-TRg-4	PRE7g7	MCM2-TRg-4	0.863301147305745	1.04311584478313	1.0643792514332	0.99026541450736	0.11046708548307	0.0625417785224354
PRE7g7-MPP10-TRg-1	PRE7g7-MPP10-TRg-1	PRE7g7	MPP10-TRg-1	0.783610648416784	0.829402116137077	0.863376982359939	0.825463248971267	0.0400287773182641	-0.0638113921186517
PRE7g7-RET2-TRg-4	PRE7g7-RET2-TRg-4	PRE7g7	RET2-TRg-4	0.844816373144984	0.666702677860471	0.624174768548094	0.711897939851183	0.117058268394759	0.227071074241255
PRE7g7-RET2-TRg-1	PRE7g7-RET2-TRg-1	PRE7g7	RET2-TRg-1	0.934148862611078	0.710242793026965	1.034388575135	0.892926743591016	0.16595803486721	0.145583938266913
PRE7g7-RPS2-NRg-1	PRE7g7-RPS2-NRg-1	PRE7g7	RPS2-NRg-1	0.847125703003859	0.836451071764158	0.885498209397361	0.856358328055126	0.025794116606419	-0.0373125791757319
PRE7g7-RPS2-NRg-2	PRE7g7-RPS2-NRg-2	PRE7g7	RPS2-NRg-2	0.811887234491785	0.712796403985934	0.699310213818433	0.741331284098717	0.0614741891626907	-0.102873687300753
PRE7g7-ORC4-NRg-3	PRE7g7-ORC4-NRg-3	PRE7g7	ORC4-NRg-3	0.832688992550907	0.806854931920065	0.983932019353162	0.874491981274711	0.0956540178096511	0.0103066615151692
PRE7g7-TIP20-TRg-7	PRE7g7-TIP20-TRg-7	PRE7g7	TIP20-TRg-7	0.730787667300171	0.751917155293741	0.877622463236896	0.786775761943603	0.0793817117957419	-0.137769079713445
PRE7g7-SMT3-TRg-1	PRE7g7-SMT3-TRg-1	PRE7g7	SMT3-TRg-1	0.943065257412167	0.873991550436027	0.795396559382441	0.870817789076878	0.0738854902218443	-0.0965378932629363
PRE7g7-MSS18-NRg-6	PRE7g7-MSS18-NRg-6	PRE7g7	MSS18-NRg-6	0.927709435599853	1.02672396699285	0.866695247302317	0.940376216631673	0.080762821197188	0.0525471616327522
PRE7g7-YEF3-NRg-9	PRE7g7-YEF3-NRg-9	PRE7g7	YEF3-NRg-9	0.458176161939248	0.569804055682665	0.569982856996991	0.532654358206301	0.0645000719524617	0.0224972245048518
PRE7g7-ASK1-NRg-1	PRE7g7-ASK1-NRg-1	PRE7g7	ASK1-NRg-1	0.952412001027484	1.03616697700851	0.850886856655633	0.946488611563875	0.0927819791583854	-0.0302110613973952
PRE7g7-SMC1-TRg-1	PRE7g7-SMC1-TRg-1	PRE7g7	SMC1-TRg-1	0.86628741226025	1.05253011041186	0.963236175701808	0.960684566124641	0.0931475640436941	0.050044743908301
PRE7g7-NIP1-NRg-1	PRE7g7-NIP1-NRg-1	PRE7g7	NIP1-NRg-1	0.80677252414786	0.991800032013532	1.01651648050229	0.938363012221227	0.114628827613365	-0.0114998669073841
PRE7g7-RPP1-NRg-1	PRE7g7-RPP1-NRg-1	PRE7g7	RPP1-NRg-1	1.24109338491211	1.10918109887023	0.885259550478361	1.07851134475357	0.17988858995261	0.0416436447295878
PRE7g7-YDJ1-TRg-6	PRE7g7-YDJ1-TRg-6	PRE7g7	YDJ1-TRg-6	0.957847138273896	0.956828358667877	0.991942849114952	0.968872782018908	0.0199857567991149	0.166542998830974
PRE7g7-SUB2-NRg-1	PRE7g7-SUB2-NRg-1	PRE7g7	SUB2-NRg-1	0.93565584074991	1.02224638654357	0.897062402082133	0.951654876458539	0.064107209806036	-0.0448563040800298
PRE7g7-TIM10-NRg-8	PRE7g7-TIM10-NRg-8	PRE7g7	TIM10-NRg-8	0.967974431453701	0.786372600965997	0.847816660821095	0.867387897746931	0.0923692654253927	0.0618559353098016
PRE7g7-TIM10-NRg-4	PRE7g7-TIM10-NRg-4	PRE7g7	TIM10-NRg-4	0.932971027410276	1.08344104895396	0.964623498797816	0.993678525054018	0.079331284868586	0.00497547845544299
PRE7g7-TIM10-NRg-7	PRE7g7-TIM10-NRg-7	PRE7g7	TIM10-NRg-7	0.694673469842283	0.88559490695396	0.726430392925426	0.768899589907223	0.102300895921815	0.00638068912878609
PRE7g7-SKI6-TRg-4	PRE7g7-SKI6-TRg-4	PRE7g7	SKI6-TRg-4	1.00643551589291	1.03800090889036	0.996357689221992	1.01359803800175	0.0217259229563848	0.0488151420757241
PRE7g7-TUB4-TRg-1	PRE7g7-TUB4-TRg-1	PRE7g7	TUB4-TRg-1	1.00850160606398	0.984197969480063	0.985315466062172	0.992671680535406	0.0137204994928388	0.0652058430420804
PRE7g7-CDC37-NRg-2	PRE7g7-CDC37-NRg-2	PRE7g7	CDC37-NRg-2	0.854848727423865	1.0917045742741	0.837536044246046	0.928029781981339	0.142010599864109	-0.00832606546972636
PRE7g7-ISD11-TRg-3	PRE7g7-ISD11-TRg-3	PRE7g7	ISD11-TRg-3	0.655923223407476	0.778903545362176	0.950167570496471	0.794998113088707	0.147780953715914	-0.101027440650413
PRE7g7-YOS1-TRg-4	PRE7g7-YOS1-TRg-4	PRE7g7	YOS1-TRg-4	0.97838813630106	1.22520914751999	1.04567302970308	1.08309010450804	0.12759381258511	0.0516077347621409
PRE7g7-SSC1-TRg-6	PRE7g7-SSC1-TRg-6	PRE7g7	SSC1-TRg-6	0.784879891217967	0.824766108609387	0.813761912687266	0.807802637504873	0.0206000559458833	-0.114192918878019
PRE7g7-MTR3-TRg-5	PRE7g7-MTR3-TRg-5	PRE7g7	MTR3-TRg-5	0.921147188986353	1.26608824242951	1.05483388863713	1.080689773351	0.173918019964496	0.126973549383131
PRE7g7-MTR3-TRg-6	PRE7g7-MTR3-TRg-6	PRE7g7	MTR3-TRg-6	0.868973009344278	1.02684313237995	0.956940567675903	0.950918903133377	0.0791071379189116	-0.0408419806168079
PRE7g7-TFA1-TRg-2	PRE7g7-TFA1-TRg-2	PRE7g7	TFA1-TRg-2	0.957781029253356	1.03657947196472	1.05245356949251	1.01560469023686	0.0507018596328765	0.118918839100861
PRE7g7-CDC3-NRg-3	PRE7g7-CDC3-NRg-3	PRE7g7	CDC3-NRg-3	0.855697785282167	0.835025791348672	0.836595222923038	0.842439599851292	0.011508709291499	0.0214675526264225
PRE7g7-ERG25-TA-18	PRE7g7-ERG25-TA-18	PRE7g7	ERG25-TA-18	0.960196375319881	0.566665582351421	0.755957589838294	0.760939849169865	0.19681269886527	-0.043263685311706
PRE7g7-RPB11-TRg-4	PRE7g7-RPB11-TRg-4	PRE7g7	RPB11-TRg-4	0.875697797561392	0.964408244809918	0.763849978918745	0.867985340430018	0.100501323377212	-0.0511092626039638
PRE7g7-RPB11-TRg-1	PRE7g7-RPB11-TRg-1	PRE7g7	RPB11-TRg-1	0.71385294559056	0.375805274501891	0.594438068529979	0.56136542954081	0.171433388140698	-0.0253916527041151
PRE7g7-RPB11-TRg-2	PRE7g7-RPB11-TRg-2	PRE7g7	RPB11-TRg-2	0.723921612489356	0.797890660562097	0.710386850777872	0.744066374609775	0.0471018870360269	-0.0310106146134644
PRE7g7-DED1-TRg-3	PRE7g7-DED1-TRg-3	PRE7g7	DED1-TRg-3	1.0935054309884	0.973691690834317	0.850421147464021	0.972539423095579	0.121546238176449	-0.00296518600690443
PRE7g7-DED1-TRg-1	PRE7g7-DED1-TRg-1	PRE7g7	DED1-TRg-1	1.08889809308792	0.934088552471673	0.922413358919771	0.98180000149312	0.092933193497017	-0.0484019089147459
PRE7g7-DED1-TRg-6	PRE7g7-DED1-TRg-6	PRE7g7	DED1-TRg-6	0.980865431650471	0.963683782798905	0.941014846007365	0.961854686818913	0.0199881586971547	-0.0245159033710837
PRE7g7-DED1-TRg-4	PRE7g7-DED1-TRg-4	PRE7g7	DED1-TRg-4	1.00377242323344	1.06112393500385	0.926892465898987	0.99726294137876	0.0673520737618738	0.0392744417966308
PRE7g7-RPL10-NRg-5	PRE7g7-RPL10-NRg-5	PRE7g7	RPL10-NRg-5	0.914180332231864	0.79642605972719	0.998704692687533	0.903103694882196	0.101593209710631	-0.0426788608625038
PRE7g7-RPL10-NRg-4	PRE7g7-RPL10-NRg-4	PRE7g7	RPL10-NRg-4	1.02799745352766	1.1354169454354	1.11955528235536	1.09432322710614	0.0579847330726308	0.109592659169706
PRE7g7-EFB1-NRg-1	PRE7g7-EFB1-NRg-1	PRE7g7	EFB1-NRg-1	1.03166431455318	0.9969462306811	1.04540904935748	1.02467319819725	0.0249763484008674	0.0780566371350393
PRE7g7-EFB1-NRg-5	PRE7g7-EFB1-NRg-5	PRE7g7	EFB1-NRg-5	1.0687752892474	0.675827177833211	1.06330127020269	0.935967912427766	0.225305109945761	-0.000165162298685462
PRE7g7-EFB1-NRg-4	PRE7g7-EFB1-NRg-4	PRE7g7	EFB1-NRg-4	1.08348721909862	0.834980079192009	0.857352462372542	0.925273253554391	0.137473179392264	-0.0268675779783488
PRE7g7-RPT3-NRg-1	PRE7g7-RPT3-NRg-1	PRE7g7	RPT3-NRg-1	0.77718233836431	0.613515985568164	0.657996434475136	0.682898252802537	0.084627088904241	-0.310599465794684
PRE7g7-SAC6-TRg-8	PRE7g7-SAC6-TRg-8	PRE7g7	SAC6-TRg-8	0.81709104598114	0.875886193139624	0.833621168952019	0.842199469357594	0.0303217374293287	-0.00774997793448029
PRE7g7-SAC6-TRg-4	PRE7g7-SAC6-TRg-4	PRE7g7	SAC6-TRg-4	0.92395362806316	0.991085441013455	0.946512088434648	0.953850385837087	0.0341622311050277	-0.0859564269300922
PRE7g7-SAC6-TRg-5	PRE7g7-SAC6-TRg-5	PRE7g7	SAC6-TRg-5	0.900158157244084	0.65340304688627	0.971285751760136	0.841615651963496	0.16683156837924	-0.025896184464372
PRE7g7-SAC6-TRg-3	PRE7g7-SAC6-TRg-3	PRE7g7	SAC6-TRg-3	0.930796530094637	0.92955144654134	0.900461854380211	0.920269943672063	0.0171656010471275	-0.0659016392224316
PRE7g7-DIM1-TRg-5	PRE7g7-DIM1-TRg-5	PRE7g7	DIM1-TRg-5	0.935620141747211	0.744490970680812	1.01440418793655	0.898171766788191	0.138798673634295	0.0120274409786727
PRE7g7-DIM1-TRg-7	PRE7g7-DIM1-TRg-7	PRE7g7	DIM1-TRg-7	0.982568056732096	0.894017807108867	0.905160999258053	0.927248954366339	0.0482306437623765	-0.0369564717017988
PRE7g7-RPC17-NRg-1	PRE7g7-RPC17-NRg-1	PRE7g7	RPC17-NRg-1	1.06609712604152	1.0618977048473	0.986170933957018	1.03805525494861	0.044982172670523	0.0502171834267507
PRE7g7-RPC17-NRg-2	PRE7g7-RPC17-NRg-2	PRE7g7	RPC17-NRg-2	0.976545603663234	0.997491021422446	1.04483889281594	1.00629183930054	0.0349869137295147	0.0648712595792678
PRE7g7-YDR341C-TRg-1	PRE7g7-YDR341C-TRg-1	PRE7g7	YDR341C-TRg-1	0.927086808757314	0.809592478330337	0.872236617592453	0.869638634893368	0.0587902335103327	-0.0432628036661354
PRE7g7-RAP1-NRg-8	PRE7g7-RAP1-NRg-8	PRE7g7	RAP1-NRg-8	1.10829921893546	1.01188805076158	1.10792914724554	1.07603880564753	0.0555564915432154	0.0600898773339364
PRE7g7-RAP1-NRg-5	PRE7g7-RAP1-NRg-5	PRE7g7	RAP1-NRg-5	0.850262644985343	0.769550908049638	1.08111426064425	0.900309271226412	0.161698575344943	0.0235735679058672
PRE7g7-RAP1-NRg-2	PRE7g7-RAP1-NRg-2	PRE7g7	RAP1-NRg-2	1.03969878577814	1.07372040961273	1.02874618757279	1.04738846098789	0.0234524730177406	0.0401608296108857
PRE7g7-SEC26-NRg-3	PRE7g7-SEC26-NRg-3	PRE7g7	SEC26-NRg-3	1.08830371858341	0.817335802759595	0.83047180213944	0.912037107827481	0.152792595273668	0.0167842472394155
PRE7g7-SPP41-TRg-3	PRE7g7-SPP41-TRg-3	PRE7g7	SPP41-TRg-3	0.944396533777067	0.857312058731365	0.706388911955691	0.836032501488041	0.120422264048725	0.129804151134615
PRE7g7-TAP42-NRg-1	PRE7g7-TAP42-NRg-1	PRE7g7	TAP42-NRg-1	0.940193978636172	0.967311137232217	0.911345123945681	0.93961674660469	0.0279874714543987	-0.076018309510464
PRE7g7-PGA2-TRg-6	PRE7g7-PGA2-TRg-6	PRE7g7	PGA2-TRg-6	0.990733623590556	1.12897313897126	0.878800724229964	0.999502495597259	0.125316515717501	0.0689220602783216
PRE7g7-BRL1-TRg-1	PRE7g7-BRL1-TRg-1	PRE7g7	BRL1-TRg-1	0.955220019974584	1.16883541376032	0.76113989962417	0.961731777786357	0.203925747035615	0.237215365903172
PRE7g7-FOL2-TRg-1	PRE7g7-FOL2-TRg-1	PRE7g7	FOL2-TRg-1	0.911974854822027	1.08786910230884	1.19612272041994	1.06532222585027	0.143409461366713	0.0665319900828583
PRE7g7-NAB3-NRg-5	PRE7g7-NAB3-NRg-5	PRE7g7	NAB3-NRg-5	1.08428572836041	0.868702517159253	0.793893053798408	0.915627099772692	0.150776038215304	0.00847484457866832
PRE7g7-SNF4-TRg-4	PRE7g7-SNF4-TRg-4	PRE7g7	SNF4-TRg-4	0.551239352530529	0.482095637995526	0.466249999976062	0.499861663500705	0.0451942613458268	-0.00763893335063515
PRE7g7-HRR25-TRg-2	PRE7g7-HRR25-TRg-2	PRE7g7	HRR25-TRg-2	0.457889494113287	0.853420612222174	0.661153818855782	0.657487975063748	0.197791039119944	-0.0976209156959325
PRE7g7-TRS23-TRg-4	PRE7g7-TRS23-TRg-4	PRE7g7	TRS23-TRg-4	0.730058392792664	0.813638617561199	0.884874749847166	0.80952392006701	0.077490155210248	0.0501899603233914
PRE7g7-CTR86-TRg-4	PRE7g7-CTR86-TRg-4	PRE7g7	CTR86-TRg-4	0.878513597742448	1.0223094293589	0.837853605436628	0.912892210845993	0.0969144185552592	0.00455415150512473
PRE7g7-RPB5-TRg-5	PRE7g7-RPB5-TRg-5	PRE7g7	RPB5-TRg-5	0.385167923975297	0.41251964757898	0.352202960214788	0.383296843923022	0.0302018442991307	-0.0948004197762051
PRE7g7-SPN1-NRg-2	PRE7g7-SPN1-NRg-2	PRE7g7	SPN1-NRg-2	0.503633153550162	0.513549393647122	0.74167880323017	0.586287116809151	0.134664453776753	-0.0709011971314868
PRE7g7-SPN1-NRg-1	PRE7g7-SPN1-NRg-1	PRE7g7	SPN1-NRg-1	0.67669024076461	0.569603429067437	0.671724168771388	0.639339279534478	0.0604440410465055	-0.0294098110844879
PRE7g7-SEC61-NRg-1	PRE7g7-SEC61-NRg-1	PRE7g7	SEC61-NRg-1	0.982104959292886	0.939042509858037	0.909998303558415	0.943715257569779	0.0362797240712437	-0.0161482664643869
PRE7g7-SEC61-NRg-7	PRE7g7-SEC61-NRg-7	PRE7g7	SEC61-NRg-7	1.02178183201269	1.12930286102693	0.984249715839055	1.04511146962622	0.0752881645785593	0.105221031229961
PRE7g7-TUS1-TRg-3	PRE7g7-TUS1-TRg-3	PRE7g7	TUS1-TRg-3	1.08778695772629	0.618012233266728	1.02082990901813	0.908876366670383	0.254110742922099	0.115850624477581
PRE7g7-OLE1-NRg-2	PRE7g7-OLE1-NRg-2	PRE7g7	OLE1-NRg-2	0.754824546570993	0.84721446933146	0.575311990140609	0.725783668681021	0.138257979838409	-0.137047700653783
PRE7g7-AFG2-TRg-1	PRE7g7-AFG2-TRg-1	PRE7g7	AFG2-TRg-1	0.927139949842071	0.877377365491147	0.804724407330309	0.869747240887842	0.0615634255317938	0.0666474835109478
PRE7g7-TOA2-NRg-1	PRE7g7-TOA2-NRg-1	PRE7g7	TOA2-NRg-1	0.971347946805744	0.874590102807447	1.02656181959255	0.957499956401914	0.076926431116499	0.136708667801259
PRE7g7-USO1-TRg-1	PRE7g7-USO1-TRg-1	PRE7g7	USO1-TRg-1	0.821008636779718	0.889668579257334	0.679190767363932	0.796622661133661	0.107337012167361	0.113164164081476
PRE7g7-UTP22-NRg-2	PRE7g7-UTP22-NRg-2	PRE7g7	UTP22-NRg-2	1.07852804776444	0.988732567121964	0.887270274296817	0.98484362972774	0.0956881750975011	0.0287345144704456
PRE7g7-RIB1-TRg-3	PRE7g7-RIB1-TRg-3	PRE7g7	RIB1-TRg-3	1.12963424184879	0.916231667916446	0.955448344693299	1.00043808481951	0.113592350876745	-0.0217745037817356
PRE7g7-RIB1-TRg-7	PRE7g7-RIB1-TRg-7	PRE7g7	RIB1-TRg-7	1.14769925762525	1.18771168867261	1.06312988433219	1.13284694354335	0.0636050306058375	0.12603362689334
PRE7g7-RIB1-TRg-4	PRE7g7-RIB1-TRg-4	PRE7g7	RIB1-TRg-4	0.803883658460495	1.01736995383942	0.983953324088195	0.935068978796036	0.114831872708044	0.00806756287429367
PRE7g7-COG1-TRg-1	PRE7g7-COG1-TRg-1	PRE7g7	COG1-TRg-1	0.560550533842949	0.382031843174321	0.473348970418632	0.471977115811967	0.0892672516565104	0.0532703260944862
PRE7g7-RPL32-NRg-2	PRE7g7-RPL32-NRg-2	PRE7g7	RPL32-NRg-2	1.0048001561457	0.824965003344574	0.977048206268699	0.93560445525299	0.0968161087807176	-0.0199877154005278
PRE7g7-GLC7-NRg-3	PRE7g7-GLC7-NRg-3	PRE7g7	GLC7-NRg-3	0.812929511128459	0.710280457708865	0.796179851892587	0.773129940243304	0.0550697817524684	-0.171802931246748
PRE7g7-GLC7-NRg-4	PRE7g7-GLC7-NRg-4	PRE7g7	GLC7-NRg-4	0.639566743566059	0.851855506295638	0.626212380645943	0.705878210169213	0.126596259780994	-0.0389938470213061
PRE7g7-HSF1-TRg-2	PRE7g7-HSF1-TRg-2	PRE7g7	HSF1-TRg-2	1.03575118231933	0.889067531861048	0.908732760037622	0.944517158072665	0.0796204476562983	0.078434908189941
PRE7g7-DAM1-NRg-5	PRE7g7-DAM1-NRg-5	PRE7g7	DAM1-NRg-5	0.929091031859454	0.9984331840922	0.864750417866766	0.930758211272807	0.0668569750423865	-0.0497223249754963
PRE7g7-SEC18-TRg-4	PRE7g7-SEC18-TRg-4	PRE7g7	SEC18-TRg-4	0.994901685799521	0.954910686078493	0.788404425885344	0.912738932587786	0.109517679770786	0.101713355506407
PRE7g7-SEC18-TRg-5	PRE7g7-SEC18-TRg-5	PRE7g7	SEC18-TRg-5	0.829798740184818	0.892791890187124	1.01536850996837	0.912653046780103	0.0943656930260569	0.162364167894472
PRE7g7-PAB1-NRg-3	PRE7g7-PAB1-NRg-3	PRE7g7	PAB1-NRg-3	0.874547630224368	1.19833553822679	0.850265295858617	0.974382821436593	0.194328388195978	0.222629391256708
PRE7g7-POP8-TRg-2	PRE7g7-POP8-TRg-2	PRE7g7	POP8-TRg-2	0.975755571973689	0.850484868814483	0.993905087880984	0.940048509556385	0.0780934410762241	-0.0326219498841246
PRE7g7-PAB1-NRg-4	PRE7g7-PAB1-NRg-4	PRE7g7	PAB1-NRg-4	0.778513876606058	0.599908228661071	0.729787292168	0.70273646581171	0.0923244538266047	-0.00215348572721374
PRE7g7-BIG1-TRg-4	PRE7g7-BIG1-TRg-4	PRE7g7	BIG1-TRg-4	1.02910298698232	0.659195240371066	0.653468650305185	0.780588959219525	0.215238507137112	-0.0587470331866673
PRE7g7-BIG1-TRg-5	PRE7g7-BIG1-TRg-5	PRE7g7	BIG1-TRg-5	0.972535005233357	0.953910784301174	0.871810277939611	0.932752022491381	0.05359232755808	0.0640635290836896
PRE7g7-BIG1-TRg-6	PRE7g7-BIG1-TRg-6	PRE7g7	BIG1-TRg-6	0.75467047924878	0.99631400890389	0.793175471659975	0.848053319937548	0.129832902338842	-0.0892383608405414
PRE7g7-RPO41-NRg-1	PRE7g7-RPO41-NRg-1	PRE7g7	RPO41-NRg-1	1.00254089884308	0.884656134509775	0.742661417664001	0.876619483672285	0.130126004326535	0.0308380081676553
PRE7g7-RVB2-NRg-2	PRE7g7-RVB2-NRg-2	PRE7g7	RVB2-NRg-2	1.01623381307141	1.07348418921717	0.933273984955213	1.00766399574793	0.0704968557562202	0.0687946461178041
PRE7g7-PET117-NRg-8	PRE7g7-PET117-NRg-8	PRE7g7	PET117-NRg-8	0.888859636302673	0.751376747476257	0.720556571341628	0.786930985040186	0.0896078025363005	0.0738341960806357
PRE7g7-VPS45-NRg-9	PRE7g7-VPS45-NRg-9	PRE7g7	VPS45-NRg-9	0.547178179942344	0.481569785033154	0.673372103197367	0.567373356057622	0.0974829019214998	0.00522357947040619
PRE7g7-YCG1-NRg-1	PRE7g7-YCG1-NRg-1	PRE7g7	YCG1-NRg-1	0.820818908602978	0.82619979884711	1.00275523391754	0.883257980455875	0.103522624018209	0.0202881600942251
PRE7g7-NOC4-NRg-1	PRE7g7-NOC4-NRg-1	PRE7g7	NOC4-NRg-1	1.01672254617007	1.0490137711111	0.887529718231201	0.984422011837458	0.085450384564722	-0.0195814102994282
PRE7g7-NMD3-NRg-2	PRE7g7-NMD3-NRg-2	PRE7g7	NMD3-NRg-2	0.91487471396004	0.868217792194824	0.870751034188556	0.884614513447807	0.0262366943426592	0.0248566548662509
PRE7g7-DRS1-TRg-2	PRE7g7-DRS1-TRg-2	PRE7g7	DRS1-TRg-2	0.986586606808591	0.915943352589378	1.01771273400438	0.973414231134116	0.052147726307867	0.00299035914756762
PRE7g7-HTB1-NRg-2	PRE7g7-HTB1-NRg-2	PRE7g7	HTB1-NRg-2	0.751766176050555	0.828946860149967	0.739956888332679	0.773556641511067	0.0483313775900271	0.0291674487789866
PRE7g7-IPI1-TRg-2	PRE7g7-IPI1-TRg-2	PRE7g7	IPI1-TRg-2	0.911797775136865	0.902857811799203	0.738613477029166	0.851089687988411	0.0975097649465487	-0.0532158422278503
PRE7g7-SEC18-NRg-1	PRE7g7-SEC18-NRg-1	PRE7g7	SEC18-NRg-1	0.227883328107011	0.371697031891984	0.608224827578805	0.4026017291926	0.192044888741005	-0.15111241055544
PRE7g7-SEC18-NRg-2	PRE7g7-SEC18-NRg-2	PRE7g7	SEC18-NRg-2	0.530936672600677	0.440401106790391	0.47205140293112	0.481129727440729	0.0459454475554814	-0.0863991543650903
PRE7g7-JIP5-NRg-2	PRE7g7-JIP5-NRg-2	PRE7g7	JIP5-NRg-2	1.03062449935788	1.01410511525107	0.960492730818479	1.00174078180914	0.0366643395646708	0.0277759744768525
PRE7g7-YPT1-TRg-3	PRE7g7-YPT1-TRg-3	PRE7g7	YPT1-TRg-3	0.50530004086231	0.782696894630986	0.594483389950358	0.627493441814551	0.141613916206168	-0.0112546123839676
PRE7g7-YPT1-TRg-2	PRE7g7-YPT1-TRg-2	PRE7g7	YPT1-TRg-2	0.497272736151475	0.547081484166589	0.374409308073416	0.472921176130493	0.0888744561489944	-0.0684722683933739
PRE7g7-CLF1-NRg-2	PRE7g7-CLF1-NRg-2	PRE7g7	CLF1-NRg-2	0.963768545912388	1.06346073105917	0.95832234468295	0.995183873884835	0.0591921633002286	0.00280541586881267
PRE7g7-SNF2-NRg-7	PRE7g7-SNF2-NRg-7	PRE7g7	SNF2-NRg-7	0.922311756292532	0.890109187633533	1.06023092000276	0.957550621309609	0.0903697082093637	0.166111643497252
PRE7g7-SNF2-NRg-4	PRE7g7-SNF2-NRg-4	PRE7g7	SNF2-NRg-4	0.815380153599897	0.851603023227116	0.827110823501676	0.83136466677623	0.0184823012084797	-0.162844745286365
PRE7g7-RPL25-NRg-1	PRE7g7-RPL25-NRg-1	PRE7g7	RPL25-NRg-1	0.645625075497142	0.772318878675896	0.559050159763	0.658998037978679	0.107261426947605	-0.137893636329483
PRE7g7-NOP56-TRg-1	PRE7g7-NOP56-TRg-1	PRE7g7	NOP56-TRg-1	1.19368244525332	1.05493677350222	0.875170083937093	1.04126310089755	0.15969582984438	0.0312802599267441
PRE7g7-NOP56-TRg-2	PRE7g7-NOP56-TRg-2	PRE7g7	NOP56-TRg-2	0.932800003482673	0.93389170926115	0.952082070460595	0.939591261068139	0.0108311215871529	-0.0487365433909039
PRE7g7-TRS31-TRg-1	PRE7g7-TRS31-TRg-1	PRE7g7	TRS31-TRg-1	0.647100284453258	0.585138093029324	0.661395946307256	0.631211441263279	0.0405358674518812	-0.00503016199269901
PRE7g7-DBF4-TRg-2	PRE7g7-DBF4-TRg-2	PRE7g7	DBF4-TRg-2	0.831518082833024	0.807954429213233	0.724168429503362	0.787880313849873	0.0564199840323955	0.0153241958386835
PRE7g7-DBF4-TRg-1	PRE7g7-DBF4-TRg-1	PRE7g7	DBF4-TRg-1	0.867137715957502	0.868061016820791	0.908536965048679	0.881245232608991	0.0236398417040109	0.00964398057411853
PRE7g7-RPC19-TRg-4	PRE7g7-RPC19-TRg-4	PRE7g7	RPC19-TRg-4	0.957224311039176	0.968640240792158	0.881512026635848	0.935792192822394	0.0473532807095827	-0.0210038107837204
PRE7g7-RPC19-TRg-6	PRE7g7-RPC19-TRg-6	PRE7g7	RPC19-TRg-6	0.997787668072973	0.959750522568063	1.02103534558314	0.992857845408059	0.0309384024575932	0.029081763198886
PRE7g7-RPC19-TRg-3	PRE7g7-RPC19-TRg-3	PRE7g7	RPC19-TRg-3	0.974343985763381	1.00824707479042	0.925896331949959	0.969495797501254	0.0413888862940613	0.0556271561529956
PRE7g7-ROK1-NRg-1	PRE7g7-ROK1-NRg-1	PRE7g7	ROK1-NRg-1	1.09268198652566	1.03851353369732	1.05596064194952	1.06238538739083	0.0276498342841944	0.112498425830092
PRE7g7-CDC33-TRg-4	PRE7g7-CDC33-TRg-4	PRE7g7	CDC33-TRg-4	0.925558940441745	0.95045394885731	0.852415313727807	0.90947606767562	0.0509596663236963	-0.040822990916013
PRE7g7-DHR2-TRg-3	PRE7g7-DHR2-TRg-3	PRE7g7	DHR2-TRg-3	0.878900129212578	0.705511914369968	0.809190464939154	0.797867502840567	0.0872469218058228	0.0290520496056137
PRE7g7-RRP42-NRg-5	PRE7g7-RRP42-NRg-5	PRE7g7	RRP42-NRg-5	1.02756356196252	1.06791983999095	1.15120363905024	1.0822290136679	0.0630498334974177	0.120446798139252
PRE7g7-CLF1-TRg-1	PRE7g7-CLF1-TRg-1	PRE7g7	CLF1-TRg-1	0.920346498748737	0.892319087776222	0.838542444066573	0.883736010197178	0.0415719587721883	-0.0374554810643838
PRE7g7-ERG11-NA-16	PRE7g7-ERG11-NA-16	PRE7g7	ERG11-NA-16	1.02000013004569	1.01075805259496	0.815742352231267	0.948833511623971	0.115352921637347	-0.0706445338373632
PRE7g7-VAS1-NRg-4	PRE7g7-VAS1-NRg-4	PRE7g7	VAS1-NRg-4	0.846850036164044	0.97878368849113	0.87899417628256	0.901542633645911	0.068796415976352	-0.00932429265720913
PRE7g7-PIK1-NRg-2	PRE7g7-PIK1-NRg-2	PRE7g7	PIK1-NRg-2	1.16970287149165	0.994576499882396	0.95338158913568	1.03922032016991	0.114863080741508	-0.0635310056250054
PRE7g7-SAR1-NRg-7	PRE7g7-SAR1-NRg-7	PRE7g7	SAR1-NRg-7	0.884592706479675	0.560166634990542	0.613777339194743	0.686178893554987	0.173909625296596	-0.0710647755198591
PRE7g7-SAR1-NRg-4	PRE7g7-SAR1-NRg-4	PRE7g7	SAR1-NRg-4	0.787097670455512	0.912259073376962	0.901260253470069	0.866872332434181	0.0693054184764381	0.091596406951659
PRE7g7-RPS3-TRg-1	PRE7g7-RPS3-TRg-1	PRE7g7	RPS3-TRg-1	1.0737317663901	0.66343885299429	0.881673024238296	0.872947881207562	0.205285568870258	0.00555054246529174
PRE7g7-YTM1-TRg-2	PRE7g7-YTM1-TRg-2	PRE7g7	YTM1-TRg-2	0.97961653355552	0.829833505386805	0.99732552965098	0.935591856197768	0.0920164317411207	-0.037423001976609
PRE7g7-SUI3-NRg-5	PRE7g7-SUI3-NRg-5	PRE7g7	SUI3-NRg-5	0.994054819426779	0.845270966379209	0.85749380700165	0.898939864269213	0.0825983685019859	0.105146685201902
PRE7g7-SUI3-NRg-2	PRE7g7-SUI3-NRg-2	PRE7g7	SUI3-NRg-2	1.06562345168176	1.22621181924769	0.991087746473107	1.09430767246752	0.120157899411944	0.0989483469747457
PRE7g7-RRP7-TRg-4	PRE7g7-RRP7-TRg-4	PRE7g7	RRP7-TRg-4	0.954015055888164	0.968335030498925	0.82830615099187	0.916885412459653	0.0770453086816235	-0.0662292408646719
PRE7g7-RRP7-TRg-6	PRE7g7-RRP7-TRg-6	PRE7g7	RRP7-TRg-6	1.06248326985017	0.821648304456061	0.864140527278968	0.916090700528401	0.128547600189892	-0.0272238758312719
PRE7g7-NIP7-TRg-2	PRE7g7-NIP7-TRg-2	PRE7g7	NIP7-TRg-2	0.888645947998917	0.914389430220838	0.96411687927856	0.922384085832772	0.0383653653158576	-0.0368149886672965
PRE7g7-MDM35-TRg-1	PRE7g7-MDM35-TRg-1	PRE7g7	MDM35-TRg-1	0.880941195196672	0.723807230527611	0.866680621372208	0.823809682365497	0.0868976914057117	0.0756771391242822
PRE7g7-ALA1-NRg-1	PRE7g7-ALA1-NRg-1	PRE7g7	ALA1-NRg-1	0.920550731024012	0.946399871585039	0.73126033253002	0.866070311713024	0.117462089128482	-0.105379183157072
PRE7g7-DOA4-NRg-2	PRE7g7-DOA4-NRg-2	PRE7g7	DOA4-NRg-2	1.01941568917038	1.03975656372021	0.93379131831228	0.997654523734288	0.0562345049719754	0.0360885603364943
PRE7g7-RPS13-NRg-1	PRE7g7-RPS13-NRg-1	PRE7g7	RPS13-NRg-1	0.730217186051264	0.714221783370758	0.654216062633577	0.699551677351866	0.0400680882766044	-0.0545070661751728
PRE7g7-YSF3-TRg-2	PRE7g7-YSF3-TRg-2	PRE7g7	YSF3-TRg-2	1.0080791241797	0.865414946829633	1.23548195476671	1.03632534192535	0.186643468151381	0.0296032276878819
PRE7g7-RPS2-NRg-11	PRE7g7-RPS2-NRg-11	PRE7g7	RPS2-NRg-11	0.796775608362975	0.784445488315792	0.790706297209241	0.790642464629336	0.00616530786280631	-0.085156086595541
PRE7g7-SSL1-TRg-10	PRE7g7-SSL1-TRg-10	PRE7g7	SSL1-TRg-10	0.926981664692367	0.911158449982747	0.745750553913021	0.861296889529378	0.100378335743888	-0.0740986538349944
PRE7g7-NIP7-TRg-1	PRE7g7-NIP7-TRg-1	PRE7g7	NIP7-TRg-1	1.14734478356209	1.01147742825835	0.975519936210828	1.04478071601043	0.0906243690910149	0.0786479200605742
PRE7g7-LST8-NRg-1	PRE7g7-LST8-NRg-1	PRE7g7	LST8-NRg-1	0.527833928427828	0.767289100205682	0.413614585730175	0.569579204787895	0.180494921316792	-0.156952730231718
PRE7g7-TAF4-TRg-3	PRE7g7-TAF4-TRg-3	PRE7g7	TAF4-TRg-3	0.606925848907978	0.614895175798408	0.609110926297169	0.610310650334518	0.00411789340512575	-0.111157269769722
PRE7g7-HAS1-TRg-2	PRE7g7-HAS1-TRg-2	PRE7g7	HAS1-TRg-2	0.829228476641216	0.660353133079639	0.808155037764307	0.765912215828387	0.0920220757187781	-0.0910489523055832
PRE7g7-GLC7-TRg-2	PRE7g7-GLC7-TRg-2	PRE7g7	GLC7-TRg-2	-0.000639535483617948	0.0458059864802755	0.0991810532882798	0.0481158347616457	0.0499503657144198	-0.298584910744859
PRE7g7-CDC45-NRg-1	PRE7g7-CDC45-NRg-1	PRE7g7	CDC45-NRg-1	0.896689278509971	0.879572006181586	0.911892803293358	0.896051362661638	0.0161698387115411	0.0240595049613781
PRE7g7-SEC22-NRg-8	PRE7g7-SEC22-NRg-8	PRE7g7	SEC22-NRg-8	1.05514013597868	0.58088851811361	0.795211643505999	0.810413432532762	0.237490989416692	0.19425078556572
PRE7g7-YOS1-TRg-2	PRE7g7-YOS1-TRg-2	PRE7g7	YOS1-TRg-2	0.806912705642751	0.657321621090228	0.687186238688563	0.717140188473848	0.0791662963337585	-0.118316680086531
PRE7g7-RBA50-TRg-3	PRE7g7-RBA50-TRg-3	PRE7g7	RBA50-TRg-3	0.999044926731937	0.786523104187632	0.946059476597087	0.910542502505552	0.11062311173915	0.0154835649669934
PRE7g7-SPP41-NRg-2	PRE7g7-SPP41-NRg-2	PRE7g7	SPP41-NRg-2	0.889304989558305	0.934423169092959	0.794038935244741	0.872589031298668	0.0716693848424223	0.0387660701444816
PRE7g7-PRP46-TRg-2	PRE7g7-PRP46-TRg-2	PRE7g7	PRP46-TRg-2	0.948317585850204	0.949554759917735	0.840034545556941	0.912635630441626	0.0628774267503316	-0.0704831346462687
PRE7g7-PGA2-NRg-1	PRE7g7-PGA2-NRg-1	PRE7g7	PGA2-NRg-1	1.02690595254398	0.872939882745251	1.04846953358779	0.982771789625676	0.0957263434672035	0.10267435813233
PRE7g7-CBF5-TRg-3	PRE7g7-CBF5-TRg-3	PRE7g7	CBF5-TRg-3	0.999307783377544	1.00935756959491	0.917026406569259	0.975230586513903	0.0506561395393001	-0.0289390577178702
PRE7g7-TCP1-NRg-3	PRE7g7-TCP1-NRg-3	PRE7g7	TCP1-NRg-3	0.973888228014604	0.924712054806821	0.885293811888145	0.927964698236523	0.0443866805377203	0.132554405377922
PRE7g7-TCP1-NRg-2	PRE7g7-TCP1-NRg-2	PRE7g7	TCP1-NRg-2	1.07760180979654	1.04090724144309	0.953602960663268	1.02403733730097	0.0636975187579334	0.135565243202413
PRE7g7-ERG26-NRg-2	PRE7g7-ERG26-NRg-2	PRE7g7	ERG26-NRg-2	0.748824277542605	0.777977971776667	0.655800493119861	0.727534247479711	0.063810525054984	-0.0116040118138342
PRE7g7-ERG26-NRg-4	PRE7g7-ERG26-NRg-4	PRE7g7	ERG26-NRg-4	0.808562490971885	0.59037774488003	0.820269732870812	0.739736656240909	0.129480995441031	-0.051269639715871
PRE7g7-MES1-TRg-5	PRE7g7-MES1-TRg-5	PRE7g7	MES1-TRg-5	0.961516744693805	1.0960958285915	0.858148093263155	0.971920222182819	0.119314523193406	0.0310739610230221
PRE7g7-HTS1-TRg-2	PRE7g7-HTS1-TRg-2	PRE7g7	HTS1-TRg-2	1.03661172050021	1.04711632257684	0.923019903396879	1.00224931549131	0.0688154159459852	0.0120453172927587
PRE7g7-SSS1-TRg-3	PRE7g7-SSS1-TRg-3	PRE7g7	SSS1-TRg-3	0.746738546275948	0.657540503907609	0.712825900407768	0.705701650197108	0.0450237592431383	0.0035206429799568
PRE7g7-SSS1-TRg-2	PRE7g7-SSS1-TRg-2	PRE7g7	SSS1-TRg-2	0.92367277359765	0.777592675863339	0.874685273517556	0.858650240992848	0.0743484393889194	0.0142879266081284
PRE7g7-SYS1-TRg-7	PRE7g7-SYS1-TRg-7	PRE7g7	SYS1-TRg-7	0.704452361673733	0.890770055835586	0.996308321569177	0.863843579692832	0.147779402048197	0.114690751951039
PRE7g7-SYS1-TRg-2	PRE7g7-SYS1-TRg-2	PRE7g7	SYS1-TRg-2	0.749727614916448	0.698522664778965	0.812774228108842	0.753674835934752	0.0572279682162119	0.0695648992342593
PRE7g7-SYS1-TRg-1	PRE7g7-SYS1-TRg-1	PRE7g7	SYS1-TRg-1	0.824622280349632	0.572747571076782	0.882006376207425	0.759792075877946	0.164506743620402	0.0179161672048865
PRE7g7-BFR2-TRg-1	PRE7g7-BFR2-TRg-1	PRE7g7	BFR2-TRg-1	0.916067315091801	0.949801342732404	0.968703739597592	0.944857465807265	0.0266642032597386	-0.0250372312657871
PRE7g7-EOS1-TRg-3	PRE7g7-EOS1-TRg-3	PRE7g7	EOS1-TRg-3	0.715411619474197	0.696568499413886	0.832038795775486	0.748006304887857	0.0733816083019887	-0.0348023392210963
PRE7g7-TAF4-NRg-1	PRE7g7-TAF4-NRg-1	PRE7g7	TAF4-NRg-1	0.83070517021831	0.852072530793386	0.652453884326617	0.778410528446104	0.109603595620166	-0.0247268760567541
PRE7g7-ARL3-NRg-8	PRE7g7-ARL3-NRg-8	PRE7g7	ARL3-NRg-8	0.872014062595091	0.872966947940948	0.95308754503908	0.899356185191706	0.0465351616619795	-0.127003993310609
PRE7g7-RPN5-NRg-1	PRE7g7-RPN5-NRg-1	PRE7g7	RPN5-NRg-1	0.92480077637035	0.902501607816549	1.1545131934117	0.993938525866201	0.139507996625854	-0.0262246904244547
PRE7g7-TIM9-NRg-2	PRE7g7-TIM9-NRg-2	PRE7g7	TIM9-NRg-2	1.03069026897669	0.877677211715524	1.08345966369939	0.9972757147972	0.10688313107962	-0.0196022925894183
PRE7g7-NUP57-NRg-3	PRE7g7-NUP57-NRg-3	PRE7g7	NUP57-NRg-3	0.813625213464192	0.753361455950271	0.599955249811196	0.72231397307522	0.110166569278187	0.0162306979321658
PRE7g7-VPS4-TRg-1	PRE7g7-VPS4-TRg-1	PRE7g7	VPS4-TRg-1	0.673375659664721	0.799135747042546	0.803768414687754	0.758759940465007	0.0739812270661572	-0.0800345328861258
PRE7g7-CDC3-TRg-4	PRE7g7-CDC3-TRg-4	PRE7g7	CDC3-TRg-4	0.759203545137152	0.67335428761354	0.838472300562859	0.75701004443785	0.0825808581577551	-0.0932034659782546
PRE7g7-BBP1-NRg-1	PRE7g7-BBP1-NRg-1	PRE7g7	BBP1-NRg-1	0.888671016144788	0.720473343617446	0.926076208601829	0.845073522788021	0.109515709342046	-0.0306902921104689
PRE7g7-BBP1-NRg-2	PRE7g7-BBP1-NRg-2	PRE7g7	BBP1-NRg-2	0.811132930198236	0.88494125016692	0.68469149317799	0.793588557847716	0.101271146159267	0.00541676819021197
PRE7g7-USE1-NRg-3	PRE7g7-USE1-NRg-3	PRE7g7	USE1-NRg-3	1.03601407586903	0.975868260447004	0.912877426337813	0.974919920884616	0.0615738022651495	0.102449116672281
PRE7g7-CCT7-TRg-1	PRE7g7-CCT7-TRg-1	PRE7g7	CCT7-TRg-1	1.181373922185	1.02561974426889	0.98894933250108	1.06531433298499	0.102169227063542	0.0565541344617788
PRE7g7-SAH1-TRg-3	PRE7g7-SAH1-TRg-3	PRE7g7	SAH1-TRg-3	0.946051564205185	0.926701180420863	0.869062298761615	0.913938347795888	0.0400500208594821	0.0292782004715005
PRE7g7-CHS2-TRg-1	PRE7g7-CHS2-TRg-1	PRE7g7	CHS2-TRg-1	0.993820792165888	0.960525159980002	0.935235635318085	0.963193862487992	0.0293836115977522	-0.0033662359312171
PRE7g7-DPM1-TRg-2	PRE7g7-DPM1-TRg-2	PRE7g7	DPM1-TRg-2	0.935831516817221	0.854616914951392	0.872419713360768	0.887622715043127	0.042688421546968	-0.0731921027344803
PRE7g7-BBP1-TRg-1	PRE7g7-BBP1-TRg-1	PRE7g7	BBP1-TRg-1	0.835334623337043	0.639281488108716	0.803579028267298	0.759398379904352	0.105229060746268	-0.0602683996104233
PRE7g7-NRD1-TRg-4	PRE7g7-NRD1-TRg-4	PRE7g7	NRD1-TRg-4	0.934654501533235	0.891167683928464	0.770509434791661	0.865443873417787	0.0850422633417697	0.0926132212868293
PRE7g7-RPB3-NRg-1	PRE7g7-RPB3-NRg-1	PRE7g7	RPB3-NRg-1	0.670591919616973	0.274772183015633	0.457381180477492	0.4675817610367	0.198106927828375	-0.106140591172774
PRE7g7-PHO85-NRg-6	PRE7g7-PHO85-NRg-6	PRE7g7	PHO85-NRg-6	0.49110009040913	0.532854067035889	0.603497376545005	0.542483844663341	0.0568140558800644	0.0318830187717817
PRE7g7-SNF6-TRg-6	PRE7g7-SNF6-TRg-6	PRE7g7	SNF6-TRg-6	0.565823555679577	0.390679120847221	0.545889085684035	0.500797254070277	0.0958845567435076	-0.32085423155959
PRE7g7-PRP38-NRg-2	PRE7g7-PRP38-NRg-2	PRE7g7	PRP38-NRg-2	0.692155431377928	0.722405016952215	0.685546035880787	0.700035494736977	0.0196524214872606	-0.00604788110686172
PRE7g7-OAR1-NRg-3	PRE7g7-OAR1-NRg-3	PRE7g7	OAR1-NRg-3	0.94976066713155	0.807333466464518	0.788300827711747	0.848464987102605	0.0882392850654863	-0.0864725680510857
PRE7g7-ROX3-NRg-1	PRE7g7-ROX3-NRg-1	PRE7g7	ROX3-NRg-1	0.964117325709356	0.930361914517446	0.783736719490158	0.892738653238987	0.0958953758891519	-0.0143568000102176
PRE7g7-YPP1-TRg-6	PRE7g7-YPP1-TRg-6	PRE7g7	YPP1-TRg-6	1.05871362566942	1.10814651308734	0.923961358271449	1.03027383234273	0.0953292148136467	0.157382043193367
PRE7g7-CBF2-NRg-8	PRE7g7-CBF2-NRg-8	PRE7g7	CBF2-NRg-8	1.0879471781168	0.914711287662345	0.883530826321031	0.962063097366726	0.110127910322875	0.0326820418563338
PRE7g7-SPT6-TRg-5	PRE7g7-SPT6-TRg-5	PRE7g7	SPT6-TRg-5	0.802607952019606	0.914047089450178	1.00632877852543	0.907661273331737	0.102010429729894	0.0667604585143109
PRE7g7-SEC10-NRg-1	PRE7g7-SEC10-NRg-1	PRE7g7	SEC10-NRg-1	1.03682656342384	0.777600894370972	0.774343572529423	0.862923676774744	0.150613123681372	0.0316537288340638
PRE7g7-NSL1-NRg-3	PRE7g7-NSL1-NRg-3	PRE7g7	NSL1-NRg-3	0.673423003028529	0.780420973715744	0.643168075212044	0.699004017318772	0.0721136655288369	0.0096069899386737
PRE7g7-NRD1-NRg-8	PRE7g7-NRD1-NRg-8	PRE7g7	NRD1-NRg-8	1.09967093882935	0.981117180718359	0.898534059533574	0.993107393027093	0.101103090687758	0.0815646573336064
PRE7g7-RPB3-TRg-1	PRE7g7-RPB3-TRg-1	PRE7g7	RPB3-TRg-1	0.878055737134421	0.575167473511167	0.4963903635824	0.649871191409329	0.201500864620991	-0.0551937964451323
PRE7g7-NRD1-NRg-4	PRE7g7-NRD1-NRg-4	PRE7g7	NRD1-NRg-4	0.766027732020246	0.847311494262509	0.803442761515077	0.805593995932611	0.0406845592111254	-0.0784639673099616
PRE7g7-RVB1-TRg-2	PRE7g7-RVB1-TRg-2	PRE7g7	RVB1-TRg-2	0.702930212282699	0.69047256526309	0.787539473533172	0.726980750359654	0.0528139892132892	-0.160655398138606
PRE7g7-TIF5-NRg-8	PRE7g7-TIF5-NRg-8	PRE7g7	TIF5-NRg-8	0.680816791296283	0.922700664704834	0.665544894391086	0.756354116797401	0.144262566902543	-0.0953482470982571
PRE7g7-EOS1-NRg-1	PRE7g7-EOS1-NRg-1	PRE7g7	EOS1-NRg-1	0.680233653671081	0.512029063662687	0.711647768515771	0.634636828616513	0.107336898003894	-0.135475673613743
PRE7g7-ERG25-NA-26	PRE7g7-ERG25-NA-26	PRE7g7	ERG25-NA-26	1.0721448337229	0.982620284078107	1.01160570293045	1.02212360691048	0.0456796560339008	0.0758729188686171
PRE7g7-MSL5-NRg-4	PRE7g7-MSL5-NRg-4	PRE7g7	MSL5-NRg-4	0.886231487472111	0.909353917615549	0.73106104946172	0.842215484849793	0.0969543349921273	-0.0713610072053108
PRE7g7-SEC24-TRg-2	PRE7g7-SEC24-TRg-2	PRE7g7	SEC24-TRg-2	0.715015661094766	0.535377694305398	0.942801419084484	0.731064924828216	0.204185472127685	-0.0863185997886654
PRE7g7-RPL30-NRg-5	PRE7g7-RPL30-NRg-5	PRE7g7	RPL30-NRg-5	0.635169764528507	0.80528695756228	0.805980132835578	0.748812284975455	0.0984179199289496	-0.0682023937363342
PRE7g7-SNU71-NRg-3	PRE7g7-SNU71-NRg-3	PRE7g7	SNU71-NRg-3	1.01861313374053	1.13235256907801	1.02848538312767	1.05981702864874	0.0630112592797175	0.0619487550695358
PRE7g7-CDC33-NRg-1	PRE7g7-CDC33-NRg-1	PRE7g7	CDC33-NRg-1	0.998037975713614	0.922561680774489	0.892404080084982	0.937667912191029	0.0544130374738236	-0.0226035195365273
PRE7g7-RPN6-TRg-4	PRE7g7-RPN6-TRg-4	PRE7g7	RPN6-TRg-4	1.07014978459213	1.02608657500891	1.03870689703805	1.04498108554636	0.0226917538055628	0.0214490965377914
PRE7g7-NAB2-TRg-4	PRE7g7-NAB2-TRg-4	PRE7g7	NAB2-TRg-4	0.78475792974198	1.01832570984249	0.750558085214089	0.851213908266186	0.145729794520514	0.0587519781158795
PRE7g7-NAB2-TRg-6	PRE7g7-NAB2-TRg-6	PRE7g7	NAB2-TRg-6	0.814595152425622	0.999178371513594	0.820230662444515	0.878001395461244	0.104980161874456	-0.00413480731058735
PRE7g7-YTM1-NRg-1	PRE7g7-YTM1-NRg-1	PRE7g7	YTM1-NRg-1	0.969229889148069	0.820825960046503	0.796370369628229	0.862142072940934	0.0935434084299184	-0.0979887021849223
PRE7g7-OLE1-TRg-8	PRE7g7-OLE1-TRg-8	PRE7g7	OLE1-TRg-8	0.671954786354272	0.45721950663283	0.632315025455775	0.587163106147625	0.114266495317607	-0.184472788860775
PRE7g7-OLE1-TRg-1	PRE7g7-OLE1-TRg-1	PRE7g7	OLE1-TRg-1	0.956769210578139	0.658514346750641	0.923419079222838	0.846234212183873	0.163423127873802	0.0157603827967747
PRE7g7-UTP7-TRg-4	PRE7g7-UTP7-TRg-4	PRE7g7	UTP7-TRg-4	0.936146189254395	0.961457202345989	0.896657092242732	0.931420161281039	0.0326575423547494	0.0406747296270759
PRE7g7-ACT1-NRg-6	PRE7g7-ACT1-NRg-6	PRE7g7	ACT1-NRg-6	0.838347407856977	0.962430481761338	0.837708723952329	0.879495537856882	0.0718244782063125	-0.0592426284585732
PRE7g7-RPL18A-NRg-3	PRE7g7-RPL18A-NRg-3	PRE7g7	RPL18A-NRg-3	0.757299673831831	0.664707947669461	0.604603644351287	0.675537088617526	0.076921856939595	-0.204578932188387
PRE7g7-BRX1-NRg-1	PRE7g7-BRX1-NRg-1	PRE7g7	BRX1-NRg-1	0.904085120055266	0.972641874415651	1.01024712700838	0.962324707159766	0.0538277427096646	0.0204203049869079
PRE7g7-NAF1-TRg-8	PRE7g7-NAF1-TRg-8	PRE7g7	NAF1-TRg-8	0.837786134457823	1.00324404601094	0.993587741682766	0.944872640717177	0.092865229878817	-0.045106806168592
PRE7g7-NAF1-TRg-6	PRE7g7-NAF1-TRg-6	PRE7g7	NAF1-TRg-6	1.08334229963179	1.09964760137975	0.86699105668014	1.01666031923056	0.129873522438421	0.0540970739039769
PRE7g7-NAF1-TRg-4	PRE7g7-NAF1-TRg-4	PRE7g7	NAF1-TRg-4	0.90674660014578	1.06895372226785	1.05164637471729	1.00911556571031	0.0890754730712806	0.0381451603860428
PRE7g7-CDC8-TRg-2	PRE7g7-CDC8-TRg-2	PRE7g7	CDC8-TRg-2	1.09476499505983	1.00847287727993	1.03118609015205	1.04480798749727	0.0447297380184355	0.0639895500387357
PRE7g7-NSE4-TRg-1	PRE7g7-NSE4-TRg-1	PRE7g7	NSE4-TRg-1	0.830216948748019	0.951078061151588	0.955729844694453	0.91234161819802	0.0711600714708492	0.110429815591411
PRE7g7-PAB1-NRg-2	PRE7g7-PAB1-NRg-2	PRE7g7	PAB1-NRg-2	0.803125797485769	0.794038044094661	0.651636274970022	0.74960003885015	0.0849607032138718	0.0506149412152506
PRE7g7-PRP43-TRg-4	PRE7g7-PRP43-TRg-4	PRE7g7	PRP43-TRg-4	0.758080258794292	0.681400536785463	0.780723185701836	0.740067993760531	0.0520536109763396	-0.11997947447009
PRE7g7-SEC2-NRg-3	PRE7g7-SEC2-NRg-3	PRE7g7	SEC2-NRg-3	0.842348807896201	0.804498697124823	0.950259578300987	0.865702361107337	0.0756346478540222	-0.0250762231136511
PRE7g7-SEC2-NRg-6	PRE7g7-SEC2-NRg-6	PRE7g7	SEC2-NRg-6	0.989798465665599	0.817693206336508	0.979129361432134	0.928873677811414	0.0964327764524225	0.050857657622789
PRE7g7-MPP10-NRg-5	PRE7g7-MPP10-NRg-5	PRE7g7	MPP10-NRg-5	0.99661342536035	NA	0.706280770111666	NA	NA	NA
PRE7g7-YDR355C-TRg-2	PRE7g7-YDR355C-TRg-2	PRE7g7	YDR355C-TRg-2	1.06363389578807	0.905263912377412	0.963796932918235	0.977564913694573	0.0800776553251061	0.0557757127791845
PRE7g7-YLR339C-TRg-9	PRE7g7-YLR339C-TRg-9	PRE7g7	YLR339C-TRg-9	0.902652845105775	0.946973857615762	0.868146658310857	0.905924453677465	0.0395153059528655	-0.025392230411602
PRE7g7-SNM1-TRg-2	PRE7g7-SNM1-TRg-2	PRE7g7	SNM1-TRg-2	0.942991835390373	1.07656022494829	1.02632488721045	1.0152923158497	0.067464189726078	0.0661442417609598
PRE7g7-ALR1-NRg-4	PRE7g7-ALR1-NRg-4	PRE7g7	ALR1-NRg-4	0.863351071898386	0.806230855678219	0.693459013783626	0.787680313786744	0.0864518351798721	-0.016056801730124
PRE7g7-ALR1-NRg-1	PRE7g7-ALR1-NRg-1	PRE7g7	ALR1-NRg-1	0.709549007956105	0.8487985575983	0.512418403575268	0.690255323043224	0.169018007068116	0.0104780991658064
PRE7g7-ALR1-NRg-3	PRE7g7-ALR1-NRg-3	PRE7g7	ALR1-NRg-3	0.867488156794723	0.680148188210231	0.75456586708667	0.767400737363874	0.0943271773063527	-0.122054546066156
PRE7g7-RPL10-TRg-1	PRE7g7-RPL10-TRg-1	PRE7g7	RPL10-TRg-1	1.06410167395177	0.944298886564111	0.999853915040791	1.00275149185223	0.0599539317309299	0.00882718616989142
PRE7g7-RPL28-TRg-2	PRE7g7-RPL28-TRg-2	PRE7g7	RPL28-TRg-2	0.996838457424711	1.01183082731112	0.851800348344606	0.953489877693479	0.088384178861939	-0.0265591031207767
PRE7g7-UTP25-TRg-1	PRE7g7-UTP25-TRg-1	PRE7g7	UTP25-TRg-1	1.06004190439067	0.996968588184071	0.922291892393507	0.993100794989415	0.0689564088352339	0.0696982737067146
PRE7g7-POB3-TRg-1	PRE7g7-POB3-TRg-1	PRE7g7	POB3-TRg-1	0.850907672825255	1.00964883711402	0.958229325446089	0.939595278461788	0.0809945065433336	0.0187259958505703
PRE7g7-POB3-TRg-3	PRE7g7-POB3-TRg-3	PRE7g7	POB3-TRg-3	0.765707090764204	0.881045927778352	0.946285195958919	0.864346071500492	0.091440018146894	0.0732713057156567
PRE7g7-POB3-TRg-2	PRE7g7-POB3-TRg-2	PRE7g7	POB3-TRg-2	1.13046539790375	1.15636476106902	0.993309614220231	1.09337992439767	0.0876255926504792	0.146866908774417
PRE7g7-MED11-TRg-1	PRE7g7-MED11-TRg-1	PRE7g7	MED11-TRg-1	0.809052700606394	0.819734186412113	0.619511904016669	0.749432930345059	0.11264159243557	-0.0343202779840095
PRE7g7-ISA1-TRg-15	PRE7g7-ISA1-TRg-15	PRE7g7	ISA1-TRg-15	0.480441441763785	0.547996512401152	0.215379287501339	0.414605747222092	0.1758104336547	0.011146267594759
PRE7g7-RRP1-NRg-1	PRE7g7-RRP1-NRg-1	PRE7g7	RRP1-NRg-1	0.671557634930363	0.670051041276541	0.67183955555593	0.671149410587611	0.000961603435625011	-0.0364282747023739
PRE7g7-MES1-NRg-1	PRE7g7-MES1-NRg-1	PRE7g7	MES1-NRg-1	0.823746582284767	0.975603590805771	0.929725862264381	0.909692011784973	0.0778855194051537	0.0136476122379625
PRE7g7-SEC13-NRg-5	PRE7g7-SEC13-NRg-5	PRE7g7	SEC13-NRg-5	0.479402919220881	NA	0.523977567570314	NA	NA	NA
PRE7g7-MCM2-NRg-2	PRE7g7-MCM2-NRg-2	PRE7g7	MCM2-NRg-2	1.01402217807056	0.89394001042562	0.94609059477362	0.951350927756601	0.0602136618542339	-0.021066938300677
PRE7g7-ALA1-TRg-4	PRE7g7-ALA1-TRg-4	PRE7g7	ALA1-TRg-4	0.563008695618428	0.730934940610201	0.630586529498973	0.641510055242534	0.0844943696364553	-0.0851588003807008
PRE7g7-MTG2-TRg-5	PRE7g7-MTG2-TRg-5	PRE7g7	MTG2-TRg-5	0.752584497065583	0.874931831231047	0.872772083655092	0.833429470650574	0.0700221282371965	0.00203729452684731
PRE7g7-TIF35-NRg-3	PRE7g7-TIF35-NRg-3	PRE7g7	TIF35-NRg-3	0.929338242323277	1.02664712688391	0.971608435016443	0.975864601407877	0.048793861989725	-0.00525329472267544
PRE7g7-NSE1-TRg-3	PRE7g7-NSE1-TRg-3	PRE7g7	NSE1-TRg-3	0.808455834862011	0.788846314356918	0.957103491975962	0.851468547064964	0.0920064645194682	-0.117658489865385
PRE7g7-NSE1-TRg-4	PRE7g7-NSE1-TRg-4	PRE7g7	NSE1-TRg-4	0.912583838692566	0.780109740157648	0.855314473854067	0.849336017568094	0.066439093539363	-0.0683769079259132
PRE7g7-MOB2-NRg-6	PRE7g7-MOB2-NRg-6	PRE7g7	MOB2-NRg-6	0.714876185007231	0.361030882788064	0.405783784687343	0.493896950827546	0.192677378047039	-0.187216007009012
PRE7g7-VRG4-NRg-3	PRE7g7-VRG4-NRg-3	PRE7g7	VRG4-NRg-3	0.688943613877295	0.671505866515181	0.574703711902747	0.645051064098408	0.0615433280621994	-0.105174638911561
PRE7g7-PRP9-TRg-3	PRE7g7-PRP9-TRg-3	PRE7g7	PRP9-TRg-3	0.829181636816129	NA	0.935943017547387	NA	NA	NA
PRE7g7-HYM1-TRg-5	PRE7g7-HYM1-TRg-5	PRE7g7	HYM1-TRg-5	0.744003915470164	0.801254018924747	0.759735127563718	0.768331020652876	0.029577197634162	-0.00802813114054113
PRE7g7-POP1-TRg-5	PRE7g7-POP1-TRg-5	PRE7g7	POP1-TRg-5	1.02146831620014	0.919542894874966	1.04762843709843	0.996213216057846	0.0676745269216395	0.00474431244750373
PRE7g7-POP1-TRg-9	PRE7g7-POP1-TRg-9	PRE7g7	POP1-TRg-9	1.14526137928058	1.06049470690205	0.751950676333812	0.985902254172148	0.20699360561698	0.0543167711022248
PRE7g7-RPL17A-TRg-1	PRE7g7-RPL17A-TRg-1	PRE7g7	RPL17A-TRg-1	1.02547064240541	0.772106544553304	0.919975325235254	0.90585083739799	0.127271235507486	-0.0434735483266626
PRE7g7-SLD2-TRg-1	PRE7g7-SLD2-TRg-1	PRE7g7	SLD2-TRg-1	1.06986287445835	0.85048904547029	0.989134722921151	0.969828880949931	0.110953845638104	0.102417631544328
PRE7g7-CDC48-NRg-7	PRE7g7-CDC48-NRg-7	PRE7g7	CDC48-NRg-7	1.14873190438678	0.882995068303015	0.902153802916638	0.977960258535476	0.14820249845421	0.0416729613055162
PRE7g7-FHL1-NRg-2	PRE7g7-FHL1-NRg-2	PRE7g7	FHL1-NRg-2	1.00972586789607	0.912360318165276	0.894476066409243	0.938854084156863	0.0620247443606258	0.0305905560622687
PRE7g7-BET3-NRg-7	PRE7g7-BET3-NRg-7	PRE7g7	BET3-NRg-7	0.95081014526475	0.973768903187854	1.09949492649432	1.00802465831564	0.0800430110119111	0.0796125218616297
PRE7g7-MAK21-TRg-1	PRE7g7-MAK21-TRg-1	PRE7g7	MAK21-TRg-1	0.892839803212608	0.898634559136576	0.933131027345079	0.908201796564755	0.0217828994747852	0.0389016942165806
PRE7g7-BRN1-TRg-4	PRE7g7-BRN1-TRg-4	PRE7g7	BRN1-TRg-4	0.603768718658162	0.606657135972026	0.524768256414072	0.578398037014753	0.0464672009497306	-0.0481230638512243
PRE7g7-FBA1-NRg-3	PRE7g7-FBA1-NRg-3	PRE7g7	FBA1-NRg-3	1.02636509729018	0.688143952346349	0.861311876285694	0.858606975307409	0.169126795892184	-0.0562334590018174
PRE7g7-CDC42-TRg-6	PRE7g7-CDC42-TRg-6	PRE7g7	CDC42-TRg-6	NA	NA	NA	NA	NA	NA
PRE7g7-CDC42-TRg-7	PRE7g7-CDC42-TRg-7	PRE7g7	CDC42-TRg-7	0.981501265251762	0.874391055751036	0.782177016183337	0.879356445728712	0.0997548514604465	0.13582091346018
PRE7g7-COG4-NRg-1	PRE7g7-COG4-NRg-1	PRE7g7	COG4-NRg-1	0.756823197068686	0.711857966957634	0.642015969034005	0.703565711020109	0.0578510676967321	0.00210945035981813
PRE7g7-ATP3-NRg-3	PRE7g7-ATP3-NRg-3	PRE7g7	ATP3-NRg-3	1.18612026137496	1.04383211656394	1.05219544814643	1.09404927536177	0.0798453892085779	0.0451489219892476
PRE7g7-ATP3-NRg-2	PRE7g7-ATP3-NRg-2	PRE7g7	ATP3-NRg-2	1.02014749997763	1.10040417948657	1.07035924340267	1.06363697428896	0.0405484318806266	0.0220342091538874
PRE7g7-SMP3-TRg-5	PRE7g7-SMP3-TRg-5	PRE7g7	SMP3-TRg-5	1.11047983268936	1.01118332769165	0.977906864376306	1.03319000825244	0.0689718672634846	0.0983742018778435
PRE7g7-CFT2-NRg-2	PRE7g7-CFT2-NRg-2	PRE7g7	CFT2-NRg-2	0.993800499811191	0.908599875938302	0.907247615044776	0.936549330264757	0.0495855771692434	0.0435870402525432
PRE7g7-FAS2-TRg-5	PRE7g7-FAS2-TRg-5	PRE7g7	FAS2-TRg-5	1.12728445903336	1.02709216202329	0.941003959202016	1.03179352675289	0.0932291975568493	0.0221895155406804
PRE7g7-DBP2-NRg-3	PRE7g7-DBP2-NRg-3	PRE7g7	DBP2-NRg-3	1.18635635649676	1.04509045227546	1.06794082498963	1.09979587792062	0.0758292306554181	0.0882007430850502
PRE7g7-DBP2-NRg-2	PRE7g7-DBP2-NRg-2	PRE7g7	DBP2-NRg-2	1.07554836429648	1.05590580775509	1.10847606336231	1.07997674513796	0.0265634309024636	0.140839576306912
PRE7g7-MPS2-NRg-4	PRE7g7-MPS2-NRg-4	PRE7g7	MPS2-NRg-4	0.863803245745004	0.639900186935833	0.871575966328476	0.791759799669771	0.131571692552362	-0.0187549365173606
PRE7g7-ARC35-TRg-2	PRE7g7-ARC35-TRg-2	PRE7g7	ARC35-TRg-2	0.857612395150351	0.932360712661147	0.95127765753438	0.913750255115293	0.0495283473570115	0.0157649569098817
PRE7g7-ARC35-TRg-5	PRE7g7-ARC35-TRg-5	PRE7g7	ARC35-TRg-5	0.123038516829416	0.117568781649571	-0.045600641581973	0.0650022189656715	0.0958239222309632	-0.193050086726434
PRE7g7-MRD1-TRg-1	PRE7g7-MRD1-TRg-1	PRE7g7	MRD1-TRg-1	0.903170306997983	0.758610756908944	0.897937931981284	0.85323966529607	0.0819927872680469	-0.0125424340623728
PRE7g7-RLP7-TRg-1	PRE7g7-RLP7-TRg-1	PRE7g7	RLP7-TRg-1	0.929123236416117	1.02562079694502	0.936836776153708	0.963860269838282	0.053625056691789	0.0272172641742029
PRE7g7-SPC34-TRg-1	PRE7g7-SPC34-TRg-1	PRE7g7	SPC34-TRg-1	1.00077462119427	0.963900021500192	0.986384244890019	0.983686295861493	0.0185847577969137	0.0627816554937238
PRE7g7-CDC45-TRg-2	PRE7g7-CDC45-TRg-2	PRE7g7	CDC45-TRg-2	1.14901438245537	1.02231707936564	0.966484117337793	1.04593852638627	0.093529695768159	0.0941696290606753
PRE7g7-GCD6-TRg-3	PRE7g7-GCD6-TRg-3	PRE7g7	GCD6-TRg-3	1.05621913674066	1.18630168943375	0.927648650557392	1.0567231589106	0.129327256055151	0.0580986893585127
PRE7g7-GCD6-TRg-4	PRE7g7-GCD6-TRg-4	PRE7g7	GCD6-TRg-4	1.22686973962588	0.866922652884901	0.992481712457194	1.02875803498932	0.182694978025314	0.00557371557009478
PRE7g7-YPT6-NRg-2	PRE7g7-YPT6-NRg-2	PRE7g7	YPT6-NRg-2	0.274299029363273	0.278266866689995	0.548566087388105	0.367043994480458	0.157215261960925	-0.0121791726162315
PRE7g7-RPS13-TRg-2	PRE7g7-RPS13-TRg-2	PRE7g7	RPS13-TRg-2	0.979721136786828	1.11870452853684	0.862303054171235	0.986909573164967	0.128351798691664	0.0371149257027436
PRE7g7-IPI3-TRg-3	PRE7g7-IPI3-TRg-3	PRE7g7	IPI3-TRg-3	1.02158755425962	0.928128608186805	0.941718667045571	0.963811609830666	0.0504947248823046	-0.00371977138667801
PRE7g7-TIF5-NRg-9	PRE7g7-TIF5-NRg-9	PRE7g7	TIF5-NRg-9	1.03592979204837	0.862596186915436	0.952629555419285	0.950385178127696	0.0866885954965518	0.0289664935703488
PRE7g7-TIF5-NRg-7	PRE7g7-TIF5-NRg-7	PRE7g7	TIF5-NRg-7	0.874704206671859	NA	1.01780588725012	NA	NA	NA
PRE7g7-TIF5-NRg-6	PRE7g7-TIF5-NRg-6	PRE7g7	TIF5-NRg-6	0.981047428889107	0.994628658886992	0.841767503330719	0.939147863702272	0.0846068164608152	0.0162558864568502
PRE7g7-NAB3-TRg-3	PRE7g7-NAB3-TRg-3	PRE7g7	NAB3-TRg-3	0.861653488629887	0.79806467522575	0.788970029547921	0.816229397801186	0.0396003682522255	0.0623982666604147
PRE7g7-GCD2-TRg-1	PRE7g7-GCD2-TRg-1	PRE7g7	GCD2-TRg-1	1.02396181126973	0.844084837374082	0.899026748514621	0.92235779905281	0.0921801761436548	-0.0678407774884188
PRE7g7-UBA1-TRg-2	PRE7g7-UBA1-TRg-2	PRE7g7	UBA1-TRg-2	1.04288192004664	1.25168292019294	1.03495068417641	1.10983850813866	0.122904857710652	0.107324718142883
PRE7g7-SLD3-TRg-6	PRE7g7-SLD3-TRg-6	PRE7g7	SLD3-TRg-6	1.03000632196671	1.14064663501911	1.05687598998826	1.07584298232469	0.0577072769830718	0.237310262734
PRE7g7-LCB1-TRg-5	PRE7g7-LCB1-TRg-5	PRE7g7	LCB1-TRg-5	0.993993994830915	1.03180928365382	0.98867802985923	1.00482710278132	0.0235179385655349	-0.0493542454471592
PRE7g7-TOA2-TRg-6	PRE7g7-TOA2-TRg-6	PRE7g7	TOA2-TRg-6	1.09281061076605	0.856727680152256	0.924194044657857	0.957910778525388	0.121599346786156	0.128375820468496
PRE7g7-TOA2-TRg-1	PRE7g7-TOA2-TRg-1	PRE7g7	TOA2-TRg-1	0.93321078453567	0.960967921795591	0.95868997603944	0.9509562274569	0.0154101530677009	0.0265741531878163
PRE7g7-TOA2-TRg-3	PRE7g7-TOA2-TRg-3	PRE7g7	TOA2-TRg-3	0.787083622563355	NA	0.720142809427777	NA	NA	NA
PRE7g7-LSM2-TRg-1	PRE7g7-LSM2-TRg-1	PRE7g7	LSM2-TRg-1	1.14843363430044	0.828383629047122	0.880826321111143	0.952547861486234	0.17165659317659	-0.0707367863500111
PRE7g7-YML6-TRg-13	PRE7g7-YML6-TRg-13	PRE7g7	YML6-TRg-13	1.0376813518445	1.09923644095204	1.01148760173434	1.04946846484363	0.0450462731050444	0.160089086854437
PRE7g7-YML6-TRg-12	PRE7g7-YML6-TRg-12	PRE7g7	YML6-TRg-12	1.01656387433157	0.871634067163539	0.872470846995755	0.920222929496953	0.0834347546819742	-0.0126721313102078
PRE7g7-UTP15-NRg-1	PRE7g7-UTP15-NRg-1	PRE7g7	UTP15-NRg-1	1.05040367310837	0.794543408630654	0.857871010079331	0.900939363939452	0.133256448484932	-0.0172180925016714
PRE7g7-TIF6-NRg-8	PRE7g7-TIF6-NRg-8	PRE7g7	TIF6-NRg-8	0.945974619455507	0.820191204474425	0.863006902702521	0.876390908877484	0.0639508841771902	0.0685018963786722
PRE7g7-SUP35-NRg-1	PRE7g7-SUP35-NRg-1	PRE7g7	SUP35-NRg-1	0.872476472718003	0.812907703098667	0.902987824066888	0.862790666627853	0.0458144974666787	0.00138469523858387
PRE7g7-MPP10-NRg-1	PRE7g7-MPP10-NRg-1	PRE7g7	MPP10-NRg-1	0.974295344871756	1.1438419661695	1.04259185638243	1.05357638914123	0.0853053876863429	0.0727547053859362
PRE7g7-SWI3-TRg-7	PRE7g7-SWI3-TRg-7	PRE7g7	SWI3-TRg-7	0.56875649835044	0.793142335011774	0.633728264893367	0.66520903275186	0.115457914333631	-0.273155887923789
PRE7g7-SSN3-NRg-2	PRE7g7-SSN3-NRg-2	PRE7g7	SSN3-NRg-2	0.968669420510668	0.90098345320063	0.781402734590032	0.88368520276711	0.0948241794848241	-0.0646974655809121
PRE7g7-SEC13-NRg-7	PRE7g7-SEC13-NRg-7	PRE7g7	SEC13-NRg-7	0.633202726051413	0.686798158533878	0.667424161997145	0.662475015527479	0.0271383148671628	-0.150825692365582
PRE7g7-RPS15-NRg-3	PRE7g7-RPS15-NRg-3	PRE7g7	RPS15-NRg-3	0.739922271986852	0.556321689845557	0.558870555405711	0.61837150574604	0.1052737657691	-0.118089350880598
PRE7g7-RPL3-TRg-2	PRE7g7-RPL3-TRg-2	PRE7g7	RPL3-TRg-2	1.06781866412673	1.0794686585756	0.94145769244241	1.02958167171492	0.0765395805108732	0.042238020586304
PRE7g7-FBA1-NRg-2	PRE7g7-FBA1-NRg-2	PRE7g7	FBA1-NRg-2	0.927972219373127	0.989283116917475	0.880270240486614	0.932508525592405	0.0546478303550913	-0.0199075074964461
PRE7g7-FBA1-NRg-1	PRE7g7-FBA1-NRg-1	PRE7g7	FBA1-NRg-1	1.15554389512183	0.938885249437165	1.16489344827349	1.08644086427749	0.127872390058271	0.131787673215875
PRE7g7-FBA1-NRg-5	PRE7g7-FBA1-NRg-5	PRE7g7	FBA1-NRg-5	0.855380804239907	0.912536783044185	0.994608633869819	0.92084207371797	0.069984502039709	-0.0310002420906164
PRE7g7-DAM1-TRg-2	PRE7g7-DAM1-TRg-2	PRE7g7	DAM1-TRg-2	0.725218289075939	0.442050150768194	0.805113442407142	0.657460627417092	0.190780145636367	-0.0426859393087379
PRE7g7-NHP2-TRg-2	PRE7g7-NHP2-TRg-2	PRE7g7	NHP2-TRg-2	1.14791378925105	1.0043122601767	1.03047935156043	1.06090180032939	0.0764819836951696	0.086282973900064
PRE7g7-HCA4-NRg-6	PRE7g7-HCA4-NRg-6	PRE7g7	HCA4-NRg-6	0.990546790176432	0.985582134209955	0.850984735803062	0.94237122006315	0.0791819365845567	0.0294808037213156
PRE7g7-PRE3-TRg-4	PRE7g7-PRE3-TRg-4	PRE7g7	PRE3-TRg-4	0.45937171410379	0.527600073050794	0.671676720171537	0.552882835775374	0.108387118554729	-0.22867191943357
PRE7g7-DBP5-NRg-4	PRE7g7-DBP5-NRg-4	PRE7g7	DBP5-NRg-4	0.904713117494158	0.846423746206826	0.949996777060655	0.90037788025388	0.0519224314868747	-0.00847007058597449
PRE7g7-SPT6-NRg-4	PRE7g7-SPT6-NRg-4	PRE7g7	SPT6-NRg-4	0.774116098005518	0.889676560119699	0.805210251041107	0.823000969722108	0.0597991417530443	0.0364859454383034
PRE7g7-SPT6-NRg-2	PRE7g7-SPT6-NRg-2	PRE7g7	SPT6-NRg-2	0.832218672200439	0.896322946057329	0.834570386305682	0.854370668187817	0.0363507613900833	-0.00628223942375938
PRE7g7-RPL18A-TRg-4	PRE7g7-RPL18A-TRg-4	PRE7g7	RPL18A-TRg-4	0.909254691552122	0.919423524369979	0.803761775985812	0.877479997302638	0.0640439958607109	-0.0692742198325326
PRE7g7-KSH1-TRg-1	PRE7g7-KSH1-TRg-1	PRE7g7	KSH1-TRg-1	0.940501279046582	1.07384780722203	0.877967695660655	0.964105593976422	0.100050623630262	0.0103613209736092
PRE7g7-KSH1-TRg-3	PRE7g7-KSH1-TRg-3	PRE7g7	KSH1-TRg-3	0.911066538533535	0.916669913996057	0.978376111121772	0.935370854550455	0.0373488758025876	0.0981559252294013
PRE7g7-IPI3-NRg-1	PRE7g7-IPI3-NRg-1	PRE7g7	IPI3-NRg-1	0.946134615598143	0.844634510834004	1.09361332845371	0.961460818295287	0.125194977026487	0.0299549058950239
PRE7g7-PGA2-TRg-8	PRE7g7-PGA2-TRg-8	PRE7g7	PGA2-TRg-8	1.06193625260935	1.00147770289978	1.08893929199269	1.05078441583394	0.0447845396232135	0.140365783666528
PRE7g7-RPL18A-TRg-2	PRE7g7-RPL18A-TRg-2	PRE7g7	RPL18A-TRg-2	NA	NA	0.858952742548808	NA	NA	NA
PRE7g7-RPL33A-NRg-6	PRE7g7-RPL33A-NRg-6	PRE7g7	RPL33A-NRg-6	0.672628664739177	0.787181718162381	0.566957574777774	0.675589319226444	0.110141919533916	-0.239759681737319
PRE7g7-TAF12-NRg-2	PRE7g7-TAF12-NRg-2	PRE7g7	TAF12-NRg-2	0.811499082070975	0.790864265795986	0.8741767665834	0.825513371483454	0.0433882867565166	-0.123603911779421
PRE7g7-USE1-TRg-5	PRE7g7-USE1-TRg-5	PRE7g7	USE1-TRg-5	1.14437365638492	0.953700730113497	1.03468677389027	1.04425372012956	0.0956957995341801	0.0556541223060097
PRE7g7-YNL114C-TRg-1	PRE7g7-YNL114C-TRg-1	PRE7g7	YNL114C-TRg-1	1.04659053608133	0.92262515970981	1.03890746031609	1.00270771870241	0.0694598416670097	-0.00888100935812108
PRE7g7-SMC5-TRg-7	PRE7g7-SMC5-TRg-7	PRE7g7	SMC5-TRg-7	0.825714273514636	0.652290697847906	0.803882644116166	0.76062920515957	0.0944567580188812	-0.0437844136756522
PRE7g7-SMC5-TRg-6	PRE7g7-SMC5-TRg-6	PRE7g7	SMC5-TRg-6	1.06296052846671	1.13793725809912	1.05622125703121	1.08570634786568	0.0453586312925207	0.110883264410171
PRE7g7-RSC58-TRg-1	PRE7g7-RSC58-TRg-1	PRE7g7	RSC58-TRg-1	0.98081054940603	0.931473166802865	0.955339348031624	0.95587435474684	0.0246730420635916	0.0269596539896625
PRE7g7-CTF13-TRg-2	PRE7g7-CTF13-TRg-2	PRE7g7	CTF13-TRg-2	0.836789225587485	0.975011172423437	0.910273025730367	0.907357807913763	0.069157071351879	0.0680717671673408
PRE7g7-NAB2-NRg-2	PRE7g7-NAB2-NRg-2	PRE7g7	NAB2-NRg-2	0.848861431847397	0.712355339542567	0.804194075151026	0.78847028218033	0.0695981792730432	-0.0182303195665919
PRE7g7-MCM7-TRg-4	PRE7g7-MCM7-TRg-4	PRE7g7	MCM7-TRg-4	0.863654323482944	1.01711525528983	0.872676253235656	0.917815277336142	0.0861145343151628	0.0346592463057824
PRE7g7-BCP1-NRg-5	PRE7g7-BCP1-NRg-5	PRE7g7	BCP1-NRg-5	0.782905462962218	0.552156512976735	0.698473664282442	0.677845213407132	0.116749386375205	0.0589734741873842
PRE7g7-STU2-TRg-3	PRE7g7-STU2-TRg-3	PRE7g7	STU2-TRg-3	0.534996111302699	0.991892677569922	0.986770519289406	0.837886436054009	0.262323218086635	-0.0281794974756425
PRE7g7-SEC21-NRg-6	PRE7g7-SEC21-NRg-6	PRE7g7	SEC21-NRg-6	0.898920079961337	0.973134578550665	1.05028015909152	0.974111605867841	0.0756847694411353	0.269584674536356
PRE7g7-SEC21-NRg-3	PRE7g7-SEC21-NRg-3	PRE7g7	SEC21-NRg-3	0.826165227675116	0.596765842909641	0.716800329651346	0.713243800078701	0.114741039343582	0.173847958525722
PRE7g7-RPL1B-TRg-3	PRE7g7-RPL1B-TRg-3	PRE7g7	RPL1B-TRg-3	0.962650252833372	0.703602139790779	1.05603838680039	0.907430259808181	0.182591792734043	-0.0136876007295189
PRE7g7-SEC20-NRg-2	PRE7g7-SEC20-NRg-2	PRE7g7	SEC20-NRg-2	1.03188361414998	1.1467122175496	0.912157942275583	1.03025125799172	0.117285657487606	0.0487874667047511
PRE7g7-VMA3-NRg-2	PRE7g7-VMA3-NRg-2	PRE7g7	VMA3-NRg-2	0.875538257348452	0.960594548339878	0.796507982016272	0.877546929234867	0.0820617230140109	0.0114467334338708
PRE7g7-SEC23-NRg-5	PRE7g7-SEC23-NRg-5	PRE7g7	SEC23-NRg-5	1.10118722392521	0.777570378512382	0.799673795526551	0.892810465988048	0.180797663694053	0.0407307277363809
PRE7g7-CDC28-TRg-4	PRE7g7-CDC28-TRg-4	PRE7g7	CDC28-TRg-4	0.875820171385111	0.905463358336068	0.949405613263351	0.910229714328177	0.0370235455647698	0.0771650904412443
PRE7g7-RPN12-NRg-11	PRE7g7-RPN12-NRg-11	PRE7g7	RPN12-NRg-11	0.962488710583962	0.952252564109024	0.76223951391838	0.892326929537122	0.112775203171782	0.195222029013959
PRE7g7-PUP3-TRg-3	PRE7g7-PUP3-TRg-3	PRE7g7	PUP3-TRg-3	1.17278039839042	1.01923485872264	0.930365594532424	1.04079361721516	0.122636941144102	0.234849524401068
PRE7g7-SEC31-TRg-2	PRE7g7-SEC31-TRg-2	PRE7g7	SEC31-TRg-2	1.01992973411232	0.914627934934943	0.927121708843095	0.953893125963454	0.0575295472646237	-0.0130522800008991
PRE7g7-SED5-TRg-6	PRE7g7-SED5-TRg-6	PRE7g7	SED5-TRg-6	0.881299869317072	1.14628535231175	0.876417663091765	0.968000961573529	0.15441810764959	0.158624342576538
PRE7g7-SED5-TRg-5	PRE7g7-SED5-TRg-5	PRE7g7	SED5-TRg-5	0.927726380193759	0.727445708866436	0.934368780299077	0.863180289786424	0.11759650382955	0.0506320510495634
PRE7g7-RPL33A-TRg-1	PRE7g7-RPL33A-TRg-1	PRE7g7	RPL33A-TRg-1	0.851945422127681	0.978911330961138	1.03900559461051	0.956620782566442	0.0955014578062992	-0.0180943849228485
PRE7g7-RPL33A-TRg-2	PRE7g7-RPL33A-TRg-2	PRE7g7	RPL33A-TRg-2	0.925375101924523	0.916935671896372	0.801155405806973	0.881155393209289	0.0694104061584289	-0.079881341663027
PRE7g7-MRPL11-TRg-2	PRE7g7-MRPL11-TRg-2	PRE7g7	MRPL11-TRg-2	0.982531594002222	0.954667620514271	1.03192554982072	0.98970825477907	0.0391257620387065	-0.0480095179667577
PRE7g7-RTP1-NRg-2	PRE7g7-RTP1-NRg-2	PRE7g7	RTP1-NRg-2	0.844907447268563	0.729863427077396	0.889406921497986	0.821392598614649	0.0823300840118336	-0.0532552482117697
PRE7g7-NUG1-TRg-2	PRE7g7-NUG1-TRg-2	PRE7g7	NUG1-TRg-2	1.08318332857581	0.936967430591058	1.15261277529878	1.05758784482188	0.110077587477998	0.0868225590579818
PRE7g7-VPH2-TRg-4	PRE7g7-VPH2-TRg-4	PRE7g7	VPH2-TRg-4	0.837818055168728	1.11349975591643	0.890412325578132	0.947243378887762	0.14636402050025	0.0411249215421203
PRE7g7-COP1-NRg-3	PRE7g7-COP1-NRg-3	PRE7g7	COP1-NRg-3	0.98616235458402	1.20324129989308	0.874419294691223	1.02127431638944	0.167199327667941	0.159146146264994
PRE7g7-CRM1-NRg-1	PRE7g7-CRM1-NRg-1	PRE7g7	CRM1-NRg-1	0.848049525064086	0.87139019368246	0.894679972794304	0.871373230513616	0.0233152284932395	-0.0674549439721845
PRE7g7-RPL5-NRg-4	PRE7g7-RPL5-NRg-4	PRE7g7	RPL5-NRg-4	NA	0.194021555938895	0.52116655224806	NA	NA	NA
PRE7g7-SNU13-NRg-4	PRE7g7-SNU13-NRg-4	PRE7g7	SNU13-NRg-4	0.783750740968232	0.925514039261914	0.860428761795627	0.856564514008591	0.0709606052256854	-0.029089839070977
PRE7g7-PFS2-TRg-3	PRE7g7-PFS2-TRg-3	PRE7g7	PFS2-TRg-3	0.978585141239659	0.842442872268581	0.843895624301117	0.888307879269785	0.0781857764794842	0.0118317724172833
PRE7g7-MPP10-TRg-2	PRE7g7-MPP10-TRg-2	PRE7g7	MPP10-TRg-2	1.14979017338584	0.977094987900384	0.894252287377644	1.00704581622129	0.13037519658361	0.0664995830404259
PRE7g7-TSR4-NRg-2	PRE7g7-TSR4-NRg-2	PRE7g7	TSR4-NRg-2	1.07816856643017	1.09727733958089	0.881757699650269	1.01906786855377	0.119297309969938	0.0663587588392408
PRE7g7-RSC2-TRg-1	PRE7g7-RSC2-TRg-1	PRE7g7	RSC2-TRg-1	0.966178157473374	0.87337026281633	0.823137801073405	0.887562073787703	0.0725685297752612	0.013684431840378
PRE7g7-SEC65-TRg-2	PRE7g7-SEC65-TRg-2	PRE7g7	SEC65-TRg-2	0.921770818421893	0.979850960545934	0.989186117250259	0.963602632072695	0.0365268635754587	0.0597922300255539
PRE7g7-SMI1-NRg-1	PRE7g7-SMI1-NRg-1	PRE7g7	SMI1-NRg-1	0.922131721613204	0.987913511075707	0.899574686635214	0.936539973108042	0.0458980964663668	-0.00460591141777367
PRE7g7-RTT105-NRg-4	PRE7g7-RTT105-NRg-4	PRE7g7	RTT105-NRg-4	1.01538708973787	0.936188375835778	0.942806478781324	0.964793981451658	0.0439396947667459	0.0195514205872586
PRE7g7-VMA5-TRg-3	PRE7g7-VMA5-TRg-3	PRE7g7	VMA5-TRg-3	0.895181164519747	0.858986643120461	1.01791844271902	0.924028750119741	0.0833004599454327	-0.00798780230345197
PRE7g7-VMA5-TRg-5	PRE7g7-VMA5-TRg-5	PRE7g7	VMA5-TRg-5	0.973895888444441	1.01753596234312	0.892976551486428	0.961469467424663	0.0632026396819157	-0.0126682007203801
PRE7g7-RRP1-TRg-3	PRE7g7-RRP1-TRg-3	PRE7g7	RRP1-TRg-3	1.09034935282909	1.38757527884176	0.946896356075649	1.1416069959155	0.224766518244276	0.147136050233251
PRE7g7-CLC1-TRg-2	PRE7g7-CLC1-TRg-2	PRE7g7	CLC1-TRg-2	0.98738549315518	0.753935843447362	0.822305009666388	0.854542115422977	0.120017115353798	-0.088070544039357
PRE7g7-GCD6-NRg-1	PRE7g7-GCD6-NRg-1	PRE7g7	GCD6-NRg-1	0.990142551366037	0.946668418602564	0.89257704967923	0.94312933988261	0.048878938086758	-0.0157468752991676
PRE7g7-GCD6-NRg-2	PRE7g7-GCD6-NRg-2	PRE7g7	GCD6-NRg-2	1.04503408980955	0.971122241841701	1.04545461680064	1.0205369828173	0.0427949375510898	0.0548284547890957
PRE7g7-PXR1-TRg-1	PRE7g7-PXR1-TRg-1	PRE7g7	PXR1-TRg-1	0.977104854939858	1.00755542436556	0.909990986081155	0.964883755128857	0.0499171449992938	0.0432470748563829
PRE7g7-CDC14-NRg-1	PRE7g7-CDC14-NRg-1	PRE7g7	CDC14-NRg-1	0.984901220836309	1.05779597945087	1.01227346248518	1.01832355425745	0.0368220608631345	0.0510704727724355
PRE7g7-PCF11-TRg-6	PRE7g7-PCF11-TRg-6	PRE7g7	PCF11-TRg-6	0.828225852101052	0.802043993122983	0.580062128142273	0.736777324455436	0.136349228092761	0.0628118692768483
PRE7g7-PCF11-TRg-5	PRE7g7-PCF11-TRg-5	PRE7g7	PCF11-TRg-5	0.728417947188957	0.857544916789745	0.709616025044894	0.765192963007866	0.0805297497486218	0.0641194348642682
PRE7g7-PCF11-TRg-4	PRE7g7-PCF11-TRg-4	PRE7g7	PCF11-TRg-4	0.517551693885427	0.568454438404817	0.54916244517485	0.545056192488365	0.0256986056673414	-0.0247738425765283
PRE7g7-SEC31-NRg-1	PRE7g7-SEC31-NRg-1	PRE7g7	SEC31-NRg-1	0.377820675748143	0.733868829971728	0.828257535038305	0.646649013586059	0.23754749699704	-0.0284261643491402
PRE7g7-RRP5-NRg-1	PRE7g7-RRP5-NRg-1	PRE7g7	RRP5-NRg-1	1.06168538336288	1.04305667232117	0.899336139296904	1.00135939832698	0.0888443372202635	0.0318782253406118
PRE7g7-PRE10-TRg-5	PRE7g7-PRE10-TRg-5	PRE7g7	PRE10-TRg-5	0.881439822936822	0.978283000450928	0.995450469153223	0.951724430846991	0.0614705220184902	-0.0731182967317127
PRE7g7-PRE10-TRg-1	PRE7g7-PRE10-TRg-1	PRE7g7	PRE10-TRg-1	1.01737410082033	0.964557529608726	0.953998102860751	0.978643244429937	0.0339548936217092	-0.0119303479064903
PRE7g7-RPS5-TRg-2	PRE7g7-RPS5-TRg-2	PRE7g7	RPS5-TRg-2	0.616009939124721	0.677980966349481	0.499837213564982	0.597942706346394	0.0904357110838183	-0.202039148665644
PRE7g7-NSP1-TRg-4	PRE7g7-NSP1-TRg-4	PRE7g7	NSP1-TRg-4	1.04975296946442	0.902875152063756	0.996024660730776	0.982884260752983	0.0743153812799054	0.0063026085374297
PRE7g7-PRP38-TRg-4	PRE7g7-PRP38-TRg-4	PRE7g7	PRP38-TRg-4	1.10001007450338	1.0418314210631	1.00003586680993	1.04729245412547	0.0502103347187048	0.0217970656410729
PRE7g7-RCF1-NRg-5	PRE7g7-RCF1-NRg-5	PRE7g7	RCF1-NRg-5	0.772199755943591	0.763615866672725	0.844374250295802	0.793396624304039	0.0443560542944325	-0.0097588694445131
PRE7g7-RSC3-TRg-4	PRE7g7-RSC3-TRg-4	PRE7g7	RSC3-TRg-4	0.801877672607886	0.990783199786016	0.87719118129356	0.889950684562487	0.0950969412881622	0.0135037220577328
PRE7g7-RSC3-TRg-5	PRE7g7-RSC3-TRg-5	PRE7g7	RSC3-TRg-5	0.924064954035541	1.13188007689444	0.964734948216367	1.00689332638212	0.110135271186801	0.119619165437727
PRE7g7-RSC3-TRg-6	PRE7g7-RSC3-TRg-6	PRE7g7	RSC3-TRg-6	1.04844070293942	0.822204315363301	0.990952386909558	0.953865801737427	0.117589484502954	0.0874393451886312
PRE7g7-HTA1-NRg-12	PRE7g7-HTA1-NRg-12	PRE7g7	HTA1-NRg-12	0.939477757135057	0.887905642461539	1.0193188053435	0.948900734980032	0.066211398023758	0.0534708301324291
PRE7g7-HTA1-NRg-11	PRE7g7-HTA1-NRg-11	PRE7g7	HTA1-NRg-11	0.866203686786759	1.04719777091534	0.801830085069784	0.905077180923961	0.127219050162022	0.0292236714422982
PRE7g7-UTP23-TRg-2	PRE7g7-UTP23-TRg-2	PRE7g7	UTP23-TRg-2	0.787978416972411	1.04680071520389	1.01811767972396	0.950965603966755	0.141877751865232	-0.0113712325639017
PRE7g7-GCD7-NRg-1	PRE7g7-GCD7-NRg-1	PRE7g7	GCD7-NRg-1	0.823064354484201	0.859868316782219	1.02289141433596	0.90194136186746	0.106349984975589	0.0262306096917213
PRE7g7-GCD7-NRg-2	PRE7g7-GCD7-NRg-2	PRE7g7	GCD7-NRg-2	1.11731558467296	1.05343322034792	0.956446919751722	1.0423985749242	0.081000027087067	0.0262804764379816
PRE7g7-GCD7-NRg-6	PRE7g7-GCD7-NRg-6	PRE7g7	GCD7-NRg-6	0.984233231130693	1.07277571875832	0.81553560413473	0.957514851341246	0.130684823169405	0.000108172145823149
PRE7g7-GAL11-NRg-2	PRE7g7-GAL11-NRg-2	PRE7g7	GAL11-NRg-2	0.976086649184735	0.889437938109415	0.992708454662609	0.95274434731892	0.0554513046698364	-0.0628492592860491
PRE7g7-GAL11-NRg-9	PRE7g7-GAL11-NRg-9	PRE7g7	GAL11-NRg-9	0.892244974369969	0.762361903780934	0.88756483130561	0.847390569818838	0.073674157415709	-0.0965732555735668
PRE7g7-PHO4-TRg-5	PRE7g7-PHO4-TRg-5	PRE7g7	PHO4-TRg-5	0.874182524946177	0.666522447603822	0.809440847170518	0.783381939906839	0.106254303048352	0.0524888159890666
PRE7g7-SNP1-NRg-3	PRE7g7-SNP1-NRg-3	PRE7g7	SNP1-NRg-3	0.834705608063988	1.06465154625036	0.929302371718441	0.942886508677597	0.115573267691092	-0.0369592412601542
PRE7g7-RPC37-TRg-5	PRE7g7-RPC37-TRg-5	PRE7g7	RPC37-TRg-5	0.948631147626269	1.10174208169167	1.05744232278806	1.03593851736867	0.0787880052306916	0.076953716813583
PRE7g7-CRM1-TRg-5	PRE7g7-CRM1-TRg-5	PRE7g7	CRM1-TRg-5	1.09873328257411	0.690029714984016	1.04508992162106	0.944617639726395	0.2221050677316	0.00458735271934829
PRE7g7-CRM1-TRg-2	PRE7g7-CRM1-TRg-2	PRE7g7	CRM1-TRg-2	0.820633078287392	0.977191444572442	0.905521167028274	0.901115229962703	0.0783721233891891	-0.0434003762846455
PRE7g7-ASK1-TRg-7	PRE7g7-ASK1-TRg-7	PRE7g7	ASK1-TRg-7	0.437670976285951	0.568005006717272	0.314609129094104	0.440095037365776	0.126715329590358	-0.160341500028314
PRE7g7-STU2-NRg-4	PRE7g7-STU2-NRg-4	PRE7g7	STU2-NRg-4	0.960736836679195	0.79236493301451	0.935242030649482	0.896114600114396	0.0907496079943376	-0.0247978667931185
PRE7g7-NEO1-NRg-3	PRE7g7-NEO1-NRg-3	PRE7g7	NEO1-NRg-3	0.686337673163575	0.793144872947347	0.672016903231354	0.717166483114092	0.0661876718438064	0.0671663864589215
PRE7g7-GAL11-TRg-5	PRE7g7-GAL11-TRg-5	PRE7g7	GAL11-TRg-5	1.042446438731	0.863701422637987	0.666335264393244	0.857494375254079	0.188132398707272	-0.118240182347273
PRE7g7-GAL11-TRg-7	PRE7g7-GAL11-TRg-7	PRE7g7	GAL11-TRg-7	0.752567605683359	0.864309698021965	0.773686851232096	0.796854718312473	0.0593644367348239	-0.163936023520041
PRE7g7-SAM50-NRg-3	PRE7g7-SAM50-NRg-3	PRE7g7	SAM50-NRg-3	1.03302309276117	0.916495429741095	0.995869426468506	0.981795982990257	0.0595249562850042	-0.0444073693388595
PRE7g7-CSL4-TRg-2	PRE7g7-CSL4-TRg-2	PRE7g7	CSL4-TRg-2	1.13255411469886	1.04991782276254	1.15310624315927	1.11185939354022	0.0546183681454213	0.120678528106159
PRE7g7-CCT5-TRg-2	PRE7g7-CCT5-TRg-2	PRE7g7	CCT5-TRg-2	1.21723598974871	0.75515418009353	1.04888973215852	1.00709330066692	0.233859158400147	0.0103235186795152
PRE7g7-POL30-NRg-1	PRE7g7-POL30-NRg-1	PRE7g7	POL30-NRg-1	0.897051016914255	0.767506465047315	0.746119677923166	0.803559053294912	0.0816695115200515	-0.0956564017904445
PRE7g7-MED4-TRg-4	PRE7g7-MED4-TRg-4	PRE7g7	MED4-TRg-4	0.806626921448628	0.765834283651776	0.709520931397432	0.760660712165945	0.0487592832945172	-0.146006423430835
PRE7g7-MED4-TRg-3	PRE7g7-MED4-TRg-3	PRE7g7	MED4-TRg-3	0.821753069558329	0.614129399482062	0.8964701142509	0.777450861097097	0.14629109357699	-0.137435573679586
PRE7g7-MED4-TRg-2	PRE7g7-MED4-TRg-2	PRE7g7	MED4-TRg-2	1.0058777563797	0.774393425949406	0.716471861914542	0.832247681414549	0.153131574452703	-0.088677455704489
PRE7g7-GDI1-TRg-4	PRE7g7-GDI1-TRg-4	PRE7g7	GDI1-TRg-4	0.9231874474684	NA	0.826828086721717	NA	NA	NA
PRE7g7-GDI1-TRg-3	PRE7g7-GDI1-TRg-3	PRE7g7	GDI1-TRg-3	0.856574734473966	0.982685038780723	0.750662584428935	0.863307452561208	0.116157659887278	0.0327274538067575
PRE7g7-REB1-TRg-6	PRE7g7-REB1-TRg-6	PRE7g7	REB1-TRg-6	0.73284987480227	0.359641411467574	0.663012789023145	0.585168025097663	0.198408655882554	0.00373036804126325
PRE7g7-MRPL37-NRg-2	PRE7g7-MRPL37-NRg-2	PRE7g7	MRPL37-NRg-2	1.10081852424342	0.903716046932043	0.851415784365763	0.951983451847075	0.131520866966214	-0.0341284769654856
PRE7g7-NOC3-TRg-3	PRE7g7-NOC3-TRg-3	PRE7g7	NOC3-TRg-3	1.04332097393152	0.846755887254315	0.938593200660792	0.942890020615543	0.098352962951795	-0.0110504158413304
PRE7g7-SPC97-TRg-3	PRE7g7-SPC97-TRg-3	PRE7g7	SPC97-TRg-3	0.358880906417821	0.532474035615759	0.491102275850156	0.460819072627912	0.0906722003936859	-0.0615338987819661
PRE7g7-IPP1-TRg-3	PRE7g7-IPP1-TRg-3	PRE7g7	IPP1-TRg-3	1.02461945546757	1.03978678865142	0.885826127292945	0.983410790470646	0.0848503792838107	-0.000834313291346533
PRE7g7-IPP1-TRg-2	PRE7g7-IPP1-TRg-2	PRE7g7	IPP1-TRg-2	0.954748059734504	0.923498774182932	0.904404792770906	0.927550542229447	0.0254150300092112	-0.0221189011278139
PRE7g7-PTI1-TRg-3	PRE7g7-PTI1-TRg-3	PRE7g7	PTI1-TRg-3	0.732507669355387	0.624828985854724	0.659660135549239	0.67233226358645	0.054946445215797	0.096372278061399
PRE7g7-PTI1-TRg-5	PRE7g7-PTI1-TRg-5	PRE7g7	PTI1-TRg-5	0.697810886337597	0.548516067573846	0.84869322662147	0.698340060177638	0.1500892791714	0.0163778549200791
PRE7g7-RFC5-NRg-1	PRE7g7-RFC5-NRg-1	PRE7g7	RFC5-NRg-1	1.1118633969946	0.977657186030146	0.983736891329975	1.02441915811824	0.0757899194394133	0.0839247934970521
PRE7g7-CDC24-TRg-1	PRE7g7-CDC24-TRg-1	PRE7g7	CDC24-TRg-1	0.88633265435695	1.00821568085207	0.933327050163393	0.942625128457471	0.0614712024599704	-0.0673659167960168
PRE7g7-CDC24-TRg-3	PRE7g7-CDC24-TRg-3	PRE7g7	CDC24-TRg-3	1.07167691741334	0.946718367947857	1.00264961011256	1.00701496515792	0.0625935461100686	0.0644075841755455
PRE7g7-CDC24-TRg-5	PRE7g7-CDC24-TRg-5	PRE7g7	CDC24-TRg-5	1.01129661149152	0.985543705915624	0.9329343560297	0.976591557812282	0.0399407872608196	0.0514523025848126
PRE7g7-CDC24-TRg-6	PRE7g7-CDC24-TRg-6	PRE7g7	CDC24-TRg-6	0.794691335456156	1.0433345424584	0.867436889717647	0.901820922544069	0.12783801227392	-0.0267761214163819
PRE7g7-UTP23-TRg-6	PRE7g7-UTP23-TRg-6	PRE7g7	UTP23-TRg-6	1.13812694399501	1.017165447668	1.07897604459989	1.0780894787543	0.0604856214125823	0.0934679435429173
PRE7g7-UTP23-TRg-4	PRE7g7-UTP23-TRg-4	PRE7g7	UTP23-TRg-4	0.911722845488586	1.00271067037786	1.00772651213473	0.974053342667059	0.0540380220402191	0.06696841948313
PRE7g7-UTP23-TRg-1	PRE7g7-UTP23-TRg-1	PRE7g7	UTP23-TRg-1	0.915144718639108	0.885971731688224	0.847191999175982	0.882769483167771	0.0340893504968725	-0.030511272244829
PRE7g7-RHO3-NRg-4	PRE7g7-RHO3-NRg-4	PRE7g7	RHO3-NRg-4	1.2138178734186	0.944395268073236	0.844491146778331	1.00090142942339	0.191037345709159	0.0415116010548225
PRE7g7-TRS23-NRg-1	PRE7g7-TRS23-NRg-1	PRE7g7	TRS23-NRg-1	0.964918988243127	0.946020155869134	0.734766328296127	0.881901824136129	0.127772970805008	0.129995082438254
PRE7g7-TRS23-NRg-3	PRE7g7-TRS23-NRg-3	PRE7g7	TRS23-NRg-3	0.776522293290117	0.958273885449478	0.932798307637371	0.889198162125655	0.0984080272619958	0.167113314571275
PRE7g7-RSP5-TRg-2	PRE7g7-RSP5-TRg-2	PRE7g7	RSP5-TRg-2	1.0021075293377	1.19211075446304	1.00897299481537	1.06773042620537	0.107771207644577	0.0140547741121999
PRE7g7-RSP5-TRg-1	PRE7g7-RSP5-TRg-1	PRE7g7	RSP5-TRg-1	0.962105712157283	1.11405652537109	1.1594245789029	1.07852893881043	0.103345734544601	0.0448443461593233
PRE7g7-SDA1-NRg-1	PRE7g7-SDA1-NRg-1	PRE7g7	SDA1-NRg-1	1.10309389002978	1.02546873821968	0.85764465600591	0.995402428085123	0.125456442140516	0.0700290532731094
PRE7g7-KAP95-TRg-8	PRE7g7-KAP95-TRg-8	PRE7g7	KAP95-TRg-8	0.966380714917252	0.66415158688581	1.05118446363598	0.893905588479681	0.203440642167402	-0.0781819781256872
PRE7g7-ACO1-TRg-6	PRE7g7-ACO1-TRg-6	PRE7g7	ACO1-TRg-6	0.0569331536991565	0.14346963797155	0.617903724763087	0.272768838811265	0.302011105595952	-0.139874491657058
PRE7g7-HTA1-NRg-3	PRE7g7-HTA1-NRg-3	PRE7g7	HTA1-NRg-3	0.837985978036609	0.733642655138194	0.717326941283664	0.762985191486156	0.0654628835068827	-0.14280314041981
PRE7g7-HTA1-NRg-2	PRE7g7-HTA1-NRg-2	PRE7g7	HTA1-NRg-2	0.966225981466403	0.824981946155128	0.94367099692579	0.91162630818244	0.0758789558128387	-0.00333043555296408
PRE7g7-SPN1-TRg-1	PRE7g7-SPN1-TRg-1	PRE7g7	SPN1-TRg-1	0.80644507417924	0.796945960642591	0.85834149401795	0.82057750961326	0.0330476501143993	-0.0138425715912307
PRE7g7-MOT1-NRg-7	PRE7g7-MOT1-NRg-7	PRE7g7	MOT1-NRg-7	0.938061746002199	0.886526200845012	0.918164533948618	0.914250826931943	0.0259897274056774	0.0271418844068332
PRE7g7-RPL17A-NRg-4	PRE7g7-RPL17A-NRg-4	PRE7g7	RPL17A-NRg-4	0.960164341887783	1.14242226489298	0.910897430294816	1.00449467902519	0.121962376788766	0.0631276567524475
PRE7g7-ADA2-TRg-4	PRE7g7-ADA2-TRg-4	PRE7g7	ADA2-TRg-4	0.667593556239108	0.843279651781672	0.848352403526354	0.786408537182378	0.102928047562256	-0.036717515522685
PRE7g7-SFH1-NRg-1	PRE7g7-SFH1-NRg-1	PRE7g7	SFH1-NRg-1	1.09703662119366	1.27425617501455	1.08206288271952	1.15111855964257	0.106902794400311	0.172828571197225
PRE7g7-SPC97-NRg-5	PRE7g7-SPC97-NRg-5	PRE7g7	SPC97-NRg-5	0.4395763157274	0.601107678474513	0.657499289540799	0.566061094580904	0.113109694150756	-0.072365276788761
PRE7g7-PRP22-TRg-3	PRE7g7-PRP22-TRg-3	PRE7g7	PRP22-TRg-3	0.700459929718924	0.736104520731191	0.553355069345363	0.663306506598493	0.0968742645527158	-0.106387619371588
PRE7g7-SEN15-TRg-2	PRE7g7-SEN15-TRg-2	PRE7g7	SEN15-TRg-2	0.857225213126707	0.808842457098725	0.856253087797916	0.840773586007783	0.0276574402642195	-0.0440238459854614
PRE7g7-RPL3-NRg-2	PRE7g7-RPL3-NRg-2	PRE7g7	RPL3-NRg-2	0.672329974473496	0.392751454845593	0.378716068867473	0.481265832728854	0.165615149398692	-0.250559177862269
PRE7g7-ISD11-NRg-2	PRE7g7-ISD11-NRg-2	PRE7g7	ISD11-NRg-2	1.0085739099921	1.08191578381212	0.777534215769881	0.956007969858032	0.158853449089392	0.0609326494616433
PRE7g7-HEM12-TRg-8	PRE7g7-HEM12-TRg-8	PRE7g7	HEM12-TRg-8	1.03950979178521	1.02846901139822	1.11474786556706	1.0609088895835	0.046951583669854	0.0582781764810829
PRE7g7-SEC10-TRg-1	PRE7g7-SEC10-TRg-1	PRE7g7	SEC10-TRg-1	0.791499940455655	0.817379535816785	0.89601059358524	0.834963356619227	0.0544289648983188	-0.0217455361913645
PRE7g7-HTB1-TRg-7	PRE7g7-HTB1-TRg-7	PRE7g7	HTB1-TRg-7	0.871728511681961	0.940730078743653	0.965195436509451	0.925884675645022	0.0484696400239111	0.0180016510210121
PRE7g7-TTI2-TRg-1	PRE7g7-TTI2-TRg-1	PRE7g7	TTI2-TRg-1	0.928137914582906	1.14172717987466	1.14393951995256	1.07126820480338	0.123959403016076	0.0967439190717273
PRE7g7-ACP1-TRg-2	PRE7g7-ACP1-TRg-2	PRE7g7	ACP1-TRg-2	0.789198606826328	0.757070739247992	0.779963299907224	0.775410881993848	0.0165406574967954	0.0249266535732476
PRE7g7-ACP1-TRg-4	PRE7g7-ACP1-TRg-4	PRE7g7	ACP1-TRg-4	0.852136054810676	0.761071396019541	0.86771764076537	0.826975030531862	0.0576035002119321	-0.093099062958781
PRE7g7-GAL11-NRg-10	PRE7g7-GAL11-NRg-10	PRE7g7	GAL11-NRg-10	0.645874063233113	0.481425057147471	0.599593472014966	0.57563086413185	0.0848028527412778	-0.0403437419136268
PRE7g7-UTP22-TRg-2	PRE7g7-UTP22-TRg-2	PRE7g7	UTP22-TRg-2	0.879520223117611	0.95709557386197	0.940020186411887	0.925545327797156	0.0407630336176656	-0.0593937541212799
PRE7g7-MST1-NRg-5	PRE7g7-MST1-NRg-5	PRE7g7	MST1-NRg-5	0.747751474314196	0.514811397894891	0.388181178692734	0.550248016967274	0.182385621285745	0.0489744260803981
PRE7g7-RIB7-NRg-2	PRE7g7-RIB7-NRg-2	PRE7g7	RIB7-NRg-2	1.06184477781801	0.914818637536434	0.851731357998302	0.942798257784249	0.107814918536315	0.0107048831040398
PRE7g7-MCD1-TRg-6	PRE7g7-MCD1-TRg-6	PRE7g7	MCD1-TRg-6	0.915440770385892	0.804557843888684	0.76595695571856	0.828651856664379	0.0775998956223581	-0.0591332447604717
PRE7g7-MCD1-TRg-5	PRE7g7-MCD1-TRg-5	PRE7g7	MCD1-TRg-5	0.808272212927165	0.766576564539282	0.573324675981994	0.716057817816147	0.125356268718432	-0.136794816525867
PRE7g7-GPI8-NRg-2	PRE7g7-GPI8-NRg-2	PRE7g7	GPI8-NRg-2	0.857418229357741	1.0091094834128	0.869596717482751	0.912041476751099	0.084283612471289	0.0110038354519583
PRE7g7-THS1-TRg-2	PRE7g7-THS1-TRg-2	PRE7g7	THS1-TRg-2	0.970091306669727	1.01240551056132	0.999524128354505	0.994006981861851	0.0216899087552455	0.00681586295716485
PRE7g7-RRP7-TRg-2	PRE7g7-RRP7-TRg-2	PRE7g7	RRP7-TRg-2	0.774718476371049	0.923373007789694	0.982528879491577	0.89354012121744	0.107069098026479	-0.0200359138678136
PRE7g7-RRP7-TRg-5	PRE7g7-RRP7-TRg-5	PRE7g7	RRP7-TRg-5	0.675445379771207	0.807137912438033	0.781441924888176	0.754675072365805	0.0698074429091665	-0.0319647251742016
PRE7g7-SMX2-NRg-7	PRE7g7-SMX2-NRg-7	PRE7g7	SMX2-NRg-7	0.990106357808482	0.953147071435876	0.847322523598554	0.930191984280971	0.0741080822018694	-0.0528323282297184
PRE7g7-RRP45-TRg-5	PRE7g7-RRP45-TRg-5	PRE7g7	RRP45-TRg-5	0.799015087466632	0.459067978573794	0.989458119698871	0.749180395246432	0.268683918130917	-0.10727748143222
PRE7g7-RRP45-TRg-4	PRE7g7-RRP45-TRg-4	PRE7g7	RRP45-TRg-4	0.585045972046974	0.694421894028556	0.761843931108812	0.680437265728114	0.0892247552736009	0.0764109995523897
PRE7g7-CNS1-TRg-2	PRE7g7-CNS1-TRg-2	PRE7g7	CNS1-TRg-2	0.664901744401384	0.697431545716619	0.768107231366075	0.710146840494693	0.0527645920658424	0.120027859003401
PRE7g7-FBP1-NRg-9	PRE7g7-FBP1-NRg-9	PRE7g7	FBP1-NRg-9	1.1479787558788	0.952197871787404	1.04515715829174	1.04844459531931	0.0979318338210834	0.0356868170465896
PRE7g7-GCD11-NRg-1	PRE7g7-GCD11-NRg-1	PRE7g7	GCD11-NRg-1	1.00208409960005	1.01404138134607	0.923658112850283	0.979927864598802	0.0490964140041655	0.0322597473891955
PRE7g7-RPL10-TRg-2	PRE7g7-RPL10-TRg-2	PRE7g7	RPL10-TRg-2	0.989721191294868	1.05957013477182	1.15681191993897	1.06870108200189	0.0839187615953242	0.0638426619366002
PRE7g7-NUP192-TRg-4	PRE7g7-NUP192-TRg-4	PRE7g7	NUP192-TRg-4	0.78403722407147	0.767291773556853	0.69825109054178	0.749860029390034	0.0454721283317211	-0.0582603736507591
PRE7g7-NUP145-NRg-4	PRE7g7-NUP145-NRg-4	PRE7g7	NUP145-NRg-4	0.747927110905012	0.914986605951342	0.820128455571021	0.827680724142458	0.0837854181329601	0.0300271902246152
PRE7g7-HEM12-TRg-6	PRE7g7-HEM12-TRg-6	PRE7g7	HEM12-TRg-6	0.920052741989896	1.08005079372528	1.01595217565871	1.00535190379129	0.0805240241327196	0.0143756054703577
PRE7g7-PLC1-TRg-3	PRE7g7-PLC1-TRg-3	PRE7g7	PLC1-TRg-3	0.767508461780581	0.871404807832619	0.817854634993223	0.818922634868808	0.0519564062319736	0.045557284561623
PRE7g7-RPA43-TRg-1	PRE7g7-RPA43-TRg-1	PRE7g7	RPA43-TRg-1	0.866469294697144	0.949504112689216	0.969732808584777	0.928568738657046	0.0547225341107801	-0.00114294204006715
PRE7g7-RPB7-NRg-2	PRE7g7-RPB7-NRg-2	PRE7g7	RPB7-NRg-2	0.952165761700422	0.708735479971917	0.85898152763316	0.839960923101833	0.12282472496675	-0.00925555082011464
PRE7g7-RPB7-NRg-3	PRE7g7-RPB7-NRg-3	PRE7g7	RPB7-NRg-3	0.704294597326552	NA	0.556720820876588	NA	NA	NA
PRE7g7-NSL1-NRg-1	PRE7g7-NSL1-NRg-1	PRE7g7	NSL1-NRg-1	0.742351665005211	0.718594516770799	0.700416227211115	0.720454136329041	0.0210294763230488	-0.0745741743627846
PRE7g7-UTP6-TRg-3	PRE7g7-UTP6-TRg-3	PRE7g7	UTP6-TRg-3	0.978029864097134	0.827774593694857	0.79789880993724	0.867901089243077	0.0965370441950894	-0.0171524661273424
PRE7g7-UTP6-TRg-1	PRE7g7-UTP6-TRg-1	PRE7g7	UTP6-TRg-1	0.958499415559105	0.779776659018247	0.932378722870282	0.890218265815878	0.0965328132329515	0.00368322653037489
PRE7g7-YJU2-TRg-5	PRE7g7-YJU2-TRg-5	PRE7g7	YJU2-TRg-5	1.02192866676688	0.841631540807157	0.865484371563472	0.909681526379169	0.0979377597134324	0.0530811534072881
PRE7g7-FRS2-NRg-5	PRE7g7-FRS2-NRg-5	PRE7g7	FRS2-NRg-5	0.801852464610049	0.728537557081273	0.58739682342203	0.705928948371117	0.109000767888111	-0.179333069274394
PRE7g7-TIF35-NRg-2	PRE7g7-TIF35-NRg-2	PRE7g7	TIF35-NRg-2	0.894648052987266	0.895242917538932	1.03704808922334	0.942313019916514	0.0820435157912312	0.0143127085742499
PRE7g7-GPI15-TRg-1	PRE7g7-GPI15-TRg-1	PRE7g7	GPI15-TRg-1	1.00836718337829	0.972761989347836	1.02773644618923	1.00295520630512	0.0278839532371582	0.0698917560121505
PRE7g7-NOP1-NRg-5	PRE7g7-NOP1-NRg-5	PRE7g7	NOP1-NRg-5	0.886747557705014	0.893975531309911	0.929914785178312	0.903545958064413	0.023120276450127	0.0536359791737135
PRE7g7-GPI15-TRg-4	PRE7g7-GPI15-TRg-4	PRE7g7	GPI15-TRg-4	0.705586436191234	0.919472816793168	0.857893185875127	0.827650812953176	0.110103573019732	0.028263761663076
PRE7g7-COG4-TRg-1	PRE7g7-COG4-TRg-1	PRE7g7	COG4-TRg-1	0.622244139747338	0.704541447686721	0.653451103568877	0.660078897000979	0.041547051133039	-0.00280863008083077
PRE7g7-TFA1-TRg-1	PRE7g7-TFA1-TRg-1	PRE7g7	TFA1-TRg-1	0.814150907468094	0.727178321050366	0.715139608326384	0.752156278948281	0.0540253007857874	-0.0898693838240265
PRE7g7-RHO1-NRg-2	PRE7g7-RHO1-NRg-2	PRE7g7	RHO1-NRg-2	0.932044965870477	0.734415826540873	0.803688903231737	0.823383231881029	0.100275715473637	-0.0100784509107762
PRE7g7-RHO1-NRg-1	PRE7g7-RHO1-NRg-1	PRE7g7	RHO1-NRg-1	0.983896009507389	0.689528941551079	0.996853725119755	0.890092892059408	0.173814266621308	-0.000534929941022222
PRE7g7-CDC55-NRg-2	PRE7g7-CDC55-NRg-2	PRE7g7	CDC55-NRg-2	0.764898396261822	0.681108706666432	0.730394673938979	0.725467258955744	0.042111608665969	-0.204036420843554
PRE7g7-IDI1-NRg-7	PRE7g7-IDI1-NRg-7	PRE7g7	IDI1-NRg-7	0.955657865368637	0.903208998414673	0.917556856173097	0.925474573318802	0.0271060619564743	0.0840095564289575
PRE7g7-RPL32-TRg-5	PRE7g7-RPL32-TRg-5	PRE7g7	RPL32-TRg-5	0.863944683378173	0.5298224671003	0.73791032593793	0.710559158805468	0.168731972697057	-0.218031791351215
PRE7g7-RPB5-TRg-4	PRE7g7-RPB5-TRg-4	PRE7g7	RPB5-TRg-4	0.980252900932736	0.725063757817915	0.904151826364622	0.869822828371758	0.131012345862192	-0.00848225788460455
PRE7g7-DIP2-TRg-5	PRE7g7-DIP2-TRg-5	PRE7g7	DIP2-TRg-5	0.998554428641676	0.857253954889523	0.910858703270522	0.922222362267241	0.0713323596272477	0.0455758942859237
PRE7g7-DIP2-TRg-1	PRE7g7-DIP2-TRg-1	PRE7g7	DIP2-TRg-1	0.873566872837467	0.776426554973279	0.943619071097687	0.864537499636144	0.0839611907211251	-0.00533037844593154
PRE7g7-RPC40-TRg-2	PRE7g7-RPC40-TRg-2	PRE7g7	RPC40-TRg-2	1.1227209647567	0.967688316845275	1.0578447212147	1.04941800093889	0.0778590886830968	0.0762328809089506
PRE7g7-CDC6-TRg-5	PRE7g7-CDC6-TRg-5	PRE7g7	CDC6-TRg-5	0.928592118891344	1.02378143855384	0.893809838923967	0.948727798789717	0.0672847559356092	0.00814856222937554
PRE7g7-CDC6-TRg-3	PRE7g7-CDC6-TRg-3	PRE7g7	CDC6-TRg-3	0.888336001759904	0.780898743915586	0.730508093613669	0.799914279763053	0.080613926217055	-0.00462752668227673
PRE7g7-DAD2-TRg-2	PRE7g7-DAD2-TRg-2	PRE7g7	DAD2-TRg-2	0.740079509441187	0.664262736647912	0.69875475799047	0.70103233469319	0.037959666435894	-0.0726075997998425
PRE7g7-RVS161-TRg-2	PRE7g7-RVS161-TRg-2	PRE7g7	RVS161-TRg-2	0.846430454548288	0.824929332947114	0.8509372937774	0.840765693757601	0.0138985841994501	-0.074254769655418
PRE7g7-RVS161-TRg-1	PRE7g7-RVS161-TRg-1	PRE7g7	RVS161-TRg-1	0.609991476774705	0.769277947722848	1.12506858922983	0.834779337909129	0.263711835212282	-0.117376326648251
PRE7g7-SUP45-NRg-3	PRE7g7-SUP45-NRg-3	PRE7g7	SUP45-NRg-3	1.07414494308778	0.96890243301383	0.984392696870587	1.00914669099073	0.0568204773857226	0.115387692754948
PRE7g7-SRB6-NRg-5	PRE7g7-SRB6-NRg-5	PRE7g7	SRB6-NRg-5	0.593408571713448	0.762422760982684	0.611513977197908	0.65578176996468	0.0927964285461228	-0.0904876185575961
PRE7g7-RPC11-TRg-4	PRE7g7-RPC11-TRg-4	PRE7g7	RPC11-TRg-4	1.03430182124934	1.07173004071516	0.955095859167599	1.02037590704404	0.0595510821997197	0.0711661871308006
PRE7g7-RKI1-TRg-8	PRE7g7-RKI1-TRg-8	PRE7g7	RKI1-TRg-8	1.1843565293695	1.10833826914902	1.05902073496946	1.11723851116266	0.0631401304274697	0.134991160786393
PRE7g7-NIP7-TRg-3	PRE7g7-NIP7-TRg-3	PRE7g7	NIP7-TRg-3	1.00516580262432	0.99781394449396	0.932160871262647	0.978380206126976	0.0401955549901725	0.0480070679474418
PRE7g7-RPL33A-NRg-12	PRE7g7-RPL33A-NRg-12	PRE7g7	RPL33A-NRg-12	0.937850956648141	0.951256402750275	1.03669453125584	0.975267296884752	0.0536181437403407	0.0637485536447906
PRE7g7-SAM50-TRg-4	PRE7g7-SAM50-TRg-4	PRE7g7	SAM50-TRg-4	1.20702257136692	0.8322126084394	0.839290945889492	0.959508708565271	0.214382508438796	-0.0913519301454394
PRE7g7-NOP4-NRg-1	PRE7g7-NOP4-NRg-1	PRE7g7	NOP4-NRg-1	0.95006180130705	0.962376918090354	0.922439287253226	0.94495933555021	0.0204518937221101	0.062897663614676
PRE7g7-NOP4-NRg-3	PRE7g7-NOP4-NRg-3	PRE7g7	NOP4-NRg-3	0.807255191736027	0.850197677401761	0.897247071426305	0.851566646854698	0.0450115558559099	0.0356641415080907
PRE7g7-SMX2-TRg-5	PRE7g7-SMX2-TRg-5	PRE7g7	SMX2-TRg-5	1.00150288362475	0.919167879604902	1.08034600306364	1.00033892209776	0.080595365718179	0.136704634629553
PRE7g7-POL12-NRg-2	PRE7g7-POL12-NRg-2	PRE7g7	POL12-NRg-2	0.924716967052098	0.856134522315763	0.912005506786486	0.897618998718116	0.0364844712487942	0.105506945003641
PRE7g7-BMS1-NRg-2	PRE7g7-BMS1-NRg-2	PRE7g7	BMS1-NRg-2	1.08065150311464	0.973482764418383	0.994139450732244	1.01609123942176	0.0568567973811268	0.071585459001398
PRE7g7-RPA190-TRg-5	PRE7g7-RPA190-TRg-5	PRE7g7	RPA190-TRg-5	0.883983453372422	0.871408538309104	0.937617247782798	0.897669746488108	0.0351622562839665	-0.0256208755867
PRE7g7-ALG14-NRg-4	PRE7g7-ALG14-NRg-4	PRE7g7	ALG14-NRg-4	1.01885430332335	0.856441562448928	0.996455249700649	0.957250371824309	0.0880184153263371	0.0038906841846843
PRE7g7-ALG14-NRg-1	PRE7g7-ALG14-NRg-1	PRE7g7	ALG14-NRg-1	1.36858672830125	1.26751738012618	1.11350042704101	1.24986817848948	0.128455735611401	0.297263905262299
PRE7g7-PRE5-NRg-1	PRE7g7-PRE5-NRg-1	PRE7g7	PRE5-NRg-1	0.905223467187223	0.90583191609942	1.000249648745	0.93710167734388	0.0546885936149103	-0.0596832940942087
PRE7g7-BIG1-NRg-2	PRE7g7-BIG1-NRg-2	PRE7g7	BIG1-NRg-2	1.00367129699355	0.770019204776943	0.912487855349978	0.895392785706825	0.117760375780132	-0.0114209543389033
PRE7g7-TFA2-TRg-4	PRE7g7-TFA2-TRg-4	PRE7g7	TFA2-TRg-4	0.595147717710724	0.401955242811698	0.551713149267798	0.51627203659674	0.101355253637513	-0.0647958323531085
PRE7g7-IMP4-TRg-6	PRE7g7-IMP4-TRg-6	PRE7g7	IMP4-TRg-6	0.871704767765287	0.930197681357663	0.857637691469827	0.886513380197592	0.0384799855088123	-0.145612032520831
PRE7g7-PAN1-NRg-1	PRE7g7-PAN1-NRg-1	PRE7g7	PAN1-NRg-1	1.00516643177064	0.742227094397267	0.728466717921308	0.825286748029738	0.155932236748003	0.0159023533295898
PRE7g7-UTP13-TRg-2	PRE7g7-UTP13-TRg-2	PRE7g7	UTP13-TRg-2	0.85727825803282	1.02081190422327	0.825243305329429	0.901111155861838	0.104894048531799	-0.0437259358595505
PRE7g7-KAE1-NRg-3	PRE7g7-KAE1-NRg-3	PRE7g7	KAE1-NRg-3	0.917355970371563	0.917501776097648	0.899861594350057	0.911573113606422	0.010142735197993	-0.0219050979627726
PRE7g7-ERG20-TRg-1	PRE7g7-ERG20-TRg-1	PRE7g7	ERG20-TRg-1	1.08332675094296	1.06704545648835	0.950373111106615	1.03358177284597	0.072519178005689	0.0197137513398253
PRE7g7-CDC20-TRg-6	PRE7g7-CDC20-TRg-6	PRE7g7	CDC20-TRg-6	0.523468923954498	0.817696194933567	0.584524861083353	0.641896659990472	0.155277378356691	-0.192003254879721
PRE7g7-PWP2-NRg-2	PRE7g7-PWP2-NRg-2	PRE7g7	PWP2-NRg-2	1.10552581300376	0.955328293396532	0.933465595244808	0.998106567215033	0.093667844893445	-0.00926290819787279
PRE7g7-COG1-NRg-1	PRE7g7-COG1-NRg-1	PRE7g7	COG1-NRg-1	0.521735792155033	0.0411627755107902	0.362538696355912	0.308479088007245	0.244804895830834	0.0392687325983562
PRE7g7-RPL1B-TRg-4	PRE7g7-RPL1B-TRg-4	PRE7g7	RPL1B-TRg-4	0.858620262157891	0.772028632843917	0.724107209638909	0.784918701546906	0.0681766508994789	-0.0858797545420804
PRE7g7-RPL1B-TRg-7	PRE7g7-RPL1B-TRg-7	PRE7g7	RPL1B-TRg-7	0.791883524733862	1.01305948577015	0.894471730655117	0.899804913719711	0.110684387183929	-0.0594548165211408
PRE7g7-UTP20-TRg-3	PRE7g7-UTP20-TRg-3	PRE7g7	UTP20-TRg-3	0.94811952193449	1.02945766030561	0.885821039341824	0.954466073860642	0.0720283191632789	0.00645829409998477
PRE7g7-UTP20-TRg-4	PRE7g7-UTP20-TRg-4	PRE7g7	UTP20-TRg-4	1.03111724122034	0.951839986812048	0.987547094444248	0.990168107492213	0.0397035646847687	0.0171935438255743
PRE7g7-RPL25-TRg-4	PRE7g7-RPL25-TRg-4	PRE7g7	RPL25-TRg-4	0.772195527020545	0.892534860761524	0.872220146977027	0.845650178253032	0.0644194166366108	-0.0653237604575758
PRE7g7-RPL25-TRg-2	PRE7g7-RPL25-TRg-2	PRE7g7	RPL25-TRg-2	0.78312245763257	0.961393777867513	0.917982067795793	0.887499434431959	0.0929626758821672	-0.0387857578914769
PRE7g7-MCM7-NRg-1	PRE7g7-MCM7-NRg-1	PRE7g7	MCM7-NRg-1	1.05254797812959	1.21195757282799	0.871197874821422	1.04523447525967	0.17049753206294	0.100611604178644
PRE7g7-MRP49-TRg-5	PRE7g7-MRP49-TRg-5	PRE7g7	MRP49-TRg-5	0.775534956789172	0.817091271550691	0.812571962683275	0.801732730341046	0.0228001873340159	-0.0616833880230997
PRE7g7-ERO1-NRg-3	PRE7g7-ERO1-NRg-3	PRE7g7	ERO1-NRg-3	0.622563453225638	0.6864574990227	0.712051713835567	0.673690888694635	0.0460898790538567	0.0408943031083437
PRE7g7-UTP5-TRg-7	PRE7g7-UTP5-TRg-7	PRE7g7	UTP5-TRg-7	1.02353401042345	1.02884633760864	0.861636438416822	0.971338928816304	0.095042266939067	0.0423225727254423
PRE7g7-MCM4-NRg-1	PRE7g7-MCM4-NRg-1	PRE7g7	MCM4-NRg-1	0.824547164531815	0.95414018982629	0.802925365152074	0.86053757317006	0.0817799665919124	-0.0570235053895716
PRE7g7-PRE3-NRg-1	PRE7g7-PRE3-NRg-1	PRE7g7	PRE3-NRg-1	1.27206660929535	0.96919201148768	0.78982277296206	1.0103604645817	0.243743534412665	-0.0208768029273672
PRE7g7-FCF1-NRg-1	PRE7g7-FCF1-NRg-1	PRE7g7	FCF1-NRg-1	0.829891433684207	0.759665044466594	0.717676871964927	0.769077783371909	0.0566963553126408	-0.041872643150808
PRE7g7-CUS1-NRg-1	PRE7g7-CUS1-NRg-1	PRE7g7	CUS1-NRg-1	1.07627884652472	0.821768991797748	0.999854987010779	0.965967608444415	0.130595108476011	-0.00568594946709233
PRE7g7-PSF1-TRg-2	PRE7g7-PSF1-TRg-2	PRE7g7	PSF1-TRg-2	0.988450897720769	0.868636635713601	1.02581872681934	0.960968753417904	0.0821157940514856	-0.0108961026295569
PRE7g7-BCP1-TRg-2	PRE7g7-BCP1-TRg-2	PRE7g7	BCP1-TRg-2	1.02520090137409	1.2033840804695	0.943904129935474	1.05749637059302	0.132720417349173	0.0556928216655297
PRE7g7-PAN1-TRg-1	PRE7g7-PAN1-TRg-1	PRE7g7	PAN1-TRg-1	1.00665502309785	0.969738674939419	0.942878375918647	0.973090691318637	0.0320201841298568	-0.0349673398939471
PRE7g7-PAN1-TRg-3	PRE7g7-PAN1-TRg-3	PRE7g7	PAN1-TRg-3	0.865021625888649	0.851889943194128	0.934361854526543	0.883757807869773	0.0443135129066495	0.0034749275873327
PRE7g7-PAN1-TRg-4	PRE7g7-PAN1-TRg-4	PRE7g7	PAN1-TRg-4	0.718624557334926	0.670565200924618	0.805432375076657	0.731540711112067	0.0683550213022801	-0.0711409137410508
PRE7g7-VPS3-TRg-2	PRE7g7-VPS3-TRg-2	PRE7g7	VPS3-TRg-2	0.895212716952839	0.908968023249063	0.914969231528595	0.906383323910166	0.0101286953774851	0.00651949211754177
PRE7g7-YIL060W-NRg-1	PRE7g7-YIL060W-NRg-1	PRE7g7	YIL060W-NRg-1	0.895172067121107	0.609863596871529	0.733174607480866	0.746070090491167	0.14309070868016	0.00475489429645071
PRE7g7-VPS53-NRg-1	PRE7g7-VPS53-NRg-1	PRE7g7	VPS53-NRg-1	0.775847971211449	0.511629825466313	0.650456165396295	0.645977987358019	0.132165985390176	0.113420542600859
PRE7g7-CYR1-TRg-4	PRE7g7-CYR1-TRg-4	PRE7g7	CYR1-TRg-4	0.97019452706208	0.882830035937387	0.504256354400451	0.785760305799973	0.247672151376628	-0.132940828815918
PRE7g7-CYR1-TRg-7	PRE7g7-CYR1-TRg-7	PRE7g7	CYR1-TRg-7	0.76361657991547	0.955636613685561	0.672297470076915	0.797183554559315	0.14462131210605	-0.00716799041909577
PRE7g7-MPS1-NRg-1	PRE7g7-MPS1-NRg-1	PRE7g7	MPS1-NRg-1	NA	0.734270109614911	0.637434838198974	NA	NA	NA
PRE7g7-SRP1-TRg-5	PRE7g7-SRP1-TRg-5	PRE7g7	SRP1-TRg-5	0.815136041269083	0.921088044012423	0.700317435153649	0.812180506811718	0.110414975532828	0.0477256725073228
PRE7g7-SRP1-TRg-4	PRE7g7-SRP1-TRg-4	PRE7g7	SRP1-TRg-4	0.396545622383848	0.739619296535594	0.560659357437137	0.56560809211886	0.171590366731956	-0.0919257873589814
PRE7g7-TAF12-TRg-2	PRE7g7-TAF12-TRg-2	PRE7g7	TAF12-TRg-2	0.493129256821507	0.626291186842921	0.34450932037678	0.487976588013736	0.140961581873103	-0.105291115102251
PRE7g7-TAF12-TRg-3	PRE7g7-TAF12-TRg-3	PRE7g7	TAF12-TRg-3	0.523746161704453	0.534247289668982	0.539221746401519	0.532405065924985	0.00790055514955956	-0.0451741969546275
PRE7g7-POP4-TRg-1	PRE7g7-POP4-TRg-1	PRE7g7	POP4-TRg-1	1.01988412401935	1.14379636086898	0.9519451052818	1.03854186339004	0.0972769731046994	0.0345284271382691
PRE7g7-SPT16-TRg-1	PRE7g7-SPT16-TRg-1	PRE7g7	SPT16-TRg-1	0.948892060197443	1.00865143599597	1.03947990037338	0.9990077988556	0.0460574532503343	0.0488756815704293
PRE7g7-NUP82-TRg-4	PRE7g7-NUP82-TRg-4	PRE7g7	NUP82-TRg-4	0.992986878607427	1.24404923158705	1.03662241312311	1.09121950777253	0.134140628927384	0.158268385395999
PRE7g7-DML1-TRg-3	PRE7g7-DML1-TRg-3	PRE7g7	DML1-TRg-3	1.01566805012995	1.02813065530166	0.893641832856369	0.979146846095993	0.0743112346738209	-0.00697693935030019
PRE7g7-RPA43-NRg-3	PRE7g7-RPA43-NRg-3	PRE7g7	RPA43-NRg-3	0.92953102233145	0.895342740175906	0.944879009565984	0.923250924024447	0.0253582377607516	0.00880458673028262
PRE7g7-STU2-NRg-3	PRE7g7-STU2-NRg-3	PRE7g7	STU2-NRg-3	0.873742708222896	0.968226270914436	0.890046909876243	0.910671963004525	0.0505057473673033	-0.0333481969702123
PRE7g7-POP4-NRg-4	PRE7g7-POP4-NRg-4	PRE7g7	POP4-NRg-4	0.865854669490008	1.01949918100272	0.876924336704934	0.920759395732552	0.0856901002418639	0.00396769337322356
PRE7g7-MCD1-TRg-2	PRE7g7-MCD1-TRg-2	PRE7g7	MCD1-TRg-2	1.31633776040255	0.765307442862206	0.962498977915256	1.01471472706	0.279201479323111	0.100192662643429
PRE7g7-RPS3-NRg-4	PRE7g7-RPS3-NRg-4	PRE7g7	RPS3-NRg-4	0.890681983569232	0.840986339896918	0.859616696150698	0.863761673205616	0.0251057737600487	-0.0974909598039663
PRE7g7-PRP9-TRg-4	PRE7g7-PRP9-TRg-4	PRE7g7	PRP9-TRg-4	1.34873255362728	0.832322380106667	1.10327938841229	1.09477810738208	0.258310028189504	0.0882892191681781
PRE7g7-RPP1-NRg-2	PRE7g7-RPP1-NRg-2	PRE7g7	RPP1-NRg-2	1.11743908102032	0.865319551341671	0.987708676812376	0.990155769724788	0.126077577344812	-0.00366910662589337
PRE7g7-MTR2-NRg-11	PRE7g7-MTR2-NRg-11	PRE7g7	MTR2-NRg-11	0.878713716636947	0.889521521486855	0.743453144407033	0.837229460843612	0.0813922619462587	-0.0248513752380124
PRE7g7-GCD11-TRg-1	PRE7g7-GCD11-TRg-1	PRE7g7	GCD11-TRg-1	1.07669129367639	1.00500061974952	0.930250468014331	1.00398079381341	0.0732257392509734	0.00684390487128794
PRE7g7-RPF1-TRg-3	PRE7g7-RPF1-TRg-3	PRE7g7	RPF1-TRg-3	0.752137080218275	0.853114190696432	0.964418050664908	0.856556440526538	0.106182340416666	-0.0333829840135309
PRE7g7-SUB2-NRg-4	PRE7g7-SUB2-NRg-4	PRE7g7	SUB2-NRg-4	0.834952727551991	0.903563819385228	0.66748225900484	0.801999601980686	0.121441579171215	-0.0668512893790856
PRE7g7-GPI15-TRg-3	PRE7g7-GPI15-TRg-3	PRE7g7	GPI15-TRg-3	0.809057025580477	0.960988879755997	0.851420218349801	0.873822041228758	0.0784041027595369	0.088210639751126
PRE7g7-ERG9-TRg-6	PRE7g7-ERG9-TRg-6	PRE7g7	ERG9-TRg-6	0.928857439819995	0.922471108581616	1.01280280497605	0.954710451125886	0.0504106882373259	-0.0210491438105592
PRE7g7-RPT2-NRg-1	PRE7g7-RPT2-NRg-1	PRE7g7	RPT2-NRg-1	1.02944696777687	0.9155285023091	0.853787856741825	0.932921108942599	0.0891117719301802	-0.0109047352394097
PRE7g7-YOS1-NRg-3	PRE7g7-YOS1-NRg-3	PRE7g7	YOS1-NRg-3	0.871684041520345	0.955329134093057	0.778071557195026	0.868361577602809	0.0886754826138704	-0.024211912567119
PRE7g7-SCM3-TRg-4	PRE7g7-SCM3-TRg-4	PRE7g7	SCM3-TRg-4	0.796088191647419	0.943553657041412	0.770998133904959	0.83687999419793	0.0932299871699749	0.120492783583394
PRE7g7-SCM3-TRg-6	PRE7g7-SCM3-TRg-6	PRE7g7	SCM3-TRg-6	1.0128389609456	0.907910285875779	0.871104188984481	0.930617811935286	0.0735452935307554	0.148307226068923
PRE7g7-RLP7-NRg-1	PRE7g7-RLP7-NRg-1	PRE7g7	RLP7-NRg-1	1.14168425732897	0.999160183285507	0.929702494052831	1.0235156448891	0.108069229537636	0.0518065950002408
PRE7g7-TFB2-NRg-4	PRE7g7-TFB2-NRg-4	PRE7g7	TFB2-NRg-4	0.814931204784777	0.710842589185014	0.620894260345681	0.715556018105157	0.0971043060886288	-0.0935824409872295
PRE7g7-IMP4-TRg-1	PRE7g7-IMP4-TRg-1	PRE7g7	IMP4-TRg-1	1.12766302299589	0.959200477132096	0.905096538500506	0.997320012876165	0.116076630977843	0.0147461451468339
PRE7g7-IMP4-TRg-3	PRE7g7-IMP4-TRg-3	PRE7g7	IMP4-TRg-3	1.06319348458806	0.943040948112293	1.04474679947812	1.01699374405949	0.0647057344382414	0.0031595591162723
PRE7g7-PRE4-TRg-3	PRE7g7-PRE4-TRg-3	PRE7g7	PRE4-TRg-3	1.00449432972387	1.04163696376229	0.840598903024842	0.962243398837001	0.106971638002201	-0.0656810698357386
PRE7g7-SUB2-TRg-3	PRE7g7-SUB2-TRg-3	PRE7g7	SUB2-TRg-3	0.848419970762952	0.955805635601776	0.700679917714606	0.834968508026445	0.128093674196561	-0.0544224557309956
PRE7g7-RPP0-NRg-4	PRE7g7-RPP0-NRg-4	PRE7g7	RPP0-NRg-4	0.629479885302118	0.558516493298725	0.741788528866403	0.643261635822415	0.0924100224046764	-0.198966001726475
PRE7g7-RPP0-NRg-3	PRE7g7-RPP0-NRg-3	PRE7g7	RPP0-NRg-3	0.968526639386711	0.900182544387903	0.991703989659688	0.953471057811434	0.0475819991024594	-0.0425836449718652
PRE7g7-TOM40-TRg-4	PRE7g7-TOM40-TRg-4	PRE7g7	TOM40-TRg-4	1.0962089993891	1.05143057656892	1.15454036533043	1.10072664709615	0.0517031332727027	0.192110281284042
PRE7g7-FUR1-NRg-12	PRE7g7-FUR1-NRg-12	PRE7g7	FUR1-NRg-12	1.03076999841428	1.01617046909215	0.983288608255874	1.01007635858744	0.0243202434193522	0.014057624781658
PRE7g7-TOM40-TRg-2	PRE7g7-TOM40-TRg-2	PRE7g7	TOM40-TRg-2	1.07619162664274	1.03517542034187	1.0258063252421	1.04572445740891	0.0267979716879752	0.108245783924951
PRE7g7-VMA11-NRg-4	PRE7g7-VMA11-NRg-4	PRE7g7	VMA11-NRg-4	0.856715823993739	0.942798127836552	0.821775989279955	0.873763313703416	0.0622860512816008	-0.0367295615762334
PRE7g7-PGS1-NRg-4	PRE7g7-PGS1-NRg-4	PRE7g7	PGS1-NRg-4	1.25438640381278	0.978206472211737	1.09405058795942	1.10888115466131	0.138685968779518	0.000839195107515511
PRE7g7-URB1-TRg-4	PRE7g7-URB1-TRg-4	PRE7g7	URB1-TRg-4	0.949430122303834	0.926299834773053	1.00794975202494	0.96122656970061	0.0420837780528164	0.0245313515540576
PRE7g7-ARP4-TRg-3	PRE7g7-ARP4-TRg-3	PRE7g7	ARP4-TRg-3	0.996358797588166	0.924451395600361	0.893849793669863	0.938219995619463	0.0526232337560622	0.0615533862222618
PRE7g7-RPT3-TRg-3	PRE7g7-RPT3-TRg-3	PRE7g7	RPT3-TRg-3	0.708744660637433	0.430309742789137	0.697222608684526	0.612092337370365	0.15753372080229	-0.305643247163139
PRE7g7-SUI3-TRg-3	PRE7g7-SUI3-TRg-3	PRE7g7	SUI3-TRg-3	0.896901851318047	0.956378975370569	0.898067730734577	0.917116185807731	0.0340075697734377	-0.0721319363599516
PRE7g7-RFC5-NRg-2	PRE7g7-RFC5-NRg-2	PRE7g7	RFC5-NRg-2	NA	NA	NA	NA	NA	NA
PRE7g7-RRP14-TRg-2	PRE7g7-RRP14-TRg-2	PRE7g7	RRP14-TRg-2	0.847994859154466	0.836261849548317	0.780078369886825	0.821445026196536	0.036301736450049	-0.0547936120489091
PRE7g7-SCC2-TRg-1	PRE7g7-SCC2-TRg-1	PRE7g7	SCC2-TRg-1	0.503333915721092	0.494635205794378	0.610773344181722	0.536247488565731	0.0646876669471778	-0.136434674144886
PRE7g7-SSC1-TRg-3	PRE7g7-SSC1-TRg-3	PRE7g7	SSC1-TRg-3	0.94956043860454	0.820939045823936	1.05270035143604	0.941066611954839	0.116113885961685	-0.0330981712316477
PRE7g7-RRP9-TRg-3	PRE7g7-RRP9-TRg-3	PRE7g7	RRP9-TRg-3	0.829508547912414	1.02722715604013	1.01736471474251	0.958033472898352	0.111415031275263	-0.0174680329123473
PRE7g7-MOT1-NRg-9	PRE7g7-MOT1-NRg-9	PRE7g7	MOT1-NRg-9	0.74867853728147	0.641214856226405	0.600353232789026	0.663415542098967	0.0766143056361098	-0.0937913783903764
PRE7g7-RPL42A-NRg-2	PRE7g7-RPL42A-NRg-2	PRE7g7	RPL42A-NRg-2	1.03076254680807	1.068079465036	0.991984730865779	1.03027558090328	0.0380497042557956	0.0749548892287365
PRE7g7-SEC16-TRg-7	PRE7g7-SEC16-TRg-7	PRE7g7	SEC16-TRg-7	0.721011374577867	0.719987838774999	0.591349729869405	0.677449647740757	0.0745664723550413	-0.104508489034795
PRE7g7-IMP4-NRg-2	PRE7g7-IMP4-NRg-2	PRE7g7	IMP4-NRg-2	0.908998607172685	0.901886203026943	0.926711226182089	0.912532012127239	0.0127841369123234	0.00436978846221625
PRE7g7-YEF3-NRg-4	PRE7g7-YEF3-NRg-4	PRE7g7	YEF3-NRg-4	0.934364091665949	0.829541331194868	0.733468888936354	0.83245810393239	0.100479357543443	-0.0530812832550683
PRE7g7-PUP1-TRg-1	PRE7g7-PUP1-TRg-1	PRE7g7	PUP1-TRg-1	0.927032577172504	1.04379453350747	1.06612406488253	1.01231705852084	0.0746976175121929	-0.0421501433744804
PRE7g7-UTP22-TRg-6	PRE7g7-UTP22-TRg-6	PRE7g7	UTP22-TRg-6	0.983576904380485	0.967384515583443	1.10756284852736	1.0195080894971	0.0766862360834513	0.05466531190044
PRE7g7-DBP2-NRg-4	PRE7g7-DBP2-NRg-4	PRE7g7	DBP2-NRg-4	1.02379906427484	0.894592545180799	0.819746634772889	0.912712748076175	0.1032259890296	0.027501962152861
PRE7g7-PRE2-TRg-7	PRE7g7-PRE2-TRg-7	PRE7g7	PRE2-TRg-7	1.03443579569164	1.03875924801626	0.917909289723638	0.997034777810515	0.0685587719313926	-0.018875714573107
PRE7g7-ATP16-TRg-6	PRE7g7-ATP16-TRg-6	PRE7g7	ATP16-TRg-6	1.11529623189252	1.08469782120114	0.908686082171517	1.03622671175506	0.111507958595494	0.0104440078259178
PRE7g7-UTP13-TRg-4	PRE7g7-UTP13-TRg-4	PRE7g7	UTP13-TRg-4	0.816725418943623	0.75579448422413	0.926274274608097	0.83293139259195	0.0863875854435002	-0.0181508175310926
PRE7g7-DOP1-NRg-4	PRE7g7-DOP1-NRg-4	PRE7g7	DOP1-NRg-4	0.840919120749545	0.725222923464317	0.91055536860795	0.825565804273937	0.0936152874846277	0.070565546156197
PRE7g7-TIM44-TRg-3	PRE7g7-TIM44-TRg-3	PRE7g7	TIM44-TRg-3	1.06585635085162	0.928796227529891	0.971123045178345	0.988591874519954	0.0701800495167031	0.0186952478989115
PRE7g7-ATP16-TRg-2	PRE7g7-ATP16-TRg-2	PRE7g7	ATP16-TRg-2	0.913511516794846	0.820973242215738	1.01889673386959	0.917793830960058	0.0990312112319661	-0.0669281161892381
PRE7g7-ENP1-NRg-3	PRE7g7-ENP1-NRg-3	PRE7g7	ENP1-NRg-3	0.954992665717488	0.761877972001642	0.729159450021637	0.815343362580256	0.12204126892234	-0.147502125522882
PRE7g7-NAF1-TRg-3	PRE7g7-NAF1-TRg-3	PRE7g7	NAF1-TRg-3	0.962712651780932	1.19315027517255	0.956902270202596	1.03758839905203	0.134751857538679	0.0404299037339211
PRE7g7-COG4-TRg-2	PRE7g7-COG4-TRg-2	PRE7g7	COG4-TRg-2	0.902980362731277	0.771156140107855	0.775552225356616	0.816562909398583	0.0748719812196786	0.0459748495604546
PRE7g7-SOG2-TRg-7	PRE7g7-SOG2-TRg-7	PRE7g7	SOG2-TRg-7	1.05048770198848	0.785474080076972	0.806018184509649	0.880659988858367	0.14743338891509	-0.0404495874550177
PRE7g7-YDR341C-TRg-3	PRE7g7-YDR341C-TRg-3	PRE7g7	YDR341C-TRg-3	0.956568159959866	0.964254685423837	0.981679310654153	0.967500718679285	0.0128664300106674	0.0364097020147809
PRE7g7-YMR290W-A-TRg-10	PRE7g7-YMR290W-A-TRg-10	PRE7g7	YMR290W-A-TRg-10	0.900971130514555	0.929828881097504	0.888521663775393	0.906440558462484	0.0211897978348596	-0.0859990401363822
PRE7g7-NUP192-NRg-9	PRE7g7-NUP192-NRg-9	PRE7g7	NUP192-NRg-9	1.00123863864582	0.962122363693705	0.867118517652844	0.943493173330789	0.0689734497033157	-0.0628085804996611
PRE7g7-RPS31-NRg-8	PRE7g7-RPS31-NRg-8	PRE7g7	RPS31-NRg-8	0.719873097161656	0.820931705604243	0.837895390264565	0.792900064343488	0.0638094436674228	-0.104464998718775
PRE7g7-SPC97-NRg-6	PRE7g7-SPC97-NRg-6	PRE7g7	SPC97-NRg-6	0.542198512017239	0.449569082434713	0.447471870370868	0.479746488274274	0.0540952033622589	-0.0272984880321788
PRE7g7-EBP2-NRg-1	PRE7g7-EBP2-NRg-1	PRE7g7	EBP2-NRg-1	0.857948024839497	0.785348845645421	0.909341065966355	0.850879312150424	0.0622976139136903	-0.064668175778285
PRE7g7-CDC48-TRg-5	PRE7g7-CDC48-TRg-5	PRE7g7	CDC48-TRg-5	0.9028244801744	0.892584118808943	0.992671196894591	0.929359931959311	0.0550677169583297	0.0524848609116434
PRE7g7-RPT1-TRg-4	PRE7g7-RPT1-TRg-4	PRE7g7	RPT1-TRg-4	1.09261213005732	0.911447579730141	0.947587117926748	0.983882275904736	0.0958809284649329	0.0374429124190259
PRE7g7-ULP1-NRg-2	PRE7g7-ULP1-NRg-2	PRE7g7	ULP1-NRg-2	0.747226124829916	0.828501308160442	0.653938417043819	0.743221950011392	0.0873503050981015	-0.0650881245760324
PRE7g7-RPN3-TRg-6	PRE7g7-RPN3-TRg-6	PRE7g7	RPN3-TRg-6	1.05197497693638	1.08917236682349	0.966545067323306	1.03589747036106	0.0628747032512827	0.087074326765845
PRE7g7-RPT1-TRg-5	PRE7g7-RPT1-TRg-5	PRE7g7	RPT1-TRg-5	0.940985677994855	0.829457825915488	0.908314095389449	0.892919199766598	0.0573355697258529	-0.0775451176259726
PRE7g7-KRE5-TRg-2	PRE7g7-KRE5-TRg-2	PRE7g7	KRE5-TRg-2	1.02605945421782	0.944134463510537	1.00373983107338	0.991311249600578	0.0423530194161719	0.0359106910712937
PRE7g7-TBF1-NRg-8	PRE7g7-TBF1-NRg-8	PRE7g7	TBF1-NRg-8	0.941938260950321	0.785148502974448	0.961966675353595	0.896351146426121	0.0968235781143072	0.00532094895717961
PRE7g7-UTP22-NRg-4	PRE7g7-UTP22-NRg-4	PRE7g7	UTP22-NRg-4	0.828052462086058	0.956045710558193	0.85464366515039	0.879580612598213	0.0675422565852228	-0.0657933950803204
PRE7g7-SSC1-NRg-4	PRE7g7-SSC1-NRg-4	PRE7g7	SSC1-NRg-4	1.11325942819796	0.880953329153008	0.867796462539519	0.95400307329683	0.138076847143422	-0.0172413790579703
PRE7g7-REB1-TRg-4	PRE7g7-REB1-TRg-4	PRE7g7	REB1-TRg-4	0.786606272274435	0.670443632540454	0.594683561082455	0.683911155299115	0.096667535371299	0.0567457906145453
PRE7g7-CDC48-NRg-9	PRE7g7-CDC48-NRg-9	PRE7g7	CDC48-NRg-9	0.680601521941268	0.651946262154879	0.633704787927572	0.655417524007907	0.0236402867881728	-0.0465075261043472
PRE7g7-FAS2-TRg-8	PRE7g7-FAS2-TRg-8	PRE7g7	FAS2-TRg-8	0.928944676285788	0.852572235096945	0.883477978726942	0.888331630036558	0.038416869882414	-0.0716291392565663
PRE7g7-TAO3-TRg-8	PRE7g7-TAO3-TRg-8	PRE7g7	TAO3-TRg-8	0.986110629320441	0.683314259135489	0.862218568174223	0.843881152210051	0.152228795132452	-0.0925433843331815
PRE7g7-CKS1-TRg-5	PRE7g7-CKS1-TRg-5	PRE7g7	CKS1-TRg-5	0.603974930240295	0.646809070814334	0.521068881355576	0.590617627470068	0.0639254406652992	-0.0440334475754549
PRE7g7-YLR379W-TRg-7	PRE7g7-YLR379W-TRg-7	PRE7g7	YLR379W-TRg-7	0.930553752168008	0.981751063519399	1.04556391768777	0.985956244458393	0.0576202846510514	0.00449871708378546
PRE7g7-TEN1-NRg-2	PRE7g7-TEN1-NRg-2	PRE7g7	TEN1-NRg-2	1.01883447597772	0.980938131932679	1.02553486423357	1.00843582404799	0.0240482037675607	0.105921040276105
PRE7g7-RPL42A-TRg-2	PRE7g7-RPL42A-TRg-2	PRE7g7	RPL42A-TRg-2	0.894603946191493	0.90133330988369	0.792455288896019	0.8627975149904	0.0610110044406769	-0.0424122155222953
PRE7g7-SEC27-TRg-4	PRE7g7-SEC27-TRg-4	PRE7g7	SEC27-TRg-4	0.512024119092814	0.178611494343049	0.204672415776297	0.298436009737387	0.185431128050301	-0.0584599614763404
PRE7g7-TBF1-NRg-4	PRE7g7-TBF1-NRg-4	PRE7g7	TBF1-NRg-4	0.782299559790067	0.591165480177652	0.705803868960674	0.693089636309464	0.0961992613342383	-0.0141594035826065
PRE7g7-RPT1-NRg-6	PRE7g7-RPT1-NRg-6	PRE7g7	RPT1-NRg-6	0.909908745867012	0.908111872243	0.857583314677449	0.89186797759582	0.029704978913895	0.172260351635034
PRE7g7-COG1-TRg-3	PRE7g7-COG1-TRg-3	PRE7g7	COG1-TRg-3	NA	0.0731839766071805	0.105066774839466	NA	NA	NA
PRE7g7-SUI1-TRg-6	PRE7g7-SUI1-TRg-6	PRE7g7	SUI1-TRg-6	1.05254226154477	0.936579796258703	0.972004104623784	0.987042054142419	0.059425821686362	-0.0128827451454697
PRE7g7-TIM23-TRg-6	PRE7g7-TIM23-TRg-6	PRE7g7	TIM23-TRg-6	0.888988611695959	1.18652661931147	1.10951738088577	1.06167753729773	0.154430257624105	0.0448984562291779
PRE7g7-CDC48-NRg-6	PRE7g7-CDC48-NRg-6	PRE7g7	CDC48-NRg-6	0.654539758362153	0.897359996666868	0.946560376165862	0.832820043731628	0.156342778692453	-0.0801699514374116
PRE7g7-EPL1-TRg-5	PRE7g7-EPL1-TRg-5	PRE7g7	EPL1-TRg-5	0.772065907689465	0.52939277561952	0.654355514241405	0.65193806585013	0.121354626198191	0.236119024554822
PRE7g7-RPT5-TRg-8	PRE7g7-RPT5-TRg-8	PRE7g7	RPT5-TRg-8	0.934374801811001	0.884541550608189	0.810211899343751	0.87637608392098	0.0624828994360686	0.0122983369433586
PRE7g7-ATP16-NRg-4	PRE7g7-ATP16-NRg-4	PRE7g7	ATP16-NRg-4	1.00141534680136	1.00894128101644	0.907325117695294	0.972560581837698	0.0566207493579742	-0.0220183783548648
PRE7g7-RPN6-TRg-3	PRE7g7-RPN6-TRg-3	PRE7g7	RPN6-TRg-3	0.98689462132729	0.700784587588455	0.906205181609368	0.864628130175037	0.147516867699897	-0.0347997891429648
PRE7g7-ERG9-NRg-6	PRE7g7-ERG9-NRg-6	PRE7g7	ERG9-NRg-6	0.830157325923376	0.792890094034843	0.794512438044407	0.805853286000875	0.0210635411893921	0.0484232101448212
PRE7g7-SMX3-TRg-1	PRE7g7-SMX3-TRg-1	PRE7g7	SMX3-TRg-1	0.763702005188749	0.866356135176049	0.921994751354675	0.850684297239824	0.0803016391514644	-0.01900466878027
PRE7g7-NCB2-NRg-3	PRE7g7-NCB2-NRg-3	PRE7g7	NCB2-NRg-3	0.879394784570202	1.0007589099772	0.942723212371814	0.940958968973071	0.0607012944674879	-0.0169772313158777
PRE7g7-SEC16-NRg-12	PRE7g7-SEC16-NRg-12	PRE7g7	SEC16-NRg-12	0.945086718873006	0.644507646540467	0.738889159098385	0.776161174837286	0.15371677543132	0.0841665074762109
PRE7g7-RPN6-TRg-2	PRE7g7-RPN6-TRg-2	PRE7g7	RPN6-TRg-2	1.00299751787679	0.987045538251101	0.900529601006908	0.963524219044932	0.0551349058202875	-0.0495186037909471
PRE7g7-REB1-NRg-4	PRE7g7-REB1-NRg-4	PRE7g7	REB1-NRg-4	0.922113364664045	0.823982818670206	0.899133763462342	0.881743315598865	0.051324670207723	0.0570193866574705
PRE7g7-ATP16-TRg-9	PRE7g7-ATP16-TRg-9	PRE7g7	ATP16-TRg-9	1.45252503009969	0.994477799509022	1.01805004032026	1.15501762330966	0.25791840852373	0.133969131252756
PRE7g7-ERG9-NRg-7	PRE7g7-ERG9-NRg-7	PRE7g7	ERG9-NRg-7	0.800929746029273	0.779822746482408	0.99232995718877	0.85769414990015	0.117074663401872	-0.0137945663190669
PRE4g9-RPL15A-NRg-4	PRE4g9-RPL15A-NRg-4	PRE4g9	RPL15A-NRg-4	0.891138078957083	0.78089354088598	0.84706741725288	0.839699679031981	0.0554903344601247	0.130492167801283
PRE4g9-RPL15A-NRg-5	PRE4g9-RPL15A-NRg-5	PRE4g9	RPL15A-NRg-5	0.937841427845688	0.798372952483738	0.86556094390696	0.867258441412129	0.0697497313850151	0.0360407698627926
PRE4g9-KRE33-TRg-1	PRE4g9-KRE33-TRg-1	PRE4g9	KRE33-TRg-1	0.968926746108275	0.911233636430201	0.892734840908825	0.924298407815767	0.0397406315123242	0.0350665393639734
PRE4g9-PMI40-NRg-1	PRE4g9-PMI40-NRg-1	PRE4g9	PMI40-NRg-1	0.878805026554109	0.970698896342668	0.8018050828847	0.883769668593826	0.0845562878148671	-0.00530964376576193
PRE4g9-NOP19-NRg-3	PRE4g9-NOP19-NRg-3	PRE4g9	NOP19-NRg-3	1.00450603594801	0.776403987170804	0.993966774665988	0.924958932594933	0.128760234018765	0.0955968578591725
PRE4g9-SRP14-NRg-4	PRE4g9-SRP14-NRg-4	PRE4g9	SRP14-NRg-4	0.838107053081656	0.825652703455173	0.819907161202471	0.827888972579767	0.00930374606283492	-0.0281378523928231
PRE4g9-SEC27-TRg-2	PRE4g9-SEC27-TRg-2	PRE4g9	SEC27-TRg-2	0.680654145439501	0.529404225164077	0.492743898413156	0.567600756338911	0.0996082149208493	0.096571163438108
PRE4g9-GPI14-TRg-3	PRE4g9-GPI14-TRg-3	PRE4g9	GPI14-TRg-3	0.880247268760973	0.742673521928468	0.814009836156023	0.812310208948488	0.0688026198910116	-0.0227685166141188
PRE4g9-PAH1-TRg-7	PRE4g9-PAH1-TRg-7	PRE4g9	PAH1-TRg-7	0.833943389289021	0.794838192910131	0.839615790480558	0.82279912422657	0.0243804079925133	0.0514927819703598
PRE4g9-PAH1-TRg-6	PRE4g9-PAH1-TRg-6	PRE4g9	PAH1-TRg-6	0.876082346487768	0.821136307631435	0.700653379200227	0.799290677773143	0.0897315680171835	0.0138093564035345
PRE4g9-PAH1-TRg-5	PRE4g9-PAH1-TRg-5	PRE4g9	PAH1-TRg-5	0.86090778674606	0.742012111315302	0.929956562741105	0.844292153600822	0.0950675478491443	-0.006136983637544
PRE4g9-PAH1-TRg-3	PRE4g9-PAH1-TRg-3	PRE4g9	PAH1-TRg-3	0.875687626993187	0.819938836074045	0.793217155643153	0.829614539570128	0.0420780119514011	-0.0236493374087258
PRE4g9-COG3-TRg-1	PRE4g9-COG3-TRg-1	PRE4g9	COG3-TRg-1	0.729606064891164	0.844840782489072	0.718244482015275	0.764230443131837	0.0700413556395642	0.0310522326764007
PRE4g9-HTS1-NRg-5	PRE4g9-HTS1-NRg-5	PRE4g9	HTS1-NRg-5	0.900341551842853	0.950838170465787	0.750368674128628	0.867182798812423	0.104267118102105	-0.083923984692391
PRE4g9-MSN5-TRg-7	PRE4g9-MSN5-TRg-7	PRE4g9	MSN5-TRg-7	NA	NA	0.0609296579663881	NA	NA	NA
PRE4g9-ERG26-TRg-1	PRE4g9-ERG26-TRg-1	PRE4g9	ERG26-TRg-1	1.04273355831273	0.566975946073374	0.631059832548421	0.746923112311509	0.258175426985254	-0.00243839036646076
PRE4g9-SMD2-TRg-5	PRE4g9-SMD2-TRg-5	PRE4g9	SMD2-TRg-5	1.01372883657854	0.867779598437687	0.914679134051038	0.932062523022421	0.0745112856389647	0.0155405739314113
PRE4g9-SMD2-TRg-4	PRE4g9-SMD2-TRg-4	PRE4g9	SMD2-TRg-4	0.981038884481489	0.778597490283629	0.950851515230147	0.903495963331755	0.109213280982188	-0.00209634295829975
PRE4g9-SMD2-TRg-1	PRE4g9-SMD2-TRg-1	PRE4g9	SMD2-TRg-1	0.885112197877607	0.827656226321504	0.97836280623458	0.897043743477897	0.0760584620051108	-0.0304425592464278
PRE4g9-PRE7-TRg-4	PRE4g9-PRE7-TRg-4	PRE4g9	PRE7-TRg-4	0.790681645520698	0.96714825016775	0.821508776451445	0.859779557379964	0.0942528787017866	0.119144940985559
PRE4g9-PRE7-TRg-7	PRE4g9-PRE7-TRg-7	PRE4g9	PRE7-TRg-7	1.00338521974131	1.08880995032867	0.858575876729066	0.983590348933013	0.116386467616748	0.0239949355973493
PRE4g9-SEC6-TRg-3	PRE4g9-SEC6-TRg-3	PRE4g9	SEC6-TRg-3	0.819273348562866	0.708886932751238	0.714198994276949	0.747453091863684	0.0622548508444565	-0.0316501517269889
PRE4g9-ESF2-NRg-1	PRE4g9-ESF2-NRg-1	PRE4g9	ESF2-NRg-1	0.973864147385493	0.878537799804708	0.808800224309533	0.887067390499912	0.082861873701826	0.0322091701087264
PRE4g9-ESF2-NRg-3	PRE4g9-ESF2-NRg-3	PRE4g9	ESF2-NRg-3	0.82131518345573	0.895598509583781	0.847647383423524	0.854853692154345	0.0376623326322803	0.0314659606854959
PRE4g9-AFG2-TRg-2	PRE4g9-AFG2-TRg-2	PRE4g9	AFG2-TRg-2	0.898444458877286	0.890682355809828	0.922061054286846	0.903729289657987	0.0163432786433254	-0.0120417517719179
PRE4g9-RRP36-TRg-3	PRE4g9-RRP36-TRg-3	PRE4g9	RRP36-TRg-3	0.724642025161436	0.705029354629502	0.790556318268344	0.740075899353094	0.0448036687308408	0.0383999929647134
PRE4g9-RRP36-TRg-5	PRE4g9-RRP36-TRg-5	PRE4g9	RRP36-TRg-5	0.927949143415911	0.961007836673674	0.88986885778088	0.926275279290155	0.0355990160722314	0.0837703332609294
PRE4g9-GCR1-NRg-2	PRE4g9-GCR1-NRg-2	PRE4g9	GCR1-NRg-2	0.730190064262436	0.697367160742148	0.81905748305599	0.748871569353525	0.062959372698296	-0.125753386457287
PRE4g9-PRE4-NRg-4	PRE4g9-PRE4-NRg-4	PRE4g9	PRE4-NRg-4	0.858664888683142	0.754923499162341	0.848422384718541	0.820670257521341	0.0571682114282384	-0.046782798958698
PRE4g9-PRE4-NRg-9	PRE4g9-PRE4-NRg-9	PRE4g9	PRE4-NRg-9	0.705099287795164	0.926397310475878	0.670040575612532	0.767179057961191	0.138996824695203	-0.0210545052788847
PRE4g9-DSN1-NRg-2	PRE4g9-DSN1-NRg-2	PRE4g9	DSN1-NRg-2	0.850706402718177	0.651085371179095	0.747467842136061	0.749753205344444	0.0998301368421752	-0.159286705602178
PRE4g9-GPI11-TRg-3	PRE4g9-GPI11-TRg-3	PRE4g9	GPI11-TRg-3	0.870304404057441	0.743328111047767	0.730115285260269	0.781249266788492	0.0774064454474959	0.0290411504718323
PRE4g9-POP3-TRg-1	PRE4g9-POP3-TRg-1	PRE4g9	POP3-TRg-1	0.942063052512029	0.893525063595129	0.819487765962476	0.885025294023212	0.061728111750304	0.00423320844185326
PRE4g9-MNE1-TRg-5	PRE4g9-MNE1-TRg-5	PRE4g9	MNE1-TRg-5	0.827852575693759	0.709216907988863	0.849548217461421	0.795539233714681	0.0755402750654466	0.0629600335788771
PRE4g9-RRP12-NRg-1	PRE4g9-RRP12-NRg-1	PRE4g9	RRP12-NRg-1	0.801595613341925	0.728283263961776	0.78773943679482	0.77253943803284	0.0389481079730762	-0.040126276910702
PRE4g9-RSC6-TRg-2	PRE4g9-RSC6-TRg-2	PRE4g9	RSC6-TRg-2	0.709394961154902	0.857288345930713	0.671363498236946	0.746015601774187	0.0982232952868755	-0.0243161154494
PRE4g9-CDC25-TRg-1	PRE4g9-CDC25-TRg-1	PRE4g9	CDC25-TRg-1	0.682001836733986	0.80535292025295	0.789089334369749	0.758814697118895	0.0670170701898307	0.0184409912538971
PRE4g9-CDC25-TRg-9	PRE4g9-CDC25-TRg-9	PRE4g9	CDC25-TRg-9	0.609345979626052	0.519072510695262	0.507671950448779	0.545363480256698	0.0557029026411147	0.0517699926421737
PRE4g9-YPP1-NRg-3	PRE4g9-YPP1-NRg-3	PRE4g9	YPP1-NRg-3	0.894044388263435	0.785284985707446	0.618740878365271	0.766023417445384	0.13865879578843	0.0733430087073663
PRE4g9-NFS1-NRg-9	PRE4g9-NFS1-NRg-9	PRE4g9	NFS1-NRg-9	0.717279589304097	0.458434632499653	0.464758155673667	0.546824125825806	0.147652617682629	-0.0359213929928124
PRE4g9-NFS1-NRg-8	PRE4g9-NFS1-NRg-8	PRE4g9	NFS1-NRg-8	0.699765307398979	0.543289032466109	0.522565592597981	0.58853997748769	0.096879671502325	-0.00293439955521557
PRE4g9-UBA2-TRg-1	PRE4g9-UBA2-TRg-1	PRE4g9	UBA2-TRg-1	0.988297644499778	0.894952882359419	0.794852352630936	0.892700959830044	0.0967423051351585	0.0493413754102361
PRE4g9-ARP2-NRg-3	PRE4g9-ARP2-NRg-3	PRE4g9	ARP2-NRg-3	0.454834624238493	0.337230398162469	0.438150540278909	0.410071854226624	0.063631737015048	-0.0294264366554682
PRE4g9-MAK16-TRg-1	PRE4g9-MAK16-TRg-1	PRE4g9	MAK16-TRg-1	0.836600381363642	0.845049778299932	0.826585916463862	0.836078692042479	0.00924297940526917	0.0256244024189239
PRE4g9-CEP3-NRg-1	PRE4g9-CEP3-NRg-1	PRE4g9	CEP3-NRg-1	0.748175992957331	0.771407505342877	0.811692486887985	0.777091995062731	0.0321375375198854	0.0275353155787262
PRE4g9-GUK1-TRg-5	PRE4g9-GUK1-TRg-5	PRE4g9	GUK1-TRg-5	0.815214120410918	0.823398075769599	0.899546021498493	0.846052739226337	0.0465069104275339	0.0323509660682152
PRE4g9-GUK1-TRg-2	PRE4g9-GUK1-TRg-2	PRE4g9	GUK1-TRg-2	0.803947389773914	0.875910719119878	0.717899673654724	0.799252594182839	0.0791100717448747	-0.028264101436646
PRE4g9-GPI12-NRg-6	PRE4g9-GPI12-NRg-6	PRE4g9	GPI12-NRg-6	0.605140268758455	0.669420540978833	0.563893093761255	0.612817967832848	0.0531810194183262	-0.0767281218349299
PRE4g9-RPS5-NRg-5	PRE4g9-RPS5-NRg-5	PRE4g9	RPS5-NRg-5	0.944069248570192	0.784567017671189	0.828162393728006	0.852266219989796	0.0824377719603317	0.0319903484776238
PRE4g9-RPS5-NRg-2	PRE4g9-RPS5-NRg-2	PRE4g9	RPS5-NRg-2	0.843263851328611	0.759251869607854	0.79382774758639	0.798781156174285	0.0422244651907063	-0.0565557043234994
PRE4g9-RPC19-NRg-1	PRE4g9-RPC19-NRg-1	PRE4g9	RPC19-NRg-1	0.906329245608229	0.953571538748608	0.881723861737735	0.913874882031524	0.03651334885681	0.0497139649322644
PRE4g9-TIM54-TRg-1	PRE4g9-TIM54-TRg-1	PRE4g9	TIM54-TRg-1	0.92467100182228	0.827681072444644	0.849955279846409	0.867435784704445	0.050802929420837	-0.0534304808389675
PRE4g9-TEN1-TRg-2	PRE4g9-TEN1-TRg-2	PRE4g9	TEN1-TRg-2	0.989817555976932	0.899247246364686	0.946073385464587	0.945046062602068	0.0452938935179171	0.105790318973065
PRE4g9-SAH1-NRg-4	PRE4g9-SAH1-NRg-4	PRE4g9	SAH1-NRg-4	0.916492806922871	0.842286030353673	0.84998748558544	0.869588774287328	0.0408021973829693	0.0400844151638385
PRE4g9-SAH1-NRg-5	PRE4g9-SAH1-NRg-5	PRE4g9	SAH1-NRg-5	0.872777843525361	0.67124330424311	0.811703306151818	0.785241484640096	0.103340280768033	0.0132811753601809
PRE4g9-SAH1-NRg-3	PRE4g9-SAH1-NRg-3	PRE4g9	SAH1-NRg-3	1.04844902956839	0.922279277994205	0.902200589565262	0.957642965709287	0.0792785870045918	0.103399802546605
PRE4g9-ATP15-NRg-5	PRE4g9-ATP15-NRg-5	PRE4g9	ATP15-NRg-5	0.639482094630803	0.497953963622397	0.585794277808874	0.574410112020691	0.0714475499209225	0.0409057762929663
PRE4g9-SCD5-TRg-5	PRE4g9-SCD5-TRg-5	PRE4g9	SCD5-TRg-5	0.826674713754668	1.05571386549629	0.97822534548206	0.953537974911005	0.116498210101764	0.0625522025443289
PRE4g9-ARB1-NRg-2	PRE4g9-ARB1-NRg-2	PRE4g9	ARB1-NRg-2	0.840831942753046	0.889854590114072	0.709338272998368	0.813341601955162	0.0933451890251566	-0.0158340535556295
PRE4g9-ARB1-NRg-4	PRE4g9-ARB1-NRg-4	PRE4g9	ARB1-NRg-4	0.876180028791661	0.876725216528509	0.737591185335316	0.830165476885162	0.08017215164497	-0.0500721415088478
PRE4g9-PUP2-TRg-1	PRE4g9-PUP2-TRg-1	PRE4g9	PUP2-TRg-1	0.889514577314684	0.900803989000659	0.981387749109886	0.923902105141743	0.0501030153870797	0.0144313940753291
PRE4g9-CCT8-TRg-2	PRE4g9-CCT8-TRg-2	PRE4g9	CCT8-TRg-2	NA	NA	NA	NA	NA	NA
PRE4g9-MCM4-TRg-1	PRE4g9-MCM4-TRg-1	PRE4g9	MCM4-TRg-1	0.762904183823347	0.635263875466527	0.958428508201047	0.78553218916364	0.16276628929809	0.0148054757296575
PRE4g9-LSM4-TRg-1	PRE4g9-LSM4-TRg-1	PRE4g9	LSM4-TRg-1	1.03811866783174	0.956688830989223	0.996633620007517	0.997147039609495	0.0407173462030092	0.000780789178844943
PRE4g9-NOP53-NRg-1	PRE4g9-NOP53-NRg-1	PRE4g9	NOP53-NRg-1	0.842807075311922	0.75267508578632	0.84458958277309	0.813357247957111	0.0525598510034408	0.0903669526641746
PRE4g9-ATP3-TRg-4	PRE4g9-ATP3-TRg-4	PRE4g9	ATP3-TRg-4	1.11219168675626	0.982228803170055	0.966142502601036	1.02018766417579	0.0800827534163332	0.0392088261794343
PRE4g9-AFG2-NRg-3	PRE4g9-AFG2-NRg-3	PRE4g9	AFG2-NRg-3	0.845021320416307	0.72659353453587	0.835834801215231	0.802483218722469	0.0658827075810816	-0.103227307474682
PRE4g9-PRO3-NRg-3	PRE4g9-PRO3-NRg-3	PRE4g9	PRO3-NRg-3	0.893668976604027	0.984866747198356	0.827596296692394	0.902044006831592	0.0789690097384507	0.0535703124822915
PRE4g9-NRD1-NRg-10	PRE4g9-NRD1-NRg-10	PRE4g9	NRD1-NRg-10	0.586836452834506	0.598627366496848	0.670441640078005	0.618635153136453	0.0452514141012975	-0.0158999604810207
PRE4g9-SEC61-TRg-2	PRE4g9-SEC61-TRg-2	PRE4g9	SEC61-TRg-2	0.840587654758087	0.892564051175695	0.933393797468392	0.888848501134058	0.0465145032788193	-0.0226986635111593
PRE4g9-RHO3-TRg-4	PRE4g9-RHO3-TRg-4	PRE4g9	RHO3-TRg-4	0.983558933312103	0.788319189079265	0.957098320146363	0.909658814179244	0.105912791847015	0.0141748837727438
PRE4g9-SNF2-TRg-6	PRE4g9-SNF2-TRg-6	PRE4g9	SNF2-TRg-6	0.837753190072403	0.567015131962533	0.748585827883963	0.717784716639633	0.137972118080756	-0.162739187976473
PRE4g9-SMD2-NRg-3	PRE4g9-SMD2-NRg-3	PRE4g9	SMD2-NRg-3	0.790952152801941	0.783942694077574	0.78681014005152	0.787234995643678	0.00352398987055782	0.0569699529133301
PRE4g9-RSC4-TRg-2	PRE4g9-RSC4-TRg-2	PRE4g9	RSC4-TRg-2	0.664991202207701	0.526994433379147	0.707354697551997	0.633113444379615	0.094311186007995	-0.0391389123113175
PRE4g9-RSC4-TRg-1	PRE4g9-RSC4-TRg-1	PRE4g9	RSC4-TRg-1	0.545806703142121	0.522668028325922	0.503320899065606	0.52393187684455	0.0212710806452221	0.0296679774173562
PRE4g9-TIF34-TRg-2	PRE4g9-TIF34-TRg-2	PRE4g9	TIF34-TRg-2	0.802028947329634	0.602102112239879	0.699331967094345	0.701154342221286	0.0999758752678818	-0.0220725928371381
PRE4g9-BET1-NRg-1	PRE4g9-BET1-NRg-1	PRE4g9	BET1-NRg-1	0.883991687247339	0.746330574599565	0.722516369282759	0.784279543709887	0.0871703089953381	0.0987032153445071
PRE4g9-CDC8-NRg-2	PRE4g9-CDC8-NRg-2	PRE4g9	CDC8-NRg-2	0.976148697852368	0.932859742403421	0.865355530885695	0.924787990380495	0.0558358876276361	0.00404443163474788
PRE4g9-PRP42-TRg-2	PRE4g9-PRP42-TRg-2	PRE4g9	PRP42-TRg-2	0.964975640943133	0.984640652887954	0.930237680820173	0.959951324883753	0.0275472985308969	0.0302214596324631
PRE4g9-RRB1-TRg-2	PRE4g9-RRB1-TRg-2	PRE4g9	RRB1-TRg-2	0.982363669497838	0.79120254497291	0.749232087967212	0.84093276747932	0.12426747301545	-0.0494314131690876
PRE4g9-SPC24-TRg-1	PRE4g9-SPC24-TRg-1	PRE4g9	SPC24-TRg-1	0.859513596586161	0.877544344202736	0.812003957675273	0.849687299488056	0.0338570916136854	0.0408920576542193
PRE4g9-ILS1-NRg-1	PRE4g9-ILS1-NRg-1	PRE4g9	ILS1-NRg-1	0.851457649918726	0.859082156946029	0.913501191261118	0.874680332708624	0.0338353006624279	-0.0317559470299895
PRE4g9-GFA1-TRg-2	PRE4g9-GFA1-TRg-2	PRE4g9	GFA1-TRg-2	0.944384217888014	0.767346630645312	0.818795370898597	0.843508739810641	0.0910694228400311	-0.0101937406145489
PRE4g9-SEC21-NRg-10	PRE4g9-SEC21-NRg-10	PRE4g9	SEC21-NRg-10	0.560979832635587	0.417926430009723	0.429798577978503	0.469568280207938	0.0793869694110616	-0.0216950430560504
PRE4g9-RPC10-NRg-1	PRE4g9-RPC10-NRg-1	PRE4g9	RPC10-NRg-1	0.608100207487898	0.645757584603872	0.403404853093956	0.552420881728575	0.130417989960507	-0.0630808517987083
PRE4g9-RPB10-TRg-3	PRE4g9-RPB10-TRg-3	PRE4g9	RPB10-TRg-3	0.808844873532764	0.715623459240494	0.707429708662378	0.743966013811878	0.0563359052128022	0.0894058697361531
PRE4g9-RPB10-TRg-2	PRE4g9-RPB10-TRg-2	PRE4g9	RPB10-TRg-2	0.822652594652963	0.755050127916335	0.736672838377823	0.771458520315707	0.0452775455179711	0.00663613250116657
PRE4g9-YNL181W-TRg-1	PRE4g9-YNL181W-TRg-1	PRE4g9	YNL181W-TRg-1	0.965779193554761	0.775700613994309	0.736036092519196	0.825838633356089	0.122804066942024	-0.00921909281320421
PRE4g9-RAD3-NRg-1	PRE4g9-RAD3-NRg-1	PRE4g9	RAD3-NRg-1	0.906994628198657	0.855127917081968	0.871439207053333	0.877853917444653	0.0265216951300043	0.00657838448671988
PRE4g9-NOP10-TRg-1	PRE4g9-NOP10-TRg-1	PRE4g9	NOP10-TRg-1	0.985350710511581	0.789727724526474	0.90716207998957	0.894080171675875	0.0984654274620197	0.0451423048954317
PRE4g9-BFR2-TRg-3	PRE4g9-BFR2-TRg-3	PRE4g9	BFR2-TRg-3	0.807158985573006	0.558241143613278	0.81750764163372	0.727635923606668	0.146791407402894	-0.000951227731892823
PRE4g9-MCM2-TRg-6	PRE4g9-MCM2-TRg-6	PRE4g9	MCM2-TRg-6	0.836590968341187	0.820126404161175	0.910426935768372	0.855714769423578	0.0480919569992194	-0.0234144877077529
PRE4g9-MCM2-TRg-4	PRE4g9-MCM2-TRg-4	PRE4g9	MCM2-TRg-4	0.972827252408663	0.771762705224731	0.809293043736026	0.851294333789807	0.106910333028226	0.0118074171599145
PRE4g9-MPP10-TRg-1	PRE4g9-MPP10-TRg-1	PRE4g9	MPP10-TRg-1	0.747992423374119	0.833450674324461	0.820695245802651	0.800712781167077	0.0461004591469209	0.00292120768014104
PRE4g9-RET2-TRg-4	PRE4g9-RET2-TRg-4	PRE4g9	RET2-TRg-4	0.338898743788062	0.266277202389113	0.271705144684669	0.292293696953948	0.0404522982313541	-0.0669015275752819
PRE4g9-RET2-TRg-1	PRE4g9-RET2-TRg-1	PRE4g9	RET2-TRg-1	0.747274336021853	0.693252588261475	0.666012788953875	0.702179904412401	0.041359793135535	0.0583038392846671
PRE4g9-RPS2-NRg-1	PRE4g9-RPS2-NRg-1	PRE4g9	RPS2-NRg-1	0.956809632487842	0.777472391183037	0.885807868467684	0.873363297379521	0.0903139637148138	0.070804269612056
PRE4g9-RPS2-NRg-2	PRE4g9-RPS2-NRg-2	PRE4g9	RPS2-NRg-2	0.584036234933311	0.815655956321365	0.685548753251026	0.695080314835234	0.116103668476259	-0.0538362399882898
PRE4g9-ORC4-NRg-3	PRE4g9-ORC4-NRg-3	PRE4g9	ORC4-NRg-3	0.861717145714403	0.737790252322702	0.683240935237228	0.760916111091444	0.0914578779243047	-0.00966778466684004
PRE4g9-TIP20-TRg-7	PRE4g9-TIP20-TRg-7	PRE4g9	TIP20-TRg-7	0.859463214750303	0.817059468563603	0.851496062241932	0.842672915185279	0.0225367558813152	0.0066331867235998
PRE4g9-SMT3-TRg-1	PRE4g9-SMT3-TRg-1	PRE4g9	SMT3-TRg-1	0.867551398543335	0.799071532253819	0.800687978709992	0.822436969835715	0.0390786000644545	-0.0600282294966789
PRE4g9-MSS18-NRg-6	PRE4g9-MSS18-NRg-6	PRE4g9	MSS18-NRg-6	0.873251545417147	0.950859712111172	0.831511230311803	0.885207495946707	0.0605658616033203	0.088983563129479
PRE4g9-YEF3-NRg-9	PRE4g9-YEF3-NRg-9	PRE4g9	YEF3-NRg-9	0.398668307738347	0.369192055952735	0.318784714320449	0.362215026003844	0.0403962415890363	-0.0244491667744426
PRE4g9-ASK1-NRg-1	PRE4g9-ASK1-NRg-1	PRE4g9	ASK1-NRg-1	0.697819287395093	0.733363079251326	0.93249672192536	0.787893029523927	0.126485221180089	-0.104705097765363
PRE4g9-SMC1-TRg-1	PRE4g9-SMC1-TRg-1	PRE4g9	SMC1-TRg-1	1.01615002089113	0.77870171242747	0.890054252350677	0.894968661889757	0.118800413988762	0.0740079896835921
PRE4g9-NIP1-NRg-1	PRE4g9-NIP1-NRg-1	PRE4g9	NIP1-NRg-1	0.886619456254463	0.794919663674422	0.787619064834706	0.82305272825453	0.0551712911514462	-0.0404427051733184
PRE4g9-RPP1-NRg-1	PRE4g9-RPP1-NRg-1	PRE4g9	RPP1-NRg-1	1.04522889869623	0.779777960912453	1.00341850460206	0.942808454736912	0.142727830856714	-0.0150378420159717
PRE4g9-YDJ1-TRg-6	PRE4g9-YDJ1-TRg-6	PRE4g9	YDJ1-TRg-6	0.769271000154746	0.761400421523108	0.669815495179362	0.733495638952405	0.0552888509124197	0.0299899029662454
PRE4g9-SUB2-NRg-1	PRE4g9-SUB2-NRg-1	PRE4g9	SUB2-NRg-1	0.880305514307639	0.833140849477362	0.787391819892705	0.833612727892569	0.046458644560372	-0.0804696438840075
PRE4g9-TIM10-NRg-8	PRE4g9-TIM10-NRg-8	PRE4g9	TIM10-NRg-8	0.780423492572897	0.541858255645712	0.808522319624196	0.710268022614269	0.146522261886095	0.00328973908908869
PRE4g9-TIM10-NRg-4	PRE4g9-TIM10-NRg-4	PRE4g9	TIM10-NRg-4	0.979581835891631	0.792345391133467	0.804123337418781	0.858683521481293	0.10486649524572	-0.0469314553783752
PRE4g9-TIM10-NRg-7	PRE4g9-TIM10-NRg-7	PRE4g9	TIM10-NRg-7	0.74846580264643	0.785239146714395	0.516782664914056	0.68349587142496	0.145543943973446	0.0231623537873076
PRE4g9-SKI6-TRg-4	PRE4g9-SKI6-TRg-4	PRE4g9	SKI6-TRg-4	0.99354979258514	0.90359669495809	0.830851396148399	0.909332627897209	0.0815007223635675	0.0296574420007774
PRE4g9-TUB4-TRg-1	PRE4g9-TUB4-TRg-1	PRE4g9	TUB4-TRg-1	0.935275536127136	1.03841840795343	0.824529546609874	0.932741163563481	0.106966950666688	0.0935338120197068
PRE4g9-CDC37-NRg-2	PRE4g9-CDC37-NRg-2	PRE4g9	CDC37-NRg-2	1.0224739794591	0.749459467581961	0.797849430825204	0.856594292622089	0.145679271052987	0.00774632454869018
PRE4g9-ISD11-TRg-3	PRE4g9-ISD11-TRg-3	PRE4g9	ISD11-TRg-3	0.807629891072922	0.534044163601733	0.777955638307106	0.70654323099392	0.150123570793141	-0.0985692521866304
PRE4g9-YOS1-TRg-4	PRE4g9-YOS1-TRg-4	PRE4g9	YOS1-TRg-4	0.729909759750088	0.623408493888578	0.883815259373207	0.745711171003958	0.130920526754792	-0.206295098083815
PRE4g9-SSC1-TRg-6	PRE4g9-SSC1-TRg-6	PRE4g9	SSC1-TRg-6	0.762240079195283	0.883838403903302	0.791456887812204	0.812511790303596	0.0634745605115996	-0.0207634101238541
PRE4g9-MTR3-TRg-5	PRE4g9-MTR3-TRg-5	PRE4g9	MTR3-TRg-5	0.858484988239359	0.823705168821821	0.822411502815023	0.834867219958734	0.0204638126176978	-0.0328069061959232
PRE4g9-MTR3-TRg-6	PRE4g9-MTR3-TRg-6	PRE4g9	MTR3-TRg-6	0.826925646627987	0.945197416064707	0.832150697648843	0.868091253447179	0.0668269820113336	-0.0408397416766806
PRE4g9-TFA1-TRg-2	PRE4g9-TFA1-TRg-2	PRE4g9	TFA1-TRg-2	0.883300613862372	0.848514999277496	0.757525186013268	0.829780266384379	0.0649469570117696	0.0239517351871106
PRE4g9-CDC3-NRg-3	PRE4g9-CDC3-NRg-3	PRE4g9	CDC3-NRg-3	0.811642345165441	0.803400252481491	0.722537715517332	0.779193437721421	0.0492380560826981	0.0554714230495842
PRE4g9-ERG25-TA-18	PRE4g9-ERG25-TA-18	PRE4g9	ERG25-TA-18	0.880993031651935	0.69885821619637	0.789624735995056	0.789825327947787	0.0910675734172532	0.084287634991982
PRE4g9-RPB11-TRg-4	PRE4g9-RPB11-TRg-4	PRE4g9	RPB11-TRg-4	0.790145689442364	0.858728107971569	0.797454380865243	0.815442726093058	0.0376639410558041	-0.014686585978797
PRE4g9-RPB11-TRg-1	PRE4g9-RPB11-TRg-1	PRE4g9	RPB11-TRg-1	0.609756725728311	0.388584971696714	0.409746407184205	0.46936270153641	0.122044307976939	-0.000368971886676395
PRE4g9-RPB11-TRg-2	PRE4g9-RPB11-TRg-2	PRE4g9	RPB11-TRg-2	0.811070206881333	0.416943010434191	0.540488395954936	0.58950053775682	0.201582996003698	-0.0844513802669931
PRE4g9-DED1-TRg-3	PRE4g9-DED1-TRg-3	PRE4g9	DED1-TRg-3	0.967254201942621	0.897455236285217	0.900569946749951	0.921759794992596	0.0394300792938667	0.0304576338997162
PRE4g9-DED1-TRg-1	PRE4g9-DED1-TRg-1	PRE4g9	DED1-TRg-1	1.06900400153333	0.919427426672843	0.976343647705803	0.988258358637326	0.0754967429044805	0.0376406613867569
PRE4g9-DED1-TRg-6	PRE4g9-DED1-TRg-6	PRE4g9	DED1-TRg-6	0.927784982707523	0.846967821866205	0.801396232934804	0.858716345836178	0.0640082016532453	-0.0443692392776929
PRE4g9-DED1-TRg-4	PRE4g9-DED1-TRg-4	PRE4g9	DED1-TRg-4	1.07540864305712	0.874734924702882	0.871740693748871	0.940628087169624	0.116732986078307	0.0683209661025008
PRE4g9-RPL10-NRg-5	PRE4g9-RPL10-NRg-5	PRE4g9	RPL10-NRg-5	0.91194017992377	0.843951228966117	0.823544090690809	0.859811833193566	0.0462832175066211	0.000741235423735498
PRE4g9-RPL10-NRg-4	PRE4g9-RPL10-NRg-4	PRE4g9	RPL10-NRg-4	0.823407964938517	0.649663015653465	0.824035781840391	0.765702254144124	0.100493418643385	-0.135604837388545
PRE4g9-EFB1-NRg-1	PRE4g9-EFB1-NRg-1	PRE4g9	EFB1-NRg-1	0.666760250582371	1.08425308272168	0.862088790109569	0.871034041137873	0.208890113119063	0.0110590208209331
PRE4g9-EFB1-NRg-5	PRE4g9-EFB1-NRg-5	PRE4g9	EFB1-NRg-5	0.967688548837823	0.934576570855117	0.80359851056476	0.901954543419233	0.0867728798106559	0.0533481573487194
PRE4g9-EFB1-NRg-4	PRE4g9-EFB1-NRg-4	PRE4g9	EFB1-NRg-4	1.06919959593805	0.658594136029531	0.881162023249552	0.86965191840571	0.205544576215983	0.00368619915081048
PRE4g9-RPT3-NRg-1	PRE4g9-RPT3-NRg-1	PRE4g9	RPT3-NRg-1	0.982052631574428	0.916217954300725	0.788214090749914	0.895494892208356	0.0985668755419759	-0.0153195832282547
PRE4g9-SAC6-TRg-8	PRE4g9-SAC6-TRg-8	PRE4g9	SAC6-TRg-8	0.685286057350012	0.878003081695129	0.653070502990123	0.738786547345088	0.121636314737852	-0.0163595043527399
PRE4g9-SAC6-TRg-4	PRE4g9-SAC6-TRg-4	PRE4g9	SAC6-TRg-4	0.895319188723454	0.829410621130239	0.768824439469058	0.83118474977425	0.0632660339089408	-0.129848816625038
PRE4g9-SAC6-TRg-5	PRE4g9-SAC6-TRg-5	PRE4g9	SAC6-TRg-5	0.784159900634074	0.724358822410984	0.509735371920926	0.672751364988661	0.144307666934421	-0.10143991385819
PRE4g9-SAC6-TRg-3	PRE4g9-SAC6-TRg-3	PRE4g9	SAC6-TRg-3	1.004690507625	0.934330532187466	0.861412275249513	0.933477771687328	0.0716429226687068	0.0306079965704831
PRE4g9-DIM1-TRg-5	PRE4g9-DIM1-TRg-5	PRE4g9	DIM1-TRg-5	0.741863600407004	0.728630099105045	0.902928874099166	0.791140857870405	0.0970371156746144	-0.00325609970736873
PRE4g9-DIM1-TRg-7	PRE4g9-DIM1-TRg-7	PRE4g9	DIM1-TRg-7	0.954674229670697	0.954487390630583	0.909677942367381	0.93961318755622	0.0259248511199902	0.0605642287938201
PRE4g9-RPC17-NRg-1	PRE4g9-RPC17-NRg-1	PRE4g9	RPC17-NRg-1	0.80350638914842	0.872910765288694	0.890580484549575	0.855665879662229	0.0460273188735208	-0.0490110900341265
PRE4g9-RPC17-NRg-2	PRE4g9-RPC17-NRg-2	PRE4g9	RPC17-NRg-2	0.872920865295284	0.830352576770457	0.820752824493311	0.841342088853017	0.0277660431487566	-0.0129982399572538
PRE4g9-YDR341C-TRg-1	PRE4g9-YDR341C-TRg-1	PRE4g9	YDR341C-TRg-1	0.994577407778167	0.866767392363336	0.816807489854827	0.892717429998777	0.091682000793931	0.0693041873224746
PRE4g9-RAP1-NRg-8	PRE4g9-RAP1-NRg-8	PRE4g9	RAP1-NRg-8	0.944537809825228	0.906262342766025	0.927742189485154	0.926180780692136	0.0191854461171536	-0.00898051826105506
PRE4g9-RAP1-NRg-5	PRE4g9-RAP1-NRg-5	PRE4g9	RAP1-NRg-5	0.890423330506679	0.819295126725267	0.83116210787143	0.846960188367792	0.0381049846321931	0.062766247650448
PRE4g9-RAP1-NRg-2	PRE4g9-RAP1-NRg-2	PRE4g9	RAP1-NRg-2	0.94508477565488	0.959180297858644	0.831178250310877	0.9118144412748	0.0701877297426471	-0.0138891990473691
PRE4g9-SEC26-NRg-3	PRE4g9-SEC26-NRg-3	PRE4g9	SEC26-NRg-3	0.963842536216224	0.769977799097822	0.771118259137008	0.834979531483685	0.111600092534904	0.0307049819387309
PRE4g9-SPP41-TRg-3	PRE4g9-SPP41-TRg-3	PRE4g9	SPP41-TRg-3	0.692757663041399	0.584552563332217	0.600071318584129	0.625793848319248	0.0585091642629522	0.0265036381096785
PRE4g9-TAP42-NRg-1	PRE4g9-TAP42-NRg-1	PRE4g9	TAP42-NRg-1	0.971426329336017	0.918263268451833	0.902836284156253	0.930841960648034	0.0359835545418404	-0.00397896506386075
PRE4g9-PGA2-TRg-6	PRE4g9-PGA2-TRg-6	PRE4g9	PGA2-TRg-6	0.993556294092545	1.00684466699606	0.861933926539443	0.954111629209349	0.0801042562273185	0.111526706276627
PRE4g9-BRL1-TRg-1	PRE4g9-BRL1-TRg-1	PRE4g9	BRL1-TRg-1	0.7385923303892	0.854483035612751	0.620755651332137	0.737943672444696	0.116865042286011	0.118821292291932
PRE4g9-FOL2-TRg-1	PRE4g9-FOL2-TRg-1	PRE4g9	FOL2-TRg-1	0.924277387027574	0.921603166119583	0.878264367389736	0.908048306845631	0.0258282820083043	-0.00850554669705461
PRE4g9-NAB3-NRg-5	PRE4g9-NAB3-NRg-5	PRE4g9	NAB3-NRg-5	0.912497130137546	0.915693279290857	0.728216944965258	0.852135784797887	0.107328761249961	0.0349571439328955
PRE4g9-SNF4-TRg-4	PRE4g9-SNF4-TRg-4	PRE4g9	SNF4-TRg-4	0.348403155857441	0.367462342503488	0.178768388357803	0.298211295572911	0.103878627310433	-0.0855720620667803
PRE4g9-HRR25-TRg-2	PRE4g9-HRR25-TRg-2	PRE4g9	HRR25-TRg-2	0.758423439366572	0.504887056731461	0.658747532955976	0.64068600968467	0.127729551385277	-0.0116118515913933
PRE4g9-TRS23-TRg-4	PRE4g9-TRS23-TRg-4	PRE4g9	TRS23-TRg-4	0.68560389065127	0.578641737835695	0.691287477651035	0.651844368712667	0.063458999880069	-0.00503529506744171
PRE4g9-CTR86-TRg-4	PRE4g9-CTR86-TRg-4	PRE4g9	CTR86-TRg-4	0.851954106680372	0.668243364409064	0.73506624842668	0.751754573172039	0.0929853985503834	-0.0667099923559534
PRE4g9-RPB5-TRg-5	PRE4g9-RPB5-TRg-5	PRE4g9	RPB5-TRg-5	0.572493086592717	0.434171139069271	0.292171894505016	0.432945373389001	0.140164615932462	0.0810479484940244
PRE4g9-SPN1-NRg-2	PRE4g9-SPN1-NRg-2	PRE4g9	SPN1-NRg-2	0.66065789844678	0.547880390268307	0.583947685895743	0.597495324870277	0.0575964016156791	0.0513857283947682
PRE4g9-SPN1-NRg-1	PRE4g9-SPN1-NRg-1	PRE4g9	SPN1-NRg-1	0.622575725911392	0.511441829717059	0.566871208198347	0.566962921275599	0.055567004861695	0.00831644179656243
PRE4g9-SEC61-NRg-1	PRE4g9-SEC61-NRg-1	PRE4g9	SEC61-NRg-1	0.846699834983243	0.71469970232804	0.730681641014543	0.764027059441942	0.0720412829759547	-0.110313399249289
PRE4g9-SEC61-NRg-7	PRE4g9-SEC61-NRg-7	PRE4g9	SEC61-NRg-7	0.936754223191084	0.833681107451471	0.779975486998521	0.850136939213692	0.0796742670488673	-0.00254405447539507
PRE4g9-TUS1-TRg-3	PRE4g9-TUS1-TRg-3	PRE4g9	TUS1-TRg-3	0.731187176764336	0.640423461728941	0.693796071956231	0.68846890348317	0.0456157542381126	-0.004947227222865
PRE4g9-OLE1-NRg-2	PRE4g9-OLE1-NRg-2	PRE4g9	OLE1-NRg-2	0.666803704893112	0.630850374903631	0.627219365731072	0.641624481842605	0.0218812936540141	-0.12749114594893
PRE4g9-AFG2-TRg-1	PRE4g9-AFG2-TRg-1	PRE4g9	AFG2-TRg-1	0.613958445227098	0.737305156383601	0.635249197252614	0.662170932954438	0.0659332061876307	-0.0421697881362119
PRE4g9-TOA2-NRg-1	PRE4g9-TOA2-NRg-1	PRE4g9	TOA2-NRg-1	0.857331292785009	0.714757239238047	0.715641566376565	0.76257669946654	0.0820610761861754	0.0390507053378475
PRE4g9-USO1-TRg-1	PRE4g9-USO1-TRg-1	PRE4g9	USO1-TRg-1	0.547292524326926	0.497522728181167	0.509189676377457	0.51800164296185	0.0260287575272226	-0.0565961962428974
PRE4g9-UTP22-NRg-2	PRE4g9-UTP22-NRg-2	PRE4g9	UTP22-NRg-2	0.845861598134462	0.84878511638885	1.00859128678095	0.901079333768086	0.0931195563253255	0.0308102783132227
PRE4g9-RIB1-TRg-3	PRE4g9-RIB1-TRg-3	PRE4g9	RIB1-TRg-3	0.770758170950017	0.967396810486057	0.921962004470174	0.886705661968749	0.102951182142701	-0.0552481543373082
PRE4g9-RIB1-TRg-7	PRE4g9-RIB1-TRg-7	PRE4g9	RIB1-TRg-7	1.02804134334361	0.975209789821729	0.993391872835955	0.998881002000431	0.0268401036905972	0.0736266580710058
PRE4g9-RIB1-TRg-4	PRE4g9-RIB1-TRg-4	PRE4g9	RIB1-TRg-4	1.09053896885133	0.775770935323739	0.814248490059048	0.893519464744707	0.171705108553642	0.0548157470889713
PRE4g9-COG1-TRg-1	PRE4g9-COG1-TRg-1	PRE4g9	COG1-TRg-1	0.248082040615987	0.312835579963184	0.157866608797435	0.239594743125535	0.0778323272815434	-0.0478977162078248
PRE4g9-RPL32-NRg-2	PRE4g9-RPL32-NRg-2	PRE4g9	RPL32-NRg-2	0.747780784368203	0.924046260976768	0.834393921082867	0.83540698880928	0.0881371050731464	-0.0343014750696731
PRE4g9-GLC7-NRg-3	PRE4g9-GLC7-NRg-3	PRE4g9	GLC7-NRg-3	0.811985864191534	0.877962946920539	0.611623414387332	0.767190741833135	0.138705223001262	-0.0909584306391679
PRE4g9-GLC7-NRg-4	PRE4g9-GLC7-NRg-4	PRE4g9	GLC7-NRg-4	0.710094060926259	0.655929607715595	0.485064387922044	0.617029352187966	0.117450035518012	-0.0241673531403529
PRE4g9-HSF1-TRg-2	PRE4g9-HSF1-TRg-2	PRE4g9	HSF1-TRg-2	0.725261355351705	0.761063119546177	0.789013880944349	0.758446118614077	0.0319567309071051	-0.014194869992025
PRE4g9-DAM1-NRg-5	PRE4g9-DAM1-NRg-5	PRE4g9	DAM1-NRg-5	0.912276079523893	0.882886671703856	0.812786725388738	0.869316492205496	0.0511140413709468	-0.02738172645315
PRE4g9-SEC18-TRg-4	PRE4g9-SEC18-TRg-4	PRE4g9	SEC18-TRg-4	0.788226287391774	0.80024992230813	0.632909612698731	0.740461940799545	0.0933368598629676	0.0275262025135151
PRE4g9-SEC18-TRg-5	PRE4g9-SEC18-TRg-5	PRE4g9	SEC18-TRg-5	0.728168005048816	0.617048646499785	0.715892448186312	0.687036366578304	0.0609211215048855	0.0399654832659145
PRE4g9-PAB1-NRg-3	PRE4g9-PAB1-NRg-3	PRE4g9	PAB1-NRg-3	0.483264905932619	0.774296107246177	0.488480424207597	0.582013812462131	0.166541769755468	-0.0666452780044671
PRE4g9-POP8-TRg-2	PRE4g9-POP8-TRg-2	PRE4g9	POP8-TRg-2	1.02897219164847	0.908418667223108	0.990512668851371	0.975967842574315	0.0615788278665329	0.087739125741738
PRE4g9-PAB1-NRg-4	PRE4g9-PAB1-NRg-4	PRE4g9	PAB1-NRg-4	0.703291112410834	0.642554815651546	0.568523856068617	0.638123261376999	0.0674928318450809	0.0402844544612007
PRE4g9-BIG1-TRg-4	PRE4g9-BIG1-TRg-4	PRE4g9	BIG1-TRg-4	0.76752149880571	0.636578511204237	0.859653079141235	0.754584363050394	0.112098585299874	0.0109478877305074
PRE4g9-BIG1-TRg-5	PRE4g9-BIG1-TRg-5	PRE4g9	BIG1-TRg-5	0.849750847201207	0.827585816467729	0.756679310931148	0.811338658200028	0.0486164100870173	0.035871374176209
PRE4g9-BIG1-TRg-6	PRE4g9-BIG1-TRg-6	PRE4g9	BIG1-TRg-6	0.948277869041873	0.903639935701886	0.882365553803291	0.91142778618235	0.033639207576236	0.0615649699496837
PRE4g9-RPO41-NRg-1	PRE4g9-RPO41-NRg-1	PRE4g9	RPO41-NRg-1	0.744977133131605	0.677621488430369	0.660150121227035	0.69424958092967	0.0447914677398329	-0.0563765863248259
PRE4g9-RVB2-NRg-2	PRE4g9-RVB2-NRg-2	PRE4g9	RVB2-NRg-2	0.869389494567923	0.734407899685226	0.674166362364248	0.759321252205799	0.0999676156923539	-0.0922524395473148
PRE4g9-PET117-NRg-8	PRE4g9-PET117-NRg-8	PRE4g9	PET117-NRg-8	0.448610072580528	0.746055528037289	0.607632561470299	0.600766054029372	0.148841564881243	-0.00597251485174977
PRE4g9-VPS45-NRg-9	PRE4g9-VPS45-NRg-9	PRE4g9	VPS45-NRg-9	0.464420406689859	0.317884231476366	0.241147021656495	0.34115055327424	0.11344047960744	-0.101896155924852
PRE4g9-YCG1-NRg-1	PRE4g9-YCG1-NRg-1	PRE4g9	YCG1-NRg-1	0.875204723086566	0.667316597700299	0.84867004114196	0.797063787309608	0.113144917009607	0.0277980187123473
PRE4g9-NOC4-NRg-1	PRE4g9-NOC4-NRg-1	PRE4g9	NOC4-NRg-1	0.895588659311514	0.967659740154458	0.838113662255842	0.900454020573938	0.0649099405321634	-0.0217531821690865
PRE4g9-NMD3-NRg-2	PRE4g9-NMD3-NRg-2	PRE4g9	NMD3-NRg-2	0.655811877981793	0.877968872073856	0.623502535320132	0.719094428458594	0.138534436265325	-0.0466881841043207
PRE4g9-DRS1-TRg-2	PRE4g9-DRS1-TRg-2	PRE4g9	DRS1-TRg-2	0.885656697947342	0.780909584387042	0.790193432797221	0.818919905043868	0.0579818687660779	-0.0668725391358251
PRE4g9-HTB1-NRg-2	PRE4g9-HTB1-NRg-2	PRE4g9	HTB1-NRg-2	0.78715776586963	0.641508113255927	0.617588524272376	0.682084801132644	0.0917784431293666	0.0414117297599369
PRE4g9-IPI1-TRg-2	PRE4g9-IPI1-TRg-2	PRE4g9	IPI1-TRg-2	0.833927483606385	0.846766735640444	0.875927996346999	0.852207405197943	0.0215223472591637	0.0381158456755326
PRE4g9-SEC18-NRg-1	PRE4g9-SEC18-NRg-1	PRE4g9	SEC18-NRg-1	0.536325012694532	0.318918562510486	0.326850661647089	0.394031412284036	0.123293678213908	-0.0398674174035302
PRE4g9-SEC18-NRg-2	PRE4g9-SEC18-NRg-2	PRE4g9	SEC18-NRg-2	0.624358440880165	0.392836009952392	0.374867355029567	0.464020601954042	0.139146990925275	0.0151406157472094
PRE4g9-JIP5-NRg-2	PRE4g9-JIP5-NRg-2	PRE4g9	JIP5-NRg-2	0.932474702763272	0.877873068124517	0.964350408288363	0.924899393058717	0.0437335292229349	0.0352670431886173
PRE4g9-YPT1-TRg-3	PRE4g9-YPT1-TRg-3	PRE4g9	YPT1-TRg-3	0.637775191055218	0.335702665906379	0.409235762150175	0.460904539703924	0.157525234622498	-0.0652078381266634
PRE4g9-YPT1-TRg-2	PRE4g9-YPT1-TRg-2	PRE4g9	YPT1-TRg-2	0.423631039933895	0.411004497350291	0.293202135550382	0.375945890944856	0.0719357643108716	-0.0445919753018063
PRE4g9-CLF1-NRg-2	PRE4g9-CLF1-NRg-2	PRE4g9	CLF1-NRg-2	1.15677972310129	0.904251065470669	0.781672120085148	0.947567636219035	0.191268587165214	0.037966923434137
PRE4g9-SNF2-NRg-7	PRE4g9-SNF2-NRg-7	PRE4g9	SNF2-NRg-7	0.669805981761216	0.693782127585412	0.558515247212731	0.64070111885312	0.0721775727987138	-0.0509942728450329
PRE4g9-SNF2-NRg-4	PRE4g9-SNF2-NRg-4	PRE4g9	SNF2-NRg-4	1.04166549137711	1.08834909252116	0.849145648479783	0.993053410792683	0.126794805470783	0.0814671517676485
PRE4g9-RPL25-NRg-1	PRE4g9-RPL25-NRg-1	PRE4g9	RPL25-NRg-1	0.791943807075624	0.49122615766531	0.65141696614181	0.644862310294248	0.150465939008388	-0.0527461631910322
PRE4g9-NOP56-TRg-1	PRE4g9-NOP56-TRg-1	PRE4g9	NOP56-TRg-1	1.12759119367918	0.902273572534123	0.840630840012388	0.956831868741896	0.151059646855021	0.0281403893420585
PRE4g9-NOP56-TRg-2	PRE4g9-NOP56-TRg-2	PRE4g9	NOP56-TRg-2	0.91801211874435	1.00584876007927	0.964003173068142	0.962621350630589	0.0439346214867809	0.0574132985764251
PRE4g9-TRS31-TRg-1	PRE4g9-TRS31-TRg-1	PRE4g9	TRS31-TRg-1	0.488416863013452	0.538100243362166	0.472727612161759	0.499748239512459	0.0341276324631197	-0.0236460612291018
PRE4g9-DBF4-TRg-2	PRE4g9-DBF4-TRg-2	PRE4g9	DBF4-TRg-2	0.774971020244948	0.74029795244574	0.683700391047964	0.732989787912884	0.0460721053364484	0.0617715847883198
PRE4g9-DBF4-TRg-1	PRE4g9-DBF4-TRg-1	PRE4g9	DBF4-TRg-1	0.847484974661379	0.781199380076684	0.674245760625227	0.767643371787763	0.0874115572479567	-0.0109826026201496
PRE4g9-RPC19-TRg-4	PRE4g9-RPC19-TRg-4	PRE4g9	RPC19-TRg-4	0.957338565634579	0.923138894012382	0.918948305734776	0.933141921793912	0.021059402588681	0.0621279822274317
PRE4g9-RPC19-TRg-6	PRE4g9-RPC19-TRg-6	PRE4g9	RPC19-TRg-6	0.933912333737212	0.720996256057041	0.942300618633199	0.865736402809151	0.125418792021933	-0.0128469614799807
PRE4g9-RPC19-TRg-3	PRE4g9-RPC19-TRg-3	PRE4g9	RPC19-TRg-3	0.98886765523274	0.872342133664161	0.885000288401551	0.915403359099484	0.0639359783307098	0.0909412501972616
PRE4g9-ROK1-NRg-1	PRE4g9-ROK1-NRg-1	PRE4g9	ROK1-NRg-1	1.0376462628638	0.850371443293984	0.857548352268617	0.915188686142134	0.10611206612829	0.0516671369400219
PRE4g9-CDC33-TRg-4	PRE4g9-CDC33-TRg-4	PRE4g9	CDC33-TRg-4	0.837275178059127	1.03905943249472	0.871832598417173	0.916055736323674	0.10791656860397	0.0520872956707391
PRE4g9-DHR2-TRg-3	PRE4g9-DHR2-TRg-3	PRE4g9	DHR2-TRg-3	0.69038485121865	0.685191438610172	0.592148985901174	0.655908425243332	0.0552783181957465	-0.0112532790870804
PRE4g9-RRP42-NRg-5	PRE4g9-RRP42-NRg-5	PRE4g9	RRP42-NRg-5	0.953101001329107	0.80955845358094	0.85192035695643	0.871526603955492	0.0737524199233481	-0.00489454632381459
PRE4g9-CLF1-TRg-1	PRE4g9-CLF1-TRg-1	PRE4g9	CLF1-TRg-1	1.07127123353667	0.766237115959212	0.919637925751045	0.919048758415643	0.15251791226009	0.0866455124107911
PRE4g9-ERG11-NA-16	PRE4g9-ERG11-NA-16	PRE4g9	ERG11-NA-16	0.980966304884269	0.957728029418427	0.950038806620932	0.962911046974543	0.0161020275259801	0.0239226583700212
PRE4g9-VAS1-NRg-4	PRE4g9-VAS1-NRg-4	PRE4g9	VAS1-NRg-4	1.01127212814692	0.883662486729497	0.89583575869385	0.930256791190088	0.0704248589224776	0.109049839910741
PRE4g9-PIK1-NRg-2	PRE4g9-PIK1-NRg-2	PRE4g9	PIK1-NRg-2	1.06193589861304	0.985563065979923	1.08985722523729	1.04578539661008	0.0539902486566871	0.0164927488791673
PRE4g9-SAR1-NRg-7	PRE4g9-SAR1-NRg-7	PRE4g9	SAR1-NRg-7	0.752843495504166	0.67039103153087	0.675963272005051	0.699732599680029	0.0460796908345455	0.0451197152251274
PRE4g9-SAR1-NRg-4	PRE4g9-SAR1-NRg-4	PRE4g9	SAR1-NRg-4	0.648757562905267	0.851824970392193	0.810057510818869	0.770213348038777	0.107236938489497	0.09604569705193
PRE4g9-RPS3-TRg-1	PRE4g9-RPS3-TRg-1	PRE4g9	RPS3-TRg-1	0.76743406057721	0.8530343551922	0.840812919721545	0.820427111830318	0.0462983637084162	0.0463599980052878
PRE4g9-YTM1-TRg-2	PRE4g9-YTM1-TRg-2	PRE4g9	YTM1-TRg-2	0.784231538663794	0.915500083859863	0.917325626707778	0.872352416410478	0.0763203771794067	-0.0162497776332928
PRE4g9-SUI3-NRg-5	PRE4g9-SUI3-NRg-5	PRE4g9	SUI3-NRg-5	0.727554366149472	0.575519351022507	0.636779957131851	0.64661789143461	0.0764934648821267	-0.0476304728294302
PRE4g9-SUI3-NRg-2	PRE4g9-SUI3-NRg-2	PRE4g9	SUI3-NRg-2	1.01507465579658	0.966470274764841	1.02764501451652	1.00306331502598	0.0323077610838653	0.0902300524008038
PRE4g9-RRP7-TRg-4	PRE4g9-RRP7-TRg-4	PRE4g9	RRP7-TRg-4	1.01810554496551	0.98492392079542	0.795124147012467	0.932717870924466	0.120309100614292	0.033163129860921
PRE4g9-RRP7-TRg-6	PRE4g9-RRP7-TRg-6	PRE4g9	RRP7-TRg-6	0.990903877224856	0.885401477593194	0.866133745689192	0.914146366835747	0.067168429518872	0.0577521263441618
PRE4g9-NIP7-TRg-2	PRE4g9-NIP7-TRg-2	PRE4g9	NIP7-TRg-2	0.98155174199778	0.750845975142662	0.772440417715508	0.834946044951983	0.127422536437715	-0.038673863009611
PRE4g9-MDM35-TRg-1	PRE4g9-MDM35-TRg-1	PRE4g9	MDM35-TRg-1	0.665808903329593	0.611145992567442	0.729754066754928	0.668902987550654	0.0593645418873194	0.0241705048875106
PRE4g9-ALA1-NRg-1	PRE4g9-ALA1-NRg-1	PRE4g9	ALA1-NRg-1	0.859031386202623	0.87607403033602	0.826887588623887	0.85399766838751	0.0249765940103308	-0.0329069946728466
PRE4g9-DOA4-NRg-2	PRE4g9-DOA4-NRg-2	PRE4g9	DOA4-NRg-2	0.967188643297186	0.827254649550814	0.840185096657724	0.878209463168575	0.077328972499743	0.00202282374777374
PRE4g9-RPS13-NRg-1	PRE4g9-RPS13-NRg-1	PRE4g9	RPS13-NRg-1	0.712519191000009	0.688082192103507	0.533870993881698	0.644824125661738	0.096861962697522	-0.00633492173023842
PRE4g9-YSF3-TRg-2	PRE4g9-YSF3-TRg-2	PRE4g9	YSF3-TRg-2	1.00174945243232	0.874046685385932	0.797830414869978	0.891208850896076	0.103037121533144	-0.0339465901648344
PRE4g9-RPS2-NRg-11	PRE4g9-RPS2-NRg-11	PRE4g9	RPS2-NRg-11	0.67211939343464	0.718290512354308	0.765495691284812	0.718635199024587	0.0466891031904288	-0.064542463417794
PRE4g9-SSL1-TRg-10	PRE4g9-SSL1-TRg-10	PRE4g9	SSL1-TRg-10	1.03852083364353	0.842048744305662	0.86352514308402	0.914698240344406	0.107769823627084	0.0668916573195775
PRE4g9-NIP7-TRg-1	PRE4g9-NIP7-TRg-1	PRE4g9	NIP7-TRg-1	0.776646404883928	1.06219028412104	0.878267242311257	0.905701310438741	0.144735268034304	0.0245622489623196
PRE4g9-LST8-NRg-1	PRE4g9-LST8-NRg-1	PRE4g9	LST8-NRg-1	0.830101646624554	0.723362747656081	0.667648949468717	0.740371114583117	0.0825510939506259	0.119063035453945
PRE4g9-TAF4-TRg-3	PRE4g9-TAF4-TRg-3	PRE4g9	TAF4-TRg-3	0.64941476516982	0.642985862214517	0.445253255035742	0.579217960806693	0.116061360893819	-0.0365985355085701
PRE4g9-HAS1-TRg-2	PRE4g9-HAS1-TRg-2	PRE4g9	HAS1-TRg-2	0.855167690851561	0.568945623616663	0.790476716670068	0.738196677046097	0.150102198019774	-0.0245531132494178
PRE4g9-GLC7-TRg-2	PRE4g9-GLC7-TRg-2	PRE4g9	GLC7-TRg-2	0.0122386111221625	0.0855812288337624	0.222597922056934	0.106805920670953	0.106773712035902	-0.102600837594226
PRE4g9-CDC45-NRg-1	PRE4g9-CDC45-NRg-1	PRE4g9	CDC45-NRg-1	0.89825294505374	0.58378692981806	0.657456148759648	0.713165341210483	0.164468399023018	-0.0658842187110806
PRE4g9-SEC22-NRg-8	PRE4g9-SEC22-NRg-8	PRE4g9	SEC22-NRg-8	0.688595221682334	0.342629174993909	0.467398348432991	0.499540915036411	0.175208403925713	-0.00207911111862874
PRE4g9-YOS1-TRg-2	PRE4g9-YOS1-TRg-2	PRE4g9	YOS1-TRg-2	0.800593015000886	0.769682466559417	0.662786601984776	0.74435402784836	0.0723104364718294	0.00492420085014933
PRE4g9-RBA50-TRg-3	PRE4g9-RBA50-TRg-3	PRE4g9	RBA50-TRg-3	0.870667215505059	0.784475496282556	0.793039572535473	0.816060761441029	0.0474840443686266	0.0119965083710449
PRE4g9-SPP41-NRg-2	PRE4g9-SPP41-NRg-2	PRE4g9	SPP41-NRg-2	0.930572328229187	0.639681970749827	0.699401384927387	0.756551894635467	0.153635723673036	0.0188939300786818
PRE4g9-PRP46-TRg-2	PRE4g9-PRP46-TRg-2	PRE4g9	PRP46-TRg-2	1.05415107863074	0.9669422096026	0.829677711864801	0.950257000032715	0.113163025147804	0.0506978000387487
PRE4g9-PGA2-NRg-1	PRE4g9-PGA2-NRg-1	PRE4g9	PGA2-NRg-1	0.892361484121178	0.838495730276955	0.775847074669659	0.835568096355931	0.0583123501733613	0.0477285880470001
PRE4g9-CBF5-TRg-3	PRE4g9-CBF5-TRg-3	PRE4g9	CBF5-TRg-3	0.92111652285253	0.914869995899172	0.836267460651823	0.890751326467842	0.0472876675301098	-0.031636132932169
PRE4g9-TCP1-NRg-3	PRE4g9-TCP1-NRg-3	PRE4g9	TCP1-NRg-3	0.732303670543002	0.515113535395447	0.853896374131246	0.700437860023231	0.171624664210984	0.00443584486108162
PRE4g9-TCP1-NRg-2	PRE4g9-TCP1-NRg-2	PRE4g9	TCP1-NRg-2	0.890483525395975	1.07121428230049	0.81033128055616	0.924009696084208	0.133633784053828	0.127088430710259
PRE4g9-ERG26-NRg-2	PRE4g9-ERG26-NRg-2	PRE4g9	ERG26-NRg-2	0.732436368495588	0.684618785963719	0.625207975675785	0.680754376711697	0.0537185470841296	0.0457755886912181
PRE4g9-ERG26-NRg-4	PRE4g9-ERG26-NRg-4	PRE4g9	ERG26-NRg-4	0.598206983662166	0.616987328094392	0.718590895804924	0.644595069187161	0.0647665971152011	-0.0466311082054098
PRE4g9-MES1-TRg-5	PRE4g9-MES1-TRg-5	PRE4g9	MES1-TRg-5	0.755709806922696	0.810385638079061	0.86974999222912	0.811948479076959	0.057036153623552	-0.0417690399678151
PRE4g9-HTS1-TRg-2	PRE4g9-HTS1-TRg-2	PRE4g9	HTS1-TRg-2	0.918825354456597	1.0189595212148	0.888209355075074	0.941998076915491	0.0683859107273521	0.0347554192237791
PRE4g9-SSS1-TRg-3	PRE4g9-SSS1-TRg-3	PRE4g9	SSS1-TRg-3	0.673376025226488	0.625241196094886	0.862130858967218	0.720249360096197	0.125207868104595	0.12534822068926
PRE4g9-SSS1-TRg-2	PRE4g9-SSS1-TRg-2	PRE4g9	SSS1-TRg-2	0.866594492340112	0.725106161654849	0.606007955766497	0.732569536587153	0.130453486863682	-0.01651764609749
PRE4g9-SYS1-TRg-7	PRE4g9-SYS1-TRg-7	PRE4g9	SYS1-TRg-7	0.621002503501613	0.593795685397806	0.532931089827018	0.582576426242146	0.0450948700925264	-0.0632624861851893
PRE4g9-SYS1-TRg-2	PRE4g9-SYS1-TRg-2	PRE4g9	SYS1-TRg-2	0.646178842105413	0.469306234090189	0.597285913420877	0.570923663205493	0.0913356778254844	-0.00438061838473891
PRE4g9-SYS1-TRg-1	PRE4g9-SYS1-TRg-1	PRE4g9	SYS1-TRg-1	0.628892744269119	0.473256696947907	0.775766800094718	0.625972080437248	0.151276198836392	-0.0119755037922262
PRE4g9-BFR2-TRg-1	PRE4g9-BFR2-TRg-1	PRE4g9	BFR2-TRg-1	0.913395687693807	0.912585172381959	0.925220647957794	0.91706716934452	0.00707273948979586	0.0318485796871909
PRE4g9-EOS1-TRg-3	PRE4g9-EOS1-TRg-3	PRE4g9	EOS1-TRg-3	0.569505513590759	0.698532007107126	0.63413682523733	0.634058115311738	0.0645132827696869	-0.0482782612500174
PRE4g9-TAF4-NRg-1	PRE4g9-TAF4-NRg-1	PRE4g9	TAF4-NRg-1	0.753816574312924	0.757387121336007	0.707227399459127	0.739477031702686	0.0279860016149968	0.0350954848416963
PRE4g9-ARL3-NRg-8	PRE4g9-ARL3-NRg-8	PRE4g9	ARL3-NRg-8	1.07903459653601	0.936548939838664	0.919199911777745	0.97826114938414	0.0877024112086883	0.0318095514165969
PRE4g9-RPN5-NRg-1	PRE4g9-RPN5-NRg-1	PRE4g9	RPN5-NRg-1	0.87690494649855	0.864089005594473	0.906640698260279	0.882544883451101	0.0218292992054915	-0.0571865267309192
PRE4g9-TIM9-NRg-2	PRE4g9-TIM9-NRg-2	PRE4g9	TIM9-NRg-2	0.788000696920566	0.914261079797352	0.900868379171016	0.867710051962978	0.0693543586840416	-0.0684587706163173
PRE4g9-NUP57-NRg-3	PRE4g9-NUP57-NRg-3	PRE4g9	NUP57-NRg-3	0.57118073223172	0.515672295776412	0.497902078435387	0.52825170214784	0.0382246173825692	-0.0708811837755032
PRE4g9-VPS4-TRg-1	PRE4g9-VPS4-TRg-1	PRE4g9	VPS4-TRg-1	0.625610622934797	0.7938638577991	0.66839574670088	0.695956742478259	0.0874470933007843	-0.0470924919298484
PRE4g9-CDC3-TRg-4	PRE4g9-CDC3-TRg-4	PRE4g9	CDC3-TRg-4	0.700856208030966	0.812502653593368	0.757332752457231	0.756897204693855	0.0558244971143514	0.00146479433833313
PRE4g9-BBP1-NRg-1	PRE4g9-BBP1-NRg-1	PRE4g9	BBP1-NRg-1	0.738918696543648	0.632267617848694	0.800838344190549	0.724008219527631	0.0852687761638985	-0.0591317737103354
PRE4g9-BBP1-NRg-2	PRE4g9-BBP1-NRg-2	PRE4g9	BBP1-NRg-2	0.763156354605747	0.835362936765355	0.66034963424068	0.75295630853726	0.0879513770216126	0.0648039621541071
PRE4g9-USE1-NRg-3	PRE4g9-USE1-NRg-3	PRE4g9	USE1-NRg-3	0.951382870601545	0.839765022249444	0.747872719188546	0.846340204013179	0.10191427865346	0.0667712588847295
PRE4g9-CCT7-TRg-1	PRE4g9-CCT7-TRg-1	PRE4g9	CCT7-TRg-1	1.09729449789945	0.89942793882401	0.937946717942079	0.97822305155518	0.104902007068856	0.0508574454722595
PRE4g9-SAH1-TRg-3	PRE4g9-SAH1-TRg-3	PRE4g9	SAH1-TRg-3	0.784622387977116	0.740410232343463	0.884472781420439	0.803168467247006	0.0738002188604669	0.010381001188892
PRE4g9-CHS2-TRg-1	PRE4g9-CHS2-TRg-1	PRE4g9	CHS2-TRg-1	0.932903187108766	0.834919990336076	0.71008346956845	0.825968882337764	0.111679220905165	-0.0556335598625056
PRE4g9-DPM1-TRg-2	PRE4g9-DPM1-TRg-2	PRE4g9	DPM1-TRg-2	0.821088613328949	0.865765834592611	0.845043099595552	0.843965849172371	0.0223580830197099	-0.0314062234575552
PRE4g9-BBP1-TRg-1	PRE4g9-BBP1-TRg-1	PRE4g9	BBP1-TRg-1	0.886698863666347	0.76470296332993	0.841893615074395	0.831098480690224	0.0617102189228209	0.108791940862773
PRE4g9-NRD1-TRg-4	PRE4g9-NRD1-TRg-4	PRE4g9	NRD1-TRg-4	0.668169084558523	0.574942496944987	0.643543371400983	0.628884984301498	0.0483109759142255	-0.0426309325697962
PRE4g9-RPB3-NRg-1	PRE4g9-RPB3-NRg-1	PRE4g9	RPB3-NRg-1	0.214969352247045	0.363459306400453	0.361116093491607	0.313181584046368	0.0850623566446228	-0.142414803315585
PRE4g9-PHO85-NRg-6	PRE4g9-PHO85-NRg-6	PRE4g9	PHO85-NRg-6	0.369023670826274	0.457959539637829	0.329362309171466	0.385448506545189	0.0658531953833658	-0.00169684050428143
PRE4g9-SNF6-TRg-6	PRE4g9-SNF6-TRg-6	PRE4g9	SNF6-TRg-6	0.708274871273204	0.530899533232014	0.680164229561064	0.639779544688761	0.0953346459346393	-0.0846792751328137
PRE4g9-PRP38-NRg-2	PRE4g9-PRP38-NRg-2	PRE4g9	PRP38-NRg-2	0.586156507238011	0.579390924006034	0.579990058790706	0.581845830011584	0.003745156102939	-0.0172871651149716
PRE4g9-OAR1-NRg-3	PRE4g9-OAR1-NRg-3	PRE4g9	OAR1-NRg-3	0.861857089041126	0.740540408017012	0.849175825636358	0.817191107564832	0.066683588057804	-0.0301188181181858
PRE4g9-ROX3-NRg-1	PRE4g9-ROX3-NRg-1	PRE4g9	ROX3-NRg-1	0.801481041293778	0.866029996920441	0.849552461273225	0.839021166495815	0.0335383816751754	0.0219041235109988
PRE4g9-YPP1-TRg-6	PRE4g9-YPP1-TRg-6	PRE4g9	YPP1-TRg-6	0.727932012762323	0.690397813225915	0.728007798656757	0.715445874881665	0.0216922908059092	-0.0645796000326854
PRE4g9-CBF2-NRg-8	PRE4g9-CBF2-NRg-8	PRE4g9	CBF2-NRg-8	0.810546777182369	0.829565300821382	0.657009530525386	0.765707202843046	0.0946140266335276	-0.0755770735366892
PRE4g9-SPT6-TRg-5	PRE4g9-SPT6-TRg-5	PRE4g9	SPT6-TRg-5	0.809828414370548	0.685426522119865	0.892838023659844	0.796030986716752	0.104391855526011	0.0506975669755003
PRE4g9-SEC10-NRg-1	PRE4g9-SEC10-NRg-1	PRE4g9	SEC10-NRg-1	0.774897158986941	0.49372467508408	0.879754022502092	0.716125285524371	0.199612785411454	-0.0187641082992565
PRE4g9-NSL1-NRg-3	PRE4g9-NSL1-NRg-3	PRE4g9	NSL1-NRg-3	0.685894705843995	0.39045174612358	0.563515997052686	0.546620816340087	0.14844433623609	-0.0344169586929796
PRE4g9-NRD1-NRg-8	PRE4g9-NRD1-NRg-8	PRE4g9	NRD1-NRg-8	0.813412147105414	0.733101056787397	0.746084513227895	0.764199239040235	0.0431111966368295	-0.0577405819671108
PRE4g9-RPB3-TRg-1	PRE4g9-RPB3-TRg-1	PRE4g9	RPB3-TRg-1	0.520927315889957	0.605454027266222	0.421507495915465	0.515962946357215	0.0920736950634489	-0.0820656756437051
PRE4g9-NRD1-NRg-4	PRE4g9-NRD1-NRg-4	PRE4g9	NRD1-NRg-4	0.772691197880633	0.656002534715174	0.803098214997044	0.743930649197617	0.0776508960657097	-0.0482037888165897
PRE4g9-RVB1-TRg-2	PRE4g9-RVB1-TRg-2	PRE4g9	RVB1-TRg-2	0.862623226705281	0.855709096068114	0.822094541631474	0.846808954801623	0.0216807048865016	0.0507942160806666
PRE4g9-TIF5-NRg-8	PRE4g9-TIF5-NRg-8	PRE4g9	TIF5-NRg-8	0.799779530052545	0.722088300542944	0.670551286662134	0.730806372419207	0.0650537339848574	-0.0262405991722864
PRE4g9-EOS1-NRg-1	PRE4g9-EOS1-NRg-1	PRE4g9	EOS1-NRg-1	0.610241092148175	0.500713741402865	0.583876042450864	0.564943625333968	0.0571654393295253	-0.103624641198657
PRE4g9-ERG25-NA-26	PRE4g9-ERG25-NA-26	PRE4g9	ERG25-NA-26	0.970461948506966	0.819046913547187	0.831267123187325	0.873591995080493	0.0841140552377997	0.0140137393908669
PRE4g9-MSL5-NRg-4	PRE4g9-MSL5-NRg-4	PRE4g9	MSL5-NRg-4	0.736313958323193	0.824037495364579	0.754735337487753	0.771695597058508	0.0462557298212168	-0.0524496956288741
PRE4g9-SEC24-TRg-2	PRE4g9-SEC24-TRg-2	PRE4g9	SEC24-TRg-2	0.752983760911791	0.872863785727151	0.703408033576223	0.776418526738388	0.0871246473236464	0.0565880229350387
PRE4g9-RPL30-NRg-5	PRE4g9-RPL30-NRg-5	PRE4g9	RPL30-NRg-5	0.709333168638269	0.929604132709014	0.592358797777431	0.743765366374904	0.171238973846522	0.0243348510919753
PRE4g9-SNU71-NRg-3	PRE4g9-SNU71-NRg-3	PRE4g9	SNU71-NRg-3	0.988241005400415	0.89489810533057	0.974610454950171	0.952583188560385	0.0504194862807748	0.0370291408619657
PRE4g9-CDC33-NRg-1	PRE4g9-CDC33-NRg-1	PRE4g9	CDC33-NRg-1	0.881312036457337	0.832345741512797	0.834623945743629	0.849427241237921	0.0276365279705579	-0.0253555658500094
PRE4g9-RPN6-TRg-4	PRE4g9-RPN6-TRg-4	PRE4g9	RPN6-TRg-4	0.970329687671783	0.953504847150408	0.93273649317274	0.952190342664977	0.0188310384655864	0.00880572555706383
PRE4g9-NAB2-TRg-4	PRE4g9-NAB2-TRg-4	PRE4g9	NAB2-TRg-4	0.705588139033782	0.646503015925831	0.582008371170824	0.644699842043479	0.0618096135993681	-0.0481048725086574
PRE4g9-NAB2-TRg-6	PRE4g9-NAB2-TRg-6	PRE4g9	NAB2-TRg-6	0.971231281558815	0.926759596885819	0.700375361739311	0.866122080061315	0.145252929954266	0.0760716617330572
PRE4g9-YTM1-NRg-1	PRE4g9-YTM1-NRg-1	PRE4g9	YTM1-NRg-1	0.936274589384581	1.03067695881186	0.892710185635598	0.953220577944012	0.0705271757648034	0.0785903034590585
PRE4g9-OLE1-TRg-8	PRE4g9-OLE1-TRg-8	PRE4g9	OLE1-TRg-8	0.591075146397617	0.438518597380204	0.589155933008696	0.539583225595506	0.0875297957968081	-0.130637057714143
PRE4g9-OLE1-TRg-1	PRE4g9-OLE1-TRg-1	PRE4g9	OLE1-TRg-1	0.815877850510093	0.745709649710958	0.716355762767734	0.759314420996262	0.0511368637916278	0.0252883640781824
PRE4g9-UTP7-TRg-4	PRE4g9-UTP7-TRg-4	PRE4g9	UTP7-TRg-4	0.837654977271058	0.820850231549311	0.752165177887442	0.803556795569271	0.0452926444984126	0.00417024886062267
PRE4g9-ACT1-NRg-6	PRE4g9-ACT1-NRg-6	PRE4g9	ACT1-NRg-6	0.863359722727401	0.876727847877294	0.772778531804696	0.837622034136464	0.0565525113367502	-0.0138093981548659
PRE4g9-RPL18A-NRg-3	PRE4g9-RPL18A-NRg-3	PRE4g9	RPL18A-NRg-3	0.814078695131202	0.689179773987777	0.923426518859507	0.808894995992829	0.117209374297956	0.0210353288275119
PRE4g9-BRX1-NRg-1	PRE4g9-BRX1-NRg-1	PRE4g9	BRX1-NRg-1	0.87730515153338	0.623749830217147	0.815671979282361	0.772242320344296	0.132239089147469	-0.0826226813005753
PRE4g9-NAF1-TRg-8	PRE4g9-NAF1-TRg-8	PRE4g9	NAF1-TRg-8	0.981949486871373	0.82481120938698	0.87110330396443	0.892621333407594	0.0807488622584135	-0.0143778135222575
PRE4g9-NAF1-TRg-6	PRE4g9-NAF1-TRg-6	PRE4g9	NAF1-TRg-6	0.832997223479215	0.891663410788109	0.856943689924506	0.86053477473061	0.0294974965192646	-0.0167333497158654
PRE4g9-NAF1-TRg-4	PRE4g9-NAF1-TRg-4	PRE4g9	NAF1-TRg-4	0.870222134001907	0.879436095305058	0.875842510851711	0.875166913386225	0.00464398478416077	-0.0112182093567784
PRE4g9-CDC8-TRg-2	PRE4g9-CDC8-TRg-2	PRE4g9	CDC8-TRg-2	0.900394433138792	0.946110014133488	1.04087220162482	0.962458882965701	0.0716516921905787	0.0653942332222468
PRE4g9-NSE4-TRg-1	PRE4g9-NSE4-TRg-1	PRE4g9	NSE4-TRg-1	0.680044032620919	0.444459231599367	0.716006016448394	0.613503093556226	0.147496394936179	-0.0895493706652742
PRE4g9-PAB1-NRg-2	PRE4g9-PAB1-NRg-2	PRE4g9	PAB1-NRg-2	0.465045549418662	0.667238360705971	0.548234095938901	0.560172668687845	0.101623719541885	-0.0312627222112383
PRE4g9-PRP43-TRg-4	PRE4g9-PRP43-TRg-4	PRE4g9	PRP43-TRg-4	0.801468761890624	0.736847674128691	0.768087446288056	0.768801294102457	0.0323164575705699	0.00270461939752209
PRE4g9-SEC2-NRg-3	PRE4g9-SEC2-NRg-3	PRE4g9	SEC2-NRg-3	0.714356740685939	0.69364348525377	0.774613729422458	0.727537985120722	0.0420636899691574	-0.071884513312072
PRE4g9-SEC2-NRg-6	PRE4g9-SEC2-NRg-6	PRE4g9	SEC2-NRg-6	0.857669207775004	0.89149076187829	0.723574393343667	0.824244787665653	0.0888080548159828	0.0386624296101685
PRE4g9-MPP10-NRg-5	PRE4g9-MPP10-NRg-5	PRE4g9	MPP10-NRg-5	0.975857659737859	0.785555006983207	0.785020283000078	0.848810983240382	0.110025974157131	0.0125288216945733
PRE4g9-YDR355C-TRg-2	PRE4g9-YDR355C-TRg-2	PRE4g9	YDR355C-TRg-2	0.783900537536905	0.830382772662633	0.753845422665593	0.789376244288377	0.0385613667997312	-0.0436751775448478
PRE4g9-YLR339C-TRg-9	PRE4g9-YLR339C-TRg-9	PRE4g9	YLR339C-TRg-9	0.869330254751381	1.0122332263201	0.786592343303907	0.889385274791795	0.114149484859537	0.046001939697898
PRE4g9-SNM1-TRg-2	PRE4g9-SNM1-TRg-2	PRE4g9	SNM1-TRg-2	0.91484191878566	1.02364474911227	0.870598146615378	0.936361604837768	0.0787600044425858	0.0736413292911328
PRE4g9-ALR1-NRg-4	PRE4g9-ALR1-NRg-4	PRE4g9	ALR1-NRg-4	0.83499662621092	0.698659981704008	0.795169442495477	0.776275350136801	0.0701046375312978	0.0712434571072312
PRE4g9-ALR1-NRg-1	PRE4g9-ALR1-NRg-1	PRE4g9	ALR1-NRg-1	0.57628696350289	0.409007638918877	0.742291521404959	0.575862041275575	0.166642347560347	0.00525629467673372
PRE4g9-ALR1-NRg-3	PRE4g9-ALR1-NRg-3	PRE4g9	ALR1-NRg-3	0.817717952072623	0.714771243202781	0.964134248385788	0.832207814553731	0.125311388846011	0.0342203466259206
PRE4g9-RPL10-TRg-1	PRE4g9-RPL10-TRg-1	PRE4g9	RPL10-TRg-1	0.99244730950626	0.836755678109065	0.86348246076979	0.897561816128372	0.0832527649271923	-0.0137152642460979
PRE4g9-RPL28-TRg-2	PRE4g9-RPL28-TRg-2	PRE4g9	RPL28-TRg-2	1.00890464324434	0.735740441968372	0.959801749616575	0.901482278276429	0.145621223617061	0.00525205239514803
PRE4g9-UTP25-TRg-1	PRE4g9-UTP25-TRg-1	PRE4g9	UTP25-TRg-1	0.861121282091396	0.774631775458063	0.667604771646732	0.767785943065397	0.0969397184828347	-0.0670150159533454
PRE4g9-POB3-TRg-1	PRE4g9-POB3-TRg-1	PRE4g9	POB3-TRg-1	0.833861615579324	0.775785655932681	0.748254656373881	0.785967309295296	0.043702258694465	-0.0460865231481252
PRE4g9-POB3-TRg-3	PRE4g9-POB3-TRg-3	PRE4g9	POB3-TRg-3	0.852467025006023	0.640508856308646	0.820696550028809	0.771224143781159	0.114311878448112	0.0799237154755679
PRE4g9-POB3-TRg-2	PRE4g9-POB3-TRg-2	PRE4g9	POB3-TRg-2	1.03620871312695	0.847004812967898	0.912919404219782	0.932044310104876	0.0960408792009124	0.0721815778365631
PRE4g9-MED11-TRg-1	PRE4g9-MED11-TRg-1	PRE4g9	MED11-TRg-1	0.769212969549924	0.540048902778785	0.599092727996916	0.636118200108542	0.118984060123986	-0.0472424926774951
PRE4g9-ISA1-TRg-15	PRE4g9-ISA1-TRg-15	PRE4g9	ISA1-TRg-15	0.269964412696611	0.341787222154221	0.22715581246246	0.279635815771097	0.057924451227888	0.00867803641966641
PRE4g9-RRP1-NRg-1	PRE4g9-RRP1-NRg-1	PRE4g9	RRP1-NRg-1	0.38032269562731	0.490419310758659	0.574615488191967	0.481785831525979	0.0974336955749346	-0.118967641464536
PRE4g9-MES1-NRg-1	PRE4g9-MES1-NRg-1	PRE4g9	MES1-NRg-1	0.762719680385823	0.772952538007195	0.834072550174212	0.789914922855743	0.0385823778631176	-0.0152179973330815
PRE4g9-SEC13-NRg-5	PRE4g9-SEC13-NRg-5	PRE4g9	SEC13-NRg-5	0.590343176061149	0.549242164214848	0.643571818376379	0.594385719550792	0.0472945824800024	0.199636993182165
PRE4g9-MCM2-NRg-2	PRE4g9-MCM2-NRg-2	PRE4g9	MCM2-NRg-2	1.05398050779338	0.650287750994915	0.966086659086511	0.890118305958269	0.212297794337694	0.0021635096226581
PRE4g9-ALA1-TRg-4	PRE4g9-ALA1-TRg-4	PRE4g9	ALA1-TRg-4	0.627676376931509	0.65112525319072	0.683906211769362	0.654235947297197	0.0282436876990437	0.0327793870031218
PRE4g9-MTG2-TRg-5	PRE4g9-MTG2-TRg-5	PRE4g9	MTG2-TRg-5	0.870329170802214	0.65789212872796	0.837955963123238	0.788725754217804	0.114455599744919	0.0537038121689815
PRE4g9-TIF35-NRg-3	PRE4g9-TIF35-NRg-3	PRE4g9	TIF35-NRg-3	1.07372831875672	0.785923534212652	1.00915821112372	0.956270021364363	0.151015790444676	0.0588806288774153
PRE4g9-NSE1-TRg-3	PRE4g9-NSE1-TRg-3	PRE4g9	NSE1-TRg-3	0.812707203907319	0.831010740661748	0.914074459083673	0.852597467884247	0.0540214790581571	-0.0317886460957699
PRE4g9-NSE1-TRg-4	PRE4g9-NSE1-TRg-4	PRE4g9	NSE1-TRg-4	0.842262822260765	0.840342963046396	0.709465215876302	0.797357000394488	0.0761225709247539	-0.0312739755232112
PRE4g9-MOB2-NRg-6	PRE4g9-MOB2-NRg-6	PRE4g9	MOB2-NRg-6	0.519760202227502	0.630349725644065	0.657774734488886	0.602628220786818	0.0730641098795777	0.0305739607502088
PRE4g9-VRG4-NRg-3	PRE4g9-VRG4-NRg-3	PRE4g9	VRG4-NRg-3	0.615502257774037	0.658666413775149	0.533400007770158	0.602522893106448	0.0636338435797537	-0.0444794802274285
PRE4g9-PRP9-TRg-3	PRE4g9-PRP9-TRg-3	PRE4g9	PRP9-TRg-3	0.961315534364578	0.790028140269445	0.841028180574577	0.8641239517362	0.08794830201964	0.00819348554032151
PRE4g9-HYM1-TRg-5	PRE4g9-HYM1-TRg-5	PRE4g9	HYM1-TRg-5	0.849480653266426	0.569100276089942	0.598668042376547	0.672416323910972	0.154053223751947	-0.00292601299048967
PRE4g9-POP1-TRg-5	PRE4g9-POP1-TRg-5	PRE4g9	POP1-TRg-5	0.8270030310315	0.830932264653953	0.859257753816568	0.839064349834007	0.017598008197439	-0.0695500125103767
PRE4g9-POP1-TRg-9	PRE4g9-POP1-TRg-9	PRE4g9	POP1-TRg-9	0.923048881376091	0.653505038274461	0.733270593613064	0.769941504421205	0.138463127269042	-0.0737333250478731
PRE4g9-RPL17A-TRg-1	PRE4g9-RPL17A-TRg-1	PRE4g9	RPL17A-TRg-1	0.93220554675135	0.887559540296552	0.906159363447731	0.908641483498544	0.0224262605677015	0.0457300098678129
PRE4g9-SLD2-TRg-1	PRE4g9-SLD2-TRg-1	PRE4g9	SLD2-TRg-1	0.87143373751048	0.767511453847497	0.778120066218138	0.805688419192038	0.0571836587208491	0.0316062201903321
PRE4g9-CDC48-NRg-7	PRE4g9-CDC48-NRg-7	PRE4g9	CDC48-NRg-7	0.924551377517706	0.966576723267105	0.772505069462155	0.887877723415655	0.102101270224933	0.0391040934361215
PRE4g9-FHL1-NRg-2	PRE4g9-FHL1-NRg-2	PRE4g9	FHL1-NRg-2	0.766266087170494	0.615683629739397	0.729844852524671	0.703931523144854	0.0785645887226376	-0.114452218270654
PRE4g9-BET3-NRg-7	PRE4g9-BET3-NRg-7	PRE4g9	BET3-NRg-7	0.842806298330089	0.901919100607094	0.979309677995477	0.908011692310886	0.0684553352213698	0.0677781433336181
PRE4g9-MAK21-TRg-1	PRE4g9-MAK21-TRg-1	PRE4g9	MAK21-TRg-1	0.729208533385498	0.61086258064258	0.727909791698869	0.689326968575649	0.067955255961371	-0.0868035641159801
PRE4g9-BRN1-TRg-4	PRE4g9-BRN1-TRg-4	PRE4g9	BRN1-TRg-4	0.532088312554553	0.612542302078453	0.435666478175305	0.52676569760277	0.0885579580997553	0.013912626450689
PRE4g9-FBA1-NRg-3	PRE4g9-FBA1-NRg-3	PRE4g9	FBA1-NRg-3	0.928468728929802	0.909486364399098	0.852285937624898	0.896747010317932	0.0396569386054398	0.0712310574574448
PRE4g9-CDC42-TRg-6	PRE4g9-CDC42-TRg-6	PRE4g9	CDC42-TRg-6	NA	0.80983010939814	NA	NA	NA	NA
PRE4g9-CDC42-TRg-7	PRE4g9-CDC42-TRg-7	PRE4g9	CDC42-TRg-7	0.549089030726993	0.671615264921658	0.592602235229285	0.604435510292645	0.0621143245598415	-0.0353118238520173
PRE4g9-COG4-NRg-1	PRE4g9-COG4-NRg-1	PRE4g9	COG4-NRg-1	0.587296123243659	0.475033195575134	0.652666504178344	0.571665274332379	0.0898423099636037	-0.022449926288316
PRE4g9-ATP3-NRg-3	PRE4g9-ATP3-NRg-3	PRE4g9	ATP3-NRg-3	0.998988977864215	0.964472009828965	0.828646711965408	0.930702566552862	0.090052225748553	-0.0401923316435191
PRE4g9-ATP3-NRg-2	PRE4g9-ATP3-NRg-2	PRE4g9	ATP3-NRg-2	1.01092336401524	0.941339645370929	0.828319147019071	0.926860718801746	0.0921591259840433	-0.0361204368765887
PRE4g9-SMP3-TRg-5	PRE4g9-SMP3-TRg-5	PRE4g9	SMP3-TRg-5	0.995886457583593	0.791537620360364	0.919613808475758	0.902345962139905	0.10326299291823	0.0551680648008158
PRE4g9-CFT2-NRg-2	PRE4g9-CFT2-NRg-2	PRE4g9	CFT2-NRg-2	0.802263476567364	0.70555515828483	0.797968164615445	0.768595599822546	0.0546368500020247	-0.0331949803387052
PRE4g9-FAS2-TRg-5	PRE4g9-FAS2-TRg-5	PRE4g9	FAS2-TRg-5	0.981830561347541	0.944402248769536	0.993417114032373	0.97321664138315	0.0256176495223161	0.0449359773198544
PRE4g9-DBP2-NRg-3	PRE4g9-DBP2-NRg-3	PRE4g9	DBP2-NRg-3	0.886880218027297	0.930307962924804	0.791439914807931	0.869542698586677	0.071038904004869	-0.0608972048258597
PRE4g9-DBP2-NRg-2	PRE4g9-DBP2-NRg-2	PRE4g9	DBP2-NRg-2	0.981592416271841	0.871948807566799	0.953716382896503	0.935752535578381	0.0569864465493127	0.0838884119553788
PRE4g9-MPS2-NRg-4	PRE4g9-MPS2-NRg-4	PRE4g9	MPS2-NRg-4	0.727142970437852	0.553954828027735	0.819413193988299	0.700170330817962	0.134768981893689	-0.012211434953695
PRE4g9-ARC35-TRg-2	PRE4g9-ARC35-TRg-2	PRE4g9	ARC35-TRg-2	0.941337811214502	0.853038209080254	0.808355866283922	0.867577295526226	0.0676726547092144	0.0603396015770288
PRE4g9-ARC35-TRg-5	PRE4g9-ARC35-TRg-5	PRE4g9	ARC35-TRg-5	0.219165454828697	0.0897220021232293	0.198067346921154	0.16898493462436	0.069449563647504	0.0557114336066696
PRE4g9-MRD1-TRg-1	PRE4g9-MRD1-TRg-1	PRE4g9	MRD1-TRg-1	0.927161880028426	0.873899837404931	0.785587448239052	0.86221638855747	0.071506693161196	0.0899008929620077
PRE4g9-RLP7-TRg-1	PRE4g9-RLP7-TRg-1	PRE4g9	RLP7-TRg-1	0.893673698169873	0.842602871700566	0.89291285454376	0.876396474804733	0.0292685911657413	0.0272371030064614
PRE4g9-SPC34-TRg-1	PRE4g9-SPC34-TRg-1	PRE4g9	SPC34-TRg-1	0.639390362988064	0.94802842223904	0.737317828267497	0.7749122044982	0.157716092228042	-0.0571799710487574
PRE4g9-CDC45-TRg-2	PRE4g9-CDC45-TRg-2	PRE4g9	CDC45-TRg-2	0.880698828988962	0.870482371615675	0.714029259722917	0.821736820109185	0.0934172517449862	-0.0438255615698977
PRE4g9-GCD6-TRg-3	PRE4g9-GCD6-TRg-3	PRE4g9	GCD6-TRg-3	0.939856005339824	1.00473759925318	0.902361047898364	0.94898488416379	0.0517951917484956	0.0326107929074313
PRE4g9-GCD6-TRg-4	PRE4g9-GCD6-TRg-4	PRE4g9	GCD6-TRg-4	0.92502286196356	0.848313096135379	0.922365099287598	0.898567019128846	0.0435414573456768	-0.044440573745598
PRE4g9-YPT6-NRg-2	PRE4g9-YPT6-NRg-2	PRE4g9	YPT6-NRg-2	0.347770457519876	0.421476866648587	0.487498049840985	0.418915124669816	0.0698990121921464	0.174239992504472
PRE4g9-RPS13-TRg-2	PRE4g9-RPS13-TRg-2	PRE4g9	RPS13-TRg-2	0.886121383937877	0.848110800708085	0.864890280204183	0.866374154950049	0.0190486882110895	0.00295271416494669
PRE4g9-IPI3-TRg-3	PRE4g9-IPI3-TRg-3	PRE4g9	IPI3-TRg-3	0.884935724684826	1.09770395503298	0.894072155567921	0.958903945095241	0.120291107989565	0.076248212173908
PRE4g9-TIF5-NRg-9	PRE4g9-TIF5-NRg-9	PRE4g9	TIF5-NRg-9	0.81244275790296	0.90024061426137	0.894858730439872	0.869180700868067	0.0492101290112193	0.0365310790488825
PRE4g9-TIF5-NRg-7	PRE4g9-TIF5-NRg-7	PRE4g9	TIF5-NRg-7	0.941344001953804	1.02243055161811	0.859641213440685	0.941138589004201	0.0813948634861027	0.00542929573399831
PRE4g9-TIF5-NRg-6	PRE4g9-TIF5-NRg-6	PRE4g9	TIF5-NRg-6	0.902621165968045	0.783142968937548	0.727799047987752	0.804521060964448	0.089350211795003	-0.0297262474612929
PRE4g9-NAB3-TRg-3	PRE4g9-NAB3-TRg-3	PRE4g9	NAB3-TRg-3	0.692436437188173	0.489588083054287	0.766495377361951	0.649506632534803	0.143358426699933	-0.00140558456746298
PRE4g9-GCD2-TRg-1	PRE4g9-GCD2-TRg-1	PRE4g9	GCD2-TRg-1	1.07286760293152	0.768783246256209	0.933096190879959	0.924915680022563	0.152207143597388	0.0176789017527471
PRE4g9-UBA1-TRg-2	PRE4g9-UBA1-TRg-2	PRE4g9	UBA1-TRg-2	1.1740676118645	0.956245997823969	0.861057861178637	0.99712382362237	0.160458790621175	0.0765320265212815
PRE4g9-SLD3-TRg-6	PRE4g9-SLD3-TRg-6	PRE4g9	SLD3-TRg-6	0.694487916172522	0.580052751862621	0.681857945347893	0.652132871127678	0.062741826046956	-0.0906325089718737
PRE4g9-LCB1-TRg-5	PRE4g9-LCB1-TRg-5	PRE4g9	LCB1-TRg-5	1.13281315850892	0.865223053762888	0.914474653269413	0.970836955180408	0.142420672119704	-0.00578482594897223
PRE4g9-TOA2-TRg-6	PRE4g9-TOA2-TRg-6	PRE4g9	TOA2-TRg-6	0.865981373923225	0.872438910136884	0.791770268947202	0.843396851002437	0.0448263641679438	0.110388936753286
PRE4g9-TOA2-TRg-1	PRE4g9-TOA2-TRg-1	PRE4g9	TOA2-TRg-1	0.935392653988535	0.797888684214431	0.88169213360365	0.871657823935539	0.0692989967733739	0.0357946057340667
PRE4g9-TOA2-TRg-3	PRE4g9-TOA2-TRg-3	PRE4g9	TOA2-TRg-3	0.706785696317027	0.858147271483488	0.70875258889795	0.757895185566155	0.0868264229062123	-0.0110062378330907
PRE4g9-LSM2-TRg-1	PRE4g9-LSM2-TRg-1	PRE4g9	LSM2-TRg-1	1.02751679836609	0.820729064726401	0.889120649459967	0.912455504184151	0.105350264734875	-0.0306608880954753
PRE4g9-YML6-TRg-13	PRE4g9-YML6-TRg-13	PRE4g9	YML6-TRg-13	0.881798281140356	0.935039023981704	0.710748654240547	0.842528653120869	0.117188396410429	0.0446234995269127
PRE4g9-YML6-TRg-12	PRE4g9-YML6-TRg-12	PRE4g9	YML6-TRg-12	0.775580204453196	0.785391147531869	0.852868798574642	0.804613383519902	0.0420773390627558	-0.0404815947274632
PRE4g9-UTP15-NRg-1	PRE4g9-UTP15-NRg-1	PRE4g9	UTP15-NRg-1	0.875044158630892	0.748129506127415	0.83407275696433	0.819082140574212	0.0647716850933827	-0.0100308991901047
PRE4g9-TIF6-NRg-8	PRE4g9-TIF6-NRg-8	PRE4g9	TIF6-NRg-8	0.821519375961334	0.761249023802111	0.663581257211568	0.748783218991671	0.0797035730424477	0.0392488735617428
PRE4g9-SUP35-NRg-1	PRE4g9-SUP35-NRg-1	PRE4g9	SUP35-NRg-1	0.876525373924903	0.700351005303804	0.726087119800705	0.76765449967647	0.0951590108295734	8.46198717581181e-05
PRE4g9-MPP10-NRg-1	PRE4g9-MPP10-NRg-1	PRE4g9	MPP10-NRg-1	1.01336532070317	1.07665141338875	0.732141656597689	0.940719463563203	0.183384319260833	0.0436512934297496
PRE4g9-SWI3-TRg-7	PRE4g9-SWI3-TRg-7	PRE4g9	SWI3-TRg-7	0.714054985073046	0.751349478853263	0.777592783893028	0.747665749273112	0.0319286762556311	-0.103360923282083
PRE4g9-SSN3-NRg-2	PRE4g9-SSN3-NRg-2	PRE4g9	SSN3-NRg-2	0.970618202327807	1.07370382506027	0.838511410805072	0.960944479397717	0.117894247600524	0.099054234781412
PRE4g9-SEC13-NRg-7	PRE4g9-SEC13-NRg-7	PRE4g9	SEC13-NRg-7	0.747557200520735	0.611203455456654	0.699331641707134	0.686030765894841	0.0691431191173832	-0.0293721983914322
PRE4g9-RPS15-NRg-3	PRE4g9-RPS15-NRg-3	PRE4g9	RPS15-NRg-3	0.688508643697874	0.767400757753385	0.381175039509859	0.612361480320373	0.204062170002212	-0.0197138449897443
PRE4g9-RPL3-TRg-2	PRE4g9-RPL3-TRg-2	PRE4g9	RPL3-TRg-2	1.04954111215403	0.968414800401665	0.800597349400458	0.939517753985385	0.126962706028839	0.0353769498769654
PRE4g9-FBA1-NRg-2	PRE4g9-FBA1-NRg-2	PRE4g9	FBA1-NRg-2	0.974037384656099	0.952225376660948	0.757597502732307	0.894620088016451	0.119165148351597	0.0283559312250989
PRE4g9-FBA1-NRg-1	PRE4g9-FBA1-NRg-1	PRE4g9	FBA1-NRg-1	0.903209263389077	0.896639670972942	0.781718193833248	0.860522376065089	0.0683254289342586	-0.00816782774242664
PRE4g9-FBA1-NRg-5	PRE4g9-FBA1-NRg-5	PRE4g9	FBA1-NRg-5	0.641404583977803	0.828910634852873	0.865321879665631	0.778545699498769	0.12015493690213	-0.0870962995760284
PRE4g9-DAM1-TRg-2	PRE4g9-DAM1-TRg-2	PRE4g9	DAM1-TRg-2	0.501424441127377	0.597104264607429	0.431496261789125	0.510008322507977	0.083137024928933	-0.0826866033263757
PRE4g9-NHP2-TRg-2	PRE4g9-NHP2-TRg-2	PRE4g9	NHP2-TRg-2	0.915899026091388	0.777026439664621	0.896255474324207	0.863060313360072	0.0751520980997274	-0.0272812761337824
PRE4g9-HCA4-NRg-6	PRE4g9-HCA4-NRg-6	PRE4g9	HCA4-NRg-6	0.900766913947001	0.538786296621044	0.892676264745484	0.77740982510451	0.206693628132436	-0.0459914647197298
PRE4g9-PRE3-TRg-4	PRE4g9-PRE3-TRg-4	PRE4g9	PRE3-TRg-4	0.809662193763401	0.591030821809815	0.62662630174621	0.675773105773142	0.117309315316913	-0.00520351280035414
PRE4g9-DBP5-NRg-4	PRE4g9-DBP5-NRg-4	PRE4g9	DBP5-NRg-4	0.782837075732513	0.820429905192529	0.76276896395123	0.788678648292091	0.0292709585371703	-0.0303388601951107
PRE4g9-SPT6-NRg-4	PRE4g9-SPT6-NRg-4	PRE4g9	SPT6-NRg-4	0.788462756334996	0.681559268739071	0.869525110255614	0.779849045109894	0.0942785044962933	0.0934933490930864
PRE4g9-SPT6-NRg-2	PRE4g9-SPT6-NRg-2	PRE4g9	SPT6-NRg-2	0.820767711755425	0.764622634129065	0.660100320572699	0.748496888819063	0.0815385331835086	-0.0182563440822601
PRE4g9-RPL18A-TRg-4	PRE4g9-RPL18A-TRg-4	PRE4g9	RPL18A-TRg-4	0.729865229784916	0.78958378528798	0.967145052850941	0.828864689307946	0.123420706018197	-0.0312596097408138
PRE4g9-KSH1-TRg-1	PRE4g9-KSH1-TRg-1	PRE4g9	KSH1-TRg-1	1.07291579364194	1.01606433213475	0.829321457444252	0.972767194406979	0.127438344929855	0.105062650964688
PRE4g9-KSH1-TRg-3	PRE4g9-KSH1-TRg-3	PRE4g9	KSH1-TRg-3	0.807480321954067	0.76146145690181	0.671749408527081	0.746897062460986	0.0690276133442403	0.00556073707750837
PRE4g9-IPI3-NRg-1	PRE4g9-IPI3-NRg-1	PRE4g9	IPI3-NRg-1	0.840156664035726	0.680958861410369	0.94888944483951	0.823334990095202	0.134755058976615	-0.0202535503464355
PRE4g9-PGA2-TRg-8	PRE4g9-PGA2-TRg-8	PRE4g9	PGA2-TRg-8	0.944688407924455	1.00338473473472	0.933784065347603	0.960619069335592	0.0374353145376231	0.139898262827215
PRE4g9-RPL18A-TRg-2	PRE4g9-RPL18A-TRg-2	PRE4g9	RPL18A-TRg-2	0.7267227379069	1.05420746448596	0.795533102688341	0.858821101693735	0.172671913318933	-0.0272190474590243
PRE4g9-RPL33A-NRg-6	PRE4g9-RPL33A-NRg-6	PRE4g9	RPL33A-NRg-6	0.799831282797505	0.733755249963875	0.76477394044304	0.766120157734807	0.0330585806486791	-0.0599473013803928
PRE4g9-TAF12-NRg-2	PRE4g9-TAF12-NRg-2	PRE4g9	TAF12-NRg-2	0.721851261177672	0.82339231853902	0.826197171524138	0.79048025041361	0.0594509917724416	-0.0722066345579598
PRE4g9-USE1-TRg-5	PRE4g9-USE1-TRg-5	PRE4g9	USE1-TRg-5	0.973895127510558	0.90808770634026	0.808106839721429	0.896696557857415	0.0834790859427163	-0.00880623577915263
PRE4g9-YNL114C-TRg-1	PRE4g9-YNL114C-TRg-1	PRE4g9	YNL114C-TRg-1	0.933355230994552	0.910334666341045	0.869441364562087	0.904377087299228	0.0323707451507743	-0.0260558683976599
PRE4g9-SMC5-TRg-7	PRE4g9-SMC5-TRg-7	PRE4g9	SMC5-TRg-7	0.674700862473205	0.571856275600736	0.628094448279602	0.624883862117848	0.0514974092539491	-0.0808816531578476
PRE4g9-SMC5-TRg-6	PRE4g9-SMC5-TRg-6	PRE4g9	SMC5-TRg-6	0.970950647179404	0.7936000206529	0.859643984840113	0.874731550890806	0.0896327907037173	-0.0158315415791144
PRE4g9-RSC58-TRg-1	PRE4g9-RSC58-TRg-1	PRE4g9	RSC58-TRg-1	0.948735918181538	0.843429982236478	1.01213397697422	0.934766625797413	0.085215111966148	0.0939880797108814
PRE4g9-CTF13-TRg-2	PRE4g9-CTF13-TRg-2	PRE4g9	CTF13-TRg-2	0.84272858655943	0.723888501359108	0.796024447710595	0.787547178543044	0.0598718592663467	0.043964872430971
PRE4g9-NAB2-NRg-2	PRE4g9-NAB2-NRg-2	PRE4g9	NAB2-NRg-2	0.813809290709346	0.563950021319209	0.825457226309647	0.734405512779401	0.14773362693591	0.0261599186999348
PRE4g9-MCM7-TRg-4	PRE4g9-MCM7-TRg-4	PRE4g9	MCM7-TRg-4	0.807691617784686	0.696438677662984	0.709999903006634	0.738043399484768	0.0606970546441103	-0.0531129538439329
PRE4g9-BCP1-NRg-5	PRE4g9-BCP1-NRg-5	PRE4g9	BCP1-NRg-5	0.679934453535524	0.603249262729438	0.503393971731816	0.595525895998926	0.0885232919864135	0.0909680419138988
PRE4g9-STU2-TRg-3	PRE4g9-STU2-TRg-3	PRE4g9	STU2-TRg-3	0.790991600637469	0.840288781438684	0.792952165091631	0.808077515722595	0.0279129930770442	0.0354542211015256
PRE4g9-SEC21-NRg-6	PRE4g9-SEC21-NRg-6	PRE4g9	SEC21-NRg-6	0.697499286733261	0.697653197888797	0.591425584214155	0.662192689612071	0.0612861593425527	0.0647475536402929
PRE4g9-SEC21-NRg-3	PRE4g9-SEC21-NRg-3	PRE4g9	SEC21-NRg-3	0.512980017330243	0.345738803034347	0.432268490793046	0.430329103719212	0.0836374728005221	0.0119575032374162
PRE4g9-RPL1B-TRg-3	PRE4g9-RPL1B-TRg-3	PRE4g9	RPL1B-TRg-3	0.933045612381155	0.806550633677013	0.836385166089145	0.858660470715771	0.0661240259398734	0.02633707226755
PRE4g9-SEC20-NRg-2	PRE4g9-SEC20-NRg-2	PRE4g9	SEC20-NRg-2	0.956948861911297	0.833857603061871	0.910909621558477	0.900572028843881	0.0621933587180635	0.00280753637635733
PRE4g9-VMA3-NRg-2	PRE4g9-VMA3-NRg-2	PRE4g9	VMA3-NRg-2	0.684465910144541	0.663563997406249	0.714756259413425	0.687595388988071	0.0257392142600918	-0.0850650607566742
PRE4g9-SEC23-NRg-5	PRE4g9-SEC23-NRg-5	PRE4g9	SEC23-NRg-5	0.680445314949766	0.735648205712592	0.630732305672623	0.682275275444994	0.0524818834157059	-0.0751809331970424
PRE4g9-CDC28-TRg-4	PRE4g9-CDC28-TRg-4	PRE4g9	CDC28-TRg-4	0.691519545727378	0.755758292509144	0.804927285705874	0.750735041314132	0.0568704990410994	0.0138994424046829
PRE4g9-RPN12-NRg-11	PRE4g9-RPN12-NRg-11	PRE4g9	RPN12-NRg-11	0.459894627234031	0.626043754733635	0.479262673676415	0.521733685214694	0.090852755918758	-0.0676627586595236
PRE4g9-PUP3-TRg-3	PRE4g9-PUP3-TRg-3	PRE4g9	PUP3-TRg-3	0.801043962481512	0.775698803949197	0.640484654478243	0.739075806969651	0.0863177604983183	0.0316505958320811
PRE4g9-SEC31-TRg-2	PRE4g9-SEC31-TRg-2	PRE4g9	SEC31-TRg-2	1.00572357274543	1.07941596005611	0.829284404049365	0.971474645616969	0.12853478355946	0.0894543633573106
PRE4g9-SED5-TRg-6	PRE4g9-SED5-TRg-6	PRE4g9	SED5-TRg-6	0.711914804132292	0.646718441875717	0.701761262535414	0.686798169514475	0.0350793675461459	-0.0243493848841827
PRE4g9-SED5-TRg-5	PRE4g9-SED5-TRg-5	PRE4g9	SED5-TRg-5	0.717329528652461	0.827224026840938	0.666493183514476	0.737015579669292	0.0821538584156995	0.0224286174594818
PRE4g9-RPL33A-TRg-1	PRE4g9-RPL33A-TRg-1	PRE4g9	RPL33A-TRg-1	0.936240498881486	0.76577424009463	0.831394530713462	0.844469756563193	0.0859820184367808	-0.0459763083159036
PRE4g9-RPL33A-TRg-2	PRE4g9-RPL33A-TRg-2	PRE4g9	RPL33A-TRg-2	0.841440771364549	0.883379887285423	0.956421732569471	0.893747463739814	0.0581873726942129	0.0181347369799573
PRE4g9-MRPL11-TRg-2	PRE4g9-MRPL11-TRg-2	PRE4g9	MRPL11-TRg-2	0.973065609736624	1.01125034145231	0.993643979202638	0.992653310130523	0.0191116326606987	0.0338851668136184
PRE4g9-RTP1-NRg-2	PRE4g9-RTP1-NRg-2	PRE4g9	RTP1-NRg-2	0.732979508453668	0.798315377768856	0.825545730992315	0.785613539071613	0.0475723545610965	0.00368373798115795
PRE4g9-NUG1-TRg-2	PRE4g9-NUG1-TRg-2	PRE4g9	NUG1-TRg-2	0.941501018210003	0.881960791078848	0.792155977516716	0.871872595601856	0.0751818732202544	-0.0142900888049047
PRE4g9-VPH2-TRg-4	PRE4g9-VPH2-TRg-4	PRE4g9	VPH2-TRg-4	0.85739303529205	0.844812540429505	0.759500195384455	0.82056859036867	0.0532595424521058	0.00451103358263549
PRE4g9-COP1-NRg-3	PRE4g9-COP1-NRg-3	PRE4g9	COP1-NRg-3	0.73518262431699	0.729672458263234	0.797902138439634	0.754252407006619	0.037902041806685	-0.0141006486434662
PRE4g9-CRM1-NRg-1	PRE4g9-CRM1-NRg-1	PRE4g9	CRM1-NRg-1	0.921398958033352	0.969343121647137	0.796242850277895	0.895661643319462	0.0893741182532039	0.0441326032347814
PRE4g9-RPL5-NRg-4	PRE4g9-RPL5-NRg-4	PRE4g9	RPL5-NRg-4	0.663442388215256	0.386429510034245	0.567472466125918	0.53911478812514	0.140666812346512	0.0646618279263711
PRE4g9-SNU13-NRg-4	PRE4g9-SNU13-NRg-4	PRE4g9	SNU13-NRg-4	0.865956915015521	0.819576349657182	0.753671875181633	0.813068379951446	0.056424709081151	0.0192027647705739
PRE4g9-PFS2-TRg-3	PRE4g9-PFS2-TRg-3	PRE4g9	PFS2-TRg-3	0.71981805710455	0.649964924405158	0.770842027836711	0.71354166978214	0.060682479447253	-0.0703707560648343
PRE4g9-MPP10-TRg-2	PRE4g9-MPP10-TRg-2	PRE4g9	MPP10-TRg-2	0.884805150586081	0.885760810736352	0.706302062614555	0.825622674645663	0.103335785975573	-0.0277694842806387
PRE4g9-TSR4-NRg-2	PRE4g9-TSR4-NRg-2	PRE4g9	TSR4-NRg-2	1.04690463593168	0.960060456940659	0.692907453753736	0.899957515542025	0.184493289636932	0.0333755369062171
PRE4g9-RSC2-TRg-1	PRE4g9-RSC2-TRg-1	PRE4g9	RSC2-TRg-1	0.8817650237151	0.943647821760104	0.81112768243092	0.878846842635374	0.0663082473570757	0.097752276817307
PRE4g9-SEC65-TRg-2	PRE4g9-SEC65-TRg-2	PRE4g9	SEC65-TRg-2	1.04728462581976	0.799345503303358	0.910255267367806	0.918961798830308	0.124198650903026	0.105407172431055
PRE4g9-SMI1-NRg-1	PRE4g9-SMI1-NRg-1	PRE4g9	SMI1-NRg-1	0.946035116896958	0.612352703826541	0.933894638467558	0.830760819730352	0.189244356913524	-0.0232816206574611
PRE4g9-RTT105-NRg-4	PRE4g9-RTT105-NRg-4	PRE4g9	RTT105-NRg-4	0.791323589912212	0.951588402911153	0.72764950962544	0.823520500816269	0.115389071342698	-0.0349645089065641
PRE4g9-VMA5-TRg-3	PRE4g9-VMA5-TRg-3	PRE4g9	VMA5-TRg-3	0.818682861341239	0.687705574575361	0.928586867935353	0.811658434617318	0.120594180211134	-0.0324838605072898
PRE4g9-VMA5-TRg-5	PRE4g9-VMA5-TRg-5	PRE4g9	VMA5-TRg-5	0.898630080678183	0.783259855021731	0.703952645464426	0.795280860388114	0.0978938423643981	-0.0945389453809857
PRE4g9-RRP1-TRg-3	PRE4g9-RRP1-TRg-3	PRE4g9	RRP1-TRg-3	0.846810740046544	0.875738257753149	0.796789356116326	0.83977945130534	0.0399413511718975	-0.0720904233004026
PRE4g9-CLC1-TRg-2	PRE4g9-CLC1-TRg-2	PRE4g9	CLC1-TRg-2	0.969744198511298	0.740584979131389	0.959357398415044	0.889895525352577	0.129410976403518	0.0342624664204139
PRE4g9-GCD6-NRg-1	PRE4g9-GCD6-NRg-1	PRE4g9	GCD6-NRg-1	0.914184669882681	0.877187344697137	0.732465004083203	0.841279006221007	0.0960341908575051	-0.0319907825736284
PRE4g9-GCD6-NRg-2	PRE4g9-GCD6-NRg-2	PRE4g9	GCD6-NRg-2	0.837057400112612	1.00140665565616	0.861266280670893	0.899910112146556	0.0887281169233832	0.0192311406315492
PRE4g9-PXR1-TRg-1	PRE4g9-PXR1-TRg-1	PRE4g9	PXR1-TRg-1	0.824762452379106	0.663248770791474	0.705424797849151	0.73114534033991	0.0837724719971423	-0.101740683137386
PRE4g9-CDC14-NRg-1	PRE4g9-CDC14-NRg-1	PRE4g9	CDC14-NRg-1	0.782323122613147	0.972641376770112	0.862515502790066	0.872493334057775	0.095550653079631	-0.00986060156384638
PRE4g9-PCF11-TRg-6	PRE4g9-PCF11-TRg-6	PRE4g9	PCF11-TRg-6	0.623021423225387	0.640078776959779	0.510337942915633	0.591146047700266	0.0704996501996164	0.0268427724879178
PRE4g9-PCF11-TRg-5	PRE4g9-PCF11-TRg-5	PRE4g9	PCF11-TRg-5	0.710385950577054	0.361150059355223	0.531560140525927	0.534365383486068	0.174634844662873	-0.0593347695200127
PRE4g9-PCF11-TRg-4	PRE4g9-PCF11-TRg-4	PRE4g9	PCF11-TRg-4	0.389284624120068	0.394992472760241	0.479374444947727	0.421217180609345	0.050446461030662	-0.0301582511877707
PRE4g9-SEC31-NRg-1	PRE4g9-SEC31-NRg-1	PRE4g9	SEC31-NRg-1	0.587834188714015	0.55711115879923	0.688229561742609	0.611058303085285	0.0685749846070194	0.0455516083490501
PRE4g9-RRP5-NRg-1	PRE4g9-RRP5-NRg-1	PRE4g9	RRP5-NRg-1	0.830915629730763	0.766341400003189	0.709855572355122	0.769037534029691	0.0605750462398921	-0.115732616631011
PRE4g9-PRE10-TRg-5	PRE4g9-PRE10-TRg-5	PRE4g9	PRE10-TRg-5	0.975991675091337	0.966178764346187	0.899537323536125	0.947235920991216	0.04159856312074	0.00242989625999235
PRE4g9-PRE10-TRg-1	PRE4g9-PRE10-TRg-1	PRE4g9	PRE10-TRg-1	1.04368485293163	1.05730169448403	0.865025485457065	0.988670677624242	0.107296107818547	0.0810272200040935
PRE4g9-RPS5-TRg-2	PRE4g9-RPS5-TRg-2	PRE4g9	RPS5-TRg-2	0.773893467194281	0.81278023667765	0.602750591482894	0.729808098451608	0.111739665150929	0.0288485322999604
PRE4g9-NSP1-TRg-4	PRE4g9-NSP1-TRg-4	PRE4g9	NSP1-TRg-4	0.761999377418076	0.808287435466098	0.906005830623501	0.825430881169225	0.073517942974036	-0.067039260577034
PRE4g9-PRP38-TRg-4	PRE4g9-PRP38-TRg-4	PRE4g9	PRP38-TRg-4	0.833081605848775	0.929651989692482	0.884976417346128	0.882570004295795	0.0483301445968953	-0.0629437871922206
PRE4g9-RCF1-NRg-5	PRE4g9-RCF1-NRg-5	PRE4g9	RCF1-NRg-5	0.80996901044177	0.817202012980425	0.712880766520168	0.780017263314121	0.0582542786647846	0.0756160998855596
PRE4g9-RSC3-TRg-4	PRE4g9-RSC3-TRg-4	PRE4g9	RSC3-TRg-4	0.759698776181456	0.869476321906391	0.691142413514103	0.773439170533983	0.0899574596592162	-0.0104416502324597
PRE4g9-RSC3-TRg-5	PRE4g9-RSC3-TRg-5	PRE4g9	RSC3-TRg-5	0.821386138516637	0.800983145288025	0.788403051326748	0.803590778377137	0.0166454445086194	0.00796859075701606
PRE4g9-RSC3-TRg-6	PRE4g9-RSC3-TRg-6	PRE4g9	RSC3-TRg-6	0.831424690298774	0.633611449682786	0.688665446714437	0.717900528898666	0.102095725001043	-0.0551137286340529
PRE4g9-HTA1-NRg-12	PRE4g9-HTA1-NRg-12	PRE4g9	HTA1-NRg-12	0.888285217870018	0.504960940815066	0.696818611070936	0.69668825658534	0.191662171774047	-0.107778285524648
PRE4g9-HTA1-NRg-11	PRE4g9-HTA1-NRg-11	PRE4g9	HTA1-NRg-11	0.724322080340819	0.530205281581976	0.661759600773162	0.638762320898652	0.0990807198768515	-0.144474940068513
PRE4g9-UTP23-TRg-2	PRE4g9-UTP23-TRg-2	PRE4g9	UTP23-TRg-2	0.88728351980178	0.679810744851044	0.890920811352871	0.819338358668565	0.120848143285966	-0.0576842407007905
PRE4g9-GCD7-NRg-1	PRE4g9-GCD7-NRg-1	PRE4g9	GCD7-NRg-1	0.858347724870747	0.783513513811567	0.779455847945555	0.807105695542623	0.0444232522483246	0.024023245250559
PRE4g9-GCD7-NRg-2	PRE4g9-GCD7-NRg-2	PRE4g9	GCD7-NRg-2	1.03410659662029	0.750553639068408	1.0548585745542	0.946506270080965	0.170016870773462	0.0111615174792109
PRE4g9-GCD7-NRg-6	PRE4g9-GCD7-NRg-6	PRE4g9	GCD7-NRg-6	1.0747635335224	0.94210694557839	0.877706916664998	0.964859131921931	0.100479221978377	0.093182955844072
PRE4g9-GAL11-NRg-2	PRE4g9-GAL11-NRg-2	PRE4g9	GAL11-NRg-2	1.00887198997458	1.05145313963751	0.938944311665678	0.999756480425924	0.0568056201325865	0.0649805039137408
PRE4g9-GAL11-NRg-9	PRE4g9-GAL11-NRg-9	PRE4g9	GAL11-NRg-9	0.876192553669718	0.910869017662045	0.938257916676391	0.908439829336051	0.0311039071216125	0.0513415220339054
PRE4g9-PHO4-TRg-5	PRE4g9-PHO4-TRg-5	PRE4g9	PHO4-TRg-5	0.602215682611569	0.559375876713905	0.667051783171059	0.609547780832178	0.0542111146913611	-0.0164897136722617
PRE4g9-SNP1-NRg-3	PRE4g9-SNP1-NRg-3	PRE4g9	SNP1-NRg-3	0.902909865622999	1.14158488926565	0.905800604704307	0.983431786530987	0.136972230841001	0.0874219508356188
PRE4g9-RPC37-TRg-5	PRE4g9-RPC37-TRg-5	PRE4g9	RPC37-TRg-5	0.900094908053944	0.994755194148903	0.765112981535289	0.886654361246045	0.115409586592235	0.0132668189337248
PRE4g9-CRM1-TRg-5	PRE4g9-CRM1-TRg-5	PRE4g9	CRM1-TRg-5	1.0481834126718	0.679990464100925	0.813197940116812	0.847123938963179	0.186426237135821	-0.00570871111720284
PRE4g9-CRM1-TRg-2	PRE4g9-CRM1-TRg-2	PRE4g9	CRM1-TRg-2	0.781705966573388	0.694499326004457	0.853884364129258	0.776696552235701	0.0798105147741576	-0.0810001242084579
PRE4g9-ASK1-TRg-7	PRE4g9-ASK1-TRg-7	PRE4g9	ASK1-TRg-7	0.283635931842077	0.575724954866454	0.615506899379376	0.491622595362636	0.181216693295948	0.00705647495307732
PRE4g9-STU2-NRg-4	PRE4g9-STU2-NRg-4	PRE4g9	STU2-NRg-4	0.911181391875122	0.738132620291249	0.824669881339322	0.824661297835231	0.0865243861112533	-0.00743936506649889
PRE4g9-NEO1-NRg-3	PRE4g9-NEO1-NRg-3	PRE4g9	NEO1-NRg-3	0.619793514956364	0.583837024015445	0.64697608237071	0.61686887378084	0.0316709696252193	0.078554414398567
PRE4g9-GAL11-TRg-5	PRE4g9-GAL11-TRg-5	PRE4g9	GAL11-TRg-5	1.03165133674347	1.03670201359473	0.96924721988105	1.01253352340642	0.0375720027258534	0.120981998667186
PRE4g9-GAL11-TRg-7	PRE4g9-GAL11-TRg-7	PRE4g9	GAL11-TRg-7	1.05040259226243	0.962801262310967	0.889907377022195	0.967703743865197	0.0803598424139477	0.0923577799747813
PRE4g9-SAM50-NRg-3	PRE4g9-SAM50-NRg-3	PRE4g9	SAM50-NRg-3	0.914869034150018	0.848068575822134	0.894606010984715	0.885847873652289	0.0342506063501666	-0.0604336569019662
PRE4g9-CSL4-TRg-2	PRE4g9-CSL4-TRg-2	PRE4g9	CSL4-TRg-2	0.881578114829535	0.835886419836588	0.765263142698726	0.82757589245495	0.0586011248566821	-0.0807261119037181
PRE4g9-CCT5-TRg-2	PRE4g9-CCT5-TRg-2	PRE4g9	CCT5-TRg-2	0.914503897939471	0.791966291921957	0.898663572827434	0.868377920896287	0.0666466935173593	-0.0459848867194016
PRE4g9-POL30-NRg-1	PRE4g9-POL30-NRg-1	PRE4g9	POL30-NRg-1	0.843719788690341	0.862190544704618	0.910607450146262	0.87217259451374	0.0345430282771257	0.0636008783522828
PRE4g9-MED4-TRg-4	PRE4g9-MED4-TRg-4	PRE4g9	MED4-TRg-4	0.847942540300497	0.905965471881844	0.826885657366948	0.860264556516429	0.0409545886152804	0.0436119951530646
PRE4g9-MED4-TRg-3	PRE4g9-MED4-TRg-3	PRE4g9	MED4-TRg-3	0.787123030427334	0.746088197370955	0.701188338258381	0.744799855352223	0.0429818298634561	-0.0807659819143602
PRE4g9-MED4-TRg-2	PRE4g9-MED4-TRg-2	PRE4g9	MED4-TRg-2	0.763892974181006	0.936390817634349	0.875264150412543	0.858515980742633	0.0874600045133925	0.0264015778505955
PRE4g9-GDI1-TRg-4	PRE4g9-GDI1-TRg-4	PRE4g9	GDI1-TRg-4	0.797071097198765	0.502561629517493	0.790119741148692	0.696584155954983	0.168064380258352	-0.0370801709710652
PRE4g9-GDI1-TRg-3	PRE4g9-GDI1-TRg-3	PRE4g9	GDI1-TRg-3	0.755632935024474	0.64334505766317	0.812392115775183	0.737123369487609	0.0860301108702885	0.00298217904744102
PRE4g9-REB1-TRg-6	PRE4g9-REB1-TRg-6	PRE4g9	REB1-TRg-6	0.472453102204271	0.414540711400233	0.425092086856055	0.437361966820186	0.0308443466118276	-0.0266011485647897
PRE4g9-MRPL37-NRg-2	PRE4g9-MRPL37-NRg-2	PRE4g9	MRPL37-NRg-2	0.906919237753572	0.660089778001879	0.900107833642675	0.822372283132709	0.14058203089351	-0.0804328011535206
PRE4g9-NOC3-TRg-3	PRE4g9-NOC3-TRg-3	PRE4g9	NOC3-TRg-3	0.997033823256087	0.848982217154724	1.03859663391246	0.961537558107758	0.0996664205748594	0.0936202886227837
PRE4g9-SPC97-TRg-3	PRE4g9-SPC97-TRg-3	PRE4g9	SPC97-TRg-3	0.604980216988947	0.675527321746823	0.371476551413994	0.550661363383255	0.159137114237296	0.150771606723329
PRE4g9-IPP1-TRg-3	PRE4g9-IPP1-TRg-3	PRE4g9	IPP1-TRg-3	0.794215332027101	0.96882313397565	0.788967413815076	0.850668626605942	0.102358443082257	-0.0501120117543568
PRE4g9-IPP1-TRg-2	PRE4g9-IPP1-TRg-2	PRE4g9	IPP1-TRg-2	0.864581605641824	0.850077882380154	0.80034324601038	0.838334244677453	0.0336908961279438	-0.0249514206957415
PRE4g9-PTI1-TRg-3	PRE4g9-PTI1-TRg-3	PRE4g9	PTI1-TRg-3	0.521035073692509	0.319799667604033	0.402620834507966	0.414485191934836	0.101140963010854	-0.0435377579205171
PRE4g9-PTI1-TRg-5	PRE4g9-PTI1-TRg-5	PRE4g9	PTI1-TRg-5	0.549016050547055	0.627727802842075	0.482035722895991	0.552926525428374	0.0729247173467412	-0.0200486861891173
PRE4g9-RFC5-NRg-1	PRE4g9-RFC5-NRg-1	PRE4g9	RFC5-NRg-1	0.853622147102264	0.734887994250269	0.937966521701755	0.842158887684762	0.102023413074258	-0.0111770232849984
PRE4g9-CDC24-TRg-1	PRE4g9-CDC24-TRg-1	PRE4g9	CDC24-TRg-1	0.979050573960638	0.821271336663917	0.892618989041112	0.897646966555222	0.0790096978154931	-0.0310534098361416
PRE4g9-CDC24-TRg-3	PRE4g9-CDC24-TRg-3	PRE4g9	CDC24-TRg-3	0.871005758656061	0.935832473953728	0.878727148475245	0.895188460361678	0.0354098410874434	0.039561125585211
PRE4g9-CDC24-TRg-5	PRE4g9-CDC24-TRg-5	PRE4g9	CDC24-TRg-5	0.888556484873651	0.931736009334498	0.851261136141505	0.890517876783218	0.0402732739856628	0.053833546873432
PRE4g9-CDC24-TRg-6	PRE4g9-CDC24-TRg-6	PRE4g9	CDC24-TRg-6	0.870890048611209	0.78382538620778	0.967396040749663	0.874037158522884	0.0918257835677481	0.0336030898193735
PRE4g9-UTP23-TRg-6	PRE4g9-UTP23-TRg-6	PRE4g9	UTP23-TRg-6	0.882759705657079	0.856705256419453	0.889908681926225	0.876457881334252	0.0174757434374839	-0.0247309715579196
PRE4g9-UTP23-TRg-4	PRE4g9-UTP23-TRg-4	PRE4g9	UTP23-TRg-4	0.687112248366574	0.758734793837164	0.7962962914998	0.747381111234513	0.0554704281596135	-0.0697245126043363
PRE4g9-UTP23-TRg-1	PRE4g9-UTP23-TRg-1	PRE4g9	UTP23-TRg-1	0.819252322068972	0.763450223840087	0.864504503073463	0.815735682994174	0.0506188393844728	-0.00808890323981948
PRE4g9-RHO3-NRg-4	PRE4g9-RHO3-NRg-4	PRE4g9	RHO3-NRg-4	0.889019198890082	1.04382164982103	0.919000994734497	0.950613947815203	0.0821004494836625	0.0767871801418131
PRE4g9-TRS23-NRg-1	PRE4g9-TRS23-NRg-1	PRE4g9	TRS23-NRg-1	0.82080525632342	0.788319093654202	0.605755233374133	0.738293194450585	0.115924850812801	0.0894678479773521
PRE4g9-TRS23-NRg-3	PRE4g9-TRS23-NRg-3	PRE4g9	TRS23-NRg-3	0.695917316570033	0.638173673110974	0.559389273685704	0.631160087788904	0.0685337100101747	0.0146745752406252
PRE4g9-RSP5-TRg-2	PRE4g9-RSP5-TRg-2	PRE4g9	RSP5-TRg-2	0.984783463055376	1.00537258211791	1.0129542172675	1.00103675414693	0.0145772906044105	0.0249633663876641
PRE4g9-RSP5-TRg-1	PRE4g9-RSP5-TRg-1	PRE4g9	RSP5-TRg-1	0.926858121419382	1.08664270973676	1.07584043545095	1.02978042220236	0.089296821227203	0.0753859908242507
PRE4g9-SDA1-NRg-1	PRE4g9-SDA1-NRg-1	PRE4g9	SDA1-NRg-1	0.861657082227039	0.901066937670174	0.816451152462318	0.859725057453177	0.0423409649911365	0.0227868406357955
PRE4g9-KAP95-TRg-8	PRE4g9-KAP95-TRg-8	PRE4g9	KAP95-TRg-8	0.901554538578931	0.896797739233361	0.969028829921498	0.922460369244597	0.0403995412395433	0.0348637603993199
PRE4g9-ACO1-TRg-6	PRE4g9-ACO1-TRg-6	PRE4g9	ACO1-TRg-6	0.229391389421823	0.0383441250253437	0.549966751304698	0.272567421917288	0.258529602302682	-0.00834962459403676
PRE4g9-HTA1-NRg-3	PRE4g9-HTA1-NRg-3	PRE4g9	HTA1-NRg-3	0.754554303202801	0.70027191976904	0.704869218664052	0.719898480545298	0.0301007196314931	-0.0958010774549389
PRE4g9-HTA1-NRg-2	PRE4g9-HTA1-NRg-2	PRE4g9	HTA1-NRg-2	0.784785962525793	0.840288796101769	0.745107393670299	0.79006071743262	0.0478094354882035	-0.0355813651602178
PRE4g9-SPN1-TRg-1	PRE4g9-SPN1-TRg-1	PRE4g9	SPN1-TRg-1	0.781635855489444	0.70296983274251	0.845250645460904	0.776618777897619	0.071272966246842	0.0383132768977367
PRE4g9-MOT1-NRg-7	PRE4g9-MOT1-NRg-7	PRE4g9	MOT1-NRg-7	0.947707595747763	0.712536360063787	0.690822093872567	0.783688683228039	0.142458871563587	-0.0117543361536341
PRE4g9-RPL17A-NRg-4	PRE4g9-RPL17A-NRg-4	PRE4g9	RPL17A-NRg-4	0.747698061804212	0.840064170920212	0.753338149085394	0.780366793936606	0.0517763001785264	-0.0739154554310091
PRE4g9-ADA2-TRg-4	PRE4g9-ADA2-TRg-4	PRE4g9	ADA2-TRg-4	0.571403325367429	0.764704942181857	0.738187475412482	0.691431914320589	0.104789983469468	-0.0346259740944679
PRE4g9-SFH1-NRg-1	PRE4g9-SFH1-NRg-1	PRE4g9	SFH1-NRg-1	1.05133386060085	0.83781672226757	0.863569306666903	0.917573296511776	0.116553486777027	0.023250579282093
PRE4g9-SPC97-NRg-5	PRE4g9-SPC97-NRg-5	PRE4g9	SPC97-NRg-5	0.571699419694394	0.434689008347955	0.40938939737674	0.471925941806363	0.087327416921771	-0.0538375926807536
PRE4g9-PRP22-TRg-3	PRE4g9-PRP22-TRg-3	PRE4g9	PRP22-TRg-3	0.620401027167804	0.641608080974421	0.714936105597795	0.65898173791334	0.0496044678432758	-0.00913282776758573
PRE4g9-SEN15-TRg-2	PRE4g9-SEN15-TRg-2	PRE4g9	SEN15-TRg-2	0.827863441578714	0.847465021753819	0.774746632955506	0.81669169876268	0.0376244188728059	0.0237553567354571
PRE4g9-RPL3-NRg-2	PRE4g9-RPL3-NRg-2	PRE4g9	RPL3-NRg-2	0.657941427396775	0.475456072885861	0.594444757771391	0.575947419351342	0.0926382199700145	-0.0511006434324969
PRE4g9-ISD11-NRg-2	PRE4g9-ISD11-NRg-2	PRE4g9	ISD11-NRg-2	0.966456404523558	0.7484425773931	0.676035680369543	0.796978220762067	0.151171527618349	-0.00710379841287734
PRE4g9-HEM12-TRg-8	PRE4g9-HEM12-TRg-8	PRE4g9	HEM12-TRg-8	0.898901371074717	0.955356344817701	0.944951757593812	0.93306982449541	0.0300445713182335	0.0123512321668864
PRE4g9-SEC10-TRg-1	PRE4g9-SEC10-TRg-1	PRE4g9	SEC10-TRg-1	0.846553247018635	0.867632598606968	0.679303928920073	0.797829924848559	0.103186208133527	0.0353537101355392
PRE4g9-HTB1-TRg-7	PRE4g9-HTB1-TRg-7	PRE4g9	HTB1-TRg-7	0.990650965429087	0.69672014155677	0.677189406668324	0.788186837884727	0.175610804360224	-0.0297842731664126
PRE4g9-TTI2-TRg-1	PRE4g9-TTI2-TRg-1	PRE4g9	TTI2-TRg-1	1.10087134241188	0.810095560819802	0.926393960376011	0.945786954535897	0.146354723042971	0.0555478880557539
PRE4g9-ACP1-TRg-2	PRE4g9-ACP1-TRg-2	PRE4g9	ACP1-TRg-2	0.553253916564009	0.613699163459752	0.647032362978408	0.604661814334056	0.0475379270939462	-0.0426209123806273
PRE4g9-ACP1-TRg-4	PRE4g9-ACP1-TRg-4	PRE4g9	ACP1-TRg-4	0.801830272234095	0.702605238205314	0.856144638601132	0.78686004968018	0.0778567115986935	-0.044331453765137
PRE4g9-GAL11-NRg-10	PRE4g9-GAL11-NRg-10	PRE4g9	GAL11-NRg-10	0.666602367044747	0.571761048065378	0.620682479380605	0.619681964830243	0.0474285749149257	0.118265856378929
PRE4g9-UTP22-TRg-2	PRE4g9-UTP22-TRg-2	PRE4g9	UTP22-TRg-2	0.869691184799645	0.732054154553082	0.770113240368483	0.790619526573737	0.0710729825898854	-0.110913684316628
PRE4g9-MST1-NRg-5	PRE4g9-MST1-NRg-5	PRE4g9	MST1-NRg-5	0.237782814781943	0.295151576798233	0.3617677637426	0.298234051774259	0.0620499245058165	-0.0787965376552203
PRE4g9-RIB7-NRg-2	PRE4g9-RIB7-NRg-2	PRE4g9	RIB7-NRg-2	0.811980099385269	0.816542135145722	0.896361456107914	0.841627896879635	0.0474555046534812	-0.00259770680416926
PRE4g9-MCD1-TRg-6	PRE4g9-MCD1-TRg-6	PRE4g9	MCD1-TRg-6	0.743581973744538	0.874309182115793	0.785732245207637	0.801207800355989	0.0667234618218933	0.0050315322269604
PRE4g9-MCD1-TRg-5	PRE4g9-MCD1-TRg-5	PRE4g9	MCD1-TRg-5	0.711979244862708	0.421925114519732	0.715782057140254	0.616562138840898	0.168571331408259	-0.141732223510718
PRE4g9-GPI8-NRg-2	PRE4g9-GPI8-NRg-2	PRE4g9	GPI8-NRg-2	0.906757692878395	0.616835942966239	0.859903309441257	0.794498981761964	0.155634025288229	-0.0160487725160052
PRE4g9-THS1-TRg-2	PRE4g9-THS1-TRg-2	PRE4g9	THS1-TRg-2	1.00276480912188	0.80577358183078	0.879950507147676	0.896162966033445	0.0994912999953033	-0.00781242716022124
PRE4g9-RRP7-TRg-2	PRE4g9-RRP7-TRg-2	PRE4g9	RRP7-TRg-2	0.949808687510677	0.97183594698383	0.823766078593232	0.91513690436258	0.0798922455016989	0.0909921072281961
PRE4g9-RRP7-TRg-5	PRE4g9-RRP7-TRg-5	PRE4g9	RRP7-TRg-5	0.723684953984524	0.568007855502784	0.708164253058047	0.666619020848452	0.0857516442258411	-0.0198719833538262
PRE4g9-SMX2-NRg-7	PRE4g9-SMX2-NRg-7	PRE4g9	SMX2-NRg-7	1.04086811014452	0.952823273607541	0.813779379470348	0.935823587740803	0.114494824727922	0.0363668151998324
PRE4g9-RRP45-TRg-5	PRE4g9-RRP45-TRg-5	PRE4g9	RRP45-TRg-5	0.872423581256151	0.771461720813206	0.685281646267395	0.776388982778917	0.0936682144096546	0.0141849781401581
PRE4g9-RRP45-TRg-4	PRE4g9-RRP45-TRg-4	PRE4g9	RRP45-TRg-4	0.503229256937512	0.256089235260608	0.437402618807048	0.398907037001723	0.127988202356752	-0.0895519022903345
PRE4g9-CNS1-TRg-2	PRE4g9-CNS1-TRg-2	PRE4g9	CNS1-TRg-2	0.432551206327894	0.324698571069041	0.441271170058272	0.399506982485069	0.0649325284877088	-0.0738704440473529
PRE4g9-FBP1-NRg-9	PRE4g9-FBP1-NRg-9	PRE4g9	FBP1-NRg-9	0.914710718531077	0.90178510157191	0.963019389108059	0.926505069737015	0.0322759900358098	-0.00519564211011447
PRE4g9-GCD11-NRg-1	PRE4g9-GCD11-NRg-1	PRE4g9	GCD11-NRg-1	0.843603649668568	0.844049149524792	0.927561643269872	0.871738147487744	0.0483450786381964	0.0106227854136425
PRE4g9-RPL10-TRg-2	PRE4g9-RPL10-TRg-2	PRE4g9	RPL10-TRg-2	0.912411710081173	0.844958920178151	0.981450832242215	0.912940487500513	0.068247492400054	-0.0101939028610305
PRE4g9-NUP192-TRg-4	PRE4g9-NUP192-TRg-4	PRE4g9	NUP192-TRg-4	0.87856353758991	0.639591006368741	0.575153189611293	0.697769244523315	0.159853027375787	-0.0120160283515122
PRE4g9-NUP145-NRg-4	PRE4g9-NUP145-NRg-4	PRE4g9	NUP145-NRg-4	0.851399813655353	0.744255667633847	0.607848900108859	0.73450146046602	0.122068096939527	0.0360668015904805
PRE4g9-HEM12-TRg-6	PRE4g9-HEM12-TRg-6	PRE4g9	HEM12-TRg-6	1.00361579662242	0.871700376935493	0.884420194621089	0.919912122726333	0.0727679682845777	0.0118319576121212
PRE4g9-PLC1-TRg-3	PRE4g9-PLC1-TRg-3	PRE4g9	PLC1-TRg-3	0.739680271316992	0.811014352604891	0.844305255985152	0.798333293302345	0.0534528184755417	0.126237532302574
PRE4g9-RPA43-TRg-1	PRE4g9-RPA43-TRg-1	PRE4g9	RPA43-TRg-1	0.839620286740014	0.76194493034209	0.824600339003285	0.808721852028463	0.0412002428311208	-0.0329209650790505
PRE4g9-RPB7-NRg-2	PRE4g9-RPB7-NRg-2	PRE4g9	RPB7-NRg-2	0.860233846851953	0.698198462070602	0.741407044626018	0.766613117849524	0.0839069489125999	0.0122619263623619
PRE4g9-RPB7-NRg-3	PRE4g9-RPB7-NRg-3	PRE4g9	RPB7-NRg-3	0.584207462457451	0.314716806064012	0.297192309147287	0.398705525889583	0.160888170326062	-0.0484573213107891
PRE4g9-NSL1-NRg-1	PRE4g9-NSL1-NRg-1	PRE4g9	NSL1-NRg-1	0.651311305983084	0.622684888412961	0.615503557881561	0.629833250759202	0.0189439441299958	-0.0657545304922393
PRE4g9-UTP6-TRg-3	PRE4g9-UTP6-TRg-3	PRE4g9	UTP6-TRg-3	0.963204284188197	0.928580491176318	0.798032976124063	0.896605917162859	0.0871043643534058	0.103391826598193
PRE4g9-UTP6-TRg-1	PRE4g9-UTP6-TRg-1	PRE4g9	UTP6-TRg-1	0.886803182069947	0.700249722219156	0.763286209425044	0.783446371238049	0.0948966408194733	-0.0113742887666989
PRE4g9-YJU2-TRg-5	PRE4g9-YJU2-TRg-5	PRE4g9	YJU2-TRg-5	0.866558349522753	0.836604884181848	0.818793876443543	0.840652370049381	0.0241380991074188	0.0782938377861948
PRE4g9-FRS2-NRg-5	PRE4g9-FRS2-NRg-5	PRE4g9	FRS2-NRg-5	0.888292364721527	0.904340543493424	0.894816695555651	0.895816534590201	0.00807067339476381	0.102376380740498
PRE4g9-TIF35-NRg-2	PRE4g9-TIF35-NRg-2	PRE4g9	TIF35-NRg-2	0.893842146568523	0.878750891220831	0.930234736017477	0.900942591268944	0.0264661822892741	0.0611556388645158
PRE4g9-GPI15-TRg-1	PRE4g9-GPI15-TRg-1	PRE4g9	GPI15-TRg-1	0.968020379830088	0.716125775541699	0.809644580556196	0.831263578642661	0.127331295155975	-0.0140140066510432
PRE4g9-NOP1-NRg-5	PRE4g9-NOP1-NRg-5	PRE4g9	NOP1-NRg-5	0.793740826355636	0.763280181676887	0.722566856405	0.759862621479174	0.0357098486122842	0.0047593706021003
PRE4g9-GPI15-TRg-4	PRE4g9-GPI15-TRg-4	PRE4g9	GPI15-TRg-4	0.703982127755615	0.684938835891245	0.488355377083432	0.625758780243431	0.119375178078275	-0.0745557613670906
PRE4g9-COG4-TRg-1	PRE4g9-COG4-TRg-1	PRE4g9	COG4-TRg-1	0.46042112129073	0.537623676545272	0.643869478201897	0.5473047586793	0.0921065547440356	-0.00498525026771512
PRE4g9-TFA1-TRg-1	PRE4g9-TFA1-TRg-1	PRE4g9	TFA1-TRg-1	0.946489823263547	0.742758312727045	0.875742774636698	0.854996970209097	0.103438017176387	0.108443728686014
PRE4g9-RHO1-NRg-2	PRE4g9-RHO1-NRg-2	PRE4g9	RHO1-NRg-2	0.876566819399453	0.853135721794978	0.855832024340458	0.861844855178297	0.012820674114529	0.124578672651985
PRE4g9-RHO1-NRg-1	PRE4g9-RHO1-NRg-1	PRE4g9	RHO1-NRg-1	0.913902068080267	0.41551642223431	0.883352385942542	0.737590292085706	0.279342091351213	-0.0616687148816724
PRE4g9-CDC55-NRg-2	PRE4g9-CDC55-NRg-2	PRE4g9	CDC55-NRg-2	0.935396911612526	0.765808591194401	0.750572115651077	0.817259206152668	0.102593497041653	-0.0241580480023653
PRE4g9-IDI1-NRg-7	PRE4g9-IDI1-NRg-7	PRE4g9	IDI1-NRg-7	0.895112517170445	0.647803644363859	0.753630297905791	0.765515486480031	0.124082081392923	0.019570227623721
PRE4g9-RPL32-TRg-5	PRE4g9-RPL32-TRg-5	PRE4g9	RPL32-TRg-5	1.11557875583583	0.749391096327348	0.806239453554437	0.890403101905872	0.197068491322036	0.0499756415217684
PRE4g9-RPB5-TRg-4	PRE4g9-RPB5-TRg-4	PRE4g9	RPB5-TRg-4	0.909905524747088	0.740215831036877	0.627491074212671	0.759204143332212	0.142161518951272	-0.0266916873879869
PRE4g9-DIP2-TRg-5	PRE4g9-DIP2-TRg-5	PRE4g9	DIP2-TRg-5	0.769077875384689	0.825721874600637	0.645595235662294	0.746798328549207	0.0921069224825249	-0.0372988424580387
PRE4g9-DIP2-TRg-1	PRE4g9-DIP2-TRg-1	PRE4g9	DIP2-TRg-1	0.894728980379311	0.643422140114588	0.83739785193022	0.791849657474706	0.131699508368778	0.0151034102730377
PRE4g9-RPC40-TRg-2	PRE4g9-RPC40-TRg-2	PRE4g9	RPC40-TRg-2	0.923056870653325	0.884684570939916	0.908413826874432	0.905385089489224	0.0193646142211851	0.0165982579403293
PRE4g9-CDC6-TRg-5	PRE4g9-CDC6-TRg-5	PRE4g9	CDC6-TRg-5	0.858680864085521	0.86622124027287	0.71739943739547	0.814100513917954	0.0838304119560262	-0.0393274349486589
PRE4g9-CDC6-TRg-3	PRE4g9-CDC6-TRg-3	PRE4g9	CDC6-TRg-3	0.707364947332388	0.627514053064378	0.912663256783384	0.749180752393383	0.147101795570517	0.0432762262955658
PRE4g9-DAD2-TRg-2	PRE4g9-DAD2-TRg-2	PRE4g9	DAD2-TRg-2	0.935593347680145	0.696604990603652	0.722675207051403	0.784957848445066	0.131103791969413	0.112564319405278
PRE4g9-RVS161-TRg-2	PRE4g9-RVS161-TRg-2	PRE4g9	RVS161-TRg-2	0.753474449986115	0.856795008873913	0.819545252263104	0.809938237041044	0.0523259546337133	-0.0157729452468665
PRE4g9-RVS161-TRg-1	PRE4g9-RVS161-TRg-1	PRE4g9	RVS161-TRg-1	0.927471756017118	0.720762764895905	0.795111672756591	0.814448731223205	0.10470240267154	-0.0515330734470335
PRE4g9-SUP45-NRg-3	PRE4g9-SUP45-NRg-3	PRE4g9	SUP45-NRg-3	0.856187225879116	0.720465550949971	0.802425819637663	0.79302619882225	0.0683473329033276	-0.00962835770190207
PRE4g9-SRB6-NRg-5	PRE4g9-SRB6-NRg-5	PRE4g9	SRB6-NRg-5	0.725589555346747	0.669390228002323	0.454421603947784	0.616467129098952	0.143121120959241	-0.0262448878654999
PRE4g9-RPC11-TRg-4	PRE4g9-RPC11-TRg-4	PRE4g9	RPC11-TRg-4	0.819318214733483	0.857650404671172	0.853321463411166	0.843430027605274	0.0209933221068352	-0.0193570986825197
PRE4g9-RKI1-TRg-8	PRE4g9-RKI1-TRg-8	PRE4g9	RKI1-TRg-8	0.818609208815864	0.872227376708847	0.907460808081282	0.866099131201998	0.0447416832243689	-0.0325150782786804
PRE4g9-NIP7-TRg-3	PRE4g9-NIP7-TRg-3	PRE4g9	NIP7-TRg-3	0.878980052500128	0.928578007360487	0.856991141617572	0.888183067159396	0.0366700347127947	0.0458229440005967
PRE4g9-RPL33A-NRg-12	PRE4g9-RPL33A-NRg-12	PRE4g9	RPL33A-NRg-12	0.916587076776568	0.873116611707382	0.829056027842684	0.872919905442211	0.0437658560053676	0.0510061026333982
PRE4g9-SAM50-TRg-4	PRE4g9-SAM50-TRg-4	PRE4g9	SAM50-TRg-4	1.16563495827887	1.03655622295927	0.886064669398177	1.02941861687877	0.139921748386836	0.0563979213746357
PRE4g9-NOP4-NRg-1	PRE4g9-NOP4-NRg-1	PRE4g9	NOP4-NRg-1	0.795930489598977	0.667539859597375	0.872240684489129	0.778570344561827	0.10344872113576	-0.0113992500985403
PRE4g9-NOP4-NRg-3	PRE4g9-NOP4-NRg-3	PRE4g9	NOP4-NRg-3	0.628990673203915	0.815303345759125	0.600960748381153	0.681751589114731	0.116505248587757	-0.0364728491245105
PRE4g9-SMX2-TRg-5	PRE4g9-SMX2-TRg-5	PRE4g9	SMX2-TRg-5	0.872277481648241	0.823141133211351	0.766303512688433	0.820574042516008	0.0530336024634586	0.0505877041329612
PRE4g9-POL12-NRg-2	PRE4g9-POL12-NRg-2	PRE4g9	POL12-NRg-2	0.831332430881032	0.555486111373209	0.717737947023168	0.701518829759137	0.138636549366036	0.00909353261672718
PRE4g9-BMS1-NRg-2	PRE4g9-BMS1-NRg-2	PRE4g9	BMS1-NRg-2	0.85103918423385	0.852718406553735	0.78221788691997	0.828658492569185	0.0402275072145832	-0.0290275284279559
PRE4g9-RPA190-TRg-5	PRE4g9-RPA190-TRg-5	PRE4g9	RPA190-TRg-5	0.844665532323941	0.830226426371424	0.860237703850228	0.845043220848531	0.0150092031914974	0.0103636089776985
PRE4g9-ALG14-NRg-4	PRE4g9-ALG14-NRg-4	PRE4g9	ALG14-NRg-4	0.919269597151417	0.753052451491216	0.696886378455322	0.789736142365985	0.115641012930342	-0.0775513441745669
PRE4g9-ALG14-NRg-1	PRE4g9-ALG14-NRg-1	PRE4g9	ALG14-NRg-1	0.779425637757883	0.753176652688201	0.765320682486564	0.765974324310883	0.0131366944100474	-0.100493966221349
PRE4g9-PRE5-NRg-1	PRE4g9-PRE5-NRg-1	PRE4g9	PRE5-NRg-1	1.17572698272701	0.997540329367428	0.944018181889339	1.03909516466126	0.121315066453555	0.124715885110211
PRE4g9-BIG1-NRg-2	PRE4g9-BIG1-NRg-2	PRE4g9	BIG1-NRg-2	0.842306713510175	0.785544848866442	0.721067741777472	0.782973101384696	0.0606603864192539	-0.033838442621046
PRE4g9-TFA2-TRg-4	PRE4g9-TFA2-TRg-4	PRE4g9	TFA2-TRg-4	0.407459650542168	0.477726859483863	0.475618823582469	0.4536017778695	0.0399741527684977	-0.00996032724108747
PRE4g9-IMP4-TRg-6	PRE4g9-IMP4-TRg-6	PRE4g9	IMP4-TRg-6	0.946693355617464	1.01199573530666	0.767334213958009	0.908674434960712	0.12668422850966	-0.0440291708836695
PRE4g9-PAN1-NRg-1	PRE4g9-PAN1-NRg-1	PRE4g9	PAN1-NRg-1	0.743153429931359	0.651587712097767	0.725778507912772	0.706839883313966	0.0486320243961336	-0.00431610331061083
PRE4g9-UTP13-TRg-2	PRE4g9-UTP13-TRg-2	PRE4g9	UTP13-TRg-2	0.83365080159652	0.633981831440439	0.89601739961474	0.787883344217233	0.13688190115326	-0.0701619615524052
PRE4g9-KAE1-NRg-3	PRE4g9-KAE1-NRg-3	PRE4g9	KAE1-NRg-3	0.872548420429356	0.818042677889371	0.819923418589371	0.836838172302699	0.0309402757315722	-0.00888919363629503
PRE4g9-ERG20-TRg-1	PRE4g9-ERG20-TRg-1	PRE4g9	ERG20-TRg-1	0.939846533018106	0.867451327785708	0.963740713015581	0.923679524606465	0.0501392116783189	-0.00922517118657007
PRE4g9-CDC20-TRg-6	PRE4g9-CDC20-TRg-6	PRE4g9	CDC20-TRg-6	0.860366698416595	0.668350568849663	0.73945987768936	0.756059048318539	0.0970783078377893	0.0183176326441428
PRE4g9-PWP2-NRg-2	PRE4g9-PWP2-NRg-2	PRE4g9	PWP2-NRg-2	1.00049001976694	0.980493650516091	0.885292047532177	0.955425239271734	0.0615545460017954	0.0295677786542355
PRE4g9-COG1-NRg-1	PRE4g9-COG1-NRg-1	PRE4g9	COG1-NRg-1	-0.167774110845481	0.0558700757923327	-0.131966388761928	-0.0812901412716922	0.120125942655994	-0.206663795050667
PRE4g9-RPL1B-TRg-4	PRE4g9-RPL1B-TRg-4	PRE4g9	RPL1B-TRg-4	0.723054623309226	0.971171093236833	0.970578688498139	0.888268135014732	0.143079404784172	0.110512738694202
PRE4g9-RPL1B-TRg-7	PRE4g9-RPL1B-TRg-7	PRE4g9	RPL1B-TRg-7	0.777609071197671	0.926990019231488	0.85338255465332	0.852660548360826	0.0746930912379805	-0.0210251366628844
PRE4g9-UTP20-TRg-3	PRE4g9-UTP20-TRg-3	PRE4g9	UTP20-TRg-3	0.953806806489789	0.875848299242877	0.788705841130622	0.872786982287762	0.0825930441184786	0.011303279073469
PRE4g9-UTP20-TRg-4	PRE4g9-UTP20-TRg-4	PRE4g9	UTP20-TRg-4	0.964257261839544	0.963579772943188	1.07826758710905	1.00203487396393	0.0660203352225753	0.113476376597574
PRE4g9-RPL25-TRg-4	PRE4g9-RPL25-TRg-4	PRE4g9	RPL25-TRg-4	0.934988099340779	1.00216408210011	0.830650438442901	0.922600873294596	0.086425198969873	0.101277874272963
PRE4g9-RPL25-TRg-2	PRE4g9-RPL25-TRg-2	PRE4g9	RPL25-TRg-2	0.840651197606386	0.801125408753097	0.942056845057958	0.861277817139147	0.0726946387964732	0.0233507956956283
PRE4g9-MCM7-NRg-1	PRE4g9-MCM7-NRg-1	PRE4g9	MCM7-NRg-1	0.833110272353285	0.912848581556304	0.874863898562499	0.873607584157363	0.0398839972050505	0.0157945862317319
PRE4g9-MRP49-TRg-5	PRE4g9-MRP49-TRg-5	PRE4g9	MRP49-TRg-5	0.786174888994725	0.638433319694272	0.638939840090908	0.687849349593301	0.0851527915846783	-0.0819003991030203
PRE4g9-ERO1-NRg-3	PRE4g9-ERO1-NRg-3	PRE4g9	ERO1-NRg-3	0.566081450817752	0.361993376607777	0.498860037990184	0.475644955138571	0.10400572370086	-0.0440134561665198
PRE4g9-UTP5-TRg-7	PRE4g9-UTP5-TRg-7	PRE4g9	UTP5-TRg-7	0.831461193611815	0.843157817093603	0.72837502626126	0.800998012322226	0.0631646762718463	-0.0398907721211683
PRE4g9-MCM4-NRg-1	PRE4g9-MCM4-NRg-1	PRE4g9	MCM4-NRg-1	0.800116988853016	0.753589379494542	0.753075485809325	0.768927284718961	0.0270122982113212	-0.0595390234343059
PRE4g9-PRE3-NRg-1	PRE4g9-PRE3-NRg-1	PRE4g9	PRE3-NRg-1	1.00694293703802	0.833267356318688	1.02734518725593	0.95585182687088	0.106650256769074	0.00411135463678081
PRE4g9-FCF1-NRg-1	PRE4g9-FCF1-NRg-1	PRE4g9	FCF1-NRg-1	0.902783348432712	0.890232056242057	0.721346118340591	0.838120507671787	0.101324119718204	0.125266265100777
PRE4g9-CUS1-NRg-1	PRE4g9-CUS1-NRg-1	PRE4g9	CUS1-NRg-1	0.898213782503005	0.990821293330952	0.76106476129443	0.883366612376129	0.115595609124848	-0.00375934329688776
PRE4g9-PSF1-TRg-2	PRE4g9-PSF1-TRg-2	PRE4g9	PSF1-TRg-2	0.962851745123372	0.830010370827334	0.897591682312902	0.896817932754536	0.0664240671556576	0.00946283849654173
PRE4g9-BCP1-TRg-2	PRE4g9-BCP1-TRg-2	PRE4g9	BCP1-TRg-2	0.905968521986575	0.811290499152916	0.895211533513423	0.870823518217638	0.0518368929380732	-0.0489980703217588
PRE4g9-PAN1-TRg-1	PRE4g9-PAN1-TRg-1	PRE4g9	PAN1-TRg-1	0.959526756550594	0.807454200687881	0.994706681382367	0.920562546206947	0.0995215059539277	-0.00604160676022303
PRE4g9-PAN1-TRg-3	PRE4g9-PAN1-TRg-3	PRE4g9	PAN1-TRg-3	0.892301195029016	0.769563096520877	0.754650271323124	0.805504854291006	0.0755367570324296	0.0174642392712792
PRE4g9-PAN1-TRg-4	PRE4g9-PAN1-TRg-4	PRE4g9	PAN1-TRg-4	0.783880478006201	0.66288239843867	0.738086884696445	0.728283253713772	0.0610918750742757	0.0243959691591282
PRE4g9-VPS3-TRg-2	PRE4g9-VPS3-TRg-2	PRE4g9	VPS3-TRg-2	0.630824892111337	0.713319202320646	0.841802861029639	0.728648985153874	0.106321105729335	-0.0806258518399803
PRE4g9-YIL060W-NRg-1	PRE4g9-YIL060W-NRg-1	PRE4g9	YIL060W-NRg-1	0.626135457667859	0.636153301153121	0.510839389607949	0.591042716142977	0.0696384914216771	-0.0462968132009824
PRE4g9-VPS53-NRg-1	PRE4g9-VPS53-NRg-1	PRE4g9	VPS53-NRg-1	0.499148520026666	0.34720601687658	0.283912809205646	0.376755782036297	0.110618688605964	-0.0342000380921255
PRE4g9-CYR1-TRg-4	PRE4g9-CYR1-TRg-4	PRE4g9	CYR1-TRg-4	0.791326871602253	0.875323366631709	0.772289038627946	0.812979758953969	0.0548238436703988	-0.0167228631419061
PRE4g9-CYR1-TRg-7	PRE4g9-CYR1-TRg-7	PRE4g9	CYR1-TRg-7	0.747048624349029	0.659036746631875	0.696689076310976	0.70092481576396	0.0441585639639699	-0.00477338459838095
PRE4g9-MPS1-NRg-1	PRE4g9-MPS1-NRg-1	PRE4g9	MPS1-NRg-1	0.79647701412963	0.656498569551589	0.819179298891267	0.757384960857495	0.0881044629766049	0.0699276108865747
PRE4g9-SRP1-TRg-5	PRE4g9-SRP1-TRg-5	PRE4g9	SRP1-TRg-5	0.626420083262744	0.817018614722234	0.753261953271666	0.732233550418881	0.0970236844462881	0.0698006433722927
PRE4g9-SRP1-TRg-4	PRE4g9-SRP1-TRg-4	PRE4g9	SRP1-TRg-4	0.606251584987476	0.790082044099691	0.532938566554579	0.643090731880582	0.13247088007882	0.0966063928743158
PRE4g9-TAF12-TRg-2	PRE4g9-TAF12-TRg-2	PRE4g9	TAF12-TRg-2	0.614737649363488	0.488049413610783	0.523711006469318	0.542166023147863	0.0653293042974378	0.0653740202666487
PRE4g9-TAF12-TRg-3	PRE4g9-TAF12-TRg-3	PRE4g9	TAF12-TRg-3	0.468259386577204	0.467650447311679	0.330583809080652	0.422164547656512	0.0793118305193637	-0.0376143993354742
PRE4g9-POP4-TRg-1	PRE4g9-POP4-TRg-1	PRE4g9	POP4-TRg-1	0.957025421172437	0.809132216264787	0.787178348517846	0.851111995318357	0.0923782085200475	-0.0711060670572184
PRE4g9-SPT16-TRg-1	PRE4g9-SPT16-TRg-1	PRE4g9	SPT16-TRg-1	0.723659553209213	0.877003861962084	0.746881640733186	0.782515018634828	0.0826493948691391	-0.0812723854246482
PRE4g9-NUP82-TRg-4	PRE4g9-NUP82-TRg-4	PRE4g9	NUP82-TRg-4	0.835896687641008	0.889706019875398	0.712093988334692	0.812565565283699	0.0910755971149407	-0.0325902079565729
PRE4g9-DML1-TRg-3	PRE4g9-DML1-TRg-3	PRE4g9	DML1-TRg-3	0.95511604004568	0.83808885735101	0.7536975238903	0.84896747376233	0.101148963829726	-0.0538504682439342
PRE4g9-RPA43-NRg-3	PRE4g9-RPA43-NRg-3	PRE4g9	RPA43-NRg-3	0.850695024110256	0.633221056325695	0.717519435695755	0.733811838710569	0.109648590793443	-0.091276742502896
PRE4g9-STU2-NRg-3	PRE4g9-STU2-NRg-3	PRE4g9	STU2-NRg-3	0.862297674652381	0.961977207981031	0.882704125205541	0.902326335946318	0.0526571524763819	0.0451669375871075
PRE4g9-POP4-NRg-4	PRE4g9-POP4-NRg-4	PRE4g9	POP4-NRg-4	0.85455572345979	0.8577729376203	0.900682240599413	0.871003633893167	0.0257527161432858	0.0433716623660001
PRE4g9-MCD1-TRg-2	PRE4g9-MCD1-TRg-2	PRE4g9	MCD1-TRg-2	0.933011567053535	0.639368194476134	0.980995899277675	0.851125220269115	0.184949729695033	0.025954518096109
PRE4g9-RPS3-NRg-4	PRE4g9-RPS3-NRg-4	PRE4g9	RPS3-NRg-4	0.788255046636024	0.868577354123634	0.90673085789431	0.85452108621799	0.0604757262370919	-0.0213257675181856
PRE4g9-PRP9-TRg-4	PRE4g9-PRP9-TRg-4	PRE4g9	PRP9-TRg-4	0.894914222989473	0.841236313778931	0.856212622067706	0.86412105294537	0.0276990422851386	-0.060781470214591
PRE4g9-RPP1-NRg-2	PRE4g9-RPP1-NRg-2	PRE4g9	RPP1-NRg-2	1.12801169190202	0.947295231723633	0.882624651670625	0.985977191765426	0.127184591845424	0.074807935798669
PRE4g9-MTR2-NRg-11	PRE4g9-MTR2-NRg-11	PRE4g9	MTR2-NRg-11	0.781831788529642	0.821556327928455	0.740674067436944	0.781354061298347	0.0404432464452945	0.0130523362269467
PRE4g9-GCD11-TRg-1	PRE4g9-GCD11-TRg-1	PRE4g9	GCD11-TRg-1	0.983629097635455	0.79222259946451	0.923188278836292	0.899679991978753	0.0978447318395233	-0.0150809183829025
PRE4g9-RPF1-TRg-3	PRE4g9-RPF1-TRg-3	PRE4g9	RPF1-TRg-3	0.896352890856899	0.576927294499825	0.815100665894818	0.762793617083847	0.166012645357223	-0.0357188692421758
PRE4g9-SUB2-NRg-4	PRE4g9-SUB2-NRg-4	PRE4g9	SUB2-NRg-4	0.724076460723891	0.855492157745588	0.792542119109246	0.790703579192908	0.0657271369199408	0.0150601855371935
PRE4g9-GPI15-TRg-3	PRE4g9-GPI15-TRg-3	PRE4g9	GPI15-TRg-3	0.73774297325208	0.631059212554725	0.765826641220053	0.711542942342286	0.0711013092145403	0.0261671643461722
PRE4g9-ERG9-TRg-6	PRE4g9-ERG9-TRg-6	PRE4g9	ERG9-TRg-6	0.806197708992035	0.793330732171584	0.899858607820407	0.833129016328009	0.0581465266261131	-0.0584496597133812
PRE4g9-RPT2-NRg-1	PRE4g9-RPT2-NRg-1	PRE4g9	RPT2-NRg-1	0.86994319104646	0.931319848281136	0.769431870223215	0.856898303183603	0.0817285518312684	-5.0372797088083e-05
PRE4g9-YOS1-NRg-3	PRE4g9-YOS1-NRg-3	PRE4g9	YOS1-NRg-3	0.870004759727233	0.781449786698918	0.730108684606163	0.793854410344105	0.0707681706306168	-0.00751454259692219
PRE4g9-SCM3-TRg-4	PRE4g9-SCM3-TRg-4	PRE4g9	SCM3-TRg-4	0.727089207121783	0.426365944343148	0.567906026721382	0.573787059395438	0.150447865066415	-0.0365197499654235
PRE4g9-SCM3-TRg-6	PRE4g9-SCM3-TRg-6	PRE4g9	SCM3-TRg-6	0.77747975867495	0.467037307083897	0.838421009296644	0.694312691685163	0.199170867199684	0.0125164257137278
PRE4g9-RLP7-NRg-1	PRE4g9-RLP7-NRg-1	PRE4g9	RLP7-NRg-1	0.874418512430636	1.01992363881766	0.82746631573343	0.907269488993909	0.100346127469163	0.0200833560121287
PRE4g9-TFB2-NRg-4	PRE4g9-TFB2-NRg-4	PRE4g9	TFB2-NRg-4	0.792844059506491	0.577304429433365	0.772790540686725	0.714313009875527	0.119075812994688	0.00342372383921441
PRE4g9-IMP4-TRg-1	PRE4g9-IMP4-TRg-1	PRE4g9	IMP4-TRg-1	0.945498991777928	0.854010250143051	0.991209793816268	0.930239678579082	0.069861031165522	0.0312713830393171
PRE4g9-IMP4-TRg-3	PRE4g9-IMP4-TRg-3	PRE4g9	IMP4-TRg-3	0.967153110834382	0.88604577678503	0.848009050243708	0.900402645954373	0.0608557027957755	-0.0324653563670624
PRE4g9-PRE4-TRg-3	PRE4g9-PRE4-TRg-3	PRE4g9	PRE4-TRg-3	0.927900358494025	0.992245632054006	1.03211186759089	0.984085952712974	0.05258274367388	0.0359379875033462
PRE4g9-SUB2-TRg-3	PRE4g9-SUB2-TRg-3	PRE4g9	SUB2-TRg-3	0.687869404762703	0.702809148682545	0.798253644967525	0.729644066137591	0.0598853464339426	-0.0682736514410408
PRE4g9-RPP0-NRg-4	PRE4g9-RPP0-NRg-4	PRE4g9	RPP0-NRg-4	0.844952536367295	0.896578533351074	0.803072208753152	0.84820109282384	0.0468377307759623	0.101428823270537
PRE4g9-RPP0-NRg-3	PRE4g9-RPP0-NRg-3	PRE4g9	RPP0-NRg-3	0.947087159077749	0.872677184656655	0.922411283962246	0.91405854256555	0.0379016792499621	0.000471190143708111
PRE4g9-TOM40-TRg-4	PRE4g9-TOM40-TRg-4	PRE4g9	TOM40-TRg-4	0.761237145372578	0.766427520505779	0.943286135370081	0.823650267082813	0.103640198447042	0.00488389694721125
PRE4g9-FUR1-NRg-12	PRE4g9-FUR1-NRg-12	PRE4g9	FUR1-NRg-12	0.887413934057372	0.786159160840081	0.841980786160362	0.838517960352605	0.05071612807335	-0.0750303861377605
PRE4g9-TOM40-TRg-2	PRE4g9-TOM40-TRg-2	PRE4g9	TOM40-TRg-2	0.850237065996507	0.930956587839181	0.776093229603178	0.852428961146289	0.0774549432527964	0.00236336392916392
PRE4g9-VMA11-NRg-4	PRE4g9-VMA11-NRg-4	PRE4g9	VMA11-NRg-4	0.752991032488611	0.674571352723241	0.754519984515424	0.727360789909092	0.0457233849619017	-0.0934405282498257
PRE4g9-PGS1-NRg-4	PRE4g9-PGS1-NRg-4	PRE4g9	PGS1-NRg-4	1.03746158269306	1.01081897068147	1.05661102971142	1.03496386102865	0.0229979809480166	-6.61223757387752e-05
PRE4g9-URB1-TRg-4	PRE4g9-URB1-TRg-4	PRE4g9	URB1-TRg-4	0.917396918207396	0.760259804581439	0.843128244654608	0.840261655814481	0.078607767544677	-0.00895433690142466
PRE4g9-ARP4-TRg-3	PRE4g9-ARP4-TRg-3	PRE4g9	ARP4-TRg-3	0.700038010308139	0.526339162430151	0.696590593237598	0.640989255325296	0.0993048539687942	-0.143129757689757
PRE4g9-RPT3-TRg-3	PRE4g9-RPT3-TRg-3	PRE4g9	RPT3-TRg-3	0.895801507437904	0.835789484701556	0.837478801900893	0.856356598013451	0.0341707346683898	0.0277010498948477
PRE4g9-SUI3-TRg-3	PRE4g9-SUI3-TRg-3	PRE4g9	SUI3-TRg-3	0.93507487157739	0.909661625933556	1.00463634280142	0.949790946770789	0.0491677878580693	0.0435848721995985
PRE4g9-RFC5-NRg-2	PRE4g9-RFC5-NRg-2	PRE4g9	RFC5-NRg-2	NA	NA	NA	NA	NA	NA
PRE4g9-RRP14-TRg-2	PRE4g9-RRP14-TRg-2	PRE4g9	RRP14-TRg-2	0.741854388678738	0.767281718717134	0.646930582866971	0.718688896754281	0.0634316875637303	-0.064966010395938
PRE4g9-SCC2-TRg-1	PRE4g9-SCC2-TRg-1	PRE4g9	SCC2-TRg-1	0.576407825135979	0.297481089862269	0.324680115922932	0.39952301030706	0.153789222777339	-0.163388620729649
PRE4g9-SSC1-TRg-3	PRE4g9-SSC1-TRg-3	PRE4g9	SSC1-TRg-3	0.992152287084588	0.918651179975268	1.0430433428231	0.984615603294318	0.062537618649947	0.0947663930905804
PRE4g9-RRP9-TRg-3	PRE4g9-RRP9-TRg-3	PRE4g9	RRP9-TRg-3	0.919998218413605	0.869280841823453	0.957961219987171	0.915746760074743	0.0444927920153399	0.0244479642926123
PRE4g9-MOT1-NRg-9	PRE4g9-MOT1-NRg-9	PRE4g9	MOT1-NRg-9	0.674646815924652	0.66207256078878	0.792011204631766	0.709576860448399	0.0716665458827325	0.055003827357278
PRE4g9-RPL42A-NRg-2	PRE4g9-RPL42A-NRg-2	PRE4g9	RPL42A-NRg-2	0.779221629986902	0.975077680799445	0.937307724921582	0.897202345235976	0.103904904936034	0.0277882820095046
PRE4g9-SEC16-TRg-7	PRE4g9-SEC16-TRg-7	PRE4g9	SEC16-TRg-7	0.571317937037517	0.60874083084189	0.741244070186047	0.640434279355151	0.0892864978073394	-0.0409797793356538
PRE4g9-IMP4-NRg-2	PRE4g9-IMP4-NRg-2	PRE4g9	IMP4-NRg-2	0.926603440140987	0.909752778397167	0.883159205743384	0.906505141427179	0.0219034411683434	0.0882312578366787
PRE4g9-YEF3-NRg-4	PRE4g9-YEF3-NRg-4	PRE4g9	YEF3-NRg-4	0.895868804770906	0.978875999113404	0.61722098259487	0.830655262159727	0.189441791451043	0.036914319739075
PRE4g9-PUP1-TRg-1	PRE4g9-PUP1-TRg-1	PRE4g9	PUP1-TRg-1	1.00238041802413	1.0016306010223	0.806407170420353	0.936806063155594	0.112929376055642	-0.0401257070062664
PRE4g9-UTP22-TRg-6	PRE4g9-UTP22-TRg-6	PRE4g9	UTP22-TRg-6	0.832546692507547	0.875547570991648	0.745716481052825	0.817936914850673	0.0661370711557684	-0.0618032086809696
PRE4g9-DBP2-NRg-4	PRE4g9-DBP2-NRg-4	PRE4g9	DBP2-NRg-4	0.735067009421663	0.845794673403771	0.653405984791494	0.744755889205643	0.096559606824434	-0.0486287072948323
PRE4g9-PRE2-TRg-7	PRE4g9-PRE2-TRg-7	PRE4g9	PRE2-TRg-7	0.941212296866282	1.15898972084089	0.83718323936216	0.979128419023111	0.164219600291769	0.0440088012450336
PRE4g9-ATP16-TRg-6	PRE4g9-ATP16-TRg-6	PRE4g9	ATP16-TRg-6	0.997300458673972	0.910866752707162	0.975885659352312	0.961350956911149	0.0450126600311414	0.0155255911910436
PRE4g9-UTP13-TRg-4	PRE4g9-UTP13-TRg-4	PRE4g9	UTP13-TRg-4	0.839910233599481	0.863485328286277	0.797183821467796	0.833526461117851	0.0336085832031515	0.0771520044886136
PRE4g9-DOP1-NRg-4	PRE4g9-DOP1-NRg-4	PRE4g9	DOP1-NRg-4	0.645328088676251	0.621323957685698	0.630489808182137	0.632380618181362	0.0121132550535674	-0.0197994383173702
PRE4g9-TIM44-TRg-3	PRE4g9-TIM44-TRg-3	PRE4g9	TIM44-TRg-3	0.809372772392329	0.769226553263183	0.843298924598851	0.807299416751454	0.037079686508012	-0.0779212653706
PRE4g9-ATP16-TRg-2	PRE4g9-ATP16-TRg-2	PRE4g9	ATP16-TRg-2	1.09774856047176	0.876140327909354	0.883609660614098	0.952499516331739	0.125844790716409	0.0512017734615989
PRE4g9-ENP1-NRg-3	PRE4g9-ENP1-NRg-3	PRE4g9	ENP1-NRg-3	0.762229497925607	0.694824344550529	0.839448354374134	0.765500732283423	0.072367477398569	-0.11207346542843
PRE4g9-NAF1-TRg-3	PRE4g9-NAF1-TRg-3	PRE4g9	NAF1-TRg-3	0.960555888743806	0.889838844267457	0.819454021283124	0.889949584764795	0.0705509989143759	-0.0248347562551376
PRE4g9-COG4-TRg-2	PRE4g9-COG4-TRg-2	PRE4g9	COG4-TRg-2	0.780513492939463	0.717691415891255	0.660899893229938	0.719701600686885	0.0598321313430505	0.0506176239855383
PRE4g9-SOG2-TRg-7	PRE4g9-SOG2-TRg-7	PRE4g9	SOG2-TRg-7	0.946058441283244	0.904195697785694	0.774021378374549	0.874758505814496	0.0897167707673682	0.042444091049111
PRE4g9-YDR341C-TRg-3	PRE4g9-YDR341C-TRg-3	PRE4g9	YDR341C-TRg-3	0.840498908739796	0.817182621874611	0.87393480403336	0.843872111549256	0.0285260655864117	0.000733497565208685
PRE4g9-YMR290W-A-TRg-10	PRE4g9-YMR290W-A-TRg-10	PRE4g9	YMR290W-A-TRg-10	0.898921447796706	0.888211473488359	0.857712156570503	0.881615025951856	0.021381914341749	-0.0280519896736907
PRE4g9-NUP192-NRg-9	PRE4g9-NUP192-NRg-9	PRE4g9	NUP192-NRg-9	1.06839175633926	0.775180847570254	0.833689106769621	0.892420570226378	0.155177955441859	-0.0322790183093354
PRE4g9-RPS31-NRg-8	PRE4g9-RPS31-NRg-8	PRE4g9	RPS31-NRg-8	0.768663180715426	0.682525439842562	0.668072174007201	0.706420264855063	0.054386208310812	-0.100144825891021
PRE4g9-SPC97-NRg-6	PRE4g9-SPC97-NRg-6	PRE4g9	SPC97-NRg-6	0.436123929850224	0.140371455068788	0.164034580719904	0.246843321879639	0.164348250049037	-0.136445945992193
PRE4g9-EBP2-NRg-1	PRE4g9-EBP2-NRg-1	PRE4g9	EBP2-NRg-1	0.803110613323634	0.784425124047265	0.741627894209552	0.776387877193484	0.0315195049161111	-0.0498948276553279
PRE4g9-CDC48-TRg-5	PRE4g9-CDC48-TRg-5	PRE4g9	CDC48-TRg-5	0.802805473096528	0.825813767369487	0.823562215807211	0.817393818757742	0.01268393641413	0.0330487431350162
PRE4g9-RPT1-TRg-4	PRE4g9-RPT1-TRg-4	PRE4g9	RPT1-TRg-4	0.970822547791459	1.0100158252518	0.866802704689834	0.949213692577699	0.0740115291222338	0.0894308310877071
PRE4g9-ULP1-NRg-2	PRE4g9-ULP1-NRg-2	PRE4g9	ULP1-NRg-2	0.829787841930569	0.71172226511971	0.736773991134746	0.759428032728341	0.0622075100555669	0.0494370738468227
PRE4g9-RPN3-TRg-6	PRE4g9-RPN3-TRg-6	PRE4g9	RPN3-TRg-6	0.923061229224494	0.82552251099855	0.958519002314342	0.902367580845795	0.0688707992402716	0.0399996705160462
PRE4g9-RPT1-TRg-5	PRE4g9-RPT1-TRg-5	PRE4g9	RPT1-TRg-5	0.885369558126545	0.880037373235327	0.91190236229244	0.892436431218104	0.0170675101690798	0.00660012672197796
PRE4g9-KRE5-TRg-2	PRE4g9-KRE5-TRg-2	PRE4g9	KRE5-TRg-2	0.933878422032064	0.768523729875937	1.05394592931469	0.918782693740896	0.143308648526857	0.0492820202942311
PRE4g9-TBF1-NRg-8	PRE4g9-TBF1-NRg-8	PRE4g9	TBF1-NRg-8	0.810839583544404	0.861280843608632	0.668558807885268	0.780226411679435	0.0999415853489678	-0.019468944359687
PRE4g9-UTP22-NRg-4	PRE4g9-UTP22-NRg-4	PRE4g9	UTP22-NRg-4	0.83511068084096	0.818899691090915	0.78729379493254	0.813768055621471	0.0243179749658181	-0.0448594993105499
PRE4g9-SSC1-NRg-4	PRE4g9-SSC1-NRg-4	PRE4g9	SSC1-NRg-4	0.949881910868553	0.77535906280959	0.918188463012266	0.881143145563469	0.0929721613296936	-0.00553916271082644
PRE4g9-REB1-TRg-4	PRE4g9-REB1-TRg-4	PRE4g9	REB1-TRg-4	0.621520455507164	0.467611712374211	0.360465927892537	0.48319936525797	0.131223465084727	-0.0303523665759866
PRE4g9-CDC48-NRg-9	PRE4g9-CDC48-NRg-9	PRE4g9	CDC48-NRg-9	0.516682599652556	0.690598504769024	0.494629782328684	0.567303628916755	0.10734431282816	-0.0273199422638153
PRE4g9-FAS2-TRg-8	PRE4g9-FAS2-TRg-8	PRE4g9	FAS2-TRg-8	0.987129432749847	0.94933857081841	0.80667400405845	0.914380669208902	0.095171327613699	0.0399347545895686
PRE4g9-TAO3-TRg-8	PRE4g9-TAO3-TRg-8	PRE4g9	TAO3-TRg-8	0.883411570185561	0.811725819929909	0.774128091848208	0.823088493987893	0.0555207387440821	-0.0258339627756763
PRE4g9-CKS1-TRg-5	PRE4g9-CKS1-TRg-5	PRE4g9	CKS1-TRg-5	0.442834454797282	0.47859870113716	0.316409171049651	0.412614108994697	0.0852133375289486	-0.109055371119053
PRE4g9-YLR379W-TRg-7	PRE4g9-YLR379W-TRg-7	PRE4g9	YLR379W-TRg-7	0.924820256244506	0.915765632873674	0.897109334909274	0.912565074675818	0.0141299847804327	0.0148073749990035
PRE4g9-TEN1-NRg-2	PRE4g9-TEN1-NRg-2	PRE4g9	TEN1-NRg-2	0.846013694603863	0.801304298976605	0.861725505659911	0.836347833080126	0.031348878983366	0.0241982173636406
PRE4g9-RPL42A-TRg-2	PRE4g9-RPL42A-TRg-2	PRE4g9	RPL42A-TRg-2	0.667895661701338	0.797837569847081	0.779177306916557	0.748303512821659	0.0702575137938986	-0.0667685909707052
PRE4g9-SEC27-TRg-4	PRE4g9-SEC27-TRg-4	PRE4g9	SEC27-TRg-4	0.454654033261375	0.342684813989351	0.308904269542242	0.368747705597656	0.0762902624539033	0.148284912306247
PRE4g9-TBF1-NRg-4	PRE4g9-TBF1-NRg-4	PRE4g9	TBF1-NRg-4	0.443557029757077	0.33473837915304	0.466047391309219	0.414780933406445	0.0702250806994445	-0.185616145803795
PRE4g9-RPT1-NRg-6	PRE4g9-RPT1-NRg-6	PRE4g9	RPT1-NRg-6	0.658557212189672	0.696115241505921	0.516650686039345	0.623774379911646	0.0946533978955055	0.00997524719379195
PRE4g9-COG1-TRg-3	PRE4g9-COG1-TRg-3	PRE4g9	COG1-TRg-3	-0.0627553194487174	-0.141824138189498	-0.12202509545038	-0.108868184362865	0.0411436235191943	0.071850464224475
PRE4g9-SUI1-TRg-6	PRE4g9-SUI1-TRg-6	PRE4g9	SUI1-TRg-6	0.886565215533475	0.899015596779328	0.91024534562304	0.898608719311947	0.0118453071813176	-0.01917549188854
PRE4g9-TIM23-TRg-6	PRE4g9-TIM23-TRg-6	PRE4g9	TIM23-TRg-6	0.801210081729775	0.856759135612073	0.818993708823927	0.825654308721925	0.0283671824483068	-0.110407234933986
PRE4g9-CDC48-NRg-6	PRE4g9-CDC48-NRg-6	PRE4g9	CDC48-NRg-6	0.862867626210891	0.838721311197308	0.907735563534762	0.869774833647654	0.0350217631245955	0.0462655572978509
PRE4g9-EPL1-TRg-5	PRE4g9-EPL1-TRg-5	PRE4g9	EPL1-TRg-5	0.229726139432628	0.355018656903433	-0.133762481490842	0.150327438281739	0.253879628211554	-0.134033452548937
PRE4g9-RPT5-TRg-8	PRE4g9-RPT5-TRg-8	PRE4g9	RPT5-TRg-8	0.935896128542678	0.979765084516065	0.814731582662955	0.910130931907233	0.0854803965931514	0.139663691579533
PRE4g9-ATP16-NRg-4	PRE4g9-ATP16-NRg-4	PRE4g9	ATP16-NRg-4	1.01950159343182	0.986763306772638	1.01559002446517	1.00728497488988	0.0178795760486886	0.0952979658288827
PRE4g9-RPN6-TRg-3	PRE4g9-RPN6-TRg-3	PRE4g9	RPN6-TRg-3	0.951523334511995	0.803904187756301	0.993354227567401	0.916260583278566	0.0995260047149483	0.107458463978874
PRE4g9-ERG9-NRg-6	PRE4g9-ERG9-NRg-6	PRE4g9	ERG9-NRg-6	0.782268922921624	0.347412000236594	0.57960297240914	0.569761298522453	0.217595449654726	-0.0850537315211138
PRE4g9-SMX3-TRg-1	PRE4g9-SMX3-TRg-1	PRE4g9	SMX3-TRg-1	0.804861559148845	0.886812393638828	0.676507188245488	0.78939371367772	0.10600240816379	0.0128414845469302
PRE4g9-NCB2-NRg-3	PRE4g9-NCB2-NRg-3	PRE4g9	NCB2-NRg-3	0.867944056340595	0.837838800050777	0.916574419522425	0.874119091971266	0.0397293687613594	0.00186868596213707
PRE4g9-SEC16-NRg-12	PRE4g9-SEC16-NRg-12	PRE4g9	SEC16-NRg-12	0.609889002238098	0.727490794783628	0.502501621706849	0.613293806242858	0.112533224063724	0.0294390657555724
PRE4g9-RPN6-TRg-2	PRE4g9-RPN6-TRg-2	PRE4g9	RPN6-TRg-2	0.911414126664842	0.87079995384305	0.961825843781727	0.914679974763206	0.0456007399351504	-0.0173298486980031
PRE4g9-REB1-NRg-4	PRE4g9-REB1-NRg-4	PRE4g9	REB1-NRg-4	0.685862612918431	0.606803261752132	0.624213104275922	0.638959659648829	0.0415414362201606	-0.0888310178327758
PRE4g9-ATP16-TRg-9	PRE4g9-ATP16-TRg-9	PRE4g9	ATP16-TRg-9	0.90068915580197	0.939389208143636	0.942203268363866	0.927427210769824	0.0231985435174013	-0.0132642213048489
PRE4g9-ERG9-NRg-7	PRE4g9-ERG9-NRg-7	PRE4g9	ERG9-NRg-7	0.785367836327076	0.813559187639139	0.683051279216416	0.76065943439421	0.0686728285770687	-0.017844502507588
PRE4g3-RPL15A-NRg-4	PRE4g3-RPL15A-NRg-4	PRE4g3	RPL15A-NRg-4	0.795658269844559	0.807948535636859	0.71113663271477	0.771581146065396	0.0527059489427602	-0.037784240932957
PRE4g3-RPL15A-NRg-5	PRE4g3-RPL15A-NRg-5	PRE4g3	RPL15A-NRg-5	0.89487262585244	0.867822841577908	0.882680495923434	0.881791987784594	0.0135467631690845	-0.057224587916173
PRE4g3-KRE33-TRg-1	PRE4g3-KRE33-TRg-1	PRE4g3	KRE33-TRg-1	0.987013800227986	1.05080840786463	1.06543890096959	1.0344203696874	0.0417019178582501	0.0337563904394502
PRE4g3-PMI40-NRg-1	PRE4g3-PMI40-NRg-1	PRE4g3	PMI40-NRg-1	1.03186119402624	1.02292535483648	1.02570530183599	1.02683061689957	0.00457297015085202	0.0263287477467682
PRE4g3-NOP19-NRg-3	PRE4g3-NOP19-NRg-3	PRE4g3	NOP19-NRg-3	0.900111581461312	0.901775971859466	1.00431711919598	0.935401557505586	0.0596884287879673	-0.0016432124701149
PRE4g3-SRP14-NRg-4	PRE4g3-SRP14-NRg-4	PRE4g3	SRP14-NRg-4	0.996985288599114	0.938092998672524	1.0532086002089	0.996095629160179	0.0575629572703523	0.0307161979101273
PRE4g3-SEC27-TRg-2	PRE4g3-SEC27-TRg-2	PRE4g3	SEC27-TRg-2	0.6632232107519	0.628648310175385	0.600765482296076	0.630879001074453	0.0312885593688933	0.0746077019249483
PRE4g3-GPI14-TRg-3	PRE4g3-GPI14-TRg-3	PRE4g3	GPI14-TRg-3	1.01287425196248	1.00818653735747	0.95843531419013	0.993165367836691	0.0301682968822286	0.0500459351184643
PRE4g3-PAH1-TRg-7	PRE4g3-PAH1-TRg-7	PRE4g3	PAH1-TRg-7	0.942146251946768	0.843311077513109	1.03767452478744	0.941043951415771	0.0971864121620682	0.0656907217782331
PRE4g3-PAH1-TRg-6	PRE4g3-PAH1-TRg-6	PRE4g3	PAH1-TRg-6	0.868951920404391	1.01233682085907	0.904153009382421	0.928480583548628	0.074724029389541	0.0380646502224433
PRE4g3-PAH1-TRg-5	PRE4g3-PAH1-TRg-5	PRE4g3	PAH1-TRg-5	0.990421966572744	1.0519309013543	1.04220857014649	1.02818714602451	0.0330648985375258	0.068755964222144
PRE4g3-PAH1-TRg-3	PRE4g3-PAH1-TRg-3	PRE4g3	PAH1-TRg-3	1.00845490175944	1.09516887098904	1.02610469940448	1.04324282405099	0.045827007344879	0.0807993736305275
PRE4g3-COG3-TRg-1	PRE4g3-COG3-TRg-1	PRE4g3	COG3-TRg-1	0.842664769773568	0.828093705285852	0.822906329340798	0.831221601466739	0.0102438661145407	-0.00361567771173221
PRE4g3-HTS1-NRg-5	PRE4g3-HTS1-NRg-5	PRE4g3	HTS1-NRg-5	1.03321932507557	1.10907865926961	1.02459014470711	1.05562937635076	0.0464890855132941	-0.0107845065653278
PRE4g3-MSN5-TRg-7	PRE4g3-MSN5-TRg-7	PRE4g3	MSN5-TRg-7	0.745117392647379	0.876161052424907	0.86766640854313	0.829648284538472	0.0733290086295816	0.222968531827282
PRE4g3-ERG26-TRg-1	PRE4g3-ERG26-TRg-1	PRE4g3	ERG26-TRg-1	0.991299519474479	0.839368729856145	0.894120721804557	0.908262990378394	0.0769463711218634	0.0562289214547864
PRE4g3-SMD2-TRg-5	PRE4g3-SMD2-TRg-5	PRE4g3	SMD2-TRg-5	0.990169737896927	1.02288836505943	1.02717952819971	1.01341254371869	0.0202428885568523	-0.0162505892507141
PRE4g3-SMD2-TRg-4	PRE4g3-SMD2-TRg-4	PRE4g3	SMD2-TRg-4	1.00646966126799	1.04763559661573	1.03499025202519	1.02969850330297	0.021086974929276	0.0116494947436656
PRE4g3-SMD2-TRg-1	PRE4g3-SMD2-TRg-1	PRE4g3	SMD2-TRg-1	1.15048637825525	1.0560297621002	1.06458349522703	1.09036654519416	0.0522406674255919	0.0490524031760033
PRE4g3-PRE7-TRg-4	PRE4g3-PRE7-TRg-4	PRE4g3	PRE7-TRg-4	0.73770948983867	0.804501170000744	0.797718211392503	0.779976290410639	0.0367609025299061	-0.0627843608125078
PRE4g3-PRE7-TRg-7	PRE4g3-PRE7-TRg-7	PRE4g3	PRE7-TRg-7	1.07119593994219	1.06956872815343	1.0476806700076	1.06281511270107	0.0131320398751647	-0.0126190103749368
PRE4g3-SEC6-TRg-3	PRE4g3-SEC6-TRg-3	PRE4g3	SEC6-TRg-3	0.88976617651132	0.989003051505331	0.907090858610871	0.928620028875841	0.0530058319326071	0.0449816078774479
PRE4g3-ESF2-NRg-1	PRE4g3-ESF2-NRg-1	PRE4g3	ESF2-NRg-1	1.00099869085215	0.93438989130202	0.957087734616382	0.96415877225685	0.0338627040320466	2.11308110774633e-05
PRE4g3-ESF2-NRg-3	PRE4g3-ESF2-NRg-3	PRE4g3	ESF2-NRg-3	0.924156754698612	0.939851092186205	0.951030280116331	0.938346042333716	0.0134998323466646	0.00764976582977583
PRE4g3-AFG2-TRg-2	PRE4g3-AFG2-TRg-2	PRE4g3	AFG2-TRg-2	1.04826867599548	1.09866098335885	1.06045806754431	1.06912924229955	0.0262914076092933	0.0402640434580392
PRE4g3-RRP36-TRg-3	PRE4g3-RRP36-TRg-3	PRE4g3	RRP36-TRg-3	0.773608807128446	0.790868097759553	0.81188445630747	0.792120453731823	0.0191685321981078	-0.00924165289960621
PRE4g3-RRP36-TRg-5	PRE4g3-RRP36-TRg-5	PRE4g3	RRP36-TRg-5	0.888229555649441	1.0252690573727	0.962333246879308	0.95861061996715	0.0685955517616489	0.00759989107695735
PRE4g3-GCR1-NRg-2	PRE4g3-GCR1-NRg-2	PRE4g3	GCR1-NRg-2	0.980433531417813	0.982228653690902	1.02591278562017	0.996191656909628	0.0257548972986728	0.0110493652181066
PRE4g3-PRE4-NRg-4	PRE4g3-PRE4-NRg-4	PRE4g3	PRE4-NRg-4	0.91217939654978	0.968763278559544	0.942678351121121	0.941207008743482	0.0283206207933002	-0.0363142350692371
PRE4g3-PRE4-NRg-9	PRE4g3-PRE4-NRg-9	PRE4g3	PRE4-NRg-9	0.886934234187866	0.930541464417251	0.920142683440632	0.912539460681916	0.0227761800859722	0.0191989231328473
PRE4g3-DSN1-NRg-2	PRE4g3-DSN1-NRg-2	PRE4g3	DSN1-NRg-2	1.09598684809671	1.08932782582368	1.03312371079551	1.0728127949053	0.0345326395242787	0.0511002714327065
PRE4g3-GPI11-TRg-3	PRE4g3-GPI11-TRg-3	PRE4g3	GPI11-TRg-3	0.803792434115298	0.884032973333034	0.788641262416137	0.825488889954823	0.0512635033421493	-0.0295700651017828
PRE4g3-POP3-TRg-1	PRE4g3-POP3-TRg-1	PRE4g3	POP3-TRg-1	1.04108863017601	1.1136052474824	0.964774222547591	1.03982270006867	0.0744235878607321	0.04812705492244
PRE4g3-MNE1-TRg-5	PRE4g3-MNE1-TRg-5	PRE4g3	MNE1-TRg-5	0.720086036194359	0.768679090699757	0.738393387480763	0.742386171458293	0.0245413524374591	-0.0918145836816677
PRE4g3-RRP12-NRg-1	PRE4g3-RRP12-NRg-1	PRE4g3	RRP12-NRg-1	1.00269801267951	0.95993280437109	0.938510456876137	0.967047091308912	0.0326798162323175	0.0477443101021057
PRE4g3-RSC6-TRg-2	PRE4g3-RSC6-TRg-2	PRE4g3	RSC6-TRg-2	0.903848477844331	0.882511938303651	0.866713930950991	0.884358115699658	0.0186359845856496	0.0100405481224662
PRE4g3-CDC25-TRg-1	PRE4g3-CDC25-TRg-1	PRE4g3	CDC25-TRg-1	0.833979274008345	0.801591548968702	0.848516733711336	0.828029185562794	0.0240217798084361	-0.0144542153051828
PRE4g3-CDC25-TRg-9	PRE4g3-CDC25-TRg-9	PRE4g3	CDC25-TRg-9	0.475323383809482	0.501151627649489	0.426049272788795	0.467508094749255	0.0381562574648852	-0.112740189298475
PRE4g3-YPP1-NRg-3	PRE4g3-YPP1-NRg-3	PRE4g3	YPP1-NRg-3	0.983383640410721	0.898890513438416	0.863250352206084	0.91517483535174	0.0616999683050745	0.123371579887243
PRE4g3-NFS1-NRg-9	PRE4g3-NFS1-NRg-9	PRE4g3	NFS1-NRg-9	0.709346710962561	0.717601312248893	0.738873698765943	0.721940573992466	0.0152342589758971	0.0469570089594533
PRE4g3-NFS1-NRg-8	PRE4g3-NFS1-NRg-8	PRE4g3	NFS1-NRg-8	0.668111567284123	0.69827693139078	0.719011956641565	0.695133485105489	0.0255953775142344	0.0108744069362088
PRE4g3-UBA2-TRg-1	PRE4g3-UBA2-TRg-1	PRE4g3	UBA2-TRg-1	0.972506726920216	0.995527345493626	0.976112249787867	0.98138210740057	0.0123820745159777	0.0294632173952674
PRE4g3-ARP2-NRg-3	PRE4g3-ARP2-NRg-3	PRE4g3	ARP2-NRg-3	0.417487518242313	0.521015950621268	0.398151439498416	0.445551636120666	0.0660652560547667	-0.0772136764996484
PRE4g3-MAK16-TRg-1	PRE4g3-MAK16-TRg-1	PRE4g3	MAK16-TRg-1	0.834869723254256	0.935173395239478	0.883624902068544	0.884556006854093	0.0501583180591316	-0.032396855946622
PRE4g3-CEP3-NRg-1	PRE4g3-CEP3-NRg-1	PRE4g3	CEP3-NRg-1	0.86910598456385	0.872888948066246	0.871401225488611	0.871132052706236	0.00190579214637766	0.0188905838018107
PRE4g3-GUK1-TRg-5	PRE4g3-GUK1-TRg-5	PRE4g3	GUK1-TRg-5	0.936741733889336	0.989711943606946	0.963541945215514	0.963331874237266	0.0264857296811667	0.0429281504635919
PRE4g3-GUK1-TRg-2	PRE4g3-GUK1-TRg-2	PRE4g3	GUK1-TRg-2	0.923471970437684	0.88898690547155	0.973636261068876	0.928698378992703	0.0425660059266619	-0.00638544285042486
PRE4g3-GPI12-NRg-6	PRE4g3-GPI12-NRg-6	PRE4g3	GPI12-NRg-6	0.766092370715085	0.754457839248193	0.760605142772779	0.760385117578686	0.00582038563396404	-0.0280875284335502
PRE4g3-RPS5-NRg-5	PRE4g3-RPS5-NRg-5	PRE4g3	RPS5-NRg-5	0.840541292736084	0.939210497543894	0.908981401353892	0.89624439721129	0.0505527096232032	-0.0311451354820943
PRE4g3-RPS5-NRg-2	PRE4g3-RPS5-NRg-2	PRE4g3	RPS5-NRg-2	0.970174573686894	0.906317042750981	0.929135793691104	0.93520913670966	0.032359081968955	-0.0294371202368154
PRE4g3-RPC19-NRg-1	PRE4g3-RPC19-NRg-1	PRE4g3	RPC19-NRg-1	0.95107904707205	0.934889167526339	0.977650062317292	0.954539425638561	0.0215894463962929	-0.0194835047306103
PRE4g3-TIM54-TRg-1	PRE4g3-TIM54-TRg-1	PRE4g3	TIM54-TRg-1	0.982896109017571	0.996707539666792	0.995685726008855	0.991763124897739	0.00769603818547287	-0.0425163924013147
PRE4g3-TEN1-TRg-2	PRE4g3-TEN1-TRg-2	PRE4g3	TEN1-TRg-2	1.1070129648664	0.942434021370242	0.976484865972333	1.00864395073633	0.0868746925762697	0.0610859093307122
PRE4g3-SAH1-NRg-4	PRE4g3-SAH1-NRg-4	PRE4g3	SAH1-NRg-4	0.972811661351818	0.854306022559037	0.866496407073714	0.897871363661523	0.0651857924097457	-0.0393246014273939
PRE4g3-SAH1-NRg-5	PRE4g3-SAH1-NRg-5	PRE4g3	SAH1-NRg-5	0.860345411672268	0.830231714024265	0.885064411496551	0.858547179064362	0.0274605427551224	-0.0175009730433547
PRE4g3-SAH1-NRg-3	PRE4g3-SAH1-NRg-3	PRE4g3	SAH1-NRg-3	0.925785626617765	0.939225415474552	0.931123084897827	0.932044708996714	0.00676712822129814	-0.0314393565453196
PRE4g3-ATP15-NRg-5	PRE4g3-ATP15-NRg-5	PRE4g3	ATP15-NRg-5	0.576599117849603	0.595283017430718	0.646085279438194	0.605989138239505	0.0359589687026506	-0.0166694572649473
PRE4g3-SCD5-TRg-5	PRE4g3-SCD5-TRg-5	PRE4g3	SCD5-TRg-5	1.00934838749396	0.94375097317354	0.860300665399325	0.937800008688942	0.0747018497034898	-0.0647277147491669
PRE4g3-ARB1-NRg-2	PRE4g3-ARB1-NRg-2	PRE4g3	ARB1-NRg-2	0.919238162578406	0.938098534943931	0.904753625076331	0.920696774199556	0.0167202396638209	-0.0161499018301068
PRE4g3-ARB1-NRg-4	PRE4g3-ARB1-NRg-4	PRE4g3	ARB1-NRg-4	0.960216204452369	0.992078544084719	1.01273246518526	0.988342404574116	0.0264567281456581	-0.00276404923141893
PRE4g3-PUP2-TRg-1	PRE4g3-PUP2-TRg-1	PRE4g3	PUP2-TRg-1	0.95786032259297	0.96278307708033	0.894987814974147	0.938543738215816	0.0378007568047428	-0.0836265647357812
PRE4g3-CCT8-TRg-2	PRE4g3-CCT8-TRg-2	PRE4g3	CCT8-TRg-2	NA	NA	NA	NA	NA	NA
PRE4g3-MCM4-TRg-1	PRE4g3-MCM4-TRg-1	PRE4g3	MCM4-TRg-1	0.921995166387464	0.946456842256315	0.935696568027958	0.934716192223913	0.0122602711681286	0.0599788913386339
PRE4g3-LSM4-TRg-1	PRE4g3-LSM4-TRg-1	PRE4g3	LSM4-TRg-1	1.07562044044604	1.12666063499399	1.0754115822419	1.09256421922731	0.0295285468917465	-0.0219435574403153
PRE4g3-NOP53-NRg-1	PRE4g3-NOP53-NRg-1	PRE4g3	NOP53-NRg-1	0.763702236254135	0.766153072408895	0.813511996934114	0.781122435199048	0.0280769377159727	-0.0428888987649598
PRE4g3-ATP3-TRg-4	PRE4g3-ATP3-TRg-4	PRE4g3	ATP3-TRg-4	1.04845802285957	1.0167271823315	1.07487339527469	1.04668620015525	0.0291135713487777	-0.0514705094540961
PRE4g3-AFG2-NRg-3	PRE4g3-AFG2-NRg-3	PRE4g3	AFG2-NRg-3	1.01294878897292	1.03794263343903	0.977691773345243	1.00952773191907	0.0302707657490635	-0.00864690020669401
PRE4g3-PRO3-NRg-3	PRE4g3-PRO3-NRg-3	PRE4g3	PRO3-NRg-3	0.994023553788617	0.964299463337564	1.00708138852252	0.988468135216235	0.0219253343707373	0.0311148581911799
PRE4g3-NRD1-NRg-10	PRE4g3-NRD1-NRg-10	PRE4g3	NRD1-NRg-10	0.714310189945301	0.648100079937663	0.679550550895505	0.680653606926157	0.0331188347660506	-0.0493629365944869
PRE4g3-SEC61-TRg-2	PRE4g3-SEC61-TRg-2	PRE4g3	SEC61-TRg-2	0.946731476296075	1.06539438425986	1.09318350937888	1.0351031233116	0.0777831592692027	0.0107263264575794
PRE4g3-RHO3-TRg-4	PRE4g3-RHO3-TRg-4	PRE4g3	RHO3-TRg-4	1.06753804626192	0.982959142031318	1.00552567478998	1.01867428769441	0.0437956878721557	0.0113667038306455
PRE4g3-SNF2-TRg-6	PRE4g3-SNF2-TRg-6	PRE4g3	SNF2-TRg-6	0.798099503205138	0.811727538173538	0.703261091516781	0.771029377631819	0.0590832995566619	-0.220381291403882
PRE4g3-SMD2-NRg-3	PRE4g3-SMD2-NRg-3	PRE4g3	SMD2-NRg-3	0.847219937153708	0.910539932065662	0.886699457842981	0.881486442354117	0.0319802608928976	0.0497447714222115
PRE4g3-RSC4-TRg-2	PRE4g3-RSC4-TRg-2	PRE4g3	RSC4-TRg-2	0.784301703209945	0.720763526402481	0.757967048923098	0.754344092845175	0.0319236485393047	-0.0157517800221479
PRE4g3-RSC4-TRg-1	PRE4g3-RSC4-TRg-1	PRE4g3	RSC4-TRg-1	0.60138682433581	0.624292010901308	0.587754608439982	0.604477814559033	0.0184637783260978	0.0235171333780992
PRE4g3-TIF34-TRg-2	PRE4g3-TIF34-TRg-2	PRE4g3	TIF34-TRg-2	0.665910805527531	0.810193558701037	0.733468095462543	0.73652415323037	0.0721899081080027	-0.0877386403400314
PRE4g3-BET1-NRg-1	PRE4g3-BET1-NRg-1	PRE4g3	BET1-NRg-1	0.882732328280581	0.810877605019772	0.779149417698772	0.824253116999708	0.0530710192260693	0.0399988432146421
PRE4g3-CDC8-NRg-2	PRE4g3-CDC8-NRg-2	PRE4g3	CDC8-NRg-2	1.13411816091246	1.15337364365997	1.04046854722574	1.10932011726606	0.0603994820070718	0.0751709914207788
PRE4g3-PRP42-TRg-2	PRE4g3-PRP42-TRg-2	PRE4g3	PRP42-TRg-2	1.04119148785357	1.06435850841089	1.04613289845482	1.05056096490643	0.0122017842855352	0.00686275464518626
PRE4g3-RRB1-TRg-2	PRE4g3-RRB1-TRg-2	PRE4g3	RRB1-TRg-2	1.07927771935112	1.01703104853204	1.00442827688435	1.0335790149225	0.0400747570565509	0.0317118111079266
PRE4g3-SPC24-TRg-1	PRE4g3-SPC24-TRg-1	PRE4g3	SPC24-TRg-1	1.0216351411154	0.98007945040601	0.873396826283783	0.958370472601732	0.0764663931672575	0.0431805573907038
PRE4g3-ILS1-NRg-1	PRE4g3-ILS1-NRg-1	PRE4g3	ILS1-NRg-1	1.0335599464993	1.026427654587	1.11507403301469	1.05835387803366	0.0492503744430882	0.0394080412056901
PRE4g3-GFA1-TRg-2	PRE4g3-GFA1-TRg-2	PRE4g3	GFA1-TRg-2	0.995762538922291	1.07634916368369	0.945503066576131	1.00587158972737	0.0660062115501655	0.0429620678089472
PRE4g3-SEC21-NRg-10	PRE4g3-SEC21-NRg-10	PRE4g3	SEC21-NRg-10	0.664349757372811	0.680977495571672	0.755192384564437	0.700173212502973	0.0483678859383906	0.122401022061956
PRE4g3-RPC10-NRg-1	PRE4g3-RPC10-NRg-1	PRE4g3	RPC10-NRg-1	0.753238833309622	0.712063620920723	0.676412790473368	0.713905081567904	0.0384461109535909	0.00411390573199666
PRE4g3-RPB10-TRg-3	PRE4g3-RPB10-TRg-3	PRE4g3	RPB10-TRg-3	0.772080826076313	0.816325381014417	0.73403283103971	0.77414634604348	0.0411851396123165	0.0228506812108572
PRE4g3-RPB10-TRg-2	PRE4g3-RPB10-TRg-2	PRE4g3	RPB10-TRg-2	0.87132509196561	0.858037821088429	0.888324312046518	0.872562408366852	0.0151811098917762	0.00409919836914929
PRE4g3-YNL181W-TRg-1	PRE4g3-YNL181W-TRg-1	PRE4g3	YNL181W-TRg-1	1.00460675733499	0.867507384675995	0.851613714844622	0.907909285618536	0.0841186837892935	-0.0351878325949146
PRE4g3-RAD3-NRg-1	PRE4g3-RAD3-NRg-1	PRE4g3	RAD3-NRg-1	0.983829864819054	1.03260008079803	0.968683608408353	0.995037851341812	0.0333997467371504	0.0134547440100909
PRE4g3-NOP10-TRg-1	PRE4g3-NOP10-TRg-1	PRE4g3	NOP10-TRg-1	0.994700184623872	0.929994134174574	0.951052913913219	0.958582410903888	0.0330036094220942	0.000735892108612579
PRE4g3-BFR2-TRg-3	PRE4g3-BFR2-TRg-3	PRE4g3	BFR2-TRg-3	0.820696608272403	0.922434318631711	0.832115464155382	0.858415463686499	0.0557351586414816	0.0284567640488743
PRE4g3-MCM2-TRg-6	PRE4g3-MCM2-TRg-6	PRE4g3	MCM2-TRg-6	1.00941954603558	0.949191203933383	1.01320993956195	0.990606896510304	0.0359170776162357	0.000678216382327457
PRE4g3-MCM2-TRg-4	PRE4g3-MCM2-TRg-4	PRE4g3	MCM2-TRg-4	0.9441047691959	1.08308976682997	0.983028839799726	1.00340779194186	0.0716985610709453	0.0556041000569556
PRE4g3-MPP10-TRg-1	PRE4g3-MPP10-TRg-1	PRE4g3	MPP10-TRg-1	0.836094189802708	0.935499141982652	0.815681748687613	0.862425026824325	0.0641017680543893	-0.0410721024946344
PRE4g3-RET2-TRg-4	PRE4g3-RET2-TRg-4	PRE4g3	RET2-TRg-4	0.593655159449573	0.503165584716844	0.483612341469624	0.526811028545347	0.0587084807129875	0.0893778553297133
PRE4g3-RET2-TRg-1	PRE4g3-RET2-TRg-1	PRE4g3	RET2-TRg-1	0.816981871912198	0.841894722601465	0.931136987646318	0.863337860719994	0.0600225269490154	0.123395377722228
PRE4g3-RPS2-NRg-1	PRE4g3-RPS2-NRg-1	PRE4g3	RPS2-NRg-1	0.827593922938875	0.94484399739263	0.924617210997408	0.899018377109638	0.062676711880594	-0.00954477386637653
PRE4g3-RPS2-NRg-2	PRE4g3-RPS2-NRg-2	PRE4g3	RPS2-NRg-2	0.856811923687904	0.851572082549123	0.863167148256813	0.857183718164613	0.00580646713080328	0.00562246247302522
PRE4g3-ORC4-NRg-3	PRE4g3-ORC4-NRg-3	PRE4g3	ORC4-NRg-3	0.913956089754719	0.84905608362961	0.790758624673305	0.851256932685878	0.0616282131255476	-0.0233286064004354
PRE4g3-TIP20-TRg-7	PRE4g3-TIP20-TRg-7	PRE4g3	TIP20-TRg-7	0.915164305272024	0.968048501159521	0.941263928772325	0.941492245067957	0.0264428372137886	-0.00264837447508726
PRE4g3-SMT3-TRg-1	PRE4g3-SMT3-TRg-1	PRE4g3	SMT3-TRg-1	0.87873242385622	0.988060821533143	0.99922622432476	0.955339823238041	0.0665784258218016	-0.0381337163563993
PRE4g3-MSS18-NRg-6	PRE4g3-MSS18-NRg-6	PRE4g3	MSS18-NRg-6	0.877403755806902	0.897124822299999	0.962873875099926	0.912467484402276	0.044753025409233	0.0106361710756493
PRE4g3-YEF3-NRg-9	PRE4g3-YEF3-NRg-9	PRE4g3	YEF3-NRg-9	0.469882604579814	0.491284783928237	0.511241673652792	0.490803020720281	0.020683742903238	0.0241806031284559
PRE4g3-ASK1-NRg-1	PRE4g3-ASK1-NRg-1	PRE4g3	ASK1-NRg-1	0.977614104333655	1.05399445926592	1.01248681065075	1.01469845808344	0.0382381771685025	0.0104574041179337
PRE4g3-SMC1-TRg-1	PRE4g3-SMC1-TRg-1	PRE4g3	SMC1-TRg-1	0.9065093603947	0.926716161005404	0.911498556767543	0.914908026055882	0.0105260181622148	-0.0132091937724796
PRE4g3-NIP1-NRg-1	PRE4g3-NIP1-NRg-1	PRE4g3	NIP1-NRg-1	0.979577687677939	0.926370202078608	0.941053746167207	0.949000545307918	0.0274794986014642	-0.0243152246998932
PRE4g3-RPP1-NRg-1	PRE4g3-RPP1-NRg-1	PRE4g3	RPP1-NRg-1	1.01266903949576	0.990764640441903	1.18175434638675	1.06172934210814	0.104520102915842	-0.0118461239220655
PRE4g3-YDJ1-TRg-6	PRE4g3-YDJ1-TRg-6	PRE4g3	YDJ1-TRg-6	0.844083647381624	0.921480111318953	0.857179094688036	0.874247617796204	0.0414252823565651	0.070941086357403
PRE4g3-SUB2-NRg-1	PRE4g3-SUB2-NRg-1	PRE4g3	SUB2-NRg-1	0.979486648526397	1.02781103980022	0.996653655876682	1.00131711473443	0.0244973995433132	-0.0257536595500714
PRE4g3-TIM10-NRg-8	PRE4g3-TIM10-NRg-8	PRE4g3	TIM10-NRg-8	0.858282856341597	0.843980880639851	0.826310428216323	0.842858055065924	0.01601576076896	0.0358615037543202
PRE4g3-TIM10-NRg-4	PRE4g3-TIM10-NRg-4	PRE4g3	TIM10-NRg-4	0.94473475241547	1.05658536936553	1.00651861509702	1.00261291229267	0.0560275022986409	-0.0154601866070658
PRE4g3-TIM10-NRg-7	PRE4g3-TIM10-NRg-7	PRE4g3	TIM10-NRg-7	0.837496938561905	0.752918374613691	0.695455816807789	0.761957043327795	0.0714506348214232	0.00452644069022079
PRE4g3-SKI6-TRg-4	PRE4g3-SKI6-TRg-4	PRE4g3	SKI6-TRg-4	0.972203361642174	0.908596590252256	0.993069918702684	0.957956623532372	0.0440018518354675	-0.0325521747854124
PRE4g3-TUB4-TRg-1	PRE4g3-TUB4-TRg-1	PRE4g3	TUB4-TRg-1	1.00896078082874	0.949155672325521	0.986943665094941	0.981686706083068	0.0302471397707267	0.034180087373378
PRE4g3-CDC37-NRg-2	PRE4g3-CDC37-NRg-2	PRE4g3	CDC37-NRg-2	0.900015816572965	0.861767361483801	0.929414828239116	0.897066002098627	0.0339200677133406	-0.0606849879783783
PRE4g3-ISD11-TRg-3	PRE4g3-ISD11-TRg-3	PRE4g3	ISD11-TRg-3	0.895003730687509	0.912562845694142	0.939963601700245	0.915843392693965	0.0226587508886524	0.00456687318584992
PRE4g3-YOS1-TRg-4	PRE4g3-YOS1-TRg-4	PRE4g3	YOS1-TRg-4	0.989857349289899	1.03244591617749	1.02353957192574	1.01528094579771	0.0224633075598092	-0.0520887540335213
PRE4g3-SSC1-TRg-6	PRE4g3-SSC1-TRg-6	PRE4g3	SSC1-TRg-6	0.805494210564225	0.987515126653342	0.887011718794297	0.893340352003955	0.0911753375217616	-0.0478626077171297
PRE4g3-MTR3-TRg-5	PRE4g3-MTR3-TRg-5	PRE4g3	MTR3-TRg-5	0.949209141550584	1.07131455482275	1.04362819342583	1.02138396326639	0.0640198197367925	0.0436278050332204
PRE4g3-MTR3-TRg-6	PRE4g3-MTR3-TRg-6	PRE4g3	MTR3-TRg-6	1.01269437224668	1.25133185351204	1.11160478874906	1.12521033816926	0.119899103822497	0.103613551499676
PRE4g3-TFA1-TRg-2	PRE4g3-TFA1-TRg-2	PRE4g3	TFA1-TRg-2	0.923580481375203	0.930134538750912	0.938086669712666	0.930600563279594	0.00726431408781934	0.0185631524138
PRE4g3-CDC3-NRg-3	PRE4g3-CDC3-NRg-3	PRE4g3	CDC3-NRg-3	0.852728324980945	0.81858306026225	0.837662201714401	0.836324528985865	0.0171118906589524	0.0115356508646879
PRE4g3-ERG25-TA-18	PRE4g3-ERG25-TA-18	PRE4g3	ERG25-TA-18	0.907083578228742	0.75437303717584	0.902639178758053	0.854698598054211	0.0869128977530587	0.0492328559741109
PRE4g3-RPB11-TRg-4	PRE4g3-RPB11-TRg-4	PRE4g3	RPB11-TRg-4	0.98313826222662	0.963651684066272	0.863576388357447	0.936788778216779	0.0641480491035076	-0.00107127822671893
PRE4g3-RPB11-TRg-1	PRE4g3-RPB11-TRg-1	PRE4g3	RPB11-TRg-1	0.44214967031328	0.337765307289258	0.371906342311773	0.383940439971437	0.0532225369636251	-0.170951655981494
PRE4g3-RPB11-TRg-2	PRE4g3-RPB11-TRg-2	PRE4g3	RPB11-TRg-2	0.781070847562027	0.728386500740708	0.812133016984736	0.773863455095824	0.0423359141317894	0.00196158388782874
PRE4g3-DED1-TRg-3	PRE4g3-DED1-TRg-3	PRE4g3	DED1-TRg-3	1.07360910971016	0.991930383788712	1.00278328728055	1.0227742602598	0.0443574437668657	0.0199103338830446
PRE4g3-DED1-TRg-1	PRE4g3-DED1-TRg-1	PRE4g3	DED1-TRg-1	1.08163089506836	1.07014694980556	1.06854801812823	1.07344195433405	0.00713675054837779	0.00754778726846927
PRE4g3-DED1-TRg-6	PRE4g3-DED1-TRg-6	PRE4g3	DED1-TRg-6	1.00782476519077	1.12262783506863	1.0109144377645	1.04712234600797	0.0654079175472693	0.0317370449578531
PRE4g3-DED1-TRg-4	PRE4g3-DED1-TRg-4	PRE4g3	DED1-TRg-4	1.05393646843859	1.07774738060239	1.04981162449796	1.06049849117964	0.0150796791783561	0.0778191913320004
PRE4g3-RPL10-NRg-5	PRE4g3-RPL10-NRg-5	PRE4g3	RPL10-NRg-5	1.04838318803552	0.957716036468613	0.971236924288149	0.992445382930759	0.0489130057531773	0.0238315590672421
PRE4g3-RPL10-NRg-4	PRE4g3-RPL10-NRg-4	PRE4g3	RPL10-NRg-4	1.02979696250187	0.995064542778334	1.03311516415334	1.01932555647785	0.0210760576210536	0.00583012924069992
PRE4g3-EFB1-NRg-1	PRE4g3-EFB1-NRg-1	PRE4g3	EFB1-NRg-1	0.959695456049766	1.0081138085879	1.00768855517551	0.991832606604393	0.0278324009823846	0.0222577196784564
PRE4g3-EFB1-NRg-5	PRE4g3-EFB1-NRg-5	PRE4g3	EFB1-NRg-5	1.00104237960031	1.02971521817221	1.01075983422993	1.01383914400082	0.0145823362134245	0.0563448652809743
PRE4g3-EFB1-NRg-4	PRE4g3-EFB1-NRg-4	PRE4g3	EFB1-NRg-4	1.10693760872905	0.932793841633814	0.959634315370552	0.999788588577805	0.0937591976668522	0.0238478282161126
PRE4g3-RPT3-NRg-1	PRE4g3-RPT3-NRg-1	PRE4g3	RPT3-NRg-1	0.924354721665351	0.906929261209092	0.92881804261692	0.920034008497121	0.0115663784129477	-0.103564213633313
PRE4g3-SAC6-TRg-8	PRE4g3-SAC6-TRg-8	PRE4g3	SAC6-TRg-8	0.826132345188743	0.851193455800488	0.781086510364581	0.81947077045127	0.0355250388187753	-0.038710111611287
PRE4g3-SAC6-TRg-4	PRE4g3-SAC6-TRg-4	PRE4g3	SAC6-TRg-4	1.00987116131035	0.983562979807654	1.00368114175918	0.999038427625731	0.0137548609367194	-0.0779239145243967
PRE4g3-SAC6-TRg-5	PRE4g3-SAC6-TRg-5	PRE4g3	SAC6-TRg-5	0.792784533802468	0.782205494110506	0.79727024560682	0.790753424506598	0.00773503316995129	-0.0876654142353849
PRE4g3-SAC6-TRg-3	PRE4g3-SAC6-TRg-3	PRE4g3	SAC6-TRg-3	1.0196977831078	0.9365419238064	1.04534778422177	1.00052916371199	0.0568793090001824	-0.0146268119887041
PRE4g3-DIM1-TRg-5	PRE4g3-DIM1-TRg-5	PRE4g3	DIM1-TRg-5	0.99775732217311	0.858963499869586	0.94768467847502	0.934801833505905	0.0702880291961529	0.0349119118708118
PRE4g3-DIM1-TRg-7	PRE4g3-DIM1-TRg-7	PRE4g3	DIM1-TRg-7	1.00849845426946	1.10284169756845	0.970349106607498	1.02722975281514	0.0682035030170175	0.0373863998349609
PRE4g3-RPC17-NRg-1	PRE4g3-RPC17-NRg-1	PRE4g3	RPC17-NRg-1	1.08429701210207	1.03674319469685	0.973022524447654	1.03135424374886	0.0558326382587117	0.0142778958034429
PRE4g3-RPC17-NRg-2	PRE4g3-RPC17-NRg-2	PRE4g3	RPC17-NRg-2	0.965824143897407	1.02923435883153	0.988110674850324	0.994389725859755	0.0321680540394085	0.0308024095582912
PRE4g3-YDR341C-TRg-1	PRE4g3-YDR341C-TRg-1	PRE4g3	YDR341C-TRg-1	0.995505411215799	0.889277338088759	0.989953838308627	0.958245529204395	0.0597926712044054	0.0275221438239247
PRE4g3-RAP1-NRg-8	PRE4g3-RAP1-NRg-8	PRE4g3	RAP1-NRg-8	1.13693393431357	1.08307446200309	1.10534099867384	1.10844979833016	0.0270639828160622	0.0589800045059568
PRE4g3-RAP1-NRg-5	PRE4g3-RAP1-NRg-5	PRE4g3	RAP1-NRg-5	0.854478781204307	0.812088614465043	0.830681890327194	0.832416428665515	0.0212482476096496	-0.0566315002957658
PRE4g3-RAP1-NRg-2	PRE4g3-RAP1-NRg-2	PRE4g3	RAP1-NRg-2	1.02201865849641	0.983944715884283	1.07885867158974	1.02827401532348	0.0477651741720877	-0.0111458229834898
PRE4g3-SEC26-NRg-3	PRE4g3-SEC26-NRg-3	PRE4g3	SEC26-NRg-3	0.987438551306804	0.991394728675706	1.05426074069124	1.01103134022458	0.03748998043976	0.100645230921858
PRE4g3-SPP41-TRg-3	PRE4g3-SPP41-TRg-3	PRE4g3	SPP41-TRg-3	0.703095746271265	0.629453811171232	0.760549535676993	0.697699697706497	0.0657142317234831	0.00513531071611972
PRE4g3-TAP42-NRg-1	PRE4g3-TAP42-NRg-1	PRE4g3	TAP42-NRg-1	1.03695183214432	1.0718122181889	1.05300588068984	1.05392331034102	0.0174482917979916	0.00481520602874541
PRE4g3-PGA2-TRg-6	PRE4g3-PGA2-TRg-6	PRE4g3	PGA2-TRg-6	1.0576306673586	1.11422201880542	1.09069208065916	1.0875149222744	0.0284291402648025	0.136419207833985
PRE4g3-BRL1-TRg-1	PRE4g3-BRL1-TRg-1	PRE4g3	BRL1-TRg-1	0.743771284723602	0.734659466749252	0.837388813963552	0.771939855145469	0.05686326551015	0.0583012854725319
PRE4g3-FOL2-TRg-1	PRE4g3-FOL2-TRg-1	PRE4g3	FOL2-TRg-1	1.10012399656118	1.02665030523695	0.987401705035819	1.03805866894465	0.0572205542051765	0.0083616334701313
PRE4g3-NAB3-NRg-5	PRE4g3-NAB3-NRg-5	PRE4g3	NAB3-NRg-5	0.907998823895649	0.926381963945517	0.856971510224448	0.897117432688538	0.0359618725512566	-0.0269809016813314
PRE4g3-SNF4-TRg-4	PRE4g3-SNF4-TRg-4	PRE4g3	SNF4-TRg-4	0.38752958021179	0.382958746263189	0.525801265291386	0.432096530588789	0.0811828560104258	-0.0314646362088477
PRE4g3-HRR25-TRg-2	PRE4g3-HRR25-TRg-2	PRE4g3	HRR25-TRg-2	0.652256592603398	0.770947388659153	0.645639346289976	0.689614442517509	0.0705140630176195	-0.0592772614204534
PRE4g3-TRS23-TRg-4	PRE4g3-TRS23-TRg-4	PRE4g3	TRS23-TRg-4	0.802963254676341	0.806442429015151	0.770847966753255	0.793417883481583	0.0196233794072958	0.0396574363217622
PRE4g3-CTR86-TRg-4	PRE4g3-CTR86-TRg-4	PRE4g3	CTR86-TRg-4	0.990761207059968	0.974189662373815	0.973121606861556	0.979357492098446	0.00989033476870407	0.0538927005359601
PRE4g3-RPB5-TRg-5	PRE4g3-RPB5-TRg-5	PRE4g3	RPB5-TRg-5	0.35935390572203	0.294757751144703	0.358254971831998	0.337455542899577	0.0369814545344096	-0.0922227974806442
PRE4g3-SPN1-NRg-2	PRE4g3-SPN1-NRg-2	PRE4g3	SPN1-NRg-2	0.521558300194913	0.600364854185798	0.530601284945692	0.550841479775468	0.0431261794394082	-0.0852117956112657
PRE4g3-SPN1-NRg-1	PRE4g3-SPN1-NRg-1	PRE4g3	SPN1-NRg-1	0.648595723554	0.507632365738425	0.507568379261068	0.554598822851164	0.0814037101726412	-0.0947764724377288
PRE4g3-SEC61-NRg-1	PRE4g3-SEC61-NRg-1	PRE4g3	SEC61-NRg-1	1.07594763081674	0.975410184496358	0.932253976337305	0.994537263883468	0.073731610987584	0.00969728627496835
PRE4g3-SEC61-NRg-7	PRE4g3-SEC61-NRg-7	PRE4g3	SEC61-NRg-7	0.964979631355811	1.01234016339072	0.954889974739796	0.977403256495443	0.0306739448101201	0.0155791931095997
PRE4g3-TUS1-TRg-3	PRE4g3-TUS1-TRg-3	PRE4g3	TUS1-TRg-3	0.831891501334351	0.941007843634809	0.924828422119108	0.899242589029423	0.058886077984763	0.106657536151835
PRE4g3-OLE1-NRg-2	PRE4g3-OLE1-NRg-2	PRE4g3	OLE1-NRg-2	0.736601197959377	0.774006155195043	0.7003544043378	0.736987252497406	0.0368273930609278	-0.136038066630786
PRE4g3-AFG2-TRg-1	PRE4g3-AFG2-TRg-1	PRE4g3	AFG2-TRg-1	0.825124196833246	0.901795976065098	0.889730823992095	0.87221699896348	0.0412273087042336	0.0680231905055917
PRE4g3-TOA2-NRg-1	PRE4g3-TOA2-NRg-1	PRE4g3	TOA2-NRg-1	0.828346750080131	0.751785362849771	0.827429934536509	0.802520682488804	0.0439404669051362	-0.0220598990744282
PRE4g3-USO1-TRg-1	PRE4g3-USO1-TRg-1	PRE4g3	USO1-TRg-1	0.735109820610276	0.750040063965119	0.70670035651991	0.730616747031768	0.0220164334758262	0.0642911195372851
PRE4g3-UTP22-NRg-2	PRE4g3-UTP22-NRg-2	PRE4g3	UTP22-NRg-2	0.972084546325608	0.898930117641262	0.990259943477972	0.953758202481614	0.0483443422838412	-0.0267553955212576
PRE4g3-RIB1-TRg-3	PRE4g3-RIB1-TRg-3	PRE4g3	RIB1-TRg-3	1.0545697369589	1.10452246022697	1.00888300060758	1.05599173259782	0.0478355841687967	-0.000695967889091875
PRE4g3-RIB1-TRg-7	PRE4g3-RIB1-TRg-7	PRE4g3	RIB1-TRg-7	1.04098849507117	1.01152606301995	0.978202452981575	1.0102390036909	0.0314128025111826	-0.0287034005134768
PRE4g3-RIB1-TRg-4	PRE4g3-RIB1-TRg-4	PRE4g3	RIB1-TRg-4	0.867735954851853	1.01576495049295	0.953440133031466	0.945647012792089	0.0743215677305514	-0.00132443137078786
PRE4g3-COG1-TRg-1	PRE4g3-COG1-TRg-1	PRE4g3	COG1-TRg-1	0.51150050450484	0.388912492219342	0.394845348216887	0.431752781647023	0.069127231760192	0.0705128428031541
PRE4g3-RPL32-NRg-2	PRE4g3-RPL32-NRg-2	PRE4g3	RPL32-NRg-2	0.993028124341766	0.906064608866156	0.872621732329653	0.923904821845858	0.0621540803866851	-0.0560130768807928
PRE4g3-GLC7-NRg-3	PRE4g3-GLC7-NRg-3	PRE4g3	GLC7-NRg-3	0.857714061217616	0.902535285168833	0.888721024716667	0.882990123701039	0.0229536042694711	-0.0846445695325957
PRE4g3-GLC7-NRg-4	PRE4g3-GLC7-NRg-4	PRE4g3	GLC7-NRg-4	0.718988973541367	0.70544259143161	0.695133624208467	0.706521729727148	0.0119642311723048	-0.0305735954433649
PRE4g3-HSF1-TRg-2	PRE4g3-HSF1-TRg-2	PRE4g3	HSF1-TRg-2	0.857954083169507	0.91805491682893	0.892794153848695	0.889601051282377	0.030177383578413	0.0128295915129485
PRE4g3-DAM1-NRg-5	PRE4g3-DAM1-NRg-5	PRE4g3	DAM1-NRg-5	1.01235865739094	1.01723045552686	1.00819692100593	1.01259534464124	0.004521415942607	0.00399742630937894
PRE4g3-SEC18-TRg-4	PRE4g3-SEC18-TRg-4	PRE4g3	SEC18-TRg-4	0.823313278810617	0.865938016719107	0.817489685194018	0.835580326907914	0.0264512865217793	0.022253228292972
PRE4g3-SEC18-TRg-5	PRE4g3-SEC18-TRg-5	PRE4g3	SEC18-TRg-5	0.830422873383401	0.820152508317304	0.911054852776692	0.853876744825799	0.0497832514133086	0.110539364433857
PRE4g3-PAB1-NRg-3	PRE4g3-PAB1-NRg-3	PRE4g3	PAB1-NRg-3	0.76604189254969	0.718174998901988	0.839697618378312	0.77463816994333	0.0612156740538581	0.0296131190745116
PRE4g3-POP8-TRg-2	PRE4g3-POP8-TRg-2	PRE4g3	POP8-TRg-2	1.01558013267764	1.04125919549793	0.955181518422716	1.00400694886609	0.0441904464824455	0.00440894477579168
PRE4g3-PAB1-NRg-4	PRE4g3-PAB1-NRg-4	PRE4g3	PAB1-NRg-4	0.74666261157761	0.718015959553842	0.739240071528224	0.734639547553225	0.0148671208939763	0.0436174596782056
PRE4g3-BIG1-TRg-4	PRE4g3-BIG1-TRg-4	PRE4g3	BIG1-TRg-4	0.820920011239227	0.88274907311685	0.895450282492342	0.866373122282806	0.0398725363822642	0.020422617222986
PRE4g3-BIG1-TRg-5	PRE4g3-BIG1-TRg-5	PRE4g3	BIG1-TRg-5	0.887229454978687	0.967612912516363	0.934774515635915	0.929872294376988	0.0404153299056366	0.0500975391477854
PRE4g3-BIG1-TRg-6	PRE4g3-BIG1-TRg-6	PRE4g3	BIG1-TRg-6	0.940663876379924	0.949368672687964	0.979545397576076	0.956525982214654	0.0204049867036796	-0.00230341206949225
PRE4g3-RPO41-NRg-1	PRE4g3-RPO41-NRg-1	PRE4g3	RPO41-NRg-1	0.89351284246351	0.830920083125973	0.843459126066167	0.85596401721855	0.0331171044540644	0.00258608262647508
PRE4g3-RVB2-NRg-2	PRE4g3-RVB2-NRg-2	PRE4g3	RVB2-NRg-2	0.96882214773464	0.963373411794884	0.960566768300367	0.964254109276631	0.00419756398899639	0.00360669390007207
PRE4g3-PET117-NRg-8	PRE4g3-PET117-NRg-8	PRE4g3	PET117-NRg-8	0.734022437597979	0.832106277266394	0.719349666766614	0.761826127210329	0.0613049522460846	0.0613469194121874
PRE4g3-VPS45-NRg-9	PRE4g3-VPS45-NRg-9	PRE4g3	VPS45-NRg-9	0.598940675440314	0.459468098978816	0.579487990366839	0.54596558826199	0.0755378281284383	0.019429633495063
PRE4g3-YCG1-NRg-1	PRE4g3-YCG1-NRg-1	PRE4g3	YCG1-NRg-1	0.858440051477729	0.761917019001957	0.811926292856861	0.810761121112183	0.0482720640585803	-0.0624237415645486
PRE4g3-NOC4-NRg-1	PRE4g3-NOC4-NRg-1	PRE4g3	NOC4-NRg-1	0.980268178975724	1.06623090318231	0.988655771304064	1.01171828448736	0.0473952225862653	-0.023986147765092
PRE4g3-NMD3-NRg-2	PRE4g3-NMD3-NRg-2	PRE4g3	NMD3-NRg-2	0.836132064127663	0.90876508084868	0.821179581128221	0.855358908701521	0.0468514525337382	-0.0141246612377064
PRE4g3-DRS1-TRg-2	PRE4g3-DRS1-TRg-2	PRE4g3	DRS1-TRg-2	1.01589140723355	0.947303057311644	1.00074098091624	0.987978481820478	0.0360312568977191	-0.00903067520475487
PRE4g3-HTB1-NRg-2	PRE4g3-HTB1-NRg-2	PRE4g3	HTB1-NRg-2	0.765058480642501	0.822871920217929	0.720558721358808	0.769496374073079	0.051300768403333	0.0329574760444755
PRE4g3-IPI1-TRg-2	PRE4g3-IPI1-TRg-2	PRE4g3	IPI1-TRg-2	0.929818514953835	0.886047543947703	0.914520638069555	0.910128898990364	0.0222135095113238	-0.0106890219726095
PRE4g3-SEC18-NRg-1	PRE4g3-SEC18-NRg-1	PRE4g3	SEC18-NRg-1	0.409336274384686	0.426185472499228	0.526206820702117	0.453909522528677	0.0631755361010907	-0.0629056561186352
PRE4g3-SEC18-NRg-2	PRE4g3-SEC18-NRg-2	PRE4g3	SEC18-NRg-2	0.481226766109875	0.392406728711947	0.543508450441614	0.472380648421145	0.0759382836653524	-0.0603538991196038
PRE4g3-JIP5-NRg-2	PRE4g3-JIP5-NRg-2	PRE4g3	JIP5-NRg-2	0.984000598585292	1.02789033835991	1.03103662547043	1.01430918747188	0.0262951079265229	0.0132196461903971
PRE4g3-YPT1-TRg-3	PRE4g3-YPT1-TRg-3	PRE4g3	YPT1-TRg-3	0.666602981433239	0.656409516472197	0.663184687703677	0.662065728536371	0.00518803760506563	0.0472620209010867
PRE4g3-YPT1-TRg-2	PRE4g3-YPT1-TRg-2	PRE4g3	YPT1-TRg-2	0.413871269777606	0.502331637509145	0.42615333877296	0.447452082019904	0.0479221922779438	-0.0551653872907539
PRE4g3-CLF1-NRg-2	PRE4g3-CLF1-NRg-2	PRE4g3	CLF1-NRg-2	0.920995325289892	1.07398642115776	0.981531304680344	0.992171017042666	0.0770485007192056	-0.0301374291364364
PRE4g3-SNF2-NRg-7	PRE4g3-SNF2-NRg-7	PRE4g3	SNF2-NRg-7	0.74589590621651	0.814072654496264	0.778135941465727	0.779368167392834	0.0341050734796425	-0.0113883831925203
PRE4g3-SNF2-NRg-4	PRE4g3-SNF2-NRg-4	PRE4g3	SNF2-NRg-4	0.85200715921835	0.894535268418386	0.910579949428409	0.885707459021715	0.030267814627189	-0.138710880543192
PRE4g3-RPL25-NRg-1	PRE4g3-RPL25-NRg-1	PRE4g3	RPL25-NRg-1	0.730891531214457	0.746826068334089	0.681410306874576	0.719709302141041	0.0341113932157532	-0.0773306438647728
PRE4g3-NOP56-TRg-1	PRE4g3-NOP56-TRg-1	PRE4g3	NOP56-TRg-1	1.12127154322818	1.13676954680269	1.10186989403225	1.11997032802104	0.0174861748714763	0.0773755337345041
PRE4g3-NOP56-TRg-2	PRE4g3-NOP56-TRg-2	PRE4g3	NOP56-TRg-2	1.03053752014792	1.06824139986209	1.02431769185635	1.04103220395545	0.023768189295954	0.0233915140010674
PRE4g3-TRS31-TRg-1	PRE4g3-TRS31-TRg-1	PRE4g3	TRS31-TRg-1	0.589661577913368	0.638338529559821	0.64493714919772	0.624312418890303	0.0301893363721041	0.0123970110872356
PRE4g3-DBF4-TRg-2	PRE4g3-DBF4-TRg-2	PRE4g3	DBF4-TRg-2	0.828485987382979	0.872773753048155	0.809079403801066	0.836779714744067	0.0326470820542602	0.0677827605145881
PRE4g3-DBF4-TRg-1	PRE4g3-DBF4-TRg-1	PRE4g3	DBF4-TRg-1	0.943131846311524	0.965172346605009	0.89206021605169	0.933454802989408	0.037504396863634	0.0503235407121764
PRE4g3-RPC19-TRg-4	PRE4g3-RPC19-TRg-4	PRE4g3	RPC19-TRg-4	0.970806351588931	0.992924269819018	0.966547445777917	0.976759355728622	0.0141602579545424	-0.00454577562085401
PRE4g3-RPC19-TRg-6	PRE4g3-RPC19-TRg-6	PRE4g3	RPC19-TRg-6	0.968155929596033	1.08153956171055	0.989476145286575	1.01305721219772	0.0602578795293297	0.0237086120869372
PRE4g3-RPC19-TRg-3	PRE4g3-RPC19-TRg-3	PRE4g3	RPC19-TRg-3	1.00502624213845	0.903650462167397	0.953129021985966	0.953935242097271	0.0506926985308118	0.0220973040219657
PRE4g3-ROK1-NRg-1	PRE4g3-ROK1-NRg-1	PRE4g3	ROK1-NRg-1	0.916796840751556	0.971975348533976	1.01684902373111	0.968540404338881	0.0501144586018966	-0.00480311697397096
PRE4g3-CDC33-TRg-4	PRE4g3-CDC33-TRg-4	PRE4g3	CDC33-TRg-4	0.934788427784454	0.877532724206177	0.992281503417572	0.934867551802734	0.0573744305251394	-0.0389508480585014
PRE4g3-DHR2-TRg-3	PRE4g3-DHR2-TRg-3	PRE4g3	DHR2-TRg-3	0.791728525089104	0.818183358922794	0.703020989296273	0.770977624436057	0.0603203344895675	0.00629121196193883
PRE4g3-RRP42-NRg-5	PRE4g3-RRP42-NRg-5	PRE4g3	RRP42-NRg-5	0.926263249882325	0.988436855255735	0.980512233972767	0.965070779703609	0.0338410724378232	-0.0219801952268565
PRE4g3-CLF1-TRg-1	PRE4g3-CLF1-TRg-1	PRE4g3	CLF1-TRg-1	0.91633600104191	0.91661463423191	0.904644614268671	0.912531749847498	0.00683188040313423	-0.027744648289789
PRE4g3-ERG11-NA-16	PRE4g3-ERG11-NA-16	PRE4g3	ERG11-NA-16	0.961532951153809	0.867697718428616	0.970855682043302	0.933362117208575	0.0570577626459332	-0.120174442213431
PRE4g3-VAS1-NRg-4	PRE4g3-VAS1-NRg-4	PRE4g3	VAS1-NRg-4	0.983346401621115	0.868373846326077	0.879352066038209	0.910357437995134	0.0634481830741277	-0.0180214844201858
PRE4g3-PIK1-NRg-2	PRE4g3-PIK1-NRg-2	PRE4g3	PIK1-NRg-2	1.14194784628351	1.13321874180565	1.06791102414972	1.11435920407963	0.0404613937024799	-0.0351370238654896
PRE4g3-SAR1-NRg-7	PRE4g3-SAR1-NRg-7	PRE4g3	SAR1-NRg-7	0.752765906597072	0.741348546656699	0.706587242106334	0.733567231786702	0.0240526279097849	-0.0177844763527648
PRE4g3-SAR1-NRg-4	PRE4g3-SAR1-NRg-4	PRE4g3	SAR1-NRg-4	0.800379376732112	0.780250536998862	0.752627331000901	0.777752414910625	0.0239738384151292	0.00562130021154272
PRE4g3-RPS3-TRg-1	PRE4g3-RPS3-TRg-1	PRE4g3	RPS3-TRg-1	0.86004573244068	0.852632933263303	0.823654685867773	0.845444450523919	0.0192310369127276	-0.0328424472171487
PRE4g3-YTM1-TRg-2	PRE4g3-YTM1-TRg-2	PRE4g3	YTM1-TRg-2	0.947703056089805	1.07354117795253	1.02844077095509	1.01656166833248	0.0637545530752385	0.0165667975856739
PRE4g3-SUI3-NRg-5	PRE4g3-SUI3-NRg-5	PRE4g3	SUI3-NRg-5	0.898689720246056	0.803306202386838	0.80551284984551	0.835836257492802	0.0544438762241245	0.0423668514614129
PRE4g3-SUI3-NRg-2	PRE4g3-SUI3-NRg-2	PRE4g3	SUI3-NRg-2	1.03286796119321	1.03344658905704	1.03301413154173	1.03310956059733	0.000300886323536758	0.00736612237954803
PRE4g3-RRP7-TRg-4	PRE4g3-RRP7-TRg-4	PRE4g3	RRP7-TRg-4	1.09573765332645	1.09521722477016	1.09889527900277	1.09661671903313	0.00199037386487829	0.0849833852540312
PRE4g3-RRP7-TRg-6	PRE4g3-RRP7-TRg-6	PRE4g3	RRP7-TRg-6	0.833457192806807	0.962629530821458	0.931724908141295	0.909270543923187	0.0674501451545687	-0.0564993126706327
PRE4g3-NIP7-TRg-2	PRE4g3-NIP7-TRg-2	PRE4g3	NIP7-TRg-2	0.973510394849267	1.02877703791205	0.964208350180168	0.988831927647161	0.034904740141018	0.00475762609690022
PRE4g3-MDM35-TRg-1	PRE4g3-MDM35-TRg-1	PRE4g3	MDM35-TRg-1	0.72752157880776	0.646571596897149	0.677086474112789	0.683726549939233	0.0408814487031438	-0.0571259847394874
PRE4g3-ALA1-NRg-1	PRE4g3-ALA1-NRg-1	PRE4g3	ALA1-NRg-1	0.998548533132859	1.05560904248556	0.995795615229542	1.01665106361599	0.0337666659213951	0.0184600337073911
PRE4g3-DOA4-NRg-2	PRE4g3-DOA4-NRg-2	PRE4g3	DOA4-NRg-2	1.04800350607696	0.95865593186569	1.01158827414306	1.00608257069524	0.0449275175388205	0.0192807931389027
PRE4g3-RPS13-NRg-1	PRE4g3-RPS13-NRg-1	PRE4g3	RPS13-NRg-1	0.780740217994416	0.774360503960711	0.691579463859604	0.748893395271577	0.0497377144449785	0.00121182476346204
PRE4g3-YSF3-TRg-2	PRE4g3-YSF3-TRg-2	PRE4g3	YSF3-TRg-2	1.00968166409548	1.00203740434422	1.13482708825274	1.04884871889748	0.0745574857041754	0.0100114114689474
PRE4g3-RPS2-NRg-11	PRE4g3-RPS2-NRg-11	PRE4g3	RPS2-NRg-11	0.802291498013486	0.785150294484713	0.901151578982911	0.829531123827037	0.062614474462018	-0.0584368812487462
PRE4g3-SSL1-TRg-10	PRE4g3-SSL1-TRg-10	PRE4g3	SSL1-TRg-10	0.996974149972445	0.91891351234127	1.01964165109455	0.978509771136089	0.0528416450210861	0.0218653840591242
PRE4g3-NIP7-TRg-1	PRE4g3-NIP7-TRg-1	PRE4g3	NIP7-TRg-1	1.06437321047004	1.01013333265077	1.01015475488338	1.02822043266806	0.0313092258260645	0.0361560818572527
PRE4g3-LST8-NRg-1	PRE4g3-LST8-NRg-1	PRE4g3	LST8-NRg-1	0.600216232030166	0.588933912189905	0.693659788293908	0.627603310837993	0.0574840529682566	-0.0883578397552292
PRE4g3-TAF4-TRg-3	PRE4g3-TAF4-TRg-3	PRE4g3	TAF4-TRg-3	0.637906705611389	0.660721868953479	0.673474987193412	0.657367853919427	0.0180197870772938	-0.0527577970906317
PRE4g3-HAS1-TRg-2	PRE4g3-HAS1-TRg-2	PRE4g3	HAS1-TRg-2	0.89235602751298	0.858151934633059	0.856656667485076	0.869054876543705	0.0201932336026366	0.00279406289841688
PRE4g3-GLC7-TRg-2	PRE4g3-GLC7-TRg-2	PRE4g3	GLC7-TRg-2	0.178066770280941	0.13232281406212	0.0756802227139233	0.128689935685661	0.0512898589844708	-0.149574094121519
PRE4g3-CDC45-NRg-1	PRE4g3-CDC45-NRg-1	PRE4g3	CDC45-NRg-1	0.934586150783023	0.926299311290397	0.953358928469334	0.938081463514251	0.0138642933027424	0.0545000881872664
PRE4g3-SEC22-NRg-8	PRE4g3-SEC22-NRg-8	PRE4g3	SEC22-NRg-8	0.743865898264382	0.569173395042546	0.731159246737524	0.681399513348151	0.0973981055807244	0.092622019436046
PRE4g3-YOS1-TRg-2	PRE4g3-YOS1-TRg-2	PRE4g3	YOS1-TRg-2	0.862879366962433	0.854125957558473	0.824557903731683	0.847187742750863	0.0200807807262028	0.00570733226295328
PRE4g3-RBA50-TRg-3	PRE4g3-RBA50-TRg-3	PRE4g3	RBA50-TRg-3	0.921181186157452	0.96097233188152	0.899673623106806	0.927275713715259	0.0311004883237619	0.0171130709491605
PRE4g3-SPP41-NRg-2	PRE4g3-SPP41-NRg-2	PRE4g3	SPP41-NRg-2	0.85274918178287	0.911141257005287	0.840194604722776	0.868028347836977	0.0378608842211274	0.0284307647394095
PRE4g3-PRP46-TRg-2	PRE4g3-PRP46-TRg-2	PRE4g3	PRP46-TRg-2	0.972473459055578	1.05022712047017	1.0093303175039	1.01067696567655	0.0388943191458509	-0.000961106278680068
PRE4g3-PGA2-NRg-1	PRE4g3-PGA2-NRg-1	PRE4g3	PGA2-NRg-1	0.989490479863337	0.907144153655692	0.921773124066686	0.939469252528572	0.0439328360327289	0.0465474480596303
PRE4g3-CBF5-TRg-3	PRE4g3-CBF5-TRg-3	PRE4g3	CBF5-TRg-3	0.987673519354712	1.06413337352007	1.04486313131372	1.03222334139617	0.03976619848083	-0.00367263629634795
PRE4g3-TCP1-NRg-3	PRE4g3-TCP1-NRg-3	PRE4g3	TCP1-NRg-3	0.860760807768026	0.942374902721235	0.906266652102851	0.903134120864038	0.0408971232207038	0.107801239504732
PRE4g3-TCP1-NRg-2	PRE4g3-TCP1-NRg-2	PRE4g3	TCP1-NRg-2	1.00578250528476	0.974345526248273	0.957150939035123	0.979092990189386	0.0246609229222543	0.0765206730425565
PRE4g3-ERG26-NRg-2	PRE4g3-ERG26-NRg-2	PRE4g3	ERG26-NRg-2	0.688558447677027	0.798761388664399	0.716342714625241	0.734554183655556	0.0573141802152671	0.00406618010571269
PRE4g3-ERG26-NRg-4	PRE4g3-ERG26-NRg-4	PRE4g3	ERG26-NRg-4	0.79110480892628	0.968936545329619	0.804434410176566	0.854825254810821	0.0990477639084897	0.0645673036233867
PRE4g3-MES1-TRg-5	PRE4g3-MES1-TRg-5	PRE4g3	MES1-TRg-5	0.914913561507675	0.930313837135454	0.964726285640056	0.936651228094395	0.0255038970452952	-0.0262742742546794
PRE4g3-HTS1-TRg-2	PRE4g3-HTS1-TRg-2	PRE4g3	HTS1-TRg-2	1.03572100894649	1.10505302936894	1.02802048164437	1.0562648399866	0.0424268794231702	0.0364621248471009
PRE4g3-SSS1-TRg-3	PRE4g3-SSS1-TRg-3	PRE4g3	SSS1-TRg-3	0.686527005814254	0.746011914044983	0.690409192639045	0.70764937083276	0.033279594121892	0.019748925315571
PRE4g3-SSS1-TRg-2	PRE4g3-SSS1-TRg-2	PRE4g3	SSS1-TRg-2	0.909511939232775	0.872348526662432	0.825457299563144	0.86910592181945	0.042121033666372	0.0173633524982265
PRE4g3-SYS1-TRg-7	PRE4g3-SYS1-TRg-7	PRE4g3	SYS1-TRg-7	0.742208015455944	0.914095790693719	0.793486283335985	0.816596696495216	0.0882435279005813	0.0745684405997667
PRE4g3-SYS1-TRg-2	PRE4g3-SYS1-TRg-2	PRE4g3	SYS1-TRg-2	0.82252100388506	0.839657848756884	0.79174683585523	0.817975229499058	0.0242768271792661	0.150898917841972
PRE4g3-SYS1-TRg-1	PRE4g3-SYS1-TRg-1	PRE4g3	SYS1-TRg-1	0.771116983096073	0.773847276664514	0.700001154854303	0.74832180487163	0.0418691717056264	0.0146790807927246
PRE4g3-BFR2-TRg-1	PRE4g3-BFR2-TRg-1	PRE4g3	BFR2-TRg-1	0.947226900889723	1.04565215922434	0.939072017924389	0.977317026012819	0.05932026089223	-0.019082338182272
PRE4g3-EOS1-TRg-3	PRE4g3-EOS1-TRg-3	PRE4g3	EOS1-TRg-3	0.766986111226633	0.742961411256706	0.710992962090115	0.740313494857818	0.0280903325629602	-0.0404979213686522
PRE4g3-TAF4-NRg-1	PRE4g3-TAF4-NRg-1	PRE4g3	TAF4-NRg-1	0.814896068687115	0.802062222766405	0.856844938438291	0.824601076630603	0.0286518213816168	0.0203638856409611
PRE4g3-ARL3-NRg-8	PRE4g3-ARL3-NRg-8	PRE4g3	ARL3-NRg-8	1.08571176253614	1.03089061264425	1.02402330031187	1.04687522516409	0.0338082456060027	-0.0145919357989983
PRE4g3-RPN5-NRg-1	PRE4g3-RPN5-NRg-1	PRE4g3	RPN5-NRg-1	1.02881603344801	1.03242050030419	1.02593783550317	1.02905812308512	0.00324810579798354	-0.0252679905060007
PRE4g3-TIM9-NRg-2	PRE4g3-TIM9-NRg-2	PRE4g3	TIM9-NRg-2	1.07090759084801	1.04765591953433	1.05642270633689	1.05832873890641	0.0117424347916849	0.00778832411564445
PRE4g3-NUP57-NRg-3	PRE4g3-NUP57-NRg-3	PRE4g3	NUP57-NRg-3	0.583976765934195	0.666028968385623	0.699950996464362	0.64998557692806	0.0596284189280712	-0.0424116331594443
PRE4g3-VPS4-TRg-1	PRE4g3-VPS4-TRg-1	PRE4g3	VPS4-TRg-1	0.8238864000006	0.905363241856032	0.813928607875435	0.847726083244022	0.0501629439492089	0.00239959574198567
PRE4g3-CDC3-TRg-4	PRE4g3-CDC3-TRg-4	PRE4g3	CDC3-TRg-4	0.766941070918876	0.861443375004339	0.83884686605416	0.822410437325791	0.0493486424471065	-0.0360747369388935
PRE4g3-BBP1-NRg-1	PRE4g3-BBP1-NRg-1	PRE4g3	BBP1-NRg-1	0.847417733895864	0.85686426351372	0.851007487252378	0.851763161553987	0.00476838685436097	-0.0361648152395848
PRE4g3-BBP1-NRg-2	PRE4g3-BBP1-NRg-2	PRE4g3	BBP1-NRg-2	0.807212745371356	0.726158488437831	0.636169115803921	0.723180116537703	0.0855607025934341	-0.0638115013935465
PRE4g3-USE1-NRg-3	PRE4g3-USE1-NRg-3	PRE4g3	USE1-NRg-3	0.907278239089154	0.998966066553387	0.928101465637763	0.944781923760101	0.0480660242651298	0.0606486361227698
PRE4g3-CCT7-TRg-1	PRE4g3-CCT7-TRg-1	PRE4g3	CCT7-TRg-1	1.08554060484462	0.994493664443786	1.07017386369653	1.05006937766164	0.0487393999566404	0.00888349105262076
PRE4g3-SAH1-TRg-3	PRE4g3-SAH1-TRg-3	PRE4g3	SAH1-TRg-3	0.921802124056757	0.906453300260451	0.905281295987614	0.911178906768274	0.00921862016099124	0.0129992729336827
PRE4g3-CHS2-TRg-1	PRE4g3-CHS2-TRg-1	PRE4g3	CHS2-TRg-1	0.973775100717749	0.965477000032173	1.07259498458067	1.00394902844353	0.0595937504209418	0.0113922771513859
PRE4g3-DPM1-TRg-2	PRE4g3-DPM1-TRg-2	PRE4g3	DPM1-TRg-2	0.944373229434877	1.07481330415368	0.993041039629862	1.00407585773947	0.0659164522801066	0.0181396601679421
PRE4g3-BBP1-TRg-1	PRE4g3-BBP1-TRg-1	PRE4g3	BBP1-TRg-1	0.872654800101446	0.853464872201288	0.758722297945663	0.828280656749466	0.0609986663199468	0.00499589923327537
PRE4g3-NRD1-TRg-4	PRE4g3-NRD1-TRg-4	PRE4g3	NRD1-TRg-4	0.752215473323754	0.841443644239822	0.747334263216187	0.780331126926588	0.0529812361341143	0.0110178142802715
PRE4g3-RPB3-NRg-1	PRE4g3-RPB3-NRg-1	PRE4g3	RPB3-NRg-1	0.459197516631998	0.501362647516764	0.503559970843851	0.488040044997538	0.0250025126605041	-0.0518315261426363
PRE4g3-PHO85-NRg-6	PRE4g3-PHO85-NRg-6	PRE4g3	PHO85-NRg-6	0.583305463569706	0.5017626470803	0.467275772266532	0.517447960972179	0.0595839250124779	0.0503142562625813
PRE4g3-SNF6-TRg-6	PRE4g3-SNF6-TRg-6	PRE4g3	SNF6-TRg-6	0.626455631892917	0.581617094648182	0.641134069570794	0.616402265370631	0.0310059705509805	-0.209169561180874
PRE4g3-PRP38-NRg-2	PRE4g3-PRP38-NRg-2	PRE4g3	PRP38-NRg-2	0.766955402879927	0.746055562926148	0.728398982892425	0.747136649566167	0.0193009311123994	0.0547393234364716
PRE4g3-OAR1-NRg-3	PRE4g3-OAR1-NRg-3	PRE4g3	OAR1-NRg-3	1.03642839948809	0.963146911383905	0.942422803596231	0.980666038156075	0.0493908176373943	0.0245494121653617
PRE4g3-ROX3-NRg-1	PRE4g3-ROX3-NRg-1	PRE4g3	ROX3-NRg-1	1.02884082361365	0.901763129072746	0.862641952460328	0.931081968382241	0.0868919555942975	0.00704908953153016
PRE4g3-YPP1-TRg-6	PRE4g3-YPP1-TRg-6	PRE4g3	YPP1-TRg-6	0.853549206844947	0.939246921485506	0.878185224813705	0.890327117714719	0.044120219243205	0.00570870958196734
PRE4g3-CBF2-NRg-8	PRE4g3-CBF2-NRg-8	PRE4g3	CBF2-NRg-8	0.964622428761916	1.03330174524227	0.95943508404164	0.985786419348608	0.0412311385047423	0.0360728059663051
PRE4g3-SPT6-TRg-5	PRE4g3-SPT6-TRg-5	PRE4g3	SPT6-TRg-5	0.772426205644152	0.703347798930115	0.799950089738243	0.75857469810417	0.0497684522884946	-0.0891790244976765
PRE4g3-SEC10-NRg-1	PRE4g3-SEC10-NRg-1	PRE4g3	SEC10-NRg-1	0.783303868800315	0.804713635657767	0.954948888224978	0.847655464227687	0.0935334360216682	0.0109998368297362
PRE4g3-NSL1-NRg-3	PRE4g3-NSL1-NRg-3	PRE4g3	NSL1-NRg-3	0.578131929646484	0.70811898511178	0.633629803436148	0.639960239398137	0.0652243394886917	-0.0332086324059044
PRE4g3-NRD1-NRg-8	PRE4g3-NRD1-NRg-8	PRE4g3	NRD1-NRg-8	0.910404080584775	1.00898510442739	0.881097129236092	0.933495438082753	0.066998071934626	0.0043377491192137
PRE4g3-RPB3-TRg-1	PRE4g3-RPB3-TRg-1	PRE4g3	RPB3-TRg-1	0.640751718562217	0.646855948909832	0.699154936262527	0.662254201244859	0.0321023922888517	-0.0289695891060479
PRE4g3-NRD1-NRg-4	PRE4g3-NRD1-NRg-4	PRE4g3	NRD1-NRg-4	0.873059734887684	0.882230903418781	0.794857836060403	0.850049491455622	0.0480168376926779	-0.0474362176932906
PRE4g3-RVB1-TRg-2	PRE4g3-RVB1-TRg-2	PRE4g3	RVB1-TRg-2	0.855341801582445	0.815606499275866	0.836823687588138	0.835923996148817	0.0198829234737575	-0.0656850220576302
PRE4g3-TIF5-NRg-8	PRE4g3-TIF5-NRg-8	PRE4g3	TIF5-NRg-8	0.898876557471891	0.846139866052538	0.842883612472093	0.862633345332174	0.0314297409550004	0.00243249605378615
PRE4g3-EOS1-NRg-1	PRE4g3-EOS1-NRg-1	PRE4g3	EOS1-NRg-1	0.719671854821949	0.668820344253148	0.69015093231024	0.692881043795113	0.0255354491505845	-0.0733000184772234
PRE4g3-ERG25-NA-26	PRE4g3-ERG25-NA-26	PRE4g3	ERG25-NA-26	1.01861473566243	1.02372906073918	0.956756944825737	0.999700247075783	0.0372778015225118	0.0305469726240213
PRE4g3-MSL5-NRg-4	PRE4g3-MSL5-NRg-4	PRE4g3	MSL5-NRg-4	0.968674968831533	1.0111312616152	0.981719135596978	0.987175122014569	0.0217476444718677	0.0556738411385245
PRE4g3-SEC24-TRg-2	PRE4g3-SEC24-TRg-2	PRE4g3	SEC24-TRg-2	0.857430934827676	0.813638132891098	0.835613845407863	0.835560971042212	0.021896448847656	0.0149073141897403
PRE4g3-RPL30-NRg-5	PRE4g3-RPL30-NRg-5	PRE4g3	RPL30-NRg-5	0.737245700615566	0.694745127402391	0.798241205430221	0.743410677816059	0.0520227330087299	-0.0768179407690721
PRE4g3-SNU71-NRg-3	PRE4g3-SNU71-NRg-3	PRE4g3	SNU71-NRg-3	1.06003433423287	1.06466330596765	1.12737568535073	1.08402444185042	0.0376145527634979	0.0553898262255403
PRE4g3-CDC33-NRg-1	PRE4g3-CDC33-NRg-1	PRE4g3	CDC33-NRg-1	0.93221521982077	0.89008328031227	0.969474020820612	0.930590840317884	0.0397202892259455	-0.0547191882708201
PRE4g3-RPN6-TRg-4	PRE4g3-RPN6-TRg-4	PRE4g3	RPN6-TRg-4	0.947488220412216	1.0322640562786	1.07836221674862	1.01937149781315	0.0663827106790938	-0.0388366090421528
PRE4g3-NAB2-TRg-4	PRE4g3-NAB2-TRg-4	PRE4g3	NAB2-TRg-4	0.79045694097895	0.860581830410332	0.807890385880589	0.81964305242329	0.0365098467209715	0.0277077063482972
PRE4g3-NAB2-TRg-6	PRE4g3-NAB2-TRg-6	PRE4g3	NAB2-TRg-6	0.915636076584801	1.01945616332299	0.981174619791008	0.972088953232933	0.0525029961543591	0.0768177779298637
PRE4g3-YTM1-NRg-1	PRE4g3-YTM1-NRg-1	PRE4g3	YTM1-NRg-1	0.942696130100434	0.95977864967852	0.99596410404151	0.966146294606822	0.0271988867124459	-0.0190016488470032
PRE4g3-OLE1-TRg-8	PRE4g3-OLE1-TRg-8	PRE4g3	OLE1-TRg-8	0.764463911809455	0.666243836460701	0.705868594668806	0.712192114312987	0.0494144308466308	-0.0557444242109828
PRE4g3-OLE1-TRg-1	PRE4g3-OLE1-TRg-1	PRE4g3	OLE1-TRg-1	0.836180986128015	0.693892182421714	0.782016065199259	0.770696411249663	0.0718166195194159	-0.0650418117635823
PRE4g3-UTP7-TRg-4	PRE4g3-UTP7-TRg-4	PRE4g3	UTP7-TRg-4	0.826613523165299	0.875021977344597	0.850267224573613	0.850634241694503	0.0242063139528217	-0.0545577479016934
PRE4g3-ACT1-NRg-6	PRE4g3-ACT1-NRg-6	PRE4g3	ACT1-NRg-6	0.885273506377855	0.874041567923042	0.936513420694153	0.898609498331683	0.0333026967107511	-0.0618867484186205
PRE4g3-RPL18A-NRg-3	PRE4g3-RPL18A-NRg-3	PRE4g3	RPL18A-NRg-3	0.897314101290495	0.784829315319229	0.800429691993639	0.827524369534454	0.0609409380632673	-0.0654188562627319
PRE4g3-BRX1-NRg-1	PRE4g3-BRX1-NRg-1	PRE4g3	BRX1-NRg-1	0.945631435570224	0.959806636330002	0.954608212096473	0.953348761332233	0.00717103488456598	-0.0107960860511354
PRE4g3-NAF1-TRg-8	PRE4g3-NAF1-TRg-8	PRE4g3	NAF1-TRg-8	1.19413405080725	1.06813425662365	1.01875028462917	1.09367286402002	0.0904379992619891	0.0741289097874409
PRE4g3-NAF1-TRg-6	PRE4g3-NAF1-TRg-6	PRE4g3	NAF1-TRg-6	1.01418651421501	1.04168711377743	1.00765734198611	1.02117698999285	0.0180598008223455	0.0332259981516022
PRE4g3-NAF1-TRg-4	PRE4g3-NAF1-TRg-4	PRE4g3	NAF1-TRg-4	0.983294245005299	0.996185278537266	1.04889832690207	1.00945928348155	0.0347580680680773	0.011820330707737
PRE4g3-CDC8-TRg-2	PRE4g3-CDC8-TRg-2	PRE4g3	CDC8-TRg-2	0.940008281294344	1.05148929210341	1.0682964271532	1.01993133351699	0.069723673559151	0.0109440359268798
PRE4g3-NSE4-TRg-1	PRE4g3-NSE4-TRg-1	PRE4g3	NSE4-TRg-1	0.820982076558099	0.86130842967161	0.839076785195379	0.840455763808363	0.0201985117117626	0.0376308908063658
PRE4g3-PAB1-NRg-2	PRE4g3-PAB1-NRg-2	PRE4g3	PAB1-NRg-2	0.564335208480954	0.676134423813465	0.658298705420225	0.632922779238214	0.0600642935481422	-0.0512948712345833
PRE4g3-PRP43-TRg-4	PRE4g3-PRP43-TRg-4	PRE4g3	PRP43-TRg-4	0.828986789007407	0.920265281370172	0.774221450659038	0.841157840345539	0.0737787299308014	-0.0286594602431122
PRE4g3-SEC2-NRg-3	PRE4g3-SEC2-NRg-3	PRE4g3	SEC2-NRg-3	0.912609919738188	0.876838543330435	0.846609255571218	0.87868590621328	0.0330390901786953	-0.026544286625657
PRE4g3-SEC2-NRg-6	PRE4g3-SEC2-NRg-6	PRE4g3	SEC2-NRg-6	0.97421194933424	0.84319154048262	0.90018684254092	0.90586344411926	0.0656944041606352	0.0153401465670778
PRE4g3-MPP10-NRg-5	PRE4g3-MPP10-NRg-5	PRE4g3	MPP10-NRg-5	0.995186108504578	0.960890274157421	0.948637637142629	0.968238006601542	0.0241284463981073	0.0238397713201365
PRE4g3-YDR355C-TRg-2	PRE4g3-YDR355C-TRg-2	PRE4g3	YDR355C-TRg-2	0.937395779165314	1.03620214331692	0.959070431811985	0.977556118098073	0.0519323102443526	0.0365909513662913
PRE4g3-YLR339C-TRg-9	PRE4g3-YLR339C-TRg-9	PRE4g3	YLR339C-TRg-9	0.873195912753078	1.04706439103443	0.874311328053712	0.931523877280407	0.100062574305936	-0.0204202508126093
PRE4g3-SNM1-TRg-2	PRE4g3-SNM1-TRg-2	PRE4g3	SNM1-TRg-2	0.897564074239474	0.915246011423132	1.04871374616489	0.95384127727583	0.0826362616559478	-0.018650789685703
PRE4g3-ALR1-NRg-4	PRE4g3-ALR1-NRg-4	PRE4g3	ALR1-NRg-4	0.898197032968405	0.863593611437285	0.831521005836071	0.864437216747254	0.0333460177679013	0.0595089509028268
PRE4g3-ALR1-NRg-1	PRE4g3-ALR1-NRg-1	PRE4g3	ALR1-NRg-1	0.734305245087905	0.682750659992362	0.743155786291191	0.720070563790486	0.0326215332951057	0.0579870383505706
PRE4g3-ALR1-NRg-3	PRE4g3-ALR1-NRg-3	PRE4g3	ALR1-NRg-3	0.952848106731777	0.910057779396177	0.878468464101335	0.91379145007643	0.037330122314553	0.0100861581990971
PRE4g3-RPL10-TRg-1	PRE4g3-RPL10-TRg-1	PRE4g3	RPL10-TRg-1	1.05064578421463	1.10288518672674	1.10041701972905	1.08464933022347	0.0294737818741298	0.0605595319821932
PRE4g3-RPL28-TRg-2	PRE4g3-RPL28-TRg-2	PRE4g3	RPL28-TRg-2	0.916494190632703	1.00737266022089	0.987602921210818	0.97048992402147	0.0477950317844303	-0.0376106929403204
PRE4g3-UTP25-TRg-1	PRE4g3-UTP25-TRg-1	PRE4g3	UTP25-TRg-1	0.928052386727198	0.961536107538181	0.997330556732861	0.962306350332746	0.0346455071445827	0.019482079611682
PRE4g3-POB3-TRg-1	PRE4g3-POB3-TRg-1	PRE4g3	POB3-TRg-1	0.880395863164268	0.969234428227545	0.935334149897624	0.928321480429813	0.0448325307162569	-0.0115836217148293
PRE4g3-POB3-TRg-3	PRE4g3-POB3-TRg-3	PRE4g3	POB3-TRg-3	0.752886288932319	0.810253905267611	0.831062250439048	0.798067481546326	0.0404876762942928	0.00773062939596936
PRE4g3-POB3-TRg-2	PRE4g3-POB3-TRg-2	PRE4g3	POB3-TRg-2	1.02380186623368	0.987092398815019	1.0414491733447	1.0174478127978	0.0277298617129128	0.0479922460903082
PRE4g3-MED11-TRg-1	PRE4g3-MED11-TRg-1	PRE4g3	MED11-TRg-1	0.638944871592998	0.734340591708023	0.673520536102904	0.682268666467975	0.0482957885610046	-0.0996312149792475
PRE4g3-ISA1-TRg-15	PRE4g3-ISA1-TRg-15	PRE4g3	ISA1-TRg-15	0.218866658787324	0.231329514648239	0.323221324707658	0.257805832714407	0.0569931630863899	-0.085863922557269
PRE4g3-RRP1-NRg-1	PRE4g3-RRP1-NRg-1	PRE4g3	RRP1-NRg-1	0.713408856641072	0.684301616028048	0.753211687450206	0.716974053373109	0.034593098396289	0.0228547650660048
PRE4g3-MES1-NRg-1	PRE4g3-MES1-NRg-1	PRE4g3	MES1-NRg-1	0.875823703905921	0.857377277191674	0.934506708348252	0.889235896481949	0.040275953991267	-0.0220623399258847
PRE4g3-SEC13-NRg-5	PRE4g3-SEC13-NRg-5	PRE4g3	SEC13-NRg-5	0.393680395183367	0.496143045483196	0.424901421105971	0.438241620590845	0.0525178004902951	-0.0369716339227166
PRE4g3-MCM2-NRg-2	PRE4g3-MCM2-NRg-2	PRE4g3	MCM2-NRg-2	1.04619316012773	1.09373561323299	1.00829889086051	1.04940922140708	0.0428090606069834	0.0501022924038727
PRE4g3-ALA1-TRg-4	PRE4g3-ALA1-TRg-4	PRE4g3	ALA1-TRg-4	0.671374954300156	0.65457447663563	0.641418279171193	0.655789236702326	0.0150152365186261	-0.0603296938616728
PRE4g3-MTG2-TRg-5	PRE4g3-MTG2-TRg-5	PRE4g3	MTG2-TRg-5	0.878498013482082	0.913705285568399	0.901395417760604	0.897866238937028	0.0178669899344171	0.0610697623269131
PRE4g3-TIF35-NRg-3	PRE4g3-TIF35-NRg-3	PRE4g3	TIF35-NRg-3	1.00080238047676	1.05379667710992	1.02692477353469	1.02717461037379	0.0264980316768158	0.0178422326476786
PRE4g3-NSE1-TRg-3	PRE4g3-NSE1-TRg-3	PRE4g3	NSE1-TRg-3	0.944802771695057	1.07022139577461	1.04881733110813	1.02128049952593	0.0670907269053786	0.0257657457669541
PRE4g3-NSE1-TRg-4	PRE4g3-NSE1-TRg-4	PRE4g3	NSE1-TRg-4	0.912683197419005	0.995487769989211	0.9106712497732	0.939614072393805	0.0483984973482598	0.0033461871510897
PRE4g3-MOB2-NRg-6	PRE4g3-MOB2-NRg-6	PRE4g3	MOB2-NRg-6	0.649311895865716	0.641126944775286	0.60722706917379	0.632555303271597	0.0223134026534097	-0.0310674504470738
PRE4g3-VRG4-NRg-3	PRE4g3-VRG4-NRg-3	PRE4g3	VRG4-NRg-3	0.715584400675645	0.708939652307834	0.75669428608607	0.727072779689849	0.0258672263898523	-0.0161918002063876
PRE4g3-PRP9-TRg-3	PRE4g3-PRP9-TRg-3	PRE4g3	PRP9-TRg-3	0.91356142370893	1.01096755879319	1.0079789910544	0.977502657852175	0.055394891028896	0.0122256199594456
PRE4g3-HYM1-TRg-5	PRE4g3-HYM1-TRg-5	PRE4g3	HYM1-TRg-5	0.80527467561852	0.853502383105255	0.786534724007007	0.815103927576927	0.0345489144087216	0.0417245608897806
PRE4g3-POP1-TRg-5	PRE4g3-POP1-TRg-5	PRE4g3	POP1-TRg-5	0.982469700852892	0.990860207970662	1.02994546638623	1.0010917917366	0.0253377397968664	-0.0201685326569445
PRE4g3-POP1-TRg-9	PRE4g3-POP1-TRg-9	PRE4g3	POP1-TRg-9	0.927365269377173	0.894103263891537	0.817702907297239	0.879723813521983	0.056227527590456	-0.0725300641209369
PRE4g3-RPL17A-TRg-1	PRE4g3-RPL17A-TRg-1	PRE4g3	RPL17A-TRg-1	0.959236964023921	0.905791842616781	0.999336301442333	0.954788369361012	0.0469306290187709	-0.0179068696873043
PRE4g3-SLD2-TRg-1	PRE4g3-SLD2-TRg-1	PRE4g3	SLD2-TRg-1	0.910944925415569	0.900828523960322	0.864348813569527	0.89204075431514	0.0245095508178915	0.0137378266706386
PRE4g3-CDC48-NRg-7	PRE4g3-CDC48-NRg-7	PRE4g3	CDC48-NRg-7	0.983369178392995	1.03775474184637	1.05560914563325	1.0255776886242	0.0376279641437028	0.0679056921507663
PRE4g3-FHL1-NRg-2	PRE4g3-FHL1-NRg-2	PRE4g3	FHL1-NRg-2	0.942324878006378	0.886781725151637	0.952742034786666	0.927282879314894	0.0354596517927514	0.00190397356906458
PRE4g3-BET3-NRg-7	PRE4g3-BET3-NRg-7	PRE4g3	BET3-NRg-7	0.970190177786899	1.0089149619286	1.02283266611848	1.00064593527799	0.0272780222110475	0.0520488523254189
PRE4g3-MAK21-TRg-1	PRE4g3-MAK21-TRg-1	PRE4g3	MAK21-TRg-1	1.01359737655789	0.892520224954218	0.869372675712808	0.92516342574164	0.0774556324724011	0.0446838851243827
PRE4g3-BRN1-TRg-4	PRE4g3-BRN1-TRg-4	PRE4g3	BRN1-TRg-4	0.620649852109461	0.555672402854168	0.595478728652633	0.590600327872087	0.0327622698170126	-0.0101136935620754
PRE4g3-FBA1-NRg-3	PRE4g3-FBA1-NRg-3	PRE4g3	FBA1-NRg-3	0.965538842153011	0.98048679368046	0.989976840322848	0.978667492052106	0.0123201595950881	0.0457097118133356
PRE4g3-CDC42-TRg-6	PRE4g3-CDC42-TRg-6	PRE4g3	CDC42-TRg-6	0.798259084334784	0.878345097690443	0.676750630424468	0.784451604149898	0.101504025485963	-0.0774980371557438
PRE4g3-CDC42-TRg-7	PRE4g3-CDC42-TRg-7	PRE4g3	CDC42-TRg-7	0.738675227689934	0.770970841478386	0.698542570685754	0.736062879951358	0.03628473333281	0.000507694522824953
PRE4g3-COG4-NRg-1	PRE4g3-COG4-NRg-1	PRE4g3	COG4-NRg-1	0.696238359112813	0.739461577551192	0.667901235160306	0.701200390608104	0.0360372996795735	0.0141351042089545
PRE4g3-ATP3-NRg-3	PRE4g3-ATP3-NRg-3	PRE4g3	ATP3-NRg-3	1.05191534253006	1.11834483428926	1.07742131186613	1.08256049622848	0.0335116062846745	-0.00488075510710217
PRE4g3-ATP3-NRg-2	PRE4g3-ATP3-NRg-2	PRE4g3	ATP3-NRg-2	1.13471899959158	1.17397742288209	1.02392279927534	1.11087307391634	0.0778175343025132	0.0318411724403884
PRE4g3-SMP3-TRg-5	PRE4g3-SMP3-TRg-5	PRE4g3	SMP3-TRg-5	1.09772003061087	1.00037957591402	0.99270627099304	1.03026862583931	0.0585404894611017	0.0742922966213266
PRE4g3-CFT2-NRg-2	PRE4g3-CFT2-NRg-2	PRE4g3	CFT2-NRg-2	0.940153187379324	0.926609979443098	0.905329364799512	0.924030843873978	0.0175545894278527	0.0162842654304554
PRE4g3-FAS2-TRg-5	PRE4g3-FAS2-TRg-5	PRE4g3	FAS2-TRg-5	0.98356149006642	1.02499033548951	1.07917084046243	1.02924088867279	0.047946192471975	-0.0129173624883148
PRE4g3-DBP2-NRg-3	PRE4g3-DBP2-NRg-3	PRE4g3	DBP2-NRg-3	1.05333736619969	1.03655853493347	1.07529654676009	1.05506414929775	0.0194266498648267	0.0106114339084979
PRE4g3-DBP2-NRg-2	PRE4g3-DBP2-NRg-2	PRE4g3	DBP2-NRg-2	0.988996102879282	0.973541343164069	1.07213645837641	1.01155796813992	0.0530285537136666	0.0506019322593835
PRE4g3-MPS2-NRg-4	PRE4g3-MPS2-NRg-4	PRE4g3	MPS2-NRg-4	0.823262317277513	0.798941776033703	0.777453603308061	0.799885898873092	0.0229189461981927	-0.0128525340536042
PRE4g3-ARC35-TRg-2	PRE4g3-ARC35-TRg-2	PRE4g3	ARC35-TRg-2	0.875491122516045	0.907090796235266	0.904275339098091	0.895619085949801	0.0174880783311311	-0.0179157381263814
PRE4g3-ARC35-TRg-5	PRE4g3-ARC35-TRg-5	PRE4g3	ARC35-TRg-5	-0.0671690632368742	0.0756268034712374	0.0927394946041937	0.0337324116128523	0.0878011490220401	-0.142377903754303
PRE4g3-MRD1-TRg-1	PRE4g3-MRD1-TRg-1	PRE4g3	MRD1-TRg-1	0.984824231062719	0.915530067681903	0.894838151568914	0.931730816771179	0.047129840111723	0.055305234391252
PRE4g3-RLP7-TRg-1	PRE4g3-RLP7-TRg-1	PRE4g3	RLP7-TRg-1	0.960669078165079	0.97913479231096	0.879362751124096	0.939722207200045	0.0530819517639247	-0.018359688622767
PRE4g3-SPC34-TRg-1	PRE4g3-SPC34-TRg-1	PRE4g3	SPC34-TRg-1	1.02710905249791	0.995150892662348	1.03687438669135	1.01971144395054	0.0218232891119146	0.0797655974208451
PRE4g3-CDC45-TRg-2	PRE4g3-CDC45-TRg-2	PRE4g3	CDC45-TRg-2	1.00600276395785	1.00111607074476	1.01655247583029	1.0078904368443	0.00788943167698275	0.0323782735438392
PRE4g3-GCD6-TRg-3	PRE4g3-GCD6-TRg-3	PRE4g3	GCD6-TRg-3	0.938443548797635	0.983628611209281	1.04280620523814	0.98829278841502	0.0523374333205667	-0.0412132269506382
PRE4g3-GCD6-TRg-4	PRE4g3-GCD6-TRg-4	PRE4g3	GCD6-TRg-4	1.03604360222338	0.98115019651537	1.01805685913532	1.01175021929136	0.0279848490642174	-0.0460572517487687
PRE4g3-YPT6-NRg-2	PRE4g3-YPT6-NRg-2	PRE4g3	YPT6-NRg-2	0.414417135588026	0.348697187857287	0.422538719484203	0.395217680976505	0.0404920639297022	0.0794765542798857
PRE4g3-RPS13-TRg-2	PRE4g3-RPS13-TRg-2	PRE4g3	RPS13-TRg-2	0.969674815200638	0.936570902517954	0.925610120687781	0.943951946135458	0.0229408844487405	-0.0292851973541823
PRE4g3-IPI3-TRg-3	PRE4g3-IPI3-TRg-3	PRE4g3	IPI3-TRg-3	1.04225118617174	1.02106239573057	1.02625305202022	1.02985554464084	0.0110442145443308	0.0361795390695554
PRE4g3-TIF5-NRg-9	PRE4g3-TIF5-NRg-9	PRE4g3	TIF5-NRg-9	0.959967655102839	0.9360595439415	0.90409042705735	0.933372542033896	0.028035355142222	-0.00716566149002706
PRE4g3-TIF5-NRg-7	PRE4g3-TIF5-NRg-7	PRE4g3	TIF5-NRg-7	1.06865504823529	1.10058416939452	0.964494481155228	1.04457789959501	0.071167988774808	-0.00547420732850967
PRE4g3-TIF5-NRg-6	PRE4g3-TIF5-NRg-6	PRE4g3	TIF5-NRg-6	0.924338389211383	0.969362929594646	0.890590135857153	0.928097151554394	0.0395206841927848	-0.0141387955604977
PRE4g3-NAB3-TRg-3	PRE4g3-NAB3-TRg-3	PRE4g3	NAB3-TRg-3	0.816693569198095	0.829654731120507	0.799378415416849	0.815242238578484	0.0151902466593685	0.067822956394432
PRE4g3-GCD2-TRg-1	PRE4g3-GCD2-TRg-1	PRE4g3	GCD2-TRg-1	1.02483412180738	1.00228308468254	1.10930342730966	1.04547354459986	0.0564165557608008	0.0256770770878989
PRE4g3-UBA1-TRg-2	PRE4g3-UBA1-TRg-2	PRE4g3	UBA1-TRg-2	1.13105335039223	1.05058740390581	1.05138076372054	1.07767383933953	0.0462297145256	0.043685979388645
PRE4g3-SLD3-TRg-6	PRE4g3-SLD3-TRg-6	PRE4g3	SLD3-TRg-6	0.87118454211201	0.823735932067925	0.867660396192126	0.854193623457354	0.0264359248882353	0.00916876697052382
PRE4g3-LCB1-TRg-5	PRE4g3-LCB1-TRg-5	PRE4g3	LCB1-TRg-5	1.03722597156659	1.06798721274759	1.11430987044679	1.07317435158699	0.0388028565140192	-0.0203524353948381
PRE4g3-TOA2-TRg-6	PRE4g3-TOA2-TRg-6	PRE4g3	TOA2-TRg-6	0.852457828910491	0.944906453107438	0.865966519410504	0.887776933809478	0.0499345337533884	0.0531206158355383
PRE4g3-TOA2-TRg-1	PRE4g3-TOA2-TRg-1	PRE4g3	TOA2-TRg-1	0.939432725937769	0.909784825840973	0.903822350024828	0.917679967267857	0.0190728776480665	-0.0262730878543701
PRE4g3-TOA2-TRg-3	PRE4g3-TOA2-TRg-3	PRE4g3	TOA2-TRg-3	0.904872651251897	0.889610371132533	0.90092101987291	0.89846801408578	0.00792131470491161	0.0256703141494087
PRE4g3-LSM2-TRg-1	PRE4g3-LSM2-TRg-1	PRE4g3	LSM2-TRg-1	1.01550340165763	0.999977159945969	1.11769003250684	1.04439019803681	0.0639524459690329	-0.0135328860979536
PRE4g3-YML6-TRg-13	PRE4g3-YML6-TRg-13	PRE4g3	YML6-TRg-13	0.898995568359802	0.968403292476694	0.899280761945798	0.922226540927431	0.0399904941401969	0.0186087184149736
PRE4g3-YML6-TRg-12	PRE4g3-YML6-TRg-12	PRE4g3	YML6-TRg-12	0.890440446097132	0.86647148265652	0.909433539899496	0.888781822884383	0.0215290005308794	-0.0649811420079788
PRE4g3-UTP15-NRg-1	PRE4g3-UTP15-NRg-1	PRE4g3	UTP15-NRg-1	0.835754124304504	0.839972509856053	0.894337740314245	0.856688124824934	0.032673672184729	-0.080092014074209
PRE4g3-TIF6-NRg-8	PRE4g3-TIF6-NRg-8	PRE4g3	TIF6-NRg-8	0.844018787373402	0.845489136288629	0.919307635056698	0.869605186239576	0.0430498611530521	0.0598924966696336
PRE4g3-SUP35-NRg-1	PRE4g3-SUP35-NRg-1	PRE4g3	SUP35-NRg-1	0.846403130102482	0.880132681563671	0.943394841573971	0.889976884413375	0.049239509246658	0.0185941175398683
PRE4g3-MPP10-NRg-1	PRE4g3-MPP10-NRg-1	PRE4g3	MPP10-NRg-1	1.03783726482215	1.1150182137159	1.01484781018852	1.05590109624219	0.0524714583358265	0.0469100577935613
PRE4g3-SWI3-TRg-7	PRE4g3-SWI3-TRg-7	PRE4g3	SWI3-TRg-7	0.823961463068327	0.831574482866428	0.728376077070248	0.794637341001668	0.0575100499126327	-0.165428797462641
PRE4g3-SSN3-NRg-2	PRE4g3-SSN3-NRg-2	PRE4g3	SSN3-NRg-2	0.985300262626466	0.945420152837959	1.00262423031004	0.977781548591489	0.0293338527202418	0.00617149421395735
PRE4g3-SEC13-NRg-7	PRE4g3-SEC13-NRg-7	PRE4g3	SEC13-NRg-7	0.827739676639115	0.778615401169626	0.800114086010923	0.802156387939888	0.0246257356839822	-0.0137924495769103
PRE4g3-RPS15-NRg-3	PRE4g3-RPS15-NRg-3	PRE4g3	RPS15-NRg-3	0.627257238237751	0.636163587301338	0.566497962396	0.609972929311696	0.0379128648963817	-0.117429778794157
PRE4g3-RPL3-TRg-2	PRE4g3-RPL3-TRg-2	PRE4g3	RPL3-TRg-2	0.987092689677332	1.037988015266	0.981234185059353	1.00210496333423	0.0312133878494996	-0.0144016410288872
PRE4g3-FBA1-NRg-2	PRE4g3-FBA1-NRg-2	PRE4g3	FBA1-NRg-2	1.02051355351241	1.01924129962789	0.956503777935804	0.99875287702537	0.0365943224817272	0.0224949891289423
PRE4g3-FBA1-NRg-1	PRE4g3-FBA1-NRg-1	PRE4g3	FBA1-NRg-1	1.01023584929431	1.07676229237806	1.02065741106087	1.03588518424441	0.0357820585551058	0.0570493153120468
PRE4g3-FBA1-NRg-5	PRE4g3-FBA1-NRg-5	PRE4g3	FBA1-NRg-5	0.912267343566828	0.941442432712927	0.974586974451501	0.942765583577085	0.031180877867011	-0.0328311832512194
PRE4g3-DAM1-TRg-2	PRE4g3-DAM1-TRg-2	PRE4g3	DAM1-TRg-2	0.563671986355605	0.704596029609003	0.587405085429802	0.618557700464803	0.0754503847528998	-0.066998364785448
PRE4g3-NHP2-TRg-2	PRE4g3-NHP2-TRg-2	PRE4g3	NHP2-TRg-2	1.06603994255125	0.952873523508087	1.06341496802231	1.02744281136055	0.064592233596129	0.0255996134978913
PRE4g3-HCA4-NRg-6	PRE4g3-HCA4-NRg-6	PRE4g3	HCA4-NRg-6	0.902101537231968	0.936054825048483	0.903547309481858	0.91390122392077	0.0191991952056332	-0.0168094600463575
PRE4g3-PRE3-TRg-4	PRE4g3-PRE3-TRg-4	PRE4g3	PRE3-TRg-4	0.744512656760664	0.731135887872637	0.775814500303012	0.750487681645437	0.0229307717697455	-0.028878820165176
PRE4g3-DBP5-NRg-4	PRE4g3-DBP5-NRg-4	PRE4g3	DBP5-NRg-4	0.998266359604086	1.00494812745617	1.01982066300549	1.00767838335525	0.0110334818500702	0.0816260201367744
PRE4g3-SPT6-NRg-4	PRE4g3-SPT6-NRg-4	PRE4g3	SPT6-NRg-4	0.816864104458003	0.835098915072816	0.798126656381215	0.816696558637345	0.0184866987829405	0.0316141083940246
PRE4g3-SPT6-NRg-2	PRE4g3-SPT6-NRg-2	PRE4g3	SPT6-NRg-2	0.904687155382577	0.869157661965572	0.77585199874343	0.849898938697193	0.0665417028111273	-0.0206160378095269
PRE4g3-RPL18A-TRg-4	PRE4g3-RPL18A-TRg-4	PRE4g3	RPL18A-TRg-4	0.909103609536532	0.957384007402177	0.999918285697948	0.955468634212219	0.0454376258448692	-0.0142648801999679
PRE4g3-KSH1-TRg-1	PRE4g3-KSH1-TRg-1	PRE4g3	KSH1-TRg-1	0.958283846485872	1.01900646736216	1.03096660074107	1.00275230486304	0.0389723496910497	0.02496382442417
PRE4g3-KSH1-TRg-3	PRE4g3-KSH1-TRg-3	PRE4g3	KSH1-TRg-3	0.88927984638563	0.821592632031822	0.966014431949519	0.89229563678899	0.0722581159226049	0.0487893312341157
PRE4g3-IPI3-NRg-1	PRE4g3-IPI3-NRg-1	PRE4g3	IPI3-NRg-1	0.908741478876526	0.948539225078434	0.996901307538717	0.951394003831225	0.0441491921639824	-0.000768180833416565
PRE4g3-PGA2-TRg-8	PRE4g3-PGA2-TRg-8	PRE4g3	PGA2-TRg-8	0.98001709840148	1.02863333743819	1.00712432640968	1.00525825408312	0.0243617803939801	0.0773959218212155
PRE4g3-RPL18A-TRg-2	PRE4g3-RPL18A-TRg-2	PRE4g3	RPL18A-TRg-2	0.994414165442231	0.918015309869041	0.93950917397614	0.950646216429138	0.0393982432244535	-0.0466261583815781
PRE4g3-RPL33A-NRg-6	PRE4g3-RPL33A-NRg-6	PRE4g3	RPL33A-NRg-6	0.880263982035545	0.855181708760157	0.772755064536256	0.836066918443986	0.0562456508726728	-0.0974769067709854
PRE4g3-TAF12-NRg-2	PRE4g3-TAF12-NRg-2	PRE4g3	TAF12-NRg-2	0.951217337287327	0.90033812758799	0.935939117578257	0.929164860817858	0.0261073056997296	-0.0432917244449591
PRE4g3-USE1-TRg-5	PRE4g3-USE1-TRg-5	PRE4g3	USE1-TRg-5	1.09992435721976	1.01701372823011	1.00657442673742	1.04117083739576	0.0511490647294286	0.0232169473241162
PRE4g3-YNL114C-TRg-1	PRE4g3-YNL114C-TRg-1	PRE4g3	YNL114C-TRg-1	1.06354021874097	0.994344466630153	1.05004285379948	1.0359758463902	0.0366800156847673	-0.00846948617462195
PRE4g3-SMC5-TRg-7	PRE4g3-SMC5-TRg-7	PRE4g3	SMC5-TRg-7	0.677692644079594	0.791706970342873	0.786017413397026	0.751805675939831	0.0642467811115654	-0.053902156098266
PRE4g3-SMC5-TRg-6	PRE4g3-SMC5-TRg-6	PRE4g3	SMC5-TRg-6	1.04626044280015	0.975563732971051	0.904443638579714	0.975422604783638	0.0709085074423248	-0.0266559679369249
PRE4g3-RSC58-TRg-1	PRE4g3-RSC58-TRg-1	PRE4g3	RSC58-TRg-1	0.986088922919429	1.03492127480466	1.03971984252297	1.02024334674902	0.0296757487417785	0.0710671356085076
PRE4g3-CTF13-TRg-2	PRE4g3-CTF13-TRg-2	PRE4g3	CTF13-TRg-2	0.963664458502427	0.880822717834127	0.853343643817989	0.899276940051514	0.0574289933430493	0.0533839966092321
PRE4g3-NAB2-NRg-2	PRE4g3-NAB2-NRg-2	PRE4g3	NAB2-NRg-2	0.881024715454732	0.848538451651447	0.890230968409974	0.873264711838718	0.0219027334026012	0.0649214831734479
PRE4g3-MCM7-TRg-4	PRE4g3-MCM7-TRg-4	PRE4g3	MCM7-TRg-4	0.997133062311432	0.868508025130597	0.874093031386727	0.913244706276252	0.0727030967870977	0.0167983355053577
PRE4g3-BCP1-NRg-5	PRE4g3-BCP1-NRg-5	PRE4g3	BCP1-NRg-5	0.642505078806024	0.676876772659603	0.656459866544079	0.658613906003235	0.0172867940661288	0.0667145992656148
PRE4g3-STU2-TRg-3	PRE4g3-STU2-TRg-3	PRE4g3	STU2-TRg-3	0.770013033206944	0.8697789002193	0.856081851771802	0.831957928399349	0.0540812334765193	-0.0447947292786282
PRE4g3-SEC21-NRg-6	PRE4g3-SEC21-NRg-6	PRE4g3	SEC21-NRg-6	0.795348179092981	0.8301521536901	0.773817668491458	0.799772667091513	0.0284266710359453	0.109168904261855
PRE4g3-SEC21-NRg-3	PRE4g3-SEC21-NRg-3	PRE4g3	SEC21-NRg-3	0.56521261169454	0.543136159607214	0.560374772648542	0.556241181316765	0.011604196101609	0.0559256426873462
PRE4g3-RPL1B-TRg-3	PRE4g3-RPL1B-TRg-3	PRE4g3	RPL1B-TRg-3	0.8808556848906	0.91068755829469	0.883748946444198	0.891764063209829	0.0164519524760572	-0.0484274868246013
PRE4g3-SEC20-NRg-2	PRE4g3-SEC20-NRg-2	PRE4g3	SEC20-NRg-2	1.03162955923511	1.09777519552669	0.990183484969873	1.03986274657722	0.0542663162145084	0.0301317777974079
PRE4g3-VMA3-NRg-2	PRE4g3-VMA3-NRg-2	PRE4g3	VMA3-NRg-2	0.927029127093653	0.856152755026604	0.869156214886242	0.884112699002166	0.0377311190157291	0.00732055931762132
PRE4g3-SEC23-NRg-5	PRE4g3-SEC23-NRg-5	PRE4g3	SEC23-NRg-5	0.921523072567907	0.789375494788919	0.780927932348208	0.830608833235012	0.0788472543143179	-0.0300268820408093
PRE4g3-CDC28-TRg-4	PRE4g3-CDC28-TRg-4	PRE4g3	CDC28-TRg-4	0.934476563966033	0.796469906223683	0.850822471759031	0.860589647316249	0.0695198366229212	0.0218659314724141
PRE4g3-RPN12-NRg-11	PRE4g3-RPN12-NRg-11	PRE4g3	RPN12-NRg-11	0.822645756201115	0.822653947635868	0.704062125887403	0.783120609908129	0.0684666556691389	0.1010695978922
PRE4g3-PUP3-TRg-3	PRE4g3-PUP3-TRg-3	PRE4g3	PUP3-TRg-3	0.901097399905632	0.778190654124792	0.814529884955706	0.83127264632871	0.0631407719576184	0.0238011780424962
PRE4g3-SEC31-TRg-2	PRE4g3-SEC31-TRg-2	PRE4g3	SEC31-TRg-2	0.993744506135273	1.01354181615382	1.02036533590766	1.00921721939892	0.0138272827143276	0.0162164603270432
PRE4g3-SED5-TRg-6	PRE4g3-SED5-TRg-6	PRE4g3	SED5-TRg-6	0.82072135054387	0.865644411783883	0.835029651770692	0.840465138032815	0.0229494823682972	0.0290382104037226
PRE4g3-SED5-TRg-5	PRE4g3-SED5-TRg-5	PRE4g3	SED5-TRg-5	0.930392050381443	0.958179586661755	0.897180334934307	0.928583990659169	0.0305397935126718	0.113502258299194
PRE4g3-RPL33A-TRg-1	PRE4g3-RPL33A-TRg-1	PRE4g3	RPL33A-TRg-1	1.00166994338223	0.939662392727884	0.939203511151898	0.960178615754005	0.0359332762817402	-0.0417756003865684
PRE4g3-RPL33A-TRg-2	PRE4g3-RPL33A-TRg-2	PRE4g3	RPL33A-TRg-2	0.997412418979156	1.01590049290769	1.01595788188231	1.00975693125638	0.0106906997383515	0.0235650083097699
PRE4g3-MRPL11-TRg-2	PRE4g3-MRPL11-TRg-2	PRE4g3	MRPL11-TRg-2	1.13382494012271	1.04966262404703	1.03354509831923	1.07234422082966	0.0538502812665789	-0.00221082347922552
PRE4g3-RTP1-NRg-2	PRE4g3-RTP1-NRg-2	PRE4g3	RTP1-NRg-2	0.829274026624736	0.802131189755704	0.883852796230146	0.838419337536862	0.0416213019372352	-0.0482226574165645
PRE4g3-NUG1-TRg-2	PRE4g3-NUG1-TRg-2	PRE4g3	NUG1-TRg-2	1.00083873783843	0.952563979302688	0.975968186591183	0.976456967910768	0.0241410906610469	-0.0209456160669369
PRE4g3-VPH2-TRg-4	PRE4g3-VPH2-TRg-4	PRE4g3	VPH2-TRg-4	1.00492539510112	0.854064517754068	0.921308183543526	0.926766032132903	0.0755783842239217	0.00385899103805776
PRE4g3-COP1-NRg-3	PRE4g3-COP1-NRg-3	PRE4g3	COP1-NRg-3	0.958931260699327	0.905702758220377	0.978400964403663	0.947678327774456	0.0376328137418083	0.0754633377561682
PRE4g3-CRM1-NRg-1	PRE4g3-CRM1-NRg-1	PRE4g3	CRM1-NRg-1	0.949805000632328	1.02839897399396	0.956950650542477	0.978384875056256	0.0434605872897811	0.0177849077108683
PRE4g3-RPL5-NRg-4	PRE4g3-RPL5-NRg-4	PRE4g3	RPL5-NRg-4	0.56618380137372	0.549126670490877	0.487605137712317	0.534305203192305	0.0413328987050866	-0.0256038556190764
PRE4g3-SNU13-NRg-4	PRE4g3-SNU13-NRg-4	PRE4g3	SNU13-NRg-4	0.915303523644602	0.905896365757844	0.903842374650486	0.908347421350977	0.00611107512691556	0.00902211804919661
PRE4g3-PFS2-TRg-3	PRE4g3-PFS2-TRg-3	PRE4g3	PFS2-TRg-3	0.913573778000407	0.905869876125475	0.897470543380187	0.905638065835356	0.00805411964875224	0.0168892819410565
PRE4g3-MPP10-TRg-2	PRE4g3-MPP10-TRg-2	PRE4g3	MPP10-TRg-2	0.99046332958332	1.01465562269182	1.02397857659075	1.00969917628863	0.0172986333622916	0.0471194101143628
PRE4g3-TSR4-NRg-2	PRE4g3-TSR4-NRg-2	PRE4g3	TSR4-NRg-2	1.07843161623099	0.965114260339418	1.04032796170988	1.02795794609343	0.0576625420123643	0.0513623323893985
PRE4g3-RSC2-TRg-1	PRE4g3-RSC2-TRg-1	PRE4g3	RSC2-TRg-1	0.955126426321006	0.998732595757952	1.03074467127993	0.994867897786296	0.0379569711709992	0.109113445686912
PRE4g3-SEC65-TRg-2	PRE4g3-SEC65-TRg-2	PRE4g3	SEC65-TRg-2	0.965723607623123	0.872730778309981	0.94265891684582	0.927037767592975	0.0484244959075523	0.00679040581531154
PRE4g3-SMI1-NRg-1	PRE4g3-SMI1-NRg-1	PRE4g3	SMI1-NRg-1	0.991607198309097	0.871144578440244	1.05310298547069	0.971951587406679	0.0925579426749819	0.00868081513705143
PRE4g3-RTT105-NRg-4	PRE4g3-RTT105-NRg-4	PRE4g3	RTT105-NRg-4	0.967293326071757	1.09703207748871	1.00146929247566	1.02193156534538	0.0672462962775926	0.0539400026622795
PRE4g3-VMA5-TRg-3	PRE4g3-VMA5-TRg-3	PRE4g3	VMA5-TRg-3	1.02069220323664	0.988411946747928	0.996316684433986	1.00180694480618	0.0168259014308317	0.0490563259266438
PRE4g3-VMA5-TRg-5	PRE4g3-VMA5-TRg-5	PRE4g3	VMA5-TRg-5	0.958999015108279	0.946613542939966	0.929568044063563	0.945060200703936	0.0147768456794882	-0.0562285361205308
PRE4g3-RRP1-TRg-3	PRE4g3-RRP1-TRg-3	PRE4g3	RRP1-TRg-3	1.06310833575807	0.99600114213009	1.03347901217025	1.03086283001947	0.0336300039539154	0.00614311311781224
PRE4g3-CLC1-TRg-2	PRE4g3-CLC1-TRg-2	PRE4g3	CLC1-TRg-2	0.997470727223772	0.910938096824057	0.939963191861675	0.949457338636501	0.0440406420049693	-0.0155036665162603
PRE4g3-GCD6-NRg-1	PRE4g3-GCD6-NRg-1	PRE4g3	GCD6-NRg-1	0.937599456945462	1.00066619645895	0.962555232127307	0.96694029517724	0.0317612183594949	-0.0167619605854805
PRE4g3-GCD6-NRg-2	PRE4g3-GCD6-NRg-2	PRE4g3	GCD6-NRg-2	0.980831134785346	1.01655457485141	0.951424914712319	0.982936874783024	0.0326158514094243	-0.00863857239671373
PRE4g3-PXR1-TRg-1	PRE4g3-PXR1-TRg-1	PRE4g3	PXR1-TRg-1	1.01884649493288	0.93977686405796	0.881346810396267	0.946656723129036	0.0690075369618819	0.00586731301784704
PRE4g3-CDC14-NRg-1	PRE4g3-CDC14-NRg-1	PRE4g3	CDC14-NRg-1	1.02616629448949	1.07115281152323	0.999271557407864	1.03219688780686	0.0363181045088988	0.0388415799426608
PRE4g3-PCF11-TRg-6	PRE4g3-PCF11-TRg-6	PRE4g3	PCF11-TRg-6	0.705337889130878	0.749471842372348	0.710562476031509	0.721790735844911	0.0241144525338647	0.0664043814019674
PRE4g3-PCF11-TRg-5	PRE4g3-PCF11-TRg-5	PRE4g3	PCF11-TRg-5	0.683058067838443	0.722871043879986	0.671390174154177	0.692439761957535	0.0269922604710981	0.00581551601323227
PRE4g3-PCF11-TRg-4	PRE4g3-PCF11-TRg-4	PRE4g3	PCF11-TRg-4	0.557081021684603	0.512489264661995	0.510328516222311	0.526632934189636	0.0263909403494978	-0.00875333912770027
PRE4g3-SEC31-NRg-1	PRE4g3-SEC31-NRg-1	PRE4g3	SEC31-NRg-1	0.633263403132237	0.612980823898351	0.66428924720362	0.636844491411402	0.0258409891541627	-0.0198206481046214
PRE4g3-RRP5-NRg-1	PRE4g3-RRP5-NRg-1	PRE4g3	RRP5-NRg-1	1.00542178100311	1.0830752505564	1.04990463155439	1.04613388770464	0.0389638193110124	0.0502110465205905
PRE4g3-PRE10-TRg-5	PRE4g3-PRE10-TRg-5	PRE4g3	PRE10-TRg-5	1.01086539142345	0.962694619375539	0.977051300108305	0.983537103635766	0.024731660992958	-0.0761814281506353
PRE4g3-PRE10-TRg-1	PRE4g3-PRE10-TRg-1	PRE4g3	PRE10-TRg-1	0.893008072029933	0.931207087340449	0.97002734588253	0.931414168417637	0.0385100545069039	-0.0888144472125909
PRE4g3-RPS5-TRg-2	PRE4g3-RPS5-TRg-2	PRE4g3	RPS5-TRg-2	0.779192715540219	0.722737125713137	0.766656485503719	0.756195442252358	0.0296459689521371	-0.0444054625007585
PRE4g3-NSP1-TRg-4	PRE4g3-NSP1-TRg-4	PRE4g3	NSP1-TRg-4	0.994595067511747	1.03840721495324	0.955309038899275	0.996103773788087	0.0415696266743533	-0.00800127939070683
[truncated: 13,201 more rows]
