# Supplementary material for: Improved discovery of genetic interactions using CRISPRiSeq across multiple environments
Source: Genome Res. 2019 Apr;29(4):668–81. doi: 10.1101/gr.246603.118 (PMC6442382; doi:10.1101/gr.246603.118)
Supplement: Supplemental Material [file supp_gr.246603.118_Supplemental_CRISPRiSeq-master.zip › CRISPRiSeq-master/final_fitness_GI_estimates/ura_sig.txt]

strain	gi_score_method1	zscore_method1	gi_score_method2	qval_method2
1	PRE7g7-RPL15A-NRg-4	-0.148301732496098	-1.94318765049628	-0.148892109012543	0.359176526485904
2	PRE7g7-RPL15A-NRg-5	0.110929075557524	1.37482244953424	0.112679185493824	0.582694212668801
3	PRE7g7-KRE33-TRg-1	0.00425791400708375	0.00949093641741845	0.00699214728272705	0.972138379239644
4	PRE7g7-PMI40-NRg-1	0.0242577526147912	0.265477742143176	0.0276881365826527	0.878421139688011
5	PRE7g7-NOP19-NRg-3	-0.036070836277725	-0.506694627217152	-0.0338153165349459	0.862985808803841
6	PRE7g7-SRP14-NRg-4	0.08520395211152	1.04555518358213	0.0873595855573498	0.761990229495965
7	PRE7g7-SEC27-TRg-2	0.139294109093183	1.73787909571633	0.131978915625011	0.444779387587444
8	PRE7g7-GPI14-TRg-3	0.0957438564870211	1.18046009489974	0.0971436173745924	0.6135310184888
9	PRE7g7-PAH1-TRg-7	0.116463375064944	1.4456584037948	0.117763425350848	0.522189308814195
10	PRE7g7-PAH1-TRg-6	0.148544573865403	1.85627989759113	0.149276333275953	0.477401278436639
11	PRE7g7-PAH1-TRg-5	0.0449984182677378	0.530946721831724	0.047539691831254	0.827413618445776
12	PRE7g7-PAH1-TRg-3	0.0232433182709278	0.25249354700052	0.0256523843811168	0.814798311041601
13	PRE7g7-COG3-TRg-1	0.0266522914146796	0.296126506395383	0.0257854087552358	0.904304404636658
14	PRE7g7-HTS1-NRg-5	0.0315218592904132	0.358454265645071	0.0359263828862832	0.532347389716776
15	PRE7g7-MSN5-TRg-7	NA	NA	NA	NA
16	PRE7g7-ERG26-TRg-1	0.0178053768470828	0.182890922593471	0.0168773500387596	0.933322270421069
17	PRE7g7-SMD2-TRg-5	-0.0190826168817828	-0.28925487165534	-0.0147816371277847	0.887425386590697
18	PRE7g7-SMD2-TRg-4	-0.00432779802986671	-0.100401400332396	-0.000830181781050543	0.99261627871442
19	PRE7g7-SMD2-TRg-1	-0.10605790394574	-1.40249015066419	-0.101803573832688	0.561105369946386
20	PRE7g7-PRE7-TRg-4	-0.173372094111857	-2.26407432934851	-0.174114363098716	0.269347205244516
21	PRE7g7-PRE7-TRg-7	-0.182207166118397	-2.37715833495841	-0.17726575495637	0.323381081383026
22	PRE7g7-SEC6-TRg-3	0.132907598321876	1.65613531147149	0.133894485899419	0.384308845674151
23	PRE7g7-ESF2-NRg-1	-0.0840730602652275	-1.12109638451721	-0.0819518406668027	0.307602697236456
24	PRE7g7-ESF2-NRg-3	0.0585858937063567	0.704858847006015	0.0598354964788181	0.340325433262608
25	PRE7g7-AFG2-TRg-2	0.0238368861032361	0.260090884976818	0.0274238608716628	0.881744428706147
26	PRE7g7-RRP36-TRg-3	0.0335390765496081	0.384273524128346	0.0320841756497148	0.69612472269271
27	PRE7g7-RRP36-TRg-5	0.0260823749195892	0.288831892375228	0.027726085463943	0.816718868287051
28	PRE7g7-GCR1-NRg-2	0.0246598115491976	0.270623872787077	0.0272822407382759	0.624146467214967
29	PRE7g7-PRE4-NRg-4	-0.0983907117145495	-1.30435435633876	-0.0963685214678845	0.632263713825718
30	PRE7g7-PRE4-NRg-9	-0.0221374313581346	-0.328354797170976	-0.021642754270041	0.755534825975304
31	PRE7g7-DSN1-NRg-2	-0.00590431282283188	-0.120579912466741	-0.00205811235164614	0.986026979914514
32	PRE7g7-GPI11-TRg-3	-0.0624812179047318	-0.844732816589855	-0.0626187765579475	0.723295595658053
33	PRE7g7-POP3-TRg-1	0.104671132879765	1.29472426534804	0.107665754411965	0.677193897519915
34	PRE7g7-MNE1-TRg-5	-0.0618188534408306	-0.836254920009481	-0.0624410386505493	0.558404455203369
35	PRE7g7-RRP12-NRg-1	0.003791138832823	0.00351647391325378	0.00538901384198021	0.978555619487347
36	PRE7g7-RSC6-TRg-2	0.0001080361090815	-0.0436251915723407	0.000523034824476391	0.996882227720978
37	PRE7g7-CDC25-TRg-1	-0.181507351668088	-2.36820109939021	-0.181636027778984	0.444437803185537
38	PRE7g7-CDC25-TRg-9	-0.158246665070222	-2.07047725381473	-0.165025049572551	0.620683919253318
39	PRE7g7-YPP1-NRg-3	0.0790318714756035	0.96655598575554	0.0772159306374963	0.685563161036479
40	PRE7g7-NFS1-NRg-9	0.136375229237364	1.7005190577058	0.132350591871224	0.550560037133167
41	PRE7g7-NFS1-NRg-8	-0.134549659945664	-1.76716877387705	-0.138892277124869	0.454312593921717
42	PRE7g7-UBA2-TRg-1	0.0644233860129525	0.779575500391321	0.0667702735734794	0.764210773341484
43	PRE7g7-ARP2-NRg-3	-0.136450925771203	-1.79150391852806	-0.144708874188438	0.620244366593102
44	PRE7g7-MAK16-TRg-1	-0.0354970139014325	-0.499350020090949	-0.0340817202143309	0.233632814201552
45	PRE7g7-CEP3-NRg-1	0.117903817468636	1.46409526506081	0.117673988846529	0.290646810572121
46	PRE7g7-GUK1-TRg-5	-0.010808161744991	-0.183346450035771	-0.010414026916234	0.917521136407885
47	PRE7g7-GUK1-TRg-2	0.0394967428398426	0.460528337636162	0.0412774499602703	0.553432431022782
48	PRE7g7-GPI12-NRg-6	0.0244237815751595	0.267602820452871	0.0226084751280828	0.827413618445776
49	PRE7g7-RPS5-NRg-5	-0.0498780701899824	-0.683419538574438	-0.0473825981138397	0.616214412627627
50	PRE7g7-RPS5-NRg-2	-0.0356268191640197	-0.501011455224895	-0.0326302341054062	0.70072864845429
51	PRE7g7-RPC19-NRg-1	-0.00340137632051485	-0.0885437179388701	-0.00116335488774351	0.990762915060894
52	PRE7g7-TIM54-TRg-1	-0.0914817431320533	-1.2159234028204	-0.0872702391536031	0.467281997341419
53	PRE7g7-TEN1-TRg-2	0.0449944519220701	0.53089595481416	0.0465579123258683	0.733775728676194
54	PRE7g7-SAH1-NRg-4	-0.100118025166546	-1.32646300740024	-0.0988390833452703	0.297355592039161
55	PRE7g7-SAH1-NRg-5	-0.0998214205095938	-1.32266663283013	-0.0992636978126967	0.621387071373563
56	PRE7g7-SAH1-NRg-3	0.0373830120484439	0.433473759643427	0.040005110308823	0.689659861404356
57	PRE7g7-ATP15-NRg-5	-0.0982369325321855	-1.30238606837141	-0.104262008839144	0.471967894074744
58	PRE7g7-SCD5-TRg-5	-0.148178470284807	-1.94160996277819	-0.144830162898821	0.666691883026284
59	PRE7g7-ARB1-NRg-2	0.0198822153762318	0.209473300157265	0.0217698623842019	0.817258126152916
60	PRE7g7-ARB1-NRg-4	-0.00243105086333895	-0.0761240920024328	0.000718398755778356	0.997741376047869
61	PRE7g7-PUP2-TRg-1	-0.0163530089385598	-0.254317408810014	-0.0127417943820856	0.955510024026526
62	PRE7g7-CCT8-TRg-2	NA	NA	NA	NA
63	PRE7g7-MCM4-TRg-1	-0.0684844749545015	-0.921571166451786	-0.0677545991429706	0.358446601483368
64	PRE7g7-LSM4-TRg-1	-0.0807969477323922	-1.07916396701483	-0.0743984585593361	0.483244516431488
65	PRE7g7-NOP53-NRg-1	-0.170960977065681	-2.2332133727684	-0.172301677973266	0.511133058672424
66	PRE7g7-ATP3-TRg-4	0.0168896510659349	0.171170142129451	0.0222688516470117	0.919510782189531
67	PRE7g7-AFG2-NRg-3	0.0768709834483432	0.938897821383343	0.0805233582221361	0.369178646897179
68	PRE7g7-PRO3-NRg-3	0.0140336400118524	0.134614789799243	0.0162975260126187	0.447629888774773
69	PRE7g7-NRD1-NRg-10	0.0824398198058135	1.0101758281073	0.0791532667204904	0.19838207758109
70	PRE7g7-SEC61-TRg-2	0.025400319951318	0.280101968295249	0.0295221643591305	0.803156391066365
71	PRE7g7-RHO3-TRg-4	0.0418445012955605	0.490578339512839	0.0445754860415728	0.84723158786127
72	PRE7g7-SNF2-TRg-6	-0.324714693131253	-4.20117538566799	-0.321070185504553	0.275169675244889
73	PRE7g7-SMD2-NRg-3	-0.0115691527251703	-0.193086711146035	-0.0122345577716522	0.948905991312688
74	PRE7g7-RSC4-TRg-2	0.0971633300289182	1.19862856640243	0.0947271084513932	0.805442136706885
75	PRE7g7-RSC4-TRg-1	-0.0545430589516104	-0.743128798996945	-0.0613563016286799	0.83122521246175
76	PRE7g7-TIF34-TRg-2	-0.072770252460672	-0.976426733807869	-0.0736574063671454	0.702299853533918
77	PRE7g7-BET1-NRg-1	0.0740211734194277	0.902421838724854	0.0725888253753616	0.549073463066446
78	PRE7g7-CDC8-NRg-2	0.000205066237244367	-0.0423832599220523	0.00449242243621606	0.979627410206149
79	PRE7g7-PRP42-TRg-2	0.170144411993587	2.13274580689584	0.174307979458921	0.317297980110546
80	PRE7g7-RRB1-TRg-2	-0.00950523749209509	-0.166669744581113	-0.00592968322281417	0.940871430542353
81	PRE7g7-SPC24-TRg-1	0.110761674163609	1.37267980483881	0.112052005451591	0.299035621537098
82	PRE7g7-ILS1-NRg-1	-0.0326657881117007	-0.463111905353237	-0.0283084434211468	0.755453498296553
83	PRE7g7-GFA1-TRg-2	0.0277969131097594	0.310777027193834	0.030383257441632	0.659213556614723
84	PRE7g7-SEC21-NRg-10	0.0459897080413796	0.54363467935381	0.0388885847191984	0.870280649424401
85	PRE7g7-RPC10-NRg-1	-0.0966153871409453	-1.28163118963539	-0.100021520189412	0.714972119938591
86	PRE7g7-RPB10-TRg-3	-0.0389007806241513	-0.542916340193584	-0.0415900489387808	0.545650153914275
87	PRE7g7-RPB10-TRg-2	0.0684442398993204	0.831040192824622	0.0681091415768637	0.797583615247628
88	PRE7g7-YNL181W-TRg-1	0.0121506796647857	0.110513945087021	0.0145349559538764	0.92547875460373
89	PRE7g7-RAD3-NRg-1	0.0410604155527692	0.480542478291694	0.0439563340962993	0.843739954981183
90	PRE7g7-NOP10-TRg-1	0.0453389905608717	0.535305857680172	0.0475440556686866	0.728404922013824
91	PRE7g7-BFR2-TRg-3	0.0878906043616665	1.07994283745779	0.0874796500207856	0.394118798852861
92	PRE7g7-MCM2-TRg-6	0.109552811680796	1.35720703770269	0.112368434526228	0.557444057312749
93	PRE7g7-MCM2-TRg-4	0.0625417785224354	0.755491971490167	0.0648208768760008	0.752719842489029
94	PRE7g7-MPP10-TRg-1	-0.0638113921186517	-0.861758306383003	-0.0637770449284843	0.697460993584924
95	PRE7g7-RET2-TRg-4	0.227071074241255	2.86137540812641	0.217920808118069	0.39468632590624
96	PRE7g7-RET2-TRg-1	0.145583938266913	1.81838540930845	0.142083657244071	0.615302764057511
97	PRE7g7-RPS2-NRg-1	-0.0373125791757319	-0.522588245372197	-0.036254162272074	0.60091860970944
98	PRE7g7-RPS2-NRg-2	-0.102873687300753	-1.3617339493929	-0.103368047105095	0.267589282324878
99	PRE7g7-ORC4-NRg-3	0.0103066615151692	0.0869115388336656	0.0105528493570711	0.957654140460273
100	PRE7g7-TIP20-TRg-7	-0.137769079713445	-1.80837555553213	-0.135613009153759	0.425535665647257
101	PRE7g7-SMT3-TRg-1	-0.0965378932629363	-1.28063931111657	-0.0936151395044848	0.3833017849678
102	PRE7g7-MSS18-NRg-6	0.0525471616327522	0.627566436578264	0.0529724753502691	0.538619672192415
103	PRE7g7-YEF3-NRg-9	0.0224972245048518	0.242943961941564	0.0140699774099076	0.912740543032022
104	PRE7g7-ASK1-NRg-1	-0.0302110613973952	-0.431692769286679	-0.0267399041632534	0.820814739500301
105	PRE7g7-SMC1-TRg-1	0.050044743908301	0.595536882118414	0.051816815134191	0.675537609909453
106	PRE7g7-NIP1-NRg-1	-0.0114998669073841	-0.192199891230881	-0.00915041296297814	0.963418609767654
107	PRE7g7-RPP1-NRg-1	0.0416436447295878	0.488007487230432	0.0451980542099606	0.790422214253596
108	PRE7g7-YDJ1-TRg-6	0.166542998830974	2.0866497223384	0.165426234873489	0.206145160527602
109	PRE7g7-SUB2-NRg-1	-0.0448563040800298	-0.619143726613974	-0.0411544175120863	0.5777075873028
110	PRE7g7-TIM10-NRg-8	0.0618559353098016	0.746713559990229	0.0609320780712605	0.6503968074474
111	PRE7g7-TIM10-NRg-4	0.00497547845544299	0.0186753620840865	0.00824465134529658	0.951657583860834
112	PRE7g7-TIM10-NRg-7	0.00638068912878609	0.0366612768055291	0.00476060573562235	0.985758700576659
113	PRE7g7-SKI6-TRg-4	0.0488151420757241	0.579798662845255	0.0514976668361496	0.4845183774174
114	PRE7g7-TUB4-TRg-1	0.0652058430420804	0.789590514983835	0.067209716504733	0.193074325560502
115	PRE7g7-CDC37-NRg-2	-0.00832606546972636	-0.151576998818103	-0.00611160899771379	0.971660243968263
116	PRE7g7-ISD11-TRg-3	-0.101027440650413	-1.33810301957028	-0.100817671829003	0.746153295920412
117	PRE7g7-YOS1-TRg-4	0.0516077347621409	0.615542295357042	0.0554178333651714	0.793748751600068
118	PRE7g7-SSC1-TRg-6	-0.114192918878019	-1.50661381525431	-0.112869998294337	0.342578896053058
119	PRE7g7-MTR3-TRg-5	0.126973549383131	1.5801827869214	0.128631472685301	0.668063791990313
120	PRE7g7-MTR3-TRg-6	-0.0408419806168079	-0.567762619963238	-0.0367964335010362	0.802142278537714
121	PRE7g7-TFA1-TRg-2	0.118918839100861	1.47708697716771	0.119682620188189	0.424109968936044
122	PRE7g7-CDC3-NRg-3	0.0214675526264225	0.229764734835042	0.0207457247349819	0.598642484896571
123	PRE7g7-ERG25-TA-18	-0.043263685311706	-0.598759092555728	-0.0446776557050051	0.724616441680004
124	PRE7g7-RPB11-TRg-4	-0.0511092626039638	-0.699178116404532	-0.0498573416897959	0.736120637573905
125	PRE7g7-RPB11-TRg-1	-0.0253916527041151	-0.370007019662466	-0.0325347591674599	0.897894430033805
126	PRE7g7-RPB11-TRg-2	-0.0310106146134644	-0.44192660555926	-0.0330844608277026	0.664618477328809
127	PRE7g7-DED1-TRg-3	-0.00296518600690443	-0.0829607246327833	0.00024830299867203	0.996119302779675
128	PRE7g7-DED1-TRg-1	-0.0484019089147459	-0.6645254956276	-0.0437871508088617	0.713305179545164
129	PRE7g7-DED1-TRg-6	-0.0245159033710837	-0.358797915490357	-0.0209985657370222	0.2014104663333
130	PRE7g7-DED1-TRg-4	0.0392744417966308	0.457683007977383	0.0417168567385645	0.512862169978098
131	PRE7g7-RPL10-NRg-5	-0.0426788608625038	-0.591273665018133	-0.0406765010316177	0.845763651489547
132	PRE7g7-RPL10-NRg-4	0.109592659169706	1.35771706338851	0.113023458576921	0.423945196802003
133	PRE7g7-EFB1-NRg-1	0.0780566371350393	0.954073528843169	0.0806906547705148	0.340653354365454
134	PRE7g7-EFB1-NRg-5	-0.000165162298685462	-0.0471219791767505	0.00258554024095348	0.996575304138518
135	PRE7g7-EFB1-NRg-4	-0.0268675779783488	-0.388898041927786	-0.0239135292176826	0.889466267344843
136	PRE7g7-RPT3-NRg-1	-0.310599465794684	-4.02050832985541	-0.306740584962921	0.268770869808645
137	PRE7g7-SAC6-TRg-8	-0.00774997793448029	-0.14420339891769	-0.00780527028492269	0.917226978408501
138	PRE7g7-SAC6-TRg-4	-0.0859564269300922	-1.14520242987117	-0.0812957542730122	0.499147496616497
139	PRE7g7-SAC6-TRg-5	-0.025896184464372	-0.376464745458592	-0.0251950205853291	0.874502510408532
140	PRE7g7-SAC6-TRg-3	-0.0659016392224316	-0.888512306241178	-0.0623456447113424	0.288286883470203
141	PRE7g7-DIM1-TRg-5	0.0120274409786727	0.108936558478123	0.0128076576939288	0.965922531182498
142	PRE7g7-DIM1-TRg-7	-0.0369564717017988	-0.518030267853715	-0.033971148792003	0.608025378500153
143	PRE7g7-RPC17-NRg-1	0.0502171834267507	0.597744012004543	0.054467779635377	0.577102654479294
144	PRE7g7-RPC17-NRg-2	0.0648712595792678	0.785308032831151	0.0673698595956246	0.473264126471317
145	PRE7g7-YDR341C-TRg-1	-0.0432628036661354	-0.598747807982996	-0.0413601000313193	0.443798379895732
146	PRE7g7-RAP1-NRg-8	0.0600898773339364	0.724109000581734	0.0644317221234581	0.56652019078004
147	PRE7g7-RAP1-NRg-5	0.0235735679058672	0.256720558567886	0.0242029679704068	0.933813132411367
148	PRE7g7-RAP1-NRg-2	0.0401608296108857	0.469028278789614	0.0442794390046686	0.193074325560502
149	PRE7g7-SEC26-NRg-3	0.0167842472394155	0.169821031799552	0.0173299467744498	0.934806806969853
150	PRE7g7-SPP41-TRg-3	0.129804151134615	1.61641291431678	0.125608107497355	0.486421719754022
151	PRE7g7-TAP42-NRg-1	-0.076018309510464	-1.01800005673813	-0.0720168591991501	0.201983044077313
152	PRE7g7-PGA2-TRg-6	0.0689220602783216	0.837156027803612	0.0707555366087601	0.746137572711153
153	PRE7g7-BRL1-TRg-1	0.237215365903172	2.9912166968398	0.234327380852593	0.565897340075582
154	PRE7g7-FOL2-TRg-1	0.0665319900828583	0.806564459201594	0.0704855154632462	0.764734766191397
155	PRE7g7-NAB3-NRg-5	0.00847484457866832	0.0634653013191043	0.00974534278971913	0.974740502169952
156	PRE7g7-SNF4-TRg-4	-0.00763893335063515	-0.142782090032692	-0.0166363861499768	0.814617573701858
157	PRE7g7-HRR25-TRg-2	-0.0976209156959325	-1.29450139563586	-0.100429476470519	0.760384858177923
158	PRE7g7-TRS23-TRg-4	0.0501899603233914	0.597395571429217	0.0474703802230355	0.726989042152885
159	PRE7g7-CTR86-TRg-4	0.00455415150512473	0.0132826115577607	0.00564700886335342	0.980896285156074
160	PRE7g7-RPB5-TRg-5	-0.0948004197762051	-1.25840061726381	-0.104332383220023	0.360673437361171
161	PRE7g7-SPN1-NRg-2	-0.0709011971314868	-0.952503865587401	-0.076696101214297	0.760580229765321
162	PRE7g7-SPN1-NRg-1	-0.0294098110844879	-0.421437211118882	-0.0337574082109856	0.677503227573881
163	PRE7g7-SEC61-NRg-1	-0.0161482664643869	-0.251696819064869	-0.0134568143818777	0.619531594757177
164	PRE7g7-SEC61-NRg-7	0.105221031229961	1.30176265825218	0.107550646310382	0.458661332899865
165	PRE7g7-TUS1-TRg-3	0.115850624477581	1.4378155372276	0.113791363781179	0.787466363758138
166	PRE7g7-OLE1-NRg-2	-0.137047700653783	-1.79914230496334	-0.136963474634163	0.529486609815984
167	PRE7g7-AFG2-TRg-1	0.0666474835109478	0.808042710817462	0.0655318805302878	0.582672742948875
168	PRE7g7-TOA2-NRg-1	0.136708667801259	1.70478688578939	0.135524635491846	0.441127522960636
169	PRE7g7-USO1-TRg-1	0.113164164081476	1.40343033897692	0.108163038896571	0.532846516665101
170	PRE7g7-UTP22-NRg-2	0.0287345144704456	0.322777802903778	0.0310142168951921	0.728914144601727
171	PRE7g7-RIB1-TRg-3	-0.0217745037817356	-0.32370952613582	-0.0178599543575054	0.920378959892775
172	PRE7g7-RIB1-TRg-7	0.12603362689334	1.56815230205046	0.130542266854921	0.382479129117327
173	PRE7g7-RIB1-TRg-4	0.00806756287429367	0.0582523221257007	0.010039156985102	0.959995089417977
174	PRE7g7-COG1-TRg-1	0.0532703260944862	0.63682253930013	0.0406599368213424	0.741477593785707
175	PRE7g7-RPL32-NRg-2	-0.0199877154005278	-0.300839629073901	-0.0174997358671689	0.922786021351006
176	PRE7g7-GLC7-NRg-3	-0.171802931246748	-2.24398991779991	-0.169504021765316	0.2550514701738
177	PRE7g7-GLC7-NRg-4	-0.0389938470213061	-0.544107538292497	-0.0412632011557686	0.820528516084769
178	PRE7g7-HSF1-TRg-2	0.078434908189941	0.958915187865631	0.0792264336731108	0.465373212233561
179	PRE7g7-DAM1-NRg-5	-0.0497223249754963	-0.68142608648988	-0.0464256700992503	0.562087547124731
180	PRE7g7-SEC18-TRg-4	0.101713355506407	1.25686636075665	0.100570583461069	0.546192810126308
181	PRE7g7-SEC18-TRg-5	0.162364167894472	2.0331630115661	0.15992216666379	0.386688438545908
182	PRE7g7-PAB1-NRg-3	0.222629391256708	2.80452433739715	0.22029588252204	0.511382856537106
183	PRE7g7-POP8-TRg-2	-0.0326219498841246	-0.462550800433042	-0.0289349810954361	0.735422647503202
184	PRE7g7-PAB1-NRg-4	-0.00215348572721374	-0.0725714127048036	-0.00612771420420273	0.931890356140455
185	PRE7g7-BIG1-TRg-4	-0.0587470331866673	-0.796937330000334	-0.0597199293668441	0.857840546967472
186	PRE7g7-BIG1-TRg-5	0.0640635290836896	0.774969531930916	0.0643650948920032	0.428534784950602
187	PRE7g7-BIG1-TRg-6	-0.0892383608405414	-1.18720935776783	-0.0870821184678568	0.678519815555725
188	PRE7g7-RPO41-NRg-1	0.0308380081676553	0.349701351787091	0.0307038059728658	0.867001571054287
189	PRE7g7-RVB2-NRg-2	0.0687946461178041	0.835525197445685	0.0711500643771481	0.525079169795522
190	PRE7g7-PET117-NRg-8	0.0738341960806357	0.900028632827581	0.0708307433076351	0.68354422776833
191	PRE7g7-VPS45-NRg-9	0.00522357947040619	0.0218509170254785	-0.00360459561599519	0.982961575767498
192	PRE7g7-YCG1-NRg-1	0.0202881600942251	0.214669166668923	0.0206890922184812	0.911477069014031
193	PRE7g7-NOC4-NRg-1	-0.0195814102994282	-0.295639149859009	-0.0154061886082319	0.897159052476211
194	PRE7g7-NMD3-NRg-2	0.0248566548662509	0.273143357716396	0.0250867583437213	0.546186777325697
195	PRE7g7-DRS1-TRg-2	0.00299035914756762	-0.00673306048246901	0.00596014350532921	0.962165344130091
196	PRE7g7-HTB1-NRg-2	0.0291674487789866	0.328319121156706	0.0258532161151824	0.865755249014424
197	PRE7g7-IPI1-TRg-2	-0.0532158422278503	-0.726141163432215	-0.0517343168990211	0.735531318840144
198	PRE7g7-SEC18-NRg-1	-0.15111241055544	-1.97916276571832	-0.159192202314879	0.636803383828303
199	PRE7g7-SEC18-NRg-2	-0.0863991543650903	-1.15086909469358	-0.0946667920991179	0.472669129512892
200	PRE7g7-JIP5-NRg-2	0.0277759744768525	0.310509024343449	0.0313019970530919	0.623624610016082
201	PRE7g7-YPT1-TRg-3	-0.0112546123839676	-0.189060769797422	-0.0179691639890714	0.933732099143562
202	PRE7g7-YPT1-TRg-2	-0.0684722683933739	-0.921414929261414	-0.0781226482339897	0.300189346444298
203	PRE7g7-CLF1-NRg-2	0.00280541586881267	-0.00910023154307363	0.00633343937920509	0.954020468235553
204	PRE7g7-SNF2-NRg-7	0.166111643497252	2.08112861408457	0.164445431749417	0.418684424784088
205	PRE7g7-SNF2-NRg-4	-0.162844745286365	-2.12933012208475	-0.158756492668019	0.24948258067754
206	PRE7g7-RPL25-NRg-1	-0.137893636329483	-1.80996981091074	-0.139546819136273	0.481749744914741
207	PRE7g7-NOP56-TRg-1	0.0312802599267441	0.355361928222548	0.0353469976166553	0.863616790505157
208	PRE7g7-NOP56-TRg-2	-0.0487365433909039	-0.66880863072272	-0.045071740963441	0.49346100858296
209	PRE7g7-TRS31-TRg-1	-0.00503016199269901	-0.109391268242282	-0.011273007201134	0.870872628615194
210	PRE7g7-DBF4-TRg-2	0.0153241958386835	0.1511331862824	0.0132375919604203	0.882221697470238
211	PRE7g7-DBF4-TRg-1	0.00964398057411853	0.0784295915218745	0.0100752814715224	0.883182490556293
212	PRE7g7-RPC19-TRg-4	-0.0210038107837204	-0.313845084595723	-0.0179439884031201	0.791009963706701
213	PRE7g7-RPC19-TRg-6	0.029081763198886	0.3272223934092	0.0325904960502368	0.569200019652855
214	PRE7g7-RPC19-TRg-3	0.0556271561529956	0.666988652644853	0.057170585444844	0.543940558741759
215	PRE7g7-ROK1-NRg-1	0.112498425830092	1.39490925979403	0.115912214525662	0.267288802997046
216	PRE7g7-CDC33-TRg-4	-0.040822990916013	-0.567519562359448	-0.0382448122758209	0.555392974104452
217	PRE7g7-DHR2-TRg-3	0.0290520496056137	0.326842075948765	0.0263436378432774	0.83401317777615
218	PRE7g7-RRP42-NRg-5	0.120446798139252	1.49664400266125	0.123281539382505	0.453136754869051
219	PRE7g7-CLF1-TRg-1	-0.0374554810643838	-0.524417310032453	-0.0351385116243933	0.637109575745244
220	PRE7g7-ERG11-NA-16	-0.0706445338373632	-0.94921871823704	-0.0663209133561826	0.643832330599088
221	PRE7g7-VAS1-NRg-4	-0.00932429265720913	-0.164353751377188	-0.00735818490757497	0.948741134233096
222	PRE7g7-PIK1-NRg-2	-0.0635310056250054	-0.858169515278983	-0.0564015302954954	0.674151609656302
223	PRE7g7-SAR1-NRg-7	-0.0710647755198591	-0.954597577939112	-0.0736000999510099	0.708279646477764
224	PRE7g7-SAR1-NRg-4	0.091596406951659	1.12737504860057	0.0896739329136396	0.542796635339007
225	PRE7g7-RPS3-TRg-1	0.00555054246529174	0.026035861428931	0.00552260281540754	0.990779011406558
226	PRE7g7-YTM1-TRg-2	-0.037423001976609	-0.524001595781181	-0.033475111081872	0.661377682768924
227	PRE7g7-SUI3-NRg-5	0.105146685201902	1.30081107046118	0.103453069522113	0.376041636287747
228	PRE7g7-SUI3-NRg-2	0.0989483469747457	1.22147579007716	0.103374455716782	0.632534490760276
229	PRE7g7-RRP7-TRg-4	-0.0662292408646719	-0.89270542497541	-0.0628403931513477	0.526078536969805
230	PRE7g7-RRP7-TRg-6	-0.0272238758312719	-0.393458456191408	-0.0251014556813383	0.906821347734885
231	PRE7g7-NIP7-TRg-2	-0.0368149886672965	-0.516219363737085	-0.0337330939640697	0.638235402636154
232	PRE7g7-MDM35-TRg-1	0.0756771391242822	0.923617278322739	0.0728085903142252	0.565746001960176
233	PRE7g7-ALA1-NRg-1	-0.105379183157072	-1.3938029022279	-0.102366703483247	0.523517204401111
234	PRE7g7-DOA4-NRg-2	0.0360885603364943	0.416905497998529	0.0390850057551535	0.666456932239939
235	PRE7g7-RPS13-NRg-1	-0.0545070661751728	-0.742668111485901	-0.0569996923192692	0.58784414156532
236	PRE7g7-YSF3-TRg-2	0.0296032276878819	0.333896848711356	0.0333115256107006	0.924965594663546
237	PRE7g7-RPS2-NRg-11	-0.085156086595541	-1.13495851891999	-0.084327879209863	0.146842861343617
238	PRE7g7-SSL1-TRg-10	-0.0740986538349944	-0.993429532240625	-0.0717000988072692	0.628734095152786
239	PRE7g7-NIP7-TRg-1	0.0786479200605742	0.961641621284151	0.0813559565621569	0.53676555219849
240	PRE7g7-LST8-NRg-1	-0.156952730231718	-2.05391560786233	-0.160859140117384	0.615247068427079
241	PRE7g7-TAF4-TRg-3	-0.111157269769722	-1.46775919578564	-0.115415270822625	0.302236186881444
242	PRE7g7-HAS1-TRg-2	-0.0910489523055832	-1.21038392105815	-0.0910444797146207	0.446193096535848
243	PRE7g7-GLC7-TRg-2	-0.298584910744859	-3.8667287104421	-0.312927029649278	0.294454216827824
244	PRE7g7-CDC45-NRg-1	0.0240595049613781	0.262940282489862	0.024168221171009	0.734498710686956
245	PRE7g7-SEC22-NRg-8	0.19425078556572	2.44129397517876	0.187598267935633	0.543302160221134
246	PRE7g7-YOS1-TRg-2	-0.118316680086531	-1.55939566415063	-0.11912368038343	0.319769225102087
247	PRE7g7-RBA50-TRg-3	0.0154835649669934	0.153173022447459	0.0165807198580862	0.920467657109348
248	PRE7g7-SPP41-NRg-2	0.0387660701444816	0.451176133701655	0.0383702960058775	0.766544633933895
249	PRE7g7-PRP46-TRg-2	-0.0704831346462687	-0.94715289839792	-0.066184678081983	0.612811838042501
250	PRE7g7-PGA2-NRg-1	0.10267435813233	1.26916665964052	0.103567444642812	0.381060360832073
251	PRE7g7-CBF5-TRg-3	-0.0289390577178702	-0.415411829966123	-0.0252441392106315	0.624165376455081
252	PRE7g7-TCP1-NRg-3	0.132554405377922	1.65161463831502	0.131800949341111	0.376102036507021
253	PRE7g7-TCP1-NRg-2	0.135565243202413	1.69015168715664	0.135962625665244	0.224535337825192
254	PRE7g7-ERG26-NRg-2	-0.0116040118138342	-0.19353288808439	-0.0147211100399915	0.8471638892912
255	PRE7g7-ERG26-NRg-4	-0.051269639715871	-0.701230854198768	-0.0533189352105868	0.820940617920146
256	PRE7g7-MES1-TRg-5	0.0310739610230221	0.352721417045215	0.0332504414493056	0.864832541533497
257	PRE7g7-HTS1-TRg-2	0.0120453172927587	0.109165365351558	0.015268666931713	0.793408826594789
258	PRE7g7-SSS1-TRg-3	0.0035206429799568	5.42775077988715e-05	-0.000257856343371462	0.974087273353429
259	PRE7g7-SSS1-TRg-2	0.0142879266081284	0.137869516739614	0.0140611065924344	0.91296625860876
260	PRE7g7-SYS1-TRg-7	0.114690751951039	1.42296981427241	0.111591565651713	0.666442216358411
261	PRE7g7-SYS1-TRg-2	0.0695648992342593	0.845384008746576	0.0646913737177823	0.606696386126992
262	PRE7g7-SYS1-TRg-1	0.0179161672048865	0.184308977526597	0.0142058382786773	0.971541851680547
263	PRE7g7-BFR2-TRg-1	-0.0250372312657871	-0.365470622461573	-0.0218877809168079	0.700461211259303
264	PRE7g7-EOS1-TRg-3	-0.0348023392210963	-0.490458570718488	-0.0372105720365035	0.815423670785115
265	PRE7g7-TAF4-NRg-1	-0.0247268760567541	-0.361498248476011	-0.0259641288579776	0.881136939391656
266	PRE7g7-ARL3-NRg-8	-0.127003993310609	-1.67058843956202	-0.122479786775628	0.422950954846047
267	PRE7g7-RPN5-NRg-1	-0.0262246904244547	-0.380669438958021	-0.0222472187840492	0.935291828914627
268	PRE7g7-TIM9-NRg-2	-0.0196022925894183	-0.295906431551409	-0.0144503793181607	0.927847856298624
269	PRE7g7-NUP57-NRg-3	0.0162306979321658	0.162735908676611	0.0119811691985234	0.94320753749901
270	PRE7g7-VPS4-TRg-1	-0.0800345328861258	-1.06940548121093	-0.0810019990123911	0.628435975450817
271	PRE7g7-CDC3-TRg-4	-0.0932034659782546	-1.23796049723847	-0.0930440037589845	0.471721824771919
272	PRE7g7-BBP1-NRg-1	-0.0306902921104689	-0.43782665575705	-0.0298883070949202	0.801380248151149
273	PRE7g7-BBP1-NRg-2	0.00541676819021197	0.0243236251435466	0.00326971086925298	0.989903023572117
274	PRE7g7-USE1-NRg-3	0.102449116672281	1.26628369428236	0.103006643349977	0.560901444154669
275	PRE7g7-CCT7-TRg-1	0.0565541344617788	0.678853459201393	0.0606507453161444	0.543999206737373
276	PRE7g7-SAH1-TRg-3	0.0292782004715005	0.329736681195637	0.0295249119203483	3.92938343380756e-05
277	PRE7g7-CHS2-TRg-1	-0.0033662359312171	-0.088093940508925	-8.31106734177448e-05	0.979545672882449
278	PRE7g7-DPM1-TRg-2	-0.0731921027344803	-0.981826182583676	-0.0698455600821499	0.301483449992232
279	PRE7g7-BBP1-TRg-1	-0.0602683996104233	-0.81640997369485	-0.0609305212297959	0.717133789496857
280	PRE7g7-NRD1-TRg-4	0.0926132212868293	1.14038970630766	0.0907899951509777	0.573903770671498
281	PRE7g7-RPB3-NRg-1	-0.106140591172774	-1.40354850116081	-0.113830423117058	0.703557401732715
282	PRE7g7-PHO85-NRg-6	0.0318830187717817	0.363076906047652	0.0225388104912538	0.8212683918191
283	PRE7g7-SNF6-TRg-6	-0.32085423155959	-4.15176362561628	-0.321721698982242	0.28045064951947
284	PRE7g7-PRP38-NRg-2	-0.00604788110686172	-0.122417506617034	-0.00980780811645125	0.758788896922139
285	PRE7g7-OAR1-NRg-3	-0.0864725680510857	-1.15180874902496	-0.0843946358979212	0.390913158299354
286	PRE7g7-ROX3-NRg-1	-0.0143568000102176	-0.228767045272048	-0.0126409400938477	0.929335710748214
287	PRE7g7-YPP1-TRg-6	0.157382043193367	1.96939458758133	0.158508407205446	0.444152990097473
288	PRE7g7-CBF2-NRg-8	0.0326820418563338	0.373303956931793	0.0343772142133428	0.781669690225031
289	PRE7g7-SPT6-TRg-5	0.0667604585143109	0.809488727998152	0.0660907251772203	0.719305660016202
290	PRE7g7-SEC10-NRg-1	0.0316537288340638	0.360142122428006	0.0307005055888195	0.898104421978904
291	PRE7g7-NSL1-NRg-3	0.0096069899386737	0.077956131970774	0.00514582693730962	0.975594945773777
292	PRE7g7-NRD1-NRg-8	0.0815646573336064	0.998974235427199	0.0830698130773168	0.538818987878152
293	PRE7g7-RPB3-TRg-1	-0.0551937964451323	-0.751457876826026	-0.0596389539980819	0.785658142161393
294	PRE7g7-NRD1-NRg-4	-0.0784639673099616	-1.04930311574133	-0.0776812418870109	0.450190024710908
295	PRE7g7-RVB1-TRg-2	-0.160655398138606	-2.1013076968056	-0.159991443283485	0.36955246223033
296	PRE7g7-TIF5-NRg-8	-0.0953482470982571	-1.26541250216009	-0.0957090824059849	0.688887844656668
297	PRE7g7-EOS1-NRg-1	-0.135475673613743	-1.77902123356933	-0.137076273628428	0.277832260684174
298	PRE7g7-ERG25-NA-26	0.0758729188686171	0.926123150113063	0.0778757152993014	0.371258247680524
299	PRE7g7-MSL5-NRg-4	-0.0713610072053108	-0.958389178681546	-0.069830333303912	0.72833240180867
300	PRE7g7-SEC24-TRg-2	-0.0863185997886654	-1.1498380409381	-0.0873050356236416	0.785460507531763
301	PRE7g7-RPL30-NRg-5	-0.0682023937363342	-0.917960683816888	-0.0697297202978224	0.699415552619385
302	PRE7g7-SNU71-NRg-3	0.0619487550695358	0.747901601267393	0.0658492962771256	0.684249057633318
303	PRE7g7-CDC33-NRg-1	-0.0226035195365273	-0.334320466510293	-0.0203184121521059	0.538103672219953
304	PRE7g7-RPN6-TRg-4	0.0214490965377914	0.229528507170033	0.0253262497142722	0.841024608093802
305	PRE7g7-NAB2-TRg-4	0.0587519781158795	0.706984635034034	0.0573589047055457	0.806282663863527
306	PRE7g7-NAB2-TRg-6	-0.00413480731058735	-0.0979312265108935	-0.00301196690185139	0.986167194980061
307	PRE7g7-YTM1-NRg-1	-0.0979887021849223	-1.29920885804854	-0.0954363465365901	0.450674890182035
308	PRE7g7-OLE1-TRg-8	-0.184472788860775	-2.40615704540688	-0.187191972037996	0.418743731011075
309	PRE7g7-OLE1-TRg-1	0.0157603827967747	0.156716136639708	0.0149265845245488	0.948576166848549
310	PRE7g7-UTP7-TRg-4	0.0406747296270759	0.475605913048935	0.0420529925892092	0.603940664509033
311	PRE7g7-ACT1-NRg-6	-0.0592426284585732	-0.803280673718072	-0.0567589034754263	0.562011986194394
312	PRE7g7-RPL18A-NRg-3	-0.204578932188387	-2.66350449239658	-0.203642260998897	0.292077634756254
313	PRE7g7-BRX1-NRg-1	0.0204203049869079	0.216360547766259	0.0231309539527899	0.807142318674449
314	PRE7g7-NAF1-TRg-8	-0.045106806168592	-0.622350013961411	-0.0412976121861403	0.799673091108302
315	PRE7g7-NAF1-TRg-6	0.0540970739039769	0.647404451236696	0.05651993506704	0.75195587956092
316	PRE7g7-NAF1-TRg-4	0.0381451603860428	0.443228834284677	0.0416210075368761	0.772551871987876
317	PRE7g7-CDC8-TRg-2	0.0639895500387357	0.774022641319454	0.067740336001796	0.388114756683752
318	PRE7g7-NSE4-TRg-1	0.110429815591411	1.36843219976979	0.10944118638956	0.46774175167392
319	PRE7g7-PAB1-NRg-2	0.0506149412152506	0.602835090374115	0.0462384689918215	0.688368186031051
320	PRE7g7-PRP43-TRg-4	-0.11997947447009	-1.58067850703627	-0.119723106229246	0.329697124931174
321	PRE7g7-SEC2-NRg-3	-0.0250762231136511	-0.36596969641811	-0.0240790282910926	0.855861917769659
322	PRE7g7-SEC2-NRg-6	0.050857657622789	0.605941725336611	0.0513222649317892	0.727154712560751
323	PRE7g7-MPP10-NRg-5	NA	NA	NA	NA
324	PRE7g7-YDR355C-TRg-2	0.0557757127791845	0.668890094799133	0.0576571554843964	0.653670245951373
325	PRE7g7-YLR339C-TRg-9	-0.025392230411602	-0.370014413996846	-0.0230881750748599	0.633456320697421
326	PRE7g7-SNM1-TRg-2	0.0661442417609598	0.801601496434981	0.0688444435987724	0.585289846934515
327	PRE7g7-ALR1-NRg-4	-0.016056801730124	-0.250526121359764	-0.0176883484739325	0.84593180727355
328	PRE7g7-ALR1-NRg-1	0.0104780991658064	0.089105845369261	0.00598327861503863	0.988257664666105
329	PRE7g7-ALR1-NRg-3	-0.122054546066156	-1.60723826883977	-0.120441397282911	0.460233943678607
330	PRE7g7-RPL10-TRg-1	0.00882718616989142	0.0679750776343378	0.012484595904362	0.904348232149925
331	PRE7g7-RPL28-TRg-2	-0.0265591031207767	-0.384949735394644	-0.0227729438222603	0.863948949375096
332	PRE7g7-UTP25-TRg-1	0.0696982737067146	0.847091127780829	0.07138504751627	0.534980797333344
333	PRE7g7-POB3-TRg-1	0.0187259958505703	0.194674333580716	0.0200540717298887	0.902448119870206
334	PRE7g7-POB3-TRg-3	0.0732713057156567	0.892823949363323	0.0716062357168065	0.700461211259303
335	PRE7g7-POB3-TRg-2	0.146866908774417	1.83480671792489	0.149029915008006	0.335194220575586
336	PRE7g7-MED11-TRg-1	-0.0343202779840095	-0.48428845511573	-0.0363712824696084	0.806282663863527
337	PRE7g7-ISA1-TRg-15	0.011146267594759	0.0976580294728096	-0.000754872333917263	0.995559115322891
338	PRE7g7-RRP1-NRg-1	-0.0364282747023739	-0.51126964016422	-0.0400155898458933	0.436326143098708
339	PRE7g7-MES1-NRg-1	0.0136476122379625	0.129673849089781	0.0140804815470775	0.940871430542353
340	PRE7g7-SEC13-NRg-5	NA	NA	NA	NA
341	PRE7g7-MCM2-NRg-2	-0.021066938300677	-0.314653081686904	-0.0180948929406974	0.823272161633239
342	PRE7g7-ALA1-TRg-4	-0.0851588003807008	-1.13499325386001	-0.0889868668629601	0.579703968103552
343	PRE7g7-MTG2-TRg-5	0.00203729452684731	-0.0189317573166726	0.00178676346696146	0.992175936081191
344	PRE7g7-TIF35-NRg-3	-0.00525329472267544	-0.112247243028875	-0.00264113962283974	0.977487946927993
345	PRE7g7-NSE1-TRg-3	-0.117658489865385	-1.55097119555486	-0.115431931632808	0.613293078229881
346	PRE7g7-NSE1-TRg-4	-0.0683769079259132	-0.920194368339069	-0.0667392407168581	0.495852515812463
347	PRE7g7-MOB2-NRg-6	-0.187216007009012	-2.4412687113033	-0.19196304893061	0.476006137594625
348	PRE7g7-VRG4-NRg-3	-0.105174638911561	-1.39118484969933	-0.108278250606984	0.303148925952669
349	PRE7g7-PRP9-TRg-3	NA	NA	NA	NA
350	PRE7g7-HYM1-TRg-5	-0.00802813114054113	-0.147763605183277	-0.0100932536847869	0.811097538848269
351	PRE7g7-POP1-TRg-5	0.00474431244750373	0.0157165658095035	0.00818272191584883	0.957975353189388
352	PRE7g7-POP1-TRg-9	0.0543167711022248	0.650216453128786	0.0557535157484603	0.825118160414371
353	PRE7g7-RPL17A-TRg-1	-0.0434735483266626	-0.601445222373696	-0.0406609111802589	0.799894429827556
354	PRE7g7-SLD2-TRg-1	0.102417631544328	1.26588070216374	0.102648993319789	0.632881097167172
355	PRE7g7-CDC48-NRg-7	0.0416729613055162	0.488382723089778	0.0433194885404484	0.793164792635782
356	PRE7g7-FHL1-NRg-2	0.0305905560622687	0.346534102527209	0.0320887562528154	0.573579450763717
357	PRE7g7-BET3-NRg-7	0.0796125218616297	0.973987987607045	0.0799733160659065	0.757910723446675
358	PRE7g7-MAK21-TRg-1	0.0389016942165806	0.452912046359609	0.0389979400989464	0.623624396661313
359	PRE7g7-BRN1-TRg-4	-0.0481230638512243	-0.660956433971484	-0.0546862691428292	0.616802213648313
360	PRE7g7-FBA1-NRg-3	-0.0562334590018174	-0.764764979055137	-0.0549619112858961	0.821199820917509
361	PRE7g7-CDC42-TRg-6	NA	NA	NA	NA
362	PRE7g7-CDC42-TRg-7	0.13582091346018	1.69342412419419	0.132602858951803	0.393450864196511
363	PRE7g7-COG4-NRg-1	0.00210945035981813	-0.0180082028041095	-0.00112886370664504	0.988254691551231
364	PRE7g7-ATP3-NRg-3	0.0451489219892476	0.532873085722695	0.0501364349913841	0.731965532033503
365	PRE7g7-ATP3-NRg-2	0.0220342091538874	0.237017623083525	0.0270825925783142	0.694678047163077
366	PRE7g7-SMP3-TRg-5	0.0983742018778435	1.21412705230672	0.100206619107325	0.32718992781804
367	PRE7g7-CFT2-NRg-2	0.0435870402525432	0.512881868566259	0.0445941593864683	0.395869361256026
368	PRE7g7-FAS2-TRg-5	0.0221895155406804	0.239005458417787	0.0262242178798908	0.813298737037938
369	PRE7g7-DBP2-NRg-3	0.0882007430850502	1.0839124405475	0.0918135053318065	0.394835136828579
370	PRE7g7-DBP2-NRg-2	0.140839576306912	1.75766021611217	0.142393078829428	0.372621994863669
371	PRE7g7-MPS2-NRg-4	-0.0187549365173606	-0.285060745320982	-0.0198547760150483	0.891811918704401
372	PRE7g7-ARC35-TRg-2	0.0157649569098817	0.156774682742317	0.0163753450103371	0.913533206087878
373	PRE7g7-ARC35-TRg-5	-0.193050086726434	-2.51594168544604	-0.208737328759176	0.430576150936653
374	PRE7g7-MRD1-TRg-1	-0.0125424340623728	-0.205544170702081	-0.0117684306236435	0.924965594663546
375	PRE7g7-RLP7-TRg-1	0.0272172641742029	0.303357843351107	0.0294644890166349	0.678415003625284
376	PRE7g7-SPC34-TRg-1	0.0627816554937238	0.758562263248603	0.0642787831459506	0.40874304374845
377	PRE7g7-CDC45-TRg-2	0.0941696290606753	1.16031085978538	0.0965056686194671	0.459372942219443
378	PRE7g7-GCD6-TRg-3	0.0580986893585127	0.698622902447331	0.0613824700810011	0.695487676709441
379	PRE7g7-GCD6-TRg-4	0.00557371557009478	0.0263324642762656	0.0105413375536896	0.978047047350044
380	PRE7g7-YPT6-NRg-2	-0.0121791726162315	-0.200894626319998	-0.0259117859974422	0.934664861728923
381	PRE7g7-RPS13-TRg-2	0.0371149257027436	0.43004240358898	0.0394798478364869	0.847385740460005
382	PRE7g7-IPI3-TRg-3	-0.00371977138667801	-0.0926189976221041	-0.000866976754998657	0.979153341433256
383	PRE7g7-TIF5-NRg-9	0.0289664935703488	0.325747006303073	0.0302735684039295	0.833679283122846
384	PRE7g7-TIF5-NRg-7	NA	NA	NA	NA
385	PRE7g7-TIF5-NRg-6	0.0162558864568502	0.163058307776992	0.0178281652763728	0.878421139688011
386	PRE7g7-NAB3-TRg-3	0.0623982666604147	0.753655099510197	0.0599039305158603	0.400540182271105
387	PRE7g7-GCD2-TRg-1	-0.0678407774884188	-0.913332197056664	-0.0640081304936078	0.551663872201137
388	PRE7g7-UBA1-TRg-2	0.107324718142883	1.3286886801891	0.110856823600577	0.561030174724147
389	PRE7g7-SLD3-TRg-6	0.237310262734	2.99243132347123	0.236840365842436	0.323976527428645
390	PRE7g7-LCB1-TRg-5	-0.0493542454471592	-0.676714873336602	-0.0442927154234611	0.586213117267284
391	PRE7g7-TOA2-TRg-6	0.128375820468496	1.59813107655239	0.127426921074995	0.479710404143248
392	PRE7g7-TOA2-TRg-1	0.0265741531878163	0.295126380569763	0.0275738695601677	0.782246986707158
393	PRE7g7-TOA2-TRg-3	NA	NA	NA	NA
394	PRE7g7-LSM2-TRg-1	-0.0707367863500111	-0.950399499067132	-0.0663125733593423	0.713888962691723
395	PRE7g7-YML6-TRg-13	0.160089086854437	2.00404324017048	0.160996599975167	0.234508336386006
396	PRE7g7-YML6-TRg-12	-0.0126721313102078	-0.207204223307301	-0.0110082171476821	0.917460467639758
397	PRE7g7-UTP15-NRg-1	-0.0172180925016714	-0.265389997061873	-0.0160382778603151	0.902448119870206
398	PRE7g7-TIF6-NRg-8	0.0685018963786722	0.831778163678695	0.0671955053096338	0.495495970417175
399	PRE7g7-SUP35-NRg-1	0.00138469523858387	-0.0272846650824923	0.00138005371367807	0.998740655585218
400	PRE7g7-MPP10-NRg-1	0.0727547053859362	0.886211752593342	0.0755278433573627	0.58499448489439
401	PRE7g7-SWI3-TRg-7	-0.273155887923789	-3.54125136773072	-0.271313392763379	0.324832295494145
402	PRE7g7-SSN3-NRg-2	-0.0646974655809121	-0.873099553664618	-0.0623742358466205	0.570073603130777
403	PRE7g7-SEC13-NRg-7	-0.150825692365582	-1.97549293242592	-0.15246376833927	0.358478554604622
404	PRE7g7-RPS15-NRg-3	-0.118089350880598	-1.55648597680682	-0.121254176087776	0.48066966014134
405	PRE7g7-RPL3-TRg-2	0.042238020586304	0.495615167469545	0.0457127570192131	0.60600815201564
406	PRE7g7-FBA1-NRg-2	-0.0199075074964461	-0.299813012531509	-0.0173964333024949	0.781609171043083
407	PRE7g7-FBA1-NRg-1	0.131787673215875	1.6418008932714	0.133820478044731	0.598182462147674
408	PRE7g7-FBA1-NRg-5	-0.0310002420906164	-0.441793843038359	-0.0284878933294426	0.827629814966549
409	PRE7g7-DAM1-TRg-2	-0.0426859393087379	-0.59136426519129	-0.0465186576185304	0.861983202190568
410	PRE7g7-NHP2-TRg-2	0.086282973900064	1.05936606207849	0.0895390995730218	0.256922602175328
411	PRE7g7-HCA4-NRg-6	0.0294808037213156	0.332329890059325	0.0306520046509039	0.704947164609731
412	PRE7g7-PRE3-TRg-4	-0.22867191943357	-2.97188132314306	-0.23045878151008	0.368608764864337
413	PRE7g7-DBP5-NRg-4	-0.00847007058597449	-0.153420184177725	-0.00691883966148343	0.923162557640471
414	PRE7g7-SPT6-NRg-4	0.0364859454383034	0.421991806185832	0.0346141709147363	0.792090623051691
415	PRE7g7-SPT6-NRg-2	-0.00628223942375938	-0.125417162669997	-0.00549383228836671	0.958759004900548
416	PRE7g7-RPL18A-TRg-4	-0.0692742198325326	-0.931679461455104	-0.0670613954780613	0.376363883979147
417	PRE7g7-KSH1-TRg-1	0.0103613209736092	0.0876111494876917	0.012689252460153	0.931999542280715
418	PRE7g7-KSH1-TRg-3	0.0981559252294013	1.21133323266171	0.0977259503247415	0.370266675788681
419	PRE7g7-IPI3-NRg-1	0.0299549058950239	0.338398134079477	0.032517670001836	0.858451131239135
420	PRE7g7-PGA2-TRg-8	0.140365783666528	1.75159593394633	0.142526491085529	0.209551942186544
421	PRE7g7-RPL18A-TRg-2	NA	NA	NA	NA
422	PRE7g7-RPL33A-NRg-6	-0.239759681737319	-3.11379851109923	-0.238312680991781	0.284216567614749
423	PRE7g7-TAF12-NRg-2	-0.123603911779421	-1.62706928786044	-0.120280323613587	0.217399335268526
424	PRE7g7-USE1-TRg-5	0.0556541223060097	0.667333804398734	0.0601864343022687	0.707405461358767
425	PRE7g7-YNL114C-TRg-1	-0.00888100935812108	-0.158679971803718	-0.00464978716902031	0.952172638075478
426	PRE7g7-SMC5-TRg-7	-0.0437844136756522	-0.605424125866848	-0.0453746106737465	0.761990229495965
427	PRE7g7-SMC5-TRg-6	0.110883264410171	1.37423609233869	0.11407209759668	0.357004363842556
428	PRE7g7-RSC58-TRg-1	0.0269596539896625	0.300060576330287	0.0286362225746179	0.580283097588871
429	PRE7g7-CTF13-TRg-2	0.0680717671673408	0.826272749109218	0.0671099636743606	0.645120124405217
430	PRE7g7-NAB2-NRg-2	-0.0182303195665919	-0.27834594026225	-0.0192502254965469	0.714491553037869
431	PRE7g7-MCM7-TRg-4	0.0346592463057824	0.398611073714528	0.035005383189679	0.820042671318731
432	PRE7g7-BCP1-NRg-5	0.0589734741873842	0.70981966150287	0.0527658860412576	0.723458680108488
433	PRE7g7-STU2-TRg-3	-0.0281794974756425	-0.405689881505538	-0.0281655080749403	0.952255136451858
434	PRE7g7-SEC21-NRg-6	0.269584674536356	3.40552583618289	0.265076194901373	0.330200551620738
435	PRE7g7-SEC21-NRg-3	0.173847958525722	2.18014914175338	0.165533809844129	0.432505064089075
436	PRE7g7-RPL1B-TRg-3	-0.0136876007295189	-0.220201666839743	-0.011593937940061	0.963307228247556
437	PRE7g7-SEC20-NRg-2	0.0487874667047511	0.579444433496128	0.0515966812488675	0.781954049995817
438	PRE7g7-VMA3-NRg-2	0.0114467334338708	0.101503825026095	0.0118217093840214	0.936210766672398
439	PRE7g7-SEC23-NRg-5	0.0407307277363809	0.476322657689171	0.0403797348443764	0.853667504543596
440	PRE7g7-CDC28-TRg-4	0.0771650904412443	0.942662227243365	0.0765073420549871	0.564272775432504
441	PRE7g7-RPN12-NRg-11	0.195222029013959	2.45372535089001	0.191938264876487	0.479499552866551
442	PRE7g7-PUP3-TRg-3	0.234849524401068	2.96093524203128	0.233223308386397	0.340978955897079
443	PRE7g7-SEC31-TRg-2	-0.0130522800008991	-0.212069915023103	-0.0102886163113344	0.839816718345746
444	PRE7g7-SED5-TRg-6	0.158624342576538	1.98529532843684	0.157298193121397	0.585719654037365
445	PRE7g7-SED5-TRg-5	0.0506320510495634	0.603054086732943	0.0489110674765138	0.82837990761298
446	PRE7g7-RPL33A-TRg-1	-0.0180943849228485	-0.276606052460059	-0.0149916583884666	0.931004739821517
447	PRE7g7-RPL33A-TRg-2	-0.079881341663027	-1.06744471879502	-0.0768433879375529	0.513746189329259
448	PRE7g7-MRPL11-TRg-2	-0.0480095179667577	-0.659503109830322	-0.0425665227536021	0.452952375019246
449	PRE7g7-RTP1-NRg-2	-0.0532552482117697	-0.726645538099824	-0.052064213149043	0.564289664344115
450	PRE7g7-NUG1-TRg-2	0.0868225590579818	1.06627245186001	0.0902354978133644	0.593604253340521
451	PRE7g7-VPH2-TRg-4	0.0411249215421203	0.481368119062506	0.042546223291263	0.855140422373501
452	PRE7g7-COP1-NRg-3	0.159146146264994	1.99197412530334	0.159334177532568	0.604641072267206
453	PRE7g7-CRM1-NRg-1	-0.0674549439721845	-0.908393742737103	-0.0660119076079269	0.627578088870508
454	PRE7g7-RPL5-NRg-4	NA	NA	NA	NA
455	PRE7g7-SNU13-NRg-4	-0.029089839070977	-0.417341747387053	-0.0290744900184401	0.833705649448152
456	PRE7g7-PFS2-TRg-3	0.0118317724172833	0.106432109767636	0.0124484638110747	0.920946613076746
457	PRE7g7-MPP10-TRg-2	0.0664995830404259	0.806149667090617	0.0691418326094456	0.720508932081531
458	PRE7g7-TSR4-NRg-2	0.0663587588392408	0.804347195673854	0.0693658452706655	0.707422393866412
459	PRE7g7-RSC2-TRg-1	0.013684431840378	0.130145119513273	0.0147554766585192	0.914399268939972
460	PRE7g7-SEC65-TRg-2	0.0597922300255539	0.720299280653477	0.0613529692762757	0.519649023947501
461	PRE7g7-SMI1-NRg-1	-0.00460591141777367	-0.10396109694777	-0.00223193818700784	0.981772084041122
462	PRE7g7-RTT105-NRg-4	0.0195514205872586	0.205239310921605	0.0219655590146236	0.797006095910957
463	PRE7g7-VMA5-TRg-3	-0.00798780230345197	-0.147247418508595	-0.00606266072848138	0.96634761501412
464	PRE7g7-VMA5-TRg-5	-0.0126682007203801	-0.207153913944593	-0.00963467701863097	0.824386109728003
465	PRE7g7-RRP1-TRg-3	0.147136050233251	1.83825157884036	0.151100298249561	0.658524391101008
466	PRE7g7-CLC1-TRg-2	-0.088070544039357	-1.17226195251763	-0.086009398415156	0.490888662075726
467	PRE7g7-GCD6-NRg-1	-0.0157468752991676	-0.246559235494998	-0.012660986754401	0.857488149599955
468	PRE7g7-GCD6-NRg-2	0.0548284547890957	0.656765719606046	0.0575867356028514	0.486421719754022
469	PRE7g7-PXR1-TRg-1	0.0432470748563829	0.508530500661378	0.0451117333358482	0.70710353182415
470	PRE7g7-CDC14-NRg-1	0.0510704727724355	0.608665640835963	0.0535893292210436	0.50804324177423
471	PRE7g7-PCF11-TRg-6	0.0628118692768483	0.758948982860828	0.057363797878024	0.718874349997293
472	PRE7g7-PCF11-TRg-5	0.0641194348642682	0.775685094814829	0.0594999464165981	0.550496414265362
473	PRE7g7-PCF11-TRg-4	-0.0247738425765283	-0.362099393795674	-0.0319320708690236	0.459946516017222
474	PRE7g7-SEC31-NRg-1	-0.0284261643491402	-0.408847080234166	-0.0334682847657734	0.930127124272
475	PRE7g7-RRP5-NRg-1	0.0318782253406118	0.363015552795873	0.0349768674532819	0.75891832451554
476	PRE7g7-PRE10-TRg-5	-0.0731182967317127	-0.980881506815913	-0.0686896170438869	0.624124120020811
477	PRE7g7-PRE10-TRg-1	-0.0119303479064903	-0.197709808488131	-0.00852699295615752	0.350027058062811
478	PRE7g7-RPS5-TRg-2	-0.202039148665644	-2.63099667650994	-0.203954537717341	0.288115963244533
479	PRE7g7-NSP1-TRg-4	0.0063026085374297	0.035661888682327	0.00922115035981186	0.9492846776782
480	PRE7g7-PRP38-TRg-4	0.0217970656410729	0.233982318072585	0.0258182490447635	0.539169161672554
481	PRE7g7-RCF1-NRg-5	-0.0097588694445131	-0.169916092444363	-0.0106882462342831	0.827444834823306
482	PRE7g7-RSC3-TRg-4	0.0135037220577328	0.127832134847241	0.0135164307723695	0.943004180634742
483	PRE7g7-RSC3-TRg-5	0.119619165437727	1.48605076459902	0.119960091854221	0.552722995259844
484	PRE7g7-RSC3-TRg-6	0.0874393451886312	1.07416697113578	0.087738662091258	0.69238335704392
485	PRE7g7-HTA1-NRg-12	0.0534708301324291	0.639388879419912	0.0544761354773588	0.664991175998852
486	PRE7g7-HTA1-NRg-11	0.0292236714422982	0.329038739963279	0.0305252635774422	0.900238220547811
487	PRE7g7-UTP23-TRg-2	-0.0113712325639017	-0.190553443209945	-0.00755471295493082	0.959278699813208
488	PRE7g7-GCD7-NRg-1	0.0262306096917213	0.29072921497667	0.0269703673434648	0.884720093258108
489	PRE7g7-GCD7-NRg-2	0.0262804764379816	0.291367481581591	0.030579884715848	0.792317631521731
490	PRE7g7-GCD7-NRg-6	0.000108172145823149	-0.0436234503777422	0.0032229950872111	0.992873167279227
491	PRE7g7-GAL11-NRg-2	-0.0628492592860491	-0.849443541482505	-0.0594185456730053	0.69346158940005
492	PRE7g7-GAL11-NRg-9	-0.0965732555735668	-1.28109192901609	-0.093976844724381	0.413364041657184
493	PRE7g7-PHO4-TRg-5	0.0524888159890666	0.626819644804188	0.0477270935109611	0.84593180727355
494	PRE7g7-SNP1-NRg-3	-0.0369592412601542	-0.518065716659607	-0.0333668466846476	0.848831186190033
495	PRE7g7-RPC37-TRg-5	0.076953716813583	0.939956762423323	0.0798393379601506	0.609136615163378
496	PRE7g7-CRM1-TRg-5	0.00458735271934829	0.0137075686257657	0.00753413798932308	0.975594945773777
497	PRE7g7-CRM1-TRg-2	-0.0434003762846455	-0.600508660950787	-0.0406637832074048	0.794081256215388
498	PRE7g7-ASK1-TRg-7	-0.160341500028314	-2.09728997565529	-0.167733219517874	0.433160420480062
499	PRE7g7-STU2-NRg-4	-0.0247978667931185	-0.362406890400303	-0.0229232709163441	0.861344757971165
500	PRE7g7-NEO1-NRg-3	0.0671663864589215	0.814684379819845	0.0624602593735082	0.666982671293759
501	PRE7g7-GAL11-TRg-5	-0.118240182347273	-1.55841653565354	-0.1145205101784	0.691641836499823
502	PRE7g7-GAL11-TRg-7	-0.163936023520041	-2.14329787625899	-0.16118775155314	0.353395408119313
503	PRE7g7-SAM50-NRg-3	-0.0444073693388595	-0.613397611726466	-0.0400149293333706	0.61106214716324
504	PRE7g7-CSL4-TRg-2	0.120678528106159	1.49961001729682	0.124532364766772	0.383741899755666
505	PRE7g7-CCT5-TRg-2	0.0103235186795152	0.0871273011575107	0.013609250547531	0.972972666686642
506	PRE7g7-POL30-NRg-1	-0.0956564017904445	-1.26935671075445	-0.0944048751791605	0.449807893741827
507	PRE7g7-MED4-TRg-4	-0.146006423430835	-1.91380897163316	-0.145076547987282	0.152401701765206
508	PRE7g7-MED4-TRg-3	-0.137435573679586	-1.80410686387055	-0.136107516742043	0.610423510627949
509	PRE7g7-MED4-TRg-2	-0.088677455704489	-1.1800300841292	-0.0868445030540477	0.672545199411034
510	PRE7g7-GDI1-TRg-4	NA	NA	NA	NA
511	PRE7g7-GDI1-TRg-3	0.0327274538067575	0.373885204628775	0.0323490543038118	0.866621647252302
512	PRE7g7-REB1-TRg-6	0.00373036804126325	0.00273864159580642	-0.00281948732681122	0.990157008703282
513	PRE7g7-MRPL37-NRg-2	-0.0341284769654856	-0.481833508801915	-0.0311904612566463	0.731776913446033
514	PRE7g7-NOC3-TRg-3	-0.0110504158413304	-0.186447167672163	-0.00844593748909813	0.954089507563901
515	PRE7g7-SPC97-TRg-3	-0.0615338987819661	-0.832607658932519	-0.0711990623643084	0.699750346532313
516	PRE7g7-IPP1-TRg-3	-0.000834313291346533	-0.0556867395490425	0.00231599657668221	0.990245810531284
517	PRE7g7-IPP1-TRg-2	-0.0221189011278139	-0.328117620533594	-0.019455770258875	0.523212277803962
518	PRE7g7-PTI1-TRg-3	0.096372278061399	1.18850354138097	0.0893598898822336	0.338380119162393
519	PRE7g7-PTI1-TRg-5	0.0163778549200791	0.16461943623976	0.0116986701179322	0.962518498370338
520	PRE7g7-RFC5-NRg-1	0.0839247934970521	1.0291826650755	0.0862826553266647	0.484195579203683
521	PRE7g7-CDC24-TRg-1	-0.0673659167960168	-0.907254244419293	-0.0636449347978857	0.549446481156888
522	PRE7g7-CDC24-TRg-3	0.0644075841755455	0.779373245665082	0.0660645910797907	0.620309120651604
523	PRE7g7-CDC24-TRg-5	0.0514523025848126	0.613552849973921	0.0529602336333628	0.513347455105929
524	PRE7g7-CDC24-TRg-6	-0.0267761214163819	-0.387727448823522	-0.0245147245181877	0.849575828708005
525	PRE7g7-UTP23-TRg-6	0.0934679435429173	1.15132967559494	0.096972143364344	0.204114250403664
526	PRE7g7-UTP23-TRg-4	0.06696841948313	0.81215051268391	0.0681699519179459	0.561047708680694
527	PRE7g7-UTP23-TRg-1	-0.030511272244829	-0.43553530108837	-0.0279898888963165	0.786454777398621
528	PRE7g7-RHO3-NRg-4	0.0415116010548225	0.48631740166612	0.0439373142808566	0.865829398087284
529	PRE7g7-TRS23-NRg-1	0.129995082438254	1.618856728764	0.127163593246926	0.522880856607665
530	PRE7g7-TRS23-NRg-3	0.167113314571275	2.0939494464751	0.16377774146824	0.427536474006855
531	PRE7g7-RSP5-TRg-2	0.0140547741121999	0.134885294524104	0.0195782257738337	0.915166456906006
532	PRE7g7-RSP5-TRg-1	0.0448443461593233	0.52897468457392	0.0490811278442646	0.816315557459408
533	PRE7g7-SDA1-NRg-1	0.0700290532731094	0.851324922175956	0.0712608066243609	0.597703547271045
534	PRE7g7-KAP95-TRg-8	-0.0781819781256872	-1.04569381108906	-0.0752512425461143	0.79716373897941
535	PRE7g7-ACO1-TRg-6	-0.139874491657058	-1.83532365690204	-0.15168254605	0.735450449197489
536	PRE7g7-HTA1-NRg-3	-0.14280314041981	-1.87280873148563	-0.141529389068593	0.218990639047613
537	PRE7g7-HTA1-NRg-2	-0.00333043555296408	-0.0876357155875883	-0.00209501128223007	0.97832187882919
538	PRE7g7-SPN1-TRg-1	-0.0138425715912307	-0.222185207639662	-0.0144463011311986	0.832046627419281
539	PRE7g7-MOT1-NRg-7	0.0271418844068332	0.302393024272123	0.0279478169820456	0.674817142496737
540	PRE7g7-RPL17A-NRg-4	0.0631276567524475	0.762990886835777	0.0658522885114851	0.741038825261331
541	PRE7g7-ADA2-TRg-4	-0.036717515522685	-0.514971761722761	-0.0376136671020967	0.82868055689125
542	PRE7g7-SFH1-NRg-1	0.172828571197225	2.16710155116339	0.175234463999946	0.414482841499804
543	PRE7g7-SPC97-NRg-5	-0.072365276788761	-0.971243270546861	-0.0783293681292711	0.666982671293759
544	PRE7g7-PRP22-TRg-3	-0.106387619371588	-1.40671032465244	-0.109130594127812	0.482300488293511
545	PRE7g7-SEN15-TRg-2	-0.0440238459854614	-0.608488726205771	-0.043387737110183	0.522880856607665
546	PRE7g7-RPL3-NRg-2	-0.250559177862269	-3.2520260523659	-0.253335290970354	0.383805732965849
547	PRE7g7-ISD11-NRg-2	0.0609326494616433	0.734896014875102	0.0616201266643822	0.764871723948402
548	PRE7g7-HEM12-TRg-8	0.0582781764810829	0.700920237744724	0.0619988258491576	0.611261309031692
549	PRE7g7-SEC10-TRg-1	-0.0217455361913645	-0.323338757097424	-0.0222159559196779	0.869647483175948
550	PRE7g7-HTB1-TRg-7	0.0180016510210121	0.18540312280749	0.0194019774438619	0.888755489579865
551	PRE7g7-TTI2-TRg-1	0.0967439190717273	1.19326033952203	0.0995905231909664	0.693792043760376
552	PRE7g7-ACP1-TRg-2	0.0249266535732476	0.274039302216774	0.022421292251891	0.737381946504985
553	PRE7g7-ACP1-TRg-4	-0.093099062958781	-1.23662419668188	-0.091580330222072	0.497795025065243
554	PRE7g7-GAL11-NRg-10	-0.0403437419136268	-0.561385441796054	-0.0464782493823312	0.351235086923762
555	PRE7g7-UTP22-TRg-2	-0.0593937541212799	-0.805214998110298	-0.0558557515556372	0.424218180091825
556	PRE7g7-MST1-NRg-5	0.0489744260803981	0.58183740947514	0.0396334737399566	0.877038544898212
557	PRE7g7-RIB7-NRg-2	0.0107048831040398	0.0920085535899115	0.012601214671726	0.939192517990768
558	PRE7g7-MCD1-TRg-6	-0.0591332447604717	-0.801880623246431	-0.0579699383669297	0.607215334341392
559	PRE7g7-MCD1-TRg-5	-0.136794816525867	-1.79590552883761	-0.136819424018114	0.493059528396604
560	PRE7g7-GPI8-NRg-2	0.0110038354519583	0.0958349772980698	0.0117765264935276	0.906245871803495
561	PRE7g7-THS1-TRg-2	0.00681586295716485	0.0422312596662506	0.0110437470583647	0.74083814264786
562	PRE7g7-RRP7-TRg-2	-0.0200359138678136	-0.301456542636224	-0.0186235837422723	0.930955745109546
563	PRE7g7-RRP7-TRg-5	-0.0319647251742016	-0.45413868984369	-0.0338188881443207	0.856299459699211
564	PRE7g7-SMX2-NRg-7	-0.0528323282297184	-0.721232397653722	-0.0495698803130076	0.588654833222733
565	PRE7g7-RRP45-TRg-5	-0.10727748143222	-1.41810006388513	-0.107184325750762	0.795023804465995
566	PRE7g7-RRP45-TRg-4	0.0764109995523897	0.933010283462659	0.0697886547621744	0.71545050466039
567	PRE7g7-CNS1-TRg-2	0.120027859003401	1.49128181483146	0.112889394760521	0.380314019209056
568	PRE7g7-FBP1-NRg-9	0.0356868170465896	0.411763407428617	0.039407607444669	0.78888858422365
569	PRE7g7-GCD11-NRg-1	0.0322597473891955	0.367898822728524	0.0349849508151727	0.653708897704333
570	PRE7g7-RPL10-TRg-2	0.0638426619366002	0.772142555344646	0.0685303108056971	0.577388113813089
571	PRE7g7-NUP192-TRg-4	-0.0582603736507591	-0.79070835873128	-0.059207916539837	0.496462011285644
572	PRE7g7-NUP145-NRg-4	0.0300271902246152	0.339323333277283	0.0278065207689068	0.894015135020151
573	PRE7g7-HEM12-TRg-6	0.0143756054703577	0.138991757389251	0.0176381327544024	0.926295621771224
574	PRE7g7-PLC1-TRg-3	0.045557284561623	0.538099899425084	0.043528885281892	0.315657458910862
575	PRE7g7-RPA43-TRg-1	-0.00114294204006715	-0.0596370158032559	0.00113253934987845	0.999776473716682
576	PRE7g7-RPB7-NRg-2	-0.00925555082011464	-0.163473894112203	-0.00918624606802757	0.96163860348092
577	PRE7g7-RPB7-NRg-3	NA	NA	NA	NA
578	PRE7g7-NSL1-NRg-1	-0.0745741743627846	-0.999515930403814	-0.0764563276462853	0.297355592039161
579	PRE7g7-UTP6-TRg-3	-0.0171524661273424	-0.264550015986758	-0.0159565755597222	0.909839830316615
580	PRE7g7-UTP6-TRg-1	0.00368322653037489	0.00213525648725125	0.00429161749761986	0.984133742149446
581	PRE7g7-YJU2-TRg-5	0.0530811534072881	0.634401234164811	0.0530613181730086	0.495957319372352
582	PRE7g7-FRS2-NRg-5	-0.179333069274394	-2.34037149458065	-0.178408115110013	0.385846774016839
583	PRE7g7-TIF35-NRg-2	0.0143127085742499	0.138186712116611	0.015924232170238	0.935817212559006
584	PRE7g7-GPI15-TRg-1	0.0698917560121505	0.849567593631603	0.0716257767689522	0.468930470568916
585	PRE7g7-NOP1-NRg-5	0.0536359791737135	0.641502695254944	0.054047116139193	0.291729709062512
586	PRE7g7-GPI15-TRg-4	0.028263761663076	0.316752428909083	0.0264265412990559	0.899787910674751
587	PRE7g7-COG4-TRg-1	-0.00280863008083077	-0.0809568958910058	-0.00772444080902028	0.756669386616899
588	PRE7g7-TFA1-TRg-1	-0.0898693838240265	-1.19528610083813	-0.0897693951570639	0.362246440304182
589	PRE7g7-RHO1-NRg-2	-0.0100784509107762	-0.174006557388731	-0.0110047212272787	0.921196088053972
590	PRE7g7-RHO1-NRg-1	-0.000534929941022222	-0.0518547992499112	0.000325532779774577	0.996768016350107
591	PRE7g7-CDC55-NRg-2	-0.204036420843554	-2.65656064905076	-0.201559122908197	0.25934187586198
592	PRE7g7-IDI1-NRg-7	0.0840095564289575	1.03026758343949	0.0837213197238619	0.193000567278537
593	PRE7g7-RPL32-TRg-5	-0.218031791351215	-2.8356936041449	-0.217273168073794	0.444152990097473
594	PRE7g7-RPB5-TRg-4	-0.00848225788460455	-0.153576174818846	-0.00761966823231956	0.968675765421726
595	PRE7g7-DIP2-TRg-5	0.0455758942859237	0.538338093541177	0.0459740381748243	0.704326356465068
596	PRE7g7-DIP2-TRg-1	-0.00533037844593154	-0.113233871795078	-0.00516162873197161	0.966209816501835
597	PRE7g7-RPC40-TRg-2	0.0762328809089506	0.930730463936685	0.0794103958941162	0.474024207574591
598	PRE7g7-CDC6-TRg-5	0.00814856222937554	0.0592890688005095	0.0102789448297882	0.939950794035936
599	PRE7g7-CDC6-TRg-3	-0.00462752668227673	-0.104237760306089	-0.00607127125746905	0.955692317249655
600	PRE7g7-DAD2-TRg-2	-0.0726075997998425	-0.974344870253605	-0.0749470935532402	0.2467521037446
601	PRE7g7-RVS161-TRg-2	-0.074254769655418	-0.995427727874968	-0.0721345160945881	0.134951734518038
602	PRE7g7-RVS161-TRg-1	-0.117376326648251	-1.54735966337881	-0.114701463620326	0.789757437995228
603	PRE7g7-SUP45-NRg-3	0.115387692754948	1.43189026876567	0.116374281755889	0.378511995715897
604	PRE7g7-SRB6-NRg-5	-0.0904876185575961	-1.20319916142524	-0.0939162313879694	0.423073242253302
605	PRE7g7-RPC11-TRg-4	0.0711661871308006	0.865879602822268	0.0734280650861199	0.427351037654791
606	PRE7g7-RKI1-TRg-8	0.134991160786393	1.68280375166661	0.138117064762339	0.292872930916365
607	PRE7g7-NIP7-TRg-3	0.0480070679474418	0.569455763637613	0.0494806412272244	0.244517337789097
608	PRE7g7-RPL33A-NRg-12	0.0637485536447906	0.77093802157389	0.0649393574513609	0.62934675405327
609	PRE7g7-SAM50-TRg-4	-0.0913519301454394	-1.21426186882321	-0.0873362940142494	0.717132794276383
610	PRE7g7-NOP4-NRg-1	0.062897663614676	0.760047102646725	0.0638029420291269	0.282145040705787
611	PRE7g7-NOP4-NRg-3	0.0356641415080907	0.411473173153116	0.0348648720564222	0.70705753650552
612	PRE7g7-SMX2-TRg-5	0.136704634629553	1.70473526343572	0.136207541956776	0.504139074852165
613	PRE7g7-POL12-NRg-2	0.105506945003641	1.30542219546511	0.103919287482533	0.256534086707654
614	PRE7g7-BMS1-NRg-2	0.071585459001398	0.871246049471669	0.0744740629108829	0.407268835546254
615	PRE7g7-RPA190-TRg-5	-0.0256208755867	-0.372940945013721	-0.0239287519287737	0.786730585902344
616	PRE7g7-ALG14-NRg-4	0.0038906841846843	0.00479059902734347	0.00621185847828032	0.978468337595417
617	PRE7g7-ALG14-NRg-1	0.297263905262299	3.75980458799991	0.300222533425374	0.337092042310381
618	PRE7g7-PRE5-NRg-1	-0.0596832940942087	-0.808920948655889	-0.0558297662021035	0.614908365838837
619	PRE7g7-BIG1-NRg-2	-0.0114209543389033	-0.191189854263421	-0.0103919231390484	0.9479778728588
620	PRE7g7-TFA2-TRg-4	-0.0647958323531085	-0.87435859361479	-0.0718781333877992	0.562011986194394
621	PRE7g7-IMP4-TRg-6	-0.145612032520831	-1.90876098743491	-0.140461919884479	0.281298290693475
622	PRE7g7-PAN1-NRg-1	0.0159023533295898	0.158533280463484	0.0146077598793239	0.940251933903008
623	PRE7g7-UTP13-TRg-2	-0.0437259358595505	-0.60467564235939	-0.0414624369816154	0.752633972282577
624	PRE7g7-KAE1-NRg-3	-0.0219050979627726	-0.325381058986948	-0.0199770882514274	0.620514414276276
625	PRE7g7-ERG20-TRg-1	0.0197137513398253	0.207317054229223	0.0235565382975716	0.729168685251137
626	PRE7g7-CDC20-TRg-6	-0.192003254879721	-2.50254282029376	-0.192562190721229	0.537269533554399
627	PRE7g7-PWP2-NRg-2	-0.00926290819787279	-0.163568064453662	-0.00478713726333642	0.96952613145448
628	PRE7g7-COG1-NRg-1	0.0392687325983562	0.457609933416221	0.0232057673478476	0.958962150197711
629	PRE7g7-RPL1B-TRg-4	-0.0858797545420804	-1.14422106596721	-0.0851122553217546	0.500188785817541
630	PRE7g7-RPL1B-TRg-7	-0.0594548165211408	-0.805996562851741	-0.0569042340449425	0.798531518417318
631	PRE7g7-UTP20-TRg-3	0.00645829409998477	0.0376545772553604	0.00863716692343167	0.933482837812826
632	PRE7g7-UTP20-TRg-4	0.0171935438255743	0.175059800358657	0.021228091820024	0.690952642052855
633	PRE7g7-RPL25-TRg-4	-0.0653237604575758	-0.881115779598449	-0.0641631828253316	0.618331308094717
634	PRE7g7-RPL25-TRg-2	-0.0387857578914769	-0.541444113217121	-0.0362698595938471	0.825046364093887
635	PRE7g7-MCM7-NRg-1	0.100611604178644	1.24276455680562	0.103299672127189	0.699829753760519
636	PRE7g7-MRP49-TRg-5	-0.0616833880230997	-0.834521038039159	-0.0614143483373308	0.413785292494373
637	PRE7g7-ERO1-NRg-3	0.0408943031083437	0.478416331432519	0.0354724926532897	0.521923829876374
638	PRE7g7-UTP5-TRg-7	0.0423225727254423	0.49669738780341	0.0447303779915249	0.773840215003087
639	PRE7g7-MCM4-NRg-1	-0.0570235053895716	-0.774877133215143	-0.056208426474891	0.694832077907156
640	PRE7g7-PRE3-NRg-1	-0.0208768029273672	-0.312219454705019	-0.0155270097124922	0.967756660794076
641	PRE7g7-FCF1-NRg-1	-0.041872643150808	-0.580954526909838	-0.0434631904429138	0.32446177717317
642	PRE7g7-CUS1-NRg-1	-0.00568594946709233	-0.117784983016571	-0.00264873772895631	0.986690553336019
643	PRE7g7-PSF1-TRg-2	-0.0108961026295569	-0.18447204442552	-0.00775359289932435	0.954089507563901
644	PRE7g7-BCP1-TRg-2	0.0556928216655297	0.667829134667216	0.0602043575652235	0.782748798565364
645	PRE7g7-PAN1-TRg-1	-0.0349673398939471	-0.492570487520126	-0.030776811687773	0.493315753871302
646	PRE7g7-PAN1-TRg-3	0.0034749275873327	-0.000530854080504667	0.00429416760508627	0.971622625284624
647	PRE7g7-PAN1-TRg-4	-0.0711409137410508	-0.955572104804993	-0.0722933398177742	0.523231556927862
648	PRE7g7-VPS3-TRg-2	0.00651949211754177	0.0384378778278524	0.00814144448777713	0.706934903460175
649	PRE7g7-YIL060W-NRg-1	0.00475489429645071	0.0158520075879969	0.00106480687092532	0.999516432688724
650	PRE7g7-VPS53-NRg-1	0.113420542600859	1.40671184136906	0.10508813177199	0.342624676940489
651	PRE7g7-CYR1-TRg-4	-0.132940828815918	-1.7465766306136	-0.131283145850521	0.704682187798438
652	PRE7g7-CYR1-TRg-7	-0.00716799041909577	-0.136754282554414	-0.00876949135747418	0.967431351286789
653	PRE7g7-MPS1-NRg-1	NA	NA	NA	NA
654	PRE7g7-SRP1-TRg-5	0.0477256725073228	0.565854058580149	0.0449485559640936	0.74886601304533
655	PRE7g7-SRP1-TRg-4	-0.0919257873589814	-1.22160692184683	-0.0966028683189656	0.67846716003983
656	PRE7g7-TAF12-TRg-2	-0.105291115102251	-1.39267568012965	-0.112255553250171	0.630366043364279
657	PRE7g7-TAF12-TRg-3	-0.0451741969546275	-0.623212578524603	-0.0537330040125718	0.593631630017967
658	PRE7g7-POP4-TRg-1	0.0345284271382691	0.396936661161693	0.0388600364415937	0.762384236745383
659	PRE7g7-SPT16-TRg-1	0.0488756815704293	0.580573534691664	0.0511243189379445	0.724192796295627
660	PRE7g7-NUP82-TRg-4	0.158268385395999	1.98073927459017	0.159719514569301	0.537549335061765
661	PRE7g7-DML1-TRg-3	-0.00697693935030019	-0.13430893517983	-0.00366702395566125	0.951486221981962
662	PRE7g7-RPA43-NRg-3	0.00880458673028262	0.0676858173822866	0.0103916395669567	0.865715450672588
663	PRE7g7-STU2-NRg-3	-0.0333481969702123	-0.471846359031379	-0.0304768444292924	0.790702528504386
664	PRE7g7-POP4-NRg-4	0.00396769337322356	0.00577627379064385	0.00533367296924936	0.974224440852661
665	PRE7g7-MCD1-TRg-2	0.100192662643429	1.2374023382653	0.101655027290369	0.687852478417664
666	PRE7g7-RPS3-NRg-4	-0.0974909598039663	-1.29283803252967	-0.0943574975945316	0.336566498270017
667	PRE7g7-PRP9-TRg-4	0.0882892191681781	1.08504488518104	0.0922006800360653	0.829512751849706
668	PRE7g7-RPP1-NRg-2	-0.00366910662589337	-0.0919705168753084	0.000236066256756022	0.996654656887192
669	PRE7g7-MTR2-NRg-11	-0.0248513752380124	-0.363091768721394	-0.0250441110545873	0.734498710686956
670	PRE7g7-GCD11-TRg-1	0.00684390487128794	0.0425901805637442	0.0108082939078969	0.930078491591754
671	PRE7g7-RPF1-TRg-3	-0.0333829840135309	-0.472291613829403	-0.0323971480998458	0.882832889717305
672	PRE7g7-SUB2-NRg-4	-0.0668512893790856	-0.900667299835233	-0.0663664597801015	0.717442570565066
673	PRE7g7-GPI15-TRg-3	0.088210639751126	1.08403911236649	0.0865607580827322	0.511538825385734
674	PRE7g7-ERG9-TRg-6	-0.0210491438105592	-0.314425322114733	-0.0177442380849066	0.865588982030519
675	PRE7g7-RPT2-NRg-1	-0.0109047352394097	-0.184582537028218	-0.00906187367860948	0.866847774305849
676	PRE7g7-YOS1-NRg-3	-0.024211912567119	-0.354907002348341	-0.0234043645316893	0.875590497650379
677	PRE7g7-SCM3-TRg-4	0.120492783583394	1.49723259075872	0.116906748187108	0.552561144372545
678	PRE7g7-SCM3-TRg-6	0.148307226068923	1.85324197786294	0.147550838136153	0.442461454526132
679	PRE7g7-RLP7-NRg-1	0.0518065950002408	0.618087595753488	0.0546125073421586	0.682628877405107
680	PRE7g7-TFB2-NRg-4	-0.0935824409872295	-1.24281116648137	-0.0946250437682337	0.509459235188234
681	PRE7g7-IMP4-TRg-1	0.0147461451468339	0.143734459069815	0.0178492210910249	0.873321861717973
682	PRE7g7-IMP4-TRg-3	0.0031595591162723	-0.00456739503050295	0.00746865979195873	0.934957249403656
683	PRE7g7-PRE4-TRg-3	-0.0656810698357386	-0.885689140822299	-0.0610532347780293	0.68404724766952
684	PRE7g7-SUB2-TRg-3	-0.0544224557309956	-0.74158514487998	-0.0540455637387764	0.736077823790541
685	PRE7g7-RPP0-NRg-4	-0.198966001726475	-2.59166210567093	-0.199203642054408	0.347050573680608
686	PRE7g7-RPP0-NRg-3	-0.0425836449718652	-0.590054954598664	-0.0390482651687785	0.665545907084757
687	PRE7g7-TOM40-TRg-4	0.192110281284042	2.41389671140795	0.193738390069802	0.269474776556139
688	PRE7g7-FUR1-NRg-12	0.014057624781658	0.134921781506978	0.0174585430023772	0.460431659736586
689	PRE7g7-TOM40-TRg-2	0.108245783924951	1.34047780969358	0.110790955932073	0.247291409372562
690	PRE7g7-VMA11-NRg-4	-0.0367295615762334	-0.515125944505429	-0.0354709848249462	0.613823486540586
691	PRE7g7-PGS1-NRg-4	0.000839195107515511	-0.0342667632290922	0.00826646721993662	0.970941312889445
692	PRE7g7-URB1-TRg-4	0.0245313515540576	0.268979656327912	0.0260723905311364	0.848383969324981
693	PRE7g7-ARP4-TRg-3	0.0615533862222618	0.742841100016241	0.0624809969514694	0.512908085548797
694	PRE7g7-RPT3-TRg-3	-0.305643247163139	-3.95707148914617	-0.303907210325802	0.366128269918068
695	PRE7g7-SUI3-TRg-3	-0.0721319363599516	-0.968256642895047	-0.0681162973959246	0.395809954074303
696	PRE7g7-RFC5-NRg-2	NA	NA	NA	NA
697	PRE7g7-RRP14-TRg-2	-0.0547936120489091	-0.746335739227826	-0.0538865317191047	0.481318139916247
698	PRE7g7-SCC2-TRg-1	-0.136434674144886	-1.79129590675405	-0.140961027195204	0.330201558941371
699	PRE7g7-SSC1-TRg-3	-0.0330981712316477	-0.468646168698858	-0.0293863667462104	0.875360873165335
700	PRE7g7-RRP9-TRg-3	-0.0174680329123473	-0.268589095244898	-0.0138668315564422	0.925875020916143
701	PRE7g7-MOT1-NRg-9	-0.0937913783903764	-1.24548544898321	-0.096204027797464	0.607822514557222
702	PRE7g7-RPL42A-NRg-2	0.0749548892287365	0.914372881539194	0.0772698626277749	0.302538302120649
703	PRE7g7-SEC16-TRg-7	-0.104508489034795	-1.38265850194059	-0.107605380251569	0.312136999839301
704	PRE7g7-IMP4-NRg-2	0.00436978846221625	0.0109228671931319	0.00615974539036383	0.831308632064224
705	PRE7g7-YEF3-NRg-4	-0.0530812832550683	-0.724418883452869	-0.0525213543687928	0.632931248581408
706	PRE7g7-PUP1-TRg-1	-0.0421501433744804	-0.58450637536419	-0.036578293233893	0.757453793385252
707	PRE7g7-UTP22-TRg-6	0.05466531190044	0.654677581408383	0.0578374064992173	0.661187421229553
708	PRE7g7-DBP2-NRg-4	0.027501962152861	0.30700181906425	0.0280398729355063	0.777815224133065
709	PRE7g7-PRE2-TRg-7	-0.018875714573107	-0.286606637230349	-0.0142307135805749	0.896599144339478
710	PRE7g7-ATP16-TRg-6	0.0104440078259178	0.0886694951880335	0.0148624579638231	0.920676791781637
711	PRE7g7-UTP13-TRg-4	-0.0181508175310926	-0.277328358444949	-0.018334669320294	0.90212389096365
712	PRE7g7-DOP1-NRg-4	0.070565546156197	0.858191732560279	0.0675335848749011	0.653698993468905
713	PRE7g7-TIM44-TRg-3	0.0186952478989115	0.194280776908478	0.0216321793464529	0.69238335704392
714	PRE7g7-ATP16-TRg-2	-0.0669281161892381	-0.901650640256663	-0.063108888286517	0.630053851523381
715	PRE7g7-ENP1-NRg-3	-0.147502125522882	-1.93295312616213	-0.144986091441669	0.423031176889329
716	PRE7g7-NAF1-TRg-3	0.0404299037339211	0.472472277844324	0.0436959904142787	0.817042625185853
717	PRE7g7-COG4-TRg-2	0.0459748495604546	0.543444499065632	0.0438449250103348	0.679654934916012
718	PRE7g7-SOG2-TRg-7	-0.0404495874550177	-0.562740205830526	-0.0382212407518785	0.856565442301163
719	PRE7g7-YDR341C-TRg-3	0.0364097020147809	0.421015932788654	0.0382050499586125	0.573523004236634
720	PRE7g7-YMR290W-A-TRg-10	-0.0859990401363822	-1.14574785520053	-0.0824633702183511	0.343071201241507
721	PRE7g7-NUP192-NRg-9	-0.0628085804996611	-0.848922875651519	-0.0594327748812357	0.417418844676306
722	PRE7g7-RPS31-NRg-8	-0.104464998718775	-1.38210185009473	-0.102742731248463	0.495171937081023
723	PRE7g7-SPC97-NRg-6	-0.0272984880321788	-0.394413450846763	-0.0365010171800501	0.683923274429591
724	PRE7g7-EBP2-NRg-1	-0.064668175778285	-0.872724660488632	-0.0623700800301768	0.466970756183882
725	PRE7g7-CDC48-TRg-5	0.0524848609116434	0.626769022013883	0.0534748083152418	0.592426187410452
726	PRE7g7-RPT1-TRg-4	0.0374429124190259	0.434240451056685	0.0401796904564269	0.741380897649219
727	PRE7g7-ULP1-NRg-2	-0.0650881245760324	-0.878099771428892	-0.0668219438795931	0.730199265647545
728	PRE7g7-RPN3-TRg-6	0.087074326765845	1.06949493843028	0.0896279728432716	0.365573444223967
729	PRE7g7-RPT1-TRg-5	-0.0775451176259726	-1.03754235105917	-0.0733670790529777	0.391926380244704
730	PRE7g7-KRE5-TRg-2	0.0359106910712937	0.414628870375247	0.0386464316082927	0.414850434140932
731	PRE7g7-TBF1-NRg-8	0.00532094895717961	0.0230971922771537	0.00611389090723439	0.979544792087728
732	PRE7g7-UTP22-NRg-4	-0.0657933950803204	-0.887126841452132	-0.0633059228990507	0.501258185104308
733	PRE7g7-SSC1-NRg-4	-0.0172413790579703	-0.265688052025227	-0.0146267109699224	0.938583676444677
734	PRE7g7-REB1-TRg-4	0.0567457906145453	0.68130655131412	0.0507108269527285	0.740125947512783
735	PRE7g7-CDC48-NRg-9	-0.0465075261043472	-0.640278449740497	-0.0507748991707508	0.297355592039161
736	PRE7g7-FAS2-TRg-8	-0.0716291392565663	-0.961821119741667	-0.068777003996689	0.342578896053058
737	PRE7g7-TAO3-TRg-8	-0.0925433843331815	-1.22951181946887	-0.0904722915470191	0.72833240180867
738	PRE7g7-CKS1-TRg-5	-0.0440334475754549	-0.608611621215103	-0.0503456710535987	0.696345458158622
739	PRE7g7-YLR379W-TRg-7	0.00449871708378546	0.0125730818098342	0.00862889492765676	0.926773890515303
740	PRE7g7-TEN1-NRg-2	0.105921040276105	1.3107223845388	0.107679810630814	0.141095605237976
741	PRE7g7-RPL42A-TRg-2	-0.0424122155222953	-0.587860753032167	-0.0410933060700921	0.572837775044613
742	PRE7g7-SEC27-TRg-4	-0.0584599614763404	-0.793262971842639	-0.0709790515153419	0.803672298782277
743	PRE7g7-TBF1-NRg-4	-0.0141594035826065	-0.226240480835355	-0.018973750101656	0.896388357423094
744	PRE7g7-RPT1-NRg-6	0.172260351635034	2.15982865694013	0.169323914924815	0.288115963244533
745	PRE7g7-COG1-TRg-3	NA	NA	NA	NA
746	PRE7g7-SUI1-TRg-6	-0.0128827451454697	-0.209899963207401	-0.00951704490241645	0.904847874971165
747	PRE7g7-TIM23-TRg-6	0.0448984562291779	0.529667263359748	0.0488838884059508	0.875686391714272
748	PRE7g7-CDC48-NRg-6	-0.0801699514374116	-1.07113876331683	-0.0790252699978102	0.77721760115246
749	PRE7g7-EPL1-TRg-5	0.236119024554822	2.977184137615	0.223003596502996	0.289786420826251
750	PRE7g7-RPT5-TRg-8	0.0122983369433586	0.112403876092237	0.0121095666422282	0.789161820104975
751	PRE7g7-ATP16-NRg-4	-0.0220183783548648	-0.326830984973444	-0.0184524025697194	0.744736378922964
752	PRE7g7-RPN6-TRg-3	-0.0347997891429648	-0.490425931137337	-0.0338184803447405	0.908356119582742
753	PRE7g7-ERG9-NRg-6	0.0484232101448212	0.574782152211259	0.0454731036762237	0.299004969180378
754	PRE7g7-SMX3-TRg-1	-0.01900466878027	-0.288257179328415	-0.0184664870132397	0.875371215042836
755	PRE7g7-NCB2-NRg-3	-0.0169772313158777	-0.262307107905414	-0.0142138299597949	0.918375057279757
756	PRE7g7-SEC16-NRg-12	0.0841665074762109	1.03227646951252	0.0802833375458839	0.642177019260857
757	PRE7g7-RPN6-TRg-2	-0.0495186037909471	-0.678818568683645	-0.0454642560232983	0.478317478489826
758	PRE7g7-REB1-NRg-4	0.0570193866574705	0.684808428427301	0.0565399344632128	0.558730632616843
759	PRE7g7-ATP16-TRg-9	0.133969131252756	1.66972234232103	0.138445040084867	0.663584251032815
760	PRE7g7-ERG9-NRg-7	-0.0137945663190669	-0.221570766867401	-0.0138437582429112	0.951620653297627
761	PRE4g9-RPL15A-NRg-4	0.130492167801283	1.62521914481898	0.128363756747793	0.218094338569434
762	PRE4g9-RPL15A-NRg-5	0.0360407698627926	0.416293806527064	0.0368169567257336	0.327697186245062
763	PRE4g9-KRE33-TRg-1	0.0350665393639734	0.403824198230464	0.038514423619321	0.541036601486566
764	PRE4g9-PMI40-NRg-1	-0.00530964376576193	-0.112968479426245	-0.0031813135451623	0.982185574002046
765	PRE4g9-NOP19-NRg-3	0.0955968578591725	1.17857859425731	0.0960893529882332	0.489599072172139
766	PRE4g9-SRP14-NRg-4	-0.0281378523928231	-0.405156847617903	-0.0261597517732399	0.551514173994364
767	PRE4g9-SEC27-TRg-2	0.096571163438108	1.19104916353762	0.0900616448603895	0.522606479608891
768	PRE4g9-GPI14-TRg-3	-0.0227685166141188	-0.336432337294613	-0.0208807849893218	0.831006044490942
769	PRE4g9-PAH1-TRg-7	0.0514927819703598	0.614070963585096	0.0510853316073817	0.377571917133837
770	PRE4g9-PAH1-TRg-6	0.0138093564035345	0.13174408441026	0.0144964231828758	0.918397811562383
771	PRE4g9-PAH1-TRg-5	-0.006136983637544	-0.123557969430701	-0.0046814798386261	0.963453259521759
772	PRE4g9-PAH1-TRg-3	-0.0236493374087258	-0.347706353352991	-0.0213613751127721	0.721407720571269
773	PRE4g9-COG3-TRg-1	0.0310522326764007	0.352443306298702	0.0300149389792212	0.84782500904187
774	PRE4g9-HTS1-NRg-5	-0.083923984692391	-1.1191883001346	-0.0793919195274251	0.545337340384547
775	PRE4g9-MSN5-TRg-7	NA	NA	NA	NA
776	PRE4g9-ERG26-TRg-1	-0.00243839036646076	-0.0762180335584933	-0.00270581369676063	0.991594994745218
777	PRE4g9-SMD2-TRg-5	0.0155405739314113	0.153902705470674	0.018274963599928	0.786184687965831
778	PRE4g9-SMD2-TRg-4	-0.00209634295829975	-0.0718400170584917	0.00100084259978657	0.999157472909623
779	PRE4g9-SMD2-TRg-1	-0.0304425592464278	-0.434655812942612	-0.0271266697432553	0.806039611115113
780	PRE4g9-PRE7-TRg-4	0.119144940985559	1.47998095548263	0.119018994431754	0.455305898125635
781	PRE4g9-PRE7-TRg-7	0.0239949355973493	0.26211383055844	0.0284350714681996	0.875360873165335
782	PRE4g9-SEC6-TRg-3	-0.0316501517269889	-0.45011232475657	-0.0322379401070518	0.62653479619364
783	PRE4g9-ESF2-NRg-1	0.0322091701087264	0.367251461681091	0.0344777685264518	0.701978413268061
784	PRE4g9-ESF2-NRg-3	0.0314659606854959	0.35773879460563	0.0328214208915698	0.750388903376656
785	PRE4g9-AFG2-TRg-2	-0.0120417517719179	-0.199135715977471	-0.00874588485217335	0.90239884905593
786	PRE4g9-RRP36-TRg-3	0.0383999929647134	0.446490549495899	0.0369218994692742	0.702116772102237
787	PRE4g9-RRP36-TRg-5	0.0837703332609294	1.027205659999	0.0858551752549576	0.287321960283593
788	PRE4g9-GCR1-NRg-2	-0.125753386457287	-1.65458136771109	-0.123183192278915	0.445152673889033
789	PRE4g9-PRE4-NRg-4	-0.046782798958698	-0.643801789106901	-0.0434112679255206	0.782158915587823
790	PRE4g9-PRE4-NRg-9	-0.0210545052788847	-0.314493945926033	-0.0208086975258982	0.932829472985439
791	PRE4g9-DSN1-NRg-2	-0.159286705602178	-2.08378919391699	-0.156123017541779	0.387138301858028
792	PRE4g9-GPI11-TRg-3	0.0290411504718323	0.326702573100936	0.0279039925793912	0.637837726100613
793	PRE4g9-POP3-TRg-1	0.00423320844185326	0.00917471892931506	0.00626465048106946	0.954089507563901
794	PRE4g9-MNE1-TRg-5	0.0629600335788771	0.760845403484158	0.0621721703854173	0.616137219723233
795	PRE4g9-RRP12-NRg-1	-0.040126276910702	-0.558602010762045	-0.0391189252381989	0.505589340742602
796	PRE4g9-RSC6-TRg-2	-0.0243161154494	-0.356240741260226	-0.0252747384983193	0.918176619133773
797	PRE4g9-CDC25-TRg-1	0.0184409912538971	0.191026433327591	0.0172823013020755	0.918911803376019
798	PRE4g9-CDC25-TRg-9	0.0517699926421737	0.617619105936774	0.0456846980364064	0.489769461557176
799	PRE4g9-YPP1-NRg-3	0.0733430087073663	0.893741707759716	0.071780478070862	0.681275223369271
800	PRE4g9-NFS1-NRg-9	-0.0359213929928124	-0.50478183632457	-0.0411858878038244	0.781104880283176
801	PRE4g9-NFS1-NRg-8	-0.00293439955521557	-0.082566675181583	-0.00703444308248302	0.934417652625631
802	PRE4g9-UBA2-TRg-1	0.0493413754102361	0.586534156716502	0.0506973003127793	0.712564794311049
803	PRE4g9-ARP2-NRg-3	-0.0294264366554682	-0.421650009176511	-0.0373069569639999	0.674151609656302
804	PRE4g9-MAK16-TRg-1	0.0256244024189239	0.282970099195039	0.0270465566979027	0.391635259453398
805	PRE4g9-CEP3-NRg-1	0.0275353155787262	0.307428724356574	0.0266824535586495	0.802186541265646
806	PRE4g9-GUK1-TRg-5	0.0323509660682152	0.369066371063428	0.0333170685276788	0.865254930323048
807	PRE4g9-GUK1-TRg-2	-0.028264101436646	-0.406772765130443	-0.0273983563526304	0.855540664842598
808	PRE4g9-GPI12-NRg-6	-0.0767281218349299	-1.02708525953245	-0.078272567438002	0.373852757517019
809	PRE4g9-RPS5-NRg-5	0.0319903484776238	0.364450666561271	0.0325853400226512	0.814806589513902
810	PRE4g9-RPS5-NRg-2	-0.0565557043234994	-0.768889539866626	-0.0561562223452668	0.542708566635123
811	PRE4g9-RPC19-NRg-1	0.0497139649322644	0.591303095279544	0.0518278269880775	0.597975536832027
812	PRE4g9-TIM54-TRg-1	-0.0534304808389675	-0.728888418223767	-0.050405325109255	0.318195502763966
813	PRE4g9-TEN1-TRg-2	0.105790318973065	1.30904922459677	0.107887325935495	0.376363883979147
814	PRE4g9-SAH1-NRg-4	0.0400844151638385	0.468050216386481	0.0419084934199317	0.504358943183048
815	PRE4g9-SAH1-NRg-5	0.0132811753601809	0.124983660949598	0.0121718743355561	0.796443021549412
816	PRE4g9-SAH1-NRg-3	0.103399802546605	1.27845194448629	0.105287260996329	0.446160455026714
817	PRE4g9-ATP15-NRg-5	0.0409057762929663	0.478563181811697	0.0356709838192909	0.74054332304788
818	PRE4g9-SCD5-TRg-5	0.0625522025443289	0.755625393170196	0.0650806942657208	0.774643851956096
819	PRE4g9-ARB1-NRg-2	-0.0158340535556295	-0.247675068669363	-0.0145301177129112	0.91732885603713
820	PRE4g9-ARB1-NRg-4	-0.0500721415088478	-0.685903543469367	-0.0477540797156386	0.692158035890231
821	PRE4g9-PUP2-TRg-1	0.0144313940753291	0.139705820490591	0.0172934915424009	0.901559561878449
822	PRE4g9-CCT8-TRg-2	NA	NA	NA	NA
823	PRE4g9-MCM4-TRg-1	0.0148054757296575	0.144493857516811	0.0147501562223992	0.957632019149976
824	PRE4g9-LSM4-TRg-1	0.000780789178844943	-0.0350143266174319	0.00603341247534976	0.951872354502308
825	PRE4g9-NOP53-NRg-1	0.0903669526641746	1.1116387178225	0.0892520225279581	0.455891534083432
826	PRE4g9-ATP3-TRg-4	0.0392088261794343	0.456843164587578	0.0445667962511546	0.717242462226483
827	PRE4g9-AFG2-NRg-3	-0.103227307474682	-1.36626009085533	-0.100590093704433	0.31541252411142
828	PRE4g9-PRO3-NRg-3	0.0535703124822915	0.640662198143471	0.0554288552868104	0.659131310001461
829	PRE4g9-NRD1-NRg-10	-0.0158999604810207	-0.248518640641968	-0.0182633506489293	0.871008962021592
830	PRE4g9-SEC61-TRg-2	-0.0226986635111593	-0.335538256444893	-0.0197005200392213	0.805485790424832
831	PRE4g9-RHO3-TRg-4	0.0141748837727438	0.136422631346792	0.0173584648385624	0.928443585673742
832	PRE4g9-SNF2-TRg-6	-0.162739187976473	-2.12797904725309	-0.161093479363355	0.387942018639472
833	PRE4g9-SMD2-NRg-3	0.0569699529133301	0.68417570400858	0.0560691149213816	0.285099452466824
834	PRE4g9-RSC4-TRg-2	-0.0391389123113175	-0.545964293286379	-0.041339256793286	0.784619752695968
835	PRE4g9-RSC4-TRg-1	0.0296679774173562	0.334725609220121	0.0233870778807339	0.49666369924437
836	PRE4g9-TIF34-TRg-2	-0.0220725928371381	-0.327524900180133	-0.0230686361103786	0.859361976175515
837	PRE4g9-BET1-NRg-1	0.0987032153445071	1.21833824160799	0.0969818824483569	0.552837128059943
838	PRE4g9-CDC8-NRg-2	0.00404443163474788	0.00675848083890414	0.00720088143197069	0.946983130017035
839	PRE4g9-PRP42-TRg-2	0.0302214596324631	0.341809873600966	0.0337429633594334	0.621400303774874
840	PRE4g9-RRB1-TRg-2	-0.0494314131690876	-0.677702577239071	-0.0476668815052155	0.731152645044926
841	PRE4g9-SPC24-TRg-1	0.0408920576542193	0.478387590869159	0.0413201242648487	0.660051223082091
842	PRE4g9-ILS1-NRg-1	-0.0317559470299895	-0.4514664457676	-0.0288118668225051	0.326027892703504
843	PRE4g9-GFA1-TRg-2	-0.0101937406145489	-0.175482201446702	-0.00877471230502217	0.910394416948504
844	PRE4g9-SEC21-NRg-10	-0.0216950430560504	-0.322692473061154	-0.028653973549648	0.151603489620225
845	PRE4g9-RPC10-NRg-1	-0.0630808517987083	-0.852407796780184	-0.0671047382736437	0.740252586312707
846	PRE4g9-RPB10-TRg-3	0.0894058697361531	1.09933739111644	0.0864814060707236	0.215725004661579
847	PRE4g9-RPB10-TRg-2	0.00663613250116657	0.0399308098363753	0.00666515812376978	0.687845922914566
848	PRE4g9-YNL181W-TRg-1	-0.00921909281320421	-0.163007251909973	-0.00849012053373721	0.955529663897829
849	PRE4g9-RAD3-NRg-1	0.00657838448671988	0.0391916673840199	0.00842499361154148	0.778920172876618
850	PRE4g9-NOP10-TRg-1	0.0451423048954317	0.532788390603782	0.0465045047179255	0.608980433658626
851	PRE4g9-BFR2-TRg-3	-0.000951227731892823	-0.0571831793336678	-0.00275761067177312	0.980705823931985
852	PRE4g9-MCM2-TRg-6	-0.0234144877077529	-0.344700407857284	-0.0211976815876654	0.84283721182721
853	PRE4g9-MCM2-TRg-4	0.0118074171599145	0.106120376025242	0.0128151380381993	0.919190303804877
854	PRE4g9-MPP10-TRg-1	0.00292120768014104	-0.00761816078777633	0.00342335661707815	0.991974626415602
855	PRE4g9-RET2-TRg-4	-0.0669015275752819	-0.90131032079265	-0.077467214944284	0.388741123644264
856	PRE4g9-RET2-TRg-1	0.0583038392846671	0.701248707351122	0.0554363677598331	0.325114612455524
857	PRE4g9-RPS2-NRg-1	0.070804269612056	0.861247259963066	0.0711090365051914	0.450339474827815
858	PRE4g9-RPS2-NRg-2	-0.0538362399882898	-0.734081909559692	-0.0545200930149489	0.815155875222231
859	PRE4g9-ORC4-NRg-3	-0.00966778466684004	-0.168750257972189	-0.0100830925479312	0.90109872896897
860	PRE4g9-TIP20-TRg-7	0.0066331867235998	0.0398931055226313	0.00762369914054462	0.831006044490942
861	PRE4g9-SMT3-TRg-1	-0.0600282294966789	-0.81333592987609	-0.0574850187223157	0.19671175844389
862	PRE4g9-MSS18-NRg-6	0.088983563129479	1.09393210153387	0.0901358338048273	0.366123574371991
863	PRE4g9-YEF3-NRg-9	-0.0244491667744426	-0.357943724187404	-0.0338815818139822	0.694122083550412
864	PRE4g9-ASK1-NRg-1	-0.104705097765363	-1.38517498429343	-0.101806966862282	0.622066404593314
865	PRE4g9-SMC1-TRg-1	0.0740079896835921	0.902253094241947	0.075361940636642	0.692082998455526
866	PRE4g9-NIP1-NRg-1	-0.0404427051733184	-0.562652116454263	-0.03817474782708	0.439310085621883
867	PRE4g9-RPP1-NRg-1	-0.0150378420159717	-0.237484003995449	-0.00978954656866467	0.970049383517117
868	PRE4g9-YDJ1-TRg-6	0.0299899029662454	0.338846077117792	0.0280761916321671	0.769843888481189
869	PRE4g9-SUB2-NRg-1	-0.0804696438840075	-1.07497465987625	-0.0769500466509703	0.288033635959221
870	PRE4g9-TIM10-NRg-8	0.00328973908908869	-0.00290116381412247	0.0015408117024065	0.998624290306469
871	PRE4g9-TIM10-NRg-4	-0.0469314553783752	-0.645704508562304	-0.0434439513219736	0.730408853418888
872	PRE4g9-TIM10-NRg-7	0.0231623537873076	0.251457246661017	0.0201461302779523	0.946581095944083
873	PRE4g9-SKI6-TRg-4	0.0296574420007774	0.334590761750104	0.0320632853085954	0.647322518505931
874	PRE4g9-TUB4-TRg-1	0.0935338120197068	1.15217275544683	0.0950765469795534	0.593112484552394
875	PRE4g9-CDC37-NRg-2	0.00774632454869018	0.0541406503036972	0.00984422911768871	0.970331690506493
876	PRE4g9-ISD11-TRg-3	-0.0985692521866304	-1.30663957503663	-0.0975981965870353	0.670164932261147
877	PRE4g9-YOS1-TRg-4	-0.206295098083815	-2.68547046093679	-0.201608490064969	0.515278087175768
878	PRE4g9-SSC1-TRg-6	-0.0207634101238541	-0.310768089914885	-0.0190110719486128	0.878355821597345
879	PRE4g9-MTR3-TRg-5	-0.0328069061959232	-0.464918138309354	-0.0300836346709725	0.704974819541436
880	PRE4g9-MTR3-TRg-6	-0.0408397416766806	-0.567733962775415	-0.0381668581389617	0.800556833798404
881	PRE4g9-TFA1-TRg-2	0.0239517351871106	0.261560889345265	0.0251016772458053	0.605754091596064
882	PRE4g9-CDC3-NRg-3	0.0554714230495842	0.664995355575312	0.053849707830334	0.594164302957065
883	PRE4g9-ERG25-TA-18	0.084287634991982	1.03382683431575	0.0810793439570786	0.361218819678193
884	PRE4g9-RPB11-TRg-4	-0.014686585978797	-0.232988122168003	-0.0135266766959283	0.919001014948082
885	PRE4g9-RPB11-TRg-1	-0.000368971886676395	-0.0497306284978493	-0.00725072886248973	0.95969614803757
886	PRE4g9-RPB11-TRg-2	-0.0844513802669931	-1.1259386700323	-0.0867137634225732	0.746859803034447
887	PRE4g9-DED1-TRg-3	0.0304576338997162	0.344832772808035	0.0331026749894447	0.242797221996719
888	PRE4g9-DED1-TRg-1	0.0376406613867569	0.43677152781075	0.0418866749666705	0.651004687648597
889	PRE4g9-DED1-TRg-6	-0.0443692392776929	-0.612909568160135	-0.0413014930933792	0.540646250585855
890	PRE4g9-DED1-TRg-4	0.0683209661025008	0.829462356818216	0.0711032617318862	0.648675452069785
891	PRE4g9-RPL10-NRg-5	0.000741235423735498	-0.0355205926740501	0.00338653178677994	0.968707439622454
892	PRE4g9-RPL10-NRg-4	-0.135604837388545	-1.78067445801657	-0.13251756477763	0.459372942219443
893	PRE4g9-EFB1-NRg-1	0.0110590208209331	0.0965413193143105	0.0131711649831581	0.973562654254706
894	PRE4g9-EFB1-NRg-5	0.0533481573487194	0.637818736046893	0.0539894313019846	0.765116635912379
895	PRE4g9-EFB1-NRg-4	0.00368619915081048	0.00217330437478013	0.00527971463539782	0.98823616331695
896	PRE4g9-RPT3-NRg-1	-0.0153195832282547	-0.241090134744215	-0.0120690054836849	0.926295621771224
897	PRE4g9-SAC6-TRg-8	-0.0163595043527399	-0.254400546497294	-0.0170366010023188	0.939541998305827
898	PRE4g9-SAC6-TRg-4	-0.129848816625038	-1.70700059504982	-0.125722889680988	0.264748008903602
899	PRE4g9-SAC6-TRg-5	-0.10143991385819	-1.34338244711854	-0.102943125189784	0.689190884790613
900	PRE4g9-SAC6-TRg-3	0.0306079965704831	0.346757331327981	0.0333780195613046	0.688790818788095
901	PRE4g9-DIM1-TRg-5	-0.00325609970736873	-0.0866842581264494	-0.00225514630939327	0.986345243990509
902	PRE4g9-DIM1-TRg-7	0.0605642287938201	0.730180435326221	0.0631004864403649	0.298155445563711
903	PRE4g9-RPC17-NRg-1	-0.0490110900341265	-0.672322674990767	-0.0463769611903359	0.594172167973109
904	PRE4g9-RPC17-NRg-2	-0.0129982399572538	-0.21137823253379	-0.0114266378043028	0.678250781372428
905	PRE4g9-YDR341C-TRg-1	0.0693041873224746	0.842047041342915	0.069900239469792	0.57016884152804
906	PRE4g9-RAP1-NRg-8	-0.00898051826105506	-0.159953630391819	-0.00510246960283552	0.780350791893208
907	PRE4g9-RAP1-NRg-5	0.062766247650448	0.758365051428015	0.0630554439124454	0.260536723550727
908	PRE4g9-RAP1-NRg-2	-0.0138891990473691	-0.222782013133452	-0.00988040024811188	0.901001728748998
909	PRE4g9-SEC26-NRg-3	0.0307049819387309	0.347998690076262	0.0316462925442094	0.761532256513361
910	PRE4g9-SPP41-TRg-3	0.0265036381096785	0.294223826806102	0.0220628223485026	0.269466050904429
911	PRE4g9-TAP42-NRg-1	-0.00397896506386075	-0.0959365324676479	0.000386330285193822	0.988168829355965
912	PRE4g9-PGA2-TRg-6	0.111526706276627	1.38247179020081	0.112659189295728	0.488959843026632
913	PRE4g9-BRL1-TRg-1	0.118821292291932	1.47583843229111	0.114377559946924	0.654783343239855
914	PRE4g9-FOL2-TRg-1	-0.00850554669705461	-0.15387425865968	-0.00504690974592518	0.825754876283032
915	PRE4g9-NAB3-NRg-5	0.0349571439328955	0.402423997583253	0.0368148470463641	0.779063780333705
916	PRE4g9-SNF4-TRg-4	-0.0855720620667803	-1.14028277349181	-0.0945922358786213	0.561014324287699
917	PRE4g9-HRR25-TRg-2	-0.0116118515913933	-0.193633232874882	-0.0144507372825586	0.924501481204633
918	PRE4g9-TRS23-TRg-4	-0.00503529506744171	-0.109456968742807	-0.00699483792309656	0.957408953921062
919	PRE4g9-CTR86-TRg-4	-0.0667099923559534	-0.898858776560639	-0.0658652217606987	0.435309075752107
920	PRE4g9-RPB5-TRg-5	0.0810479484940244	0.992360649791368	0.0715532654800703	0.756605925565175
921	PRE4g9-SPN1-NRg-2	0.0513857283947682	0.612700737385038	0.0457989124294679	0.434507909916746
922	PRE4g9-SPN1-NRg-1	0.00831644179656243	0.0614378338477551	0.00320664736107231	0.980104013722428
923	PRE4g9-SEC61-NRg-1	-0.110313399249289	-1.45695812267656	-0.107812516771249	0.345264098629724
924	PRE4g9-SEC61-NRg-7	-0.00254405447539507	-0.077570475358475	-0.000773634081462545	0.983173717341357
925	PRE4g9-TUS1-TRg-3	-0.004947227222865	-0.108329749335563	-0.00614274771175309	0.942591434389165
926	PRE4g9-OLE1-NRg-2	-0.12749114594893	-1.67682372226758	-0.127599238914296	0.188148049763405
927	PRE4g9-AFG2-TRg-1	-0.0421697881362119	-0.584757817383475	-0.0433408696372674	0.591757575458015
928	PRE4g9-TOA2-NRg-1	0.0390507053378475	0.454819305797994	0.0380746090348226	0.625416257434102
929	PRE4g9-USO1-TRg-1	-0.0565961962428974	-0.769407813904117	-0.0611528506072077	0.38131079867163
930	PRE4g9-UTP22-NRg-2	0.0308102783132227	0.349346425079997	0.0331878870840042	0.877121032652144
931	PRE4g9-RIB1-TRg-3	-0.0552481543373082	-0.752153627599671	-0.0506610181977217	0.786861436730682
932	PRE4g9-RIB1-TRg-7	0.0736266580710058	0.897372261784099	0.0768343846731401	0.222611335111017
933	PRE4g9-RIB1-TRg-4	0.0548157470889713	0.656603068115363	0.0567514681224574	0.830468321310822
934	PRE4g9-COG1-TRg-1	-0.0478977162078248	-0.658072109525514	-0.0585038357717206	0.540443274671134
935	PRE4g9-RPL32-NRg-2	-0.0343014750696731	-0.484047788274676	-0.0316049528428516	0.820375066199104
936	PRE4g9-GLC7-NRg-3	-0.0909584306391679	-1.20922529409674	-0.089359249750855	0.684516013108586
937	PRE4g9-GLC7-NRg-4	-0.0241673531403529	-0.354336666479809	-0.0270961560383001	0.89463736339455
938	PRE4g9-HSF1-TRg-2	-0.014194869992025	-0.226694431141439	-0.0149397727897175	0.881043468274384
939	PRE4g9-DAM1-NRg-5	-0.02738172645315	-0.395478856319078	-0.0243280285978902	0.607551185360084
940	PRE4g9-SEC18-TRg-4	0.0275262025135151	0.307312082192628	0.0261102597942156	0.847388508902449
941	PRE4g9-SEC18-TRg-5	0.0399654832659145	0.46652795426999	0.0372936114828568	0.722449947890349
942	PRE4g9-PAB1-NRg-3	-0.0666452780044671	-0.898030468870435	-0.0694268960460692	0.781182631047474
943	PRE4g9-POP8-TRg-2	0.087739125741738	1.07800399540952	0.0898885087595356	0.28649341107246
944	PRE4g9-PAB1-NRg-4	0.0402844544612007	0.470610608085425	0.0357189178352023	0.677350583896155
945	PRE4g9-BIG1-TRg-4	0.0109478877305074	0.0951188775943286	0.0112328679316704	0.969667506419635
946	PRE4g9-BIG1-TRg-5	0.035871374176209	0.414125635995151	0.0357657615219069	0.586656504845582
947	PRE4g9-BIG1-TRg-6	0.0615649699496837	0.742989365281741	0.0633047476934129	0.211242487278204
948	PRE4g9-RPO41-NRg-1	-0.0563765863248259	-0.76659692914972	-0.057738901657734	0.475208215633418
949	PRE4g9-RVB2-NRg-2	-0.0922524395473148	-1.22578788809935	-0.0904705504195408	0.508952878180366
950	PRE4g9-PET117-NRg-8	-0.00597251485174977	-0.12145286048743	-0.0100407924435049	0.965214266979012
951	PRE4g9-VPS45-NRg-9	-0.101896155924852	-1.34922209170635	-0.109274671967747	0.269347205244516
952	PRE4g9-YCG1-NRg-1	0.0277980187123473	0.310791178291772	0.0276222834741936	0.860195147396033
953	PRE4g9-NOC4-NRg-1	-0.0217531821690865	-0.323436621357836	-0.0185088987663477	0.877985382620245
954	PRE4g9-NMD3-NRg-2	-0.0466881841043207	-0.642590771617144	-0.0467268752572691	0.824246493228725
955	PRE4g9-DRS1-TRg-2	-0.0668725391358251	-0.900939284897557	-0.0643825389947666	0.268727794887915
956	PRE4g9-HTB1-NRg-2	0.0414117297599369	0.485039104662683	0.0378825572245428	0.45246585755475
957	PRE4g9-IPI1-TRg-2	0.0381158456755326	0.442853622301647	0.0383382770051066	0.734393672408888
958	PRE4g9-SEC18-NRg-1	-0.0398674174035302	-0.5552887531067	-0.048301520486583	0.616291350610058
959	PRE4g9-SEC18-NRg-2	0.0151406157472094	0.148783463260476	0.00872001203973999	0.973172875124819
960	PRE4g9-JIP5-NRg-2	0.0352670431886173	0.406390535620137	0.0374834573542319	0.506969212353724
961	PRE4g9-YPT1-TRg-3	-0.0652078381266634	-0.879632038265101	-0.070069540654114	0.74083814264786
962	PRE4g9-YPT1-TRg-2	-0.0445919753018063	-0.615760465332418	-0.0513738361593517	0.324058746442505
963	PRE4g9-CLF1-NRg-2	0.037966923434137	0.440947500476159	0.0412953298957357	0.874062231447285
964	PRE4g9-SNF2-NRg-7	-0.0509942728450329	-0.697706311473639	-0.053607415056096	0.721023007192795
965	PRE4g9-SNF2-NRg-4	0.0814671517676485	0.99772621843768	0.0842539297672108	0.70267617106308
966	PRE4g9-RPL25-NRg-1	-0.0527461631910322	-0.720129533103104	-0.0545505925460616	0.761695670893664
967	PRE4g9-NOP56-TRg-1	0.0281403893420585	0.315173331847767	0.0311376165625496	0.845538153711116
968	PRE4g9-NOP56-TRg-2	0.0574132985764251	0.689850281806639	0.0609999931797556	0.392939459862267
969	PRE4g9-TRS31-TRg-1	-0.0236460612291018	-0.347664420076759	-0.0291990678388468	0.711838536566189
970	PRE4g9-DBF4-TRg-2	0.0617715847883198	0.745633920250181	0.0596039234435964	0.388084601235548
971	PRE4g9-DBF4-TRg-1	-0.0109826026201496	-0.185579196174165	-0.0107199701541921	0.911687493778113
972	PRE4g9-RPC19-TRg-4	0.0621279822274317	0.750195609161607	0.0641946349970024	0.258625019555234
973	PRE4g9-RPC19-TRg-6	-0.0128469614799807	-0.209441952200144	-0.0104694368587259	0.951312756142892
974	PRE4g9-RPC19-TRg-3	0.0909412501972616	1.11898940669128	0.0917677442295399	0.219436462274116
975	PRE4g9-ROK1-NRg-1	0.0516671369400219	0.616302610180935	0.0529975215748645	0.7337356197981
976	PRE4g9-CDC33-TRg-4	0.0520872956707391	0.621680408146396	0.0541831712495675	0.781028392608375
977	PRE4g9-DHR2-TRg-3	-0.0112532790870804	-0.189043704339148	-0.013501154488721	0.76057578278242
978	PRE4g9-RRP42-NRg-5	-0.00489454632381459	-0.1076554631408	-0.00268079795231724	0.948829124899269
979	PRE4g9-CLF1-TRg-1	0.0866455124107911	1.06400635328953	0.0876298508169251	0.663395179124137
980	PRE4g9-ERG11-NA-16	0.0239226583700212	0.26118872226565	0.0277871351309673	0.386274861276324
981	PRE4g9-VAS1-NRg-4	0.109049839910741	1.35076927891312	0.109845961959571	0.375803112380797
982	PRE4g9-PIK1-NRg-2	0.0164927488791673	0.166090014985972	0.0213632676634296	0.710861759361979
983	PRE4g9-SAR1-NRg-7	0.0451197152251274	0.532499255393392	0.0417714526546625	0.374480776278082
984	PRE4g9-SAR1-NRg-4	0.09604569705193	1.1843234861783	0.0935172075221175	0.665238981924839
985	PRE4g9-RPS3-TRg-1	0.0463599980052878	0.548374184852451	0.0469449131367805	0.676268267419289
986	PRE4g9-YTM1-TRg-2	-0.0162497776332928	-0.252996105543295	-0.0145501222616075	0.933937907719831
987	PRE4g9-SUI3-NRg-5	-0.0476304728294302	-0.65465154298353	-0.0496766857743331	0.460703605024963
988	PRE4g9-SUI3-NRg-2	0.0902300524008038	1.10988647062637	0.0929996830719351	1.42460816540112e-08
989	PRE4g9-RRP7-TRg-4	0.033163129860921	0.37946161570009	0.0361390570486732	0.823786142599477
990	PRE4g9-RRP7-TRg-6	0.0577521263441618	0.694187088700705	0.060303164570893	0.548243562857038
991	PRE4g9-NIP7-TRg-2	-0.038673863009611	-0.540011920990586	-0.0366248535564343	0.809461949562201
992	PRE4g9-MDM35-TRg-1	0.0241705048875106	0.264361019780987	0.0211377422494122	0.852638361891066
993	PRE4g9-ALA1-NRg-1	-0.0329069946728466	-0.466199215122029	-0.0300305842086603	0.44529063703159
994	PRE4g9-DOA4-NRg-2	0.00202282374777374	-0.0191169752368801	0.00408839482419647	0.967248894102812
995	PRE4g9-RPS13-NRg-1	-0.00633492173023842	-0.126091466879064	-0.0100306978075309	0.95074419957166
996	PRE4g9-YSF3-TRg-2	-0.0339465901648344	-0.479505458960331	-0.0304566608309419	0.714684684055746
997	PRE4g9-RPS2-NRg-11	-0.064542463417794	-0.871115612224116	-0.0645060106711776	0.539798793304493
998	PRE4g9-SSL1-TRg-10	0.0668916573195775	0.811167999702989	0.0684510582157883	0.619487279213787
999	PRE4g9-NIP7-TRg-1	0.0245622489623196	0.269375125961509	0.0274376027643591	0.916154247272049
1000	PRE4g9-LST8-NRg-1	0.119063035453945	1.47893261025243	0.115239983286939	0.255889134193471
1001	PRE4g9-TAF4-TRg-3	-0.0365985355085701	-0.513448883745798	-0.039749804883194	0.689659861404356
1002	PRE4g9-HAS1-TRg-2	-0.0245531132494178	-0.359274181228447	-0.025296471570745	0.870962459145501
1003	PRE4g9-GLC7-TRg-2	-0.102600837594226	-1.35824162497034	-0.115711222155923	0.681624559319972
1004	PRE4g9-CDC45-NRg-1	-0.0658842187110806	-0.88828933338913	-0.065314640459318	0.76437912574223
1005	PRE4g9-SEC22-NRg-8	-0.00207911111862874	-0.071619459098966	-0.00882367687987318	0.955081378124483
1006	PRE4g9-YOS1-TRg-2	0.00492420085014933	0.0180190372685787	0.00405116962478262	0.972117333540572
1007	PRE4g9-RBA50-TRg-3	0.0119965083710449	0.10854063831223	0.0125193409897414	0.543900484509512
1008	PRE4g9-SPP41-NRg-2	0.0188939300786818	0.196823798257382	0.0176950317520472	0.929011562725283
1009	PRE4g9-PRP46-TRg-2	0.0506978000387487	0.603895637209993	0.0535009658425366	0.80573849820295
1010	PRE4g9-PGA2-NRg-1	0.0477285880470001	0.565891375865733	0.0465223174637318	0.766920363096124
1011	PRE4g9-CBF5-TRg-3	-0.031636132932169	-0.449932891983313	-0.0282291360052589	0.645081681769336
1012	PRE4g9-TCP1-NRg-3	0.00443584486108162	0.0117683523430358	0.00226844859114443	0.996654656887192
1013	PRE4g9-TCP1-NRg-2	0.127088430710259	1.58165320398556	0.127907187865128	0.560008759019674
1014	PRE4g9-ERG26-NRg-2	0.0457755886912181	0.54089407081356	0.0428424714723098	0.477898564229
1015	PRE4g9-ERG26-NRg-4	-0.0466311082054098	-0.641860231869664	-0.0478131346598584	0.748243237508477
1016	PRE4g9-MES1-TRg-5	-0.0417690399678151	-0.579628463815151	-0.0400838448904284	0.776802370331336
1017	PRE4g9-HTS1-TRg-2	0.0347554192237791	0.399842033551665	0.0386894215496625	0.563178808482813
1018	PRE4g9-SSS1-TRg-3	0.12534822068926	1.55937948401684	0.120960106087572	0.559452088410982
1019	PRE4g9-SSS1-TRg-2	-0.01651764609749	-0.256424672835737	-0.016980363316288	0.919514442372195
1020	PRE4g9-SYS1-TRg-7	-0.0632624861851893	-0.85473261586084	-0.0657984384061531	0.2138407007296
1021	PRE4g9-SYS1-TRg-2	-0.00438061838473891	-0.101077471484082	-0.00847418149903234	0.952975947139311
1022	PRE4g9-SYS1-TRg-1	-0.0119755037922262	-0.198287778699591	-0.0138209463654139	0.96634761501412
1023	PRE4g9-BFR2-TRg-1	0.0318485796871909	0.362636104927731	0.0349974786147453	0.472113224565219
1024	PRE4g9-EOS1-TRg-3	-0.0482782612500174	-0.662942874319991	-0.0496690503277973	0.672340554673707
1025	PRE4g9-TAF4-NRg-1	0.0350954848416963	0.404194684239268	0.033096091145283	0.678519815555725
1026	PRE4g9-ARL3-NRg-8	0.0318095514165969	0.362136564780517	0.0352699399818628	0.598461981312033
1027	PRE4g9-RPN5-NRg-1	-0.0571865267309192	-0.776963715674894	-0.0529939811821249	0.572328106545999
1028	PRE4g9-TIM9-NRg-2	-0.0684587706163173	-0.921242165225619	-0.0648885388569079	0.543999206737373
1029	PRE4g9-NUP57-NRg-3	-0.0708811837755032	-0.952247705766785	-0.0753554333012954	0.355744159276711
1030	PRE4g9-VPS4-TRg-1	-0.0470924919298484	-0.647765686816054	-0.047490510436138	0.776802370331336
1031	PRE4g9-CDC3-TRg-4	0.00146479433833313	-0.0262594411750143	0.000653353946226639	0.997683837927966
1032	PRE4g9-BBP1-NRg-1	-0.0591317737103354	-0.801861794623218	-0.0595696646323865	0.574133461709723
1033	PRE4g9-BBP1-NRg-2	0.0648039621541071	0.784446663235208	0.0627935168775699	0.663356829840807
1034	PRE4g9-USE1-NRg-3	0.0667712588847295	0.809626966729891	0.0682419543923964	0.742108152271373
1035	PRE4g9-CCT7-TRg-1	0.0508574454722595	0.60593900992788	0.0529707696553314	0.431980311713723
1036	PRE4g9-SAH1-TRg-3	0.010381001188892	0.0878630452927058	0.0112053776805879	0.957126860283962
1037	PRE4g9-CHS2-TRg-1	-0.0556335598625056	-0.757086603872106	-0.0530750857447733	0.740106708168458
1038	PRE4g9-DPM1-TRg-2	-0.0314062234575552	-0.446990178636126	-0.0297244577921252	0.764848511200577
1039	PRE4g9-BBP1-TRg-1	0.108791940862773	1.34746831460116	0.107766134412032	0.392638383006922
1040	PRE4g9-NRD1-TRg-4	-0.0426309325697962	-0.590660209540078	-0.0445858310767164	0.648164445126784
1041	PRE4g9-RPB3-NRg-1	-0.142414803315585	-1.86783823263285	-0.149347936903046	0.456432441827307
1042	PRE4g9-PHO85-NRg-6	-0.00169684050428143	-0.0667266079410632	-0.0101252094163295	0.881912893422616
1043	PRE4g9-SNF6-TRg-6	-0.0846792751328137	-1.12885559750792	-0.0857201465794933	0.548335714522582
1044	PRE4g9-PRP38-NRg-2	-0.0172871651149716	-0.26627408807824	-0.0212646375185566	0.35955097005759
1045	PRE4g9-OAR1-NRg-3	-0.0301188181181858	-0.430512106639463	-0.02891557946873	0.645279858306688
1046	PRE4g9-ROX3-NRg-1	0.0219041235109988	0.235352599237732	0.022543911266716	0.833103429358893
1047	PRE4g9-YPP1-TRg-6	-0.0645796000326854	-0.871590940230905	-0.064513066093878	0.259728748683914
1048	PRE4g9-CBF2-NRg-8	-0.0755770735366892	-1.01235248178948	-0.0739494760758031	0.559589967467813
1049	PRE4g9-SPT6-TRg-5	0.0506975669755003	0.603892654130096	0.0508732678570524	0.816651393989054
1050	PRE4g9-SEC10-NRg-1	-0.0187641082992565	-0.285178139025822	-0.0191384392603316	0.955284119131227
1051	PRE4g9-NSL1-NRg-3	-0.0344169586929796	-0.485525914394777	-0.0388061605905745	0.840744208572491
1052	PRE4g9-NRD1-NRg-8	-0.0577405819671108	-0.784055314406779	-0.0567501345642863	0.193074325560502
1053	PRE4g9-RPB3-TRg-1	-0.0820656756437051	-1.095402978325	-0.0864968395576007	0.636543051226071
1054	PRE4g9-NRD1-NRg-4	-0.0482037888165897	-0.661989668610599	-0.0478090750825267	0.665702881054587
1055	PRE4g9-RVB1-TRg-2	0.0507942160806666	0.60512970889804	0.0518566328761048	0.206145160527602
1056	PRE4g9-TIF5-NRg-8	-0.0262405991722864	-0.380873062078208	-0.0266831090380298	0.511643282680284
1057	PRE4g9-EOS1-NRg-1	-0.103624641198657	-1.37134574143495	-0.107535002986372	0.291415134710698
1058	PRE4g9-ERG25-NA-26	0.0140137393908669	0.134360072923874	0.0161886958752809	0.82549251562096
1059	PRE4g9-MSL5-NRg-4	-0.0524496956288741	-0.716334913270076	-0.052599948862694	0.815584007103949
1060	PRE4g9-SEC24-TRg-2	0.0565880229350387	0.679287212802654	0.0555602601502209	0.677776130408822
1061	PRE4g9-RPL30-NRg-5	0.0243348510919753	0.266464559751447	0.0236414342355214	0.926295621771224
1062	PRE4g9-SNU71-NRg-3	0.0370291408619657	0.428944405360036	0.039648206750856	0.47198630024895
1063	PRE4g9-CDC33-NRg-1	-0.0253555658500094	-0.369545128009618	-0.0227872875315923	0.598461981312033
1064	PRE4g9-RPN6-TRg-4	0.00880572555706383	0.0677003937314119	0.0139900191437194	0.866847774305849
1065	PRE4g9-NAB2-TRg-4	-0.0481048725086574	-0.660723594908784	-0.0500211146497893	0.558239152417138
1066	PRE4g9-NAB2-TRg-6	0.0760716617330572	0.928666948191974	0.075745170243825	0.749499455582012
1067	PRE4g9-YTM1-NRg-1	0.0785903034590585	0.960904160844191	0.0810429251600089	0.54599093658163
1068	PRE4g9-OLE1-TRg-8	-0.130637057714143	-1.71708964239164	-0.132722633966749	0.463268528788456
1069	PRE4g9-OLE1-TRg-1	0.0252883640781824	0.278668995414399	0.0238819327111146	0.6490360496108
1070	PRE4g9-UTP7-TRg-4	0.00417024886062267	0.00836887132198291	0.00433140150177969	0.97364878058115
1071	PRE4g9-ACT1-NRg-6	-0.0138093981548659	-0.221760606112793	-0.011840384661043	0.875173163866235
1072	PRE4g9-RPL18A-NRg-3	0.0210353288275119	0.224232510710037	0.0210411651654969	0.90532428185488
1073	PRE4g9-BRX1-NRg-1	-0.0826226813005753	-1.10253234079988	-0.0809854441842446	0.630085092185922
1074	PRE4g9-NAF1-TRg-8	-0.0143778135222575	-0.229036006533671	-0.0115376674227303	0.870041516795331
1075	PRE4g9-NAF1-TRg-6	-0.0167333497158654	-0.259185559127596	-0.0147937672744187	0.925367242659204
1076	PRE4g9-NAF1-TRg-4	-0.0112182093567784	-0.188594831305032	-0.00874697588092566	0.768224891551959
1077	PRE4g9-CDC8-TRg-2	0.0653942332222468	0.792001804464557	0.0680072257336714	0.592900809800372
1078	PRE4g9-NSE4-TRg-1	-0.0895493706652742	-1.19119011047011	-0.0914930445101593	0.633424632823236
1079	PRE4g9-PAB1-NRg-2	-0.0312627222112383	-0.445153442531257	-0.0354945109705	0.863055792528165
1080	PRE4g9-PRP43-TRg-4	0.00270461939752209	-0.0103903702897013	0.00243840314820609	0.94320753749901
1081	PRE4g9-SEC2-NRg-3	-0.071884513312072	-0.965089765555086	-0.0710458251433408	0.476271785878422
1082	PRE4g9-SEC2-NRg-6	0.0386624296101685	0.449849592530853	0.0389697104189615	0.753449484398327
1083	PRE4g9-MPP10-NRg-5	0.0125288216945733	0.115353952659816	0.0135213895972017	0.924006240431019
1084	PRE4g9-YDR355C-TRg-2	-0.0436751775448478	-0.604025964174499	-0.0421546325269332	0.52508930200424
1085	PRE4g9-YLR339C-TRg-9	0.046001939697898	0.54379123775122	0.0477098227751357	0.792953545073168
1086	PRE4g9-SNM1-TRg-2	0.0736413292911328	0.897560045238259	0.0756227227349999	0.61138459748096
1087	PRE4g9-ALR1-NRg-4	0.0712434571072312	0.866868615525469	0.0693909594450485	0.440249307812439
1088	PRE4g9-ALR1-NRg-1	0.00525629467673372	0.0222696534628424	0.00011515686982283	0.997092616336242
1089	PRE4g9-ALR1-NRg-3	0.0342203466259206	0.392993402027989	0.0343457679489321	0.824707139940013
1090	PRE4g9-RPL10-TRg-1	-0.0137152642460979	-0.220555744459223	-0.0104081744113711	0.904741169138642
1091	PRE4g9-RPL28-TRg-2	0.00525205239514803	0.0222153546190661	0.007972859309201	0.975180178716071
1092	PRE4g9-UTP25-TRg-1	-0.0670150159533454	-0.90276290888385	-0.0649014353169163	0.615642575786982
1093	PRE4g9-POB3-TRg-1	-0.0460865231481252	-0.634889846158324	-0.0442912881327022	0.293802710531865
1094	PRE4g9-POB3-TRg-3	0.0799237154755679	0.977971092708883	0.0776346151580239	0.563576237774649
1095	PRE4g9-POB3-TRg-2	0.0721815778365631	0.878876038865087	0.0743741007576414	0.542796635339007
1096	PRE4g9-MED11-TRg-1	-0.0472424926774951	-0.649685612921445	-0.0493734173725459	0.686960670692624
1097	PRE4g9-ISA1-TRg-15	0.00867803641966641	0.0660660438224259	-0.002979551770471	0.969554741735744
1098	PRE4g9-RRP1-NRg-1	-0.118967641464536	-1.56772760757652	-0.122494990039458	0.467529605413274
1099	PRE4g9-MES1-NRg-1	-0.0152179973330815	-0.239789891811147	-0.014072957264696	0.918715666369881
1100	PRE4g9-SEC13-NRg-5	0.199636993182165	2.51023443563718	0.190330010329375	0.337180132584842
1101	PRE4g9-MCM2-NRg-2	0.0021635096226581	-0.0173162743197986	0.00496425548741216	0.991225422890033
1102	PRE4g9-ALA1-TRg-4	0.0327793870031218	0.374549920645199	0.0295236639904249	0.796924520327103
1103	PRE4g9-MTG2-TRg-5	0.0537038121689815	0.642370919850255	0.0536424124927818	0.824591019050103
1104	PRE4g9-TIF35-NRg-3	0.0588806288774153	0.708631293196918	0.0621517891313653	0.787668865121915
1105	PRE4g9-NSE1-TRg-3	-0.0317886460957699	-0.451884975614942	-0.0287767259388523	0.867007950853334
1106	PRE4g9-NSE1-TRg-4	-0.0312739755232112	-0.445297478662862	-0.0300349288472131	0.754323740044236
1107	PRE4g9-MOB2-NRg-6	0.0305739607502088	0.346321691766924	0.0254622580423573	0.908242546000585
1108	PRE4g9-VRG4-NRg-3	-0.0444794802274285	-0.614320590975694	-0.0469592422217809	0.502227676410794
1109	PRE4g9-PRP9-TRg-3	0.00819348554032151	0.0598640621840687	0.0100017026264712	0.920175282806654
1110	PRE4g9-HYM1-TRg-5	-0.00292601299048967	-0.0824593318196036	-0.00502737962638933	0.978468337595417
1111	PRE4g9-POP1-TRg-5	-0.0695500125103767	-0.935209454272979	-0.0663589293624699	0.474458691538665
1112	PRE4g9-POP1-TRg-9	-0.0737333250478731	-0.988753527044323	-0.0721272706285188	0.59243220859348
1113	PRE4g9-RPL17A-TRg-1	0.0457300098678129	0.540310687235267	0.0474624668641059	0.254006491820516
1114	PRE4g9-SLD2-TRg-1	0.0316062201903321	0.359534038223339	0.032227545317962	0.737141809813769
1115	PRE4g9-CDC48-NRg-7	0.0391040934361215	0.455502643749314	0.0408462684475295	0.772723352684704
1116	PRE4g9-FHL1-NRg-2	-0.114452218270654	-1.50993270319882	-0.113837622055571	0.307461766565403
1117	PRE4g9-BET3-NRg-7	0.0677781433336181	0.822514527417836	0.0701973120185921	0.78786383603417
1118	PRE4g9-MAK21-TRg-1	-0.0868035641159801	-1.15604531448041	-0.0863364440163685	0.525020905432569
1119	PRE4g9-BRN1-TRg-4	0.013912626450689	0.133065883551581	0.00738943969480199	0.975674981117601
1120	PRE4g9-FBA1-NRg-3	0.0712310574574448	0.866709906907704	0.0726891300113056	0.231487491453716
1121	PRE4g9-CDC42-TRg-6	NA	NA	NA	NA
1122	PRE4g9-CDC42-TRg-7	-0.0353118238520173	-0.496979690503203	-0.0383740971624279	0.784791830828558
1123	PRE4g9-COG4-NRg-1	-0.022449926288316	-0.332354558396639	-0.0275929678277296	0.655445145727218
1124	PRE4g9-ATP3-NRg-3	-0.0401923316435191	-0.559447474587458	-0.0349693420295017	0.723992444599582
1125	PRE4g9-ATP3-NRg-2	-0.0361204368765887	-0.507329487283488	-0.0315621267241412	0.780551335349515
1126	PRE4g9-SMP3-TRg-5	0.0551680648008158	0.661112538787837	0.0569977070722824	0.67295484160718
1127	PRE4g9-CFT2-NRg-2	-0.0331949803387052	-0.46988527140198	-0.0327071153765583	0.611576828750079
1128	PRE4g9-FAS2-TRg-5	0.0449359773198544	0.530147512442654	0.0485942845354229	0.475752755474731
1129	PRE4g9-DBP2-NRg-3	-0.0608972048258597	-0.824458330568151	-0.0571142595711775	0.583926861053092
1130	PRE4g9-DBP2-NRg-2	0.0838884119553788	1.02871700158576	0.0861173442296741	0.49666369924437
1131	PRE4g9-MPS2-NRg-4	-0.012211434953695	-0.201307566287891	-0.014265811667591	0.933378005816696
1132	PRE4g9-ARC35-TRg-2	0.0603396015770288	0.727305331939971	0.0614473292840787	0.29550398405062
1133	PRE4g9-ARC35-TRg-5	0.0557114336066696	0.668067357157618	0.0396554379475754	0.484034541954132
1134	PRE4g9-MRD1-TRg-1	0.0899008929620077	1.10567341296303	0.0898605483333367	0.507598640413683
1135	PRE4g9-RLP7-TRg-1	0.0272371030064614	0.303611769365152	0.0292060343465747	0.591181217770605
1136	PRE4g9-SPC34-TRg-1	-0.0571799710487574	-0.776879806590983	-0.0554199870081108	0.820600249383155
1137	PRE4g9-CDC45-TRg-2	-0.0438255615698977	-0.605950796017385	-0.0414999644033118	0.685208397522901
1138	PRE4g9-GCD6-TRg-3	0.0326107929074313	0.37239201003069	0.036293012909395	0.684624498459344
1139	PRE4g9-GCD6-TRg-4	-0.044440573745598	-0.613822609656886	-0.0403646852373033	0.576194256715378
1140	PRE4g9-YPT6-NRg-2	0.174239992504472	2.18516695854304	0.161908958210067	0.562729199238794
1141	PRE4g9-RPS13-TRg-2	0.00295271416494669	-0.00721489531332709	0.00484968732537627	0.940871430542353
1142	PRE4g9-IPI3-TRg-3	0.076248212173908	0.930926695597408	0.079031769787665	0.68659917290943
1143	PRE4g9-TIF5-NRg-9	0.0365310790488825	0.422569491287679	0.0383112332202387	0.777964307783125
1144	PRE4g9-TIF5-NRg-7	0.00542929573399831	0.0244839707333465	0.00867927254757761	0.967756660794076
1145	PRE4g9-TIF5-NRg-6	-0.0297262474612929	-0.4254874206682	-0.0284574883887645	0.669255424129442
1146	PRE4g9-NAB3-TRg-3	-0.00140558456746298	-0.0629986940124935	-0.00427776849099778	0.980672040350939
1147	PRE4g9-GCD2-TRg-1	0.0176789017527471	0.181272111760148	0.0203512742881344	0.915198181674871
1148	PRE4g9-UBA1-TRg-2	0.0765320265212815	0.934559361321785	0.0802442620613836	0.671164795498032
1149	PRE4g9-SLD3-TRg-6	-0.0906325089718737	-1.20505367810703	-0.091755185534418	0.343008090710155
1150	PRE4g9-LCB1-TRg-5	-0.00578482594897223	-0.119050546967076	-0.00129429048886491	0.987035108632625
1151	PRE4g9-TOA2-TRg-6	0.110388936753286	1.36790897338788	0.109505639806321	0.306621235388255
1152	PRE4g9-TOA2-TRg-1	0.0357946057340667	0.413143042651773	0.0379543633960589	0.777500055805674
1153	PRE4g9-TOA2-TRg-3	-0.0110062378330907	-0.185881713748537	-0.0109338772644892	0.932678763315036
1154	PRE4g9-LSM2-TRg-1	-0.0306608880954753	-0.437450300726324	-0.0273523371615795	0.640475985204595
1155	PRE4g9-YML6-TRg-13	0.0446234995269127	0.526147970564123	0.0454375205574447	0.777208287002032
1156	PRE4g9-YML6-TRg-12	-0.0404815947274632	-0.563149881108114	-0.0383749883707269	0.746415454514732
1157	PRE4g9-UTP15-NRg-1	-0.0100308991901047	-0.173397921823203	-0.00891677627450649	0.90109872896897
1158	PRE4g9-TIF6-NRg-8	0.0392488735617428	0.457355748797676	0.0378787929060875	0.670787326161099
1159	PRE4g9-SUP35-NRg-1	8.46198717581181e-05	-0.0439249063806502	0.000699559370958336	0.998022008962078
1160	PRE4g9-MPP10-NRg-1	0.0436512934297496	0.513704273482289	0.0472125539851596	0.828929933175668
1161	PRE4g9-SWI3-TRg-7	-0.103360923282083	-1.36797029884261	-0.101064307015743	0.436092086033846
1162	PRE4g9-SSN3-NRg-2	0.099054234781412	1.22283109508364	0.100708902777664	0.643706203624786
1163	PRE4g9-SEC13-NRg-7	-0.0293721983914322	-0.420955789576492	-0.0307600731258874	0.70318684275505
1164	PRE4g9-RPS15-NRg-3	-0.0197138449897443	-0.2973342402048	-0.0228474012711465	0.938173237464436
1165	PRE4g9-RPL3-TRg-2	0.0353769498769654	0.407797280075929	0.0387296918785977	0.817199953808578
1166	PRE4g9-FBA1-NRg-2	0.0283559312250989	0.317932148017331	0.0306257480409043	0.847640380783692
1167	PRE4g9-FBA1-NRg-1	-0.00816782774242664	-0.149551643956432	-0.00538739768888733	0.859550259842208
1168	PRE4g9-FBA1-NRg-5	-0.0870962995760284	-1.15979216548308	-0.0847484401335915	0.695209375388963
1169	PRE4g9-DAM1-TRg-2	-0.0826866033263757	-1.10335050716217	-0.0870224605765932	0.573579450763717
1170	PRE4g9-NHP2-TRg-2	-0.0272812761337824	-0.394193148124456	-0.0254490640820982	0.628701288526778
1171	PRE4g9-HCA4-NRg-6	-0.0459914647197298	-0.633673151167952	-0.0447266138034575	0.884184881504313
1172	PRE4g9-PRE3-TRg-4	-0.00520351280035414	-0.111610062123175	-0.00746357362489129	0.954131018702564
1173	PRE4g9-DBP5-NRg-4	-0.0303388601951107	-0.433328522786719	-0.0295648495103483	0.726138631093682
1174	PRE4g9-SPT6-NRg-4	0.0934933490930864	1.15165485250076	0.0912942529669186	0.567873376046637
1175	PRE4g9-SPT6-NRg-2	-0.0182563440822601	-0.278679039582056	-0.0192635885009061	0.897151935253856
1176	PRE4g9-RPL18A-TRg-4	-0.0312596097408138	-0.445113604641687	-0.0287589007794122	0.902448119870206
1177	PRE4g9-KSH1-TRg-1	0.105062650964688	1.29973547898377	0.107544487816946	0.513955758921091
1178	PRE4g9-KSH1-TRg-3	0.00556073707750837	0.026166346792745	0.00498378394541258	0.964264108405775
1179	PRE4g9-IPI3-NRg-1	-0.0202535503464355	-0.304242168463742	-0.0189889841604866	0.910757615444661
1180	PRE4g9-PGA2-TRg-8	0.139898262827215	1.74561192734441	0.140471354806502	0.377364219415433
1181	PRE4g9-RPL18A-TRg-2	-0.0272190474590243	-0.393396655713276	-0.025507093091924	0.943004180634742
1182	PRE4g9-RPL33A-NRg-6	-0.0599473013803928	-0.812300095018228	-0.0579142007666624	0.546833935302236
1183	PRE4g9-TAF12-NRg-2	-0.0722066345579598	-0.969212738265448	-0.0707064064159026	0.567803258882936
1184	PRE4g9-USE1-TRg-5	-0.00880623577915263	-0.15772291159897	-0.00618559846367854	0.968634692648313
1185	PRE4g9-YNL114C-TRg-1	-0.0260558683976599	-0.378508610952204	-0.0227310697324742	0.66939881986484
1186	PRE4g9-SMC5-TRg-7	-0.0808816531578476	-1.08024814932827	-0.0821443245904352	0.400861585471372
1187	PRE4g9-SMC5-TRg-6	-0.0158315415791144	-0.247642916767701	-0.0132014325566446	0.87654885193356
1188	PRE4g9-RSC58-TRg-1	0.0939880797108814	1.157987129127	0.0957035915227256	0.564836602124935
1189	PRE4g9-CTF13-TRg-2	0.043964872430971	0.517717910214058	0.0436053258886632	0.651540217656902
1190	PRE4g9-NAB2-NRg-2	0.0261599186999348	0.289824409616189	0.0241318824941887	0.898250525768929
1191	PRE4g9-MCM7-TRg-4	-0.0531129538439329	-0.724824249367961	-0.0525964541190013	0.342969289801288
1192	PRE4g9-BCP1-NRg-5	0.0909680419138988	1.1193323257566	0.0846107339434415	0.490642636811287
1193	PRE4g9-STU2-TRg-3	0.0354542211015256	0.408786308754493	0.0353231205875846	0.744676337947026
1194	PRE4g9-SEC21-NRg-6	0.0647475536402929	0.783724665645614	0.0609828275391949	0.387632387167335
1195	PRE4g9-SEC21-NRg-3	0.0119575032374162	0.108041394305297	0.00384710459117334	0.981924284396122
1196	PRE4g9-RPL1B-TRg-3	0.02633707226755	0.292091876708611	0.0272845486224754	0.635120664578242
1197	PRE4g9-SEC20-NRg-2	0.00280753637635733	-0.00907309022640992	0.00544455691550098	0.956385777820687
1198	PRE4g9-VMA3-NRg-2	-0.0850650607566742	-1.13379343883174	-0.0851530946393124	0.343365407112563
1199	PRE4g9-SEC23-NRg-5	-0.0751809331970424	-1.00728210586523	-0.0758010237201503	0.563241000574968
1200	PRE4g9-CDC28-TRg-4	0.0138994424046829	0.132897135098664	0.0124429444118341	0.952364402827009
1201	PRE4g9-RPN12-NRg-11	-0.0676627586595236	-0.911053655101313	-0.0724893880585467	0.697215912889256
1202	PRE4g9-PUP3-TRg-3	0.0316505958320811	0.360102021745915	0.0304672566674142	0.714705866724838
1203	PRE4g9-SEC31-TRg-2	0.0894543633573106	1.09995808248409	0.0920103822882434	0.628435975450817
1204	PRE4g9-SED5-TRg-6	-0.0243493848841827	-0.356666571513428	-0.0260421803574119	0.617907996631521
1205	PRE4g9-SED5-TRg-5	0.0224286174594818	0.24206582993565	0.0217347871320667	0.83306532178853
1206	PRE4g9-RPL33A-TRg-1	-0.0459763083159036	-0.633479157632411	-0.0430891881704933	0.67770928756103
1207	PRE4g9-RPL33A-TRg-2	0.0181347369799573	0.187106549029349	0.0200195564743034	0.891542944644153
1208	PRE4g9-MRPL11-TRg-2	0.0338851668136184	0.388703286933663	0.0375443840255277	0.69607844088179
1209	PRE4g9-RTP1-NRg-2	0.00368373798115795	0.00214180277268933	0.0033050859192858	0.984516659483457
1210	PRE4g9-NUG1-TRg-2	-0.0142900888049047	-0.227913178963968	-0.0119582298751562	0.909620952264925
1211	PRE4g9-VPH2-TRg-4	0.00451103358263549	0.0127307261418805	0.00557083724980882	0.948501850703743
1212	PRE4g9-COP1-NRg-3	-0.0141006486434662	-0.225488450307202	-0.0147286536567605	0.891584572050638
1213	PRE4g9-CRM1-NRg-1	0.0441326032347814	0.51986477117286	0.0458934350439182	0.745570150586681
1214	PRE4g9-RPL5-NRg-4	0.0646618279263711	0.782627424207528	0.0581531837462237	0.788869580890621
1215	PRE4g9-SNU13-NRg-4	0.0192027647705739	0.200776710469598	0.0202850704461452	0.282075958070516
1216	PRE4g9-PFS2-TRg-3	-0.0703707560648343	-0.945714515086052	-0.0700123583401853	0.529526424729526
1217	PRE4g9-MPP10-TRg-2	-0.0277694842806387	-0.400441940751956	-0.0261339651471336	0.872643513934938
1218	PRE4g9-TSR4-NRg-2	0.0333755369062171	0.382180307690836	0.0354803884865037	0.909186338662638
1219	PRE4g9-RSC2-TRg-1	0.097752276817307	1.20616675758783	0.0976259450564264	0.522049291377832
1220	PRE4g9-SEC65-TRg-2	0.105407172431055	1.30414516205217	0.106018497066385	0.508347894002495
1221	PRE4g9-SMI1-NRg-1	-0.0232816206574611	-0.342999783544381	-0.022209514455029	0.915280157410963
1222	PRE4g9-RTT105-NRg-4	-0.0349645089065641	-0.492534252456862	-0.0325909478145635	0.830043539610102
1223	PRE4g9-VMA5-TRg-3	-0.0324838605072898	-0.460783333246233	-0.0307571437927225	0.874127148161433
1224	PRE4g9-VMA5-TRg-5	-0.0945389453809857	-1.25505389049645	-0.0912121682902232	0.52749961536559
1225	PRE4g9-RRP1-TRg-3	-0.0720904233004026	-0.967725298831813	-0.0688807601737728	0.425651155502645
1226	PRE4g9-CLC1-TRg-2	0.0342624664204139	0.393532511960906	0.0357371518853096	0.81925009834145
1227	PRE4g9-GCD6-NRg-1	-0.0319907825736284	-0.454472210057309	-0.029565576371664	0.831572131122803
1228	PRE4g9-GCD6-NRg-2	0.0192311406315492	0.201139905700983	0.0214492627828664	0.924091914752183
1229	PRE4g9-PXR1-TRg-1	-0.101740683137386	-1.34723212653607	-0.10109306186286	0.240692910496331
1230	PRE4g9-CDC14-NRg-1	-0.00986060156384638	-0.171218206965317	-0.00672825656097975	0.964086182265437
1231	PRE4g9-PCF11-TRg-6	0.0268427724879178	0.298564558143994	0.0225077172844208	0.687707842774694
1232	PRE4g9-PCF11-TRg-5	-0.0593347695200127	-0.804460028034711	-0.0627624139987413	0.814617573701858
1233	PRE4g9-PCF11-TRg-4	-0.0301582511877707	-0.43101682798852	-0.0375111566320854	0.61549676551228
1234	PRE4g9-SEC31-NRg-1	0.0455516083490501	0.538027247062549	0.041351398602833	0.792875694510358
1235	PRE4g9-RRP5-NRg-1	-0.115732616631011	-1.526321089763	-0.113015571619699	0.311417538917635
1236	PRE4g9-PRE10-TRg-5	0.00242989625999235	-0.0139066735866736	0.00629879572782865	0.93302334426165
1237	PRE4g9-PRE10-TRg-1	0.0810272200040935	0.992095336654147	0.0839850298980574	0.596572683853689
1238	PRE4g9-RPS5-TRg-2	0.0288485322999604	0.324237167678954	0.0276184332771684	0.824630007049736
1239	PRE4g9-NSP1-TRg-4	-0.067039260577034	-0.903073226576697	-0.0640658361171499	0.700733938607453
1240	PRE4g9-PRP38-TRg-4	-0.0629437871922206	-0.850653446083608	-0.0585586012771665	0.64059311773847
1241	PRE4g9-RCF1-NRg-5	0.0756160998855596	0.922836010030978	0.0736597615872526	0.549073463066446
1242	PRE4g9-RSC3-TRg-4	-0.0104416502324597	-0.178655306612321	-0.00977769174580456	0.933591862744286
1243	PRE4g9-RSC3-TRg-5	0.00796859075701606	0.0569855340953189	0.00873053922373187	0.889604535008988
1244	PRE4g9-RSC3-TRg-6	-0.0551137286340529	-0.750433053396112	-0.0545641063746365	0.736375535232067
1245	PRE4g9-HTA1-NRg-12	-0.107778285524648	-1.42451007760722	-0.10702764122176	0.676058445621709
1246	PRE4g9-HTA1-NRg-11	-0.144474940068513	-1.89420683675434	-0.144659428107986	0.383805732965849
1247	PRE4g9-UTP23-TRg-2	-0.0576842407007905	-0.783334177547689	-0.0551906701746161	0.773334539558535
1248	PRE4g9-GCD7-NRg-1	0.024023245250559	0.262476178367264	0.0243143153254608	0.626214831057757
1249	PRE4g9-GCD7-NRg-2	0.0111615174792109	0.0978532195083444	0.0154000008459241	0.962952808307766
1250	PRE4g9-GCD7-NRg-6	0.093182955844072	1.1476819916246	0.0950868454875277	0.531636116856854
1251	PRE4g9-GAL11-NRg-2	0.0649805039137408	0.786706299525894	0.0693433936081453	0.419524086280344
1252	PRE4g9-GAL11-NRg-9	0.0513415220339054	0.612134920563613	0.0529064688134504	0.602365179098964
1253	PRE4g9-PHO4-TRg-5	-0.0164897136722617	-0.256067153335175	-0.0184084698277531	0.934258115115478
1254	PRE4g9-SNP1-NRg-3	0.0874219508356188	1.07394433309591	0.090200096880373	0.70022823760687
1255	PRE4g9-RPC37-TRg-5	0.0132668189337248	0.124799906679266	0.0154169140338223	0.943382506335862
1256	PRE4g9-CRM1-TRg-5	-0.00570871111720284	-0.118076319472786	-0.00579851477751814	0.96286738597677
1257	PRE4g9-CRM1-TRg-2	-0.0810001242084579	-1.08176451285557	-0.0795747316401036	0.475827900436147
1258	PRE4g9-ASK1-TRg-7	0.00705647495307732	0.0453109593308867	0.000860800500386968	0.999373583604115
1259	PRE4g9-STU2-NRg-4	-0.00743936506649889	-0.140227727040956	-0.00609601756999508	0.9472271489746
1260	PRE4g9-NEO1-NRg-3	0.078554414398567	0.960444800839547	0.0727476917457121	0.164386542150843
1261	PRE4g9-GAL11-TRg-5	0.120981998667186	1.50349427161871	0.123471944822943	0.339096248937311
1262	PRE4g9-GAL11-TRg-7	0.0923577799747813	1.13712019964793	0.0946141313527946	0.38870290074511
1263	PRE4g9-SAM50-NRg-3	-0.0604336569019662	-0.818525175072958	-0.0565881375360254	0.374224171679286
1264	PRE4g9-CSL4-TRg-2	-0.0807261119037181	-1.07825730782278	-0.0774835437722253	0.434583918149103
1265	PRE4g9-CCT5-TRg-2	-0.0459848867194016	-0.633588956423929	-0.0426176447270732	0.677362561111104
1266	PRE4g9-POL30-NRg-1	0.0636008783522828	0.76904786000033	0.0643767587962772	0.511735331063801
1267	PRE4g9-MED4-TRg-4	0.0436119951530646	0.513201277407349	0.0447823434232517	0.651984221564098
1268	PRE4g9-MED4-TRg-3	-0.0807659819143602	-1.07876762177425	-0.0791576603171499	0.208154298452297
1269	PRE4g9-MED4-TRg-2	0.0264015778505955	0.292917512278937	0.0276437066354627	0.886886179224005
1270	PRE4g9-GDI1-TRg-4	-0.0370801709710652	-0.519613549670695	-0.0378746171338222	0.883787231655883
1271	PRE4g9-GDI1-TRg-3	0.00298217904744102	-0.00683776121245981	0.00200013628944825	0.995061421021004
1272	PRE4g9-REB1-TRg-6	-0.0266011485647897	-0.385487893682784	-0.0340351831416255	0.540226306126641
1273	PRE4g9-MRPL37-NRg-2	-0.0804328011535206	-1.07450309342631	-0.0779481215872712	0.653983348206523
1274	PRE4g9-NOC3-TRg-3	0.0936202886227837	1.15327960784829	0.0960384851770535	0.579271442191291
1275	PRE4g9-SPC97-TRg-3	0.150771606723329	1.88478467899107	0.142618663527132	0.491210972888971
1276	PRE4g9-IPP1-TRg-3	-0.0501120117543568	-0.686413860426996	-0.046898170568521	0.772991066357635
1277	PRE4g9-IPP1-TRg-2	-0.0249514206957415	-0.364372294912319	-0.0227717717595832	0.556324002781835
1278	PRE4g9-PTI1-TRg-3	-0.0435377579205171	-0.602267069447074	-0.0513889118270055	0.595491480195813
1279	PRE4g9-PTI1-TRg-5	-0.0200486861891173	-0.301620021242045	-0.0253207862315563	0.884545818064891
1280	PRE4g9-RFC5-NRg-1	-0.0111770232849984	-0.188067672503296	-0.00925831328259737	0.950969480166734
1281	PRE4g9-CDC24-TRg-1	-0.0310534098361416	-0.442474360597105	-0.02697304885946	0.804085767648705
1282	PRE4g9-CDC24-TRg-3	0.039561125585211	0.461352400952571	0.0422093584888004	0.62484645187194
1283	PRE4g9-CDC24-TRg-5	0.053833546873432	0.644031451879312	0.0562771711723906	0.143650870597581
1284	PRE4g9-CDC24-TRg-6	0.0336030898193735	0.385092858362622	0.0358043083018213	0.840183423136292
1285	PRE4g9-UTP23-TRg-6	-0.0247309715579196	-0.361550668612081	-0.0225385622105505	0.793164792635782
1286	PRE4g9-UTP23-TRg-4	-0.0697245126043363	-0.937442958379074	-0.0683983135558539	0.603146546410347
1287	PRE4g9-UTP23-TRg-1	-0.00808890323981948	-0.148541454238795	-0.00686044889597766	0.919751886113702
1288	PRE4g9-RHO3-NRg-4	0.0767871801418131	0.937825185690191	0.0793831675436018	0.620160093446377
1289	PRE4g9-TRS23-NRg-1	0.0894678479773521	1.10013067811742	0.0867540805058244	0.575561955211498
1290	PRE4g9-TRS23-NRg-3	0.0146745752406252	0.142818404093782	0.0110354441163217	0.914102980967833
1291	PRE4g9-RSP5-TRg-2	0.0249633663876641	0.274509205813299	0.029575508843096	0.59048372458559
1292	PRE4g9-RSP5-TRg-1	0.0753859908242507	0.91989074208515	0.0801433292922367	0.676058445621709
1293	PRE4g9-SDA1-NRg-1	0.0227868406357955	0.246650887267369	0.0248319146841646	0.677387143834975
1294	PRE4g9-KAP95-TRg-8	0.0348637603993199	0.401228740314617	0.0371865059204756	0.7633211522811
1295	PRE4g9-ACO1-TRg-6	-0.00834962459403676	-0.15187854250034	-0.0193262551788495	0.964814110156849
1296	PRE4g9-HTA1-NRg-3	-0.0958010774549389	-1.27120847875852	-0.095478791562993	0.337954613130021
1297	PRE4g9-HTA1-NRg-2	-0.0355813651602178	-0.500429669268072	-0.0344291434515236	0.74054332304788
1298	PRE4g9-SPN1-TRg-1	0.0383132768977367	0.44538063208977	0.0374168179842918	0.757595299378851
1299	PRE4g9-MOT1-NRg-7	-0.0117543361536341	-0.195456955989287	-0.0108597756234131	0.954867234314418
1300	PRE4g9-RPL17A-NRg-4	-0.0739154554310091	-0.991084694606176	-0.0722753326943476	0.54911606801925
1301	PRE4g9-ADA2-TRg-4	-0.0346259740944679	-0.488201195231987	-0.035624349236351	0.85577118544867
1302	PRE4g9-SFH1-NRg-1	0.023250579282093	0.252586483903211	0.0265102130368471	0.825046364093887
1303	PRE4g9-SPC97-NRg-5	-0.0538375926807536	-0.734099223270554	-0.0590627502513783	0.601412129602449
1304	PRE4g9-PRP22-TRg-3	-0.00913282776758573	-0.161903107326269	-0.0116515150853763	0.939641629475052
1305	PRE4g9-SEN15-TRg-2	0.0237553567354571	0.259047354434399	0.0236225464617245	0.853730744873035
1306	PRE4g9-RPL3-NRg-2	-0.0511006434324969	-0.699067795805697	-0.0555746606873455	0.307602697236456
1307	PRE4g9-ISD11-NRg-2	-0.00710379841287734	-0.135932660592992	-0.00618683822747875	0.967335883499877
1308	PRE4g9-HEM12-TRg-8	0.0123512321668864	0.113080905521056	0.0157424094347103	0.898612758140539
1309	PRE4g9-SEC10-TRg-1	0.0353537101355392	0.407499824316896	0.0359325482314667	0.696041113844392
1310	PRE4g9-HTB1-TRg-7	-0.0297842731664126	-0.426230117406655	-0.0291251727872737	0.882221697470238
1311	PRE4g9-TTI2-TRg-1	0.0555478880557539	0.665974065107079	0.0581871568977894	0.718479937342863
1312	PRE4g9-ACP1-TRg-2	-0.0426209123806273	-0.590531956694221	-0.0464689446128598	0.767169525286474
1313	PRE4g9-ACP1-TRg-4	-0.044331453765137	-0.612425934624304	-0.042649860053987	0.76057578278242
1314	PRE4g9-GAL11-NRg-10	0.118265856378929	1.46872916166429	0.111040890240864	0.247291409372562
1315	PRE4g9-UTP22-TRg-2	-0.110913684316628	-1.4646414375236	-0.107507585418178	0.44693372798922
1316	PRE4g9-MST1-NRg-5	-0.0787965376552203	-1.05355983110948	-0.0889565365000742	0.650940762839686
1317	PRE4g9-RIB7-NRg-2	-0.00259770680416926	-0.078257195313173	-0.000659885804614291	0.988428155032557
1318	PRE4g9-MCD1-TRg-6	0.0050315322269604	0.0193928191696699	0.00544571049833749	0.976182657499523
1319	PRE4g9-MCD1-TRg-5	-0.141732223510718	-1.85910159093648	-0.142029635603361	0.582505868228264
1320	PRE4g9-GPI8-NRg-2	-0.0160487725160052	-0.250423351886716	-0.0143612351951534	0.958746720635813
1321	PRE4g9-THS1-TRg-2	-0.00781242716022124	-0.145002714258731	-0.00504522846865145	0.968285186575282
1322	PRE4g9-RRP7-TRg-2	0.0909921072281961	1.11964034838901	0.0919895656645991	0.50756490557091
1323	PRE4g9-RRP7-TRg-5	-0.0198719833538262	-0.299358323272571	-0.0225859190687121	0.752708352542379
1324	PRE4g9-SMX2-NRg-7	0.0363668151998324	0.420467005420701	0.0398740591896735	0.787588594871886
1325	PRE4g9-RRP45-TRg-5	0.0141849781401581	0.136551833632915	0.0140370695946268	0.914580031121626
1326	PRE4g9-RRP45-TRg-4	-0.0895519022903345	-1.19122251386221	-0.0967625750130496	0.483223009066409
1327	PRE4g9-CNS1-TRg-2	-0.0738704440473529	-0.990508573940932	-0.080455942595102	0.532236484971352
1328	PRE4g9-FBP1-NRg-9	-0.00519564211011447	-0.111509321667572	-0.0012552115340877	0.983858940496527
1329	PRE4g9-GCD11-NRg-1	0.0106227854136425	0.0909577488342087	0.0132443410912971	0.899237624639612
1330	PRE4g9-RPL10-TRg-2	-0.0101939028610305	-0.175484278111388	-0.00704594689904832	0.906830766320637
1331	PRE4g9-NUP192-TRg-4	-0.0120160283515122	-0.198806470509487	-0.0138103536136164	0.94724769234265
1332	PRE4g9-NUP145-NRg-4	0.0360668015904805	0.41662699815671	0.0343723207513107	0.722574163277496
1333	PRE4g9-HEM12-TRg-6	0.0118319576121212	0.106434480158514	0.0149843221159761	0.751889016626194
1334	PRE4g9-PLC1-TRg-3	0.126237532302574	1.57076217783015	0.124661288577906	0.344199820844601
1335	PRE4g9-RPA43-TRg-1	-0.0329209650790505	-0.466378028547925	-0.0315673070380766	0.397052340410772
1336	PRE4g9-RPB7-NRg-2	0.0122619263623619	0.111937840915315	0.0120042655356585	0.932396052257985
1337	PRE4g9-RPB7-NRg-3	-0.0484573213107891	-0.665234743463992	-0.0557730106967083	0.757625714049762
1338	PRE4g9-NSL1-NRg-1	-0.0657545304922393	-0.886629396350006	-0.0669252404122843	0.32446177717317
1339	PRE4g9-UTP6-TRg-3	0.103391826598193	1.27834985678465	0.103660090810202	0.510739021212055
1340	PRE4g9-UTP6-TRg-1	-0.0113742887666989	-0.190592560905195	-0.0107848503678257	0.910588971357087
1341	PRE4g9-YJU2-TRg-5	0.0782938377861948	0.95710956519308	0.0773015692697354	0.473437191588581
1342	PRE4g9-FRS2-NRg-5	0.102376380740498	1.26535271482778	0.102672757908535	0.316946947828134
1343	PRE4g9-TIF35-NRg-2	0.0611556388645158	0.737750155154515	0.0629803494666545	0.535634379270157
1344	PRE4g9-GPI15-TRg-1	-0.0140140066510432	-0.224379481014143	-0.0125075922669493	0.914102980967833
1345	PRE4g9-NOP1-NRg-5	0.0047593706021003	0.0159093018095738	0.00442538793375502	0.965633938660406
1346	PRE4g9-GPI15-TRg-4	-0.0745557613670906	-0.999280254304422	-0.0759007265856169	0.577559176345828
1347	PRE4g9-COG4-TRg-1	-0.00498525026771512	-0.108816423152591	-0.00957501989829261	0.946100049817181
1348	PRE4g9-TFA1-TRg-1	0.108443728686014	1.34301139249335	0.107127417526743	0.372376016339556
1349	PRE4g9-RHO1-NRg-2	0.124578672651985	1.54952969733713	0.123782868908552	0.282689018462218
1350	PRE4g9-RHO1-NRg-1	-0.0616687148816724	-0.834333229993424	-0.0624073993764847	0.830507233778584
1351	PRE4g9-CDC55-NRg-2	-0.0241580480023653	-0.354217565891199	-0.0225794245971013	0.885792823971532
1352	PRE4g9-IDI1-NRg-7	0.019570227623721	0.205480030523578	0.0184719031160197	0.881562149715671
1353	PRE4g9-RPL32-TRg-5	0.0499756415217684	0.59465241002124	0.0516815472044941	0.777964307783125
1354	PRE4g9-RPB5-TRg-4	-0.0266916873879869	-0.386646740241451	-0.0263202760560933	0.89722179391453
1355	PRE4g9-DIP2-TRg-5	-0.0372988424580387	-0.522412423029207	-0.03664272980528	0.724797434240625
1356	PRE4g9-DIP2-TRg-1	0.0151034102730377	0.148307253893213	0.0149044355068674	0.931267998435726
1357	PRE4g9-RPC40-TRg-2	0.0165982579403293	0.167440472260741	0.0190364600468468	0.625849235232066
1358	PRE4g9-CDC6-TRg-5	-0.0393274349486589	-0.548377278145238	-0.0375832948007602	0.733416418693645
1359	PRE4g9-CDC6-TRg-3	0.0432762262955658	0.508903622862267	0.0422303148158525	0.878127710175735
1360	PRE4g9-DAD2-TRg-2	0.112564319405278	1.39575266089144	0.110107870805653	0.483788925748514
1361	PRE4g9-RVS161-TRg-2	-0.0157729452468665	-0.246892916319517	-0.0149812127002033	0.900338419307569
1362	PRE4g9-RVS161-TRg-1	-0.0515330734470335	-0.704602659375971	-0.0499616339783551	0.531946934577305
1363	PRE4g9-SUP45-NRg-3	-0.00962835770190207	-0.168245614759216	-0.00860650946898434	0.930488304977585
1364	PRE4g9-SRB6-NRg-5	-0.0262448878654999	-0.380927954964995	-0.0282583579651234	0.85301807392423
1365	PRE4g9-RPC11-TRg-4	-0.0193570986825197	-0.292768085975651	-0.01723755476995	0.84593180727355
1366	PRE4g9-RKI1-TRg-8	-0.0325150782786804	-0.461182903349618	-0.0292434701123094	0.790887321913499
1367	PRE4g9-NIP7-TRg-3	0.0458229440005967	0.541500192423826	0.0477056268987811	0.601076558371784
1368	PRE4g9-RPL33A-NRg-12	0.0510061026333982	0.607841738873577	0.0523594961651663	0.194081607711733
1369	PRE4g9-SAM50-TRg-4	0.0563979213746357	0.676854018607162	0.0614363642075843	0.520099903816768
1370	PRE4g9-NOP4-NRg-1	-0.0113992500985403	-0.190912052063603	-0.0105761173756366	0.951342552095142
1371	PRE4g9-NOP4-NRg-3	-0.0364728491245105	-0.51184016796515	-0.0380921383104701	0.86181220846656
1372	PRE4g9-SMX2-TRg-5	0.0505877041329612	0.602486470876262	0.0508153680113851	0.249498977455729
1373	PRE4g9-POL12-NRg-2	0.00909353261672718	0.0713841639514452	0.00710323995846644	0.974740502169952
1374	PRE4g9-BMS1-NRg-2	-0.0290275284279559	-0.416544205827716	-0.0275658006529466	0.761286687583663
1375	PRE4g9-RPA190-TRg-5	0.0103636089776985	0.0876404346669272	0.0114140318934864	0.908098440621825
1376	PRE4g9-ALG14-NRg-4	-0.0775513441745669	-1.03762204741656	-0.074869625098968	0.604779037744066
1377	PRE4g9-ALG14-NRg-1	-0.100493966221349	-1.33127484371791	-0.0984132231961827	0.0668589341974551
1378	PRE4g9-PRE5-NRg-1	0.124715885110211	1.55128594045369	0.127772496916993	0.459509086234316
1379	PRE4g9-BIG1-NRg-2	-0.033838442621046	-0.478121230576068	-0.0327296219511281	0.431540417133389
1380	PRE4g9-TFA2-TRg-4	-0.00996032724108747	-0.17249464014393	-0.0173781627513147	0.865552737728136
1381	PRE4g9-IMP4-TRg-6	-0.0440291708836695	-0.608556881939917	-0.0401052365625713	0.848174327516799
1382	PRE4g9-PAN1-NRg-1	-0.00431610331061083	-0.10025171443318	-0.00632285529485543	0.898118091773389
1383	PRE4g9-UTP13-TRg-2	-0.0701619615524052	-0.943042061505891	-0.0678906675740218	0.756375586612364
1384	PRE4g9-KAE1-NRg-3	-0.00888919363629503	-0.15878472601039	-0.00734476498870862	0.686960670692624
1385	PRE4g9-ERG20-TRg-1	-0.00922517118657007	-0.163085051706884	-0.00478644736257683	0.965529652513762
1386	PRE4g9-CDC20-TRg-6	0.0183176326441428	0.189447511762813	0.0171153496344545	0.829107164004901
1387	PRE4g9-PWP2-NRg-2	0.0295677786542355	0.333443120805487	0.0329952079450057	0.751970286361982
1388	PRE4g9-COG1-NRg-1	-0.206663795050667	-2.6901895769595	-0.22074655598588	0.345264098629724
1389	PRE4g9-RPL1B-TRg-4	0.110512738694202	1.36949356934485	0.11068375543129	0.637495143370422
1390	PRE4g9-RPL1B-TRg-7	-0.0210251366628844	-0.314118043982724	-0.0190419351307278	0.924445019569694
1391	PRE4g9-UTP20-TRg-3	0.011303279073469	0.0996676890348503	0.0136047272749435	0.863031357158444
1392	PRE4g9-UTP20-TRg-4	0.113476376597574	1.40742648545946	0.115387821722692	0.336522243137051
1393	PRE4g9-RPL25-TRg-4	0.101277874272963	1.25129244328214	0.102739697422683	0.441567641817645
1394	PRE4g9-RPL25-TRg-2	0.0233507956956283	0.253869198233331	0.0242513297241492	0.780372092540943
1395	PRE4g9-MCM7-NRg-1	0.0157945862317319	0.157153921575441	0.0175462806668303	0.869609175043109
1396	PRE4g9-MRP49-TRg-5	-0.0819003991030203	-1.09328753056859	-0.0820042176277453	0.4498640898438
1397	PRE4g9-ERO1-NRg-3	-0.0440134561665198	-0.608355742304496	-0.0498569926410811	0.739610455540786
1398	PRE4g9-UTP5-TRg-7	-0.0398907721211683	-0.555587680497269	-0.0386322060240068	0.732383046440935
1399	PRE4g9-MCM4-NRg-1	-0.0595390234343059	-0.807074364485243	-0.0580422336724618	0.488760092157128
1400	PRE4g9-PRE3-NRg-1	0.00411135463678081	0.00761505802715134	0.00790642875288324	0.959878971457103
1401	PRE4g9-FCF1-NRg-1	0.125266265100777	1.55833049808658	0.123832445048337	0.420020976875514
1402	PRE4g9-CUS1-NRg-1	-0.00375934329688776	-0.0931254960539042	-0.00094512634275575	0.990944075349158
1403	PRE4g9-PSF1-TRg-2	0.00946283849654173	0.0761110737212587	0.0122402962706668	0.898202074426424
1404	PRE4g9-BCP1-TRg-2	-0.0489980703217588	-0.672156029916982	-0.0459293368637496	0.414812645593937
1405	PRE4g9-PAN1-TRg-1	-0.00604160676022303	-0.122337198471275	-0.00232156710109854	0.983099751535883
1406	PRE4g9-PAN1-TRg-3	0.0174642392712792	0.178524551441389	0.017457463079381	0.804887813943654
1407	PRE4g9-PAN1-TRg-4	0.0243959691591282	0.267246837003254	0.021875824521986	0.415729968201216
1408	PRE4g9-VPS3-TRg-2	-0.0806258518399803	-1.07697403479436	-0.0799713758270821	0.63709319709277
1409	PRE4g9-YIL060W-NRg-1	-0.0462968132009824	-0.637581441823804	-0.0493551448558772	0.577647640124161
1410	PRE4g9-VPS53-NRg-1	-0.0342000380921255	-0.482749451404353	-0.0439933914423526	0.73194420511781
1411	PRE4g9-CYR1-TRg-4	-0.0167228631419061	-0.259051336815931	-0.0154677173980443	0.886296331659352
1412	PRE4g9-CYR1-TRg-7	-0.00477338459838095	-0.106104660472921	-0.00632839363253042	0.851565847275548
1413	PRE4g9-MPS1-NRg-1	0.0699276108865747	0.850026516073608	0.0678456797959607	0.587540802764862
1414	PRE4g9-SRP1-TRg-5	0.0698006433722927	0.848401402538969	0.0676521664501839	0.719361265400656
1415	PRE4g9-SRP1-TRg-4	0.0966063928743158	1.19150008071847	0.0915857977000902	0.654724535828118
1416	PRE4g9-TAF12-TRg-2	0.0653740202666487	0.791743089879938	0.0584811494930776	0.43465819196892
1417	PRE4g9-TAF12-TRg-3	-0.0376143993354742	-0.526451375475972	-0.0441565603538091	0.42079811904982
1418	PRE4g9-POP4-TRg-1	-0.0711060670572184	-0.955126086641579	-0.0674431306595791	0.649001367915307
1419	PRE4g9-SPT16-TRg-1	-0.0812723854246482	-1.08524930492928	-0.0795038718071005	0.692592290574208
1420	PRE4g9-NUP82-TRg-4	-0.0325902079565729	-0.46214452142245	-0.0307922170596307	0.793720471128526
1421	PRE4g9-DML1-TRg-3	-0.0538504682439342	-0.734264023314953	-0.0506536913327957	0.638235402636154
1422	PRE4g9-RPA43-NRg-3	-0.091276742502896	-1.2132995088351	-0.0900322176213062	0.537269533554399
1423	PRE4g9-STU2-NRg-3	0.0451669375871075	0.533103675350934	0.0464892788526983	0.756078672903042
1424	PRE4g9-POP4-NRg-4	0.0433716623660001	0.510125151460607	0.0449885578749249	0.631021259777579
1425	PRE4g9-MCD1-TRg-2	0.025954518096109	0.287195396177688	0.0254248006397659	0.901658698086841
1426	PRE4g9-RPS3-NRg-4	-0.0213257675181856	-0.317965951651414	-0.0187217420682245	0.829103870029903
1427	PRE4g9-PRP9-TRg-4	-0.060781470214591	-0.82297699194179	-0.0567531438569312	0.406101897335435
1428	PRE4g9-RPP1-NRg-2	0.074807935798669	0.912491959403206	0.0779270698964916	0.655343838731336
1429	PRE4g9-MTR2-NRg-11	0.0130523362269467	0.122054647376504	0.0133449280726549	0.816694043371175
1430	PRE4g9-GCD11-TRg-1	-0.0150809183829025	-0.238035357523303	-0.011634411189271	0.932891392819971
1431	PRE4g9-RPF1-TRg-3	-0.0357188692421758	-0.502189645006132	-0.0358799590252895	0.817627240732308
1432	PRE4g9-SUB2-NRg-4	0.0150601855371935	0.147754001325824	0.0148905046687085	0.932299904617633
1433	PRE4g9-GPI15-TRg-3	0.0261671643461722	0.289917149856353	0.0242742441990414	0.832703953813284
1434	PRE4g9-ERG9-TRg-6	-0.0584496597133812	-0.793131115008941	-0.0552348439536869	0.624089826224549
1435	PRE4g9-RPT2-NRg-1	-5.0372797088083e-05	-0.0456527374282976	0.00184418964083181	0.996654656887192
1436	PRE4g9-YOS1-NRg-3	-0.00751454259692219	-0.141189957599557	-0.00722814595783309	0.878421139688011
1437	PRE4g9-SCM3-TRg-4	-0.0365197499654235	-0.512440472631936	-0.0406155682373905	0.803275972384992
1438	PRE4g9-SCM3-TRg-6	0.0125164257137278	0.115195291002454	0.0091419011176684	0.970155275556459
1439	PRE4g9-RLP7-NRg-1	0.0200833560121287	0.212047788376638	0.0230448227723346	0.887325562526252
1440	PRE4g9-TFB2-NRg-4	0.00342372383921441	-0.00118623356526391	0.00142184545628432	0.998457325726745
1441	PRE4g9-IMP4-TRg-1	0.0312713830393171	0.355248309002824	0.033819888934205	0.786820406355003
1442	PRE4g9-IMP4-TRg-3	-0.0324653563670624	-0.460546490547528	-0.0291932893671711	0.615247068427079
1443	PRE4g9-PRE4-TRg-3	0.0359379875033462	0.414978249517044	0.0396636660769143	0.781720016080904
1444	PRE4g9-SUB2-TRg-3	-0.0682736514410408	-0.918872742787412	-0.0674975244066326	0.682984057438811
1445	PRE4g9-RPP0-NRg-4	0.101428823270537	1.25322450645897	0.100255115799247	0.509886664196316
1446	PRE4g9-RPP0-NRg-3	0.000471190143708111	-0.0389770219978792	0.00354970794200297	0.963523989507614
1447	PRE4g9-TOM40-TRg-4	0.00488389694721125	0.0175031697371565	0.00527309699319667	0.983482304963126
1448	PRE4g9-FUR1-NRg-12	-0.0750303861377605	-1.00535518727489	-0.0715850093694469	0.405581990388139
1449	PRE4g9-TOM40-TRg-2	0.00236336392916392	-0.0147582504008833	0.00406042502630695	0.983858940496527
1450	PRE4g9-VMA11-NRg-4	-0.0934405282498257	-1.2409947624067	-0.091987570484292	0.42161221333277
1451	PRE4g9-PGS1-NRg-4	-6.61223757387752e-05	-0.0458543232715335	0.00527435240252868	0.925922487080861
1452	PRE4g9-URB1-TRg-4	-0.00895433690142466	-0.159618523556569	-0.00708937689941735	0.931264130816524
1453	PRE4g9-ARP4-TRg-3	-0.143129757689757	-1.87698925080224	-0.144001268176654	0.272987823843757
1454	PRE4g9-RPT3-TRg-3	0.0277010498948477	0.309550031383858	0.0288398703515641	0.218990639047613
1455	PRE4g9-SUI3-TRg-3	0.0435848721995985	0.51285411869493	0.0464406293389479	0.519066873570484
1456	PRE4g9-RFC5-NRg-2	NA	NA	NA	NA
1457	PRE4g9-RRP14-TRg-2	-0.064966010395938	-0.876536777871327	-0.0651668484993166	0.613018441296079
1458	PRE4g9-SCC2-TRg-1	-0.163388620729649	-2.13629142513174	-0.168065765987538	0.522118215774251
1459	PRE4g9-SSC1-TRg-3	0.0947663930905804	1.16794910731246	0.0975934479716103	0.418622558298529
1460	PRE4g9-RRP9-TRg-3	0.0244479642926123	0.267912345780347	0.0273444642294978	0.69612472269271
1461	PRE4g9-MOT1-NRg-9	0.055003827357278	0.659010390896724	0.0532974362190559	0.734680662941535
1462	PRE4g9-RPL42A-NRg-2	0.0277882820095046	0.310666553913151	0.0302809217809379	0.894812670463535
1463	PRE4g9-SEC16-TRg-7	-0.0409797793356538	-0.569526366889519	-0.0427648465051174	0.870598792187502
1464	PRE4g9-IMP4-NRg-2	0.0882312578366787	1.08430301238911	0.0889450754450683	0.308782557518998
1465	PRE4g9-YEF3-NRg-4	0.036914319739075	0.427474758876624	0.0374871660962885	0.894801039135573
1466	PRE4g9-PUP1-TRg-1	-0.0401257070062664	-0.55859471630238	-0.0354181816971125	0.830323940162772
1467	PRE4g9-UTP22-TRg-6	-0.0618032086809696	-0.836054675788429	-0.0593896687690642	0.596278392397533
1468	PRE4g9-DBP2-NRg-4	-0.0486287072948323	-0.667428388695933	-0.048469916989732	0.788092376327352
1469	PRE4g9-PRE2-TRg-7	0.0440088012450336	0.518280174590875	0.047177202762476	0.885096160682384
1470	PRE4g9-ATP16-TRg-6	0.0155255911910436	0.15371093473077	0.0196520597121257	0.760580229765321
1471	PRE4g9-UTP13-TRg-4	0.0771520044886136	0.942494734331071	0.0768311313390868	0.36513008610075
1472	PRE4g9-DOP1-NRg-4	-0.0197994383173702	-0.298429787171961	-0.0229687670819953	0.78341282410594
1473	PRE4g9-TIM44-TRg-3	-0.0779212653706	-1.04235683289159	-0.0756842703941391	0.472814900478946
1474	PRE4g9-ATP16-TRg-2	0.0512017734615989	0.610346216597988	0.0531291839841253	0.66792275901106
1475	PRE4g9-ENP1-NRg-3	-0.11207346542843	-1.47948599042098	-0.109513760497224	0.508817909238579
1476	PRE4g9-NAF1-TRg-3	-0.0248347562551376	-0.36287905498785	-0.0211072610345311	0.599396787414746
1477	PRE4g9-COG4-TRg-2	0.0506176239855383	0.602869428341031	0.0482376864935483	0.519979200245167
1478	PRE4g9-SOG2-TRg-7	0.042444091049111	0.498252754730277	0.0435054247826147	0.770822164755529
1479	PRE4g9-YDR341C-TRg-3	0.000733497565208685	-0.0356196329576389	0.00277545509647433	0.98607833987091
1480	PRE4g9-YMR290W-A-TRg-10	-0.0280519896736907	-0.404057852589356	-0.0250198193599891	0.606160676093284
1481	PRE4g9-NUP192-NRg-9	-0.0322790183093354	-0.458161467092174	-0.0279444039774578	0.901559561878449
1482	PRE4g9-RPS31-NRg-8	-0.100144825891021	-1.32680604176087	-0.100118248216911	0.369429409587315
1483	PRE4g9-SPC97-NRg-6	-0.136445945992193	-1.79144018012761	-0.145124578613211	0.571711107269218
1484	PRE4g9-EBP2-NRg-1	-0.0498948276553279	-0.683634024806552	-0.049029632780366	0.546876979195364
1485	PRE4g9-CDC48-TRg-5	0.0330487431350162	0.377997529256386	0.0336227736030452	0.183965433111869
1486	PRE4g9-RPT1-TRg-4	0.0894308310877071	1.09965688252716	0.0910946591992999	0.547073028109467
1487	PRE4g9-ULP1-NRg-2	0.0494370738468227	0.587759043455603	0.0471754671846954	0.491230168798318
1488	PRE4g9-RPN3-TRg-6	0.0399996705160462	0.466965532048962	0.0424729361303717	0.7402843131343
1489	PRE4g9-RPT1-TRg-5	0.00660012672197796	0.0394699558973537	0.00831032324505569	0.912592294936659
1490	PRE4g9-KRE5-TRg-2	0.0492820202942311	0.585774444258435	0.0507674548960696	0.793409611102752
1491	PRE4g9-TBF1-NRg-8	-0.019468944359687	-0.294199648409422	-0.0184626160322504	0.871586764493158
1492	PRE4g9-UTP22-NRg-4	-0.0448594993105499	-0.619184623786719	-0.0425945338890209	0.261859454728077
1493	PRE4g9-SSC1-NRg-4	-0.00553916271082644	-0.115906194212502	-0.00233666557693898	0.984133742149446
1494	PRE4g9-REB1-TRg-4	-0.0303523665759866	-0.433501396946614	-0.0359925196875988	0.835705836768963
1495	PRE4g9-CDC48-NRg-9	-0.0273199422638153	-0.394688053073993	-0.0310321246014417	0.831290430341396
1496	PRE4g9-FAS2-TRg-8	0.0399347545895686	0.466134644311031	0.0422446032235713	0.739919601359116
1497	PRE4g9-TAO3-TRg-8	-0.0258339627756763	-0.375668342465124	-0.0235427622662875	0.721493979548088
1498	PRE4g9-CKS1-TRg-5	-0.109055371119053	-1.44085606261053	-0.115241313467823	0.494144999067263
1499	PRE4g9-YLR379W-TRg-7	0.0148073749990035	0.144518167107635	0.0171747897354226	0.803493847016996
1500	PRE4g9-TEN1-NRg-2	0.0241982173636406	0.264715724055477	0.0245822521332087	0.465373212233561
1501	PRE4g9-RPL42A-TRg-2	-0.0667685909707052	-0.899608806223602	-0.0656981725238084	0.64962045729525
1502	PRE4g9-SEC27-TRg-4	0.148284912306247	1.85295637411667	0.134993842829738	0.402016276648581
1503	PRE4g9-TBF1-NRg-4	-0.185616145803795	-2.42079137808271	-0.189079301918424	0.399146485918436
1504	PRE4g9-RPT1-NRg-6	0.00997524719379195	0.0826696199279582	0.005981592266462	0.979773743360854
1505	PRE4g9-COG1-TRg-3	0.071850464224475	0.874637968870958	0.0481545882089771	0.641171851474505
1506	PRE4g9-SUI1-TRg-6	-0.01917549188854	-0.290443620063658	-0.0155178528239029	0.853605322529496
1507	PRE4g9-TIM23-TRg-6	-0.110407234933986	-1.45815916722796	-0.106827498789267	0.467510764867125
1508	PRE4g9-CDC48-NRg-6	0.0462655572978509	0.547165396346631	0.0476653873056473	0.665243294186755
1509	PRE4g9-EPL1-TRg-5	-0.134033452548937	-1.76056160643075	-0.145361243443051	0.664205596824176
1510	PRE4g9-RPT5-TRg-8	0.139663691579533	1.74260954589588	0.139602222602835	0.399951741742974
1511	PRE4g9-ATP16-NRg-4	0.0952979658288827	1.17475294258123	0.0984337408943733	0.3014097103384
1512	PRE4g9-RPN6-TRg-3	0.107458463978874	1.33040055246998	0.109181656530202	0.619007581928918
1513	PRE4g9-ERG9-NRg-6	-0.0850537315211138	-1.13364843092046	-0.0875601357778985	0.767386727192246
1514	PRE4g9-SMX3-TRg-1	0.0128414845469302	0.119355863195889	0.0132512452056975	0.937463322394101
1515	PRE4g9-NCB2-NRg-3	0.00186868596213707	-0.021089853126583	0.00378983941974405	0.978300978090476
1516	PRE4g9-SEC16-NRg-12	0.0294390657555724	0.331795667321948	0.0240663860255385	0.931773101372535
1517	PRE4g9-RPN6-TRg-2	-0.0173298486980031	-0.266820414190739	-0.0138757553316603	0.884554013562093
1518	PRE4g9-REB1-NRg-4	-0.0888310178327758	-1.18199559392513	-0.0897760104279576	0.330773712394366
1519	PRE4g9-ATP16-TRg-9	-0.0132642213048489	-0.214782645783768	-0.0102223083042233	0.940871430542353
1520	PRE4g9-ERG9-NRg-7	-0.017844502507588	-0.273407696586081	-0.0177311386284863	0.852471043317449
1521	PRE4g3-RPL15A-NRg-4	-0.037784240932957	-0.528625253419278	-0.0399430853836374	0.761985495375445
1522	PRE4g3-RPL15A-NRg-5	-0.057224587916173	-0.777450877667867	-0.0555615287878722	0.290550132332065
1523	PRE4g3-KRE33-TRg-1	0.0337563904394502	0.387055020998979	0.0372364098700703	0.682763573781754
1524	PRE4g3-PMI40-NRg-1	0.0263287477467682	0.291985327474593	0.0298583181956733	0.446433638658721
1525	PRE4g3-NOP19-NRg-3	-0.0016432124701149	-0.066040198943825	1.09747272650044e-05	0.985884966916537
1526	PRE4g3-SRP14-NRg-4	0.0307161979101273	0.348142248269265	0.0331553523220992	0.76161205626912
1527	PRE4g3-SEC27-TRg-2	0.0746077019249483	0.909929077235142	0.064794879774139	0.427734815691252
1528	PRE4g3-GPI14-TRg-3	0.0500459351184643	0.595552128945683	0.0517989986362758	0.317149788313114
1529	PRE4g3-PAH1-TRg-7	0.0656907217782331	0.795796693006904	0.0655458570559074	0.618743858314597
1530	PRE4g3-PAH1-TRg-6	0.0380646502224433	0.442198348988643	0.0382908801921454	0.581637807188181
1531	PRE4g3-PAH1-TRg-5	0.068755964222144	0.835030090704892	0.0710630756884173	0.356570037902139
1532	PRE4g3-PAH1-TRg-3	0.0807993736305275	0.989179029852407	0.0831846105314294	0.217510499200388
1533	PRE4g3-COG3-TRg-1	-0.00361567771173221	-0.0912866565033431	-0.00508888892519717	0.541697736907676
1534	PRE4g3-HTS1-NRg-5	-0.0107845065653278	-0.183043676898466	-0.00532390065721685	0.784604045323073
1535	PRE4g3-MSN5-TRg-7	0.222968531827282	2.80886514799348	0.214606711432652	0.453096087185366
1536	PRE4g3-ERG26-TRg-1	0.0562289214547864	0.674690913669232	0.0552308510520354	0.638954629295536
1537	PRE4g3-SMD2-TRg-5	-0.0162505892507141	-0.253006493794682	-0.0118290860320462	0.769577210145396
1538	PRE4g3-SMD2-TRg-4	0.0116494947436656	0.104099056969573	0.0156779146383019	0.62397246448951
1539	PRE4g3-SMD2-TRg-1	0.0490524031760033	0.582835472910314	0.0537958768342216	0.544708733485245
1540	PRE4g3-PRE7-TRg-4	-0.0627843608125078	-0.848612877132448	-0.0640189645327856	0.377752150591781
1541	PRE4g3-PRE7-TRg-7	-0.0126190103749368	-0.206524304893762	-0.0068596369992265	0.808667185253816
1542	PRE4g3-SEC6-TRg-3	0.0449816078774479	0.53073155818977	0.045033566529455	0.732856386454071
1543	PRE4g3-ESF2-NRg-1	2.11308110774633e-05	-0.0447375310303264	0.00242548412609226	0.989690434683366
1544	PRE4g3-ESF2-NRg-3	0.00764976582977583	0.0529047524294848	0.00904131512863441	0.863756022019068
1545	PRE4g3-AFG2-TRg-2	0.0402640434580392	0.470349358602193	0.0446008280414817	0.44061929861919
1546	PRE4g3-RRP36-TRg-3	-0.00924165289960621	-0.163296008462875	-0.0116972467444555	0.68497314436565
1547	PRE4g3-RRP36-TRg-5	0.00759989107695735	0.0522663833450741	0.00959542114289417	0.924329314723838
1548	PRE4g3-GCR1-NRg-2	0.0110493652181066	0.0964177329707707	0.0140829468519909	0.839336332142726
1549	PRE4g3-PRE4-NRg-4	-0.0363142350692371	-0.509809996314815	-0.0335403294560757	0.667872521064155
1550	PRE4g3-PRE4-NRg-9	0.0191989231328473	0.200727539644289	0.0194790965514959	0.740590415827558
1551	PRE4g3-DSN1-NRg-2	0.0511002714327065	0.609047047106648	0.0552634134807395	0.493431208311453
1552	PRE4g3-GPI11-TRg-3	-0.0295700651017828	-0.423488373370573	-0.0304176349220205	0.808577146587641
1553	PRE4g3-POP3-TRg-1	0.04812705492244	0.570991530153582	0.0513716281179591	0.710042907413992
1554	PRE4g3-MNE1-TRg-5	-0.0918145836816677	-1.22018357665395	-0.0932797446038982	0.17628885605091
1555	PRE4g3-RRP12-NRg-1	0.0477443101021057	0.566092609422906	0.0488518404907435	0.611288590086761
1556	PRE4g3-RSC6-TRg-2	0.0100405481224662	0.0835054354797799	0.0097778432679911	0.908417068557559
1557	PRE4g3-CDC25-TRg-1	-0.0144542153051828	-0.230013906843089	-0.0156476403974074	0.385032793848323
1558	PRE4g3-CDC25-TRg-9	-0.112740189298475	-1.4880196849743	-0.121837362924571	0.231487491453716
1559	PRE4g3-YPP1-NRg-3	0.123371579887243	1.53407958160761	0.120617475482678	0.39587630670726
1560	PRE4g3-NFS1-NRg-9	0.0469570089594533	0.556015592872675	0.040739712503765	0.59994503027159
1561	PRE4g3-NFS1-NRg-8	0.0108744069362088	0.0941783643140144	0.00489320910606102	0.946739573448186
1562	PRE4g3-UBA2-TRg-1	0.0294632173952674	0.332104794871417	0.0315439233457246	0.445462126326583
1563	PRE4g3-ARP2-NRg-3	-0.0772136764996484	-1.03330008906506	-0.0880520889518557	0.539169161672554
1564	PRE4g3-MAK16-TRg-1	-0.032396855946622	-0.459669723281384	-0.0313676054742862	0.149893408347532
1565	PRE4g3-CEP3-NRg-1	0.0188905838018107	0.196780967775391	0.017959235115003	0.55240296597878
1566	PRE4g3-GUK1-TRg-5	0.0429281504635919	0.504448445891839	0.0439511117293898	0.710348154490967
1567	PRE4g3-GUK1-TRg-2	-0.00638544285042486	-0.126738109106128	-0.00482700514011906	0.909319786416304
1568	PRE4g3-GPI12-NRg-6	-0.0280875284335502	-0.404512728940827	-0.0309331751834182	0.544496550448806
1569	PRE4g3-RPS5-NRg-5	-0.0311451354820943	-0.443648397826661	-0.0297332068735896	0.690032970862561
1570	PRE4g3-RPS5-NRg-2	-0.0294371202368154	-0.421786753073121	-0.0269527712522982	0.738747534469176
1571	PRE4g3-RPC19-NRg-1	-0.0194835047306103	-0.294386013055455	-0.0167970964873696	0.757187583979933
1572	PRE4g3-TIM54-TRg-1	-0.0425163924013147	-0.589194159116773	-0.0379735128691917	0.328744200077224
1573	PRE4g3-TEN1-TRg-2	0.0610859093307122	0.736857655921234	0.0629787833315075	0.710476620782471
1574	PRE4g3-SAH1-NRg-4	-0.0393246014273939	-0.548341010649694	-0.0377468341259763	0.750970758921303
1575	PRE4g3-SAH1-NRg-5	-0.0175009730433547	-0.26901071059301	-0.0177038101960671	0.75952871437082
1576	PRE4g3-SAH1-NRg-3	-0.0314393565453196	-0.447414263723362	-0.0290088862782307	0.419998584162841
1577	PRE4g3-ATP15-NRg-5	-0.0166694572649473	-0.258367771307338	-0.0245185360837176	0.769213053789369
1578	PRE4g3-SCD5-TRg-5	-0.0647277147491669	-0.873486726186821	-0.0611464298074806	0.616658004995999
1579	PRE4g3-ARB1-NRg-2	-0.0161499018301068	-0.251717750836122	-0.0145286614615367	0.634754174981813
1580	PRE4g3-ARB1-NRg-4	-0.00276404923141893	-0.0803862858245286	0.000481672593886947	0.981170624491228
1581	PRE4g3-PUP2-TRg-1	-0.0836265647357812	-1.11538149018253	-0.0794759568490848	0.355329300008649
1582	PRE4g3-CCT8-TRg-2	NA	NA	NA	NA
1583	PRE4g3-MCM4-TRg-1	0.0599788913386339	0.722688441597481	0.0597660691119768	0.327281459411089
1584	PRE4g3-LSM4-TRg-1	-0.0219435574403153	-0.325873318899598	-0.0149614221370927	0.793474716481769
1585	PRE4g3-NOP53-NRg-1	-0.0428888987649598	-0.593962033298781	-0.0447062000983843	0.582985255542213
1586	PRE4g3-ATP3-TRg-4	-0.0514705094540961	-0.703801875078676	-0.0450349026565186	0.6661125273131
1587	PRE4g3-AFG2-NRg-3	-0.00864690020669401	-0.155683504930135	-0.00460455268182928	0.934337616676845
1588	PRE4g3-PRO3-NRg-3	0.0311148581911799	0.35324487804134	0.0333420560650336	0.583239365757388
1589	PRE4g3-NRD1-NRg-10	-0.0493629365944869	-0.676826115186406	-0.0539668081318095	0.667843814120189
1590	PRE4g3-SEC61-TRg-2	0.0107263264575794	0.0922830165835546	0.0149875708685922	0.880196053716826
1591	PRE4g3-RHO3-TRg-4	0.0113667038306455	0.100479490635454	0.0150270227835581	0.864504131482154
1592	PRE4g3-SNF2-TRg-6	-0.220381291403882	-2.86576589749346	-0.217086311176156	0.347416367231754
1593	PRE4g3-SMD2-NRg-3	0.0497447714222115	0.591697401209299	0.0482066965082061	0.32976082775929
1594	PRE4g3-RSC4-TRg-2	-0.0157517800221479	-0.246622013220025	-0.0191689156383632	0.70708234840746
1595	PRE4g3-RSC4-TRg-1	0.0235171333780992	0.255998228014158	0.0144344620388595	0.566531378125003
1596	PRE4g3-TIF34-TRg-2	-0.0877386403400314	-1.16801376984649	-0.0895047628690118	0.424561482610548
1597	PRE4g3-BET1-NRg-1	0.0399988432146421	0.466954943051322	0.0370717623362878	0.801054158193584
1598	PRE4g3-CDC8-NRg-2	0.0751709914207788	0.917138869352212	0.0797187098736933	0.532079673022632
1599	PRE4g3-PRP42-TRg-2	0.00686275464518626	0.042831447181117	0.0116651858502302	0.548018573185854
1600	PRE4g3-RRB1-TRg-2	0.0317118111079266	0.360885543214897	0.0352894455372224	0.64687802708792
1601	PRE4g3-SPC24-TRg-1	0.0431805573907038	0.507679114112808	0.0441401429006084	0.721031589334162
1602	PRE4g3-ILS1-NRg-1	0.0394080412056901	0.459393006075006	0.0435415482297227	0.520099903816768
1603	PRE4g3-GFA1-TRg-2	0.0429620678089472	0.504882569039856	0.0453689702378829	0.72833240180867
1604	PRE4g3-SEC21-NRg-10	0.122401022061956	1.52165698148864	0.113196832433687	0.48493899492027
1605	PRE4g3-RPC10-NRg-1	0.00411390573199666	0.00764771062641562	-0.0010739916826538	0.975249007611376
1606	PRE4g3-RPB10-TRg-3	0.0228506812108572	0.247468011105531	0.0188847566857837	0.808734038771669
1607	PRE4g3-RPB10-TRg-2	0.00409919836914929	0.00745946456554506	0.00361296317810337	0.969680155531497
1608	PRE4g3-YNL181W-TRg-1	-0.0351878325949146	-0.495392671404389	-0.0333524433356305	0.806464921374187
1609	PRE4g3-RAD3-NRg-1	0.0134547440100909	0.12720524309014	0.0164095797882682	0.840208611987016
1610	PRE4g3-NOP10-TRg-1	0.000735892108612579	-0.035588984134458	0.00296649050708986	0.943311439000495
1611	PRE4g3-BFR2-TRg-3	0.0284567640488743	0.319222752055537	0.0268853888021775	0.860347094217836
1612	PRE4g3-MCM2-TRg-6	0.000678216382327457	-0.0363272013385684	0.00385878937512193	0.958033712456663
1613	PRE4g3-MCM2-TRg-4	0.0556041000569556	0.666693547444578	0.0575617455558806	0.686866017075656
1614	PRE4g3-MPP10-TRg-1	-0.0410721024946344	-0.57070805195336	-0.0405535016034391	0.75476961322525
1615	PRE4g3-RET2-TRg-4	0.0893778553297133	1.09897882230199	0.0760784938157128	0.579271442191291
1616	PRE4g3-RET2-TRg-1	0.123395377722228	1.53438418065365	0.119040001669645	0.488856959501081
1617	PRE4g3-RPS2-NRg-1	-0.00954477386637653	-0.167175788172804	-0.00879098439868897	0.939175743064614
1618	PRE4g3-RPS2-NRg-2	0.00562246247302522	0.0269563975096757	0.0046487686247428	0.911731113020084
1619	PRE4g3-ORC4-NRg-3	-0.0233286064004354	-0.34360117491031	-0.0235949594851668	0.763961953018455
1620	PRE4g3-TIP20-TRg-7	-0.00264837447508726	-0.0789057133080565	-0.000803523562366274	0.977728767060944
1621	PRE4g3-SMT3-TRg-1	-0.0381337163563993	-0.533098344381731	-0.0348422566089905	0.727164199717702
1622	PRE4g3-MSS18-NRg-6	0.0106361710756493	0.0911290778597502	0.0111520860511971	0.933679751723236
1623	PRE4g3-YEF3-NRg-9	0.0241806031284559	0.264490271646152	0.0117647847039056	0.813594684940517
1624	PRE4g3-ASK1-NRg-1	0.0104574041179337	0.0888409602717766	0.0141010063399415	0.590585983348983
1625	PRE4g3-SMC1-TRg-1	-0.0132091937724796	-0.214078323988253	-0.0118390136477482	0.748736509274168
1626	PRE4g3-NIP1-NRg-1	-0.0243152246998932	-0.356229340162176	-0.0216362734650173	0.689529124380327
1627	PRE4g3-RPP1-NRg-1	-0.0118461239220655	-0.196631788352004	-0.0062624406840542	0.980104013722428
1628	PRE4g3-YDJ1-TRg-6	0.070941086357403	0.862998438174958	0.0685672063398988	0.480758447025302
1629	PRE4g3-SUB2-NRg-1	-0.0257536595500714	-0.374640505860275	-0.0214533144338757	0.267700045604636
1630	PRE4g3-TIM10-NRg-8	0.0358615037543202	0.413999300087144	0.0336091748912024	0.577734896565211
1631	PRE4g3-TIM10-NRg-4	-0.0154601866070658	-0.242889779757462	-0.0114492241441769	0.844899462628961
1632	PRE4g3-TIM10-NRg-7	0.00452644069022079	0.0129279285460396	0.000830426951150987	0.998629307523295
1633	PRE4g3-SKI6-TRg-4	-0.0325521747854124	-0.461657717994284	-0.0293665306231608	0.696712393161108
1634	PRE4g3-TUB4-TRg-1	0.034180087373378	0.392478105996784	0.0361083147439774	0.586677671343585
1635	PRE4g3-CDC37-NRg-2	-0.0606849879783783	-0.821742073003602	-0.0584493189514798	0.545332929956865
1636	PRE4g3-ISD11-TRg-3	0.00456687318584992	0.0134454419923547	0.00532085316102356	0.972374344030167
1637	PRE4g3-YOS1-TRg-4	-0.0520887540335213	-0.711715061687258	-0.0466569344035395	0.619487279213787
1638	PRE4g3-SSC1-TRg-6	-0.0478626077171297	-0.657622740379933	-0.0461709134315708	0.714491553037869
1639	PRE4g3-MTR3-TRg-5	0.0436278050332204	0.513403635076296	0.0463675275539851	0.75597811210766
1640	PRE4g3-MTR3-TRg-6	0.103613551499676	1.28118781214988	0.107787927526401	0.606186604841873
1641	PRE4g3-TFA1-TRg-2	0.0185631524138	0.192590028200564	0.0193924612965383	0.702631939267247
1642	PRE4g3-CDC3-NRg-3	0.0115356508646879	0.102641918664482	0.00979396182634062	0.603533042039008
1643	PRE4g3-ERG25-TA-18	0.0492328559741109	0.585145168317258	0.0468782120817916	0.554286299282018
1644	PRE4g3-RPB11-TRg-4	-0.00107127822671893	-0.058719758868089	0.000516069207711856	0.992873167279227
1645	PRE4g3-RPB11-TRg-1	-0.170951655981494	-2.23309406807731	-0.180789553186093	0.294813883921708
1646	PRE4g3-RPB11-TRg-2	0.00196158388782874	-0.0199008113686563	-0.00137188837510538	0.973098238732806
1647	PRE4g3-DED1-TRg-3	0.0199103338830446	0.209833201398569	0.0234891346889676	0.737911333501601
1648	PRE4g3-DED1-TRg-1	0.00754778726846927	0.0515994835883996	0.0130114270454539	0.711082659166705
1649	PRE4g3-DED1-TRg-6	0.0317370449578531	0.361208522453157	0.0356936740671116	0.675991104456704
1650	PRE4g3-DED1-TRg-4	0.0778191913320004	0.951034354685559	0.080769745607253	0.249085806509721
1651	PRE4g3-RPL10-NRg-5	0.0238315590672421	0.260022701880202	0.0263514254242723	0.830781712164415
1652	PRE4g3-RPL10-NRg-4	0.00583012924069992	0.0296144165844873	0.00972663323016491	0.880181933285994
1653	PRE4g3-EFB1-NRg-1	0.0222577196784564	0.239878433430687	0.0248592272134291	0.322117087144803
1654	PRE4g3-EFB1-NRg-5	0.0563448652809743	0.676174930130146	0.0586109969075318	0.592586846986314
1655	PRE4g3-EFB1-NRg-4	0.0238478282161126	0.260230937933148	0.026650385278999	0.853730744873035
1656	PRE4g3-RPT3-NRg-1	-0.103564213633313	-1.37057230222208	-0.099347103310743	0.270856561461444
1657	PRE4g3-SAC6-TRg-8	-0.038710111611287	-0.540475882922333	-0.0394595764933402	0.569189461578298
1658	PRE4g3-SAC6-TRg-4	-0.0779239145243967	-1.04239074058613	-0.0721520505362502	0.272754633882422
1659	PRE4g3-SAC6-TRg-5	-0.0876654142353849	-1.167076516452	-0.0877929296051081	0.513955758921091
1660	PRE4g3-SAC6-TRg-3	-0.0146268119887041	-0.232223048354684	-0.0106755794134913	0.886779615386675
1661	PRE4g3-DIM1-TRg-5	0.0349119118708118	0.401845052356928	0.035406699105362	0.83425160298899
1662	PRE4g3-DIM1-TRg-7	0.0373863998349609	0.433517121425788	0.0405837234741521	0.661340237504415
1663	PRE4g3-RPC17-NRg-1	0.0142778958034429	0.137741128021051	0.0183468671330299	0.905687541036375
1664	PRE4g3-RPC17-NRg-2	0.0308024095582912	0.349245709395263	0.0332210518920724	0.614693063494378
1665	PRE4g3-YDR341C-TRg-1	0.0275221438239247	0.307260133224236	0.0289695465118658	0.636841033970717
1666	PRE4g3-RAP1-NRg-8	0.0589800045059568	0.709903245946953	0.0639617243364744	0.459798822483888
1667	PRE4g3-RAP1-NRg-5	-0.0566315002957658	-0.7698596861367	-0.0564563845036061	0.377576890979395
1668	PRE4g3-RAP1-NRg-2	-0.0111458229834898	-0.18766832600468	-0.00646104317774832	0.952453546408233
1669	PRE4g3-SEC26-NRg-3	0.100645230921858	1.24319496040792	0.101406361630702	0.440220547932399
1670	PRE4g3-SPP41-TRg-3	0.00513531071611972	0.0207211260857417	-0.00060625564485998	0.986484641707165
1671	PRE4g3-TAP42-NRg-1	0.00481520602874541	0.0166239642022847	0.00975908506568109	0.848012222650153
1672	PRE4g3-PGA2-TRg-6	0.136419207833985	1.70108195927167	0.138426319071987	0.353349249715997
1673	PRE4g3-BRL1-TRg-1	0.0583012854725319	0.701216019976801	0.0532648074063998	0.441523778817109
1674	PRE4g3-FOL2-TRg-1	0.0083616334701313	0.0620162621235632	0.0127577177419073	0.92263288055704
1675	PRE4g3-NAB3-NRg-5	-0.0269809016813314	-0.390348522269579	-0.0257645125921619	0.724716151269642
1676	PRE4g3-SNF4-TRg-4	-0.0314646362088477	-0.447737829350231	-0.0440152360411082	0.657937377988686
1677	PRE4g3-HRR25-TRg-2	-0.0592772614204534	-0.803723956359419	-0.0633199808395908	0.589844344554209
1678	PRE4g3-TRS23-TRg-4	0.0396574363217622	0.462585124790519	0.0357654722630738	0.599612001855104
1679	PRE4g3-CTR86-TRg-4	0.0538927005359601	0.644788585844968	0.0551204646727482	0.300406462520619
1680	PRE4g3-RPB5-TRg-5	-0.0922227974806442	-1.22540848613962	-0.105762233608791	0.421441712162701
1681	PRE4g3-SPN1-NRg-2	-0.0852117956112657	-1.13567156332326	-0.0926731634341742	0.522334303860199
1682	PRE4g3-SPN1-NRg-1	-0.0947764724377288	-1.25809410465626	-0.101728661546305	0.577133001415441
1683	PRE4g3-SEC61-NRg-1	0.00969728627496835	0.0791118748320138	0.0127284633165443	0.925850221451947
1684	PRE4g3-SEC61-NRg-7	0.0155791931095997	0.154397009462726	0.0179350147416281	0.69449802576293
1685	PRE4g3-TUS1-TRg-3	0.106657536151835	1.32014912194185	0.103905220768902	0.382740499661668
1686	PRE4g3-OLE1-NRg-2	-0.136038066630786	-1.78621955125675	-0.136359974707361	0.24948258067754
1687	PRE4g3-AFG2-TRg-1	0.0680231905055917	0.825650994868202	0.0656807419623883	0.188674867416244
1688	PRE4g3-TOA2-NRg-1	-0.0220598990744282	-0.327362427080601	-0.0238453254085787	0.765116635912379
1689	PRE4g3-USO1-TRg-1	0.0642911195372851	0.777882563099434	0.0577489159164194	0.337926389352878
1690	PRE4g3-UTP22-NRg-2	-0.0267553955212576	-0.387462168898381	-0.0238837398216222	0.799380207863036
1691	PRE4g3-RIB1-TRg-3	-0.000695967889091875	-0.0539159953793187	0.00445054147700271	0.744931670121314
1692	PRE4g3-RIB1-TRg-7	-0.0287034005134768	-0.41239554887595	-0.0240020830373255	0.751051247175475
1693	PRE4g3-RIB1-TRg-4	-0.00132443137078786	-0.0619599782508927	0.000589616307040205	0.993107150272573
1694	PRE4g3-COG1-TRg-1	0.0705128428031541	0.857517158966906	0.0547845221928697	0.557889876380745
1695	PRE4g3-RPL32-NRg-2	-0.0560130768807928	-0.761944210532615	-0.0531350679068569	0.652186851859336
1696	PRE4g3-GLC7-NRg-3	-0.0846445695325957	-1.12841138513626	-0.0821331506623791	0.392134285767944
1697	PRE4g3-GLC7-NRg-4	-0.0305735954433649	-0.436333003351311	-0.034890879714058	0.697160959074746
1698	PRE4g3-HSF1-TRg-2	0.0128295915129485	0.11920363897853	0.0126723004088569	0.901955768980696
1699	PRE4g3-DAM1-NRg-5	0.00399742630937894	0.00615683882922023	0.00774591350422427	0.780970217152414
1700	PRE4g3-SEC18-TRg-4	0.022253228292972	0.239820946195616	0.0201575831037214	0.624885644967866
1701	PRE4g3-SEC18-TRg-5	0.110539364433857	1.36983436399715	0.106380023501803	0.366181249095949
1702	PRE4g3-PAB1-NRg-3	0.0296131190745116	0.334023452956381	0.0255095855156801	0.796924520327103
1703	PRE4g3-POP8-TRg-2	0.00440894477579168	0.011424046219262	0.00793821652675667	0.9532395064511
1704	PRE4g3-PAB1-NRg-4	0.0436174596782056	0.513271220288543	0.0378533463563441	0.36832668778648
1705	PRE4g3-BIG1-TRg-4	0.020422617222986	0.216390143101468	0.0192577670394339	0.849557170393811
1706	PRE4g3-BIG1-TRg-5	0.0500975391477854	0.59621263180711	0.0499823023088094	0.555916650992756
1707	PRE4g3-BIG1-TRg-6	-0.00230341206949225	-0.0744903864628834	-4.6882233893375e-05	0.977189288187964
1708	PRE4g3-RPO41-NRg-1	0.00258608262647508	-0.0119075750020271	0.00169043012743878	0.990748915504933
1709	PRE4g3-RVB2-NRg-2	0.00360669390007207	0.00115568140420738	0.00593265574032979	0.807779370546721
1710	PRE4g3-PET117-NRg-8	0.0613469194121874	0.740198439731025	0.0559403438930388	0.663550715004409
1711	PRE4g3-VPS45-NRg-9	0.019429633495063	0.203680503907144	0.00864551128701104	0.95804466284369
1712	PRE4g3-YCG1-NRg-1	-0.0624237415645486	-0.843997151416905	-0.0627117487237886	0.506928684646218
1713	PRE4g3-NOC4-NRg-1	-0.023986147765092	-0.352017338504057	-0.0194054304951235	0.778771856133981
1714	PRE4g3-NMD3-NRg-2	-0.0141246612377064	-0.225795798152217	-0.0145296361172229	0.777964307783125
1715	PRE4g3-DRS1-TRg-2	-0.00903067520475487	-0.160595611362492	-0.00563781473795721	0.901559561878449
1716	PRE4g3-HTB1-NRg-2	0.0329574760444755	0.376829361280951	0.0285198951993283	0.820837276032189
1717	PRE4g3-IPI1-TRg-2	-0.0106890219726095	-0.18182152724189	-0.00955807828377164	0.656630497809857
1718	PRE4g3-SEC18-NRg-1	-0.0629056561186352	-0.850165389558879	-0.0738961899267933	0.561150840588379
1719	PRE4g3-SEC18-NRg-2	-0.0603538991196038	-0.817504319838113	-0.0709050334408758	0.714491553037869
1720	PRE4g3-JIP5-NRg-2	0.0132196461903971	0.124196121812865	0.0167753232745255	0.744869634829844
1721	PRE4g3-YPT1-TRg-3	0.0472620209010867	0.559919576008662	0.0391343694847107	0.6556431182622
1722	PRE4g3-YPT1-TRg-2	-0.0551653872907539	-0.751094255457607	-0.0666812495973751	0.476961787615333
1723	PRE4g3-CLF1-NRg-2	-0.0301374291364364	-0.430750317317395	-0.025986613683858	0.778939921447879
1724	PRE4g3-SNF2-NRg-7	-0.0113883831925203	-0.190772961713188	-0.0141668069163483	0.904193453888364
1725	PRE4g3-SNF2-NRg-4	-0.138710880543192	-1.82043008210936	-0.134453643649771	0.224535460497934
1726	PRE4g3-RPL25-NRg-1	-0.0773306438647728	-1.03479720625484	-0.0799272132092778	0.316448696829132
1727	PRE4g3-NOP56-TRg-1	0.0773755337345041	0.945355784300732	0.0821334972368467	0.39119205116371
1728	PRE4g3-NOP56-TRg-2	0.0233915140010674	0.254390369886181	0.0274291197800033	0.592649119083987
1729	PRE4g3-TRS31-TRg-1	0.0123970110872356	0.113666850228892	0.00422825593639664	0.969175511149106
1730	PRE4g3-DBF4-TRg-2	0.0677827605145881	0.822573624765127	0.0643689104499113	0.340387961265041
1731	PRE4g3-DBF4-TRg-1	0.0503235407121764	0.599105326077912	0.0503165386359132	0.432505064089075
1732	PRE4g3-RPC19-TRg-4	-0.00454577562085401	-0.103191392208387	-0.00158096886691461	0.942334644778023
1733	PRE4g3-RPC19-TRg-6	0.0237086120869372	0.258449048943335	0.0269406308938975	0.752240986748363
1734	PRE4g3-RPC19-TRg-3	0.0220973040219657	0.23782520228723	0.0235433685606572	0.642817074444072
1735	PRE4g3-ROK1-NRg-1	-0.00480311697397096	-0.106485218336572	-0.00203081941388602	0.953847417916176
1736	PRE4g3-CDC33-TRg-4	-0.0389508480585014	-0.543557175494386	-0.0362378797331953	0.697054579802752
1737	PRE4g3-DHR2-TRg-3	0.00629121196193883	0.0355160188574077	0.00269869082717566	0.981481680640247
1738	PRE4g3-RRP42-NRg-5	-0.0219801952268565	-0.326342262181066	-0.0188771226064204	0.74352075651683
1739	PRE4g3-CLF1-TRg-1	-0.027744648289789	-0.400124053888499	-0.0259910198044804	0.608343009695118
1740	PRE4g3-ERG11-NA-16	-0.120174442213431	-1.58317398566569	-0.115082528038266	0.402252369586559
1741	PRE4g3-VAS1-NRg-4	-0.0180214844201858	-0.275672966589794	-0.0166307960654133	0.887633721181318
1742	PRE4g3-PIK1-NRg-2	-0.0351370238654896	-0.494742347939104	-0.0271248243439713	0.803275972384992
1743	PRE4g3-SAR1-NRg-7	-0.0177844763527648	-0.272639395204525	-0.0217381331366444	0.725947010918037
1744	PRE4g3-SAR1-NRg-4	0.00562130021154272	0.0269415212094135	0.00230608281976012	0.983042843048036
1745	PRE4g3-RPS3-TRg-1	-0.0328424472171487	-0.465373043605051	-0.03302363733498	0.509459235188234
1746	PRE4g3-YTM1-TRg-2	0.0165667975856739	0.167037797226547	0.0201276657482232	0.896463754276653
1747	PRE4g3-SUI3-NRg-5	0.0423668514614129	0.497264130985944	0.0396658165430762	0.562729199238794
1748	PRE4g3-SUI3-NRg-2	0.00736612237954803	0.0492742740934814	0.0116918549004852	0.832008105959557
1749	PRE4g3-RRP7-TRg-4	0.0849833852540312	1.04273205053565	0.0888235601912292	0.19671175844389
1750	PRE4g3-RRP7-TRg-6	-0.0564993126706327	-0.768167758087778	-0.0540472577125206	0.505240987774628
1751	PRE4g3-NIP7-TRg-2	0.00475762609690022	0.0158869731137028	0.00780066993062171	0.924445019569694
1752	PRE4g3-MDM35-TRg-1	-0.0571259847394874	-0.776188811871774	-0.0613977133479568	0.408042580246641
1753	PRE4g3-ALA1-NRg-1	0.0184600337073911	0.191270166136576	0.0218930973457068	0.415238478646344
1754	PRE4g3-DOA4-NRg-2	0.0192807931389027	0.201775430167105	0.0223910123529492	0.704613939057274
1755	PRE4g3-RPS13-NRg-1	0.00121182476346204	-0.0294973109742285	-0.0028421114578349	0.975779212613797
1756	PRE4g3-YSF3-TRg-2	0.0100114114689474	0.0831325025271639	0.014636301622517	0.930525777091057
1757	PRE4g3-RPS2-NRg-11	-0.0584368812487462	-0.792967557771898	-0.0582749461881582	0.506928684646218
1758	PRE4g3-SSL1-TRg-10	0.0218653840591242	0.23485675580942	0.0240830930306634	0.768956993069038
1759	PRE4g3-NIP7-TRg-1	0.0361560818572527	0.417769735893431	0.0393913596977302	0.612960244241053
1760	PRE4g3-LST8-NRg-1	-0.0883578397552292	-1.17593917782166	-0.0934214693554877	0.520649619291236
1761	PRE4g3-TAF4-TRg-3	-0.0527577970906317	-0.72027844054456	-0.0580094476053998	0.510132717195524
1762	PRE4g3-HAS1-TRg-2	0.00279406289841688	-0.00924554324703895	0.00227230141917008	0.96997141644987
1763	PRE4g3-GLC7-TRg-2	-0.149574094121519	-1.95947317132513	-0.167776627478771	0.212816844123051
1764	PRE4g3-CDC45-NRg-1	0.0545000881872664	0.652562809814718	0.0544776389807916	0.479399899111148
1765	PRE4g3-SEC22-NRg-8	0.092622019436046	1.14050231772211	0.0837657286806461	0.488715987795533
1766	PRE4g3-YOS1-TRg-2	0.00570733226295328	0.0280426835969008	0.00442438029930877	0.861549530844707
1767	PRE4g3-RBA50-TRg-3	0.0171130709491605	0.174029792317853	0.0179166358631853	0.758271563645619
1768	PRE4g3-SPP41-NRg-2	0.0284307647394095	0.318889975361109	0.0271320416552177	0.754907087977942
1769	PRE4g3-PRP46-TRg-2	-0.000961106278680068	-0.057309619235853	0.00296413917489384	0.978555619487347
1770	PRE4g3-PGA2-NRg-1	0.0465474480596303	0.550773441245739	0.046840548347686	0.623083797253835
1771	PRE4g3-CBF5-TRg-3	-0.00367263629634795	-0.0920156946931226	0.000869169327223251	0.997692409160626
1772	PRE4g3-TCP1-NRg-3	0.107801239504732	1.33478788847136	0.105239873834864	0.351942804952267
1773	PRE4g3-TCP1-NRg-2	0.0765206730425565	0.934414043111488	0.0770512611279534	0.258160766435948
1774	PRE4g3-ERG26-NRg-2	0.00406618010571269	0.00703684916581431	-0.000513852430461685	0.979812661310282
1775	PRE4g3-ERG26-NRg-4	0.0645673036233867	0.781417565725215	0.0617519413167866	0.538240908824726
1776	PRE4g3-MES1-TRg-5	-0.0262742742546794	-0.381304084395108	-0.0239034619029803	0.661075386690339
1777	PRE4g3-HTS1-TRg-2	0.0364621248471009	0.421686915872864	0.0405205173572889	0.278305250770956
1778	PRE4g3-SSS1-TRg-3	0.019748925315571	0.207767261547014	0.0139190632235662	0.859439557610918
1779	PRE4g3-SSS1-TRg-2	0.0173633524982265	0.177233256882452	0.0164221545735171	0.838206380887936
1780	PRE4g3-SYS1-TRg-7	0.0745684405997667	0.909426554118884	0.0703117629561538	0.550854504531384
1781	PRE4g3-SYS1-TRg-2	0.150898917841972	1.88641419047034	0.144393824020072	0.152378630386396
1782	PRE4g3-SYS1-TRg-1	0.0146790807927246	0.142876072653643	0.0101395997675501	0.918729173228079
1783	PRE4g3-BFR2-TRg-1	-0.019082338182272	-0.289251304456678	-0.0156830880636527	0.706192747008535
1784	PRE4g3-EOS1-TRg-3	-0.0404979213686522	-0.563358853030747	-0.04360965017767	0.517860829436829
1785	PRE4g3-TAF4-NRg-1	0.0203638856409611	0.215638411531395	0.0180033924134349	0.634771858864237
1786	PRE4g3-ARL3-NRg-8	-0.0145919357989983	-0.231776652532508	-0.00926616200984561	0.69478802082146
1787	PRE4g3-RPN5-NRg-1	-0.0252679905060007	-0.368424212335604	-0.0201842170140627	0.613884697977318
1788	PRE4g3-TIM9-NRg-2	0.00778832411564445	0.0546782213910131	0.0128737631688504	0.898612758140539
1789	PRE4g3-NUP57-NRg-3	-0.0424116331594443	-0.587853299111716	-0.0481632037812811	0.740346417967569
1790	PRE4g3-VPS4-TRg-1	0.00239959574198567	-0.0142945033571287	0.00121174679112457	0.999373583604115
1791	PRE4g3-CDC3-TRg-4	-0.0360747369388935	-0.506744553509675	-0.0367966294505207	0.670877859124899
1792	PRE4g3-BBP1-NRg-1	-0.0361648152395848	-0.507897505636513	-0.036010868139467	0.548384428092596
1793	PRE4g3-BBP1-NRg-2	-0.0638115013935465	-0.861759705040852	-0.0667338310916076	0.522880856607665
1794	PRE4g3-USE1-NRg-3	0.0606486361227698	0.731260802170249	0.0606924335479997	0.501848365554971
1795	PRE4g3-CCT7-TRg-1	0.00888349105262076	0.0686957488037088	0.0135972953032747	0.858035548465993
1796	PRE4g3-SAH1-TRg-3	0.0129992729336827	0.121375466748581	0.0133945444104336	0.781285752193186
1797	PRE4g3-CHS2-TRg-1	0.0113922771513859	0.100806814911241	0.014692902659496	0.877318171031515
1798	PRE4g3-DPM1-TRg-2	0.0181396601679421	0.187169563096159	0.0212557850602313	0.886628126417838
1799	PRE4g3-BBP1-TRg-1	0.00499589923327537	0.0189367366776661	0.0032239621412918	0.987856335823755
1800	PRE4g3-NRD1-TRg-4	0.0110178142802715	0.0960138985222794	0.00763970763402992	0.924797908385562
1801	PRE4g3-RPB3-NRg-1	-0.0518315261426363	-0.708422687812509	-0.0621357822385659	0.31541252411142
1802	PRE4g3-PHO85-NRg-6	0.0503142562625813	0.598986490289215	0.0378345800950371	0.735422647503202
1803	PRE4g3-SNF6-TRg-6	-0.209169561180874	-2.72226198914988	-0.21089815717609	0.221451649216347
1804	PRE4g3-PRP38-NRg-2	0.0547393234364716	0.655624887887561	0.0490389339672754	0.461072899688213
1805	PRE4g3-OAR1-NRg-3	0.0245494121653617	0.26921082210319	0.0267187793714792	0.612537880009297
1806	PRE4g3-ROX3-NRg-1	0.00704908953153016	0.045216430044532	0.00829477380559525	0.963690937253107
1807	PRE4g3-YPP1-TRg-6	0.00570870958196734	0.0280603125139031	0.00580699601685064	0.94755159023248
1808	PRE4g3-CBF2-NRg-8	0.0360728059663051	0.416703850826267	0.0380332598951322	0.559970252909937
1809	PRE4g3-SPT6-TRg-5	-0.0891790244976765	-1.18644988559551	-0.0902663585825718	0.570694948325647
1810	PRE4g3-SEC10-NRg-1	0.0109998368297362	0.0957837971585688	0.0095746492623174	0.964631102683609
1811	PRE4g3-NSL1-NRg-3	-0.0332086324059044	-0.470060010265749	-0.039509359287016	0.679383532684908
1812	PRE4g3-NRD1-NRg-8	0.0043377491192137	0.0105127814302591	0.0057078394763449	0.968297546584208
1813	PRE4g3-RPB3-TRg-1	-0.0289695891060479	-0.415802614746304	-0.0347717046799206	0.732383046440935
1814	PRE4g3-NRD1-NRg-4	-0.0474362176932906	-0.652165185329772	-0.0470130473921119	0.536522910751977
1815	PRE4g3-RVB1-TRg-2	-0.0656850220576302	-0.885739727063388	-0.0651533597465939	0.488912215662117
1816	PRE4g3-TIF5-NRg-8	0.00243249605378615	-0.0138733976727088	0.00171179069335007	0.98064186018182
1817	PRE4g3-EOS1-NRg-1	-0.0733000184772234	-0.98320744404354	-0.0767613481203592	0.483537138377788
1818	PRE4g3-ERG25-NA-26	0.0305469726240213	0.34597625876865	0.0330773910709894	0.320728295967854
1819	PRE4g3-MSL5-NRg-4	0.0556738411385245	0.66758619448283	0.0571003757827912	0.728629529175903
1820	PRE4g3-SEC24-TRg-2	0.0149073141897403	0.145797333140189	0.0130320080346951	0.843461347662576
1821	PRE4g3-RPL30-NRg-5	-0.0768179407690721	-1.02823489191178	-0.0787533233115273	0.572358797634734
1822	PRE4g3-SNU71-NRg-3	0.0553898262255403	0.663950961630237	0.0597438255914598	0.495488796533807
1823	PRE4g3-CDC33-NRg-1	-0.0547191882708201	-0.745383156279696	-0.0517130949626139	0.616381958532416
1824	PRE4g3-RPN6-TRg-4	-0.0388366090421528	-0.542094979650813	-0.0336462379448533	0.813213815645094
1825	PRE4g3-NAB2-TRg-4	0.0277077063482972	0.309635230284181	0.0249941987713838	0.649001367915307
1826	PRE4g3-NAB2-TRg-6	0.0768177779298637	0.938216820351799	0.0772056129578931	0.559153323238831
1827	PRE4g3-YTM1-NRg-1	-0.0190016488470032	-0.288218525862973	-0.0159756663785175	0.791083915186568
1828	PRE4g3-OLE1-TRg-8	-0.0557444242109828	-0.758505605844682	-0.059246915483553	0.512212753225934
1829	PRE4g3-OLE1-TRg-1	-0.0650418117635823	-0.877506993199236	-0.0664904677265636	0.388479501029434
1830	PRE4g3-UTP7-TRg-4	-0.0545577479016934	-0.743316809384677	-0.0538677453680402	0.442725065806722
1831	PRE4g3-ACT1-NRg-6	-0.0618867484186205	-0.837123937946583	-0.0595510129556827	0.44460212412393
1832	PRE4g3-RPL18A-NRg-3	-0.0654188562627319	-0.882332952990561	-0.0651098005214215	0.528841943570329
1833	PRE4g3-BRX1-NRg-1	-0.0107960860511354	-0.183191887873663	-0.00834130022884716	0.701088254480911
1834	PRE4g3-NAF1-TRg-8	0.0741289097874409	0.903800804287984	0.0782257847890955	0.612771206886474
1835	PRE4g3-NAF1-TRg-6	0.0332259981516022	0.380266294839186	0.0363121461756139	0.695930147130185
1836	PRE4g3-NAF1-TRg-4	0.011820330707737	0.106285662251921	0.0152785167112292	0.649395737014067
1837	PRE4g3-CDC8-TRg-2	0.0109440359268798	0.0950695766511434	0.0147423783751316	0.87332456621568
1838	PRE4g3-NSE4-TRg-1	0.0376308908063658	0.43664646981836	0.0352556526425235	0.517860200884911
1839	PRE4g3-PAB1-NRg-2	-0.0512948712345833	-0.701553803598783	-0.0572816508329727	0.619487279213787
1840	PRE4g3-PRP43-TRg-4	-0.0286594602431122	-0.411833137864842	-0.0290548467215275	0.792961394411011
1841	PRE4g3-SEC2-NRg-3	-0.026544286625657	-0.384760092501412	-0.0258832148462094	0.706729151399927
1842	PRE4g3-SEC2-NRg-6	0.0153401465670778	0.151337346730429	0.0155404032109746	0.888755489579865
1843	PRE4g3-MPP10-NRg-5	0.0238397713201365	0.26012781414773	0.0256931902371581	0.632529583500579
1844	PRE4g3-YDR355C-TRg-2	0.0365909513662913	0.42333582363593	0.0383270852928909	0.531636116856854
1845	PRE4g3-YLR339C-TRg-9	-0.0204202508126093	-0.306375841674104	-0.0183396669209503	0.88739708656177
1846	PRE4g3-SNM1-TRg-2	-0.018650789685703	-0.283727723825888	-0.0159638169947979	0.886893337660069
1847	PRE4g3-ALR1-NRg-4	0.0595089509028268	0.716673465506761	0.0571313462375203	0.3014097103384
1848	PRE4g3-ALR1-NRg-1	0.0579870383505706	0.697193831671323	0.0513707092551845	0.208154298452297
1849	PRE4g3-ALR1-NRg-3	0.0100861581990971	0.0840892190819711	0.0107572129532621	0.932396052257985
1850	PRE4g3-RPL10-TRg-1	0.0605595319821932	0.730120318750831	0.0647715423271786	0.322673597457067
1851	PRE4g3-RPL28-TRg-2	-0.0376106929403204	-0.526403935680342	-0.0338324184383253	0.482510520296532
1852	PRE4g3-UTP25-TRg-1	0.019482079611682	0.204351785017425	0.0212564067325273	0.803377333208827
1853	PRE4g3-POB3-TRg-1	-0.0115836217148293	-0.193271906162732	-0.00992680050326744	0.870962459145501
1854	PRE4g3-POB3-TRg-3	0.00773062939596936	0.0539397610820796	0.00494374928188257	0.967947066492689
1855	PRE4g3-POB3-TRg-2	0.0479922460903082	0.569266052113587	0.0505463984887241	0.528173364321802
1856	PRE4g3-MED11-TRg-1	-0.0996312149792475	-1.32023210787722	-0.102685816808794	0.384972443089468
1857	PRE4g3-ISA1-TRg-15	-0.085863922557269	-1.14401842537097	-0.102018618778545	0.346426036723419
1858	PRE4g3-RRP1-NRg-1	0.0228547650660048	0.247520282179052	0.0172224099246786	0.869361793836083
1859	PRE4g3-MES1-NRg-1	-0.0220623399258847	-0.327393668621088	-0.0212849257854225	0.850715116777224
1860	PRE4g3-SEC13-NRg-5	-0.0369716339227166	-0.518224335844792	-0.0492212261933834	0.741550441625493
1861	PRE4g3-MCM2-NRg-2	0.0501022924038727	0.596273470840187	0.053561555836264	0.378304127093669
1862	PRE4g3-ALA1-TRg-4	-0.0603296938616728	-0.817194506005059	-0.0653762716755955	0.217563861662953
1863	PRE4g3-MTG2-TRg-5	0.0610697623269131	0.736650983257236	0.0597182051652524	0.540571272287401
1864	PRE4g3-TIF35-NRg-3	0.0178422326476786	0.18336265633353	0.0215478471386262	0.787586327292449
1865	PRE4g3-NSE1-TRg-3	0.0257657457669541	0.284779215402552	0.0290515512263178	0.846913627639351
1866	PRE4g3-NSE1-TRg-4	0.0033461871510897	-0.00217866002974296	0.00492709646412167	0.959990903074486
1867	PRE4g3-MOB2-NRg-6	-0.0310674504470738	-0.44265407260446	-0.0376650919152315	0.541528758535665
1868	PRE4g3-VRG4-NRg-3	-0.0161918002063876	-0.252254026739122	-0.0204143137038263	0.769331076666039
1869	PRE4g3-PRP9-TRg-3	0.0122256199594456	0.111473139159854	0.0146761972135403	0.885246134147317
1870	PRE4g3-HYM1-TRg-5	0.0417245608897806	0.489043169056953	0.0384341191034579	0.452253301100511
1871	PRE4g3-POP1-TRg-5	-0.0201685326569445	-0.303153989344406	-0.0160563934233344	0.771899277242829
1872	PRE4g3-POP1-TRg-9	-0.0725300641209369	-0.97335245670657	-0.0705244027682913	0.288286883470203
1873	PRE4g3-RPL17A-TRg-1	-0.0179068696873043	-0.274205961783658	-0.0152059059696255	0.751566362260444
1874	PRE4g3-SLD2-TRg-1	0.0137378266706386	0.130828543630277	0.013582084811408	0.862515292724176
1875	PRE4g3-CDC48-NRg-7	0.0679056921507663	0.82414708130571	0.0700818601585373	0.553327004993394
1876	PRE4g3-FHL1-NRg-2	0.00190397356906458	-0.0206381913928929	0.00316580464020814	0.949843082436084
1877	PRE4g3-BET3-NRg-7	0.0520488523254189	0.621188354717218	0.0538589173311333	0.748050956186719
1878	PRE4g3-MAK21-TRg-1	0.0446838851243827	0.526920872611554	0.0445738346767002	0.733174268295787
1879	PRE4g3-BRN1-TRg-4	-0.0101136935620754	-0.174457643715393	-0.018630544685927	0.684317006903735
1880	PRE4g3-FBA1-NRg-3	0.0457097118133356	0.540050883432346	0.0471666110882186	0.433514543486903
1881	PRE4g3-CDC42-TRg-6	-0.0774980371557438	-1.03693974723709	-0.0780744651999968	0.719652780581863
1882	PRE4g3-CDC42-TRg-7	0.000507694522824953	-0.0385097862572107	-0.00394351945219954	0.920575444027099
1883	PRE4g3-COG4-NRg-1	0.0141351042089545	0.135913475064718	0.00832663580632609	0.962741107399621
1884	PRE4g3-ATP3-NRg-3	-0.00488075510710217	-0.107478943240688	0.00122108893104674	0.998457325726745
1885	PRE4g3-ATP3-NRg-2	0.0318411724403884	0.362541296290252	0.0377109483086893	0.740029867599144
1886	PRE4g3-SMP3-TRg-5	0.0742922966213266	0.905892064848853	0.0764402378643889	0.443798379895732
1887	PRE4g3-CFT2-NRg-2	0.0162842654304554	0.163421542848308	0.0170123696933483	0.525466602503057
1888	PRE4g3-FAS2-TRg-5	-0.0129173624883148	-0.210343045933789	-0.00816835648165111	0.914781272730754
1889	PRE4g3-DBP2-NRg-3	0.0106114339084979	0.0908124558846433	0.0153846713075198	0.853569402977837
1890	PRE4g3-DBP2-NRg-2	0.0506019322593835	0.602668582977552	0.0528642421111625	0.713312266535872
1891	PRE4g3-MPS2-NRg-4	-0.0128525340536042	-0.209513278041793	-0.014966223536708	0.770086920450435
1892	PRE4g3-ARC35-TRg-2	-0.0179157381263814	-0.274319472869205	-0.0170601545213416	0.765941400587985
1893	PRE4g3-ARC35-TRg-5	-0.142377903754303	-1.86736593878036	-0.163550369969478	0.477898564229
1894	PRE4g3-MRD1-TRg-1	0.055305234391252	0.662868233220538	0.0551432671412997	0.660037951947894
1895	PRE4g3-RLP7-TRg-1	-0.018359688622767	-0.280001792196838	-0.0161129781415788	0.829202219521534
1896	PRE4g3-SPC34-TRg-1	0.0797655974208451	0.975947269589607	0.0814392983762077	0.417465945917014
1897	PRE4g3-CDC45-TRg-2	0.0323782735438392	0.369415891556794	0.0351170004504747	0.477077271898643
1898	PRE4g3-GCD6-TRg-3	-0.0412132269506382	-0.572514366464732	-0.0368840551892056	0.758373582306215
1899	PRE4g3-GCD6-TRg-4	-0.0460572517487687	-0.634515188533962	-0.040784432685671	0.684751571051298
1900	PRE4g3-YPT6-NRg-2	0.0794765542798857	0.972247678216774	0.0623718484612224	0.601513251394848
1901	PRE4g3-RPS13-TRg-2	-0.0292851973541823	-0.419842224709431	-0.0266103745728595	0.250342368196791
1902	PRE4g3-IPI3-TRg-3	0.0361795390695554	0.418069975158676	0.0394721461808339	0.470810714042954
1903	PRE4g3-TIF5-NRg-9	-0.00716566149002706	-0.136724473558214	-0.00549353368475221	0.857465497694481
1904	PRE4g3-TIF5-NRg-7	-0.00547420732850967	-0.115074801461785	-0.00047373035014738	0.990944075349158
1905	PRE4g3-TIF5-NRg-6	-0.0141387955604977	-0.225976709619225	-0.0123993909665973	0.831320939814168
1906	PRE4g3-NAB3-TRg-3	0.067822956394432	0.823088109661051	0.0637692532552678	0.311387476201265
1907	PRE4g3-GCD2-TRg-1	0.0256770770878989	0.283644305648304	0.0297815881874635	0.682119205183924
1908	PRE4g3-UBA1-TRg-2	0.043685979388645	0.514148234455941	0.0481625449280834	0.568171067452411
1909	PRE4g3-SLD3-TRg-6	0.00916876697052382	0.0723471218176062	0.00801323802031473	0.707422393866412
1910	PRE4g3-LCB1-TRg-5	-0.0203524353948381	-0.305507842060971	-0.0140826506335418	0.870777867082725
1911	PRE4g3-TOA2-TRg-6	0.0531206158355383	0.634906331288447	0.0516360408531341	0.557086347640989
1912	PRE4g3-TOA2-TRg-1	-0.0262730878543701	-0.381288899131295	-0.0245325970478338	0.723458680108488
1913	PRE4g3-TOA2-TRg-3	0.0256703141494087	0.283557743798712	0.0253735497168139	0.625710130545669
1914	PRE4g3-LSM2-TRg-1	-0.0135328860979536	-0.218221405643127	-0.00831568275761859	0.935468678103984
1915	PRE4g3-YML6-TRg-13	0.0186087184149736	0.193173247661426	0.0192166031798394	0.592593386556725
1916	PRE4g3-YML6-TRg-12	-0.0649811420079788	-0.87673045408581	-0.0629076545083904	0.494844233418409
1917	PRE4g3-UTP15-NRg-1	-0.080092014074209	-1.0701412084343	-0.0785417060606195	0.496196771166101
1918	PRE4g3-TIF6-NRg-8	0.0598924966696336	0.721582637906616	0.0576821196938397	0.50267099580299
1919	PRE4g3-SUP35-NRg-1	0.0185941175398683	0.192986364584401	0.0182251886069608	0.873446094955882
1920	PRE4g3-MPP10-NRg-1	0.0469100577935613	0.55541464407416	0.0506242678884334	0.246932542401357
1921	PRE4g3-SWI3-TRg-7	-0.165428797462641	-2.16240455210434	-0.163162886620777	0.246824299194174
1922	PRE4g3-SSN3-NRg-2	0.00617149421395735	0.0339836982974483	0.00879527571856546	0.874252314419239
1923	PRE4g3-SEC13-NRg-7	-0.0137924495769103	-0.22154367374561	-0.0158627193356219	0.654190677037328
1924	PRE4g3-RPS15-NRg-3	-0.117429778794157	-1.54804382110419	-0.122101217986867	0.281298290693475
1925	PRE4g3-RPL3-TRg-2	-0.0144016410288872	-0.22934098536026	-0.0104155312892884	0.477963787875074
1926	PRE4g3-FBA1-NRg-2	0.0224949891289423	0.242915350373746	0.0252703996730965	0.613302254912407
1927	PRE4g3-FBA1-NRg-1	0.0570493153120468	0.685191498552762	0.0598549824362128	0.371591753498856
1928	PRE4g3-FBA1-NRg-5	-0.0328311832512194	-0.465228871108733	-0.0300731453512725	0.591600523999703
1929	PRE4g3-DAM1-TRg-2	-0.066998364785448	-0.902549783199925	-0.0728974975105816	0.573746868975232
1930	PRE4g3-NHP2-TRg-2	0.0255996134978913	0.28265281479905	0.0291468228892608	0.532846516665101
1931	PRE4g3-HCA4-NRg-6	-0.0168094600463575	-0.260159729008042	-0.0154258114484287	0.664907968009187
1932	PRE4g3-PRE3-TRg-4	-0.028878820165176	-0.414640822809446	-0.0319792906423197	0.359917100347858
1933	PRE4g3-DBP5-NRg-4	0.0816260201367744	0.99975964516382	0.0829129280761041	0.211242487278204
1934	PRE4g3-SPT6-NRg-4	0.0316141083940246	0.359635002841393	0.0286636183423359	0.532863830343126
1935	PRE4g3-SPT6-NRg-2	-0.0206160378095269	-0.308881806293451	-0.0209484419587119	0.888237969543753
1936	PRE4g3-RPL18A-TRg-4	-0.0142648801999679	-0.227590522847529	-0.0116954773194149	0.886707042111291
1937	PRE4g3-KSH1-TRg-1	0.02496382442417	0.27451506842571	0.0277659466122053	0.717582748852266
1938	PRE4g3-KSH1-TRg-3	0.0487893312341157	0.57946829843452	0.0476008098841546	0.708543075373487
1939	PRE4g3-IPI3-NRg-1	-0.000768180833416565	-0.054840280885433	0.00133892137955349	0.996577396465431
1940	PRE4g3-PGA2-TRg-8	0.0773959218212155	0.945616740466153	0.0787888259857864	0.377571917133837
1941	PRE4g3-RPL18A-TRg-2	-0.0466261583815781	-0.641796876878834	-0.0431625533758557	0.548691917843821
1942	PRE4g3-RPL33A-NRg-6	-0.0974769067709854	-1.29265816152701	-0.0959818453569064	0.476333468070501
1943	PRE4g3-TAF12-NRg-2	-0.0432917244449591	-0.599117977859633	-0.0405508746869497	0.569189461578298
1944	PRE4g3-USE1-TRg-5	0.0232169473241162	0.252156013554842	0.0273367752345972	0.862471669152476
1945	PRE4g3-YNL114C-TRg-1	-0.00846948617462195	-0.153412704037595	-0.00364185312538941	0.91065582345668
1946	PRE4g3-SMC5-TRg-7	-0.053902156098266	-0.734925599089875	-0.056248887869852	0.57990007195968
1947	PRE4g3-SMC5-TRg-6	-0.0266559679369249	-0.386189551143129	-0.0231012903302935	0.814844664623858
1948	PRE4g3-RSC58-TRg-1	0.0710671356085076	0.864611798451873	0.0730118259542696	0.401389025310185
1949	PRE4g3-CTF13-TRg-2	0.0533839966092321	0.638277458639518	0.0522126503374656	0.504252468805795
1950	PRE4g3-NAB2-NRg-2	0.0649214831734479	0.785950866890886	0.0626945388122027	0.145956958591291
1951	PRE4g3-MCM7-TRg-4	0.0167983355053577	0.170001353764518	0.017152459099685	0.860852782816243
1952	PRE4g3-BCP1-NRg-5	0.0667145992656148	0.808901755132172	0.0579902397546016	0.354884092253972
1953	PRE4g3-STU2-TRg-3	-0.0447947292786282	-0.618355603417924	-0.0450208311400261	0.688916942679154
1954	PRE4g3-SEC21-NRg-6	0.109168904261855	1.35229323635675	0.103349848559365	0.224535337825192
1955	PRE4g3-SEC21-NRg-3	0.0559256426873462	0.670809114198533	0.0444611850021034	0.33523195262821
1956	PRE4g3-RPL1B-TRg-3	-0.0484274868246013	-0.664852878641506	-0.0466977824729383	0.442749336160811
1957	PRE4g3-SEC20-NRg-2	0.0301317777974079	0.340661996013666	0.0338612535837652	0.75300162113289
1958	PRE4g3-VMA3-NRg-2	0.00732055931762132	0.0486910922533435	0.00713028769849326	0.928142973594815
1959	PRE4g3-SEC23-NRg-5	-0.0300268820408093	-0.429335376004772	-0.0307363125032057	0.682285410372466
1960	PRE4g3-CDC28-TRg-4	0.0218659314724141	0.234863762394935	0.0205158221670345	0.66892667813824
1961	PRE4g3-RPN12-NRg-11	0.1010695978922	1.248626621499	0.0951215729601947	0.614232870831099
1962	PRE4g3-PUP3-TRg-3	0.0238011780424962	0.259633841668281	0.021500348153541	0.856173493137813
1963	PRE4g3-SEC31-TRg-2	0.0162164603270432	0.162553675253231	0.0194798762289009	0.656707461793524
1964	PRE4g3-SED5-TRg-6	0.0290382104037226	0.326664941865066	0.0268702000906888	0.688872473717033
1965	PRE4g3-SED5-TRg-5	0.113502258299194	1.40775775683891	0.111406632720704	0.170726793710905
1966	PRE4g3-RPL33A-TRg-1	-0.0417756003865684	-0.579712433524799	-0.0382301625526924	0.595100287365449
1967	PRE4g3-RPL33A-TRg-2	0.0235650083097699	0.256611000500632	0.0266606999706501	0.557471968748373
1968	PRE4g3-MRPL11-TRg-2	-0.00221082347922552	-0.0733053040262733	0.00356482041173608	0.983125262175389
1969	PRE4g3-RTP1-NRg-2	-0.0482226574165645	-0.662231176191276	-0.0480665816925402	0.231487491453716
1970	PRE4g3-NUG1-TRg-2	-0.0209456160669369	-0.313100224602014	-0.0175012178587917	0.684589584635031
1971	PRE4g3-VPH2-TRg-4	0.00385899103805776	0.00438494438545054	0.00504951807938595	0.97876050950606
1972	PRE4g3-COP1-NRg-3	0.0754633377561682	0.920880739775762	0.0751241660972076	0.299004969180378
1973	PRE4g3-CRM1-NRg-1	0.0177849077108683	0.182628929039508	0.020022564518014	0.871479837260871
1974	PRE4g3-RPL5-NRg-4	-0.0256038556190764	-0.372723098898511	-0.0353151406102463	0.527700652012132
1975	PRE4g3-SNU13-NRg-4	0.00902211804919661	0.0704700972240571	0.00942933253129171	0.906816433201249
1976	PRE4g3-PFS2-TRg-3	0.0168892819410565	0.171165417536398	0.0170555866342896	0.590201185925626
1977	PRE4g3-MPP10-TRg-2	0.0471194101143628	0.558094237291107	0.049524549079836	0.190400716263755
1978	PRE4g3-TSR4-NRg-2	0.0513623323893985	0.612401281534478	0.0541927115746664	0.656890171336191
1979	PRE4g3-RSC2-TRg-1	0.109113445686912	1.35158339745613	0.109235986098582	0.193074325560502
1980	PRE4g3-SEC65-TRg-2	0.00679040581531154	0.0419054224155728	0.00791676427759798	0.91969400268442
1981	PRE4g3-SMI1-NRg-1	0.00868081513705143	0.0661016098588004	0.0110742556630473	0.926295621771224
1982	PRE4g3-RTT105-NRg-4	0.0539400026622795	0.64539402674167	0.0564793845366055	0.419524086280344
1983	PRE4g3-VMA5-TRg-3	0.0490563259266438	0.582885681935788	0.0511232564686685	0.346636272819222
1984	PRE4g3-VMA5-TRg-5	-0.0562285361205308	-0.764701968913894	-0.0527039492258321	0.517377740211439
1985	PRE4g3-RRP1-TRg-3	0.00614311311781224	0.0336204360588029	0.0104007703997916	0.911741331964335
1986	PRE4g3-CLC1-TRg-2	-0.0155036665162603	-0.243446298401751	-0.0130896900177617	0.444967617560196
1987	PRE4g3-GCD6-NRg-1	-0.0167619605854805	-0.259551762338805	-0.0137253060803267	0.550560037133167
1988	PRE4g3-GCD6-NRg-2	-0.00863857239671373	-0.155576913596207	-0.0054180684020847	0.921527729004185
1989	PRE4g3-PXR1-TRg-1	0.00586731301784704	0.0300903482419078	0.00758892806951887	0.950383814667005
1990	PRE4g3-CDC14-NRg-1	0.0388415799426608	0.452142617102648	0.0420968084654854	0.172579516581719
1991	PRE4g3-PCF11-TRg-6	0.0664043814019674	0.804931139091123	0.0595202912161633	0.365434835494196
1992	PRE4g3-PCF11-TRg-5	0.00581551601323227	0.0294273754040977	-0.000120630848654546	0.951078001043373
1993	PRE4g3-PCF11-TRg-4	-0.00875333912770027	-0.157045863893512	-0.0191344902036896	0.817223813848858
1994	PRE4g3-SEC31-NRg-1	-0.0198206481046214	-0.298701260647075	-0.0266296335472289	0.739954627832945
1995	PRE4g3-RRP5-NRg-1	0.0502110465205905	0.597665463020434	0.0535883359001982	0.336557913508684
1996	PRE4g3-PRE10-TRg-5	-0.0761814281506353	-1.02008788456868	-0.0709091426180453	0.278050610861073
1997	PRE4g3-PRE10-TRg-1	-0.0888144472125909	-1.18178349920711	-0.0847362293047744	0.433703464437084
1998	PRE4g3-RPS5-TRg-2	-0.0444054625007585	-0.61337320525979	-0.0469235450633889	0.579341416218049
1999	PRE4g3-NSP1-TRg-4	-0.00800127939070683	-0.147419917726441	-0.00441330267481107	0.863990761129747
[truncated: 13,201 more rows]
