# Supplementary material for: Improved discovery of genetic interactions using CRISPRiSeq across multiple environments
Source: Genome Res. 2019 Apr;29(4):668–81. doi: 10.1101/gr.246603.118 (PMC6442382; doi:10.1101/gr.246603.118)
Supplement: Supplemental Material [file supp_gr.246603.118_Supplemental_CRISPRiSeq-master.zip › CRISPRiSeq-master/final_fitness_GI_estimates/ypd24_data.txt]

YPDR1T1	YPDR1T2	YPDR1T3	YPDR2T1	YPDR2T2	YPDR2T3	YPDR3T1	YPDR3T2	YPDR3T3	r1t1_f	r1t2_f	r1t3_f	r2t1_f	r2t2_f	r2t3_f	r3t1_f	r3t2_f	r3t3_f	r1t1_nf	r1t2_nf	r1t3_nf	r2t1_nf	r2t2_nf	r2t3_nf	r3t1_nf	r3t2_nf	r3t3_nf	r1	r2	r3	strain	query	array	category	mean	sd	avg_start_freq	reason_iscore_skipped	num_expected	min_expected	max_expected	mean_expected	sd_expected	range_sig	t_pval	array_mean	query_mean	i_score	corrected_i_score	corrected_expected
PRE7g7-CC5	393.975731507521	363.953784684666	350.142000809376	250.072094660823	402.351199044122	457.203912883769	315.171857461798	336.760502484186	376.031839425596	4.5007799489593e-05	5.96499349848786e-05	5.86369675867329e-05	3.7999963416172e-05	5.1599841109265e-05	5.51924721021557e-05	4.99529482416205e-05	5.34161320001276e-05	5.17009610357583e-05	1	0.872009177857792	0.370481082681284	1	0.911048897847474	0.424075853238137	1	0.710352762425667	0.296774068580991	0.738812788935962	0.777246502929993	0.660396276503677	PRE7g7-CC5	PRE7g7	CC5	single	0.725485189456544	0.0595542822547896	NA	NA	NA	NA	NA	NA	NA	NA	NA	NA	NA	NA	NA
PRE7g7-CC16	413.895696912543	366.831671423003	318.844829107582	300.040530506464	397.507398409649	446.441951754687	305.886545281567	352.138452516855	331.622704632221	4.72834569402646e-05	6.01216040924947e-05	5.33957476291374e-05	4.55929686920028e-05	5.09786441457726e-05	5.38933160305575e-05	4.84812790307914e-05	5.58553450395931e-05	4.559510853377e-05	1	0.836604507057806	0.32112917645225	1	0.750182468317899	0.34513095352321	1	0.765338274498698	0.269670006226581	0.698709105224926	0.703983443776253	0.645299893338942	PRE7g7-CC16	PRE7g7	CC16	single	0.682664147446707	0.0324656784244646	NA	NA	NA	NA	NA	NA	NA	NA	NA	NA	NA	NA	NA
PRE7g7-CC14	459.908870356466	437.900293096728	320.119632103313	298.484318921543	519.454498098493	511.09489496052	322.381139022905	395.503073580817	332.543179526623	5.25400032669116e-05	7.1769343010708e-05	5.36092341053881e-05	4.53564929533762e-05	6.66178443833492e-05	6.16980518686721e-05	5.1095578397693e-05	6.27337357825719e-05	4.5721665467679e-05	1	0.898768279769616	0.290156177841775	1	0.985434153735855	0.397172216733134	1	0.815606340966539	0.256582588541708	0.681884121676425	0.770074177778128	0.640320747561766	PRE7g7-CC14	PRE7g7	CC14	single	0.69742634900544	0.0662582733399247	NA	NA	NA	NA	NA	NA	NA	NA	NA	NA	NA	NA	NA
PRE7g7-CC15	439.920139728259	423.225602887529	338.193455492895	328.361959563278	445.210168151794	464.880308254461	375.942679699949	458.724142917129	386.191685087229	5.02564900750626e-05	6.93642455677445e-05	5.66359895183733e-05	4.98965806944228e-05	5.70963227932187e-05	5.61191466677115e-05	5.95847781972219e-05	7.27617080653852e-05	5.30978474948511e-05	1	0.908118188745475	0.320466511769547	1	0.76773944590567	0.328387902342715	1	0.81120444410244	0.255523030152392	0.707633542318698	0.694352888785443	0.638675421530045	PRE7g7-CC15	PRE7g7	CC15	single	0.680220617544729	0.0365868340184205	NA	NA	NA	NA	NA	NA	NA	NA	NA	NA	NA	NA	NA
PRE7g7-CC2	467.660027294581	373.091248047575	316.094039876274	257.315892959619	458.699613570109	490.655417987637	321.682793220033	417.441341144433	365.816510360976	5.34254956700812e-05	6.11475127501338e-05	5.29350832740435e-05	3.91007022679887e-05	5.88262871673544e-05	5.92306511513575e-05	5.09848945567355e-05	6.6213530436006e-05	5.02964461129152e-05	1	0.753059163252749	0.281758713082828	1	1.009400190414	0.442291736879373	1	0.862716257005291	0.282868269855948	0.654278547598292	0.79943422484275	0.670887262753513	PRE7g7-CC2	PRE7g7	CC2	single	0.708200011731518	0.079446356658415	NA	NA	NA	NA	NA	NA	NA	NA	NA	NA	NA	NA	NA
PRE4g9-CC5	613.372575676795	628.653849093857	948.651044210805	467.894182303705	807.96554111872	1300.52162222714	482.557567658828	637.706363681185	1149.5377384363	7.00717016067002e-05	0.000103032755268453	0.000158867032238138	7.10993437084443e-05	0.000103618166523509	0.000156995601591164	7.64826320312737e-05	0.000101151432690106	0.000158050993540371	1	0.967456643114861	0.644723400288602	1	0.977792749787168	0.644716477080164	1	0.878561112108501	0.592547084125837	0.887700706914245	0.88892047861022	0.855754254240245	PRE4g9-CC5	PRE4g9	CC5	single	0.87745847992157	0.0188063026687061	NA	NA	NA	NA	NA	NA	NA	NA	NA	NA	NA	NA	NA
PRE4g9-CC16	574.246628895195	538.016004017351	805.722001154418	501.839027119028	722.954057253123	1121.29723398734	416.708817182687	616.304623363182	942.666016949036	6.56019522623726e-05	8.81777330280126e-05	0.000134931241486023	7.62574676602567e-05	9.27158029407758e-05	0.000135360097674413	6.60459793085326e-05	9.77567406836927e-05	0.000129608011615354	1	0.88438430523592	0.58489521303594	1	0.815732725765381	0.518268908831489	1	0.983248045823269	0.562696124449762	0.853301469347532	0.814113570577552	0.855927099611595	PRE4g9-CC16	PRE4g9	CC16	single	0.841114046512227	0.023419922269194	NA	NA	NA	NA	NA	NA	NA	NA	NA	NA	NA	NA	NA
PRE4g9-CC14	944.693705078069	903.467591055424	1362.20686414446	716.867103324177	1090.42332932439	1761.27721032946	626.283844781367	814.298877715965	1647.26967112767	0.000107921837455673	0.000148073149216166	0.000228123674265372	0.000108932281058881	0.000139842184312228	0.000212616822726064	9.92624301385119e-05	0.000129162107844504	0.000226484611548989	1	0.902746562499594	0.601095312882507	1	0.861307248839821	0.569885887370401	1	0.864396467174408	0.654247777674974	0.862418356548335	0.843834351401935	0.87836872892353	PRE4g9-CC14	PRE4g9	CC14	single	0.861540478957933	0.0172839176548263	NA	NA	NA	NA	NA	NA	NA	NA	NA	NA	NA	NA	NA
PRE4g9-CC15	657.858747699674	542.178869139351	886.555463345241	445.148091472132	693.162731996159	1002.28000398311	466.410083403631	443.23171668857	812.142515257499	7.51538032447983e-05	8.88600027125915e-05	0.000148468118214465	6.7642937984195e-05	8.88951913622697e-05	0.00012099264594975	7.39233475452532e-05	7.03043370901003e-05	0.000111662216159541	1	0.777954540677432	0.56177777683669	1	0.881723281052402	0.522255939947266	1	0.631776190956314	0.433124826490586	0.828584378050933	0.824956075184151	0.740357651879588	PRE4g9-CC15	PRE4g9	CC15	single	0.797966035038224	0.0499232961956386	NA	NA	NA	NA	NA	NA	NA	NA	NA	NA	NA	NA	NA
PRE4g9-CC2	566.449420659474	584.970400211929	824.317790119341	458.067594716117	700.004515982767	1157.77581297262	378.991447213137	572.784067835607	957.16894078088	6.4711198957571e-05	9.58732888873574e-05	0.000138045408516158	6.96061344427699e-05	8.97726212480303e-05	0.000139763697241775	6.00679905214869e-05	9.08536159952831e-05	0.00013160203185864	1	0.974803412242948	0.606631327662997	1	0.865312328752454	0.586264694119911	1	1.00475893340934	0.628214492700498	0.87351791380809	0.851371766678762	0.885640854561585	PRE4g9-CC2	PRE4g9	CC2	single	0.870176845016146	0.0173771301308515	NA	NA	NA	NA	NA	NA	NA	NA	NA	NA	NA	NA	NA
PRE4g3-CC8	651.588479580549	603.954879083691	650.136299261165	538.800682719617	693.883395590529	901.521051535986	423.535276383222	426.48997694169	648.577086185611	7.44374876251237e-05	9.89847359393604e-05	0.000108875887550233	8.18740142106767e-05	8.89876134230242e-05	0.000108829286198728	6.71279342960878e-05	6.76488030425078e-05	8.91734559307251e-05	1	0.874934181170484	0.415931982668628	1	0.729222359827748	0.388102618553701	1	0.669452236079468	0.380908597549476	0.767800951053523	0.72972877908043	0.715266906487444	PRE4g3-CC8	PRE4g3	CC8	single	0.737598878873799	0.027136881041967	NA	NA	NA	NA	NA	NA	NA	NA	NA	NA	NA	NA	NA
PRE4g3-CC17	714.575736813101	444.346238197908	550.869277858904	569.611581486288	714.693400813108	813.878273197295	564.741115148889	571.260183946833	652.294812970824	8.16331537974397e-05	7.28257963912783e-05	9.22520117999924e-05	8.65559161539578e-05	9.16564086584284e-05	9.82492770122286e-05	8.9508257247768e-05	9.06119012384895e-05	8.96846095818561e-05	1	0.586972194300871	0.321359827167137	1	0.710464823703367	0.331420586812133	1	0.67248856560372	0.287305063893292	0.658123341292783	0.68770679418049	0.646080348569552	PRE4g3-CC17	PRE4g3	CC17	single	0.663970161347608	0.0214202993003181	NA	NA	NA	NA	NA	NA	NA	NA	NA	NA	NA	NA	NA
PRE4g3-CC19	700.412509231922	501.25630083921	494.017824151089	520.206621420335	635.945199266011	655.577278155913	479.853467666443	483.65788580542	661.985562014173	8.00151462499697e-05	8.21530288020643e-05	8.27313120821122e-05	7.90485344221817e-05	8.15572845670273e-05	7.9139590926086e-05	7.60540475502619e-05	7.67166377306915e-05	9.10169995184712e-05	1	0.675538705742211	0.29402213258918	1	0.692222061588418	0.292312141688483	1	0.670085147089683	0.343153665798534	0.652313226579616	0.653677777639131	0.689575180764966	PRE4g3-CC19	PRE4g3	CC19	single	0.665188728327904	0.0211303051740223	NA	NA	NA	NA	NA	NA	NA	NA	NA	NA	NA	NA	NA
PRE4g3-CC20	847.378289549753	606.665606931665	736.401254958905	586.724061991708	834.163944113684	1026.57398782389	514.731583986552	599.326782228055	876.400226156209	9.68045214408378e-05	9.94290086649027e-05	0.000123322356124203	8.91562608027596e-05	0.000106978001004103	0.000123925352752115	8.15820307697498e-05	9.50637568080266e-05	0.000120497067518128	1	0.675797107077014	0.362266758989478	1	0.805043103071971	0.405840322200545	1	0.774075325673181	0.423516589100438	0.703949072961828	0.752153364170241	0.758178967694037	PRE4g3-CC20	PRE4g3	CC20	single	0.738093801608702	0.0297232879277006	NA	NA	NA	NA	NA	NA	NA	NA	NA	NA	NA	NA	NA
PRE4g3-CC23	707.556918367955	592.108488648824	632.232780505078	521.971014663031	804.496326746147	901.469380633793	530.823453090282	601.278440367317	719.405382731033	8.08313237658684e-05	9.70431805854091e-05	0.000105877652415453	7.93166446196234e-05	0.000103173254439678	0.000108823048621254	8.41325005703315e-05	9.53733240762095e-05	9.89117031108514e-05	1	0.789921968406641	0.372483403188696	1	0.87272877903986	0.400593068923798	1	0.753053593302986	0.3371105490269	0.728772670279504	0.758222873143391	0.698611012621175	PRE4g3-CC23	PRE4g3	CC23	single	0.728535518681357	0.0298066378410985	NA	NA	NA	NA	NA	NA	NA	NA	NA	NA	NA	NA	NA
PRE4g3-CC25	868.864534169355	580.164749921722	759.505960714863	741.86960160442	852.863889370268	1113.91156964562	538.967033042284	547.058675852544	838.559350131682	9.92591106763805e-05	9.5085670405469e-05	0.000127191614537593	0.000112731561507388	0.0001093761899651	0.000134468519405615	8.54232117116115e-05	8.67731168756251e-05	0.000115294290913116	1	0.630294553558262	0.364393326705692	1	0.650959200443968	0.348274739919685	1	0.674795323963829	0.387008378185567	0.697377632430857	0.68990567691958	0.720108187976893	PRE4g3-CC25	PRE4g3	CC25	single	0.702463832442443	0.0157305432665301	NA	NA	NA	NA	NA	NA	NA	NA	NA	NA	NA	NA	NA
PRE4g3-CC27	713.06261467638	564.549001031005	571.524104439206	692.525993814236	695.204942832635	857.599570362436	502.833694797195	548.699712976379	720.545128239037	8.14602946787518e-05	9.25263388494624e-05	9.57109981366761e-05	0.000105233502624041	8.91570962725177e-05	0.000103527198757992	7.96962829506173e-05	8.70334141936811e-05	9.90684077616863e-05	1	0.747340059904827	0.334116699832615	1	0.568431833037709	0.287241584308093	1	0.725455398868086	0.356439295744847	0.695529996011103	0.626688953080356	0.708096973437463	PRE4g3-CC27	PRE4g3	CC27	single	0.676771974176307	0.0438259510105805	NA	NA	NA	NA	NA	NA	NA	NA	NA	NA	NA	NA	NA
PRE4g3-CC28	716.729534255895	504.477917891035	530.099269803948	547.499100980868	718.459338758081	740.073830968728	374.499785681317	384.271369142175	723.41079724052	8.18792036824809e-05	8.26810333338871e-05	8.87737364537631e-05	8.31957913412054e-05	9.213937428659e-05	8.93397959165345e-05	5.93560876954388e-05	6.09521901367636e-05	9.94624112099405e-05	1	0.66440232987261	0.30831397025043	1	0.743054045322349	0.313538210500013	1	0.682160880130027	0.480487590592711	0.662132979940233	0.679155695246942	0.77483457286581	PRE4g3-CC28	PRE4g3	CC28	single	0.705374416017662	0.0607534217236389	NA	NA	NA	NA	NA	NA	NA	NA	NA	NA	NA	NA	NA
PRE4g3-CC30	641.323184364915	475.322342380622	530.082411469559	419.464219838121	647.310342699611	673.145182242341	373.938745813757	461.476391026769	640.133246295781	7.32647799890497e-05	7.79026019592837e-05	8.87709132517341e-05	6.37401187440001e-05	8.30148161880365e-05	8.12603428025688e-05	5.92671660648991e-05	7.31982629678666e-05	8.80125046724403e-05	1	0.699609301505232	0.344554362147906	1	0.873814493168437	0.372231102089701	1	0.820444818437777	0.425812767566074	0.69554178325743	0.740215504440246	0.766207544289087	PRE4g3-CC30	PRE4g3	CC30	single	0.733988277328921	0.0357420790339317	NA	NA	NA	NA	NA	NA	NA	NA	NA	NA	NA	NA	NA
PRE4g3-CC32	609.090167268798	501.672614475503	537.180529954674	482.032788639146	722.567845357736	764.214154327473	414.822742545706	563.016805037054	701.301801570327	6.95824791405799e-05	8.22212602160053e-05	8.99596085312961e-05	7.3247790236359e-05	9.26662728971627e-05	9.22539532235242e-05	6.5747047197399e-05	8.93043565213281e-05	9.64226252029085e-05	1	0.777469019235528	0.367646108482808	1	0.848796675176422	0.367737004761538	1	0.902317032913418	0.42052436030019	0.723713826303292	0.733871687861513	0.774059975668518	PRE4g3-CC32	PRE4g3	CC32	single	0.743881829944441	0.0266239722311819	NA	NA	NA	NA	NA	NA	NA	NA	NA	NA	NA	NA	NA
PRE4g3-CC34	726.765779163964	509.355615076724	717.707780833203	630.29893230073	754.046371946058	958.431487935888	498.29070045125	514.41279364502	794.221276167467	8.30257446044874e-05	8.34804598881524e-05	0.000120191830126583	9.57777252242621e-05	9.67032609170071e-05	0.000115699366670068	7.8976244165262e-05	8.1594906425189e-05	0.00010919820862943	1	0.661562553738516	0.411665510771258	1	0.677412337870376	0.352706399718394	1	0.686324235732047	0.39646741370442	0.733096789131223	0.697613008427676	0.728025529510599	PRE4g3-CC34	PRE4g3	CC34	single	0.719578442356499	0.0191908737241445	NA	NA	NA	NA	NA	NA	NA	NA	NA	NA	NA	NA	NA
PRE4g3-CC35	551.203648435914	414.205181625964	498.025639352832	493.532016855022	556.729955889085	619.750543720823	429.739596032121	397.14228654993	492.352811726183	6.29695214773963e-05	6.78858503306824e-05	8.34024858617075e-05	7.49951673361917e-05	7.13982643344743e-05	7.48146803443983e-05	6.81112837004156e-05	6.29937437576419e-05	6.76940377543166e-05	1	0.709329024170207	0.376643881483501	1	0.638749947029372	0.291273129820402	1	0.614385725366177	0.284983564310018	0.719139413206092	0.643550037896228	0.633680739866284	PRE4g3-CC35	PRE4g3	CC35	single	0.665456730322868	0.0467517228779492	NA	NA	NA	NA	NA	NA	NA	NA	NA	NA	NA	NA	NA
PRE4g3-CC36	797.072044814764	644.334340519812	693.635563815121	560.460440533136	867.611008637139	966.428319199396	543.576341238486	614.674472619815	894.2924518358	9.1057534519986e-05	0.000105602697754144	0.000116160546231	8.51653450792136e-05	0.000111267445695909	0.000116664723426603	8.61537608653615e-05	9.74981701368339e-05	0.00012295708596794	1	0.763058768090708	0.362764744240845	1	0.876560122041536	0.399966411562418	1	0.751769993717527	0.409230299766984	0.718257967659001	0.758339788005554	0.746333943291298	PRE4g3-CC36	PRE4g3	CC36	single	0.740977232985285	0.020570824960372	NA	NA	NA	NA	NA	NA	NA	NA	NA	NA	NA	NA	NA
PRE4g3-CC11	395.675737390034	383.737496851029	371.608248915053	359.428638527819	485.210723385905	596.151955021174	285.462677835029	344.68788395661	546.279016988164	4.52020082130555e-05	6.28923717835662e-05	6.22318396428465e-05	5.46173499818384e-05	6.22262249763514e-05	7.19659198422397e-05	4.52442121122317e-05	5.46735539721899e-05	7.51084009670563e-05	1	0.91545943386281	0.391504919923468	1	0.764397629559973	0.384718554726491	1	0.802743945138271	0.476007665478135	0.758049205089043	0.732983021847229	0.791242448992338	PRE4g3-CC11	PRE4g3	CC11	single	0.760758225309537	0.0292240364380992	NA	NA	NA	NA	NA	NA	NA	NA	NA	NA	NA	NA	NA
PRE4g3-CC22	547.580399592764	436.694947737206	477.100516887867	461.814129136301	605.898025255724	694.524696110173	374.930329482092	373.591887704092	523.052286588144	6.2555601419911e-05	7.15717938290389e-05	7.98982340870265e-05	7.01754429499727e-05	7.77038614670175e-05	8.38412223389343e-05	5.94243264410206e-05	5.92582367604578e-05	7.19149365911836e-05	1	0.752791245157476	0.363206231727511	1	0.742906126966468	0.348834407294314	1	0.662441023953291	0.347011041871152	0.717000292514294	0.705500486838277	0.691018411815654	PRE4g3-CC22	PRE4g3	CC22	single	0.704506397056075	0.0130194351655859	NA	NA	NA	NA	NA	NA	NA	NA	NA	NA	NA	NA	NA
PRE4g3-CC26	715.276876074786	620.840491053709	663.781021127035	573.096663117926	887.591540590903	954.38294523834	558.626839228471	619.259583766938	829.196822689719	8.17132519679118e-05	0.000101752190760758	0.000111160917943416	8.70854953326511e-05	0.000113829864489595	0.000115210637082258	8.85391792626734e-05	9.82254493173294e-05	0.000114007028464243	1	0.819313545862638	0.386849414933219	1	0.87697435508405	0.386272355572848	1	0.736972521208382	0.369219469947477	0.742328843241343	0.749783074770371	0.718616109102995	PRE4g3-CC26	PRE4g3	CC26	single	0.73690934237157	0.016274924868827	NA	NA	NA	NA	NA	NA	NA	NA	NA	NA	NA	NA	NA
PRE4g3-CC7	768.31985082004	573.248889905674	720.918848739337	668.038811679933	847.560982524241	977.002996064657	498.997758163021	614.648501149762	962.023897885357	8.77728830079532e-05	9.39522006692517e-05	0.000120729575624968	0.000101512527572703	0.000108696114569967	0.000117941271026982	7.90883087942692e-05	9.74940506054091e-05	0.000132269544345009	1	0.704280161107281	0.391143056435128	1	0.718407536967589	0.339229051896952	1	0.818895695919196	0.4795523558483	0.727654342817087	0.694741686323607	0.79536775333648	PRE4g3-CC7	PRE4g3	CC7	single	0.739254594159058	0.0513061956689196	NA	NA	NA	NA	NA	NA	NA	NA	NA	NA	NA	NA	NA
RPN5g1-CC8	466.075838955221	316.93489711608	254.860051495068	306.720244898981	442.591470753686	280.91267195944	306.890917294332	282.216067505734	250.312452780533	5.32445179462532e-05	5.19438093597324e-05	4.26804569121238e-05	4.66079915912606e-05	5.6760485917433e-05	3.39110501318148e-05	4.86404662868269e-05	4.47644263600988e-05	3.44156877453248e-05	1	0.641885784581724	0.227948361669461	1	0.817075553957547	0.21243580963147	1	0.611361458920255	0.202883712498088	0.583520258430403	0.593858429896522	0.549123326294778	RPN5g1-CC8	RPN5g1	CC8	single	0.575500671540568	0.0234209885354442	NA	NA	NA	NA	NA	NA	NA	NA	NA	NA	NA	NA	NA
RPN5g1-CC17	349.123462927709	317.414660200786	203.581063341786	267.567787118552	378.430584877045	266.216488140321	280.974482497948	299.972571449935	267.296776247238	3.98838749697523e-05	5.20224397738541e-05	3.40929570998363e-05	4.06585394329643e-05	4.85321234208636e-05	3.21369648875988e-05	4.45328586583507e-05	4.7580919837058e-05	3.67508778906917e-05	1	0.858207353089769	0.243080231005572	1	0.800855239253042	0.23078095225479	1	0.709765723177677	0.236633160189785	0.632815260999459	0.612025257468586	0.604325855208652	RPN5g1-CC17	RPN5g1	CC17	single	0.616388791225566	0.0147374312793829	NA	NA	NA	NA	NA	NA	NA	NA	NA	NA	NA	NA	NA
RPN5g1-CC19	281.32809365788	257.77271433766	188.299722879258	219.956472239201	381.045437975558	255.174343841338	239.687207307304	249.982725749914	195.450951195311	3.21389299327987e-05	4.22474673932548e-05	3.15338483287897e-05	3.34237129079774e-05	4.88674672814707e-05	3.0803985829468e-05	3.7989060182036e-05	3.96516520729332e-05	2.68727297868884e-05	1	0.8649044426444	0.279015208372769	1	0.980938183141027	0.269090954326244	1	0.693370722949183	0.202834439260086	0.667788637495505	0.673317758013086	0.563542711139529	RPN5g1-CC19	RPN5g1	CC19	single	0.634883035549373	0.0618443547027604	NA	NA	NA	NA	NA	NA	NA	NA	NA	NA	NA	NA	NA
RPN5g1-CC20	359.007171589004	298.938620878036	197.809752039894	245.139405512592	369.559668801436	278.968614789433	261.176880417536	218.452038217275	292.269869241464	4.10129901463115e-05	4.89943230437726e-05	3.31264572427506e-05	3.725041154222e-05	4.73944659189536e-05	3.36763685857977e-05	4.13950512411675e-05	3.46503310899972e-05	4.01844512546097e-05	1	0.786001163612888	0.229686713141958	1	0.853636663571361	0.263961784225326	1	0.556060091710516	0.278354391743241	0.608696935669956	0.652571397103941	0.616389385058759	RPN5g1-CC20	RPN5g1	CC20	single	0.625885905944219	0.0234281886458712	NA	NA	NA	NA	NA	NA	NA	NA	NA	NA	NA	NA	NA
RPN5g1-CC23	378.468276042807	261.276106962937	223.484139335668	250.807765418642	329.386290924326	278.890774637581	256.460920687327	264.540425885564	205.82723635048	4.323622730803e-05	4.28216533232222e-05	3.74260505854274e-05	3.81117530259699e-05	4.22423999621326e-05	3.36669719242897e-05	4.0647598425393e-05	4.19607590683436e-05	2.82993747096237e-05	1	0.65165015221754	0.246154921561404	1	0.743645852392072	0.257924149782124	1	0.685758512629135	0.199632115263912	0.60425033894243	0.630984897043833	0.558339372534315	RPN5g1-CC23	RPN5g1	CC23	single	0.597858202840193	0.0367421775454029	NA	NA	NA	NA	NA	NA	NA	NA	NA	NA	NA	NA	NA
RPN5g1-CC25	333.937660418594	311.812276016699	197.773047635277	287.645070702235	418.220097105147	244.568970345657	254.715032210012	262.744849128459	258.022868596167	3.81490484315707e-05	5.11042411827041e-05	3.31203104937777e-05	4.37094037955429e-05	5.36349602302552e-05	2.95237326113767e-05	4.03708850238688e-05	4.16759490494537e-05	3.54757998578057e-05	1	0.881398071077132	0.246884033676714	1	0.823283822312488	0.197216504479656	1	0.685772382131063	0.25197205967901	0.639720279220978	0.576354683319448	0.615894472127559	RPN5g1-CC25	RPN5g1	CC25	single	0.610656478222661	0.0320058919747569	NA	NA	NA	NA	NA	NA	NA	NA	NA	NA	NA	NA	NA
RPN5g1-CC27	398.533040627964	217.274370021054	151.590630178551	235.120573213567	334.183124439997	262.031359714115	230.675262957109	222.563724964146	186.995570057879	4.5528426621422e-05	3.56100213571495e-05	2.53863142601717e-05	3.57279895328707e-05	4.2857573591102e-05	3.16317470244132e-05	3.65607182186797e-05	3.53025168433557e-05	2.57101917119301e-05	1	0.514622124400929	0.158562076389375	1	0.804813962641685	0.258500552986036	1	0.641436564762062	0.20164109935483	0.468383534982053	0.640629259770221	0.553128689744656	RPN5g1-CC27	RPN5g1	CC27	single	0.554047161498977	0.0861265355144565	NA	NA	NA	NA	NA	NA	NA	NA	NA	NA	NA	NA	NA
RPN5g1-CC28	490.625071476119	398.412011107355	224.844645259027	323.996168724512	510.716253408053	316.723146863346	293.849089444778	307.536482451983	259.415366590086	5.60490230123296e-05	6.52974403888643e-05	3.76538894095192e-05	4.92331724385725e-05	6.54972014259732e-05	3.82339979050138e-05	4.65734106912179e-05	4.87806890069642e-05	3.56672556787702e-05	1	0.76652614409271	0.191039912459225	1	0.892568228357787	0.226745547083663	1	0.695781135108542	0.219593818951794	0.560272861780141	0.62013669400274	0.58356501781773	RPN5g1-CC28	RPN5g1	CC28	single	0.587991524533537	0.0301763992777915	NA	NA	NA	NA	NA	NA	NA	NA	NA	NA	NA	NA	NA
RPN5g1-CC30	344.864457791496	242.811201348173	156.998166495675	232.63030217773	380.178823169973	230.143659553813	166.96726612703	237.881510954675	242.855661130223	3.93973260941088e-05	3.97953613439346e-05	2.62918940849809e-05	3.53495778256928e-05	4.87563275946066e-05	2.77823464573913e-05	2.64633627826348e-05	3.77321868087585e-05	3.33904466509714e-05	1	0.664606472653089	0.18977431892173	1	0.92538670608449	0.229472986397161	1	0.947173869289607	0.361797580443504	0.542218343957698	0.627245683852935	0.742461308873139	RPN5g1-CC30	RPN5g1	CC30	single	0.637308445561257	0.100500028007113	NA	NA	NA	NA	NA	NA	NA	NA	NA	NA	NA	NA	NA
RPN5g1-CC32	356.604397526718	313.022092693546	207.294507351424	273.298036454479	367.833943531144	328.206398104383	282.044180497956	252.394518843076	234.370230177988	4.07384971647251e-05	5.13025231876023e-05	3.4714833639997e-05	4.15292853889499e-05	4.71731489452329e-05	3.96202262506232e-05	4.47023997121075e-05	4.00342048285889e-05	3.2223776999531e-05	1	0.828576444610152	0.24232175126498	1	0.762108684865463	0.27855398085948	1	0.594926250441992	0.206696948949245	0.628001070562309	0.652825121455206	0.550591269497005	RPN5g1-CC32	RPN5g1	CC32	single	0.610472487171507	0.0533233396208365	NA	NA	NA	NA	NA	NA	NA	NA	NA	NA	NA	NA	NA
RPN5g1-CC34	337.180263830792	275.83735504308	186.60149729146	253.43478726645	316.677862260785	248.603363128254	227.326863452561	260.615351123599	189.680435750071	3.85194835435052e-05	4.52081582527746e-05	3.12494528591904e-05	3.85109448440157e-05	4.06125976865458e-05	3.00107540581054e-05	3.6030015926635e-05	4.13381732542446e-05	2.60793363480607e-05	1	0.772209642329617	0.230698237552223	1	0.707543419739811	0.227530494194646	1	0.76216603279793	0.207548950483498	0.607746824559998	0.594269229582165	0.580103777015906	RPN5g1-CC34	RPN5g1	CC34	single	0.594039943719356	0.0138229500609091	NA	NA	NA	NA	NA	NA	NA	NA	NA	NA	NA	NA	NA
RPN5g1-CC35	386.616105869895	289.994614451924	152.470867380253	231.637491282819	347.280909748395	176.823986691586	264.014342246342	240.137516485772	223.431257645563	4.41670356340397e-05	4.75284517593616e-05	2.55337242828068e-05	3.51987142207912e-05	4.45373092111331e-05	2.13457336594325e-05	4.1844772815338e-05	3.80900289201497e-05	3.07197676753897e-05	1	0.708034267176842	0.164398642618423	1	0.848933509972835	0.177064363725136	1	0.604690089539527	0.210506336321613	0.514019500558216	0.553241020029249	0.556977708118534	RPN5g1-CC35	RPN5g1	CC35	single	0.541412742902	0.0237967015371478	NA	NA	NA	NA	NA	NA	NA	NA	NA	NA	NA	NA	NA
RPN5g1-CC36	410.826801349381	342.5800294069	202.82696946142	295.948657504812	438.555962394324	366.483098308203	300.874946246326	284.530589237237	241.568790710522	4.69328662182606e-05	5.61468992524545e-05	3.39666718260955e-05	4.49711839039907e-05	5.62429490227179e-05	4.42408903539485e-05	4.76869690653291e-05	4.5131550168904e-05	3.32135136616567e-05	1	0.787131985819465	0.205806094898276	1	0.839093321799672	0.287234375521159	1	0.628699758633679	0.199711724723145	0.581726957169268	0.671479646446869	0.548445166160141	RPN5g1-CC36	RPN5g1	CC36	single	0.600550589925426	0.0636405350186526	NA	NA	NA	NA	NA	NA	NA	NA	NA	NA	NA	NA	NA
RPN5g1-CC11	335.372869977875	227.960226020652	148.705906386978	225.750252577937	271.607394581304	218.960589277944	199.720461470755	194.787821503694	210.784154017806	3.8313006815054e-05	3.73613717825506e-05	2.49032203866228e-05	3.4304112783109e-05	3.48325006556271e-05	2.64323551803607e-05	3.1654558103591e-05	3.08967705794037e-05	2.89809058469001e-05	1	0.641616373253635	0.184838140011319	1	0.681263252605515	0.224976184045301	1	0.648394908182224	0.262521067134803	0.531654492578141	0.587124824645779	0.619585015305885	RPN5g1-CC11	RPN5g1	CC11	single	0.579454777509935	0.0444642150958851	NA	NA	NA	NA	NA	NA	NA	NA	NA	NA	NA	NA	NA
RPN5g1-CC22	230.604925091	251.445574748293	172.837806359909	209.782447143508	299.370000990091	232.304491607471	206.358104267106	197.945920369827	185.064470666722	2.6344313620775e-05	4.12104855537254e-05	2.89444991627997e-05	3.18777084169288e-05	3.83929376143732e-05	2.80431965058669e-05	3.27065867641534e-05	3.13977005419689e-05	2.54446830929502e-05	1	1.02924722544222	0.312436285471768	1	0.808054681292312	0.256854570265927	1	0.637713163964559	0.223074682008042	0.715763502731521	0.639512610780138	0.577427987639172	RPN5g1-CC22	RPN5g1	CC22	single	0.644234700383611	0.0692885436535783	NA	NA	NA	NA	NA	NA	NA	NA	NA	NA	NA	NA	NA
RPN5g1-CC26	438.53641584474	344.537156361073	222.296183255968	326.330856649352	438.376590185109	384.006575882495	316.529917405869	309.529910062682	296.498533219346	5.00984134167362e-05	5.64676611197193e-05	3.7227108036465e-05	4.95879423534342e-05	5.6219945294838e-05	4.63562791769609e-05	5.01681930247098e-05	4.90968816471352e-05	4.07658541270042e-05	1	0.741608482672638	0.211308828316509	1	0.760660443470503	0.272947649246425	1	0.650112045912099	0.233000336131494	0.581396204494798	0.647580792295834	0.59040334925873	RPN5g1-CC26	RPN5g1	CC26	single	0.606460115349787	0.0358951907443804	NA	NA	NA	NA	NA	NA	NA	NA	NA	NA	NA	NA	NA
RPN5g1-CC7	330.739675206435	255.609619407691	158.689312836894	227.814954523731	379.360391777528	224.269343744809	214.35805901936	249.746798909624	193.669258908137	3.77837105041588e-05	4.18929485577094e-05	2.6575104019708e-05	3.46178566996858e-05	4.86513672268748e-05	2.70732142687302e-05	3.39745341275156e-05	3.96142299312321e-05	2.66277632870899e-05	1	0.729516610163802	0.20001044798839	1	0.942912460594779	0.228342378699745	1	0.774569640317831	0.22473444281045	0.565922656203073	0.628182988488976	0.601624049436378	RPN5g1-CC7	RPN5g1	CC7	single	0.598576564709476	0.0312418407981714	NA	NA	NA	NA	NA	NA	NA	NA	NA	NA	NA	NA	NA
COG3g1-CC5	961.573465018358	690.507254554254	476.976790565044	828.619196251127	834.591444770592	780.320733790378	790.949621993158	789.053436258458	584.22044534674	0.000109850181742053	0.000113170173175791	7.98775141038077e-05	0.000125913685756052	0.000107032826156912	9.41982977766154e-05	0.000125361020007767	0.000125157737310109	8.03250026043118e-05	1	0.677844477209213	0.206778830796465	1	0.570322568221103	0.218432368199266	1	0.663220510713825	0.183728568525322	0.565698180892157	0.559382680782852	0.533975649136648	COG3g1-CC5	COG3g1	CC5	single	0.553018836937219	0.0167914751172588	NA	NA	NA	NA	NA	NA	NA	NA	NA	NA	NA	NA	NA
COG3g1-CC16	1020.4096256509	537.761270650784	430.277749944051	974.540007759721	819.61709176181	586.016628985399	655.339006064336	642.626659934326	451.7992619765	0.000116571626513166	8.81359836922628e-05	7.20570009265969e-05	0.000148087233374412	0.000105112428658898	7.07424095359796e-05	0.000103867508077287	0.000101931878117045	6.21182931613248e-05	1	0.49746125498273	0.175778454140877	1	0.476225835549747	0.139479089865248	1	0.651918156376723	0.171485838678458	0.489960701128216	0.427768469020823	0.514953563701373	COG3g1-CC16	COG3g1	CC16	single	0.477560911283471	0.0448957266870633	NA	NA	NA	NA	NA	NA	NA	NA	NA	NA	NA	NA	NA
COG3g1-CC14	1539.3894862501	869.573947337153	601.595307261356	974.144578127377	938.020435802164	892.171398437059	848.412431105897	815.66300278972	699.428320238641	0.000175859901492967	0.000142518175674822	0.000100746909684278	0.000148027145456233	0.000120297157208987	0.000107700620294334	0.000134468548682895	0.000129378482046546	9.61650385435484e-05	1	0.533214916543873	0.16290980447156	1	0.545243505622814	0.212433848297244	1	0.639151918170434	0.205061888487716	0.479152324350511	0.54732708422697	0.556876345505154	COG3g1-CC14	COG3g1	CC14	single	0.527785251360879	0.0423871241055173	NA	NA	NA	NA	NA	NA	NA	NA	NA	NA	NA	NA	NA
COG3g1-CC15	984.506769554398	624.752430122318	442.748833935256	712.855223251287	808.848335659826	586.617100181528	570.392177109558	569.514956204062	521.721587924213	0.000112470083146239	0.00010239333510635	7.414548658691e-05	0.000108322651678975	0.000103731381193085	7.08148968634205e-05	9.04039184527529e-05	9.03350774578192e-05	7.17319776165412e-05	1	0.599009256952735	0.187469239652798	1	0.642491489158302	0.190876393419145	1	0.6637918703808	0.227517082276622	0.527244092808005	0.539756858818355	0.586912327897098	COG3g1-CC15	COG3g1	CC15	single	0.551304426507819	0.0314656051796063	NA	NA	NA	NA	NA	NA	NA	NA	NA	NA	NA	NA	NA
COG3g1-CC2	1042.97429161015	624.56051113711	425.614497845279	805.739650858424	777.70583798039	682.309040126329	684.886946538221	626.086040586455	645.113424002406	0.000119149414635185	0.000102361880686938	7.12760635882244e-05	0.000122437000806136	9.9737487460887e-05	8.23665799898666e-05	0.000108550688717289	9.93082452980772e-05	8.86972338537637e-05	1	0.565256031020478	0.170111669995596	1	0.546540364480649	0.196419783162793	1	0.607736734324373	0.234296581946484	0.496557150188854	0.528227618132898	0.584021360413495	COG3g1-CC2	COG3g1	CC2	single	0.536268709578416	0.0442830823371798	NA	NA	NA	NA	NA	NA	NA	NA	NA	NA	NA	NA	NA
SED5g5-CC5	1003.11891217909	674.089595025075	862.357907374325	949.978660387089	961.449491156376	1213.52439200823	727.558073246152	735.988566146533	972.537291936364	0.000114596334882909	0.000110479413071819	0.000144415844274564	0.000144354988467687	0.000123301834556761	0.00014649352130157	0.00011531381979447	0.000116740716651336	0.000133715040495056	1	0.634321587522232	0.358365695486083	1	0.573078668570674	0.296301259988376	1	0.672517762455652	0.332496717287283	0.693987372301544	0.635301027372449	0.682194039235023	SED5g5-CC5	SED5g5	CC5	single	0.670494146303005	0.031043314759376	NA	NA	NA	NA	NA	NA	NA	NA	NA	NA	NA	NA	NA
SED5g5-CC16	934.960513138383	595.309633874449	673.609349327879	692.905665735484	665.389972928393	752.82315613269	602.907297825718	619.56646921405	765.085459457641	0.000106809917313945	9.75678299024952e-05	0.000112806831203786	0.000105291196062955	8.53334523679105e-05	9.08788614267026e-05	9.55573802982516e-05	9.82741267406939e-05	0.000105192298580002	1	0.601026924800939	0.300335130851665	1	0.543755619881905	0.252009953670267	1	0.683184054068856	0.315651727290877	0.644120690557678	0.589239674432968	0.671153339488695	SED5g5-CC16	SED5g5	CC16	single	0.634837901493114	0.0417383487973395	NA	NA	NA	NA	NA	NA	NA	NA	NA	NA	NA	NA	NA
SED5g5-CC14	1073.00745296651	722.235765020887	906.405759582093	879.619381604513	1102.94453284917	1204.32196985754	819.065314136845	731.594945455791	1022.44741507234	0.000122580403897375	0.000118370293812376	0.000151792372872109	0.000133663471593913	0.000141447975754904	0.000145382628735886	0.000129817197427101	0.000116043811221382	0.000140577228908368	1	0.635360978946305	0.352136640497316	1	0.710003519046828	0.317575255995303	1	0.593816850980136	0.31050686701252	0.689841564339853	0.677084270994176	0.650965113341604	SED5g5-CC14	SED5g5	CC14	single	0.672630316225211	0.0198172373293507	NA	NA	NA	NA	NA	NA	NA	NA	NA	NA	NA	NA	NA
SED5g5-CC15	754.988020859385	496.246843386586	602.27502915979	706.961576960752	841.569451066176	1000.63708711586	681.901122929757	559.462016904692	781.354478330072	8.62498543498109e-05	8.13320074967977e-05	0.000100860740161154	0.000107427076569997	0.00010792772597818	0.00012079431728106	0.000108077452644203	8.87405046719871e-05	0.000107429140843408	1	0.620443134047186	0.332541686550704	1	0.674055676668634	0.328306606765801	1	0.545443231765526	0.285020083359381	0.6729567661391	0.679322100686519	0.620021193335437	SED5g5-CC15	SED5g5	CC15	single	0.657433353387019	0.0325558237611802	NA	NA	NA	NA	NA	NA	NA	NA	NA	NA	NA	NA	NA
SED5g5-CC2	820.473223977099	545.060124397464	687.085201384987	715.855044225978	763.390901017589	921.219515673265	667.410495809915	602.029599924102	896.517711787595	9.37308859356387e-05	8.9332223901252e-05	0.00011506358160348	0.00010877849257337	9.79016572843534e-05	0.000111207233765919	0.000105780770597984	9.54924711785045e-05	0.000123263038991061	1	0.627081928212396	0.349090058359699	1	0.603842266667096	0.298494874423474	1	0.599687737743053	0.334129333632632	0.686185041546731	0.64313906610685	0.670220199977873	SED5g5-CC2	SED5g5	CC2	single	0.666514769210485	0.0217608975750458	NA	NA	NA	NA	NA	NA	NA	NA	NA	NA	NA	NA	NA
SEC22g1-CC8	156.88271295561	161.877554604796	124.449896815942	112.422838446275	204.473290979499	191.495493642459	127.505277654604	218.548660772682	136.013534840016	1.79222858755062e-05	2.65308014753941e-05	2.08411574415532e-05	1.70833285252995e-05	2.6222835549382e-05	2.31168399760324e-05	2.0208861877796e-05	3.46656571247778e-05	1.87006251274922e-05	1	0.9739929890164	0.330682146901857	1	1.02987297011193	0.395096197675822	1	1.13951578167844	0.265340002573728	0.723445286084508	0.773852546829517	0.687085044908763	SEC22g1-CC8	SEC22g1	CC8	single	0.728127625940929	0.043572847936419	NA	NA	NA	NA	NA	NA	NA	NA	NA	NA	NA	NA	NA
SEC22g1-CC17	285.755744990012	212.685444492747	131.079338724466	152.011367479837	211.673546235802	231.907347552008	213.083057810404	198.501362212262	191.676103656115	3.26447449549674e-05	3.48579228190038e-05	2.19513652127136e-05	2.30990443412358e-05	2.71462378607311e-05	2.7995254304184e-05	3.37724536819076e-05	3.14858033763423e-05	2.63537225511234e-05	1	0.702565929818741	0.191218791855937	1	0.788482645361311	0.35386473190978	1	0.619319746115443	0.223752457994208	0.550481781939482	0.715888291391248	0.574811312393557	SEC22g1-CC17	SEC22g1	CC17	single	0.613727128574762	0.0893065445756428	NA	NA	NA	NA	NA	NA	NA	NA	NA	NA	NA	NA	NA
SEC22g1-CC19	258.505295430973	206.671180961364	181.944715141282	156.233492673504	142.608396182629	246.095815263402	163.100462021252	154.036577543511	187.996351398927	2.95316527727118e-05	3.38722195684118e-05	3.04695990188419e-05	2.37406217356087e-05	1.82889242068937e-05	2.97080493749746e-05	2.58504963074616e-05	2.44329073576509e-05	2.58477900525331e-05	1	0.754665964534388	0.293400804293171	1	0.51685958317239	0.36536666827565	1	0.627868977535356	0.286710099919807	0.664531486158467	0.675213422799663	0.637670811905187	SEC22g1-CC19	SEC22g1	CC19	single	0.659138573621106	0.0193435916370315	NA	NA	NA	NA	NA	NA	NA	NA	NA	NA	NA	NA	NA
SEC22g1-CC20	238.671965705194	242.175510162843	162.913993445199	134.386205385791	238.384655288403	298.008311856482	145.981786204044	217.062958163714	186.105061274793	2.72658925846586e-05	3.9691175209675e-05	2.72825954355361e-05	2.04207946321419e-05	3.05718247267349e-05	3.59747914986256e-05	2.31372834782807e-05	3.44299985897414e-05	2.55877548460342e-05	1	0.957796178391399	0.284543243779006	1	1.00444283364108	0.514366320283699	1	0.988524414852787	0.31710878506045	0.684372736412748	0.836182964425094	0.71478898096747	SEC22g1-CC20	SEC22g1	CC20	single	0.745114893935104	0.0803201847624897	NA	NA	NA	NA	NA	NA	NA	NA	NA	NA	NA	NA	NA
SEC22g1-CC23	280.445008936966	229.576796482535	154.121726248251	161.48022989599	238.331940745729	285.476994470417	206.183878096613	228.979621174314	222.637446754299	3.20380463075582e-05	3.76263183966745e-05	2.58101874255012e-05	2.45378951090298e-05	3.05650643093866e-05	3.4462043322716e-05	3.26789729062822e-05	3.6320190698613e-05	3.06106258909554e-05	1	0.772724287384591	0.229090694083692	1	0.835727146725378	0.410063009443159	1	0.738316347695899	0.268591504284757	0.606095073891749	0.759014696429312	0.640174599673591	SEC22g1-CC23	SEC22g1	CC23	single	0.668428123331551	0.0802795050967297	NA	NA	NA	NA	NA	NA	NA	NA	NA	NA	NA	NA	NA
SEC22g1-CC25	309.181036391688	245.860596227235	136.135954549755	182.750549068902	244.083994246653	237.981057761627	145.636579271387	236.46734862301	182.588332282585	3.5320850953572e-05	4.02951396507788e-05	2.2798177698964e-05	2.7770048426725e-05	3.13027408651041e-05	2.8728456868411e-05	2.30825701413143e-05	3.75078758185427e-05	2.51042365650365e-05	1	0.750620408876245	0.183548690673289	1	0.756279328925267	0.302052571857657	1	1.07944636533158	0.311853997202201	0.547973250131422	0.671960416018621	0.720780154562092	SEC22g1-CC25	SEC22g1	CC25	single	0.646904606904045	0.0890864845670614	NA	NA	NA	NA	NA	NA	NA	NA	NA	NA	NA	NA	NA
SEC22g1-CC27	193.932518687826	141.632881145748	65.9446726583205	174.341101641721	168.703249628974	162.819834582993	163.091534255753	143.52590731487	130.743762327433	2.21548568035257e-05	2.32128157683116e-05	1.10435069892938e-05	2.64921821577335e-05	2.16354788954342e-05	1.96551886907932e-05	2.58490813073676e-05	2.27657304048868e-05	1.79760792918083e-05	1	0.689378506016714	0.141749122009699	1	0.547930254819482	0.216623895373858	1	0.585058426432825	0.199406046299533	0.474307854563401	0.552720340007652	0.539791133782636	SEC22g1-CC27	SEC22g1	CC27	single	0.52227310945123	0.0420391525930652	NA	NA	NA	NA	NA	NA	NA	NA	NA	NA	NA	NA	NA
SEC22g1-CC28	230.396690912218	237.546724197734	139.436447202512	150.636529573883	204.492527835227	229.33538011892	143.231673374006	220.976299931522	214.318209193168	2.63205249418895e-05	3.89325437748711e-05	2.33508988242577e-05	2.28901294273177e-05	2.62253025948423e-05	2.76847730576369e-05	2.27014062239984e-05	3.50507233448384e-05	2.94668063206438e-05	1	0.973233602314637	0.252284965342141	1	0.768685627388968	0.353134050399111	1	1.02566842874587	0.372193486563005	0.656470343132006	0.712452390993171	0.758621793599001	SEC22g1-CC28	SEC22g1	CC28	single	0.709181509241393	0.0511542149651747	NA	NA	NA	NA	NA	NA	NA	NA	NA	NA	NA	NA	NA
SEC22g1-CC30	213.891706009932	215.701360964201	147.062462983236	137.331104149311	214.011377432102	169.225078372441	130.299577991989	201.951332311849	180.759852489202	2.44349949671919e-05	3.53522142071203e-05	2.4627999083914e-05	2.08682897652149e-05	2.74460548329581e-05	2.04284131300303e-05	2.0651742600869e-05	3.20330292442117e-05	2.4852837208278e-05	1	0.95192608444027	0.286615180777293	1	0.882408269529433	0.28582133932773	1	1.03039577571564	0.345070419512872	0.685458900266712	0.676050415117989	0.74044814912743	SEC22g1-CC30	SEC22g1	CC30	single	0.70065248817071	0.0347836293597301	NA	NA	NA	NA	NA	NA	NA	NA	NA	NA	NA	NA	NA
SEC22g1-CC32	266.822648535457	208.377608463813	179.829175914668	136.4902273884	246.262514634972	178.743637708821	205.377493543835	156.856735191009	156.283224254962	3.0481827443061e-05	3.41518932354014e-05	3.01153175993815e-05	2.07405134685615e-05	3.15821268993887e-05	2.15774689579043e-05	3.25511655374638e-05	2.48802339058912e-05	2.14875232376358e-05	1	0.737178474115622	0.280949822442703	1	1.02164113660882	0.303758103633696	1	0.507750872178501	0.189281546602853	0.651116222401477	0.707947635749252	0.510609441212391	SEC22g1-CC32	SEC22g1	CC32	single	0.62322443312104	0.101582747982693	NA	NA	NA	NA	NA	NA	NA	NA	NA	NA	NA	NA	NA
SEC22g1-CC34	213.957943333814	199.232744450197	125.478183487107	113.57990152858	198.532806867402	203.38937073482	145.588783993995	173.042724787363	149.973475630867	2.44425619210766e-05	3.26531025460001e-05	2.10133607535454e-05	1.72591512409746e-05	2.54609935640106e-05	2.45526380108001e-05	2.3074994861475e-05	2.74476162160305e-05	2.06199901365611e-05	1	0.87897513452659	0.244473115412941	1	0.989765733074748	0.415360891290782	1	0.790179543708355	0.256233141028136	0.636978007749227	0.781646650393834	0.636340732306355	SEC22g1-CC34	SEC22g1	CC34	single	0.684988463483139	0.0837090517963542	NA	NA	NA	NA	NA	NA	NA	NA	NA	NA	NA	NA	NA
SEC22g1-CC35	228.992361034125	180.27686483031	123.221125938749	115.680069891602	198.703887769733	179.799828510724	158.597531231434	180.324724505086	127.756180525593	2.61600942541194e-05	2.95463427471231e-05	2.06353797915399e-05	1.75782844936107e-05	2.54829339668181e-05	2.17049695757378e-05	2.51368073680656e-05	2.86026693035435e-05	1.75653139412891e-05	1	0.743127423586279	0.224313533450992	1	0.972633986944052	0.360520171262545	1	0.755891063119083	0.200370720314528	0.596393875587938	0.744638215011092	0.570452749349707	SEC22g1-CC35	SEC22g1	CC35	single	0.637161613316246	0.0939768612028057	NA	NA	NA	NA	NA	NA	NA	NA	NA	NA	NA	NA	NA
SEC22g1-CC36	224.542022324659	234.110156062709	127.18302819676	164.949625660103	242.626465858399	172.598140559128	167.008659764573	180.28689443131	221.786566416147	2.56516874252775e-05	3.83693099950576e-05	2.12988647026554e-05	2.50650907255232e-05	3.11158190082168e-05	2.08356004602159e-05	2.64699234389394e-05	2.85966687892329e-05	3.04936375761464e-05	1	0.984162722936737	0.236114593380566	1	0.832891551864457	0.242707734375652	1	0.717671207501004	0.33032771206584	0.641381496662249	0.628991970636239	0.688051257977279	SEC22g1-CC36	SEC22g1	CC36	single	0.652808241758589	0.0311436628053029	NA	NA	NA	NA	NA	NA	NA	NA	NA	NA	NA	NA	NA
SEC22g1-CC11	187.860108460215	174.65982771223	105.791304582257	131.68850395766	157.817896245637	114.449675430178	112.599785041026	117.399088249575	120.905175540984	2.14611444753651e-05	2.86257426242491e-05	1.77164729835573e-05	2.0010862625471e-05	2.02394783209789e-05	1.38160683674785e-05	1.78464260085586e-05	1.86215578975993e-05	1.6623363008873e-05	1	0.877612388668238	0.234750595495034	1	0.678593983708148	0.201588400678341	1	0.693150464677287	0.267089056072088	0.626768740655398	0.559541666704328	0.631526838303664	SEC22g1-CC11	SEC22g1	CC11	single	0.605945748554463	0.0402574711398167	NA	NA	NA	NA	NA	NA	NA	NA	NA	NA	NA	NA	NA
SEC22g1-CC22	163.425157782654	186.414650937253	130.79546691517	120.775124480193	117.765263529133	187.36095160158	121.844261951503	159.005579277452	126.696792865537	1.86696949705299e-05	3.05522906384121e-05	2.1903826265538e-05	1.8352508775742e-05	1.51028974207869e-05	2.26177287702531e-05	1.93116230612044e-05	2.52210783295169e-05	1.741965776436e-05	1	1.07672653404293	0.333629986762603	1	0.55212998516571	0.359832534322497	1	0.867576216299777	0.258648106039681	0.73717365223977	0.679034180471717	0.649408079478032	SEC22g1-CC22	SEC22g1	CC22	single	0.688538637396506	0.044648067893531	NA	NA	NA	NA	NA	NA	NA	NA	NA	NA	NA	NA	NA
SEC22g1-CC26	246.053246940184	230.997340428071	190.957640964405	137.511749182043	247.636348805863	215.730010661394	196.74055600749	212.970764526869	138.607577635855	2.81091303763103e-05	3.7859137390624e-05	3.19789599013708e-05	2.08957398677321e-05	3.17583153265559e-05	2.60423680976975e-05	3.11822600228862e-05	3.37809047860936e-05	1.90572824406538e-05	1	0.886180452099928	0.323518588504975	1	1.0197088878834	0.363889560439019	1	0.719658487243366	0.175243469166431	0.707163556760173	0.752374359671633	0.53168272166468	SEC22g1-CC26	SEC22g1	CC26	single	0.663740212698829	0.116577827560178	NA	NA	NA	NA	NA	NA	NA	NA	NA	NA	NA	NA	NA
SEC22g1-CC7	208.920106070858	216.270002359708	151.554846283657	154.829195638281	189.625189576881	207.952000725903	176.359547748805	163.153432880431	187.514999470578	2.38670392397055e-05	3.54454112659201e-05	2.53803216655097e-05	2.35272303292773e-05	2.43186292863722e-05	2.51034268850836e-05	2.79519860420263e-05	2.58790007816439e-05	2.57816085362815e-05	1	0.977147969464152	0.302399375094058	1	0.693497323753675	0.311536605418671	1	0.61503183444706	0.26447571461899	0.701717580975925	0.669633235663132	0.615342081858709	SEC22g1-CC7	SEC22g1	CC7	single	0.662230966165922	0.0436609311309212	NA	NA	NA	NA	NA	NA	NA	NA	NA	NA	NA	NA	NA
SEC22g2-CC8	452.299194059382	303.163489750849	182.694105085023	418.234161096774	383.182219605074	259.230542743942	405.693953956503	317.443715939997	231.329742661424	5.16706736164549e-05	4.96867547869986e-05	3.05950965419594e-05	6.35532038975662e-05	4.91415004963093e-05	3.1293639654521e-05	6.43001860862022e-05	5.03521502913131e-05	3.18057375939751e-05	1	0.63269641013588	0.168379811546352	1	0.518785065047658	0.143769083489117	1	0.520197852339993	0.141834441199641	0.506992954920838	0.445102509140487	0.44206661754753	SEC22g2-CC8	SEC22g2	CC8	single	0.464720693869618	0.0366403084079254	NA	NA	NA	NA	NA	NA	NA	NA	NA	NA	NA	NA	NA
SEC22g2-CC17	465.207420934264	164.650796831773	164.438378203798	313.018569274115	266.981825448742	262.513789748452	368.488422916392	291.051145057027	251.159514785171	5.31453098452598e-05	2.69853199486115e-05	2.75378784334999e-05	4.75650599765312e-05	3.42392909600996e-05	3.16899847285558e-05	5.84033208606197e-05	4.61658248769375e-05	3.45321510739715e-05	1	0.334088471437196	0.147349222817152	1	0.482962282260424	0.194527433727635	1	0.525104597158133	0.169540925766571	0.400559945155325	0.511609161818152	0.487250978527612	SEC22g2-CC17	SEC22g2	CC17	single	0.466473361833697	0.0583674922107021	NA	NA	NA	NA	NA	NA	NA	NA	NA	NA	NA	NA	NA
SEC22g2-CC19	270.420651210295	209.977299875603	173.37379502212	351.080981304959	293.889866734452	235.618128325875	267.798332292992	214.42216759614	187.731585576855	3.08928633775144e-05	3.44140734701579e-05	2.90342591737104e-05	5.3348873107161e-05	3.76901335528463e-05	2.84432101474468e-05	4.24445137327834e-05	3.40111228115499e-05	2.58113871578435e-05	1	0.732954100848177	0.26726057595808	1	0.474000639270815	0.155668319141211	1	0.532306990931295	0.174372599850049	0.638108268185687	0.454372759455034	0.495763639868553	SEC22g2-CC19	SEC22g2	CC19	single	0.529414889169758	0.0963794025026969	NA	NA	NA	NA	NA	NA	NA	NA	NA	NA	NA	NA	NA
SEC22g2-CC20	488.046249806346	289.196969325736	175.513134937037	408.87251932613	312.047236727026	196.199501605749	344.15603420449	283.468208408342	217.028730192946	5.57544183467365e-05	4.73977223043586e-05	2.93925264051707e-05	6.21306459536969e-05	4.0018739528931e-05	2.368469563292e-05	5.45467755341768e-05	4.49630379052267e-05	2.98394783284456e-05	1	0.559341501641509	0.149913223317848	1	0.43214952296088	0.11130349853732	1	0.547582205108301	0.156859419539157	0.464104630066811	0.360820715894502	0.472855943731294	SEC22g2-CC20	SEC22g2	CC20	single	0.432593763230869	0.0623111074823325	NA	NA	NA	NA	NA	NA	NA	NA	NA	NA	NA	NA	NA
SEC22g2-CC23	520.457157146174	283.51293114801	188.306065253867	399.364909430097	434.970056916978	312.207998452327	351.097589654799	298.687075946501	245.819659223898	5.94570413820311e-05	4.64661410926212e-05	3.1534910462477e-05	6.06859072725798e-05	5.57830717977873e-05	3.76889408840875e-05	5.56469726232132e-05	4.73770176662558e-05	3.37979694559158e-05	1	0.514200119726388	0.150824058203587	1	0.616724324432297	0.181331377366611	1	0.56557335286607	0.174155633372979	0.455922450499187	0.522368497074034	0.502428901784986	SEC22g2-CC23	SEC22g2	CC23	single	0.493573283119402	0.0340967119062729	NA	NA	NA	NA	NA	NA	NA	NA	NA	NA	NA	NA	NA
SEC22g2-CC25	589.178061570733	298.066289053914	194.410722409217	360.146191826428	352.594009816834	264.728958200472	317.515494769326	274.676238920987	300.615323003454	6.73077195830689e-05	4.88513528679321e-05	3.25572344993503e-05	5.47263865344105e-05	4.52186918439683e-05	3.19573941262981e-05	5.03244014356427e-05	4.35684770846634e-05	4.13318753143208e-05	1	0.477540907002218	0.137551377971113	1	0.554367449297199	0.170498852920889	1	0.57511742270961	0.235502191422484	0.424645691614263	0.494881662869883	0.578944117906485	SEC22g2-CC25	SEC22g2	CC25	single	0.499490490796877	0.0772523919384349	NA	NA	NA	NA	NA	NA	NA	NA	NA	NA	NA	NA	NA
SEC22g2-CC27	368.318766968402	204.466541388006	123.738611534123	345.32613442994	265.032239064621	202.500465256331	359.781766617945	209.072819108056	190.457863712039	4.20767470842339e-05	3.35108918044215e-05	2.07220411632475e-05	5.24743894067184e-05	3.3989264744474e-05	2.44453316439024e-05	5.70233653184704e-05	3.31626221624347e-05	2.61862256285834e-05	1	0.5240137577534	0.140046638514746	1	0.434581142637133	0.136017696620478	1	0.386330308914159	0.131676574935404	0.439771919517611	0.411030795722948	0.38947561141617	SEC22g2-CC27	SEC22g2	CC27	single	0.413426108885576	0.0252335648694167	NA	NA	NA	NA	NA	NA	NA	NA	NA	NA	NA	NA	NA
SEC22g2-CC28	546.516687528899	338.668010411929	197.678201813255	383.1646192221	428.209150357415	323.035418013066	356.475228711116	356.682659759769	287.386681422277	6.24340829215459e-05	5.55057418073909e-05	3.31044270197049e-05	5.8224175442524e-05	5.49160141002911e-05	3.89959989280031e-05	5.64992978517589e-05	5.65761361422695e-05	3.9513057301492e-05	1	0.584945003396783	0.150781011731077	1	0.632808293383674	0.195552593073924	1	0.665201157448957	0.200533089058067	0.470679723462436	0.543992481776444	0.555951382364488	SEC22g2-CC28	SEC22g2	CC28	single	0.523541195867789	0.0461682279762296	NA	NA	NA	NA	NA	NA	NA	NA	NA	NA	NA	NA	NA
SEC22g2-CC30	427.164011922736	202.015595898871	174.965723882092	309.581543179759	304.993758538678	179.55699184123	251.734365851619	202.30881880334	230.054537995918	4.8799229648544e-05	3.31091959154639e-05	2.93008535289912e-05	4.70427831266369e-05	3.91141607563286e-05	2.16756549619982e-05	3.98984663456105e-05	3.20897328821885e-05	3.16304085398592e-05	1	0.446410631217837	0.170745638827224	1	0.55785009351914	0.134532154718071	1	0.534284607582456	0.227319692197547	0.470325247183708	0.437039954399205	0.561731929903227	SEC22g2-CC30	SEC22g2	CC30	single	0.489699043828713	0.0645641555826873	NA	NA	NA	NA	NA	NA	NA	NA	NA	NA	NA	NA	NA
SEC22g2-CC32	445.259885910207	304.260177394443	175.1425773489	369.109500680277	395.364878684674	246.532947207332	323.745801403556	324.5236770374	257.339231800181	5.08665028404754e-05	4.98664955930896e-05	2.93304705157477e-05	5.6088415388514e-05	5.07038750444382e-05	2.97608188109755e-05	5.13118696294577e-05	5.14751565041704e-05	3.53818060103543e-05	1	0.645023934481463	0.163971913322175	1	0.606519100672386	0.154923957204265	1	0.666411678669659	0.197720007414425	0.502655802040366	0.48154578314131	0.552668590571904	SEC22g2-CC32	SEC22g2	CC32	single	0.512290058584527	0.0365270804824498	NA	NA	NA	NA	NA	NA	NA	NA	NA	NA	NA	NA	NA
SEC22g2-CC34	502.443919153839	282.076356482757	182.362685443734	365.313794951094	345.27155126322	292.882549583227	355.137855713009	291.770983494418	218.562836572982	5.73992085286847e-05	4.62306947557808e-05	3.0539594937699e-05	5.55116350042686e-05	4.42796174761192e-05	3.53560227538778e-05	5.62873318320382e-05	4.62800038994382e-05	3.00504040157494e-05	1	0.529935943893475	0.151300263028059	1	0.535175646954496	0.185962879388383	1	0.546192191689481	0.153083404810887	0.460169025609957	0.512288271495533	0.466540636075338	SEC22g2-CC34	SEC22g2	CC34	single	0.479665977726943	0.0284307912838141	NA	NA	NA	NA	NA	NA	NA	NA	NA	NA	NA	NA	NA
SEC22g2-CC35	401.43388920263	241.208023600634	112.518199000965	342.098366773628	296.031253673792	238.257419660032	275.865132598659	268.475631573149	190.762132056741	4.5859819650375e-05	3.95326097187721e-05	1.884300076108e-05	5.19839106388971e-05	3.79647573792097e-05	2.87618185609468e-05	4.37230557364688e-05	4.25849518252289e-05	2.62280597611873e-05	1	0.567181430660306	0.116842283965603	1	0.489991089678859	0.161545279144864	1	0.647006161572416	0.172006206654225	0.404101835673392	0.467349041014145	0.514832485720484	SEC22g2-CC35	SEC22g2	CC35	single	0.462094454136007	0.0555520227121196	NA	NA	NA	NA	NA	NA	NA	NA	NA	NA	NA	NA	NA
SEC22g2-CC36	525.796270097737	255.845119704385	267.466383860407	513.599725107642	431.90727269484	345.699640243385	380.350375624331	352.436292775189	295.240472560224	6.00669818071855e-05	4.19315457037698e-05	4.47915921103726e-05	7.80445766694491e-05	5.53902826633451e-05	4.1731965130204e-05	6.02833729516794e-05	5.5902587737109e-05	4.05928822179837e-05	1	0.459307907900381	0.212052308004334	1	0.476175836529624	0.15612519105556	1	0.61602328862713	0.193081562664542	0.527153955611301	0.455623795120733	0.537756946378942	SEC22g2-CC36	SEC22g2	CC36	single	0.506844899036992	0.0446744554315418	NA	NA	NA	NA	NA	NA	NA	NA	NA	NA	NA	NA	NA
SEC22g2-CC11	267.79826065537	164.114257234572	91.9221307479637	206.230320679147	183.709178436511	165.486695086565	213.713499332751	164.563548425165	136.389360677125	3.05932814011631e-05	2.68973841901811e-05	1.53938544610825e-05	3.13379413714357e-05	2.35599258562122e-05	1.99771251830146e-05	3.38723750803115e-05	2.61026698803575e-05	1.87522977650813e-05	1	0.578472670865165	0.143088137052012	1	0.504405666641076	0.186127011211449	1	0.511919937216697	0.158743993243354	0.45645583987581	0.505694995941792	0.468061367522717	SEC22g2-CC11	SEC22g2	CC11	single	0.47673740111344	0.0257406058917242	NA	NA	NA	NA	NA	NA	NA	NA	NA	NA	NA	NA	NA
SEC22g2-CC22	369.190244410707	274.651783677827	128.832452193485	347.314918700694	272.123376946254	147.722575776196	239.889516424205	215.380949853304	181.325298187662	4.21763046936148e-05	4.50138499151967e-05	2.15750875528395e-05	5.27765971745776e-05	3.4898673213606e-05	1.78326867129394e-05	3.80211250273137e-05	3.41632025217007e-05	2.49305808537857e-05	1	0.702225334743343	0.145467627326086	1	0.443653622772351	0.0986557201143283	1	0.596892847733042	0.188016469789723	0.482832291092386	0.334027422209891	0.527557418554038	SEC22g2-CC22	SEC22g2	CC22	single	0.448139043952105	0.10132216400716	NA	NA	NA	NA	NA	NA	NA	NA	NA	NA	NA	NA	NA
SEC22g2-CC26	516.77974289871	264.777647501269	215.112045338289	409.158531305273	371.925993162401	296.297675504693	373.419472188814	298.675299448548	198.422860973463	5.90369334671178e-05	4.33955357067764e-05	3.60240074051674e-05	6.21741071993781e-05	4.76979370191488e-05	3.57682879091713e-05	5.91848641464509e-05	4.73751497067874e-05	2.72813403765574e-05	1	0.483637674495074	0.173520402641788	1	0.514714661768655	0.167971450001102	1	0.531744128435679	0.132173231817063	0.483523211496406	0.482653342036933	0.42715438257247	SEC22g2-CC26	SEC22g2	CC26	single	0.464443645368603	0.0322963776316854	NA	NA	NA	NA	NA	NA	NA	NA	NA	NA	NA	NA	NA
SEC22g2-CC7	561.447370691664	278.854713340517	151.453334092816	348.881733023965	367.909243476499	279.568207004075	359.568025658762	254.918189718834	177.653585546564	6.41397646178804e-05	4.57026859478888e-05	2.53633217996544e-05	5.30146840632607e-05	4.71828058450386e-05	3.37487498048704e-05	5.698948859116e-05	4.04345033660656e-05	2.44257537293541e-05	1	0.46882765720736	0.112450420715427	1	0.597123395597214	0.185869610150505	1	0.47132460944707	0.122897111183049	0.372725352312691	0.52476323989386	0.395294201816566	SEC22g2-CC7	SEC22g2	CC7	single	0.430927598007706	0.0820437932333827	NA	NA	NA	NA	NA	NA	NA	NA	NA	NA	NA	NA	NA
COG8g2-CC5	1393.40886688001	1149.63386603193	2503.37910625592	1159.05306530697	1738.76020574754	3434.74132350261	938.601781136909	1283.29896952173	3340.41462657613	0.000159183071118581	0.000188418387858322	0.000419231509420511	0.000176125105597265	0.000222988649112606	0.00041463307581913	0.000148763048104027	0.000203553761934476	0.000459276657837537	1	0.778798785447003	0.748926765700073	1	0.849450333699805	0.687368384890747	1	0.908964302377932	0.885253730087769	0.89978064323035	0.888568947749135	0.9588945962724	COG8g2-CC5	COG8g2	CC5	single	0.915748062417295	0.0377841642315029	NA	NA	NA	NA	NA	NA	NA	NA	NA	NA	NA	NA	NA
COG8g2-CC8	1179.53787429785	1123.61215043493	2186.92171724643	1044.25766317354	1597.88758805738	3153.14095488448	853.879159836576	1172.97210554993	2664.47285163611	0.000134750442454004	0.000184153578124577	0.000366235577429954	0.000158681251706524	0.000204922331162696	0.000380639008727968	0.000135334994118518	0.000186053983054218	0.000366340805857563	1	0.899184522934922	0.772881025942247	1	0.866443347031708	0.700381316662869	1	0.913254090776766	0.776182145053243	0.924096425533029	0.895483014968198	0.926935832928972	COG8g2-CC8	COG8g2	CC8	single	0.9155050911434	0.0173976495356187	NA	NA	NA	NA	NA	NA	NA	NA	NA	NA	NA	NA	NA
COG8g2-CC16	1334.01398224886	1076.44771961201	2131.67961980269	1159.86195133287	1550.13631343773	3155.15175515237	952.92820513183	1211.08077307217	2724.5841010357	0.000152397797700958	0.000176423598795956	0.000356984390569355	0.000176248020708741	0.000198798431969672	0.000380881747327882	0.000151033704888135	0.000192098687227364	0.000374605556437636	1	0.76168753256921	0.6661205778484	1	0.756772265220279	0.630975924454438	1	0.844915512781601	0.711195171136621	0.868263477449563	0.854121136400103	0.896376090874807	COG8g2-CC16	COG8g2	CC16	single	0.872920234908158	0.0215089362111653	NA	NA	NA	NA	NA	NA	NA	NA	NA	NA	NA	NA	NA
COG8g2-CC17	1345.62550948623	1145.99219884514	2369.37719667045	1164.19261729207	1672.69771081554	3221.85347321269	1011.31810363454	1315.61464239089	3230.90857268023	0.000153724298923935	0.000187821539521885	0.000396790712227486	0.00017690609152724	0.000214516413290093	0.000388933805959642	0.000160288171962794	0.000208679595382634	0.000444220570474564	1	0.803899458672052	0.734008841822056	1	0.813568716565643	0.641918337487616	1	0.864850962001468	0.794667862268843	0.898456332442933	0.866695327322865	0.926489483695567	COG8g2-CC17	COG8g2	CC17	single	0.897213714487122	0.0299164396046532	NA	NA	NA	NA	NA	NA	NA	NA	NA	NA	NA	NA	NA
COG8g2-CC19	1120.28532944755	1092.94956600041	1948.25827737164	1036.59235280305	1461.94863704509	2777.14371687532	941.165977629582	1145.32139781817	2746.47363191501	0.000127981429937253	0.000179128156642639	0.000326267506316727	0.000157516461552519	0.000187488735116609	0.000335249596073086	0.000149169458675425	0.000181668095032311	0.000377615168030131	1	0.920906969505975	0.724951879130293	1	0.798593430362984	0.621425674355415	1	0.809024197421138	0.725868545351474	0.911018128489229	0.856538724676715	0.896430762753268	COG8g2-CC19	COG8g2	CC19	single	0.887995871973071	0.0282021612079131	NA	NA	NA	NA	NA	NA	NA	NA	NA	NA	NA	NA	NA
COG8g2-CC20	1574.43201601697	1383.27826543013	2935.12800911449	1220.27215298359	2012.16844353974	3737.46753727245	1109.26119850198	1502.62779734757	3710.8080727459	0.000179863161153962	0.000226711363011084	0.000491534878807803	0.000185427715291635	0.000258052100300419	0.000451177400216307	0.000175811595874875	0.000238343167260085	0.000510202391034959	1	0.829334872345923	0.777131356852185	1	0.933704070558037	0.710427176375219	1	0.900570989865341	0.832115158675805	0.916150279619793	0.907603048196157	0.942526488932996	COG8g2-CC20	COG8g2	CC20	single	0.922093272249649	0.0182044238929374	NA	NA	NA	NA	NA	NA	NA	NA	NA	NA	NA	NA	NA
COG8g2-CC23	1026.52696964208	1029.75341844708	2255.64151002536	932.42295093492	1473.50053998673	2466.0690058948	806.184278228353	1079.69120061997	2598.77307990514	0.000117270472075838	0.000168770671018146	0.000377743823377115	0.000141687292506519	0.000188970217855356	0.000297697462717125	0.000127775626440347	0.000171257992746345	0.000357307684238101	1	0.946906646536875	0.915990591500481	1	0.894826760506407	0.613466861716704	1	0.8903599029462	0.801830916642681	0.972035199250265	0.866440391169836	0.932051239016738	COG8g2-CC23	COG8g2	CC23	single	0.923508943145613	0.0533131689871087	NA	NA	NA	NA	NA	NA	NA	NA	NA	NA	NA	NA	NA
COG8g2-CC25	1458.98862203326	1155.78390849566	2484.19180441672	1105.56145178422	1700.86872691612	3775.58292040376	890.514844182035	1251.2870836271	3481.43343749966	0.00016667490433181	0.000189426344496095	0.000416018283947929	0.000167996732218807	0.000218129227066043	0.000455778590540486	0.000141141541881517	0.000198476114437495	0.000478665462945115	1	0.747771700466039	0.709781242909571	1	0.871143153124901	0.792136386964305	1	0.934149002621457	0.972446451096236	0.881834692675646	0.926534689590102	0.985258169461765	COG8g2-CC25	COG8g2	CC25	single	0.931209183909171	0.0518699533495693	NA	NA	NA	NA	NA	NA	NA	NA	NA	NA	NA	NA	NA
COG8g2-CC27	1226.96246593317	929.260878743107	1829.0601959689	1045.90226735564	1522.20836667145	2407.95965147128	934.146675362687	1107.42287637663	2458.89085970554	0.000140168229237547	0.000152300520927521	0.000306305850704271	0.000158931159233546	0.000195216790808737	0.000290682651967442	0.000148056939157806	0.000175656723719471	0.000338075150027215	1	0.714908833328299	0.621423996880465	1	0.824108928224458	0.534019282419757	1	0.788131660580469	0.654746134078405	0.843804715724879	0.822688562029594	0.867932138136102	COG8g2-CC27	COG8g2	CC27	single	0.844808471963525	0.0226384835990911	NA	NA	NA	NA	NA	NA	NA	NA	NA	NA	NA	NA	NA
COG8g2-CC28	1159.7962517608	1113.09409845683	1947.86924973737	1046.11308160055	1505.4638223305	2595.51822397383	815.963515867292	1008.68372452115	2499.33025041257	0.000132495158897967	0.000182429729814538	0.000326202357317956	0.000158963193729858	0.000193069373752461	0.000313324237020977	0.000129325580029334	0.000159994959557148	0.00034363519878917	1	0.905929633388989	0.700115027145081	1	0.814879344634889	0.575498621178687	1	0.821834992337566	0.761906480951847	0.900515269847216	0.839882948891796	0.910214808990495	COG8g2-CC28	COG8g2	CC28	single	0.883537675909836	0.0381158977089967	NA	NA	NA	NA	NA	NA	NA	NA	NA	NA	NA	NA	NA
COG8g2-CC30	1114.17776871397	960.015893888763	1940.01449018002	988.753481239465	1271.31386822037	2556.75715236124	679.082623266991	1000.12951128197	2653.88513822974	0.000127283702014227	0.000157341091272151	0.000324886950195984	0.000150247056416561	0.000163040631557762	0.000308645100855815	0.000107630736465586	0.000158638111054516	0.000364885091471471	1	0.813332676875441	0.725841480438113	1	0.72805867002346	0.599791479270568	1	0.979115624072163	0.972094011023991	0.897032510075642	0.837143497699365	0.990576511814568	COG8g2-CC30	COG8g2	CC30	single	0.908250839863191	0.0773292353999165	NA	NA	NA	NA	NA	NA	NA	NA	NA	NA	NA	NA	NA
COG8g2-CC32	1228.08958958467	1175.31565438398	2268.40130100193	1110.57173705109	1628.57221576799	3099.106063746	917.278786226579	1145.41458496388	2774.17213211201	0.000140296991877603	0.000192627485468949	0.000379880657713404	0.000168758075291107	0.00020885750500616	0.000374116056632277	0.000145383474592324	0.00018168287615076	0.000381423460119496	1	0.903376434497972	0.769982999415476	1	0.830351593355321	0.647274742679814	1	0.830159830657325	0.752282254986552	0.923702872301002	0.871098045845973	0.908231992198493	COG8g2-CC32	COG8g2	CC32	single	0.901010970115156	0.0270356119134921	NA	NA	NA	NA	NA	NA	NA	NA	NA	NA	NA	NA	NA
COG8g2-CC34	1319.71162353556	1322.9972805199	2439.2299804182	1148.82999917825	1562.05055566607	3279.83890150175	910.735606543096	1188.83324649741	3085.25257823495	0.000150763895808745	0.000216831655800908	0.000408488695922649	0.000174571649025394	0.000200326383190845	0.000395933656667369	0.000144346417798304	0.000188569838661611	0.000424194194769403	1	0.946289881364564	0.770486451041787	1	0.769911731139096	0.662209768371054	1	0.867818655024985	0.842649893746419	0.929202878930258	0.868043377209906	0.941374746719941	COG8g2-CC34	COG8g2	CC34	single	0.912873667620035	0.0392982797977819	NA	NA	NA	NA	NA	NA	NA	NA	NA	NA	NA	NA	NA
COG8g2-CC35	1273.10067555407	1067.88521755868	1952.43552538419	934.878498196296	1485.73367356685	2471.9925330405	900.078616594492	1138.71902063924	2275.90776375521	0.000145439059700837	0.00017502025388712	0.000326967054373652	0.000142060427726687	0.000190539065544893	0.000298412535570883	0.000142657345456626	0.000180620842019257	0.00031291663704496	1	0.791782890107412	0.63930080494647	1	0.899885832131534	0.613325216959851	1	0.841078413524742	0.628959926734154	0.862563119672945	0.867031819492066	0.865479773095669	COG8g2-CC35	COG8g2	CC35	single	0.865024904086894	0.00226881001401858	NA	NA	NA	NA	NA	NA	NA	NA	NA	NA	NA	NA	NA
COG8g2-CC36	1149.13190369729	1128.93689097141	2237.37544069843	1034.13479370652	1666.61591342428	3108.87225450135	912.157251410414	1196.88088225826	2910.8489892937	0.000131276863452475	0.000185026272516498	0.000374684873258065	0.000157143020621863	0.0002137364484738	0.000375295005883626	0.000144571740430366	0.000189846335076479	0.000400215286041563	1	0.927350839134252	0.811634095803427	1	0.912556983634585	0.697307866372995	1	0.872331531983873	0.79377738797207	0.939737264867347	0.900360644198859	0.927203022586191	COG8g2-CC36	COG8g2	CC36	single	0.922433643884132	0.0201169031841447	NA	NA	NA	NA	NA	NA	NA	NA	NA	NA	NA	NA	NA
COG8g2-CC11	934.343041003164	737.506558046428	1449.26398496287	642.422815280267	919.213395543678	1961.29860556175	579.379881821461	717.639396107177	1909.65960596175	0.000106739377278532	0.000120873089083293	0.000242702803760901	9.76200223838441e-05	0.000117885233766535	0.000236762887458014	9.18284185711972e-05	0.000113830215919555	0.000262560843332325	1	0.745081564393022	0.646595150695209	1	0.810208896035932	0.708144034852585	1	0.823461344980594	0.819863049675584	0.858374381980642	0.890488559182006	0.928563500366905	COG8g2-CC11	COG8g2	CC11	single	0.892475480509851	0.0351367183617441	NA	NA	NA	NA	NA	NA	NA	NA	NA	NA	NA	NA	NA
COG8g2-CC14	1424.14505474667	1348.71276504898	2766.39355137694	1380.49421319473	1960.8151573712	3545.91266962151	1037.92148224891	1343.08534948108	3586.75507790662	0.000162694374150581	0.000221046276021421	0.000463277552048229	0.000209774423926778	0.000251466258346846	0.000428053392763763	0.000164504656282423	0.000213036932140484	0.000493146231475833	1	0.893942383267255	0.809750147968951	1	0.804273360340453	0.595788728592553	1	0.860279288120669	0.859579369867603	0.934942378243229	0.846940420943503	0.945287754063779	COG8g2-CC14	COG8g2	CC14	single	0.909056851083504	0.0540425283477767	NA	NA	NA	NA	NA	NA	NA	NA	NA	NA	NA	NA	NA
COG8g2-CC15	1179.06850552769	1124.50345581828	2228.40268352292	1079.86291203223	1726.01188688201	3063.48373767429	926.843849101114	1122.84194556712	3067.00953522352	0.000134696821751497	0.000184299657957804	0.000373182239268289	0.000164091684069595	0.000221353731087174	0.000369815821698752	0.000146899482698338	0.000178102458979761	0.000421685942124232	1	0.900256036363554	0.787854341330812	1	0.90505875911593	0.658030148090634	1	0.805401458917792	0.823108936389772	0.928976242342916	0.885081280615385	0.926989299062272	COG8g2-CC15	COG8g2	CC15	single	0.913682274006858	0.0247891025076426	NA	NA	NA	NA	NA	NA	NA	NA	NA	NA	NA	NA	NA
COG8g2-CC2	1331.78513047642	1212.91977040081	2185.62616438883	918.583988934901	1483.71103790102	2799.77432891956	851.634240375688	1144.50870794546	2768.43210867344	0.000152143173607027	0.000198790584109375	0.000366018616052163	0.000139584378743063	0.000190279671067564	0.000337981504940681	0.000134979187142161	0.000181539188140928	0.000380634259054514	1	0.859690643261693	0.684121151434394	1	0.914601849542751	0.70697326981282	1	0.893441956376562	0.808592160081329	0.888776893111433	0.904020689175853	0.934524239919746	COG8g2-CC2	COG8g2	CC2	single	0.909107274069011	0.0232939894480633	NA	NA	NA	NA	NA	NA	NA	NA	NA	NA	NA	NA	NA
COG8g2-CC22	1133.40980876318	1024.38577894945	1938.87396942381	1061.15225605108	1484.90173391332	2571.28560528541	690.098207655341	985.251620895917	2519.1197439665	0.000129480770851434	0.000167890945732878	0.000324695951462728	0.0001612484870158	0.000190432372799757	0.000310398938060855	0.000109376643988021	0.000156278216260196	0.000346356074331817	1	0.853141092044581	0.713105706521021	1	0.792358336725503	0.56204547369748	1	0.949153852083463	0.90800172807692	0.898153639888938	0.830812411577248	0.970142654352933	COG8g2-CC22	COG8g2	CC22	single	0.899702901939706	0.0696780402828555	NA	NA	NA	NA	NA	NA	NA	NA	NA	NA	NA	NA	NA
COG8g2-CC26	1281.31260874445	1151.47992299078	2326.00140641483	1179.63371996161	1739.59585606011	3222.16375531166	944.063745080312	1277.67126435646	3192.11847243253	0.000146377191197008	0.00018872094599127	0.000389526731324342	0.000179252460230808	0.000223095817734084	0.000388971262410928	0.000149628738347945	0.000202661109026109	0.000438887284164173	1	0.8482923623246	0.756739095883001	1	0.835031396809942	0.633576802216138	1	0.899742351856118	0.841058965023582	0.912177482352795	0.866457535788166	0.945063132104791	COG8g2-CC26	COG8g2	CC26	single	0.90789938341525	0.0394770381483034	NA	NA	NA	NA	NA	NA	NA	NA	NA	NA	NA	NA	NA
COG8g2-CC7	1339.31467382443	1193.88142088156	2558.52904521984	1076.54796789175	1656.56529963347	3204.02714318777	786.402035585039	1141.08244979118	2894.21966585319	0.000153003348866956	0.000195670307967649	0.000428467262846158	0.000163587958309087	0.000212447499724826	0.000386781857573246	0.000124640253406654	0.000180995723404163	0.000397928905174023	1	0.841439418356177	0.796340902737498	1	0.871318215601637	0.690337775790057	1	0.964656628640053	0.915452097168959	0.923852566006272	0.892558208731392	0.974026128245364	COG8g2-CC7	COG8g2	CC7	single	0.930145634327676	0.0410969282204539	NA	NA	NA	NA	NA	NA	NA	NA	NA	NA	NA	NA	NA
GET2g2-CC8	197.296031497344	141.240046673076	44.4188833957949	132.849063534095	158.309380695207	105.680065614455	131.587268000281	142.349997328328	68.648717715421	2.2539104608669e-05	2.31484324544384e-05	7.43866379896561e-06	2.01872166545225e-05	2.03025091248281e-05	1.27574237857903e-05	2.08558341490595e-05	2.25792104222937e-05	9.4385748961612e-06	1	0.675746475513931	0.0938513633602512	1	0.674760686807349	0.184515738067503	1	0.719190511766859	0.129767913555243	0.370088594071293	0.537016700619301	0.45734935662571	GET2g2-CC8	GET2g2	CC8	single	0.454818217105434	0.0834928331617696	NA	NA	NA	NA	NA	NA	NA	NA	NA	NA	NA	NA	NA
GET2g2-CC17	151.741404876802	119.389918712166	73.7496857903199	104.81446578459	158.757355248534	98.3688745003963	120.220007611395	152.622434197947	78.4520923134803	1.73349426850011e-05	1.95673219752362e-05	1.23505832639971e-05	1.59271903996412e-05	2.0359959968339e-05	1.18748357321338e-05	1.90541879791636e-05	2.42085993789641e-05	1.07864498231552e-05	1	0.742690455063589	0.202603700035659	1	0.857658209840522	0.217688413907693	1	0.843999094781441	0.162321685000444	0.571165524645315	0.605471574622245	0.531082721980785	GET2g2-CC17	GET2g2	CC17	single	0.569239940416115	0.0372317909224905	NA	NA	NA	NA	NA	NA	NA	NA	NA	NA	NA	NA	NA
GET2g2-CC19	213.481996660443	179.945390589188	48.8322269068234	115.443267070023	129.853897574887	124.585014256266	126.040465899189	151.383659957539	96.6876823268663	2.43881897587079e-05	2.94920160227857e-05	8.17774988348874e-06	1.75423008762901e-05	1.66532136556356e-05	1.50395802177522e-05	1.99766975392943e-05	2.40121080212904e-05	1.32936777488178e-05	1	0.795653095870756	0.0953534854813166	1	0.636924565801944	0.250320279587194	1	0.79848977107713	0.190813858185639	0.392802813826374	0.605768798579631	0.564679524365456	GET2g2-CC19	GET2g2	CC19	single	0.521083712257153	0.112978200510178	NA	NA	NA	NA	NA	NA	NA	NA	NA	NA	NA	NA	NA
GET2g2-CC20	148.68016958387	174.886883728524	91.5605938761233	110.089219189478	150.867695633316	96.3640849705112	96.9043364387463	134.317872887555	77.6478122842059	1.69852270725e-05	2.86629558012507e-05	1.53333092371833e-05	1.67287210009941e-05	1.9348144461094e-05	1.16328227329428e-05	1.53587866045432e-05	2.13051743752962e-05	1.06758686273744e-05	1	1.11032080598427	0.256712402847826	1	0.775984567911461	0.203034223221696	1	0.921490685193402	0.19931260930598	0.675929002586934	0.576734596613548	0.591930701979071	GET2g2-CC20	GET2g2	CC20	single	0.614864767059851	0.0534262206219974	NA	NA	NA	NA	NA	NA	NA	NA	NA	NA	NA	NA	NA
GET2g2-CC23	171.976108334274	124.312438695475	64.2464137712989	109.891131041063	124.211813406958	73.6702776076141	113.342541134871	131.954682900193	83.4561830389628	1.96465558203089e-05	2.03740947285971e-05	1.07591059431983e-05	1.66986203118182e-05	1.59296402021902e-05	8.89328509016933e-06	1.79641486282455e-05	2.09303309260939e-05	1.14744668272812e-05	1	0.682324170394159	0.155729924124188	1	0.640032279666853	0.155499322410232	1	0.773984419217285	0.183153125950208	0.496375131484116	0.488648582606524	0.550965815323058	GET2g2-CC23	GET2g2	CC23	single	0.511996509804566	0.0339688087638444	NA	NA	NA	NA	NA	NA	NA	NA	NA	NA	NA	NA	NA
GET2g2-CC25	236.590431309664	179.375438278211	92.6261477958625	131.890295240878	172.279659639051	130.291454427691	154.64148165738	167.904100198183	99.3593970946514	2.70280980323236e-05	2.93986041124694e-05	1.55117535555148e-05	2.00415260283204e-05	2.20941383668114e-05	1.57284468942806e-05	2.45097959933651e-05	2.66325400793401e-05	1.36610142523408e-05	1	0.715665506681427	0.163202845025666	1	0.739644076774849	0.229140538566505	1	0.721831209656547	0.159820214123481	0.513448189198322	0.601115965457785	0.509258031325532	GET2g2-CC25	GET2g2	CC25	single	0.54127406199388	0.0518669395028012	NA	NA	NA	NA	NA	NA	NA	NA	NA	NA	NA	NA	NA
GET2g2-CC27	124.06334720877	124.34433533499	59.883302036436	109.522143645589	123.919370360422	80.9680965929878	127.033667930705	102.723599601966	60.0941929138995	1.41730005394342e-05	2.0379322404619e-05	1.00284319858236e-05	1.66425504510524e-05	1.58921356172143e-05	9.77425889508779e-06	2.01341144167826e-05	1.62937675748496e-05	8.26240546827848e-06	1	0.94607768204112	0.201211845450115	1	0.640676628667569	0.171478956600641	1	0.5375907005025	0.117669099964365	0.59730380827939	0.512942811679739	0.399681326341722	GET2g2-CC27	GET2g2	CC27	single	0.503309315433617	0.0991628182800587	NA	NA	NA	NA	NA	NA	NA	NA	NA	NA	NA	NA	NA
GET2g2-CC28	173.478967907096	201.151607118883	63.4118149685614	102.539712379703	194.942154879611	131.595348727656	126.856052026453	150.952375617538	96.2927524415041	1.98182425433864e-05	3.29675931166399e-05	1.06193388120603e-05	1.55815278966588e-05	2.50005076191723e-05	1.58858496367922e-05	2.01059633053748e-05	2.39436987480381e-05	1.32393784781865e-05	1	1.09451309926417	0.152375327703094	1	1.07650310429873	0.297678372255024	1	0.791095869374769	0.188812686780205	0.54535055179572	0.708967118645688	0.561003457331446	GET2g2-CC28	GET2g2	CC28	single	0.605107042590951	0.0902853250063337	NA	NA	NA	NA	NA	NA	NA	NA	NA	NA	NA	NA	NA
GET2g2-CC30	172.764428827841	115.966912816046	61.317462950697	83.247808140794	149.441804160045	70.1243028997689	86.4764046058187	129.32443970274	60.0546686086273	1.97366135773495e-05	1.90063109684863e-05	1.02686055349817e-05	1.26500066635474e-05	1.9165279904869e-05	8.4652242083119e-06	1.37060186724301e-05	2.05131281461029e-05	8.25697123544871e-06	1	0.633612962843498	0.147952104584192	1	1.01648485756314	0.195386515237105	1	0.99422192631753	0.172741987737107	0.475191401506145	0.598299041035016	0.565304485041503	GET2g2-CC30	GET2g2	CC30	single	0.546264975860888	0.063724013605325	NA	NA	NA	NA	NA	NA	NA	NA	NA	NA	NA	NA	NA
GET2g2-CC32	188.521217586784	136.170391998209	68.6182130437779	90.1654665458579	158.473639844547	107.81135991312	123.967085511685	130.869313441977	76.2748422390429	2.15366696019903e-05	2.23175451701817e-05	1.14912347699128e-05	1.37011865909781e-05	2.03235746666404e-05	1.30147081129926e-05	1.96480785311879e-05	2.07581722619356e-05	1.04870977219195e-05	1	0.681815293090288	0.151729653678196	1	0.995218448040958	0.27734677984933	1	0.701829774985575	0.153046601344602	0.489857091679635	0.682449685951876	0.495321235080604	GET2g2-CC32	GET2g2	CC32	single	0.555876004237372	0.109650065630852	NA	NA	NA	NA	NA	NA	NA	NA	NA	NA	NA	NA	NA
GET2g2-CC34	121.351018290997	133.067085309288	54.3826519633725	99.2311970254961	125.35046165868	86.0948103088388	103.127970765798	132.998521270628	82.6043290344007	1.38631440017895e-05	2.18089310273376e-05	9.10725874955204e-06	1.50787790290083e-05	1.60756670290216e-05	1.03931424955214e-05	1.63451972755901e-05	2.10959020301e-05	1.13573446421883e-05	1	1.03507425296507	0.186813499396863	1	0.715285343955521	0.201246150170224	1	0.857374763583812	0.199239341818366	0.589293184066604	0.565178917120971	0.583544224687437	GET2g2-CC34	GET2g2	CC34	single	0.579338775291671	0.012595190393423	NA	NA	NA	NA	NA	NA	NA	NA	NA	NA	NA	NA	NA
GET2g2-CC35	177.107086703721	173.951063708326	66.4519455216643	122.770604858621	164.539306743741	82.428406146805	115.657513674612	154.88913237526	95.0766695365711	2.0232718944504e-05	2.85095802747103e-05	1.11284580730734e-05	1.86557340575585e-05	2.11014708154869e-05	9.95054368189375e-06	1.83310586194793e-05	2.45681375318967e-05	1.30721781289282e-05	1	0.927118903273239	0.156409475519374	1	0.758886604058452	0.155733249170908	1	0.890322709711006	0.204479074660257	0.532716567109659	0.508613439251121	0.594298211450136	GET2g2-CC35	GET2g2	CC35	single	0.545209405936972	0.0441873659904413	NA	NA	NA	NA	NA	NA	NA	NA	NA	NA	NA	NA	NA
GET2g2-CC36	187.585192394834	144.127149120419	95.6508872911795	131.036216905675	180.96384973235	125.147061232615	140.163357874032	152.778737840623	93.9728215289484	2.14297380557367e-05	2.36216119638311e-05	1.60182953338083e-05	1.99117436728109e-05	2.32078490505162e-05	1.51074290729087e-05	2.22150956549219e-05	2.42333918826802e-05	1.29204090582062e-05	1	0.725256332953068	0.212560101423646	1	0.781991620596994	0.22152775553345	1	0.724650807720909	0.166769465245556	0.580290828062731	0.599168721923277	0.520226972250766	GET2g2-CC36	GET2g2	CC36	single	0.566562174078925	0.0412226505151554	NA	NA	NA	NA	NA	NA	NA	NA	NA	NA	NA	NA	NA
GET2g2-CC11	126.664982193017	76.6423240386297	51.8537970955874	94.7087572984458	128.449765658909	111.830453747458	101.750759425428	116.024907019097	63.2007076097072	1.44702113987631e-05	1.25612367239298e-05	8.683760909901e-06	1.43915670295534e-05	1.64731396706865e-05	1.3499882710315e-05	1.61269171050276e-05	1.84035886124313e-05	8.68952301101183e-06	1	0.571158159717496	0.170653537859267	1	0.767970958612621	0.27388533996934	1	0.758078056801898	0.154501622383066	0.498538090582847	0.649528723292634	0.506528244788093	GET2g2-CC11	GET2g2	CC11	single	0.551531686221191	0.0849619037989511	NA	NA	NA	NA	NA	NA	NA	NA	NA	NA	NA	NA	NA
GET2g2-CC22	162.154335182832	73.7624516608908	55.7026922349196	94.8402791670376	104.581671487323	54.1961941224312	100.129708213154	120.36212531943	50.5343262182921	1.85245161582696e-05	1.20892421814202e-05	9.32832094271072e-06	1.44115525709297e-05	1.34121574497793e-05	6.54242417410309e-06	1.58699897005446e-05	1.90915476323726e-05	6.94801066519043e-06	1	0.429389149333732	0.143198649022168	1	0.624402127381493	0.132548495885983	1	0.79914806687786	0.125537157753192	0.422364885797278	0.446332499661988	0.461282875178978	GET2g2-CC22	GET2g2	CC22	single	0.443326753546081	0.0196323293743635	NA	NA	NA	NA	NA	NA	NA	NA	NA	NA	NA	NA	NA
GET2g2-CC26	168.958852651701	145.899211939792	66.160178959051	99.1812418609711	160.731679646363	99.2750446417104	126.243536230019	138.948530146448	83.9289514540105	1.9301864439826e-05	2.3912042882296e-05	1.10795970211707e-05	1.50711880403897e-05	2.06131587296902e-05	1.19842262444083e-05	2.00088830326536e-05	2.20396779692859e-05	1.15394681884496e-05	1	0.815110112140603	0.163232645102989	1	0.917642586375226	0.232171756498078	1	0.731720397981657	0.165367975258445	0.528459759019227	0.629169012543783	0.519257760547616	GET2g2-CC26	GET2g2	CC26	single	0.558962177370209	0.0609747404486888	NA	NA	NA	NA	NA	NA	NA	NA	NA	NA	NA	NA	NA
GET2g2-CC7	177.592450478562	130.380526272503	78.4229419986031	127.41392775889	168.723976965712	105.392500723806	152.714862044883	129.075430692444	73.3934973303485	2.02881669168295e-05	2.13686194311382e-05	1.31331959530666e-05	1.93613149844468e-05	2.16381370887858e-05	1.27227096970491e-05	2.42044377340351e-05	2.04736309424075e-05	1.00909389788659e-05	1	0.692998854056014	0.184081408815925	1	0.749827766906458	0.191863182291188	1	0.561904661189703	0.119543245295247	0.539502040906231	0.55880221193808	0.408675393537833	GET2g2-CC7	GET2g2	CC7	single	0.502326548794048	0.0816763632336949	NA	NA	NA	NA	NA	NA	NA	NA	NA	NA	NA	NA	NA
IMP4g6-CC5	839.548334636023	847.073666964352	1759.20206612442	649.889489954911	1079.29191088216	2350.39574039712	685.636203580628	883.46585986361	2138.1533159238	9.59100271545496e-05	0.000138830508949383	0.000294606971718341	9.87546286455375e-05	0.000138414626933739	0.000283733685726072	0.000108669441700377	0.000140133206358714	0.000293976652200289	1	0.952400825364226	0.873496804527321	1	0.940374897627642	0.838880918059625	1	0.856636127164489	0.775700129964802	0.960959469226833	0.949503049463911	0.919420336876051	IMP4g6-CC5	IMP4g6	CC5	single	0.943294285188932	0.0214542873216671	NA	NA	NA	NA	NA	NA	NA	NA	NA	NA	NA	NA	NA
IMP4g6-CC16	832.434114953558	811.352981169882	1504.62470037212	598.843425569778	864.049523659674	2153.50894771024	599.716260104159	865.081468237048	1827.62744046853	9.509729848274e-05	0.000132976093705147	0.00025197385512728	9.0997871212024e-05	0.000110810700296897	0.000259966022094076	9.50516189545015e-05	0.00013721711886442	0.000251282165977976	1	0.920034795500344	0.753476332901726	1	0.817009239849433	0.834127102313688	1	0.95898439610008	0.75803735706495	0.920448204386962	0.931922057050718	0.92670939925606	IMP4g6-CC16	IMP4g6	CC16	single	0.926359886897913	0.00574490582201071	NA	NA	NA	NA	NA	NA	NA	NA	NA	NA	NA	NA	NA
IMP4g6-CC14	790.02578626876	967.081184170547	1797.54674094691	610.031696404725	1019.92877828874	2301.12160086573	621.441247426934	931.046557377086	1918.77901643009	9.02525697304623e-05	0.000158499051770688	0.000301028410590264	9.26979964618838e-05	0.000130801556022441	0.000277785439232968	9.84949059789974e-05	0.000147680340895839	0.000263814679406453	1	1.15548936696804	0.948484468818685	1	0.94671457677281	0.874955581903241	1	0.996028301976527	0.76802197686357	1.00355135740683	0.960683087481544	0.93430354919026	IMP4g6-CC14	IMP4g6	CC14	single	0.966179331359543	0.034949553048278	NA	NA	NA	NA	NA	NA	NA	NA	NA	NA	NA	NA	NA
IMP4g6-CC15	719.896126889114	741.384309638837	1430.53016276839	389.77190482847	872.117848998082	1731.6112512751	523.31232042133	788.035445968194	1614.22763224382	8.22409553207248e-05	0.000121508630297887	0.000239565520823539	5.92281923507794e-05	0.000111845428928174	0.000209035624990541	8.29420287291278e-05	0.000124996266165725	0.000221941631445268	1	0.972115437905248	0.828358782169309	1	1.26696979856947	1.0304779550424	1	1.00111772128269	0.767277707661044	0.950201597188202	1.03463993024184	0.934650170146032	IMP4g6-CC15	IMP4g6	CC15	single	0.973163899192023	0.0538046328487625	NA	NA	NA	NA	NA	NA	NA	NA	NA	NA	NA	NA	NA
IMP4g6-CC2	691.524912921102	741.188518943034	1390.271957692	511.704675725843	842.861886355974	1883.04573589446	574.919572594591	885.574815926531	1690.17249668343	7.89998269784724e-05	0.000121476541327345	0.000232823630217134	7.77566124834497e-05	0.000108093475342805	0.000227316403724348	9.11214849073041e-05	0.000140467723841045	0.000232383360218173	1	1.01173119137	0.838075666173338	1	0.93269285418952	0.853572315539217	1	1.024043769431	0.731261483328171	0.957678829727039	0.952850839058307	0.925371053947061	IMP4g6-CC2	IMP4g6	CC2	single	0.945300240910802	0.0174271840310236	NA	NA	NA	NA	NA	NA	NA	NA	NA	NA	NA	NA	NA
DIP2g5-CC5	512.370635696787	497.698341030065	662.817860859637	321.084345980963	648.345165232055	1044.33580685489	378.066725057267	550.856983666818	831.969916440042	5.85332369269453e-05	8.15698996240611e-05	0.000110999621105991	4.87907034062748e-05	8.31475278050946e-05	0.000126069513538424	5.99214273151079e-05	8.73755952247418e-05	0.000114388303656666	1	0.91690902533982	0.539263802006654	1	1.14337518666012	0.75443160539173	1	0.968658648771142	0.547378745807784	0.837378405069	0.945760411956182	0.84738578305324	DIP2g5-CC5	DIP2g5	CC5	single	0.876841533359474	0.0598948726837339	NA	NA	NA	NA	NA	NA	NA	NA	NA	NA	NA	NA	NA
DIP2g5-CC16	511.294539902819	515.53278587103	640.141642807228	332.052837644711	594.50196348237	868.029308408144	341.722349102383	516.227974050013	729.294982892328	5.84103037108785e-05	8.44928627034991e-05	0.000107202119921171	5.04574318851893e-05	7.62423646995828e-05	0.000104786249719497	5.41610502764683e-05	8.18828259270364e-05	0.000100271433269285	1	0.951764323822849	0.521910727718333	1	1.0137893308493	0.606353698571508	1	1.00431166694664	0.530858292039884	0.833585348687768	0.877915574471698	0.843968649959741	DIP2g5-CC16	DIP2g5	CC16	single	0.851823191039735	0.0231853960759041	NA	NA	NA	NA	NA	NA	NA	NA	NA	NA	NA	NA	NA
DIP2g5-CC14	450.356278763196	440.746465706416	700.422675011814	358.497609665347	582.447999815877	883.186682278362	380.341353773309	513.604295112111	756.255734790366	5.14487149142238e-05	7.22358143547846e-05	0.000117297158286475	5.44758745294841e-05	7.46964947943718e-05	0.000106616008632096	6.0281943039565e-05	8.1466664353933e-05	0.000103978291671235	1	0.923797756161462	0.648328739756034	1	0.919967558859617	0.571432694909705	1	0.897750085236403	0.494588365246337	0.883767340301901	0.852083254927816	0.813573912949533	DIP2g5-CC14	DIP2g5	CC14	single	0.849808169393083	0.0351519746459684	NA	NA	NA	NA	NA	NA	NA	NA	NA	NA	NA	NA	NA
DIP2g5-CC15	439.268566065607	480.857739157641	583.617399347977	311.371929884027	513.205097243144	792.628932079648	306.691201656481	464.802879427047	718.126553890572	5.01820542801238e-05	7.88098216991492e-05	9.77362168763397e-05	4.73148431873776e-05	6.58163851310089e-05	9.56841115930888e-05	4.86088124932397e-05	7.37259024688634e-05	9.87358757656109e-05	1	1.03331032836674	0.553846484295997	1	0.933282498646723	0.59045839282732	1	1.00755287997402	0.582436296060942	0.857721324603981	0.861831765103879	0.867258537274495	DIP2g5-CC15	DIP2g5	CC15	single	0.862270542327452	0.00478372244905563	NA	NA	NA	NA	NA	NA	NA	NA	NA	NA	NA	NA	NA
DIP2g5-CC2	497.021254735212	419.730032816763	644.481730816126	315.325944744632	408.694796182973	792.321306830455	314.452792912802	374.525285224237	698.578232030163	5.67797231814045e-05	6.87913417095337e-05	0.000107928938181514	4.79156795991882e-05	5.24133806369304e-05	9.56469758698249e-05	4.98389805971499e-05	5.9406290005351e-05	9.60481591393718e-05	1	0.797148751851029	0.540538893262309	1	0.733906985469487	0.582828079783317	1	0.791819226952898	0.552596786510179	0.821861923788279	0.830972394143392	0.826543471013334	DIP2g5-CC2	DIP2g5	CC2	single	0.826459262981668	0.00455581889096736	NA	NA	NA	NA	NA	NA	NA	NA	NA	NA	NA	NA	NA
PWP2g2_BC1-CC5	779.97499354886	744.00036969455	1324.96072590614	531.101077460381	876.375809602326	1794.09730044941	558.439774132186	844.671856177459	1570.96134161483	8.9104366865992e-05	0.000121937387515991	0.000221886203194883	8.07040127414333e-05	0.000112391494383305	0.000216578778993914	8.85095305080295e-05	0.000133979795829788	0.000215992909631212	1	0.900402638016396	0.70813102881797	1	0.934361247570832	0.78355168359665	1	1.00556937287039	0.699741961339462	0.90262530635713	0.931899885412185	0.91238650447535	PWP2g2_BC1-CC5	PWP2g2_BC1	CC5	single	0.915637232081555	0.0149055582649554	NA	NA	NA	NA	NA	NA	NA	NA	NA	NA	NA	NA	NA
PWP2g2_BC1-CC16	585.865029391158	561.225614486599	1028.13081370016	409.055977086786	655.125095029462	1275.09909820513	414.466792742381	667.272605050856	1141.17322299263	6.6929238686618e-05	9.19816548823064e-05	0.000172177211127205	6.21585234671908e-05	8.401702515246e-05	0.000153926660341294	6.56906311764848e-05	0.000105841157999636	0.000156900948672637	1	0.904241000646138	0.731546772396343	1	0.906865983481398	0.723036186757678	1	1.07032066570788	0.684873866929742	0.911155734314704	0.908596758596118	0.914256235343908	PWP2g2_BC1-CC16	PWP2g2_BC1	CC16	single	0.911336242751577	0.00283405305817134	NA	NA	NA	NA	NA	NA	NA	NA	NA	NA	NA	NA	NA
PWP2g2_BC1-CC14	724.5091713267	708.134362311412	1191.45702822467	413.261235368299	851.019135361313	1598.8329713035	513.303498223033	760.262674776977	1304.6675943382	8.27679496568708e-05	0.000116059154898009	0.000199528839680762	6.27975378325073e-05	0.000109139608058612	0.000193006974958039	8.13556872922447e-05	0.000120591016734702	0.000179379939109764	1	0.922605561506887	0.685528941789118	1	1.16604758772506	0.897381813943865	1	0.98466794770954	0.632229001875782	0.897409404627982	0.990908102527838	0.884891960638851	PWP2g2_BC1-CC14	PWP2g2_BC1	CC14	single	0.924403155931557	0.0579340361302049	NA	NA	NA	NA	NA	NA	NA	NA	NA	NA	NA	NA	NA
PWP2g2_BC1-CC15	440.272570609736	474.17109013032	854.984571319532	352.9440981327	605.188358775508	976.161954621139	299.98447594971	516.203555752569	943.679622260652	5.02967517896275e-05	7.77139183275385e-05	0.000143181059340875	5.3631984948929e-05	7.7612849739684e-05	0.000117839742682407	4.75458345839837e-05	8.18789527560741e-05	0.000129747373135382	1	1.01661784571848	0.809520678639554	1	0.970926289253138	0.641526781005285	1	1.14399089266209	0.782482365840776	0.949664485097615	0.886883929465942	0.9548459066417	PWP2g2_BC1-CC15	PWP2g2_BC1	CC15	single	0.930464773735086	0.0378309301063677	NA	NA	NA	NA	NA	NA	NA	NA	NA	NA	NA	NA	NA
PWP2g2_BC1-CC2	527.915187097207	535.983574405624	890.741110572583	310.878275965832	578.928870977091	1271.61667683214	359.611014636912	587.754044357789	978.686331668624	6.03090469493258e-05	8.78446294876664e-05	0.000149169072856387	4.72398294963973e-05	7.42451813911664e-05	0.000153506271453402	5.69963020998843e-05	9.32281172685885e-05	0.000134560477583815	1	0.958366470872942	0.703361575969912	1	1.0544753999361	0.948778157599861	1	1.08658322719331	0.67695422069326	0.908131326113436	0.993104977631573	0.913115946265092	PWP2g2_BC1-CC2	PWP2g2_BC1	CC2	single	0.938117416670034	0.0476857998243537	NA	NA	NA	NA	NA	NA	NA	NA	NA	NA	NA	NA	NA
PWP2g2_BC2-CC8	476.910711503205	495.552613122517	798.53197212987	421.765872974144	612.05052473097	1136.95474338929	331.317882712177	443.138369415014	1029.91008843617	5.44822941140111e-05	8.12182271437451e-05	0.000133727154293154	6.40898688234092e-05	7.84928935268244e-05	0.000137250231652937	5.25120014836692e-05	7.02895305725624e-05	0.000141603278684886	1	0.980837316059061	0.697985709692608	1	0.82170789098533	0.625274301463257	1	0.889190540824053	0.773220211467955	0.908900834067009	0.86134693331022	0.922919231166459	PWP2g2_BC2-CC8	PWP2g2_BC2	CC8	single	0.897722332847896	0.0322723741449808	NA	NA	NA	NA	NA	NA	NA	NA	NA	NA	NA	NA	NA
PWP2g2_BC2-CC17	550.297667572387	518.237656332759	752.613694230783	347.233225784991	617.388621329896	1071.05855923848	403.271819178886	422.206111698877	1174.80755704768	6.28660221961309e-05	8.49361754370772e-05	0.000126037392520549	5.27641834432003e-05	7.91774818590695e-05	0.00012929541498822	6.39162914892831e-05	6.69693067548112e-05	0.000161525363980394	1	0.888946411528052	0.570119299491199	1	1.00679016667301	0.715468930506786	1	0.696028459187761	0.724632185448414	0.847568830399306	0.918019918042624	0.878704652042827	PWP2g2_BC2-CC17	PWP2g2_BC2	CC17	single	0.881431133494919	0.0353045919585974	NA	NA	NA	NA	NA	NA	NA	NA	NA	NA	NA	NA	NA
PWP2g2_BC2-CC19	450.192687942391	419.101728780048	619.330339705318	323.369121423315	551.14242075508	885.683662420908	234.804566902392	324.30428312589	983.23587040449	5.14300262939045e-05	6.86883662865051e-05	0.000103716929048315	4.91378888183109e-05	7.06816865641283e-05	0.000106917437607163	3.72151894265908e-05	5.1440356775429e-05	0.000135185997819743	1	0.878749927042365	0.573475960494401	1	0.965087991497779	0.635300101626343	1	0.918219477623307	1.04159752010347	0.847692802531831	0.883779349314359	1.00025965169537	PWP2g2_BC2-CC19	PWP2g2_BC2	CC19	single	0.910577267847187	0.079735545362101	NA	NA	NA	NA	NA	NA	NA	NA	NA	NA	NA	NA	NA
PWP2g2_BC2-CC20	453.07657500598	343.477416468233	697.220332379227	331.436940222771	553.098623523047	894.707214100786	304.51671230611	328.978654980494	777.001038055514	5.17594816393188e-05	5.62939758377719e-05	0.000116760873976925	5.03638425563457e-05	7.09325613030242e-05	0.000108006737392925	4.82641682891352e-05	5.2181794272289e-05	0.000106830582364025	1	0.715600878970034	0.641489767586254	1	0.944937938089422	0.626150693628082	1	0.718219090133564	0.634686454124307	0.85177114796596	0.877766608660152	0.849555828119942	PWP2g2_BC2-CC20	PWP2g2_BC2	CC20	single	0.859697861582018	0.0156871484418048	NA	NA	NA	NA	NA	NA	NA	NA	NA	NA	NA	NA	NA
PWP2g2_BC2-CC23	378.755615646059	380.93553368863	644.925262316573	291.950173749307	578.580048781013	854.863648660031	271.515073249462	399.545155391658	859.801916875068	4.32690529930009e-05	6.24331461139884e-05	0.000108003214738326	4.43635901753285e-05	7.42004464184963e-05	0.000103196925376731	4.30335960516213e-05	6.33748809702364e-05	0.000118214950815684	1	0.949372595976218	0.709809172076637	1	1.12216400697603	0.67918322340374	1	0.978300511378946	0.787686182429078	0.909302222011863	0.917634809146527	0.938486712382799	PWP2g2_BC2-CC23	PWP2g2_BC2	CC23	single	0.92180791451373	0.0150331209619672	NA	NA	NA	NA	NA	NA	NA	NA	NA	NA	NA	NA	NA
PWP2g2_BC2-CC25	486.142029742576	419.382467585385	926.515125931776	436.184368130639	716.441008390188	1245.72448825343	339.654435475786	532.311049640872	1101.89344813208	5.55368801890275e-05	6.87343777643101e-05	0.000155160013029846	6.62808461461935e-05	9.18805319455291e-05	0.000150380633514784	5.38332977188971e-05	8.44338842678812e-05	0.000151500336552502	1	0.814313036087062	0.794475744292375	1	0.930062123316579	0.662446396958737	1	1.04190601925699	0.806958263324869	0.919503563792813	0.889869320725089	0.951707160778827	PWP2g2_BC2-CC25	PWP2g2_BC2	CC25	single	0.920360015098909	0.0309278151064331	NA	NA	NA	NA	NA	NA	NA	NA	NA	NA	NA	NA	NA
PWP2g2_BC2-CC27	409.681136723079	375.556720965725	666.122050739629	412.714685376745	476.458134879393	971.248921652107	262.782266639538	394.674323200449	867.63655393081	4.68019854566826e-05	6.15515896012705e-05	0.000111552961392062	6.27144862640693e-05	6.11037424851752e-05	0.000117246654068248	4.16494958337189e-05	6.26022814125186e-05	0.00011929214221992	1	0.865314253004425	0.677796217967191	1	0.653696926415732	0.545857730362603	1	0.998488746755642	0.821278680477152	0.887231047319355	0.801460776947934	0.95115900362278	PWP2g2_BC2-CC27	PWP2g2_BC2	CC27	single	0.879950275963357	0.0751142262893794	NA	NA	NA	NA	NA	NA	NA	NA	NA	NA	NA	NA	NA
PWP2g2_BC2-CC28	519.350128002072	544.509668835677	666.466123367029	363.02951134721	664.457670958541	1097.16630280159	274.638749105559	440.535856477125	1123.01242241041	5.93305743391088e-05	8.92420073961506e-05	0.000111610581944449	5.51645243300549e-05	8.52138885797958e-05	0.000132447074166219	4.35286809225227e-05	6.98767262989115e-05	0.000154404003614171	1	0.989668254085526	0.53494500248317	1	1.03639905313163	0.701018319605521	1	1.06639918961156	1.01711839952302	0.844174663500009	0.916310631440254	1.01159038067083	PWP2g2_BC2-CC28	PWP2g2_BC2	CC28	single	0.924025225203697	0.0839740543659535	NA	NA	NA	NA	NA	NA	NA	NA	NA	NA	NA	NA	NA
PWP2g2_BC2-CC30	357.212421003778	376.185651736751	599.2189498287	228.893873748299	443.155278913812	754.395927750787	267.795494424793	298.065610986204	790.304643556791	4.08079577851439e-05	6.16546677424532e-05	0.000100348950018111	3.47818049847522e-05	5.68327919315513e-05	9.10687223426063e-05	4.24440639468018e-05	4.72784424054761e-05	0.000108659707234693	1	0.994076853672591	0.699278677652202	1	1.09628476037181	0.764476261327739	1	0.739961225239821	0.734074318464701	0.910900581281059	0.944191800130274	0.888945200774963	PWP2g2_BC2-CC30	PWP2g2_BC2	CC30	single	0.914679194062099	0.0278164541412695	NA	NA	NA	NA	NA	NA	NA	NA	NA	NA	NA	NA	NA
PWP2g2_BC2-CC32	321.11321372418	353.381642174392	605.388907241958	335.770985377753	494.020526791204	895.176669240331	288.002986732162	352.20109555393	825.816313427982	3.66839832531178e-05	5.79172215472781e-05	0.000101382209644253	5.102242686403e-05	6.33560450365308e-05	0.000108063408801376	4.56468366354937e-05	5.58652813258042e-05	0.000113542239158399	1	1.03879558251045	0.785900527991359	1	0.833112111773235	0.618392804306737	1	0.813006592056997	0.71323924057112	0.944827508780068	0.860197021529631	0.8926571725378	PWP2g2_BC2-CC32	PWP2g2_BC2	CC32	single	0.8992272342825	0.0426960668745781	NA	NA	NA	NA	NA	NA	NA	NA	NA	NA	NA	NA	NA
PWP2g2_BC2-CC34	447.109243603652	452.978811982219	774.878543497522	339.058955338945	504.248619867794	1003.50790681933	283.530759619688	396.721834767789	785.474483398324	5.10777735193383e-05	7.42406256543741e-05	0.000129766003317767	5.15220537352657e-05	6.46677547539535e-05	0.000121140875199593	4.49380140544634e-05	6.29270527183756e-05	0.000107995604103079	1	0.95633164401415	0.722455805591528	1	0.842114446313446	0.686506126001744	1	0.930221297403452	0.689097481400054	0.914507462758869	0.887260979674947	0.899638364035683	PWP2g2_BC2-CC34	PWP2g2_BC2	CC34	single	0.900468935489833	0.0136422174449737	NA	NA	NA	NA	NA	NA	NA	NA	NA	NA	NA	NA	NA
PWP2g2_BC2-CC35	335.839059984798	424.224488180383	628.787676264524	263.803211830049	423.803376376707	763.226146752823	306.548318761661	349.311215777606	643.495112366604	3.83662643755524e-05	6.95279571302654e-05	0.00010530071372995	4.00864895069837e-05	5.43509922042262e-05	9.21346835082748e-05	4.85861663664343e-05	5.54068956230337e-05	8.84747307089392e-05	1	1.19236389019097	0.780484197426624	1	0.909674357197704	0.671076451086283	1	0.757554614120599	0.522149752770758	0.958977810381656	0.890519034943717	0.807446431466386	PWP2g2_BC2-CC35	PWP2g2_BC2	CC35	single	0.885647758930587	0.0758830461729619	NA	NA	NA	NA	NA	NA	NA	NA	NA	NA	NA	NA	NA
PWP2g2_BC2-CC36	468.73365592339	521.514936096627	870.745596601716	485.823661444484	775.918152025853	1138.68742406937	395.08598365511	514.805808617901	1130.61018078025	5.35481470371255e-05	8.54733027677117e-05	0.000145820499129501	7.38238362286701e-05	9.95082242912319e-05	0.000137459396376603	6.26188830800212e-05	8.16572455044889e-05	0.000155448626351539	1	1.05023116083865	0.774384136519496	1	0.904354842151489	0.543656643300628	1	0.866267800668459	0.711819747146712	0.942438038811122	0.83779789782111	0.899463894629685	PWP2g2_BC2-CC36	PWP2g2_BC2	CC36	single	0.893233277087305	0.0525975781079502	NA	NA	NA	NA	NA	NA	NA	NA	NA	NA	NA	NA	NA
PWP2g2_BC2-CC11	388.684989302355	245.316135419258	443.163085877565	258.675469095308	376.481935700219	668.274681419257	239.53678769909	366.918910997177	738.752412001456	4.44033849399707e-05	4.02059056513967e-05	7.42148598059403e-05	3.93072980638441e-05	4.82822173981134e-05	8.06723885589009e-05	3.79652195289899e-05	5.81997854219516e-05	0.000101571743835051	1	0.595761771392327	0.47528828253663	1	0.824120118838053	0.599236970979256	1	1.01835272711644	0.767141457674424	0.756567595874509	0.851170939417467	0.936569730253429	PWP2g2_BC2-CC11	PWP2g2_BC2	CC11	single	0.848102755181802	0.0900402821581523	NA	NA	NA	NA	NA	NA	NA	NA	NA	NA	NA	NA	NA
PWP2g2_BC2-CC22	381.620194079674	379.388383648075	581.807707403482	348.108459988912	553.007661986557	803.065002831179	231.658181019279	384.217493256913	890.556687242448	4.35963025199426e-05	6.21795771082124e-05	9.74331545540645e-05	5.28971805605904e-05	7.09208958703347e-05	9.69439270224384e-05	3.67165051454717e-05	6.0943644474854e-05	0.000122443452282093	1	0.938419379164447	0.635534923700149	1	0.899535256118111	0.535100010991682	1	1.10263011142426	0.956230715913772	0.880647317700899	0.833261993583468	1.0001755361613	PWP2g2_BC2-CC22	PWP2g2_BC2	CC22	single	0.904694949148556	0.0860159816990561	NA	NA	NA	NA	NA	NA	NA	NA	NA	NA	NA	NA	NA
PWP2g2_BC2-CC26	466.08277178779	416.324212919938	745.121907409925	406.840098168439	635.26481186938	1134.18530631665	329.909864088193	508.520358286236	954.028958704836	5.32453099532558e-05	6.82331473893624e-05	0.000124782771081345	6.18218072976156e-05	8.14700277584424e-05	0.000136915912382995	5.22888385337358e-05	8.06602626572733e-05	0.000131170312855232	1	0.843165651629103	0.666431598782642	1	0.884163675210347	0.64663484563572	1	1.02473931712549	0.719308213560482	0.880068900759641	0.878076571470432	0.921375420221877	PWP2g2_BC2-CC26	PWP2g2_BC2	CC26	single	0.893173630817317	0.024443772994641	NA	NA	NA	NA	NA	NA	NA	NA	NA	NA	NA	NA	NA
PWP2g2_BC2-CC7	387.370403036123	386.301669663402	753.25388144571	350.859511831057	605.227669031226	991.278443067716	290.456015646015	402.031798585563	928.115535436569	4.42532065651354e-05	6.33126249804948e-05	0.000126144602272262	5.33152194845227e-05	7.76178911138711e-05	0.000119664566012566	4.60356277774305e-05	6.37693062668582e-05	0.000127607452623124	1	0.941335498000395	0.810599331775404	1	0.976758363538468	0.655331803493742	1	0.920196093651634	0.794823006369412	0.94114364788326	0.892835353784687	0.93367292881539	PWP2g2_BC2-CC7	PWP2g2_BC2	CC7	single	0.922550643494445	0.0260038793788337	NA	NA	NA	NA	NA	NA	NA	NA	NA	NA	NA	NA	NA
TIF6g8-CC5	762.041426920889	785.410769766364	1411.6287870967	529.954137695547	867.5872957175	1918.67326388169	582.238038873579	834.757151136017	1795.20684396472	8.70556356717216e-05	0.000128724314252092	0.000236400178333795	8.052972832492e-05	0.000111264404614166	0.000231617266619639	9.22814202206486e-05	0.000132407149425802	0.000246824628554655	1	0.97288735142906	0.772206091708786	1	0.926993130108535	0.839772356280739	1	0.953147095622659	0.766942284149773	0.932942457131293	0.948116923853187	0.928893814151904	TIF6g8-CC5	TIF6g8	CC5	single	0.936651065045461	0.0101339684301195	NA	NA	NA	NA	NA	NA	NA	NA	NA	NA	NA	NA	NA
TIF6g8-CC16	675.922151306695	610.670415365993	1013.70294019871	548.903811762132	745.414844929621	1308.42479455353	480.344375386072	672.351747275822	1231.3831167148	7.72173670194844e-05	0.000100085373766152	0.000169761029267004	8.34092456187439e-05	9.55963040503777e-05	0.000157949652083408	7.61318536339254e-05	0.000106646799188359	0.000169303989349975	1	0.852814327118537	0.625180358813188	1	0.768959399262384	0.552906068438171	1	0.930559579413248	0.637660107164926	0.865583908145562	0.823312009474422	0.880504985476501	TIF6g8-CC16	TIF6g8	CC16	single	0.856466967698828	0.0296664470121641	NA	NA	NA	NA	NA	NA	NA	NA	NA	NA	NA	NA	NA
TIF6g8-CC14	946.45148298368	956.464294407233	1819.1826880745	716.016987205735	1155.16992328542	2307.43097249113	703.014006987416	923.352160478556	2031.92403445223	0.000108122646056802	0.000156759004515314	0.000304651701505082	0.000108803100786112	0.000148145661395663	0.000278547090232892	0.000111423724779847	0.000146459874370337	0.000279371091270642	1	0.95392601454915	0.801252240721608	1	0.913532843833551	0.747488008317983	1	0.873179935564631	0.718939345625189	0.939805219628952	0.917660104401372	0.902838049182403	TIF6g8-CC14	TIF6g8	CC14	single	0.920101124404242	0.0186040817214089	NA	NA	NA	NA	NA	NA	NA	NA	NA	NA	NA	NA	NA
TIF6g8-CC15	481.448879168381	515.670513509403	803.537056750961	326.010700163757	537.52567955456	1063.39903807904	370.979271122136	500.273163391772	991.876780388939	5.50007345254111e-05	8.45154354724062e-05	0.000134565337041917	4.95392926440112e-05	6.89353970438236e-05	0.000128370777433738	5.87981061453888e-05	7.93521126579004e-05	0.000136374044425322	1	1.01103550076123	0.695740089257362	1	0.933617495234478	0.75659461601298	1	0.896515739778139	0.665053897221461	0.911592421146168	0.923154821050819	0.886614688112702	TIF6g8-CC15	TIF6g8	CC15	single	0.907120643436563	0.0186759986532687	NA	NA	NA	NA	NA	NA	NA	NA	NA	NA	NA	NA	NA
TIF6g8-CC2	601.06123342225	548.47773296546	1148.29919692489	448.937251504178	678.29932259164	1406.89922140809	516.576966935774	683.828255790659	1229.89188740162	6.8665253494985e-05	8.98923503169214e-05	0.000192301359546446	6.82187237102716e-05	8.69890219127013e-05	0.000169837229822333	8.18745134796302e-05	0.00010846717506144	0.000169098958869753	1	0.861359740427916	0.796393380332182	1	0.855534168150946	0.726902535599354	1	0.880060157671398	0.592216715825349	0.926560323771796	0.903212401402864	0.855812506690248	TIF6g8-CC2	TIF6g8	CC2	single	0.895195077288303	0.0360488768191118	NA	NA	NA	NA	NA	NA	NA	NA	NA	NA	NA	NA	NA
RPF1g3-CC8	355.507152662032	227.558298349441	226.075889865354	235.069793105707	330.446808497068	315.748235420986	228.667209286762	202.855169222623	305.216023914303	4.06131478781795e-05	3.72954981456624e-05	3.78600813256723e-05	3.57202731891355e-05	4.23784068595322e-05	3.81163091209326e-05	3.62424531239817e-05	3.21763936571293e-05	4.19644298844135e-05	1	0.604210990971054	0.265092355795914	1	0.795987697884387	0.311560896578766	1	0.589769818196779	0.332010792736899	0.613875887516093	0.68550766463167	0.666729691609299	RPF1g3-CC8	RPF1g3	CC8	single	0.655371081252354	0.0371421781148412	NA	NA	NA	NA	NA	NA	NA	NA	NA	NA	NA	NA	NA
RPF1g3-CC17	415.860280140493	291.695613734855	296.211557166191	298.351079178864	436.085622400689	404.655086319016	252.497776930059	262.244872262064	351.633839982875	4.75078909876762e-05	4.78072357723486e-05	4.96054384684503e-05	4.53362463706686e-05	5.59261383571593e-05	4.88489138725622e-05	4.00194626629706e-05	4.1596643934705e-05	4.83464578094745e-05	1	0.662104810746094	0.296924378451684	1	0.827648198930934	0.314598196358603	1	0.690477931131777	0.346403177670059	0.652430554479476	0.692392258953182	0.695353282622787	RPF1g3-CC17	RPF1g3	CC17	single	0.680058698685148	0.023972435827009	NA	NA	NA	NA	NA	NA	NA	NA	NA	NA	NA	NA	NA
RPF1g3-CC19	312.289212166004	232.485879515349	211.794132163939	238.631239986181	251.186889455445	260.439920379253	175.632139617408	169.142948413944	218.02373956547	3.5675929048087e-05	3.81031003977829e-05	3.54683689304622e-05	3.62614565280851e-05	3.22136571617627e-05	3.14396325900951e-05	2.78366959871628e-05	2.68290431708044e-05	2.99762830758245e-05	1	0.70272254152985	0.282714602098861	1	0.596034349675258	0.253150677388929	1	0.640250992950334	0.308779567856928	0.647157803579169	0.600915451637491	0.658246724661441	RPF1g3-CC19	RPF1g3	CC19	single	0.6354399932927	0.0304088642515455	NA	NA	NA	NA	NA	NA	NA	NA	NA	NA	NA	NA	NA
RPF1g3-CC20	413.71663323249	341.211304350646	296.696254536512	272.073075634658	376.891896901175	433.12547148543	306.954821729335	311.570794464621	450.554046573398	4.72630007000367e-05	5.59225730768427e-05	4.96866089190882e-05	4.13431452024467e-05	4.83347931898111e-05	5.22857850251378e-05	4.86505947765971e-05	4.94206017681315e-05	6.19470873582862e-05	1	0.778510932556535	0.298951254830542	1	0.784391453795467	0.369255520154047	1	0.674811753001535	0.365107872646	0.672742075590511	0.725813164031471	0.705712166460276	RPF1g3-CC20	RPF1g3	CC20	single	0.701422468694086	0.026794332185576	NA	NA	NA	NA	NA	NA	NA	NA	NA	NA	NA	NA	NA
RPF1g3-CC23	322.756670856957	235.525850073779	197.483789819619	256.180338017599	267.206226768405	307.713852206282	227.146146908213	291.980229859275	315.47875952122	3.68717318456992e-05	3.86013341126032e-05	3.30718695723181e-05	3.89281478439841e-05	3.42680694811201e-05	3.71464191901167e-05	3.60013733813934e-05	4.63131940490052e-05	4.33754627760538e-05	1	0.688822999075874	0.255063035787246	1	0.590612180055459	0.278612175008349	1	0.854571545160154	0.34547252403502	0.61941872234257	0.623552497611628	0.71921433918083	RPF1g3-CC23	RPF1g3	CC23	single	0.654061853045009	0.0564615520664506	NA	NA	NA	NA	NA	NA	NA	NA	NA	NA	NA	NA	NA
RPF1g3-CC25	420.160304583951	336.281758546876	290.488237075603	322.922545645737	438.97611271229	397.357545405102	289.395162137561	262.655001901429	437.620376128988	4.79991259102208e-05	5.51146488318603e-05	4.86469755195196e-05	4.907002893481e-05	5.62968315256172e-05	4.79679736357101e-05	4.58674885253205e-05	4.16616977007846e-05	6.01688251964511e-05	1	0.755496709542927	0.288207202743585	1	0.769740149654324	0.285418378593274	1	0.60338535513737	0.376144772991937	0.660243508247357	0.659988539288851	0.700204190878396	RPF1g3-CC25	RPF1g3	CC25	single	0.673478746138202	0.0231452651683525	NA	NA	NA	NA	NA	NA	NA	NA	NA	NA	NA	NA	NA
RPF1g3-CC27	379.307136366393	269.551056729223	237.402545147579	221.838511695978	219.348332457574	387.785608265084	212.617665662449	266.895328177757	279.409627413776	4.33320587367815e-05	4.41778700637343e-05	3.97569138025378e-05	3.37097001573836e-05	2.81304967632317e-05	4.68124741776415e-05	3.36986916713458e-05	4.23342879434916e-05	3.84162848603508e-05	1	0.670801942597448	0.260906954590003	1	0.559885233184105	0.405465196625728	1	0.834530055144601	0.326881831961233	0.621968554058191	0.71015045257498	0.702812189153149	RPF1g3-CC27	RPF1g3	CC27	single	0.67831039859544	0.0489312283915566	NA	NA	NA	NA	NA	NA	NA	NA	NA	NA	NA	NA	NA
RPF1g3-CC28	418.244650534767	250.791330192656	205.051623470037	290.629082723069	296.075498746734	323.450642769582	230.981175423693	232.975123209294	263.852942071278	4.7780281533672e-05	4.11032586286318e-05	3.43392262888377e-05	4.41628424240268e-05	3.79704316228533e-05	3.90461237850842e-05	3.66092036060896e-05	3.69539475154989e-05	3.62773819845553e-05	1	0.566013005932564	0.204373280376194	1	0.576852816428424	0.258147417772811	1	0.670553323042724	0.284141138833913	0.542066027688503	0.601983997232895	0.643011751440781	RPF1g3-CC28	RPF1g3	CC28	single	0.595687258787393	0.0507665881486644	NA	NA	NA	NA	NA	NA	NA	NA	NA	NA	NA	NA	NA
RPF1g3-CC30	338.951746884547	229.53303608787	216.593843647504	266.745411426114	340.170748206753	329.821538031975	255.818640144633	192.011877731108	282.599768552165	3.87218578211734e-05	3.76191463193214e-05	3.62721586101832e-05	4.05335744852785e-05	4.36254610379909e-05	3.98152017591057e-05	4.05458006095469e-05	3.04564571284866e-05	3.88549002790514e-05	1	0.639221849409955	0.266378721650361	1	0.722107119522401	0.28680115305772	1	0.498995081335457	0.274782062206473	0.621551768129602	0.653835159701887	0.600741330400515	RPF1g3-CC30	RPF1g3	CC30	single	0.625376086077335	0.0267527145032952	NA	NA	NA	NA	NA	NA	NA	NA	NA	NA	NA	NA	NA
RPF1g3-CC32	288.689579540365	233.21461669514	206.760202213294	217.273438287462	260.386036058131	265.209444749258	202.217583354701	174.791283809992	247.784359337038	3.29799063027811e-05	3.8222536236136e-05	3.46253555625499e-05	3.30160097128299e-05	3.33934088418053e-05	3.20153972178991e-05	3.2050337730701e-05	2.77249683962112e-05	3.4068097868849e-05	1	0.762551087662654	0.298556918000936	1	0.678598151482526	0.283126934773446	1	0.574647090673105	0.304792120996183	0.67003316624826	0.643499736582727	0.642598921165983	RPF1g3-CC32	RPF1g3	CC32	single	0.652043941332323	0.0155856352745364	NA	NA	NA	NA	NA	NA	NA	NA	NA	NA	NA	NA	NA
RPF1g3-CC34	322.63614172228	216.988265147038	276.518436311881	252.446164712293	332.548106067031	282.692356307302	242.560133622081	234.077256208907	357.216793223917	3.68579625937063e-05	3.55631304115074e-05	4.6307505382598e-05	3.83607176827592e-05	4.2647889393674e-05	3.41258890165052e-05	3.84444026756831e-05	3.71287651718295e-05	4.91140631495449e-05	1	0.634844729880723	0.357274792338133	1	0.745911530677152	0.259743164071909	1	0.641564243066683	0.366320486235125	0.693328625375027	0.633071913944378	0.700719967776631	RPF1g3-CC34	RPF1g3	CC34	single	0.675706835698679	0.0371074170533458	NA	NA	NA	NA	NA	NA	NA	NA	NA	NA	NA	NA	NA
RPF1g3-CC35	359.409741300681	199.307245864872	222.488600095884	185.49141758184	264.945367216626	296.889788943988	198.816773488012	240.04842310143	323.513270824751	4.10589797223557e-05	3.26653128999753e-05	3.72593313629417e-05	2.81865399323504e-05	3.39781237970528e-05	3.58397663098557e-05	3.15113286941124e-05	3.80758971441746e-05	4.44801350731649e-05	1	0.523452804013193	0.258053181733348	1	0.808786937972538	0.371253262304071	1	0.802686930767662	0.404750917355473	0.590719815504145	0.730669849772303	0.751151818724171	RPF1g3-CC35	RPF1g3	CC35	single	0.69084716133354	0.0873154728565656	NA	NA	NA	NA	NA	NA	NA	NA	NA	NA	NA	NA	NA
RPF1g3-CC36	351.493833946608	304.54667734065	212.573169459213	323.305998308863	412.197387643199	412.363112621474	240.377160638729	308.377540585814	311.969334776717	4.01546662266817e-05	4.99134512887948e-05	3.55988313843415e-05	4.91282968802613e-05	5.28625731912155e-05	4.97794068422697e-05	3.80984138639649e-05	4.89140956029429e-05	4.2892948762744e-05	1	0.817862774272953	0.252105334687231	1	0.721926679556399	0.295845443503698	1	0.852883859426933	0.32282522966496	0.636287369069322	0.661480719931016	0.702227962056485	RPF1g3-CC36	RPF1g3	CC36	single	0.666665350352275	0.0332746261485903	NA	NA	NA	NA	NA	NA	NA	NA	NA	NA	NA	NA	NA
RPF1g3-CC11	228.755919812596	188.968224261696	183.734321224605	226.212288771794	202.053592376277	268.814888043321	181.790261783553	187.775478766832	242.646754463559	2.6133083201817e-05	3.09708066401461e-05	3.07692976372831e-05	3.43743219701329e-05	2.59125194281546e-05	3.24506369934478e-05	2.88127233530207e-05	2.97844898264672e-05	3.33617238825753e-05	1	0.779759593941454	0.334818345657474	1	0.505768760997434	0.275636014695923	1	0.686702484973453	0.332011123625466	0.700933260041178	0.60305926906365	0.684233741542141	RPF1g3-CC11	RPF1g3	CC11	single	0.662742090215656	0.0523569272878163	NA	NA	NA	NA	NA	NA	NA	NA	NA	NA	NA	NA	NA
RPF1g3-CC22	324.866396584483	241.085048648919	187.916362192281	209.674507592161	217.049830335651	346.074076815836	214.080468441688	246.095286347458	262.436499903537	3.71127469766546e-05	3.95124548304779e-05	3.14696483524249e-05	3.18613063509249e-05	2.78357235786052e-05	4.17771661433552e-05	3.3930537598541e-05	3.90350358880413e-05	3.60826340572638e-05	1	0.700502634429938	0.241129920993114	1	0.58615900045342	0.382844379058967	1	0.764234439865732	0.304927050762606	0.60746776292083	0.70123613477026	0.675505173858038	RPF1g3-CC22	RPF1g3	CC22	single	0.66140302384971	0.048448734410367	NA	NA	NA	NA	NA	NA	NA	NA	NA	NA	NA	NA	NA
RPF1g3-CC26	378.37037324238	287.620443881373	262.187739796752	266.314892629422	266.022311419462	366.325481709094	255.806190856396	236.966612125993	324.459855282022	4.32250428891467e-05	4.71393388386125e-05	4.39075973878116e-05	4.04681545568915e-05	3.411623734035e-05	4.42218632863666e-05	4.05438274681123e-05	3.75870677813218e-05	4.46102818347189e-05	1	0.71754132025975	0.288859433336334	1	0.565619310854321	0.319058643097591	1	0.615852154107057	0.315499504922321	0.654873099460657	0.652084476952228	0.659099019161333	RPF1g3-CC26	RPF1g3	CC26	single	0.655352198524739	0.00353172798155965	NA	NA	NA	NA	NA	NA	NA	NA	NA	NA	NA	NA	NA
RPF1g3-CC7	332.856679004776	277.483970483614	256.656754765188	216.926344173324	344.003318125094	321.738080285543	201.809718400268	277.247477874928	279.238719951379	3.80255570821443e-05	4.54780290663397e-05	4.29813440698182e-05	3.29632666682407e-05	4.41169719351781e-05	3.88393876779337e-05	3.19856934533773e-05	4.39763207550299e-05	3.83927866372546e-05	1	0.786909722002406	0.321430231778975	1	0.897949583712647	0.344024210478272	1	0.913326131777391	0.344177380459193	0.691896593855017	0.723871439653635	0.725934551643851	RPF1g3-CC7	RPF1g3	CC7	single	0.713900861717501	0.0190841547073486	NA	NA	NA	NA	NA	NA	NA	NA	NA	NA	NA	NA	NA
MAK16g1-CC8	284.273456273022	219.185698369198	199.96357603493	220.756000304801	304.313581217172	253.469624540228	197.649443526369	206.092536724025	209.917105879992	3.24754082470826e-05	3.59232770959251e-05	3.34871500687827e-05	3.35452060209302e-05	3.90269308889908e-05	3.05981965310451e-05	3.13263135292926e-05	3.26898970178625e-05	2.88616946065496e-05	1	0.727813639640876	0.293228300740194	1	0.780567450116685	0.266325188173353	1	0.693213521026226	0.264180645454102	0.660218600324123	0.644481354028584	0.628830976642768	MAK16g1-CC8	MAK16g1	CC8	single	0.644510310331825	0.0156938318756512	NA	NA	NA	NA	NA	NA	NA	NA	NA	NA	NA	NA	NA
MAK16g1-CC17	345.813332152984	241.376721082527	173.001731308852	263.095713843682	307.948660101211	300.48869158059	319.476929586855	251.502205056997	324.701369128185	3.95057255298793e-05	3.95602582671606e-05	2.89719510591606e-05	3.99789809197683e-05	3.94931143955434e-05	3.62742165141774e-05	5.06352777071106e-05	3.98926681856895e-05	4.46434877940045e-05	1	0.65886727512238	0.208545112130887	1	0.662775070960489	0.26491905523508	1	0.523362560197559	0.2528094947674	0.564534225247949	0.624355820760847	0.585625604370878	MAK16g1-CC17	MAK16g1	CC17	single	0.591505216793225	0.0303411140880647	NA	NA	NA	NA	NA	NA	NA	NA	NA	NA	NA	NA	NA
MAK16g1-CC19	344.913052567166	246.942367861212	226.675652568621	256.283890368874	306.077644475706	277.474381182528	289.614788605711	247.351950847161	317.100421589457	3.94028775627519e-05	4.0472435808562e-05	3.79605213360392e-05	3.894388324847e-05	3.92531645477031e-05	3.3495988575174e-05	4.59022980723542e-05	3.92343649551404e-05	4.35984265748936e-05	1	0.675818794015628	0.273959612711654	1	0.676257230431286	0.251131055194941	1	0.567799442197167	0.272348412211593	0.634891958319661	0.613460886572887	0.613400941751672	MAK16g1-CC19	MAK16g1	CC19	single	0.620584595548073	0.0123905758725635	NA	NA	NA	NA	NA	NA	NA	NA	NA	NA	NA	NA	NA
MAK16g1-CC20	277.677041090378	223.050542387847	182.131716600871	223.802193983928	338.748915139906	258.321405874685	194.934600656662	217.836484824287	225.867873472269	3.17218335770021e-05	3.65567028333133e-05	3.05009154518868e-05	3.40080935275207e-05	4.34431169552405e-05	3.11838910065337e-05	3.08960263632786e-05	3.45526935076488e-05	3.10547802107858e-05	1	0.75824158177085	0.273424172616701	1	0.857067826413803	0.267728678147446	1	0.742919989003092	0.288213482501615	0.647645576167456	0.65653523330875	0.658317896087401	MAK16g1-CC20	MAK16g1	CC20	single	0.654166235187869	0.00571696748206284	NA	NA	NA	NA	NA	NA	NA	NA	NA	NA	NA	NA	NA
MAK16g1-CC23	378.561405007162	283.211852266527	244.422315592971	276.864169512877	404.072339345514	396.4387709005	308.128157183524	276.228445310862	319.238802118242	4.32468663637362e-05	4.64167959931566e-05	4.09324884297498e-05	4.20711808209057e-05	5.18205700800985e-05	4.78570615573476e-05	4.88365617778553e-05	4.38146842877095e-05	4.38924344667978e-05	1	0.706186443333366	0.269150888609584	1	0.826406997769	0.332130075248881	1	0.595987798433616	0.257711054923249	0.635570855647348	0.705624044308968	0.605319569394833	MAK16g1-CC23	MAK16g1	CC23	single	0.648838156450383	0.0514515585274026	NA	NA	NA	NA	NA	NA	NA	NA	NA	NA	NA	NA	NA
MAK16g1-CC25	317.251616466043	267.090131866516	199.199149780092	288.719371553762	332.822386255152	373.940272527905	238.374700510643	292.932046730353	223.328759345674	3.62428342654917e-05	4.37745386127637e-05	3.3359134471043e-05	4.38726502909639e-05	4.2683064668807e-05	4.51411011099891e-05	3.77810353139264e-05	4.6464168926553e-05	3.07056750905253e-05	1	0.794690983334205	0.261742915407408	1	0.652736991347788	0.300417449253412	1	0.816971829625699	0.23304149388594	0.642254273825456	0.65368228301385	0.616726485376925	MAK16g1-CC25	MAK16g1	CC25	single	0.637554347405411	0.0189208806880315	NA	NA	NA	NA	NA	NA	NA	NA	NA	NA	NA	NA	NA
MAK16g1-CC27	230.981266730982	202.919165927886	162.974235671872	193.486707634016	223.239530468529	229.681928806378	231.600308429521	211.095002218014	169.055588314102	2.6387306901115e-05	3.32572858536734e-05	2.72926839752845e-05	2.94014724896854e-05	2.86295264655589e-05	2.77266075175476e-05	3.67073326688933e-05	3.34833759299732e-05	2.32436072372377e-05	1	0.829259768971642	0.294126051515386	1	0.653313428116583	0.275343310513066	1	0.605953326447263	0.181567937684006	0.675984132984845	0.632241437575431	0.520664033772609	MAK16g1-CC27	MAK16g1	CC27	single	0.609629868110961	0.0800908584674907	NA	NA	NA	NA	NA	NA	NA	NA	NA	NA	NA	NA	NA
MAK16g1-CC28	352.229227598958	280.613844175849	237.941393229932	315.389233703435	387.933020778803	287.202580968787	310.961825323281	322.223401975766	326.663032646059	4.02386776197801e-05	4.59909973884426e-05	3.98471526698147e-05	4.79252967382874e-05	4.97507706719382e-05	3.46703516551413e-05	4.92856820738715e-05	5.1110292467496e-05	4.49131987026813e-05	1	0.752017573378629	0.281602112485307	1	0.696484576210514	0.211222565063821	1	0.688890756880779	0.261301363205622	0.653981918488686	0.574074250152791	0.625402699894361	MAK16g1-CC28	MAK16g1	CC28	single	0.617819622845279	0.0404899513196681	NA	NA	NA	NA	NA	NA	NA	NA	NA	NA	NA	NA	NA
MAK16g1-CC30	248.541660325308	250.988164754546	158.92187745748	225.352626473327	288.058714991465	262.022132278074	231.803518407177	210.222505246357	232.870300791377	2.83934067967292e-05	4.11355186828298e-05	2.661405074443e-05	3.42436910977187e-05	3.69423129818204e-05	3.16306331122354e-05	3.67395402954807e-05	3.33449825819886e-05	3.20175503382674e-05	1	0.953231387954929	0.266548222323955	1	0.723802391836519	0.2696958043909	1	0.602919790826047	0.249886528250044	0.667675229495821	0.638904984969108	0.59902883091067	MAK16g1-CC30	MAK16g1	CC30	single	0.6352030151252	0.0344726042709532	NA	NA	NA	NA	NA	NA	NA	NA	NA	NA	NA	NA	NA
MAK16g1-CC32	304.548957113517	195.909592770526	227.589131135883	196.998250673566	287.24715413231	232.883488880032	214.19833486772	276.041841912299	296.59993462171	3.47916820766616e-05	3.21084570718253e-05	3.81134981654852e-05	2.9935072638947e-05	3.6838233730951e-05	2.81130915568771e-05	3.39492187572155e-05	4.37850857103948e-05	4.0779795898426e-05	1	0.607215531873287	0.311519831876332	1	0.825648096543321	0.274204871985199	1	0.856760000210666	0.344432182274285	0.654336782667658	0.658146938945207	0.718763081280607	MAK16g1-CC32	MAK16g1	CC32	single	0.677082267631158	0.0361468808139091	NA	NA	NA	NA	NA	NA	NA	NA	NA	NA	NA	NA	NA
MAK16g1-CC34	292.395840084341	246.689767682525	223.711576822176	248.167265061184	312.415156742081	243.624789668197	231.541032370886	240.324268677691	290.23770233515	3.34033096194808e-05	4.0431036090054e-05	3.74641386882358e-05	3.77105130670697e-05	4.00659237161854e-05	2.94097535656345e-05	3.66979377504738e-05	3.81196510987048e-05	3.9905046770665e-05	1	0.796387129868596	0.318939690116929	1	0.712835335794124	0.227706705810097	1	0.690033253049992	0.311798933019556	0.691351056272278	0.595317712773179	0.669265263101728	MAK16g1-CC34	MAK16g1	CC34	single	0.651978010715728	0.0502964967686312	NA	NA	NA	NA	NA	NA	NA	NA	NA	NA	NA	NA	NA
MAK16g1-CC35	360.078617489986	318.826551389207	182.482217659711	232.125582019215	286.827227678626	276.980722946875	271.799072013667	249.270996024857	277.470831805783	4.1135392158463e-05	5.22538406306084e-05	3.05596125495753e-05	3.52728825527356e-05	3.67843799376999e-05	3.3436395431652e-05	4.30786082417428e-05	3.95387592346651e-05	3.8149718081489e-05	1	0.835798208096072	0.211258657839537	1	0.699679240586821	0.276774055039508	1	0.609711147583017	0.253932406941175	0.595091022602569	0.641409443187437	0.604287214572628	MAK16g1-CC35	MAK16g1	CC35	single	0.613595893454212	0.0245221868572018	NA	NA	NA	NA	NA	NA	NA	NA	NA	NA	NA	NA	NA
MAK16g1-CC36	374.465650870826	233.433912053177	229.276789597586	286.094583494276	378.041524407416	334.637306207605	213.356261451937	313.658025523455	237.489866679622	4.27789672872588e-05	3.82584774858217e-05	3.8396123998112e-05	4.34737979105295e-05	4.84822280596407e-05	4.03965488193429e-05	3.38157549064358e-05	4.97516732831429e-05	3.26526986713317e-05	1	0.588431953568887	0.255234515482739	1	0.748223749676564	0.27130859845051	1	0.977352813511248	0.276878002814134	0.601465147874421	0.644195779954313	0.679947855755898	MAK16g1-CC36	MAK16g1	CC36	single	0.641869594528211	0.0392930300826976	NA	NA	NA	NA	NA	NA	NA	NA	NA	NA	NA	NA	NA
MAK16g1-CC11	230.99740637242	144.064805526576	181.019934798142	142.680525145773	160.968677140375	162.400240858305	161.778136605425	169.939443212319	133.953863130905	2.63891506942413e-05	2.36113942068631e-05	3.03147295233795e-05	2.16811665575614e-05	2.06435526568448e-05	1.96045364231911e-05	2.56409152440147e-05	2.69553812388782e-05	1.84174389830905e-05	1	0.5887014157006	0.326671012852261	1	0.638819691761596	0.26401026179824	1	0.69835254188781	0.205960613489899	0.662513448785508	0.619271832236516	0.568146745738698	MAK16g1-CC11	MAK16g1	CC11	single	0.616644008920241	0.0472382022574667	NA	NA	NA	NA	NA	NA	NA	NA	NA	NA	NA	NA	NA
MAK16g1-CC22	282.409472805574	277.553094267878	217.130840329889	223.304737270091	304.931977438688	230.248746942285	217.06502942148	235.304879719596	258.56014475597	3.22624667193551e-05	4.54893580575764e-05	3.63620874304515e-05	3.39325019788012e-05	3.9106237591316e-05	2.77950323347277e-05	3.44035735521573e-05	3.73234878278705e-05	3.5549670447716e-05	1	0.927707568832323	0.320504072076225	1	0.773226362812164	0.239165304284323	1	0.720678271456412	0.296292380696148	0.710117459934284	0.616807469627569	0.661654760300706	MAK16g1-CC22	MAK16g1	CC22	single	0.662859896620853	0.0466666673110736	NA	NA	NA	NA	NA	NA	NA	NA	NA	NA	NA	NA	NA
MAK16g1-CC26	284.297304497748	175.332551914524	225.151685371992	219.038814126594	248.885175398143	256.192922206642	207.787195366119	222.214996417272	225.381354026473	3.24781326689971e-05	2.87359982572944e-05	3.77053082656122e-05	3.32842692217279e-05	3.19184720599961e-05	3.09269459713799e-05	3.29330895816208e-05	3.52472023692572e-05	3.09878882078408e-05	1	0.582148923099954	0.330136664253823	1	0.643397795542273	0.27129693401921	1	0.710975997629619	0.269803739814879	0.663834420166132	0.626822827501533	0.636947201094511	MAK16g1-CC26	MAK16g1	CC26	single	0.642534816254059	0.0191280051304614	NA	NA	NA	NA	NA	NA	NA	NA	NA	NA	NA	NA	NA
MAK16g1-CC7	289.707499778182	244.228846785188	136.838018810666	221.637125058764	217.866129987223	219.563165883382	194.791154248635	207.492379847567	200.017959033021	3.30961935415527e-05	4.00277052889847e-05	2.29157497674838e-05	3.36790982429357e-05	2.79404105595778e-05	2.650509666736e-05	3.08732909228325e-05	3.29119367301061e-05	2.7500651865583e-05	1	0.795758904853978	0.196896655026959	1	0.556607212873609	0.22978189884956	1	0.708163073122582	0.25541624930505	0.572041957330451	0.569103067845624	0.622945931093639	MAK16g1-CC7	MAK16g1	CC7	single	0.588030318756571	0.0302734909864271	NA	NA	NA	NA	NA	NA	NA	NA	NA	NA	NA	NA	NA
YCR016Wg4-CC8	923.939668769913	807.594856320825	1869.52083095535	849.085370771749	1283.6902940979	2514.90335736065	607.674622195034	845.845915973875	2349.05873356432	0.000105550895719787	0.000132360158626726	0.000313081641488453	0.000129023644442596	0.000164627855878948	0.000303592619134107	9.63129741174121e-05	0.000134166022339722	0.000322974230693429	1	0.825076498997198	0.8434862231509	1	0.856072444855595	0.687019051036409	1	0.92538086118676	0.961549261544751	0.935810223050268	0.889336556614783	0.98138791193225	YCR016Wg4-CC8	YCR016Wg4	CC8	single	0.935511563865767	0.0460264043992901	NA	NA	NA	NA	NA	NA	NA	NA	NA	NA	NA	NA	NA
YCR016Wg4-CC17	754.021340361769	713.337355129976	1503.76485223222	683.857110120161	992.803270135333	1986.88010041032	570.812650510876	803.814284117494	2164.78731648545	8.61394207405103e-05	0.000116911895538206	0.000251829859584351	0.00010391621344917	0.000127322824222836	0.000239851019254297	9.04705610972521e-05	0.000127499067103406	0.000297638585262574	1	0.893008548508242	0.831357063228981	1	0.822052304858763	0.673915012878654	1	0.936186741108977	0.94334468731976	0.941331178085743	0.879911919391042	0.977998824777841	YCR016Wg4-CC17	YCR016Wg4	CC17	single	0.933080640751542	0.0495612124227905	NA	NA	NA	NA	NA	NA	NA	NA	NA	NA	NA	NA	NA
YCR016Wg4-CC19	789.928811582879	698.778853781325	1238.67548639556	629.939467105317	872.806743308732	1740.28867431043	604.732761048891	639.732293579557	1658.85656912015	9.02414913394127e-05	0.00011452584078217	0.000207436337766858	9.57231023192411e-05	0.000111933776712536	0.000210083141022886	9.58467058447598e-05	0.000101472780764112	0.000228077704736389	1	0.835018478294899	0.653673512263668	1	0.78455048149067	0.640798244033126	1	0.703291119435077	0.682329428825597	0.874174244604951	0.862085863133634	0.865030700754579	YCR016Wg4-CC19	YCR016Wg4	CC19	single	0.867096936164388	0.00630350999250263	NA	NA	NA	NA	NA	NA	NA	NA	NA	NA	NA	NA	NA
YCR016Wg4-CC20	980.867001059519	987.69058580097	1852.91499348334	701.714424575284	1282.76208965612	2589.3473065479	705.4104401802	1072.96383357296	2390.5557793749	0.000112054275883241	0.000161876814330286	0.000310300724171061	0.000106629740110056	0.000164508817581494	0.000312579299853385	0.000111803545821636	0.000170190914144356	0.000328679697421536	1	0.950506468869611	0.787474809797344	1	1.03511197151855	0.855911259658124	1	1.01121512418582	0.842957659814368	0.935105021840686	0.965511952280487	0.959055818691145	YCR016Wg4-CC20	YCR016Wg4	CC20	single	0.953224264270773	0.0160203191263799	NA	NA	NA	NA	NA	NA	NA	NA	NA	NA	NA	NA	NA
YCR016Wg4-CC23	951.133324660198	946.131608186	1857.35087114433	742.216634228993	1356.35677358359	2558.83971912686	646.103227213951	1031.74204834789	2299.56698076959	0.000108657499791606	0.000155065536588199	0.000311043583965159	0.000112784295208267	0.000173947024814791	0.000308896502921444	0.000102403689617733	0.000163652414811387	0.000316169564400435	1	0.938975887461523	0.814036454782961	1	1.03477249485225	0.799670799733887	1	1.06162118445016	0.885304998871344	0.941900810168024	0.948674568588074	0.976766750640103	YCR016Wg4-CC23	YCR016Wg4	CC23	single	0.955780709798733	0.0184873303489179	NA	NA	NA	NA	NA	NA	NA	NA	NA	NA	NA	NA	NA
YCR016Wg4-CC25	1166.1203914358	1064.9879345866	2249.57611286789	1006.97341604384	1621.33360444287	3124.37343389262	762.796719644963	1192.80842348974	2881.57317782412	0.000133217628805815	0.000174545405848193	0.000376728074064833	0.000153015685427128	0.000207929183691061	0.000377166268108193	0.000120898944982489	0.000189200371569655	0.000396190127984758	1	0.862076059241648	0.804171357680065	1	0.911708487391962	0.719687183879431	1	1.03959034335409	0.939657531438146	0.929058269144071	0.908061817093436	0.9890820559191	YCR016Wg4-CC25	YCR016Wg4	CC25	single	0.942067380718869	0.0420475625074279	NA	NA	NA	NA	NA	NA	NA	NA	NA	NA	NA	NA	NA
YCR016Wg4-CC27	983.873634720557	775.493729158672	1508.80552835862	794.185586087649	1117.03055312755	2004.77934311589	688.716888966083	719.681533833807	1821.75417020491	0.000112397753803662	0.000127098968253825	0.000252674002709014	0.000120681290960969	0.000143254448333967	0.000242011769470641	0.000109157712826002	0.000114154134839866	0.000250474644685322	1	0.744017677271657	0.639271351917347	1	0.796424608156409	0.585522267479489	1	0.694704292546358	0.657957439805059	0.855394357115291	0.841515985031744	0.854627273242033	YCR016Wg4-CC27	YCR016Wg4	CC27	single	0.850512538463023	0.00780067847360367	NA	NA	NA	NA	NA	NA	NA	NA	NA	NA	NA	NA	NA
YCR016Wg4-CC28	1232.35988620927	1125.39355452622	2164.47288178276	1079.99979566504	1538.01661846968	2814.35255747504	877.6325317733	1036.73560554074	2560.30072549035	0.000140784830693222	0.000184445540023859	0.000362476155154419	0.00016411248436339	0.000197244132302789	0.000339741350931001	0.000139099768576729	0.000164444480710432	0.000352018085092477	1	0.862007722621875	0.732159824268216	1	0.806378562943055	0.604440652417112	1	0.785336273048766	0.725649714740015	0.905860761533807	0.850804734554135	0.89293794204249	YCR016Wg4-CC28	YCR016Wg4	CC28	single	0.883201146043477	0.0287905440021787	NA	NA	NA	NA	NA	NA	NA	NA	NA	NA	NA	NA	NA
YCR016Wg4-CC30	785.640662242236	747.836005710207	1679.39997871108	718.449880725104	1089.39805797853	2060.29328847832	542.420257388372	788.566928195898	1973.9519981584	8.97516130289732e-05	0.000122566026229441	0.000281242815455473	0.000109172793633516	0.000139710697594491	0.000248713269161164	8.5970528145306e-05	0.000125080568584272	0.000271400463054241	1	0.898517840410912	0.891089833733524	1	0.858601689575237	0.665168092972614	1	0.966502573579409	0.905210222397973	0.959189122015517	0.881686646515792	0.971465107128962	YCR016Wg4-CC30	YCR016Wg4	CC30	single	0.937446958553424	0.0486783756048505	NA	NA	NA	NA	NA	NA	NA	NA	NA	NA	NA	NA	NA
YCR016Wg4-CC32	1052.9868041292	1006.75440545538	1780.87299762218	834.952339591538	1424.83342758713	2604.75698746226	719.891775792495	1040.50366448314	2524.16195778851	0.000120293244368352	0.00016500126488088	0.000298236121334414	0.000126876045093152	0.000182728866337001	0.000314439516618821	0.000114098755216714	0.000165042161057049	0.000347049332915302	1	0.902495191318447	0.705019807933996	1	0.9662823091727	0.723609672806982	1	0.960896824160346	0.872165227496625	0.901803951802381	0.916092618166584	0.96160396053015	YCR016Wg4-CC32	YCR016Wg4	CC32	single	0.926500176833038	0.0312289644241859	NA	NA	NA	NA	NA	NA	NA	NA	NA	NA	NA	NA	NA
YCR016Wg4-CC34	849.07825916377	863.480076196742	1823.49148225471	828.157438743482	1192.83072378814	2438.09822986403	692.267415085614	843.864461683847	2340.96684195105	9.69987260209863e-05	0.000141519425194327	0.000305373279105309	0.000125843518917079	0.000152975499921322	0.000294320903085304	0.000109720451037808	0.00013385172887856	0.000321861669125125	1	0.959950605598163	0.895256157670585	1	0.815581805290953	0.682868578972138	1	0.810399498553672	0.841143581083021	0.967949569902794	0.882265249185216	0.933058153131479	YCR016Wg4-CC34	YCR016Wg4	CC34	single	0.927757657406496	0.0430873780289087	NA	NA	NA	NA	NA	NA	NA	NA	NA	NA	NA	NA	NA
YCR016Wg4-CC35	814.983877079307	744.138434666965	1353.09582091061	569.960860881995	904.312993221123	1880.2704625697	549.838633717382	728.351385245886	1723.87043014439	9.31037827799207e-05	0.00012196001557201	0.000226597882028081	8.66089912652648e-05	0.000115974320131545	0.000226981379917166	8.7146298633776e-05	0.000115529325588285	0.000237016519866334	1	0.861884371644933	0.692103163285598	1	0.898411611093794	0.765198531345968	1	0.880655506299536	0.779862668039753	0.891937279038845	0.92152827463035	0.923924100555288	YCR016Wg4-CC35	YCR016Wg4	CC35	single	0.912463218074828	0.0178163022383241	NA	NA	NA	NA	NA	NA	NA	NA	NA	NA	NA	NA	NA
YCR016Wg4-CC36	1148.62761765195	1163.67312271143	2387.74393497193	951.428736161151	1537.25405119916	3082.93629329511	842.680383154144	1177.45836430095	3009.32597161198	0.000131219253799395	0.000190719341395303	0.000399866521002122	0.000144575336229558	0.000197146336272636	0.000372164083826795	0.000133560051658579	0.000186765582508024	0.000413754976280383	1	0.956304139889863	0.86656230785128	1	0.914894466568759	0.751600610079097	1	0.928930090689616	0.888290693226575	0.959459839533628	0.919187632844287	0.962240415762109	YCR016Wg4-CC36	YCR016Wg4	CC36	single	0.946962629380008	0.0240939977060697	NA	NA	NA	NA	NA	NA	NA	NA	NA	NA	NA	NA	NA
YCR016Wg4-CC11	707.951305518203	681.906969356459	1381.38894975424	501.128792973864	861.098729632358	1767.38609095549	466.065310607489	621.315277069533	1597.32741228393	8.08763785658474e-05	0.00011176063582658	0.000231336026195578	7.61495432972055e-05	0.000110432273431717	0.000213354270971861	7.38687030164572e-05	9.85515183901368e-05	0.000219618004767866	1	0.90921382078038	0.813399477807753	1	0.972982907805096	0.818052006726304	1	0.88626910228056	0.852503023770212	0.93800229922174	0.947209449724674	0.946668168262343	YCR016Wg4-CC11	YCR016Wg4	CC11	single	0.943959972402919	0.00516658965911445	NA	NA	NA	NA	NA	NA	NA	NA	NA	NA	NA	NA	NA
YCR016Wg4-CC22	811.623394125951	728.293062385826	1464.01320861684	665.178265983055	1074.45781133918	1861.76070033344	527.610781165172	817.672160712772	1853.66837067318	9.27198811056371e-05	0.000119363050061128	0.000245172800925845	0.000101077850396991	0.000137794674094237	0.00022474692936446	8.36233103282687e-05	0.000129697169790611	0.00025486255725522	1	0.847024364529677	0.751937487754364	1	0.914645782050183	0.649209170389607	1	1.03030523460835	0.873910869454801	0.910432056476032	0.882957514683958	0.970120684725042	YCR016Wg4-CC22	YCR016Wg4	CC22	single	0.921170085295011	0.0445626917958357	NA	NA	NA	NA	NA	NA	NA	NA	NA	NA	NA	NA	NA
YCR016Wg4-CC26	885.56940237384	842.034291151461	1716.76589123882	787.001563388005	1203.71550157893	2363.27005113462	684.537240493348	878.72486752881	2180.48200654681	0.00010116747532557	0.000138004584196701	0.000287500344676969	0.000119589635372057	0.000154371426678465	0.000285287839170936	0.000108495262296605	0.000139381201683287	0.000299796462533208	1	0.89753514229097	0.808127288505189	1	0.866063782435002	0.696524815859799	1	0.853406985033412	0.792326515778485	0.934907880286305	0.894067834062151	0.924227893402035	YCR016Wg4-CC26	YCR016Wg4	CC26	single	0.91773453591683	0.0211801820688767	NA	NA	NA	NA	NA	NA	NA	NA	NA	NA	NA	NA	NA
YCR016Wg4-CC7	1050.16634168488	1045.6569296654	2125.76479253843	895.727614385884	1474.68917101201	2601.03370994017	804.637704901359	1063.07922192237	2496.08129381317	0.000119971034653362	0.000171377165166918	0.000355993856632341	0.00013611121474263	0.000189122654761691	0.000313990052200482	0.000127530503357413	0.000168623041080848	0.000343188496779019	1	0.939886499909573	0.843817277840367	1	0.932236594352645	0.673548472191148	1	0.878345956613568	0.771626454842333	0.950893521812242	0.894246074440177	0.920997710234968	YCR016Wg4-CC7	YCR016Wg4	CC7	single	0.922045768829129	0.0283382628888098	NA	NA	NA	NA	NA	NA	NA	NA	NA	NA	NA	NA	NA
YLR050Cg1-CC8	493.919235049525	554.437929155284	1262.10098127177	285.591642464412	639.548616775085	1636.34492912517	333.199942025678	628.99751261127	1273.92935684124	5.64253483586408e-05	9.08691922407611e-05	0.000211359317531022	4.3397372986904e-05	8.20194076360284e-05	0.000197535321341846	5.28102971888508e-05	9.97700559107975e-05	0.000175153710762808	1	1.05959836571549	1.06519584442933	1	1.26803046819426	1.32900984687056	1	1.25500185258296	0.951018994981698	1.0222702748631	1.09762040934319	1.01371386455098	YLR050Cg1-CC8	YLR050Cg1	CC8	single	1.04453484958576	0.0461720752233111	NA	NA	NA	NA	NA	NA	NA	NA	NA	NA	NA	NA	NA
YLR050Cg1-CC17	411.901856875261	459.934293263926	1000.49550513419	248.194544403121	496.554739164789	1311.1190010984	259.724759797379	474.735633615117	1045.09097872131	4.70556805940696e-05	7.53805890884729e-05	0.000167549229654298	3.77146583276475e-05	6.36810470649199e-05	0.000158274889718903	4.11648983754787e-05	7.53014117845963e-05	0.000143690513155028	1	1.05401387777405	1.01254116999082	1	1.13286072157082	1.22531773158316	1	1.21517502149345	1.00089727842952	1.0091317537101	1.06457545378139	1.022639441726	YLR050Cg1-CC17	YLR050Cg1	CC17	single	1.03211554973916	0.0289110435077411	NA	NA	NA	NA	NA	NA	NA	NA	NA	NA	NA	NA	NA
YLR050Cg1-CC19	452.458215666388	532.222917295631	1094.49020292061	326.394041859206	595.930235570494	1400.84941695934	415.802254573228	525.790287844706	1126.17360917562	5.16888402496514e-05	8.72282793862218e-05	0.000183290169143667	4.95975437272546e-05	7.64255345596034e-05	0.000169106913099636	6.59022942870564e-05	8.33995768883756e-05	0.000154838638069659	1	1.11034867653213	1.00838110335986	1	1.03384353754444	0.995515598374725	1	0.840671019024002	0.673701119039785	1.01410350867434	1.00271763070203	0.882409685950459	YLR050Cg1-CC19	YLR050Cg1	CC19	single	0.966410275108944	0.0729690604881923	NA	NA	NA	NA	NA	NA	NA	NA	NA	NA	NA	NA	NA
YLR050Cg1-CC20	464.822394230134	683.507132398991	1380.26721367706	314.565565362219	682.952978271918	1836.16066299026	362.63425174418	557.207405198122	1346.83899118233	5.31013243829285e-05	0.000112022893358906	0.000231148173262066	4.78001353648213e-05	8.75858335892914e-05	0.000221656559166257	5.74754679999038e-05	8.8382883645653e-05	0.000185178122977364	1	1.38803460626729	1.2378483078829	1	1.22936612619898	1.35393662708749	1	1.02152362149383	0.923837573663862	1.09045760400881	1.09865145919545	0.982868589535608	YLR050Cg1-CC20	YLR050Cg1	CC20	single	1.05732588424662	0.0646119289873541	NA	NA	NA	NA	NA	NA	NA	NA	NA	NA	NA	NA	NA
YLR050Cg1-CC23	424.504083270899	614.79725303079	1219.37392182212	314.648449501211	551.372954685823	1447.30636956684	361.874693250001	556.311882797292	1173.15087130651	4.84953593188655e-05	0.000100761738757415	0.00020420397714274	4.78127301097639e-05	7.07112515666061e-05	0.000174715076084437	5.73550822952544e-05	8.82408380600843e-05	0.000161297584744775	1	1.36708126903628	1.19741950813572	1	0.99225085728989	1.06692456696957	1	1.02202255342825	0.806388670223909	1.0805002707928	1.01511723476516	0.94931623259616	YLR050Cg1-CC23	YLR050Cg1	CC23	single	1.01497791271804	0.065592130071899	NA	NA	NA	NA	NA	NA	NA	NA	NA	NA	NA	NA	NA
YLR050Cg1-CC25	479.408283484186	605.371247202379	1507.32798174089	341.94656481343	768.093846634858	2088.93506725373	466.2849104666	585.48976154069	1521.62947460979	5.47676168126979e-05	9.92168705392728e-05	0.000252426563518824	5.19608434152556e-05	9.8504790187084e-05	0.000252170830506269	7.39035083461093e-05	9.28689622342197e-05	0.000209210226181468	1	1.19195687419624	1.31067050491944	1	1.27191374259911	1.41698591459962	1	0.834772819091167	0.811720124824492	1.08706916132105	1.1138155392428	0.927665608649244	YLR050Cg1-CC25	YLR050Cg1	CC25	single	1.04285010307103	0.100645134007489	NA	NA	NA	NA	NA	NA	NA	NA	NA	NA	NA	NA	NA
YLR050Cg1-CC27	381.914950643575	493.697254838371	912.921093910845	257.500555053205	556.048114077762	1260.35855829381	306.793219885015	467.379876128321	1029.86062704998	4.36299755187223e-05	8.09141445770016e-05	0.000152883471474872	3.91287627871369e-05	7.1310821003351e-05	0.00015214722054452	4.86249818026784e-05	7.41346594191106e-05	0.000141596478193724	1	1.22022056220506	0.996455436118608	1	1.22274479174071	1.13531083624283	1	1.01280213389472	0.834990357074668	1.02201669484426	1.05450023293078	0.956888890986161	YLR050Cg1-CC27	YLR050Cg1	CC27	single	1.0111352729204	0.0497071174618999	NA	NA	NA	NA	NA	NA	NA	NA	NA	NA	NA	NA	NA
YLR050Cg1-CC28	520.561302681857	545.975353195541	1176.07118375334	287.823523444024	706.087036182143	1767.01118949966	406.899108094036	588.307881066861	1304.49006381772	5.9468938971179e-05	8.94822246447499e-05	0.000196952230015327	4.37365207662255e-05	9.055267876141e-05	0.000213309013839192	6.44911961679403e-05	9.33159655006111e-05	0.000179355530276363	1	0.990023364297512	0.941787728009385	1	1.38910019264144	1.4240061080845	1	0.961210009079602	0.797448784295948	0.98402220760562	1.12517499995227	0.939504113749234	YLR050Cg1-CC28	YLR050Cg1	CC28	single	1.01623377376904	0.0969361039132484	NA	NA	NA	NA	NA	NA	NA	NA	NA	NA	NA	NA	NA
YLR050Cg1-CC30	402.824716845956	451.260984027057	1022.10459472151	225.480476437999	504.188294377692	1230.03445843814	255.039684516312	426.687576763624	1020.61411167625	4.60187078424367e-05	7.39590835186621e-05	0.000171168022837582	3.42631186711426e-05	6.46600182647582e-05	0.000148486573756196	4.04223405693726e-05	6.76801458457575e-05	0.000140325166350068	1	1.05744055427048	1.05771954310251	1	1.26615080011774	1.2653398102875	1	1.11225045451125	0.995411305799504	1.02029481784039	1.08531507598005	1.01110056824849	YLR050Cg1-CC30	YLR050Cg1	CC30	single	1.03890348735631	0.0404556575193632	NA	NA	NA	NA	NA	NA	NA	NA	NA	NA	NA	NA	NA
YLR050Cg1-CC32	504.913789335664	584.546012603373	1086.94127129143	316.668528116418	695.043932299963	1484.86215906271	342.046674668185	526.163818771317	1191.41764655868	5.76813665729976e-05	9.58037341957344e-05	0.000182025977877748	4.81196932420548e-05	8.91364473520657e-05	0.00017924871371442	5.421245403546e-05	8.34588254556357e-05	0.0001638091003574	1	1.09281276018236	0.897387769721868	1	1.24282211308341	1.08762723480378	1	1.02267105536827	0.86641790456459	0.983448395021936	1.04576785662534	0.967136756762204	YLR050Cg1-CC32	YLR050Cg1	CC32	single	0.998784336136492	0.0414982624193272	NA	NA	NA	NA	NA	NA	NA	NA	NA	NA	NA	NA	NA
YLR050Cg1-CC34	459.990589261477	621.363292292524	1394.73266507023	294.757289111417	671.622579760037	1769.03933346527	356.260495622566	591.387915675496	1358.70652542319	5.2549338837093e-05	0.000101837874881153	0.000233570648150848	4.4790148289339e-05	8.61327578576752e-05	0.000213553846125371	5.64652638775821e-05	9.38045131004817e-05	0.000186809801098862	1	1.27509027399006	1.26395998249289	1	1.29021579400431	1.39210429535674	1	1.10358333659146	0.94865162759284	1.08585468012429	1.11108009516245	0.998308018443605	YLR050Cg1-CC34	YLR050Cg1	CC34	single	1.06508093124345	0.0591865424213413	NA	NA	NA	NA	NA	NA	NA	NA	NA	NA	NA	NA	NA
YLR050Cg1-CC35	387.971709675809	558.464234303713	1059.88709642919	306.836071614303	654.563420052023	1384.23246402613	359.293300470548	555.932583622162	1140.7464215205	4.43218998538495e-05	9.15290805299876e-05	0.000177495316686528	4.66255921594121e-05	8.39449927100073e-05	0.000167100957583192	5.694594621013e-05	8.81806745472707e-05	0.000156842267348432	1	1.35875011162911	1.13880887977342	1	1.20794437689225	1.04640897132549	1	1.0286635849171	0.789748407008569	1.0673923989914	1.0329441834028	0.94490730760883	YLR050Cg1-CC35	YLR050Cg1	CC35	single	1.01508129666768	0.0631661416000135	NA	NA	NA	NA	NA	NA	NA	NA	NA	NA	NA	NA	NA
YLR050Cg1-CC36	527.699146045854	683.163376779626	1418.43227305539	314.143614222328	828.525256188038	2020.30570450738	441.649470728935	695.27233418723	1494.10976573208	6.02843664130816e-05	0.000111966553787212	0.000237539532609244	4.77360173435723e-05	0.000106254863104379	0.000243886071601047	6.99989311543645e-05	0.000110282406948024	0.000205426516273882	1	1.222031699671	1.1205042581679	1	1.49341027392587	1.49172130346516	1	1.0465924327716	0.841498900361665	1.05118829600404	1.14498670826007	0.962583188840753	YLR050Cg1-CC36	YLR050Cg1	CC36	single	1.05291939770162	0.0912140806507061	NA	NA	NA	NA	NA	NA	NA	NA	NA	NA	NA	NA	NA
YLR050Cg1-CC11	262.588651526396	318.2991811043	837.012293191	189.803688090776	342.404308097094	1012.75578834631	240.391392672364	318.636852091843	658.334655835339	2.99981354966201e-05	5.21674076698001e-05	0.000140171309331889	2.88418154512061e-05	4.39119056558358e-05	0.000122257255503433	3.81006695604134e-05	5.05414026463578e-05	9.05150330935391e-05	1	1.14420503604062	1.32876194657567	1	1.02149487568022	1.23765307425169	1	0.881205999860373	0.681203023543494	1.08575453516077	1.05514827746126	0.890563685697604	YLR050Cg1-CC11	YLR050Cg1	CC11	single	1.01048883277321	0.104979600058398	NA	NA	NA	NA	NA	NA	NA	NA	NA	NA	NA	NA	NA
YLR050Cg1-CC22	355.330683076158	497.899350078503	1085.72855947583	212.930158269003	536.639694380255	1280.31767174584	267.578915417436	425.752938360676	1071.55353639505	4.0592987987349e-05	8.16028438526288e-05	0.000181822889578546	3.23560221119282e-05	6.88217731890223e-05	0.000154556633021847	4.24097374049848e-05	6.75318957750516e-05	0.000147328874378073	1	1.32267497013413	1.27373724975679	1	1.4270764380741	1.39469550402758	1	1.05780623110508	0.99611790743253	1.09197389360936	1.12313677644916	1.00550287126543	YLR050Cg1-CC22	YLR050Cg1	CC22	single	1.07353784710798	0.0609454655421102	NA	NA	NA	NA	NA	NA	NA	NA	NA	NA	NA	NA	NA
YLR050Cg1-CC26	594.184030349797	709.066371787395	1378.0103920973	357.689830755218	810.508512299194	1932.74936119445	437.414085322191	684.301211516141	1500.01908824338	6.78796016078757e-05	0.000116211905898238	0.000230770231816836	5.43531276509294e-05	0.000103944291831871	0.00023331649662697	6.93276466376877e-05	0.000108542194148525	0.000206238994422996	1	1.12644554120725	0.966769222751534	1	1.28307666370176	1.25333677587583	1	1.04005163520968	0.853007372118014	1.00534275282455	1.08448669022189	0.965219548347037	YLR050Cg1-CC26	YLR050Cg1	CC26	single	1.01834966379782	0.060688117309312	NA	NA	NA	NA	NA	NA	NA	NA	NA	NA	NA	NA	NA
YLR050Cg1-CC7	480.006225473874	671.14896356001	1577.90251092527	342.004044677516	732.494644239516	2006.21207589436	419.040490371644	648.521306689889	1403.89741089985	5.48359257236942e-05	0.000109997460463859	0.000264245415215186	5.19695778273674e-05	9.39393429072442e-05	0.000242184725260556	6.64155362577549e-05	0.000102866872651341	0.000193023137216275	1	1.31982496938923	1.37032820219524	1	1.21275990525195	1.36064376485929	1	1.02888921722563	0.833351356208464	1.10979304168777	1.09830850009321	0.958215963790412	YLR050Cg1-CC7	YLR050Cg1	CC7	single	1.0554391685238	0.0843933488367516	NA	NA	NA	NA	NA	NA	NA	NA	NA	NA	NA	NA	NA
SAP30g7-CC8	1309.40459920356	1313.05425398822	3371.84711767759	938.743154494133	1818.89549675712	4596.93849832646	928.715507166113	1329.89718482456	3922.54122095057	0.000149586421037154	0.000215202050858947	0.000564670589902522	0.000142647685565803	0.000233265661566309	0.000554930508411262	0.000147196129864743	0.00021094505753246	0.000539313774959336	1	0.946570783541516	1.07345862976045	1	1.09714135068545	1.13584938767985	1	0.951997319442679	1.05059077173417	1.01120503677023	1.04214946359016	1.00654013223105	SAP30g7-CC8	SAP30g7	CC8	single	1.01996487753048	0.019353481019431	NA	NA	NA	NA	NA	NA	NA	NA	NA	NA	NA	NA	NA
SAP30g7-CC17	1149.3812540913	1109.0429272546	2869.50359090323	1019.42235633194	1555.35064499062	4051.46398548819	858.768646380405	1252.12219921454	3719.98227135134	0.000131305349249033	0.000181765766121909	0.000480545003629569	0.00015490737700575	0.000199467147957743	0.000489082238123346	0.000136109949948074	0.000198608578441216	0.000511463759980096	1	0.910811558656388	1.04072014570173	1	0.863924477603464	0.92184237328029	1	0.969328297918331	1.077490507748	0.999119577531155	0.96305936045691	1.01486449018265	SAP30g7-CC17	SAP30g7	CC17	single	0.992347809390239	0.026558153160394	NA	NA	NA	NA	NA	NA	NA	NA	NA	NA	NA	NA	NA
SAP30g7-CC19	1032.71099350543	1023.45485577089	2311.25760743524	786.076065255644	1292.8148821694	3002.08616693731	695.515892197836	1007.41894027898	2887.53292038462	0.000117976935149122	0.000167738372770559	0.00038705764260927	0.000119449000347509	0.000165798045742418	0.000362404065992929	0.000110235316198542	0.000159794342556243	0.000397009538432485	1	0.935479289599733	0.93295533396661	1	0.931265231353022	0.885844347492194	1	0.962949273576662	1.03268685544899	0.975174546973743	0.961847554126079	1.00360728429336	SAP30g7-CC19	SAP30g7	CC19	single	0.980209795131062	0.0213303553396429	NA	NA	NA	NA	NA	NA	NA	NA	NA	NA	NA	NA	NA
SAP30g7-CC20	1349.26216734653	1411.12097031487	3260.92432257036	1057.03868011326	1809.8609187716	4658.47415390518	931.977227778308	1392.37918198243	3887.88535340274	0.000154139750827944	0.000231274622430454	0.000546094765447592	0.000160623404335707	0.000232107015116021	0.000562358933361509	0.000147713094044958	0.000220855799983538	0.000534548908078681	1	0.987216008755671	1.00747824181067	1	0.969518145042737	1.0222371228928	1	0.993236284433572	1.03766438695578	1.00036155084024	1.00187540182547	1.00835799876949	SAP30g7-CC20	SAP30g7	CC20	single	1.0035316504784	0.00424772463461657	NA	NA	NA	NA	NA	NA	NA	NA	NA	NA	NA	NA	NA
SAP30g7-CC23	1488.78243172065	1469.85961646369	3431.46211881637	1013.83751985778	1830.62245318908	4725.86066657775	931.283299248982	1382.93276346774	4265.84230670261	0.000170078550052093	0.000240901549175872	0.000574654090543339	0.000154058727411354	0.000234769594175489	0.000570493658625087	0.000147603110316754	0.000219357432049689	0.000586514554779236	1	0.931942053114727	0.960813888746363	1	1.02242637542272	1.08121333038329	1	0.987232870461788	1.139388272393	0.982011511954845	1.0218515791665	1.03077623148878	SAP30g7-CC23	SAP30g7	CC23	single	1.01154644087004	0.0259643288819049	NA	NA	NA	NA	NA	NA	NA	NA	NA	NA	NA	NA	NA
SAP30g7-CC25	1270.14290935787	1329.27684669089	3649.42035333043	1097.34926724933	1889.41677543405	5416.94486778801	983.513004459908	1636.36972927821	4602.51645631321	0.000145101164401078	0.000217860840630399	0.00061115473857448	0.000166748841236344	0.000242309717563152	0.000653919553331361	0.000155881221763912	0.000259556987281317	0.000632804191096612	1	0.987886700548962	1.19774012902838	1	0.974954858916831	1.14500761593494	1	1.1061185771991	1.16402955152252	1.04319756688603	1.03055271723532	1.04914436938372	SAP30g7-CC25	SAP30g7	CC25	single	1.04096488450169	0.00949478990677829	NA	NA	NA	NA	NA	NA	NA	NA	NA	NA	NA	NA	NA
SAP30g7-CC27	1037.89682902584	1031.76463394013	2205.69815377395	787.253000312482	1358.99810877426	3589.13234055059	686.50388642236	970.248267593598	3011.94388406229	0.000118569365155904	0.000169100297686282	0.000369379996829836	0.000119627842729597	0.000174285764891815	0.000433270759489633	0.000108806964499628	0.000153898420843188	0.000414114915454138	1	0.938362705682522	0.885896922898467	1	0.977476098983008	1.05748443946758	1	0.939593993512961	1.09132131773487	0.962735572045192	1.01119482407847	1.01443329317129	SAP30g7-CC27	SAP30g7	CC27	single	0.996121229764982	0.0289581340309337	NA	NA	NA	NA	NA	NA	NA	NA	NA	NA	NA	NA	NA
SAP30g7-CC28	1341.87088232798	1446.74728218382	3408.79035542918	1121.80603255062	1824.06929412615	4648.26485112212	1024.65803634493	1481.92713454932	4034.40020507353	0.000153295370203756	0.000237113570330322	0.000570857335364596	0.000170465194266408	0.000233929179216582	0.000561126492773932	0.000162402475484674	0.000235059678465037	0.00055469336884818	1	1.0177151337119	1.05896318473395	1	0.920714919303279	0.961107424773815	1	0.961497713233565	0.979374493944072	1.01618065798103	0.980692843584849	0.990332186745162	SAP30g7-CC28	SAP30g7	CC28	single	0.995735229437015	0.0183505012302666	NA	NA	NA	NA	NA	NA	NA	NA	NA	NA	NA	NA	NA
SAP30g7-CC30	922.260250736433	1116.50577543503	2412.09345760078	767.88080283539	1187.66163236232	3401.42270704117	665.817961743352	1011.27446470607	2957.94724592403	0.000105359038952821	0.000182988884076708	0.00040394424422824	0.000116684120454552	0.000152312585788382	0.000410610938742631	0.000105528362999029	0.00016040589646535	0.000406690868360912	1	1.14275141959351	1.09026466827126	1	0.875791116156105	1.02746168170536	1	1.00975006619979	1.10505445569392	1.03671032671229	0.991440309317561	1.0258075847721	SAP30g7-CC30	SAP30g7	CC30	single	1.01798607360065	0.0236267993279575	NA	NA	NA	NA	NA	NA	NA	NA	NA	NA	NA	NA	NA
SAP30g7-CC32	1399.89778733089	1541.52354668035	3446.44781308278	1139.20971733487	1750.55666303622	4683.98251730053	1039.8541306777	1452.72449348602	4120.24216653883	0.000159924365587252	0.00025264685574519	0.000577163688554812	0.000173109789162152	0.000224501494912977	0.000565438236918185	0.000164810970074873	0.000230427626551933	0.000566495858530251	1	1.03943688132953	1.02628192049985	1	0.870109902072706	0.953697013182223	1	0.928776447350992	0.985596343846411	1.01086155387782	0.97227697937705	0.987914722882017	SAP30g7-CC32	SAP30g7	CC32	single	0.990351085378961	0.0194073244939549	NA	NA	NA	NA	NA	NA	NA	NA	NA	NA	NA	NA	NA
SAP30g7-CC34	1175.51153423968	1334.27913229247	3332.52577206055	973.35716321557	1747.01046246997	4585.28469652433	887.138267363962	1338.03971291782	3977.32559889623	0.000134290473243917	0.000218680686510469	0.000558085591635866	0.000147907493010075	0.000224046709675118	0.000553523691643682	0.000140606373645415	0.000212236605538345	0.000546846129118132	1	1.07143069856178	1.18178349570646	1	1.0163069502148	1.09267979968751	1	1.00271623402033	1.11518930279376	1.04922078242695	1.02376857751253	1.02726009974205	SAP30g7-CC34	SAP30g7	CC34	single	1.03341648656051	0.0137978080775659	NA	NA	NA	NA	NA	NA	NA	NA	NA	NA	NA	NA	NA
SAP30g7-CC35	993.981890986397	1051.10236728752	2529.20379847073	832.810345741521	1393.13597935803	3750.84085895797	754.83956684603	1108.21247542988	3240.96531981	0.000113552521305359	0.000172269641117966	0.000423556273764226	0.000126550556205443	0.000178663802541799	0.000452791792970266	0.000119637781485479	0.000175781968001222	0.00044560328182235	1	0.998184515604973	1.06070997204352	1	0.947215979391817	1.04467539137814	1	0.976042512323458	1.06799320573911	1.01435910890054	1.00456529217884	1.01347017965889	SAP30g7-CC35	SAP30g7	CC35	single	1.01079819357942	0.00541611887805091	NA	NA	NA	NA	NA	NA	NA	NA	NA	NA	NA	NA	NA
SAP30g7-CC36	1367.07746137504	1493.32350617065	3788.61902119987	1037.67659710448	2002.53297651647	5231.74843616656	1058.66859825144	1578.06389137712	4387.92927612647	0.000156174970556873	0.000244747145936804	0.000634465817385674	0.000157681219015139	0.000256816392370145	0.000631563119806514	0.00016779295626004	0.000250308657056341	0.000603300403708409	1	1.03111015627326	1.15525833539379	1	1.09274612076337	1.16945541430633	1	0.990980040166112	1.0309755130868	1.03919734864104	1.04889472502177	1.00649793046674	SAP30g7-CC36	SAP30g7	CC36	single	1.03153000137652	0.0222140317747946	NA	NA	NA	NA	NA	NA	NA	NA	NA	NA	NA	NA	NA
SAP30g7-CC11	833.901073892012	997.933290869328	2246.49161048077	705.40117660873	1220.87797472275	3205.98958599721	607.600743597556	986.422977585315	2915.70770228384	9.5264883916261e-05	0.000163555534863241	0.000376211524019203	0.00010718996432294	0.000156572441337716	0.000387018758586032	9.63012647795743e-05	0.000156464014009868	0.000400883314928082	1	1.12961711625075	1.12300468109778	1	0.980026226938512	1.05420425657085	1	1.07930761064095	1.19364298525566	1.0426938412639	1.01072663298121	1.05253145618338	SAP30g7-CC11	SAP30g7	CC11	single	1.03531731014283	0.021856823174382	NA	NA	NA	NA	NA	NA	NA	NA	NA	NA	NA	NA	NA
SAP30g7-CC22	1096.01851735623	1131.02203862568	2774.18700013917	822.966638375061	1489.25453774942	3752.99436781618	787.205667194083	1115.36640370701	3349.1797154313	0.000125209188589598	0.000185368016241237	0.000464582691681301	0.000125054745486089	0.000190990601498605	0.000453051758981556	0.000124767624449536	0.000176916706708261	0.000460481777909467	1	0.974086360833651	1.05513769665892	1	1.02468014501791	1.05777797640821	1	0.941954017846342	1.05827613604037	1.01024609362413	1.01668841033975	1.00712173842351	SAP30g7-CC22	SAP30g7	CC22	single	1.0113520807958	0.00487828951643706	NA	NA	NA	NA	NA	NA	NA	NA	NA	NA	NA	NA	NA
SAP30g7-CC26	1281.80413355234	1212.88195891216	3095.76961938575	879.245104346239	1567.27879142009	4238.71787424194	738.342365547052	1155.91775301861	3594.19004733756	0.000146433343005936	0.000198784387023551	0.0005184369267563	0.000133606597906582	0.000200996882333956	0.000511687042543926	0.00011702306883551	0.000183348863126941	0.000494168472213315	1	0.893184452888785	1.00678854313709	1	1.00934100468425	1.11821004759447	1	1.04080531481644	1.21085464282922	0.988678382106189	1.02868620119914	1.05189171127164	SAP30g7-CC26	SAP30g7	CC26	single	1.02308543152565	0.0319766744947993	NA	NA	NA	NA	NA	NA	NA	NA	NA	NA	NA	NA	NA
SAP30g7-CC7	1168.03631680951	1211.65479500633	2927.84931687649	921.767062763911	1588.25723534893	3792.65185522645	756.174765980044	1169.22734353198	3432.28917183118	0.000133436504178485	0.000198583261907455	0.000490315943519129	0.000140068066014198	0.000203687279121687	0.000457839108139894	0.000119849402960095	0.000185459998009107	0.000471908572974472	1	0.979189720778659	1.04492152184082	1	0.975666235835305	0.954378464604311	1	1.02796218461749	1.12904292164047	1.00844228097886	0.985624453810813	1.03317204623678	SAP30g7-CC7	SAP30g7	CC7	single	1.00907959367548	0.0237802021013599	NA	NA	NA	NA	NA	NA	NA	NA	NA	NA	NA	NA	NA
CC16-RPL15A-NRg-4	569.39839859544	249.695796209566	162.213845402801	430.102184976785	309.119468310377	284.322094445745	420.805529594567	355.721788318321	205.926656571718	6.50480902862153e-05	4.09237069008714e-05	2.71653442689433e-05	6.5356621723431e-05	3.96432656010224e-05	3.43226267831889e-05	6.66952849436216e-05	5.64237250507878e-05	2.8313044086643e-05	1	0.413941792502391	0.118758027863536	1	0.406964313610822	0.153333764691124	1	0.561991031553987	0.121725030783008	0.371892869918965	0.433097836337201	0.413163599767158	CC16-RPL15A-NRg-4	CC16	RPL15A-NRg-4	single	0.406051435341108	0.0312161679371719	NA	NA	NA	NA	NA	NA	NA	NA	NA	NA	NA	NA	NA
CC16-RPL15A-NRg-5	539.769259293802	340.401551895502	262.119512826065	366.659997435929	451.628428698048	375.242618561888	429.259851481152	322.339108428376	278.716821630881	6.16632565157832e-05	5.57898593001608e-05	4.38961716729317e-05	5.57161985931963e-05	5.7919437587387e-05	4.52983169498418e-05	6.80352469155429e-05	5.11286455436444e-05	3.8321030360515e-05	1	0.595288743975205	0.202433555744998	1	0.697460087047892	0.237381825196117	1	0.499221275349879	0.161507119909602	0.545509711035614	0.603094823695993	0.469437342580206	CC16-RPL15A-NRg-5	CC16	RPL15A-NRg-5	single	0.539347292437271	0.0670414954844396	NA	NA	NA	NA	NA	NA	NA	NA	NA	NA	NA	NA	NA
CC16-KRE33-TRg-1	922.123521069138	748.856379639943	967.59960571394	721.093070480472	887.816987663674	1245.20573346824	578.684609643181	732.22240922102	1147.32500931458	0.000105343418951492	0.00012273325965613	0.000162040276762092	0.000109574442262653	0.000113858777124033	0.000150318010780809	9.17182218822695e-05	0.000116143337998013	0.000157746763392521	1	0.766573356566436	0.437419239730833	1	0.697162064904883	0.400542521476488	1	0.841204214460235	0.493166185295816	0.765042340731904	0.73235540528896	0.805378677595685	CC16-KRE33-TRg-1	CC16	KRE33-TRg-1	single	0.767592141205516	0.0365783499687581	NA	NA	NA	NA	NA	NA	NA	NA	NA	NA	NA	NA	NA
CC16-PMI40-NRg-1	556.579938361231	505.870865090579	698.712804806024	411.660770112483	623.966672624941	964.024148243388	453.296281039295	513.401043446124	907.289846299531	6.35837090011574e-05	8.2909329379667e-05	0.000117010812736376	6.25543374816151e-05	8.00210891415613e-05	0.000116374498136139	7.18448843980925e-05	8.14344250689232e-05	0.000124744109603391	1	0.857938990975145	0.523314119535058	1	0.85826920583243	0.543184374795481	1	0.752965273333358	0.497866216271557	0.822310892107197	0.831566617319636	0.794976220645168	CC16-PMI40-NRg-1	CC16	PMI40-NRg-1	single	0.816284576690667	0.0190250266839065	NA	NA	NA	NA	NA	NA	NA	NA	NA	NA	NA	NA	NA
CC16-NOP19-NRg-3	833.618260164486	813.523344927576	947.341986282746	688.631187405048	975.552285234431	1542.37102209772	639.208460632059	880.529265980309	1445.82758044928	9.52325752674701e-05	0.000133331803859809	0.000158647809216851	0.000104641663293615	0.000125110458304753	0.00018619103469909	0.000101310908298433	0.00013966741097789	0.000198788154522813	1	0.921185487521589	0.473729974818781	1	0.802168275022379	0.519518488165933	1	0.91580210292758	0.562629828475052	0.805887797056891	0.812779964071249	0.847723896279638	CC16-NOP19-NRg-3	CC16	NOP19-NRg-3	single	0.822130552469259	0.022430780795274	NA	NA	NA	NA	NA	NA	NA	NA	NA	NA	NA	NA	NA
CC16-SRP14-NRg-4	580.355965828396	486.693061961096	389.792428721243	437.347183825488	553.365222928021	553.404915484692	379.484809131431	491.685099440915	486.178505232837	6.62998830984973e-05	7.97661975921583e-05	6.52770760310038e-05	6.64575430060488e-05	7.09667515501743e-05	6.68056079538617e-05	6.01461855816912e-05	7.79898948376973e-05	6.68451267154989e-05	1	0.791598547423328	0.279982085818611	1	0.716452077684129	0.293505007967752	1	0.861376476885331	0.318676560475897	0.658456208583559	0.65864191387466	0.700170631384691	CC16-SRP14-NRg-4	CC16	SRP14-NRg-4	single	0.672422917947637	0.0240304041237854	NA	NA	NA	NA	NA	NA	NA	NA	NA	NA	NA	NA	NA
CC16-SEC27-TRg-2	673.398994424109	237.335687306225	74.0510293343095	483.105274139489	336.915072257322	114.300887412745	494.018702916143	265.176477093235	105.504479307268	7.69291215008641e-05	3.88979560404178e-05	1.24010481370501e-05	7.34107608782161e-05	4.32079343546034e-05	1.37981070634085e-05	7.82991568343115e-05	4.20616479642122e-05	1.45059072181102e-05	1	0.332686263562828	0.0458405621522668	1	0.394893768285	0.0548790596679582	1	0.356855144186453	0.0531222266109404	0.111465375193727	0.175665545700267	0.155972435824496	CC16-SEC27-TRg-2	CC16	SEC27-TRg-2	single	0.147701118906163	0.0328896106079083	NA	NA	NA	NA	NA	NA	NA	NA	NA	NA	NA	NA	NA
CC16-GPI14-TRg-3	703.48668403367	548.037789550904	1019.17960139028	470.109367781713	828.493436382213	1332.46630227015	510.287494244167	626.879071238536	1242.81691339892	8.03663400723496e-05	8.9820246118038e-05	0.000170678185175268	7.14359545055767e-05	0.000106250782348739	0.000160851880622035	8.087766780197e-05	9.94340338916897e-05	0.000170876032498659	1	0.735358151980657	0.603929355535277	1	0.997910944617175	0.657440065417107	1	0.816712498529971	0.605816353475733	0.839990400492954	0.896093726156199	0.852831420585966	CC16-GPI14-TRg-3	CC16	GPI14-TRg-3	single	0.862971849078373	0.0293941661750462	NA	NA	NA	NA	NA	NA	NA	NA	NA	NA	NA	NA	NA
CC16-PAH1-TRg-7	725.43946104122	482.652444842163	226.728534259349	590.101335032576	632.013822150159	377.883373936182	597.770150231531	508.951868385531	323.516927026346	8.28742259820092e-05	7.91039636531654e-05	3.79693772344403e-05	8.96694578156987e-05	8.10531020642772e-05	4.5617102098475e-05	9.47431715997066e-05	8.07287077399159e-05	4.44806377676614e-05	1	0.62802599636511	0.130285565774121	1	0.606459213365303	0.148535418774745	1	0.566034424426566	0.13462060772674	0.442741838207707	0.471125637470393	0.438877766800785	CC16-PAH1-TRg-7	CC16	PAH1-TRg-7	single	0.450915080826295	0.0176091655639235	NA	NA	NA	NA	NA	NA	NA	NA	NA	NA	NA	NA	NA
CC16-PAH1-TRg-6	797.250735937318	584.463809703302	278.740026638969	565.442726870932	549.407960746085	391.251682044001	594.927346689314	509.923553906713	316.640643579234	9.1077948199234e-05	9.57902616125353e-05	4.66795467820855e-05	8.59224335453295e-05	7.04592493970784e-05	4.72308896263202e-05	9.42926033943183e-05	8.08828341344282e-05	4.35352112763489e-05	1	0.692001414764952	0.14574568543091	1	0.550183985148629	0.160496820495618	1	0.569824996694386	0.132388874474894	0.481617257606635	0.479067478735891	0.435513510725273	CC16-PAH1-TRg-6	CC16	PAH1-TRg-6	single	0.465399415689266	0.0259133330490324	NA	NA	NA	NA	NA	NA	NA	NA	NA	NA	NA	NA	NA
CC16-PAH1-TRg-5	701.652053839207	410.032402708577	268.921709222808	549.840502488563	623.730054503577	403.72549514419	522.633910131849	544.045724473575	332.779043264356	8.0156751863416e-05	6.72019558319782e-05	4.50353099902785e-05	8.35515814254836e-05	7.99907438673458e-05	4.87366960337878e-05	8.28345045537465e-05	8.62952098545172e-05	4.57540945883963e-05	1	0.55162083820997	0.159770046182226	1	0.642334963797717	0.170313190970217	1	0.69205111546964	0.158382482866382	0.47824567459497	0.511554059250688	0.502178059041411	CC16-PAH1-TRg-5	CC16	PAH1-TRg-5	single	0.497325930962356	0.0171761311786146	NA	NA	NA	NA	NA	NA	NA	NA	NA	NA	NA	NA	NA
CC16-PAH1-TRg-3	727.480952449772	438.891598251604	376.391330522872	557.105274139489	745.344817592452	440.568866052128	465.075909403715	554.645757533454	433.204709633349	8.31074460223001e-05	7.19318122321498e-05	6.30328443796506e-05	8.46555073046844e-05	9.5587323340292e-05	5.31843323371602e-05	7.37118885485654e-05	8.79765613222679e-05	5.95617111770994e-05	1	0.56948190221489	0.21567970637033	1	0.757567936544674	0.183432114020814	1	0.792852148757829	0.231695761017451	0.556078331075551	0.548875989828582	0.611847829824054	CC16-PAH1-TRg-3	CC16	PAH1-TRg-3	single	0.572267383576062	0.0344663201365048	NA	NA	NA	NA	NA	NA	NA	NA	NA	NA	NA	NA	NA
CC16-COG3-TRg-1	744.072961605493	436.376269430323	430.04541951264	488.876649859683	582.372627953606	606.901008593601	530.573885539374	484.897519504344	503.89683556281	8.50029176503437e-05	7.15195642848315e-05	7.20180934206576e-05	7.4287756236398e-05	7.46868286715256e-05	7.32635177470318e-05	8.40929455318401e-05	7.6913265413585e-05	6.92812361348714e-05	1	0.55359210582668	0.240929567844172	1	0.674533120464385	0.287950211916745	1	0.60758136890153	0.23623515295551	0.580187962822141	0.646983951857799	0.586028664982682	CC16-COG3-TRg-1	CC16	COG3-TRg-1	single	0.604400193220874	0.0369940647289262	NA	NA	NA	NA	NA	NA	NA	NA	NA	NA	NA	NA	NA
CC16-HTS1-NRg-5	1217.76087050033	1183.41952747817	1585.47852209023	913.896036323629	1382.26272662722	2153.13442481499	810.498028889513	1151.66718942811	1930.21413995424	0.000139117038696849	0.000193955663725463	0.000265514141389393	0.000138872016062347	0.000177269353824897	0.00025992081066026	0.000128459331404488	0.000182674649066354	0.000265386904983586	1	0.917320296530424	0.542737271195091	1	0.856437001947546	0.546478636499289	1	0.944659697424612	0.592382598578705	0.839016971586924	0.83281531684459	0.864029741724353	CC16-HTS1-NRg-5	CC16	HTS1-NRg-5	single	0.845287343385289	0.0165249281998708	NA	NA	NA	NA	NA	NA	NA	NA	NA	NA	NA	NA	NA
CC16-MSN5-TRg-7	138.448111931567	41.7689443514673	46.3518727880567	101.356993730699	78.5882928459506	37.6010174323657	80.5624073141615	40.2010196811801	63.3201220528807	1.58163164966666e-05	6.84569008428012e-06	7.7623742823625e-06	1.54018066628493e-05	1.00786164761864e-05	4.53909742932602e-06	1.27686837117824e-05	6.37658798460334e-06	8.705941411866e-06	1	0.284780827956134	0.13956340193859	1	0.439041681523751	0.0860487792654672	1	0.331745461334892	0.195505090995781	0.368773184134721	0.299031129889512	0.469646854856675	CC16-MSN5-TRg-7	CC16	MSN5-TRg-7	single	0.379150389626969	0.0857799288696893	NA	NA	NA	NA	NA	NA	NA	NA	NA	NA	NA	NA	NA
CC16-ERG26-TRg-1	549.272041652802	365.860044746145	396.800273642937	354.580288085794	582.206323199982	603.877390522844	416.473716140491	376.075573121631	467.459448188801	6.27488546600408e-05	5.9962360060579e-05	6.64506535354916e-05	5.38806138830922e-05	7.46655007896077e-05	7.28985144053823e-05	6.60087171294568e-05	5.96521929017849e-05	6.42714264662376e-05	1	0.628740992136921	0.301145077024907	1	0.929745207482452	0.395032674458358	1	0.600327010516367	0.27919337375775	0.649971839191019	0.762047633122152	0.625944268239095	CC16-ERG26-TRg-1	CC16	ERG26-TRg-1	single	0.679321246850755	0.0726434599988582	NA	NA	NA	NA	NA	NA	NA	NA	NA	NA	NA	NA	NA
CC16-SMD2-TRg-5	879.18554370058	886.650571461756	1490.73927858344	639.498260705998	1102.49808290085	2080.19612718304	512.291900830195	715.311124548348	1817.74765828539	0.000100438183117554	0.0001453169362913	0.000249648515620826	9.717561867306e-05	0.000141390720435543	0.00025111588829676	8.11953548545303e-05	0.000113460911146575	0.000249923785702325	1	0.951954621154608	0.70682589986064	1	0.97620290198765	0.7545078346001	1	0.928277545925075	0.8826019176143	0.908573595828235	0.927602844209581	0.960571537139505	CC16-SMD2-TRg-5	CC16	SMD2-TRg-5	single	0.932249325725774	0.0263085312781386	NA	NA	NA	NA	NA	NA	NA	NA	NA	NA	NA	NA	NA
CC16-SMD2-TRg-4	1244.22985918461	1151.47639844364	2008.19881986179	869.75160137446	1525.55386016414	3060.48478268279	853.188221988646	1088.27103673368	2508.96203628542	0.000142140856765124	0.000188720368338237	0.000336305524146641	0.00013216400285771	0.000195645836212516	0.000369453795620148	0.000135225484396319	0.000172618905487028	0.000344959481825622	1	0.873572005015374	0.672817667028883	1	0.993193633828032	0.816194803257417	1	0.847993601952489	0.73147249642633	0.886501317414019	0.949012548707406	0.90374315859828	CC16-SMD2-TRg-4	CC16	SMD2-TRg-4	single	0.913085674906568	0.0322858400491889	NA	NA	NA	NA	NA	NA	NA	NA	NA	NA	NA	NA	NA
CC16-SMD2-TRg-1	751.219253942352	754.302237090469	1144.27805221091	602.523363432931	869.461057772919	1425.77424607195	515.658375932617	790.850383806112	1315.68549192288	8.58193103031617e-05	0.000123625804414641	0.000191627953523434	9.15570599706229e-05	0.000111504706680037	0.000172115773909186	8.17289220261118e-05	0.000125442764760462	0.000180894799911422	1	0.947813678145594	0.634974312008123	1	0.817104989523984	0.54887785844686	1	1.01960653258519	0.63465655796494	0.881574987229857	0.828490251961732	0.889849997199318	CC16-SMD2-TRg-1	CC16	SMD2-TRg-1	single	0.866638412130302	0.0332953531394973	NA	NA	NA	NA	NA	NA	NA	NA	NA	NA	NA	NA	NA
CC16-PRE7-TRg-4	551.566246946629	272.701194716838	159.223494248489	381.920829979941	428.426947692931	222.719335006641	390.929805936873	300.059612586483	205.145250390355	6.3010944742233e-05	4.46941595874644e-05	2.66645613771366e-05	5.80351741636586e-05	5.49439456882504e-05	2.68861012287304e-05	6.19601525318242e-05	4.75947260904785e-05	2.82056078371023e-05	1	0.466695534552338	0.120337439767476	1	0.635192049241864	0.135264369849142	1	0.510280669132679	0.130530332793794	0.3889563963176	0.453316616157757	0.419323404471093	CC16-PRE7-TRg-4	CC16	PRE7-TRg-4	single	0.42053213898215	0.0321971311424948	NA	NA	NA	NA	NA	NA	NA	NA	NA	NA	NA	NA	NA
CC16-PRE7-TRg-7	896.964228377322	684.729153105764	751.425336875766	630.728353071256	888.54472366786	1082.94632600417	621.982964695762	692.471145208248	993.745533414169	0.000102469220593029	0.000112223175534217	0.000125838382771514	9.58429783009489e-05	0.000113952106191461	0.000130730475400178	9.85807650874511e-05	0.000109838089163857	0.000136630980985509	1	0.720589587034109	0.349222333472673	1	0.797698099044772	0.398256998104513	1	0.740156482777572	0.397416104715351	0.702266835121507	0.746436768127314	0.737302275750722	CC16-PRE7-TRg-7	CC16	PRE7-TRg-7	single	0.728668626333181	0.0233163177224263	NA	NA	NA	NA	NA	NA	NA	NA	NA	NA	NA	NA	NA
CC16-SEC6-TRg-3	592.876538767761	425.343773402188	284.570738396748	406.667952917412	474.909398702431	397.714689655338	384.635139755629	402.166568525409	372.548401200115	6.77302337299777e-05	6.97114015496387e-05	4.76559942107235e-05	6.17956487882058e-05	6.09051236147921e-05	4.80110871645145e-05	6.09624837155719e-05	6.37906831469953e-05	5.12220199326825e-05	1	0.677204914731109	0.200086263714533	1	0.661260275975106	0.226845683775623	1	0.695116125190518	0.240925355456623	0.557457239313682	0.585742300056026	0.606370048077375	CC16-SEC6-TRg-3	CC16	SEC6-TRg-3	single	0.583189862482361	0.0245560973785326	NA	NA	NA	NA	NA	NA	NA	NA	NA	NA	NA	NA	NA
CC16-ESF2-NRg-1	655.866529354176	579.364518228158	633.223375418678	557.25001815928	647.966868301173	967.324366625115	429.195958588666	496.302792504576	674.332841741579	7.49262121607218e-05	9.49545170269286e-05	0.000106043543630177	8.46775020317019e-05	8.30990128222338e-05	0.000116772891950871	6.80251202551962e-05	7.87223420825643e-05	9.27146382850697e-05	1	0.833836136874368	0.40246930969417	1	0.658421991349324	0.40264366845456	1	0.768761191073075	0.39081160396101	0.754133928042875	0.727072224185714	0.737521802998296	CC16-ESF2-NRg-1	CC16	ESF2-NRg-1	single	0.739575985075628	0.0136472965058397	NA	NA	NA	NA	NA	NA	NA	NA	NA	NA	NA	NA	NA
CC16-ESF2-NRg-3	935.612099617816	789.593747156062	675.299743442064	624.181507988643	860.931652914433	952.029550987814	564.534637876328	743.712625657707	883.608387420435	0.000106884354573073	0.000129409880221834	0.000113089915165873	9.48481456949036e-05	0.00011041084654864	0.000114926541424156	8.94755317735066e-05	0.000117965888188325	0.000121488124193622	1	0.796621745868803	0.300879122451805	1	0.781015038380117	0.353784147405372	1	0.87582011724869	0.389330115412062	0.676976245158943	0.71473738296374	0.75158053213494	CC16-ESF2-NRg-3	CC16	ESF2-NRg-3	single	0.714431386752541	0.0373030847794146	NA	NA	NA	NA	NA	NA	NA	NA	NA	NA	NA	NA	NA
CC16-AFG2-TRg-2	798.04387472323	786.11450947945	1139.29276087243	523.065573999732	859.296327949004	1456.40178491964	537.074500351264	772.936073149779	1435.00265184854	9.11685563981379e-05	0.000128839653149222	0.00019079308548147	7.9482969514082e-05	0.000110201123032024	0.000175813051066651	8.51232560356147e-05	0.000122601240366565	0.000197299825202996	1	0.929829520563967	0.595113589983152	1	0.930225921770069	0.645838458474916	1	0.956774075755152	0.664610094444584	0.86334648739714	0.88361373892763	0.893932480608652	CC16-AFG2-TRg-2	CC16	AFG2-TRg-2	single	0.880297568977807	0.015560317558962	NA	NA	NA	NA	NA	NA	NA	NA	NA	NA	NA	NA	NA
CC16-RRP36-TRg-3	902.689267418072	560.521576531671	434.000351956156	666.049276698491	683.449084499194	635.525467372512	713.658734789962	679.059404932273	613.191080455767	0.000103123249226291	9.18662671050514e-05	7.26804111230815e-05	0.000101210205729826	8.76494571166018e-05	7.67189882670228e-05	0.000113110853641063	0.000107710751534746	8.43082016845837e-05	1	0.586135927487692	0.200420943098997	1	0.581033836306966	0.221322432887438	1	0.632583032606212	0.213724350515352	0.541257619748856	0.564771923324389	0.565914963648757	CC16-RRP36-TRg-3	CC16	RRP36-TRg-3	single	0.557314835574001	0.0139176963013721	NA	NA	NA	NA	NA	NA	NA	NA	NA	NA	NA	NA	NA
CC16-RRP36-TRg-5	618.356561657066	534.110006835075	569.848949047411	454.161580651109	598.956587362895	760.144119462296	399.801840723229	492.649364124931	642.258571862499	7.06410723159077e-05	8.75375625234641e-05	9.54304661462712e-05	6.90125920414289e-05	7.681365138888e-05	9.17626291569077e-05	6.33663196244379e-05	7.81428441570638e-05	8.83047176256867e-05	1	0.815334891047323	0.384159941553619	1	0.746769500094281	0.388225792578288	1	0.819206695709319	0.399589329706487	0.74004446763643	0.732542354249677	0.750322773173999	CC16-RRP36-TRg-5	CC16	RRP36-TRg-5	single	0.740969865020036	0.00892625870783971	NA	NA	NA	NA	NA	NA	NA	NA	NA	NA	NA	NA	NA
CC16-GCR1-NRg-2	783.921366647508	785.510721192403	859.703587136365	579.908626320924	1056.91105190263	1087.72942096819	574.891787897606	776.832143194514	1150.31065342294	8.95552006482035e-05	0.000128740695716761	0.000143971335219957	8.8120614236491e-05	0.000135544376341778	0.000131307878234942	9.11170811907363e-05	0.000123219225522948	0.000158157262327794	1	0.945853557753996	0.457159275399172	1	1.0320018818508	0.435071008319349	1	0.898341449048995	0.497711642300674	0.800126757171947	0.797912832078801	0.815205639348369	CC16-GCR1-NRg-2	CC16	GCR1-NRg-2	single	0.804415076199705	0.00941023675995916	NA	NA	NA	NA	NA	NA	NA	NA	NA	NA	NA	NA	NA
CC16-PRE4-NRg-4	782.184864438961	369.054997585065	207.9640708933	474.198732501749	464.712133728236	338.734381902092	605.127479681481	497.975249757844	300.199240123357	8.93568225833505e-05	6.04859944810493e-05	3.48269629350017e-05	7.20573581450652e-05	5.95973674712349e-05	4.08911371848319e-05	9.59092665047838e-05	7.89876231851466e-05	4.12746676991242e-05	1	0.445375137419119	0.110833283802081	1	0.554913438493124	0.165690546084992	1	0.547093101787383	0.123398953334453	0.36324186054756	0.487924028665565	0.4134490447232	CC16-PRE4-NRg-4	CC16	PRE4-NRg-4	single	0.421538311312108	0.0627334674405253	NA	NA	NA	NA	NA	NA	NA	NA	NA	NA	NA	NA	NA
CC16-PRE4-NRg-9	780.219766338072	659.338339900082	894.11570692839	649.703636682599	934.884581659708	1193.99115110792	551.863274368156	578.318753039724	886.107269713857	8.91323297168388e-05	0.000108061767078898	0.000149734203850888	9.87263871195959e-05	0.000119894997166027	0.000144135519055581	8.74671926706056e-05	9.17315143036102e-05	0.000121831697802396	1	0.79769279278877	0.477714115654364	1	0.814787426810328	0.42626988157663	1	0.696684483332576	0.399395869268865	0.791400878903215	0.765676816140506	0.731567964085898	CC16-PRE4-NRg-9	CC16	PRE4-NRg-9	single	0.76288188637654	0.0300142157680857	NA	NA	NA	NA	NA	NA	NA	NA	NA	NA	NA	NA	NA
CC16-DSN1-NRg-2	725.411827913169	490.095568044218	790.375169893516	427.073452213559	617.446247721748	1150.01035104787	446.927167260642	579.099865700552	1062.31065342294	8.28710691726244e-05	8.03238487972963e-05	0.000132361165216611	6.48963875083499e-05	7.91848722003196e-05	0.000138826270792515	7.0835416060747e-05	9.18554124944312e-05	0.000146058061956632	1	0.637735259564986	0.454192495570458	1	0.818649873690688	0.624594292913074	1	0.861424194470647	0.591239641178212	0.753177170765169	0.860649092129057	0.852942379084501	CC16-DSN1-NRg-2	CC16	DSN1-NRg-2	single	0.822256213992909	0.0599481777573996	NA	NA	NA	NA	NA	NA	NA	NA	NA	NA	NA	NA	NA
CC16-GPI11-TRg-3	735.992886296814	585.340154955765	434.386701883074	590.149376992092	663.491822317258	687.080094418593	508.392582138168	515.975042103634	580.873266048926	8.40798496025675e-05	9.59338895662301e-05	7.27451116962474e-05	8.96767580812743e-05	8.50900225728243e-05	8.2942529305923e-05	8.05773350022216e-05	8.18427064767589e-05	7.98647958656475e-05	1	0.75072173198815	0.246033476548066	1	0.636612615346927	0.270050043482263	1	0.674729729220229	0.284204497698394	0.620408072930277	0.624464662942225	0.643781073515197	CC16-GPI11-TRg-3	CC16	GPI11-TRg-3	single	0.6295512697959	0.0124891739538112	NA	NA	NA	NA	NA	NA	NA	NA	NA	NA	NA	NA	NA
CC16-POP3-TRg-1	655.576339793163	616.278758016029	963.586230190451	494.241908142487	789.847869613753	1413.68146529938	481.575474020498	626.397021546225	1095.14348668356	7.48930608964901e-05	0.000101004548915649	0.000161368171816269	7.51030395999471e-05	0.000101294651710711	0.000170655964737349	7.63269757709749e-05	9.93575723417005e-05	0.000150572278188146	1	0.887356661674891	0.61271514129231	1	0.904910239457466	0.663454026603148	1	0.864740260513362	0.565659944402772	0.865173023242388	0.887091418713209	0.842452185877395	CC16-POP3-TRg-1	CC16	POP3-TRg-1	single	0.864905542610997	0.0223208184540494	NA	NA	NA	NA	NA	NA	NA	NA	NA	NA	NA	NA	NA
CC16-MNE1-TRg-5	957.859427449015	527.280619731491	276.295704418045	677.418783158829	608.796034434655	371.612668676446	814.822438223986	525.769089315949	313.564792768177	0.00010942588997774	8.6418265200953e-05	4.6270205307745e-05	0.000102937870826321	7.80755188984389e-05	4.48601188020595e-05	0.000129144725707775	8.33962144292928e-05	4.31123097391354e-05	1	0.519618156314166	0.120244066078022	1	0.508880957245022	0.127242476937625	1	0.42897543757048	0.0957222893160501	0.401120601062105	0.412701730732062	0.32269634372404	CC16-MNE1-TRg-5	CC16	MNE1-TRg-5	single	0.378839558506069	0.0489650494297095	NA	NA	NA	NA	NA	NA	NA	NA	NA	NA	NA	NA	NA
CC16-RRP12-NRg-1	805.994340051026	679.117208733086	863.053145604523	563.811924260649	1015.36553600999	1184.1569320442	534.56719913446	752.113919112856	1103.65158259922	9.20768177977758e-05	0.000111303410083065	0.000144532273213323	8.56746232504071e-05	0.000130216339482547	0.000142948357603052	8.47258630420975e-05	0.00011929848092667	0.000151742064066108	1	0.795347701027486	0.446371899238355	1	1.01974076432928	0.487162491439363	1	0.935366205818976	0.513544930082776	0.77428889801287	0.824490674516544	0.827592111869923	CC16-RRP12-NRg-1	CC16	RRP12-NRg-1	single	0.808790561466446	0.0299195306482585	NA	NA	NA	NA	NA	NA	NA	NA	NA	NA	NA	NA	NA
CC16-RSC6-TRg-2	722.079122152163	453.397025921238	386.411099000216	503.101566835542	572.469724646242	599.081255756419	448.805709023239	466.177968907658	467.238091979684	8.24903407656355e-05	7.43091685170177e-05	6.4710817425085e-05	7.64493181868182e-05	7.341682316789e-05	7.23195374394494e-05	7.11331542541012e-05	7.39440158184589e-05	6.42409919988796e-05	1	0.592704419268382	0.223077671537067	1	0.644315342443645	0.276203323119375	1	0.690547772496625	0.258957582342262	0.569012019789115	0.631416962601996	0.62345197319452	CC16-RSC6-TRg-2	CC16	RSC6-TRg-2	single	0.607960318528544	0.0339645071374093	NA	NA	NA	NA	NA	NA	NA	NA	NA	NA	NA	NA	NA
CC16-CDC25-TRg-1	739.488566750653	413.976462600836	250.82467076008	613.133697832093	571.538737030998	425.415632611438	425.404725324215	470.081459789559	328.18475672786	8.44791962433975e-05	6.78483645960842e-05	4.2004666836067e-05	9.3169364292496e-05	7.32974279401998e-05	5.13550732464897e-05	6.74242313288936e-05	7.45631780499878e-05	4.51224219364919e-05	1	0.528431224834184	0.141393708611509	1	0.527827610410673	0.1609374430344	1	0.734634245050652	0.191895530022984	0.443103704464407	0.47497339308341	0.556489150618313	CC16-CDC25-TRg-1	CC16	CDC25-TRg-1	single	0.491522082722044	0.0584761421132322	NA	NA	NA	NA	NA	NA	NA	NA	NA	NA	NA	NA	NA
CC16-CDC25-TRg-9	787.152441085503	354.601938236528	143.747440384633	554.106124083698	430.326779411371	235.900074476267	593.019573682577	370.615205333001	161.159206808526	8.99243186897762e-05	5.81172210632381e-05	2.40728446830874e-05	8.41997683604642e-05	5.51875910782449e-05	2.8477245956418e-05	9.39902322148934e-05	5.87860826411838e-05	2.21579265322024e-05	1	0.425232593360811	0.0761259231603563	1	0.439751209063064	0.098749286364619	1	0.415484245857026	0.0675981570315785	0.265069762208444	0.333245455617223	0.233035627076799	CC16-CDC25-TRg-9	CC16	CDC25-TRg-9	single	0.277116948300822	0.0511796195138609	NA	NA	NA	NA	NA	NA	NA	NA	NA	NA	NA	NA	NA
CC16-YPP1-NRg-3	620.75497205053	397.68133408882	308.24691018376	431.740556730273	490.053449244052	412.404827122586	538.127838538826	435.596176459377	344.850678256808	7.09150667918358e-05	6.51776866220822e-05	5.16209538969188e-05	6.56055821953265e-05	6.28472841043217e-05	4.9784442508794e-05	8.52902041520739e-05	6.9093206266366e-05	4.74138347086373e-05	1	0.604726898752192	0.206999751367228	1	0.642720603451535	0.221564272208908	1	0.538144561202998	0.159402228097976	0.552832619906581	0.576648404068097	0.474830889830756	CC16-YPP1-NRg-3	CC16	YPP1-NRg-3	single	0.534770637935145	0.0532576562188028	NA	NA	NA	NA	NA	NA	NA	NA	NA	NA	NA	NA	NA
CC16-NFS1-NRg-9	853.898952707635	566.60460249533	591.950184973907	562.997218364406	660.381490503161	828.489390168271	596.497311174823	556.55418152186	662.303275740377	9.75494421973173e-05	9.28632401233647e-05	9.91316772310682e-05	8.55508237745233e-05	8.46911356606297e-05	0.000100013093206879	9.45414338429422e-05	8.82792708945749e-05	9.10606822688576e-05	1	0.62635118529717	0.288981458291237	1	0.664186833423216	0.341333991920784	1	0.620296478698278	0.276183147973847	0.639342849959654	0.687243968142065	0.627028879052953	CC16-NFS1-NRg-9	CC16	NFS1-NRg-9	single	0.651205232384891	0.0318119682840336	NA	NA	NA	NA	NA	NA	NA	NA	NA	NA	NA	NA	NA
CC16-NFS1-NRg-8	703.130110578579	497.033310236419	495.969953451251	443.161889721731	496.993221138358	696.968606012886	428.179408816592	427.915387162336	511.176070082945	8.03256051100497e-05	8.14609048965072e-05	8.30582278540966e-05	6.73411226458832e-05	6.37372805251884e-05	8.41362448121123e-05	6.78640028935179e-05	6.78748981455222e-05	7.02820647372326e-05	1	0.667258454890396	0.294043084173538	1	0.635023326319281	0.364795648027489	1	0.664404371348613	0.296956953655154	0.650912188975456	0.698510164985196	0.652856485582054	CC16-NFS1-NRg-8	CC16	NFS1-NRg-8	single	0.667426279847569	0.0269369821761926	NA	NA	NA	NA	NA	NA	NA	NA	NA	NA	NA	NA	NA
CC16-UBA2-TRg-1	572.748811503861	684.985444559696	930.339240786817	523.41461224895	705.633153487174	1089.63315618215	453.921710479507	601.062430915934	977.320466255385	6.54308415582608e-05	0.000112265180231537	0.00015580042320139	7.9536007981725e-05	9.04944702236988e-05	0.000131537692218867	7.19440114099626e-05	9.53390611823036e-05	0.000134372683500692	1	1.12891549248349	0.67712436513927	1	0.7633694118195	0.482873425369683	1	0.880316788909722	0.535555891556322	0.91757438654981	0.788996918898596	0.830988274757546	CC16-UBA2-TRg-1	CC16	UBA2-TRg-1	single	0.845853193401984	0.0655649727493961	NA	NA	NA	NA	NA	NA	NA	NA	NA	NA	NA	NA	NA
CC16-ARP2-NRg-3	551.678233213046	260.27341783348	63.2773482986022	399.105815013077	234.088547225053	80.1158181744133	376.370396156287	253.493407719744	70.3353321624394	6.30237380566974e-05	4.26573183337291e-05	1.05968201831906e-05	6.06465363128514e-05	3.00208670211688e-05	9.67137405199065e-06	5.96525688247786e-05	4.02085079100268e-05	9.67046905688133e-06	1	0.445336460186915	0.0478138506862876	1	0.332119006312781	0.0465617242550069	1	0.447766470288601	0.046484359294184	0.155428716094871	0.115127356541729	0.149084462902222	CC16-ARP2-NRg-3	CC16	ARP2-NRg-3	single	0.139880178512941	0.0216700030871475	NA	NA	NA	NA	NA	NA	NA	NA	NA	NA	NA	NA	NA
CC16-MAK16-TRg-1	708.021031820586	524.180409063561	450.545870493639	585.318296526951	682.618304300756	628.458627346351	601.413179638925	513.129506694398	508.925674849951	8.08843441007416e-05	8.59101584781677e-05	7.54512270547476e-05	8.89426462597018e-05	8.75429130666824e-05	7.58658976437729e-05	9.53205710569292e-05	8.13913545696631e-05	6.99726558413428e-05	1	0.698841863871882	0.265267566613479	1	0.660370172196013	0.249048213297733	1	0.567223745980318	0.210489377016932	0.63077601789097	0.608667726480756	0.549600291017521	CC16-MAK16-TRg-1	CC16	MAK16-TRg-1	single	0.596348011796416	0.0419667271274026	NA	NA	NA	NA	NA	NA	NA	NA	NA	NA	NA	NA	NA
CC16-CEP3-NRg-1	774.000929560467	556.401540230557	313.538104791819	606.728198535945	639.831445497627	472.411391204838	531.371805208738	614.655458447069	423.843500310986	8.84218896151757e-05	9.11910168182336e-05	5.25070504120774e-05	9.21960100314135e-05	8.20556792245784e-05	5.70282794942789e-05	8.42194112647444e-05	9.74951541549898e-05	5.82746299576942e-05	1	0.67856448848105	0.168865194761174	1	0.597135676753705	0.180603024563921	1	0.769012841363085	0.198406448598426	0.515755187634206	0.517660795110012	0.56999738100639	CC16-CEP3-NRg-1	CC16	CEP3-NRg-1	single	0.534471121250202	0.0307813934733473	NA	NA	NA	NA	NA	NA	NA	NA	NA	NA	NA	NA	NA
CC16-GUK1-TRg-5	698.520477708391	550.765244250432	892.776228481951	583.671969291981	775.25804097334	1317.86519647568	512.59694228769	616.710926189074	1285.26140648586	7.97990005114664e-05	9.02672602784813e-05	0.000149509886419487	8.86924769044013e-05	9.94235678381008e-05	0.000159089272950682	8.12437021919496e-05	9.7821187449925e-05	0.000176711764618106	1	0.744271982685089	0.532788416664036	1	0.752106014248183	0.52372220752901	1	0.799845282481461	0.623683447910908	0.810397187570167	0.807359363951943	0.857615313045608	CC16-GUK1-TRg-5	CC16	GUK1-TRg-5	single	0.825123954855906	0.0281793073165844	NA	NA	NA	NA	NA	NA	NA	NA	NA	NA	NA	NA	NA
CC16-GUK1-TRg-2	834.552043136307	730.098243967965	813.032906341211	657.594962766273	931.742066912548	1051.06531260946	510.821029171534	781.50323157794	923.187663584109	9.53392506624283e-05	0.000119658908954596	0.000136155571356409	9.99255217247241e-05	0.000119491982928659	0.000126881882042179	8.09622300558035e-05	0.000123960142203594	0.000126929915021461	1	0.82579484169015	0.406112163532715	1	0.802303792219914	0.370740527683334	1	1.0170969840623	0.449541703989293	0.755246419668311	0.72940246838546	0.804326810360547	CC16-GUK1-TRg-2	CC16	GUK1-TRg-2	single	0.762991899471439	0.0380579636624905	NA	NA	NA	NA	NA	NA	NA	NA	NA	NA	NA	NA	NA
CC16-GPI12-NRg-6	786.051060061341	732.11450947945	447.881661872214	677.16922706197	972.016972009576	625.584581978597	532.186633507522	695.487478697002	525.383469873891	8.97984968882468e-05	0.000119989363291749	7.50050620296502e-05	0.000102899949271883	0.000124657069322423	7.55189503314029e-05	8.43485569193176e-05	0.000110316532646994	7.22354531102309e-05	1	0.879169357654484	0.237521989289239	1	0.812789815339918	0.214282971657485	1	0.868811796536413	0.245562024199347	0.629873617212306	0.595393427532841	0.636738712645135	CC16-GPI12-NRg-6	CC16	GPI12-NRg-6	single	0.620668585796761	0.0221564347938721	NA	NA	NA	NA	NA	NA	NA	NA	NA	NA	NA	NA	NA
CC16-RPS5-NRg-5	642.716304717453	410.434047923637	410.776347311762	448.495557881571	569.656356464941	539.385538820535	472.153175106028	414.85212562956	541.752311886518	7.34239301002811e-05	6.72677831759254e-05	6.87911741723027e-05	6.81516056996714e-05	7.30560205867573e-05	6.51132251163098e-05	7.48335949412837e-05	6.58028353672583e-05	7.4486020148352e-05	1	0.602793207704438	0.266426494111673	1	0.719211165224436	0.27895875144207	1	0.584131680854392	0.285408314956298	0.614846501358803	0.646519933609435	0.628240309793146	CC16-RPS5-NRg-5	CC16	RPS5-NRg-5	single	0.629868914920461	0.0158993975869965	NA	NA	NA	NA	NA	NA	NA	NA	NA	NA	NA	NA	NA
CC16-RPS5-NRg-2	728.850788356693	509.671386277394	631.990623890593	399.262453621264	677.327092493343	1028.82287077178	418.716991472641	564.2855054544	902.531682391463	8.32639361177597e-05	8.35322129743482e-05	0.000105837099355489	6.06703384943332e-05	8.68643375108331e-05	0.000124196832076471	6.63642635207528e-05	8.9505594696416e-05	0.000124089905301998	1	0.660078992182182	0.361462548241658	1	0.960597816316251	0.597696863191112	1	0.895939462848944	0.536155337937247	0.700692730830021	0.868161818896383	0.833288257150941	CC16-RPS5-NRg-2	CC16	RPS5-NRg-2	single	0.800714268959115	0.0883587708973234	NA	NA	NA	NA	NA	NA	NA	NA	NA	NA	NA	NA	NA
CC16-RPC19-NRg-1	731.21112724575	712.128064072353	599.773091419929	610.121880511352	844.915346204047	931.809477520962	662.217785713203	683.919366707419	782.768775687464	8.35335813038722e-05	0.00011671369967928	0.000100441750031958	9.27117004809477e-05	0.000108356822891256	0.000112485626529785	0.000104957755558558	0.000108481626853502	0.000107623593878766	1	0.919304944528835	0.341928644299255	1	0.784148321451809	0.354249593921153	1	0.686600977233004	0.294023075132156	0.725064842485738	0.715522909234186	0.654182415217256	CC16-RPC19-NRg-1	CC16	RPC19-NRg-1	single	0.698256722312393	0.0384664858283364	NA	NA	NA	NA	NA	NA	NA	NA	NA	NA	NA	NA	NA
CC16-TIM54-TRg-1	678.789790516692	779.911435549732	1139.03380830321	511.406734035122	1017.15523159057	1563.605473429	442.573706110702	688.722699524928	1309.38163393421	7.75449662096127e-05	0.000127823004958753	0.000190749719665964	7.7711338446125e-05	0.00013044586037825	0.000188754402661788	7.01454172098147e-05	0.000109243519824702	0.000180028076719192	1	1.08456172366891	0.699507881009984	1	1.12621786922933	0.709185059222471	1	1.03456824673742	0.73591795561121	0.921002521314166	0.928733899154996	0.928116168617986	CC16-TIM54-TRg-1	CC16	TIM54-TRg-1	single	0.925950863029049	0.00429650579535578	NA	NA	NA	NA	NA	NA	NA	NA	NA	NA	NA	NA	NA
CC16-TEN1-TRg-2	546.491903221848	416.758938215318	277.752891766554	443.097473193317	446.603533384832	465.844885694185	420.115515924106	397.440177699374	384.771011100619	6.24312515615584e-05	6.83043963684826e-05	4.65142350074806e-05	6.73313341657794e-05	5.72750159965762e-05	5.62355879577621e-05	6.65859216982985e-05	6.30409945273819e-05	5.29025177309183e-05	1	0.719855749309212	0.211868384921947	1	0.570721850768701	0.243860183554476	1	0.628931581218091	0.227815036713211	0.578625393262781	0.586681779573726	0.58103044821263	CC16-TEN1-TRg-2	CC16	TEN1-TRg-2	single	0.582112540349712	0.00413576264341264	NA	NA	NA	NA	NA	NA	NA	NA	NA	NA	NA	NA	NA
CC16-SAH1-NRg-4	835.945663304364	641.23095066403	555.533436542084	671.575344499361	749.305112228065	827.007182616988	540.340653003057	663.919366707419	589.248759030049	9.54984578725998e-05	0.000105094069980729	9.30331009606552e-05	0.000102049925069775	9.60952143927582e-05	9.98341649505398e-05	8.56409226689183e-05	0.000105309275487703	8.10163500450323e-05	1	0.724070266816419	0.277027863705288	1	0.631779560137118	0.285636284867836	1	0.81686079003719	0.271256276531453	0.64557763426396	0.637457545794083	0.6542438015533	CC16-SAH1-NRg-4	CC16	SAH1-NRg-4	single	0.645759660537114	0.00839460813716477	NA	NA	NA	NA	NA	NA	NA	NA	NA	NA	NA	NA	NA
CC16-SAH1-NRg-5	841.270242368768	736.443041547442	488.136025411576	603.748048605823	833.846255548798	706.187341417701	532.12484100525	632.553227960438	607.327899208912	9.61067379460454e-05	0.000120698784837288	8.17463093082569e-05	9.17431582709125e-05	0.000106937258788075	8.52491066715794e-05	8.4338763158883e-05	0.000100334054833014	8.35020675400594e-05	1	0.826319349164131	0.241878146545514	1	0.782045212709793	0.271308266356833	1	0.790285291246358	0.283895469104086	0.627234392565679	0.649280959466124	0.661696129932626	CC16-SAH1-NRg-5	CC16	SAH1-NRg-5	single	0.646070493988143	0.0174537432095836	NA	NA	NA	NA	NA	NA	NA	NA	NA	NA	NA	NA	NA
CC16-SAH1-NRg-3	677.287949516184	589.4349087917	433.509510210909	519.719702180875	653.111036248534	674.001779872563	500.958857752339	539.850383806112	605.705172858749	7.73733958482671e-05	9.66049962022119e-05	7.25982116970208e-05	7.89745441062641e-05	8.37587306243773e-05	8.13637490497082e-05	7.93991319339709e-05	8.56297551196965e-05	8.32789574121254e-05	1	0.821498530639558	0.266818893846015	1	0.711572999723086	0.300808913040526	1	0.716426613568657	0.300751626932324	0.650818144757733	0.663931578349958	0.664666445632047	CC16-SAH1-NRg-3	CC16	SAH1-NRg-3	single	0.659805389579913	0.00779185052480567	NA	NA	NA	NA	NA	NA	NA	NA	NA	NA	NA	NA	NA
CC16-ATP15-NRg-5	596.480785583873	300.082990968825	229.408863900191	382.420019441316	316.97526122777	349.901993207216	410.285367477027	329.156909966609	312.605153323597	6.81419829953191e-05	4.91818787291004e-05	3.8418241986194e-05	5.81110290138197e-05	4.06507378473778e-05	4.22392622949563e-05	6.50278990355551e-05	5.22100686447222e-05	4.29803680354532e-05	1	0.474885826847537	0.160326397607806	1	0.469338702333525	0.212228954722216	1	0.533356146365644	0.189521666867496	0.461875123076409	0.529844844612437	0.516582050048893	CC16-ATP15-NRg-5	CC16	ATP15-NRg-5	single	0.502767339245913	0.0360292303185729	NA	NA	NA	NA	NA	NA	NA	NA	NA	NA	NA	NA	NA
CC16-SCD5-TRg-5	675.377950805499	548.554968422703	345.858245936944	554.92901726439	764.21971486243	439.656736387079	519.929805936873	565.478938999019	377.075723307205	7.71551975377596e-05	8.99050087647709e-05	5.79195832254632e-05	8.43248119436121e-05	9.80079491577331e-05	5.30742224066169e-05	8.24059194066478e-05	8.96948942231791e-05	5.18444855840288e-05	1	0.766686050387729	0.21347280424708	1	0.779798546768242	0.183770219876504	1	0.723056235334435	0.180398374780372	0.587740001809547	0.552658078797011	0.539390475266253	CC16-SCD5-TRg-5	CC16	SCD5-TRg-5	single	0.55992951862427	0.0249814842855918	NA	NA	NA	NA	NA	NA	NA	NA	NA	NA	NA	NA	NA
CC16-ARB1-NRg-2	790.98997878839	662.430406147325	927.038907728974	548.716303947549	936.812419415535	1283.7892046053	468.741636702081	739.466004447533	1001.83067008035	9.03627191130825e-05	0.000108568538977909	0.000155247728802858	8.33807526751227e-05	0.000120142234211975	0.000154975707476588	7.42928854925116e-05	0.000117292299458519	0.000137742613809968	1	0.790521277748167	0.48856041858285	1	0.966732666872592	0.542681095103833	1	1.04878154555231	0.53163008983633	0.795911307757234	0.845026409795523	0.849311564967609	CC16-ARB1-NRg-2	CC16	ARB1-NRg-2	single	0.830083094173456	0.0296710950062361	NA	NA	NA	NA	NA	NA	NA	NA	NA	NA	NA	NA	NA
CC16-ARB1-NRg-4	593.964228377322	594.562170320714	1011.97720875717	464.704177556187	702.447744380964	1341.09741349341	383.721039201323	636.119432827177	1263.51042052362	6.78544914238887e-05	9.74453249190053e-05	0.000169472027495244	7.06146032424299e-05	9.00859549660361e-05	0.000161893806012385	6.08176039726768e-05	0.000100899717576999	0.000173721201692793	1	0.94489003651984	0.710234459822121	1	0.855931608513177	0.669395188044051	1	1.10210610250957	0.819052949854808	0.908905867976772	0.882894183092406	0.961845647406336	CC16-ARB1-NRg-4	CC16	ARB1-NRg-4	single	0.917881899491838	0.040233820172189	NA	NA	NA	NA	NA	NA	NA	NA	NA	NA	NA	NA	NA
CC16-PUP2-TRg-1	695.449470454805	486.583846004415	369.759324330347	501.611491870481	611.388856393499	607.647180598159	434.146668129787	432.501739763517	423.569535564108	7.94481685498844e-05	7.97482977241272e-05	6.19222071774664e-05	7.62228923065676e-05	7.84080373584778e-05	7.33535936986684e-05	6.88097795818839e-05	6.86023742424416e-05	5.82369622944315e-05	1	0.660444598443999	0.221638321433424	1	0.690162979868173	0.280984813120874	1	0.662295405829745	0.242681688029444	0.579860144063202	0.643566344259453	0.602601779235679	CC16-PUP2-TRg-1	CC16	PUP2-TRg-1	single	0.608676089186111	0.0322845615874157	NA	NA	NA	NA	NA	NA	NA	NA	NA	NA	NA	NA	NA
CC16-CCT8-TRg-2	46.1764040105624	27.3880789572115	15.4903313493428	51.7788675957445	31.1750498974392	29.025360077495	33.5800072813432	37.4541081670978	40.8289446826058	5.27519379151951e-06	4.48874884093827e-06	2.59410769099267e-06	7.8681113022138e-06	3.99806841660455e-06	3.50386628633124e-06	5.32224031418002e-06	5.94087955993206e-06	5.61360889383998e-06	1	0.55986813287423	0.139840155157994	1	0.340922942456615	0.130024114809336	1	0.741513445827949	0.302437842654136	0.44702021137818	0.37197130972129	0.670007408518818	CC16-CCT8-TRg-2	CC16	CCT8-TRg-2	single	0.496332976539429	0.15501674313602	NA	NA	NA	NA	NA	NA	NA	NA	NA	NA	NA	NA	NA
CC16-MCM4-TRg-1	742.448529096313	475.975543408049	273.831103323872	406.157718811851	567.175597790889	431.718842699833	491.785290951154	488.799476217006	365.064202038925	8.48173424313377e-05	7.80096578560972e-05	4.58574678065621e-05	6.17181156377306e-05	7.27378737694603e-05	5.21159804416262e-05	7.79451737306557e-05	7.753218429892e-05	5.01930105546268e-05	1	0.605149353626652	0.153747380000488	1	0.79072313449298	0.246550070396576	1	0.660777966118155	0.184647093578339	0.479401362632084	0.626897993694262	0.534783871838767	CC16-MCM4-TRg-1	CC16	MCM4-TRg-1	single	0.547027742721704	0.0745066998619692	NA	NA	NA	NA	NA	NA	NA	NA	NA	NA	NA	NA	NA
CC16-LSM4-TRg-1	735.548194269391	868.140652812692	1430.24992841597	488.285856459779	1125.9465412361	1749.70276069449	520.687248319412	899.633568889179	1586.24225252732	8.40290479718978e-05	0.000142283266934218	0.000239518591027622	7.41979816151499e-05	0.000144397886133646	0.000211219585146563	8.25259697196284e-05	0.000142697689049169	0.000218093896028758	1	1.11409762013215	0.81057293705863	1	1.30570553571721	0.831168297761651	1	1.14865356940703	0.757776852252818	0.96051801090802	0.984974815268237	0.94738380396794	CC16-LSM4-TRg-1	CC16	LSM4-TRg-1	single	0.964292210048066	0.0190775907023476	NA	NA	NA	NA	NA	NA	NA	NA	NA	NA	NA	NA	NA
CC16-NOP53-NRg-1	725.570524776315	428.130786655879	388.876170880356	495.165983363955	621.294674748802	438.400005047073	437.62545581714	468.770415830976	402.005669246729	8.28891987070726e-05	7.01681770150421e-05	6.51236337670281e-05	7.5243458404601e-05	7.96784167046938e-05	5.29225130544688e-05	6.93611476598888e-05	7.43552234453563e-05	5.52721266199894e-05	1	0.556981940068856	0.223420489264493	1	0.710474423199921	0.205361291175813	1	0.71212785798484	0.228495875058755	0.562241038763615	0.569405964766579	0.596058652707141	CC16-NOP53-NRg-1	CC16	NOP53-NRg-1	single	0.575901885412445	0.01782008675586	NA	NA	NA	NA	NA	NA	NA	NA	NA	NA	NA	NA	NA
CC16-ATP3-TRg-4	451.576601890036	318.564916234129	388.550930309467	308.748744014722	420.440143679147	617.854037538403	265.80376168477	337.512021284948	615.81611445197	5.15881246651623e-05	5.22109601313613e-05	6.50691669485114e-05	4.69162342694069e-05	5.3919671822381e-05	7.4585739030435e-05	4.2128385626806e-05	5.35353360848285e-05	8.46691200061879e-05	1	0.665902737616988	0.358680544659973	1	0.771082053521724	0.464172628606809	1	0.84416721047966	0.576286822571341	0.699793408641798	0.780390335153135	0.844282977875904	CC16-ATP3-TRg-4	CC16	ATP3-TRg-4	single	0.774822240556946	0.0724055361311446	NA	NA	NA	NA	NA	NA	NA	NA	NA	NA	NA	NA	NA
CC16-AFG2-NRg-3	645.306002193421	541.643392893634	1151.88150343247	489.752219515703	787.468384528012	1638.20117647905	474.874008501752	657.993075061021	1509.47987280065	7.3719777218303e-05	8.87722412313621e-05	0.000192901274980999	7.44208043277582e-05	0.000100989492803175	0.000197759402714307	7.52648315716264e-05	0.000104369261517775	0.000207539766332392	1	0.792304334428044	0.744103587793741	1	0.910454680372708	0.775871248508612	1	0.921177410017049	0.790674421534853	0.900161332496425	0.926483667016472	0.932502020714579	CC16-AFG2-NRg-3	CC16	AFG2-NRg-3	single	0.919715673409159	0.0171998352232639	NA	NA	NA	NA	NA	NA	NA	NA	NA	NA	NA	NA	NA
CC16-PRO3-NRg-3	312.570870306137	382.752632180204	675.571129962841	344.993974666391	498.537279507029	847.356871453774	280.406646285757	418.554762129676	863.566445933038	3.57081056825391e-05	6.27309581204701e-05	0.000113135363248609	5.24239157267971e-05	6.39352994864245e-05	0.000102290726676636	4.44428598458117e-05	6.63901385651682e-05	0.000118732539354042	1	1.15588325058701	0.9009773613178	1	0.818253267623899	0.569709791053519	1	0.992348780582336	0.766048416032819	0.990889390590711	0.83785935301841	0.933241847869633	CC16-PRO3-NRg-3	CC16	PRO3-NRg-3	single	0.920663530492918	0.0772865360257979	NA	NA	NA	NA	NA	NA	NA	NA	NA	NA	NA	NA	NA
CC16-NRD1-NRg-10	644.214976112665	417.799566999195	306.557873269164	608.446820513156	530.884307712983	390.350534592014	529.118154600337	341.77004287737	269.048991929366	7.35951383658217e-05	6.84749494494333e-05	5.13380972199561e-05	9.24571650089364e-05	6.80836691688052e-05	4.71221054400913e-05	8.38622204511267e-05	5.42107331155445e-05	3.69917916251412e-05	1	0.612183268022338	0.19836861287428	1	0.494059075473109	0.148809614060038	1	0.429419424997669	0.126481634427094	0.543714923614021	0.448002612849236	0.391689720000572	CC16-NRD1-NRg-10	CC16	NRD1-NRg-10	single	0.46113575215461	0.0768588000455276	NA	NA	NA	NA	NA	NA	NA	NA	NA	NA	NA	NA	NA
CC16-SEC61-TRg-2	574.791756666624	597.603671637599	897.482288377963	498.474703332172	842.544919344092	1134.80983096938	424.479890636314	657.973880888002	1131.40698411681	6.56642276754768e-05	9.79438095163445e-05	0.000150297992619103	7.57462383645848e-05	0.000108052825662901	0.000136991303381413	6.72776502868271e-05	0.000104366216984725	0.000155558179570009	1	0.981402166906298	0.65088858350532	1	0.957087313500827	0.528054567863077	1	1.03050923806903	0.662995372657896	0.891699357696821	0.837119595361441	0.901871084168382	CC16-SEC61-TRg-2	CC16	SEC61-TRg-2	single	0.876896679075548	0.0348213770039669	NA	NA	NA	NA	NA	NA	NA	NA	NA	NA	NA	NA	NA
CC16-RHO3-TRg-4	613.684477192665	615.196627915267	790.056793062449	494.125278744678	710.49201799349	1160.72245294124	547.265667119631	632.259844005637	1039.12024441026	7.01073332453116e-05	0.000100827194007219	0.000132307847842859	7.50853170593494e-05	9.11175990651016e-05	0.000140119407986325	8.67384980505642e-05	0.000100287518983528	0.000142869591441478	1	0.946265692370536	0.536666482177734	1	0.81418622409394	0.544866555193799	1	0.768064606200135	0.472298281411869	0.839810178667994	0.826265587204257	0.784228845541256	CC16-RHO3-TRg-4	CC16	RHO3-TRg-4	single	0.816768203804502	0.0289822595153969	NA	NA	NA	NA	NA	NA	NA	NA	NA	NA	NA	NA	NA
CC16-SNF2-TRg-6	855.151583159961	876.791399248618	1521.540691848	639.735999482117	1073.82872612592	2272.27891035616	600.273762576996	791.909665793804	1854.9406299518	9.76925427380972e-05	0.000143701074590541	0.000254806712772395	9.72117445143194e-05	0.000137713996573888	0.000274303624343722	9.51399799280811e-05	0.000125610785493483	0.000255037481345403	1	0.967826397884312	0.741705955365067	1	0.950464381703131	0.823871890202248	1	0.877054616283744	0.768651387621393	0.922381700151324	0.946268212157462	0.919873625045404	CC16-SNF2-TRg-6	CC16	SNF2-TRg-6	single	0.92950784578473	0.0145689745999982	NA	NA	NA	NA	NA	NA	NA	NA	NA	NA	NA	NA	NA
CC16-SMD2-NRg-3	681.096233470909	529.435839649431	670.819531724378	529.491309704036	663.802021071518	859.981910901599	419.720859772651	481.480846121863	730.50073519502	7.78084543224981e-05	8.67714933672561e-05	0.000112339630913586	8.04593988194656e-05	8.51298042522877e-05	0.00010381478873708	6.65233709411794e-05	7.63713209900151e-05	0.000100437213254606	1	0.733751741596683	0.410571235119249	1	0.709874135458939	0.376729229632478	1	0.762638660634658	0.432921212650685	0.744351982416351	0.719283781614675	0.761895508497048	CC16-SMD2-NRg-3	CC16	SMD2-NRg-3	single	0.741843757509358	0.0214163071306084	NA	NA	NA	NA	NA	NA	NA	NA	NA	NA	NA	NA	NA
CC16-RSC4-TRg-2	654.997164126501	585.054055062389	665.953361645866	626.534948950706	771.197734597152	983.097148407099	570.944946656496	530.350301156414	735.364116178612	7.48268958508041e-05	9.58869994368862e-05	0.000111524711662237	9.52057652469044e-05	9.89028507025139e-05	0.000118676941312533	9.04915292844752e-05	8.41228751112483e-05	0.000101105883947808	1	0.843142266118243	0.423833903928463	1	0.696982802982008	0.363956912944808	1	0.617545473013328	0.320373778191417	0.768195206703618	0.708650278920146	0.663204371049416	CC16-RSC4-TRg-2	CC16	RSC4-TRg-2	single	0.713349952224393	0.0526529589834885	NA	NA	NA	NA	NA	NA	NA	NA	NA	NA	NA	NA	NA
CC16-RSC4-TRg-1	631.075273285248	431.682241616662	311.129632457721	527.81640424115	480.266668711416	405.102197703103	403.45365692575	291.435825200685	361.527067099385	7.20940583171945e-05	7.07502400857586e-05	5.21037125838202e-05	8.02048868300271e-05	6.15921708558586e-05	4.890288800073e-05	6.39451117387515e-05	4.62268419058941e-05	4.97066866412934e-05	1	0.645694824997696	0.20551877873352	1	0.515230047154832	0.17802481921194	1	0.480230386835135	0.222892740723934	0.558598001885546	0.497136501858806	0.544601521770506	CC16-RSC4-TRg-1	CC16	RSC4-TRg-1	single	0.533445341838286	0.0322137278096513	NA	NA	NA	NA	NA	NA	NA	NA	NA	NA	NA	NA	NA
CC16-TIF34-TRg-2	608.065776267383	318.87177261842	127.685781022764	514.475012402794	413.884268577736	236.840467563374	465.755368369252	383.448552097962	238.667702197662	6.94654526815789e-05	5.22612521303537e-05	2.13830588327351e-05	7.81775818543721e-05	5.30789085430155e-05	2.85907677740636e-05	7.3819578933142e-05	6.0821676898063e-05	3.28146403524343e-05	1	0.495005246367339	0.0875353102197421	1	0.455529232736072	0.106780133954549	1	0.54733042317818	0.127463120149692	0.3170652004143	0.356626380588133	0.42150850780517	CC16-TIF34-TRg-2	CC16	TIF34-TRg-2	single	0.365066696269201	0.0527307340294349	NA	NA	NA	NA	NA	NA	NA	NA	NA	NA	NA	NA	NA
CC16-BET1-NRg-1	792.972355073924	446.938556400484	294.968659923161	638.173784310127	688.775472558101	430.694643960164	522.029437049739	446.491873550506	367.928237503695	9.0589185839931e-05	7.32506624560118e-05	4.93972951289346e-05	9.69743564944193e-05	8.8332543878065e-05	5.19923418226788e-05	8.27386990055376e-05	7.08214552437843e-05	5.05867894064263e-05	1	0.532027475855213	0.155063337315796	1	0.611139469262952	0.15654144887082	1	0.568615797825491	0.175314117296314	0.466694553202087	0.484986001955207	0.504684795794851	CC16-BET1-NRg-1	CC16	BET1-NRg-1	single	0.485455116984048	0.0189994653805569	NA	NA	NA	NA	NA	NA	NA	NA	NA	NA	NA	NA	NA
CC16-CDC8-NRg-2	840.616377447503	844.881638775233	1383.30742992401	533.024946648111	1029.90084923485	1963.90470719711	465.724216163571	751.892171089418	1799.25746263688	9.60320403976533e-05	0.000138471248118838	0.000231657306873906	8.09963562708079e-05	0.000132080431983471	0.000237077489297045	7.38146414855839e-05	0.000119263307794419	0.000247381551815356	1	0.948729296312181	0.685981117325945	1	1.09408106010813	0.854617366114012	1	1.07331475195593	0.960977578739031	0.900784189814258	0.971511206495673	0.998299879391132	CC16-CDC8-NRg-2	CC16	CDC8-NRg-2	single	0.956865091900354	0.0503806404580935	NA	NA	NA	NA	NA	NA	NA	NA	NA	NA	NA	NA	NA
CC16-PRP42-TRg-2	828.491474259077	785.012507085725	849.892133460026	631.960375584387	1049.9464629656	1227.15885077515	548.971180367059	807.770000522556	1211.6012817075	9.46468910904936e-05	0.000128659041286109	0.000142328247872914	9.60301915543525e-05	0.000134651197240048	0.000148139437847592	8.70088122076095e-05	0.000128126513220422	0.000166584166787899	1	0.894402118251976	0.427628916236304	1	0.940760177447955	0.450411814138834	1	0.978224488143745	0.548983056905798	0.77718754208318	0.795830273704403	0.849239546318747	CC16-PRP42-TRg-2	CC16	PRP42-TRg-2	single	0.80741912070211	0.0373978456551007	NA	NA	NA	NA	NA	NA	NA	NA	NA	NA	NA	NA	NA
CC16-RRB1-TRg-2	591.976978433432	539.765267580321	929.946929082073	388.692901109034	624.509312604889	1332.23998030364	405.245760956636	557.990629685176	1083.72354483226	6.76274679301622e-05	8.84644272792977e-05	0.000155734724231653	5.90642312262081e-05	8.00906804260197e-05	0.000160824559620464	6.42291500428672e-05	8.85071168092146e-05	0.000149002139953079	1	0.860685337346065	0.654854242706982	1	0.909774854260927	0.795013844365429	1	0.915395517246496	0.665194716404387	0.878102826965535	0.932422131972552	0.88906426482979	CC16-RRB1-TRg-2	CC16	RRB1-TRg-2	single	0.899863074589292	0.0287246835191928	NA	NA	NA	NA	NA	NA	NA	NA	NA	NA	NA	NA	NA
CC16-SPC24-TRg-1	839.63451355769	594.664149384549	491.733083679273	605.562831769722	785.777243164041	645.07402264315	530.413179638925	544.808015914989	544.819076579187	9.59198722371687e-05	9.74620387018633e-05	8.23486951647465e-05	9.20189255208727e-05	0.000100772611069303	7.78716651263841e-05	8.40674745599333e-05	8.64161226692826e-05	7.49076724268499e-05	1	0.668537482051658	0.244135224406886	1	0.734753823855431	0.247086592236337	1	0.682856642044224	0.255497562773209	0.605156873639871	0.618990750240121	0.618838771459687	CC16-SPC24-TRg-1	CC16	SPC24-TRg-1	single	0.61432879844656	0.00794348335946408	NA	NA	NA	NA	NA	NA	NA	NA	NA	NA	NA	NA	NA
CC16-ILS1-NRg-1	721.699705794428	676.998091624758	818.125395384016	542.057463982939	899.985972653758	1158.70656029056	561.067634517678	602.808969476411	1040.7922176975	8.24469962294462e-05	0.000110956098959905	0.000137008391395846	8.23689017711163e-05	0.000115419398027962	0.000139876054647151	8.89260314446292e-05	9.56160928816909e-05	0.000143099472575768	1	0.885472754586033	0.472557482447068	1	0.94013891692802	0.495823349402148	1	0.714274005041107	0.46142124008688	0.800727065185617	0.819497300697213	0.770117897029304	CC16-ILS1-NRg-1	CC16	ILS1-NRg-1	single	0.796780754304045	0.0249251159241055	NA	NA	NA	NA	NA	NA	NA	NA	NA	NA	NA	NA	NA
CC16-GFA1-TRg-2	1004.98869190008	887.059430239771	872.724257575707	677.357533060776	1070.08921252424	1258.64878374651	736.207410436952	728.098704484919	1043.2461963763	0.000114809938574817	0.000145383945896786	0.000146151858061388	0.000102928563504412	0.000137234419756096	0.000151940820989871	0.00011668469058381	0.000115489245980427	0.000143436872345557	1	0.833174229710028	0.361998833406023	1	0.894547981250023	0.431008101277508	1	0.657491934626836	0.352480737184386	0.727847476023264	0.779151837504453	0.694021472763787	CC16-GFA1-TRg-2	CC16	GFA1-TRg-2	single	0.733673595430502	0.0428631835113802	NA	NA	NA	NA	NA	NA	NA	NA	NA	NA	NA	NA	NA
CC16-SEC21-NRg-10	592.391809085999	339.947585019124	267.262089631244	502.230013554091	426.87253011549	389.15532889585	511.264078638507	365.060939101511	297.242962279467	6.76748581964647e-05	5.57154567364267e-05	4.47573797220677e-05	7.63168804078037e-05	5.47445982022631e-05	4.69778233043024e-05	8.10324508784061e-05	5.79050784379102e-05	4.08682063583737e-05	1	0.541685489381195	0.18807003844826	1	0.481279279482774	0.179729413399564	1	0.474701323333495	0.144615573165741	0.516464045738822	0.491650925051882	0.436338565523265	CC16-SEC21-NRg-10	CC16	SEC21-NRg-10	single	0.481484512104656	0.0410187775183946	NA	NA	NA	NA	NA	NA	NA	NA	NA	NA	NA	NA	NA
CC16-RPC10-NRg-1	828.793722816557	522.014345471298	314.238634086036	730.916195464129	675.878595022845	523.744202777328	653.474613283852	493.526820604463	414.105616548997	9.46814199748465e-05	8.55551530959224e-05	5.26243654254823e-05	0.000111067125364771	8.66785738309872e-05	6.32250435437593e-05	0.000103572012417187	7.82820241701274e-05	5.69357594255647e-05	1	0.594538894772169	0.158053611499897	1	0.523603723963318	0.166207448194515	1	0.502090951703012	0.157627200787237	0.484194426416614	0.482013407763005	0.464086240019529	CC16-RPC10-NRg-1	CC16	RPC10-NRg-1	single	0.476764691399716	0.0110338822561086	NA	NA	NA	NA	NA	NA	NA	NA	NA	NA	NA	NA	NA
CC16-RPB10-TRg-3	839.489591542094	521.433117065906	484.129122061816	609.551091716637	607.102095428486	745.228998090579	521.100734061827	571.123620026471	596.871158139623	9.59033163417215e-05	8.54598930984942e-05	8.10752882330933e-05	9.26249656801416e-05	7.78582783787765e-05	8.99621143384397e-05	8.25915048599036e-05	9.05902398015256e-05	8.20643606602108e-05	1	0.586310377527074	0.240401509606127	1	0.563966409226163	0.283581875280654	1	0.728632926414179	0.284909985956231	0.586250710963605	0.622612291042644	0.653234754789344	CC16-RPB10-TRg-3	CC16	RPB10-TRg-3	single	0.620699252265198	0.0335329736205299	NA	NA	NA	NA	NA	NA	NA	NA	NA	NA	NA	NA	NA
CC16-RPB10-TRg-2	523.941385474678	437.717413568543	461.515471988734	389.330577453624	461.10650713564	666.42679154871	366.688477943191	449.693639138898	594.275690144624	5.98550797317162e-05	7.17393701063852e-05	7.72882650730957e-05	5.91611299937361e-05	5.91349610966068e-05	8.04493160801796e-05	5.81180398117083e-05	7.13293115156493e-05	8.17075073951149e-05	1	0.788597519598496	0.367193394047533	1	0.670632129230066	0.39703863775642	1	0.815304495192898	0.40312475125055	0.725044092655666	0.725720848997557	0.751950836136232	CC16-RPB10-TRg-2	CC16	RPB10-TRg-2	single	0.734238592596485	0.0153429846573297	NA	NA	NA	NA	NA	NA	NA	NA	NA	NA	NA	NA	NA
CC16-YNL181W-TRg-1	862.19778136097	674.551349976281	730.405097612454	732.61983369024	917.946228154125	1056.48581779269	657.811165804373	823.807642961383	889.96360025548	9.84975006338068e-05	0.000110555092056287	0.000122318202143372	0.00011132600347092	0.000117722724903345	0.000127536231387569	0.000104259331346451	0.000130670365065172	0.000122361908210584	1	0.738503233801886	0.353141041232256	1	0.709480051477342	0.334490538367642	1	0.832578001881036	0.336526885327885	0.707849619721176	0.68982628987084	0.70973049501488	CC16-YNL181W-TRg-1	CC16	YNL181W-TRg-1	single	0.702468801535632	0.0109890513177171	NA	NA	NA	NA	NA	NA	NA	NA	NA	NA	NA	NA	NA
CC16-RAD3-NRg-1	679.322684549396	540.448451719659	933.178699428287	495.595658175171	754.383065432869	1484.76044887643	504.610673954861	680.212915961615	1202.15151884729	7.76058440400348e-05	8.8576397235949e-05	0.000156275936690029	7.53087500843034e-05	9.67464404339646e-05	0.000179236435524184	7.99779240482846e-05	0.000107893718649216	0.0001652849102617	1	0.750969755125187	0.572637781541883	1	0.861918211009399	0.694908678039457	1	0.896166689834397	0.592586207973423	0.82925621632797	0.892941721513625	0.858052857130576	CC16-RAD3-NRg-1	CC16	RAD3-NRg-1	single	0.860083598324057	0.0318912813325869	NA	NA	NA	NA	NA	NA	NA	NA	NA	NA	NA	NA	NA
CC16-NOP10-TRg-1	802.697394114674	600.16595860776	642.824120754238	634.820034277442	837.702205007176	1020.14952220672	515.103372738058	700.546180076878	790.03648893932	9.17001745942374e-05	9.83637536345659e-05	0.000107651344441701	9.64647339444828e-05	0.00010743176801248	0.000123149807903625	8.16409571739356e-05	0.000111118931558575	0.000108622838411429	1	0.705770972041287	0.33383480236419	1	0.747206521064602	0.372745186790157	1	0.904154674273285	0.381506129056231	0.688738316424243	0.722551578153085	0.750225189429937	CC16-NOP10-TRg-1	CC16	NOP10-TRg-1	single	0.720505028002422	0.0307944826818695	NA	NA	NA	NA	NA	NA	NA	NA	NA	NA	NA	NA	NA
CC16-BFR2-TRg-3	594.911357233923	414.199373828682	471.193958095645	396.511314309225	477.578520665877	581.461707415125	430.290132920398	355.305653188842	555.43765934363	6.79626914531281e-05	6.78848984660642e-05	7.89090848400123e-05	6.02522862788228e-05	6.12474272280093e-05	7.01925512022895e-05	6.81985406684288e-05	5.63577187084698e-05	7.63676310691766e-05	1	0.657205916644667	0.330170868190595	1	0.682010122724407	0.340145220430622	1	0.5489604873581	0.321086981596018	0.67780970191054	0.68942770352251	0.650212097238114	CC16-BFR2-TRg-3	CC16	BFR2-TRg-3	single	0.672483167557054	0.0201431109868198	NA	NA	NA	NA	NA	NA	NA	NA	NA	NA	NA	NA	NA
CC16-MCM2-TRg-6	886.448612529263	679.416839889476	1155.8833469664	579.51888345243	974.046435570931	1565.68280336142	488.253523933583	682.817882128	1406.21690234472	0.000101267916320331	0.000111352517908702	0.000193571448707784	8.80613904563864e-05	0.000124917339448501	0.000189005172550476	7.73854087299003e-05	0.000108306912048005	0.000193342046213442	1	0.723480831378716	0.543565320390992	1	0.951729845315733	0.626664405527503	1	0.929736446034949	0.71640018612306	0.812087944095937	0.878793148022003	0.909182681176954	CC16-MCM2-TRg-6	CC16	MCM2-TRg-6	single	0.866687924431631	0.0496663801865774	NA	NA	NA	NA	NA	NA	NA	NA	NA	NA	NA	NA	NA
CC16-MCM2-TRg-4	877.635800446003	817.582030948732	1199.47495385217	623.161966989386	1032.58304977877	1751.05325742068	675.729134658689	801.516746737243	1534.54761921508	0.000100261140401254	0.0001339969991881	0.000200871571612509	9.46932202893897e-05	0.00013242441286937	0.000211382613613258	0.000107099227579518	0.000127134637311096	0.000210986353681502	1	0.879349039972017	0.569728771351367	1	0.938265334947457	0.651774332490636	1	0.788570111923376	0.564880376792216	0.846150815208052	0.886864997632934	0.831504740190535	CC16-MCM2-TRg-4	CC16	MCM2-TRg-4	single	0.854840184343841	0.0286848109285327	NA	NA	NA	NA	NA	NA	NA	NA	NA	NA	NA	NA	NA
CC16-MPP10-TRg-1	917.465294885237	524.239967617725	492.270796904998	583.655131117151	807.293373765819	583.201226975327	620.94530551384	622.232110134635	665.421922256745	0.00010481126305128	8.59199197831276e-05	8.24387439818406e-05	8.86899182421547e-05	0.000103531963900798	7.04025414978494e-05	9.84163020042798e-05	9.86969442214511e-05	9.148946782668e-05	1	0.539367494318271	0.22366896406982	1	0.783207249915343	0.231771994973368	1	0.666192021262405	0.266558489803547	0.558819250311242	0.610521258201968	0.626472245573798	CC16-MPP10-TRg-1	CC16	MPP10-TRg-1	single	0.598604251362336	0.0353658483711438	NA	NA	NA	NA	NA	NA	NA	NA	NA	NA	NA	NA	NA
CC16-RET2-TRg-4	740.88894329405	320.167808658278	183.263031203179	542.234107196315	372.406307545883	297.765233086118	444.86027683458	358.130294956424	226.12168087647	8.46391753020922e-05	5.24736649936588e-05	3.06903724650774e-05	8.23957437730402e-05	4.77595353092224e-05	3.5945447659096e-05	7.05078256746458e-05	5.68057565169339e-05	3.10896764225938e-05	1	0.407914211829525	0.103112911696286	1	0.388894512795987	0.127375527183933	1	0.535202075183182	0.126435007919021	0.335288746642658	0.382028106796412	0.416929117514853	CC16-RET2-TRg-4	CC16	RET2-TRg-4	single	0.378081990317974	0.0409629883612439	NA	NA	NA	NA	NA	NA	NA	NA	NA	NA	NA	NA	NA
CC16-RET2-TRg-1	896.725456205496	418.269787722113	259.274994368766	637.414844051916	453.081337875699	341.80680139689	540.182226921495	414.628678137489	318.611804292094	0.000102441943252894	6.85520159252633e-05	4.34198108359144e-05	9.68590309436568e-05	5.81057670500333e-05	4.1262031707985e-05	8.56158130353484e-05	6.57673926694255e-05	4.3806227963038e-05	1	0.440292496099977	0.120529244257628	1	0.402490487081469	0.124381951099723	1	0.510292754867369	0.146713586499693	0.382651023638383	0.380102423506176	0.448215148504031	CC16-RET2-TRg-1	CC16	RET2-TRg-1	single	0.40365619854953	0.0386102169955602	NA	NA	NA	NA	NA	NA	NA	NA	NA	NA	NA	NA	NA
CC16-RPS2-NRg-1	734.833164642227	484.064910401657	388.30166619587	592.450991423036	595.22105498066	548.150418458232	492.924349155738	513.090580095357	403.127277890315	8.39473629656529e-05	7.93354586460397e-05	6.50274236223303e-05	9.0026502279213e-05	7.63345851456582e-05	6.6171298683159e-05	7.8125707982654e-05	8.13851801271815e-05	5.54263376167709e-05	1	0.621812058480334	0.220278344547728	1	0.568888917967015	0.214608123557152	1	0.692012797219405	0.203427975495924	0.571405395250915	0.554727366392344	0.56403944366484	CC16-RPS2-NRg-1	CC16	RPS2-NRg-1	single	0.5633907351027	0.00835791712993015	NA	NA	NA	NA	NA	NA	NA	NA	NA	NA	NA	NA	NA
CC16-RPS2-NRg-2	752.702100907131	450.601914906639	289.41851274588	513.527070736879	531.396065742853	297.915878764841	515.299637430215	484.243345217488	307.356865999906	8.59887107852908e-05	7.385106587511e-05	4.84678327982702e-05	7.80335363995031e-05	6.81492999736603e-05	3.59636332152253e-05	8.16720640122426e-05	7.68095018789662e-05	4.22587762180125e-05	1	0.565085536210685	0.160285589153183	1	0.585944674287156	0.134564080110103	1	0.624747001299427	0.148365131229509	0.48181602845592	0.442750557427638	0.474259528122948	CC16-RPS2-NRg-2	CC16	RPS2-NRg-2	single	0.466275371335502	0.0207204687777637	NA	NA	NA	NA	NA	NA	NA	NA	NA	NA	NA	NA	NA
CC16-ORC4-NRg-3	982.438090719957	714.500796710867	1031.951478502	663.077314052818	862.987469312974	1481.27757229413	621.370755013631	756.336040089899	1365.98533382968	0.000112233757213592	0.000117102576931227	0.000172817043531278	0.000100758598076589	0.000110674496314731	0.000178815991684604	9.84837333321072e-05	0.000119968183489075	0.000187810571114469	1	0.686502007460713	0.437870194207646	1	0.736956645050534	0.518168628094201	1	0.809215778466814	0.546819495673078	0.752606906847303	0.802383674623803	0.8264455617745	CC16-ORC4-NRg-3	CC16	ORC4-NRg-3	single	0.793812047748535	0.0376582173081923	NA	NA	NA	NA	NA	NA	NA	NA	NA	NA	NA	NA	NA
CC16-TIP20-TRg-7	893.246887070403	695.871749288531	1012.50625431908	540.330886524246	808.931496373447	1457.66923338639	555.984373748214	720.765648023867	1357.38492330202	0.000102044551409635	0.000114049383052407	0.000169560624771189	8.21065379101884e-05	0.000103742046203204	0.00017596605416258	8.81203635015564e-05	0.000114326094396442	0.000186628092816191	1	0.735363349322051	0.472517069449922	1	0.84772222799694	0.625745927388813	1	0.861850325946905	0.607280307286752	0.779338516457348	0.865118525312237	0.859615916405591	CC16-TIP20-TRg-7	CC16	TIP20-TRg-7	single	0.834690986058392	0.0480155349277268	NA	NA	NA	NA	NA	NA	NA	NA	NA	NA	NA	NA	NA
CC16-SMT3-TRg-1	645.761216030149	671.730944831558	670.461657548558	515.611646405792	806.203642963522	1048.91507087544	535.183815402619	759.169594509071	892.164748551402	7.37717808607861e-05	0.000110092843851726	0.000112279699067651	7.8350300248202e-05	0.000103392210530151	0.000126622310429658	8.48235932162834e-05	0.000120417635000661	0.000122664546100118	1	0.981900958703246	0.432806014166331	1	0.885367665040858	0.471863565341349	1	0.943053194477717	0.414658765739547	0.790898220258355	0.800350186460156	0.775667334304319	CC16-SMT3-TRg-1	CC16	SMT3-TRg-1	single	0.788971913674277	0.0124536657426089	NA	NA	NA	NA	NA	NA	NA	NA	NA	NA	NA	NA	NA
CC16-MSS18-NRg-6	667.981852091788	774.103689135016	1216.02463024349	666.14590149111	980.693342457622	1587.30699705401	555.842318010054	745.717393464817	1231.12649590528	7.63102669968906e-05	0.000126871148677476	0.000203643083844361	0.000101224888449982	0.000125769777169667	0.000191615589201512	8.80978484743808e-05	0.000118283879582874	0.0001692687063205	1	1.0939028658905	0.758872834438312	1	0.83361493319054	0.552701201065297	1	0.89191408244711	0.550934327311521	0.942123197810479	0.832507078847357	0.83949138978917	CC16-MSS18-NRg-6	CC16	MSS18-NRg-6	single	0.871373888815669	0.0613701368115251	NA	NA	NA	NA	NA	NA	NA	NA	NA	NA	NA	NA	NA
CC16-YEF3-NRg-9	928.959009189144	252.747257002821	112.934653570267	665.816713311772	292.959071923123	162.946464862551	688.146847558459	293.495314842588	152.091060920616	0.000106124305321171	4.14238237991866e-05	1.89127428457915e-05	0.000101174866320208	3.75707630514436e-05	1.96704751701405e-05	0.00010906736450252	4.65535131448109e-05	2.09111388720576e-05	1	0.25682316078327	0.0506782922509917	1	0.249145976213509	0.0567661039454117	1	0.283543962460631	0.0549757708256085	0.106493192444929	0.13104219617813	0.137997487850865	CC16-YEF3-NRg-9	CC16	YEF3-NRg-9	single	0.125177625491308	0.0165506812325555	NA	NA	NA	NA	NA	NA	NA	NA	NA	NA	NA	NA	NA
CC16-ASK1-NRg-1	1078.50293742687	807.780578904185	1057.21647206892	730.944619156733	898.511004940336	1492.99289311466	705.38043895212	770.089791833331	1309.33738480077	0.000123208208208427	0.000132390597491463	0.00017704807724171	0.000111071444516336	0.000115230239651313	0.000180230234868738	0.000111798790797487	0.000122149770145481	0.000180021992865423	1	0.706995031414656	0.408633424685994	1	0.696050173959389	0.473774961391145	1	0.725802250639491	0.46171812034261	0.738909616049984	0.773675621459826	0.772118600201001	CC16-ASK1-NRg-1	CC16	ASK1-NRg-1	single	0.761567945903603	0.0196381265047532	NA	NA	NA	NA	NA	NA	NA	NA	NA	NA	NA	NA	NA
CC16-SMC1-TRg-1	741.076298076688	549.668675358813	374.596037475888	509.579206338619	663.172721878197	516.750855221685	486.1579405494	578.108986006351	452.602390933117	8.46605787181304e-05	9.00875389351571e-05	6.27321933867354e-05	7.74336345875503e-05	8.50490992899e-05	6.23808247411882e-05	7.70532706730029e-05	9.16982415668691e-05	6.22287160950746e-05	1	0.700135906712447	0.210713108634819	1	0.736913605935914	0.235216803538107	1	0.790556097087414	0.231573160533225	0.574078822991592	0.607159643861661	0.611383403990237	CC16-SMC1-TRg-1	CC16	SMC1-TRg-1	single	0.597540623614497	0.0204279735597447	NA	NA	NA	NA	NA	NA	NA	NA	NA	NA	NA	NA	NA
CC16-NIP1-NRg-1	783.813145815057	436.036021155	816.882995010242	422.154397846181	617.660807307342	1045.50644415678	648.704848286593	588.746080897241	925.261733726453	8.95428374970294e-05	7.14637995466812e-05	0.000136800331265161	6.41489075216041e-05	7.92123885605327e-05	0.000126210829841293	0.000102816031772368	9.33854716921312e-05	0.000127215080819598	1	0.525114622051066	0.434448809094423	1	0.828476789572222	0.574452645650827	1	0.60336656637495	0.35478579268195	0.719841090282925	0.841336881323864	0.685750768204608	CC16-NIP1-NRg-1	CC16	NIP1-NRg-1	single	0.748976246603799	0.0817826549414412	NA	NA	NA	NA	NA	NA	NA	NA	NA	NA	NA	NA	NA
CC16-RPP1-NRg-1	258.015395467661	218.729211430487	245.365639877639	133.171931429909	211.719303942342	253.754250873056	147.786494198006	247.326216231704	298.166384754348	2.94756865860782e-05	3.58484615084484e-05	4.10904634095466e-05	2.02362783790857e-05	2.71521060932418e-05	3.06325558846978e-05	2.3423319438914e-05	3.92302829930157e-05	4.09951685578147e-05	1	0.800212724945289	0.396423529300396	1	0.900221493944466	0.44197679229871	1	1.11259156375663	0.501848575115826	0.745658253003985	0.786090719033387	0.841855981795474	CC16-RPP1-NRg-1	CC16	RPP1-NRg-1	single	0.791201651277615	0.0483020908187629	NA	NA	NA	NA	NA	NA	NA	NA	NA	NA	NA	NA	NA
CC16-YDJ1-TRg-6	769.092980432663	486.738181724403	433.875229308422	653.872556217459	757.502064120289	666.146934444755	608.819620119083	651.804036369906	534.936669140905	8.78612053582951e-05	7.97735924622244e-05	7.2659457302567e-05	9.93598795931344e-05	9.71464388360402e-05	8.04155324554832e-05	9.64944497811893e-05	0.000103387571250538	7.35489312024722e-05	1	0.597393997301845	0.235167502690704	1	0.655982614934774	0.236306551051637	1	0.711752107614416	0.218555878466281	0.582963988099978	0.594920110333626	0.5850044665633	CC16-YDJ1-TRg-6	CC16	YDJ1-TRg-6	single	0.587629521665635	0.00639573298646843	NA	NA	NA	NA	NA	NA	NA	NA	NA	NA	NA	NA	NA
CC16-SUB2-NRg-1	716.920854251787	693.332033864968	784.203136155366	532.780488672996	758.897738510677	1171.42263850422	525.261260533604	671.223943390258	1016.74626012823	8.19010600846013e-05	0.000113633138281036	0.000131327557876128	8.09592094067256e-05	9.73254281790704e-05	0.000141411106671595	8.3250924660822e-05	0.000106467909678523	0.000139793371908189	1	0.912881359720554	0.455983008651736	1	0.806559787789201	0.509992910355705	1	0.849556807830274	0.481488562099799	0.795408523812674	0.808833857953358	0.800591962141594	CC16-SUB2-NRg-1	CC16	SUB2-NRg-1	single	0.801611447969209	0.00677048098082986	NA	NA	NA	NA	NA	NA	NA	NA	NA	NA	NA	NA	NA
CC16-TIM10-NRg-8	682.696369323233	592.515247166668	711.394938370861	547.238123570884	649.856536487075	848.957308217227	479.448200144616	493.71150679689	855.500934931756	7.79912538906896e-05	9.71098459703149e-05	0.000119134642077195	8.31561342493365e-05	8.33413547821271e-05	0.000102483927257229	7.59898149512448e-05	7.83113186448668e-05	0.000117623604880174	1	0.819249573299065	0.434384656190997	1	0.672423318378814	0.359839093551097	1	0.684592146599365	0.443841143818943	0.770966223494945	0.701711399553441	0.75563424179524	CC16-TIM10-NRg-8	CC16	TIM10-NRg-8	single	0.742770621614542	0.036375296602325	NA	NA	NA	NA	NA	NA	NA	NA	NA	NA	NA	NA	NA
CC16-TIM10-NRg-4	690.731616752166	536.578424167254	719.256950595542	509.503281560087	683.246224240601	1029.43710473075	374.460343330664	500.168848601859	805.84864258039	7.8909200800127e-05	8.79421219471492e-05	0.000120451263776162	7.74220973594141e-05	8.762344114564e-05	0.000124270980808994	5.93498363070167e-05	7.93355664995877e-05	0.000110796865856917	1	0.733277158370802	0.434076256137226	1	0.759332299780596	0.468653289962169	1	0.887996316966937	0.535298973135977	0.758037998175801	0.780998574864002	0.831868784277668	CC16-TIM10-NRg-4	CC16	TIM10-NRg-4	single	0.79030178577249	0.0377843690434388	NA	NA	NA	NA	NA	NA	NA	NA	NA	NA	NA	NA	NA
CC16-TIM10-NRg-7	751.131564332791	669.123549763034	756.223375418678	565.241985410142	760.738877917885	994.452732295118	589.03084610219	602.557415159731	987.25962581715	8.58092926395119e-05	0.000109665506775256	0.000126641892290139	8.58919296693314e-05	9.75615465281585e-05	0.000120047757985973	9.33580415619029e-05	9.55761919476864e-05	0.00013573922762636	1	0.840881096189015	0.419686871301542	1	0.762083954052384	0.408083062766604	1	0.680081174268485	0.416909797441988	0.765455890165672	0.747207457101498	0.739401387861235	CC16-TIM10-NRg-7	CC16	TIM10-NRg-7	single	0.750688245042801	0.0133714691078515	NA	NA	NA	NA	NA	NA	NA	NA	NA	NA	NA	NA	NA
CC16-SKI6-TRg-4	929.625445502596	825.159629242757	962.966226773451	751.345947543001	1025.29345203631	1333.29186179646	741.421454524963	748.202842094394	1228.88518679068	0.000106200439025787	0.000135238924027463	0.000161264342169491	0.000114171549441562	0.000131489552761696	0.000160951540029666	0.000117511086939612	0.000118678115400607	0.000168960546683326	1	0.83786539919525	0.431811646661001	1	0.772698118026031	0.411608294445465	1	0.67089500826018	0.412282520889978	0.772082314754254	0.750924560684832	0.735078318560174	CC16-SKI6-TRg-4	CC16	SKI6-TRg-4	single	0.75269506466642	0.0185654234221709	NA	NA	NA	NA	NA	NA	NA	NA	NA	NA	NA	NA	NA
CC16-TUB4-TRg-1	900.783629970023	742.458376201196	963.739005847161	643.370432128692	805.193362025245	1314.1743016153	513.704848286593	724.1112660828	1143.18292078818	0.000102905549146559	0.000121684663638685	0.000161393756582478	9.77640184807358e-05	0.000103262646268842	0.000158643717683387	8.141929899639e-05	0.000114856768197377	0.000157177263858021	1	0.77802922862834	0.445995267360095	1	0.708664548112345	0.473795258767415	1	0.937113072006887	0.55354231489831	0.771547859654488	0.775752190251346	0.846345048510174	CC16-TUB4-TRg-1	CC16	TUB4-TRg-1	single	0.797881699472002	0.0420231037518486	NA	NA	NA	NA	NA	NA	NA	NA	NA	NA	NA	NA	NA
CC16-CDC37-NRg-2	793.542462685493	771.477317636427	783.779013587817	725.430523211914	957.524357467538	1152.24431007235	471.298407806436	721.332806452028	1119.62675939395	9.06543149507287e-05	0.000126440701473107	0.00013125653166051	0.000110233544372138	0.000122798452747143	0.000139095948539493	7.46981191820614e-05	0.000114416055687152	0.000153938505713882	1	0.917692700878805	0.411732129381322	1	0.747404355512339	0.368423721464356	1	1.01751323753629	0.590916422442328	0.770780902191069	0.719699632968186	0.871962955701668	CC16-CDC37-NRg-2	CC16	CDC37-NRg-2	single	0.787481163620308	0.0774932507468477	NA	NA	NA	NA	NA	NA	NA	NA	NA	NA	NA	NA	NA
CC16-ISD11-TRg-3	294.458800606771	302.349218569239	346.666404111512	294.548620695176	342.593056770323	524.325931907643	251.181329778133	298.083366912402	421.271274589282	3.36389822919908e-05	4.95533004170017e-05	5.80549224437734e-05	4.47584398646383e-05	4.39361118756043e-05	6.32952683775613e-05	3.98108132709449e-05	4.72812588073123e-05	5.79209722939811e-05	1	0.969233905878965	0.490770574482458	1	0.658602208440362	0.412898382830268	1	0.78895229489015	0.417179783258876	0.820471381815014	0.733320049463115	0.756642462470195	CC16-ISD11-TRg-3	CC16	ISD11-TRg-3	single	0.770144631249441	0.0451172927377657	NA	NA	NA	NA	NA	NA	NA	NA	NA	NA	NA	NA	NA
CC16-YOS1-TRg-4	553.190941552682	476.051379138642	724.237221728135	393.817640523636	618.710715339513	1015.77023188584	394.47881406428	520.687960125181	934.314797008656	6.31965499031937e-05	7.8022086896788e-05	0.000121285291103074	5.98429662967341e-05	7.93470348291858e-05	0.000122621151319437	6.25226501505051e-05	8.25902580728864e-05	0.00012845979475851	1	0.812312346592162	0.545754191687412	1	0.88959859989903	0.598272655124595	1	0.877514310689285	0.589139722425153	0.826402882280223	0.859567276892232	0.854191665949002	CC16-YOS1-TRg-4	CC16	YOS1-TRg-4	single	0.846720608373819	0.0177997694778339	NA	NA	NA	NA	NA	NA	NA	NA	NA	NA	NA	NA	NA
CC16-SSC1-TRg-6	647.220278733793	459.738170059458	388.507235500947	559.294043744227	547.768302343994	681.766659510259	435.358611827584	492.746080897241	473.234602875141	7.39384642282033e-05	7.53484456216707e-05	6.50618495428161e-05	8.4988104050512e-05	7.02489701355219e-05	8.23011052067828e-05	6.90018657703379e-05	7.81581851363004e-05	6.50654577585613e-05	1	0.670506099998712	0.250229376581831	1	0.554572489808138	0.282744654265328	1	0.752447831905826	0.270382211426596	0.611589384648356	0.619949315821414	0.643997919225705	CC16-SSC1-TRg-6	CC16	SSC1-TRg-6	single	0.625178873231825	0.0168252631894535	NA	NA	NA	NA	NA	NA	NA	NA	NA	NA	NA	NA	NA
CC16-MTR3-TRg-5	714.089560528519	653.058581036653	694.855892007108	621.455316868226	837.10205629324	1089.9691866818	589.079777703725	629.516373783637	946.894927390244	8.15776130039768e-05	0.000107032550668224	0.000116364910016188	9.44338845076175e-05	0.000107354801475896	0.00013157825695039	9.3365796942661e-05	9.98523564082384e-05	0.000130189448374216	1	0.863264223849744	0.405633074278535	1	0.762728755231007	0.406820800977738	1	0.710449597309411	0.399830977294476	0.760058997199617	0.746539007304165	0.73408767668532	CC16-MTR3-TRg-5	CC16	MTR3-TRg-5	single	0.746895227063034	0.0129893241433701	NA	NA	NA	NA	NA	NA	NA	NA	NA	NA	NA	NA	NA
CC16-MTR3-TRg-6	716.623312486765	705.775192061858	1231.37195361162	631.761024941395	831.699094283006	1704.50095305025	497.604499459038	700.207236947898	1343.04452110306	8.18670689043612e-05	0.000115672500443719	0.000206213242525125	9.59998990215092e-05	0.000106661894428744	0.000205762940010619	7.88674852077734e-05	0.000111065169223668	0.000184656417820643	1	0.929650577346868	0.716291214021415	1	0.745443990530539	0.625811092401318	1	0.935497545661692	0.671359090052669	0.909134455989046	0.850354658063669	0.893842985176493	CC16-MTR3-TRg-6	CC16	MTR3-TRg-6	single	0.884444033076403	0.030496252006958	NA	NA	NA	NA	NA	NA	NA	NA	NA	NA	NA	NA	NA
CC16-TFA1-TRg-2	733.506190465119	569.073008162565	623.673267851335	576.631805546292	827.031547249268	809.495461943715	597.303685158898	641.455557626706	722.723345095525	8.37957693955043e-05	9.32677976352323e-05	0.000104444222935768	8.76226815514136e-05	0.000106063301244772	9.77201953901654e-05	9.4669239536681e-05	0.000101746120716792	9.93678927866691e-05	1	0.732332807038272	0.354441564380356	1	0.812129155247594	0.325622692457382	1	0.713956470826783	0.300971693438755	0.707793087583091	0.698728375739869	0.664449953689517	CC16-TFA1-TRg-2	CC16	TFA1-TRg-2	single	0.690323805670826	0.0228611988413376	NA	NA	NA	NA	NA	NA	NA	NA	NA	NA	NA	NA	NA
CC16-CDC3-NRg-3	741.395062124245	517.342889204236	565.728023863445	488.608170904811	521.779884265255	960.298918185515	488.124661576578	493.859338812515	693.169946091774	8.46969943325694e-05	8.47895282436999e-05	9.47403502621984e-05	7.42469592395279e-05	6.69160653331256e-05	0.000115924798012738	7.73649847786579e-05	7.83347673997006e-05	9.53045689662684e-05	1	0.658677883798295	0.31808947686767	1	0.604683649868706	0.45587371500838	1	0.672624801005877	0.353230126844306	0.668852950740216	0.747968830838921	0.697163922092797	CC16-CDC3-NRg-3	CC16	CDC3-NRg-3	single	0.704661901223978	0.040087346996738	NA	NA	NA	NA	NA	NA	NA	NA	NA	NA	NA	NA	NA
CC16-ERG25-TA-18	419.304381573311	214.580285882716	245.118610864067	303.781570420172	241.038482651896	277.389022834012	316.285188048354	206.0142187117	238.181594863906	4.79013452395839e-05	3.51684764400253e-05	4.10490943871834e-05	4.61614422757992e-05	3.09121668721367e-05	3.34856843364385e-05	5.01294048123751e-05	3.26774744051941e-05	3.27478050111503e-05	1	0.483064035905814	0.243690267514899	1	0.449289822528597	0.211800355948179	1	0.433030710625232	0.187317394260494	0.56732811757548	0.524323406900042	0.489720578588663	CC16-ERG25-TA-18	CC16	ERG25-TA-18	single	0.527124034354728	0.0388794953992785	NA	NA	NA	NA	NA	NA	NA	NA	NA	NA	NA	NA	NA
CC16-RPB11-TRg-4	872.107780071655	626.563077848556	869.966226773451	608.980921063164	850.378614590468	1318.02066422991	608.654507632607	758.562721219843	1193.1128667277	9.96296191864038e-05	0.000102690089869442	0.000145689980987568	9.25383248096266e-05	0.000109057463976324	0.000159108040615276	9.64682803904404e-05	0.000120321374235263	0.000164042177726698	1	0.678170547744616	0.415837384754999	1	0.790697311802237	0.502015782058793	1	0.828554364388768	0.487595230979476	0.738441144428545	0.802652279104182	0.800827703398757	CC16-RPB11-TRg-4	CC16	RPB11-TRg-4	single	0.780640375643828	0.0365569911986326	NA	NA	NA	NA	NA	NA	NA	NA	NA	NA	NA	NA	NA
CC16-RPB11-TRg-1	1035.39574138586	547.640705304943	243.085035687203	738.446125104258	749.794733451672	438.800148952533	681.960446233463	561.536894471684	305.674353166158	0.000118283640828227	8.97551662907306e-05	4.07085391797095e-05	0.000112211343600074	9.61580062457509e-05	5.2970817390273e-05	0.000108086855050698	8.90696167061626e-05	4.20274459918471e-05	1	0.499267887279681	0.0978685488262507	1	0.574943526846868	0.137830962289681	1	0.547418494116435	0.111493250801638	0.345632061726407	0.446499470399088	0.388439390145925	CC16-RPB11-TRg-1	CC16	RPB11-TRg-1	single	0.39352364075714	0.050625544306147	NA	NA	NA	NA	NA	NA	NA	NA	NA	NA	NA	NA	NA
CC16-RPB11-TRg-2	783.29941268398	481.267961001485	335.623180088959	604.073297678249	623.069716819192	546.382547113866	587.625994103157	449.808596522805	464.065782970902	8.94841486085891e-05	7.88770547032952e-05	5.62055551368905e-05	9.17925818296269e-05	7.99060583496347e-05	6.59578858336523e-05	9.31353805040279e-05	7.13475457763417e-05	6.38048283359649e-05	1	0.579967204878797	0.178613979169063	1	0.584048111515061	0.209800257825617	1	0.508893739754094	0.196438817672482	0.511567751618091	0.552151977069433	0.520042083728385	CC16-RPB11-TRg-2	CC16	RPB11-TRg-2	single	0.527920604138636	0.0214084831728549	NA	NA	NA	NA	NA	NA	NA	NA	NA	NA	NA	NA	NA
CC16-DED1-TRg-3	1085.15919746084	739.067609655293	673.918453330975	726.872865288081	851.244649310892	1086.74737120821	810.614901112216	750.25644506837	891.884787317205	0.000123968619556134	0.000121128936476273	0.000112858595691818	0.000110452716951958	0.000109168529269717	0.000131189327731647	0.000128477854987586	0.000119003852910572	0.000122626053974337	1	0.642887527477661	0.258883988750602	1	0.66312829238022	0.346791927505778	1	0.61531217450901	0.273679921223408	0.615155387775055	0.690981565912442	0.623850323533167	CC16-DED1-TRg-3	CC16	DED1-TRg-3	single	0.643329092406888	0.0414966161314095	NA	NA	NA	NA	NA	NA	NA	NA	NA	NA	NA	NA	NA
CC16-DED1-TRg-1	920.927694060076	630.798612811574	862.45330223096	587.960298316732	929.617003317773	1291.80983096938	512.266025976976	674.367380552379	1161.50587746442	0.00010520680763779	0.000103384269723593	0.000144431819693404	8.93441143703012e-05	0.00011921945250226	0.000155943936716031	8.11912538373455e-05	0.00010696651403725	0.000159696503905953	1	0.646560967451889	0.390392400332317	1	0.89527751260446	0.509623471143003	1	0.875188005909019	0.5639941775643	0.717343552914762	0.820658656867381	0.843104669135472	CC16-DED1-TRg-1	CC16	DED1-TRg-1	single	0.793702292972539	0.0670742033429629	NA	NA	NA	NA	NA	NA	NA	NA	NA	NA	NA	NA	NA
CC16-DED1-TRg-6	503.868412071159	416.890714053651	375.082681757367	427.921061782908	566.775550828594	511.513992852643	455.168495254323	488.89810011216	559.4682070666	5.75619426426662e-05	6.83259936715468e-05	6.28136898792824e-05	6.50251868958629e-05	7.26865694369773e-05	6.17486442806513e-05	7.21416197111174e-05	7.75478277813446e-05	7.69217947567419e-05	1	0.780997017302267	0.310313863291543	1	0.749978933096448	0.277263495436337	1	0.714079410782344	0.305739802102743	0.682329377322162	0.649831816891574	0.668354910116623	CC16-DED1-TRg-6	CC16	DED1-TRg-6	single	0.666838701443453	0.016301749140518	NA	NA	NA	NA	NA	NA	NA	NA	NA	NA	NA	NA	NA
CC16-DED1-TRg-4	495.037463877713	370.648861390575	332.596979047823	307.681006520638	371.740061495129	542.93882780458	347.280960890999	308.532169019389	414.653218802165	5.65530948538119e-05	6.07472196046066e-05	5.56987685990004e-05	4.67539851157447e-05	4.76740920684907e-05	6.55421689586445e-05	5.50420586545899e-05	4.8938622389065e-05	5.70110497594827e-05	1	0.706755000295261	0.280073185991422	1	0.684132619115247	0.409306886128259	1	0.590635890755634	0.296997524367101	0.645495764896584	0.735535434542413	0.639352366993365	CC16-DED1-TRg-4	CC16	DED1-TRg-4	single	0.673461188810787	0.0538455599080559	NA	NA	NA	NA	NA	NA	NA	NA	NA	NA	NA	NA	NA
CC16-RPL10-NRg-5	727.812204456565	570.712899259224	845.249576459815	496.39877855364	740.549213645507	965.438935099597	530.663832713751	554.318380086118	1062.04768296701	8.31452882615803e-05	9.35365663674568e-05	0.000141550776265076	7.54307890708683e-05	9.4972307398316e-05	0.000116545287540804	8.41072016477964e-05	8.79246335076584e-05	0.000146021905908474	1	0.740189024830629	0.484124349649422	1	0.844743463505751	0.451120894930457	1	0.694448662557954	0.497821087429244	0.786089334566972	0.783835633514508	0.785647880498513	CC16-RPL10-NRg-5	CC16	RPL10-NRg-5	single	0.785190949526664	0.0011943121632324	NA	NA	NA	NA	NA	NA	NA	NA	NA	NA	NA	NA	NA
CC16-RPL10-NRg-4	969.586778169519	760.211078371068	1196.04667343079	738.820188812753	1041.60518658503	1724.6350749131	577.335196221923	858.062430915934	1602.39388191655	0.000110765622878934	0.00012459422956381	0.000200297450348902	0.000112268184837227	0.000133581463790991	0.000208193479049989	9.15043475239068e-05	0.000136103776232809	0.000220314598304906	1	0.740102372103516	0.514224472729825	1	0.79829975952257	0.541448678243422	1	0.98807795339404	0.690382869297831	0.800985008285769	0.822443567607985	0.90703973108554	CC16-RPL10-NRg-4	CC16	RPL10-NRg-4	single	0.843489435659765	0.0560722523051623	NA	NA	NA	NA	NA	NA	NA	NA	NA	NA	NA	NA	NA
CC16-EFB1-NRg-1	778.247828428895	726.202073082318	793.863226532897	591.860816164374	823.177094450105	1128.71794644832	579.082595808629	689.473798238304	975.41356285242	8.89070554704211e-05	0.000119020348923629	0.000132945296979243	8.99368215882559e-05	0.000105568983960587	0.000136255906861385	9.17813004276815e-05	0.000109362657276163	0.000134110501610227	1	0.88081327905217	0.425225270454286	1	0.787544871442659	0.442348622817135	1	0.791548645513126	0.418983615696253	0.774033213368261	0.770916863469012	0.758086838126165	CC16-EFB1-NRg-1	CC16	EFB1-NRg-1	single	0.767678971654479	0.0084519038324152	NA	NA	NA	NA	NA	NA	NA	NA	NA	NA	NA	NA	NA
CC16-EFB1-NRg-5	690.872177505125	565.91777657968	676.556852477355	376.73661762336	576.503560779505	972.321374918446	431.119204795444	620.463351417477	830.59633917483	7.89252584647987e-05	9.27506733004919e-05	0.000113300438500934	5.7247401820811e-05	7.3934145606674e-05	0.000117376117848665	6.83299438488912e-05	9.8416388014844e-05	0.000114199449263972	1	0.773214374880512	0.408223397091593	1	0.866494436878045	0.598647036118119	1	0.956795492956988	0.479227140479663	0.748960316592918	0.856694958166278	0.813102350636437	CC16-EFB1-NRg-5	CC16	EFB1-NRg-5	single	0.806252541798544	0.0541929714960518	NA	NA	NA	NA	NA	NA	NA	NA	NA	NA	NA	NA	NA
CC16-EFB1-NRg-4	836.06338115468	645.900626870243	502.253303137616	486.282612761764	755.362386150575	839.755854021408	554.80711807569	714.228876496763	776.959057196286	9.55119059633821e-05	0.000105859403091201	8.41104768589112e-05	7.38935766500878e-05	9.687203417781e-05	0.000101373151540549	8.79337751679712e-05	0.000113289247592346	0.000106824810377348	1	0.729240517315214	0.250423394493044	1	0.879565593726296	0.400555903103893	1	0.855846219421335	0.348341222858177	0.621440025457307	0.759097545851092	0.721429781380541	CC16-EFB1-NRg-4	CC16	EFB1-NRg-4	single	0.700655784229647	0.0711411796954508	NA	NA	NA	NA	NA	NA	NA	NA	NA	NA	NA	NA	NA
CC16-RPT3-NRg-1	536.57334885179	527.005328517604	422.459422448534	472.443190476864	650.855000692613	602.457289284315	422.696393971884	468.593896382927	513.45194300239	6.12981556101757e-05	8.63731465520989e-05	7.07476949453738e-05	7.17905929435674e-05	8.34694035973946e-05	7.27270834622493e-05	6.69949762013777e-05	7.43272243597508e-05	7.05949765835015e-05	1	0.927107714979025	0.328206518086312	1	0.780074841151791	0.295784565136663	1	0.73700161685589	0.302148207069983	0.715912990758776	0.670340709116086	0.669068537735353	CC16-RPT3-NRg-1	CC16	RPT3-NRg-1	single	0.685107412536738	0.0266859952447168	NA	NA	NA	NA	NA	NA	NA	NA	NA	NA	NA	NA	NA
CC16-SAC6-TRg-8	624.078097360722	690.582938476574	935.602390819806	544.009344755768	847.758021405717	1134.14295812447	444.49836136993	611.914433600914	1084.8649066446	7.12947007278338e-05	0.000113182577335978	0.000156681823196749	8.26655018298347e-05	0.000108721383973912	0.000136910800218926	7.04504641303154e-05	9.70603794592705e-05	0.000149159066831074	1	1.04453065492132	0.624947709547693	1	0.882403387914854	0.483571033934352	1	0.91521027875223	0.607091649532898	0.888817583482783	0.806022268837125	0.866449156787167	CC16-SAC6-TRg-8	CC16	SAC6-TRg-8	single	0.853763003035692	0.0428307121651383	NA	NA	NA	NA	NA	NA	NA	NA	NA	NA	NA	NA	NA
CC16-SAC6-TRg-4	661.49276114739	427.395234195444	841.003057842148	385.59635358407	595.656395600188	1273.8620280448	447.85305214365	548.290646215116	1098.05815028064	7.5568953051035e-05	7.00476241913341e-05	0.000140839627719728	5.85936921489685e-05	7.6390415740545e-05	0.000153777324435829	7.09821635527696e-05	8.69685290187414e-05	0.000150973017948096	1	0.609886282992276	0.529985243392458	1	0.874710842584411	0.766281448789032	1	0.813908632404927	0.609871816672124	0.786187127689956	0.918802540630727	0.854084964132991	CC16-SAC6-TRg-4	CC16	SAC6-TRg-4	single	0.853024877484558	0.0663140616697503	NA	NA	NA	NA	NA	NA	NA	NA	NA	NA	NA	NA	NA
CC16-SAC6-TRg-5	744.052859345374	558.481866940581	881.348968852379	535.415307657848	885.497613277888	1278.77398098563	504.999155610492	624.583822515706	1025.62846782978	8.50006211675394e-05	9.15319704178992e-05	0.000147596206109911	8.13595860467837e-05	0.000113561327159763	0.000154370282671782	8.00394961829061e-05	9.90699671206539e-05	0.000141014594757271	1	0.708515855233776	0.493782176194819	1	0.936479403995566	0.553989897967997	1	0.822243474259094	0.50518236022276	0.785941135580819	0.84646702079607	0.808706576790447	CC16-SAC6-TRg-5	CC16	SAC6-TRg-5	single	0.813704911055778	0.0305709536053984	NA	NA	NA	NA	NA	NA	NA	NA	NA	NA	NA	NA	NA
CC16-SAC6-TRg-3	845.105813921723	786.128064072353	1362.77116866612	590.985478311321	933.059435880915	1895.59765964682	659.336605274375	872.289484999483	1582.69003498207	9.65449137563239e-05	0.00012884187466915	0.00022821817622706	8.98038087207549e-05	0.000119660929932201	0.000228831639447421	0.000104501104833158	0.00013836043695547	0.000217605498394191	1	0.878064658789607	0.672207178602516	1	0.893993000861334	0.74399187406115	1	0.879536375724481	0.59708676254976	0.886866999085489	0.914014226862758	0.85776833901827	CC16-SAC6-TRg-3	CC16	SAC6-TRg-3	single	0.886216521655506	0.0281285853806919	NA	NA	NA	NA	NA	NA	NA	NA	NA	NA	NA	NA	NA
CC16-DIM1-TRg-5	784.838383830405	541.304959673995	609.853577687209	496.523517968242	671.494737365197	989.5503351432	416.244890190201	543.664951706474	780.391701774364	8.96599607189277e-05	8.87167739704138e-05	0.000102129891257937	7.54497439774438e-05	8.61163626107455e-05	0.000119455953300107	6.5972449516786e-05	8.62348126041286e-05	0.000107296767815452	1	0.651037579863575	0.323919161670353	1	0.765780685895198	0.462271271358851	1	0.868325944232316	0.466350546774634	0.671999896009289	0.778582188216905	0.795209628375462	CC16-DIM1-TRg-5	CC16	DIM1-TRg-5	single	0.748597237533886	0.0668541882609708	NA	NA	NA	NA	NA	NA	NA	NA	NA	NA	NA	NA	NA
CC16-DIM1-TRg-7	513.284017216319	423.174998891344	631.018668465662	383.330886524246	575.069716819192	1017.81871772729	368.45488654953	449.838237516651	849.630775475816	5.86375816593767e-05	6.93559518634079e-05	0.000105674329626021	5.82494407621409e-05	7.37502611775897e-05	0.000122868439224176	5.8398005537064e-05	7.13522473587073e-05	0.00011681651129531	1	0.778227452949409	0.512478635771894	1	0.849470504399029	0.615879087498558	1	0.811656749278613	0.573580894902835	0.805922334902155	0.861426962179661	0.838602109352574	CC16-DIM1-TRg-7	CC16	DIM1-TRg-7	single	0.83531713547813	0.0278977454702088	NA	NA	NA	NA	NA	NA	NA	NA	NA	NA	NA	NA	NA
CC16-RPC17-NRg-1	838.306002193421	719.610908530444	733.104254158707	626.406811302778	929.294831289788	1021.26766305679	530.804299970787	715.460117779606	1023.66744718996	9.57681030587123e-05	0.000117940094909141	0.00012277021976636	9.51862939582742e-05	0.000119178135301036	0.000123284786970808	8.41294649097414e-05	0.000113484544090609	0.000140744972238485	1	0.810288077993535	0.364547784030962	1	0.840037491215402	0.378165536221479	1	0.896089427605783	0.479703871206911	0.726377925904681	0.739590486983445	0.805808037369297	CC16-RPC17-NRg-1	CC16	RPC17-NRg-1	single	0.757258816752474	0.0425606985309299	NA	NA	NA	NA	NA	NA	NA	NA	NA	NA	NA	NA	NA
CC16-RPC17-NRg-2	830.240809956683	732.952948531562	591.864599280862	778.863905327078	846.553781893647	897.722768523836	678.665600623547	808.525659388831	724.725979982153	9.48467352535251e-05	0.000120126778636916	9.9117344516063e-05	0.000118353069136916	0.000108566945345102	0.00010837076731191	0.000107564640746598	0.000128246373992247	9.96432368862553e-05	1	0.83332863577772	0.297173162638702	1	0.615452578202766	0.267349576252623	1	0.792023972116408	0.265623659794779	0.679094689430303	0.618092128944415	0.645505437833929	CC16-RPC17-NRg-2	CC16	RPC17-NRg-2	single	0.647564085402882	0.0305533405508869	NA	NA	NA	NA	NA	NA	NA	NA	NA	NA	NA	NA	NA
CC16-YDR341C-TRg-1	741.221649055055	447.785116543394	284.844439237424	545.475166938105	561.819667900134	413.629634302846	448.051264174275	522.234970818901	407.336785590564	8.46771836182975e-05	7.33894088013179e-05	4.7701829863933e-05	8.28882423534383e-05	7.2050998392894e-05	4.99322980590683e-05	7.10135790331568e-05	8.28356411472427e-05	5.60051066750579e-05	1	0.57025072435871	0.160195734773983	1	0.583208135878499	0.175887712207346	1	0.774887400630305	0.226138593998784	0.482724075640452	0.508406919939173	0.603210787197456	CC16-YDR341C-TRg-1	CC16	YDR341C-TRg-1	single	0.531447260925693	0.0634618381394403	NA	NA	NA	NA	NA	NA	NA	NA	NA	NA	NA	NA	NA
CC16-RAP1-NRg-8	602.668819628131	675.352743696104	1508.11139063481	409.707498521857	810.784804730613	1997.8097804731	396.3681163374	611.431968600183	1681.70170071612	6.88489041917924e-05	0.000110686435884257	0.000252557758067932	6.2257526079742e-05	0.000103979725168704	0.000241170421921141	6.28220938236236e-05	9.69838520340696e-05	0.000231218702744176	1	1.05778214561199	1.04314815889122	1	1.12055533412241	1.13104285417508	1	1.02553334343842	1.05535607234877	1.01690315511109	1.04353027338626	1.01621756407456	CC16-RAP1-NRg-8	CC16	RAP1-NRg-8	single	1.0255503308573	0.0155748598316574	NA	NA	NA	NA	NA	NA	NA	NA	NA	NA	NA	NA	NA
CC16-RAP1-NRg-5	790.091014282731	634.62085634187	342.044086374613	622.057541250595	663.547599580552	561.888196011695	581.382718771006	625.33624774411	449.198912882768	9.02600213807523e-05	0.000104010713485611	5.728084022945e-05	9.45253961356116e-05	8.50971757711504e-05	6.78296876054732e-05	9.21458568452955e-05	9.91893149807033e-05	6.17607687895062e-05	1	0.75819602766601	0.180466361493607	1	0.604008627517928	0.209516479040851	1	0.715075405305447	0.192187589976092	0.544942300628378	0.555682976297022	0.553761034053706	CC16-RAP1-NRg-5	CC16	RAP1-NRg-5	single	0.551462103659702	0.00572750723893984	NA	NA	NA	NA	NA	NA	NA	NA	NA	NA	NA	NA	NA
CC16-RAP1-NRg-2	737.303178117947	842.962861348153	1245.10048787097	570.052829467127	924.308301222729	1570.9002890663	549.066404893898	753.537432724685	1380.26002529062	8.42295373798646e-05	0.000138156771518808	0.000208512308665486	8.66229664466027e-05	0.000118538633890929	0.000189635013910306	8.70239047539391e-05	0.000119524275194206	0.000189773211480633	1	1.07921164254583	0.70396261517777	1	0.918128284654155	0.639193502769855	1	0.91238957721286	0.625294777078076	0.922002802097309	0.879551639277423	0.873396488843844	CC16-RAP1-NRg-2	CC16	RAP1-NRg-2	single	0.891650310072859	0.0264655776110353	NA	NA	NA	NA	NA	NA	NA	NA	NA	NA	NA	NA	NA
CC16-SEC26-NRg-3	653.272125085751	416.382587130382	648.60607788767	444.226460785454	570.749080585669	896.031469718763	482.126250057702	543.719673541267	832.092586581624	7.46298273385871e-05	6.82427145871889e-05	0.000108619627116265	6.75028906413498e-05	7.31961578378448e-05	0.000108166598101007	7.64142706427339e-05	8.62434924484958e-05	0.000114405169686468	1	0.601648334030856	0.413883568812323	1	0.727515776179679	0.467861896143458	1	0.749746808271934	0.429298763466732	0.723505143665009	0.775657155183037	0.757857477125107	CC16-SEC26-NRg-3	CC16	SEC26-NRg-3	single	0.752339925324385	0.026510198221616	NA	NA	NA	NA	NA	NA	NA	NA	NA	NA	NA	NA	NA
CC16-SPP41-TRg-3	924.516712274425	479.066702127451	412.818669372317	637.591409997636	656.049115807391	490.589896360918	620.940898927813	550.773068861032	394.233349183754	0.000105616817187205	7.85162810165075e-05	6.91331941875811e-05	9.68858612042944e-05	8.41355269127035e-05	5.92227415502957e-05	9.84156035854377e-05	8.73622848623044e-05	5.42035032360037e-05	1	0.489131358197029	0.186138350956722	1	0.582633586264938	0.178474009439323	1	0.589688673927306	0.157925352970224	0.502172945154037	0.511901607978745	0.483051516639768	CC16-SPP41-TRg-3	CC16	SPP41-TRg-3	single	0.499042023257517	0.0146776682926275	NA	NA	NA	NA	NA	NA	NA	NA	NA	NA	NA	NA	NA
CC16-TAP42-NRg-1	996.276998744107	1012.99806829487	1353.9169617532	673.057154912318	1224.11111451903	1964.23060123893	766.464929345363	982.159893595456	1807.66435755889	0.000113814714485053	0.000166024565360544	0.00022673539540511	0.000102275095101475	0.000156987077854689	0.000237116830381634	0.00012148033537305	0.000155787813993981	0.000248537423476272	1	0.959782440176179	0.566504317256448	1	1.02984179892517	0.676923147687643	1	0.851903228150991	0.586643509077675	0.854815789765979	0.906935267006417	0.849734955469588	CC16-TAP42-NRg-1	CC16	TAP42-NRg-1	single	0.870495337413994	0.0316599916426453	NA	NA	NA	NA	NA	NA	NA	NA	NA	NA	NA	NA	NA
CC16-PGA2-TRg-6	548.58669473657	475.591978760158	710.07158094384	334.728893944844	523.493162435488	1036.22194170152	405.981555643311	567.684518833099	990.331460546339	6.26705606075911e-05	7.79467938132653e-05	0.000118913024372451	5.08640747840805e-05	6.71357860188599e-05	0.000125090028753848	6.43457693190802e-05	9.004473793313e-05	0.000136161576988809	1	0.818339543892386	0.53957045325652	1	0.885562933258087	0.718056172019584	1	0.929610677870625	0.606768512001596	0.824436584086942	0.904154045009246	0.868113390246857	CC16-PGA2-TRg-6	CC16	PGA2-TRg-6	single	0.865568006447682	0.0399196396274889	NA	NA	NA	NA	NA	NA	NA	NA	NA	NA	NA	NA	NA
CC16-BRL1-TRg-1	699.705949774047	478.628058239881	185.524768878267	567.185678898522	543.113873025979	357.298072430286	474.579342320508	467.662671630024	304.834941169924	7.99344288761207e-05	7.84443898026334e-05	3.10691371903526e-05	8.61872856207856e-05	6.96520592431611e-05	4.31320978212534e-05	7.52181286565287e-05	7.4179515753914e-05	4.19120344698426e-05	1	0.645694183226364	0.110529353811236	1	0.542209670029526	0.146118180115731	1	0.655125089808633	0.159773474024121	0.405285876056021	0.454188589638251	0.498031945171203	CC16-BRL1-TRg-1	CC16	BRL1-TRg-1	single	0.452502136955158	0.0463960281281571	NA	NA	NA	NA	NA	NA	NA	NA	NA	NA	NA	NA	NA
CC16-FOL2-TRg-1	908.118647410782	774.224632963971	1709.87048183881	595.95334731477	950.83152376812	2296.14572261065	625.24225151397	975.741893697948	2286.84035540895	0.000103743501760957	0.000126890970676416	0.000286345596327583	9.055870638594e-05	0.000121940125106313	0.000277184764098661	9.90973435251508e-05	0.000154769806456954	0.000314419769056263	1	0.804764254252994	0.784895646050296	1	0.903426712128419	0.893688194705718	1	1.03749733460652	0.909779804283599	0.915148092162499	0.960535547075074	0.980863289066388	CC16-FOL2-TRg-1	CC16	FOL2-TRg-1	single	0.952182309434654	0.0336445271974097	NA	NA	NA	NA	NA	NA	NA	NA	NA	NA	NA	NA	NA
CC16-NAB3-NRg-5	745.387102293541	660.967398987362	938.151086029248	576.567002679601	881.949299743049	1460.70557567694	566.467747450267	643.661137460786	1176.34792434729	8.51530451223137e-05	0.000108328760506998	0.000157108643624002	8.76128343648779e-05	0.000113106270942611	0.000176332593539085	8.97819186548418e-05	0.000102095964426743	0.000161737150487248	1	0.837032752710928	0.5246651411523	1	0.866154677359445	0.587640529095297	1	0.755409525113552	0.516546431291714	0.820110455885499	0.852063075112519	0.804453418673623	CC16-NAB3-NRg-5	CC16	NAB3-NRg-5	single	0.825542316557214	0.0242651742075986	NA	NA	NA	NA	NA	NA	NA	NA	NA	NA	NA	NA	NA
CC16-SNF4-TRg-4	860.334147717193	382.614561971701	292.858245936944	683.591487265292	430.013626473927	466.000934117334	570.268305795862	344.685307095125	413.690617230368	9.82845990699459e-05	6.27083292062861e-05	4.90438720142601e-05	0.000103875850453926	5.51474305372712e-05	5.6254425719204e-05	9.03842855535101e-05	5.46731452366874e-05	5.6878700790224e-05	1	0.419796313566067	0.141899738316901	1	0.356194485147031	0.158120791382887	1	0.401831419932845	0.180445143727057	0.417513644244613	0.42536912040601	0.471880349020632	CC16-SNF4-TRg-4	CC16	SNF4-TRg-4	single	0.438254371223752	0.0293846373727461	NA	NA	NA	NA	NA	NA	NA	NA	NA	NA	NA	NA	NA
CC16-HRR25-TRg-2	588.501316806763	376.221061177328	264.551911491338	508.893256231547	508.560717296275	326.817606885741	418.777886831551	389.407137768261	366.847516392855	6.72304082407539e-05	6.16604711463938e-05	4.43035163541295e-05	7.73294003305877e-05	6.52207630280332e-05	3.9452574971991e-05	6.63739150890632e-05	6.1766813267533e-05	5.0438200073865e-05	1	0.603448138180111	0.187393603900872	1	0.565871386585089	0.148962717927872	1	0.618187932080302	0.217896675827957	0.527993611855733	0.463867553880382	0.568045974559557	CC16-HRR25-TRg-2	CC16	HRR25-TRg-2	single	0.519969046765224	0.0525507475443559	NA	NA	NA	NA	NA	NA	NA	NA	NA	NA	NA	NA	NA
CC16-TRS23-TRg-4	759.789873949641	485.630780823406	234.271307300903	594.490691562792	579.127029876948	359.00334515509	585.924708013083	412.96098869133	382.508894862609	8.67984181921516e-05	7.95920958147754e-05	3.9232537144789e-05	9.03364470205319e-05	7.42705944327363e-05	4.33379539275511e-05	9.28657363273998e-05	6.55028678248131e-05	5.2591497303344e-05	1	0.603332876413419	0.128533667154493	1	0.551607796063784	0.14007230464939	1	0.468562545921945	0.162385964494992	0.434781528683664	0.445720419521128	0.463488195933872	CC16-TRS23-TRg-4	CC16	TRS23-TRg-4	single	0.447996714712888	0.014488075303627	NA	NA	NA	NA	NA	NA	NA	NA	NA	NA	NA	NA	NA
CC16-CTR86-TRg-4	903.047723590146	649.261631636481	928.376503031544	585.920907247597	876.877137498876	1494.42946767278	660.256342038487	776.249770138416	1318.95860245184	0.000103164199270236	0.00010641025246886	0.000155471730871218	8.90342165941278e-05	0.000112455787567635	0.000180403654428342	0.000104646877883277	0.000123126850924952	0.00018134482286741	1	0.678661672750596	0.428553194232548	1	0.847425193042749	0.591609671755686	1	0.781608473845414	0.496898111312468	0.745969481789729	0.85121233740427	0.798789701370991	CC16-CTR86-TRg-4	CC16	CTR86-TRg-4	single	0.798657173521663	0.0526215529721324	NA	NA	NA	NA	NA	NA	NA	NA	NA	NA	NA	NA	NA
CC16-RPB5-TRg-5	1010.18067004222	395.396141723285	248.850911411154	696.137559671351	666.396065742853	284.078579632347	602.115515924106	442.23973862601	282.495065948291	0.000115403070314891	6.48031567180995e-05	4.16741287609448e-05	0.000105782301843848	8.54624795200369e-05	3.42932303056738e-05	9.54318873666542e-05	7.01469919420202e-05	3.88405046224189e-05	1	0.369468706176613	0.102690786556642	1	0.542049535976163	0.0946547165395264	1	0.48829053052781	0.116702406295576	0.322887977144103	0.346836045290348	0.38657803608375	CC16-RPB5-TRg-5	CC16	RPB5-TRg-5	single	0.352100686172734	0.0321697565214486	NA	NA	NA	NA	NA	NA	NA	NA	NA	NA	NA	NA	NA
CC16-SPN1-NRg-2	700.632463974808	387.399748504763	188.723945229488	495.704100288532	492.565207273922	268.363751118622	469.457704654433	458.905893902931	228.651637870188	8.00402738864531e-05	6.34925937959097e-05	3.16048912546384e-05	7.53252285176369e-05	6.31694064580119e-05	3.23961769124443e-05	7.44063781934443e-05	7.27905369647873e-05	3.14375225202918e-05	1	0.521931326836899	0.112286630272836	1	0.562655851297252	0.125574130679005	1	0.649871543551207	0.121150889851399	0.384707751470927	0.420994559763536	0.428707395774725	CC16-SPN1-NRg-2	CC16	SPN1-NRg-2	single	0.411469902336396	0.0234953505835399	NA	NA	NA	NA	NA	NA	NA	NA	NA	NA	NA	NA	NA
CC16-SPN1-NRg-1	695.554783778832	408.86906169984	198.40702036626	566.3668020924	562.126951606455	273.101528672085	486.308962511359	398.450832174411	260.501189939461	7.94601995472082e-05	6.70112909221558e-05	3.32264795291736e-05	8.60628523499834e-05	7.20904062297771e-05	3.29681091467869e-05	7.70772067956944e-05	6.32013020825935e-05	3.58165465227677e-05	1	0.554877601622375	0.1189096201421	1	0.562002488242786	0.111847216371688	1	0.544706829809168	0.133243551712983	0.405914188338439	0.392247290651534	0.431918417303215	CC16-SPN1-NRg-1	CC16	SPN1-NRg-1	single	0.410026632097729	0.0201527595556643	NA	NA	NA	NA	NA	NA	NA	NA	NA	NA	NA	NA	NA
CC16-SEC61-NRg-1	915.521931462603	794.34917190946	837.960735781593	688.346488416589	1063.26690352289	1068.81737966525	623.561562924654	807.830816679486	989.666920212631	0.000104589253155069	0.000130189267026704	0.000140330141455182	0.000104598401564789	0.000136359487454902	0.0001290248655953	9.88309639353342e-05	0.000128136159731347	0.000136070208731397	1	0.819005807571128	0.381545394493486	1	0.87465506124547	0.360159806026335	1	0.861274195369643	0.394783033624155	0.738873208190513	0.732177460460082	0.753091943123662	CC16-SEC61-NRg-1	CC16	SEC61-NRg-1	single	0.741380870591419	0.0106803639595751	NA	NA	NA	NA	NA	NA	NA	NA	NA	NA	NA	NA	NA
CC16-SEC61-NRg-7	777.099736808002	769.887060612395	940.709509304253	674.42225865981	858.555239417616	1314.63864728868	605.657505166182	694.807435307173	1060.23223995813	8.87758974489078e-05	0.000126180067480319	0.000157537093173907	0.000102482530851291	0.000110106081559404	0.000158699772290317	9.59932725318994e-05	0.000110208665818168	0.000145772298991124	1	0.935178567903076	0.504626520417615	1	0.720838487268559	0.452140424702095	1	0.762671837856047	0.435434329567412	0.82323878786152	0.766147984109672	0.763331221590834	CC16-SEC61-NRg-7	CC16	SEC61-NRg-7	single	0.784239331187342	0.0338038718704335	NA	NA	NA	NA	NA	NA	NA	NA	NA	NA	NA	NA	NA
CC16-TUS1-TRg-3	641.814599569269	507.209286645273	601.699900068502	463.812156063615	626.506554097936	818.592660847095	412.628453350715	488.860084719727	730.107796691183	7.33209192768658e-05	8.31286889854177e-05	0.000100764425449391	7.04790551952551e-05	8.03468182079945e-05	9.88183856779861e-05	6.53992648304476e-05	7.75417978722392e-05	0.00010038318778084	1	0.745970908697816	0.390806380914933	1	0.764865568183075	0.409378054362307	1	0.787636371370002	0.440125546079886	0.734056847398891	0.748409681632041	0.769684885913366	CC16-TUS1-TRg-3	CC16	TUS1-TRg-3	single	0.750717138314766	0.0179257510122788	NA	NA	NA	NA	NA	NA	NA	NA	NA	NA	NA	NA	NA
CC16-OLE1-NRg-2	896.401818499584	430.626289843976	391.243693901864	612.314511955349	475.329851000295	669.688748908931	567.924528584411	483.573956302696	514.860818329848	0.000102404970871577	7.05771756549478e-05	6.55201139674956e-05	9.30448840565482e-05	6.09590448453374e-05	8.08430911235008e-05	9.00128101855112e-05	7.67033250370616e-05	7.07886841390116e-05	1	0.453463251497703	0.181943238360207	1	0.439564039425847	0.253686459911935	1	0.566073250489855	0.225500744033053	0.487828849844831	0.566410037624746	0.566394219004643	CC16-OLE1-NRg-2	CC16	OLE1-NRg-2	single	0.540211035491407	0.045364304165185	NA	NA	NA	NA	NA	NA	NA	NA	NA	NA	NA	NA	NA
CC16-AFG2-TRg-1	955.424744835177	543.517969750193	509.691232404685	788.627480101101	628.544645397367	720.739469063921	628.785470379826	515.185762698429	606.100746249214	0.000109147751762259	8.90794736117447e-05	8.53560789755878e-05	0.000119836703225426	8.06081948050239e-05	8.70058018277409e-05	9.96589235787769e-05	8.1717512896804e-05	8.3333345158861e-05	1	0.536984449063557	0.222383200700702	1	0.451300530261547	0.211985051600229	1	0.544705437988461	0.239767924406736	0.556884911974244	0.525052496885049	0.577131814193841	CC16-AFG2-TRg-1	CC16	AFG2-TRg-1	single	0.553023074351044	0.0262535552870166	NA	NA	NA	NA	NA	NA	NA	NA	NA	NA	NA	NA	NA
CC16-TOA2-NRg-1	792.279310423861	593.288717492399	444.531632618089	644.438942299329	729.412372453239	519.075764649888	619.38553687591	563.248651277599	489.525158926819	9.05100123981354e-05	9.72366133143682e-05	7.44440451955239e-05	9.79263850472618e-05	9.35440545750477e-05	6.26614817853216e-05	9.81690875395527e-05	8.93411314082205e-05	6.73052611884123e-05	1	0.706857810494543	0.233892154421886	1	0.64090397990834	0.186830516349625	1	0.604560065811263	0.19659058715782	0.600973783386944	0.534176757169831	0.54004805529004	CC16-TOA2-NRg-1	CC16	TOA2-NRg-1	single	0.558399531948938	0.0369870680040197	NA	NA	NA	NA	NA	NA	NA	NA	NA	NA	NA	NA	NA
CC16-USO1-TRg-1	954.862334957439	593.97102909873	293.008667663817	665.093225015782	715.460901231933	430.395094609455	586.319005307193	512.255491506948	361.361936036425	0.000109083502040807	9.73484402678709e-05	4.90690625766681e-05	0.000101064927908979	9.17548373440064e-05	5.19561810009616e-05	9.29282302076692e-05	8.12527204059814e-05	4.96839826206314e-05	1	0.587176663278564	0.127917806484431	1	0.609123002752081	0.150101014244008	1	0.580835305958459	0.153305309118011	0.430472090454565	0.474221426065351	0.473972526155749	CC16-USO1-TRg-1	CC16	USO1-TRg-1	single	0.459555347558555	0.0251871469329862	NA	NA	NA	NA	NA	NA	NA	NA	NA	NA	NA	NA	NA
CC16-UTP22-NRg-2	682.025738613043	585.117232062975	655.939123770316	531.266469995833	667.412411588485	866.369507311469	551.934033094227	660.764694462445	776.983880401558	7.79146410180635e-05	9.58973537844327e-05	0.000109847664805941	8.07291451349737e-05	8.55928215800862e-05	0.000104585882830366	8.74784075265561e-05	0.000104808889047454	0.000106828223342512	1	0.809816107042465	0.400916628397881	1	0.711350253843189	0.378259278078744	1	0.795902762148743	0.350165695429278	0.749816249490285	0.720524570040672	0.714368339193996	CC16-UTP22-NRg-2	CC16	UTP22-NRg-2	single	0.728236386241651	0.0189405033705996	NA	NA	NA	NA	NA	NA	NA	NA	NA	NA	NA	NA	NA
CC16-RIB1-TRg-3	902.761216030149	637.371755121003	547.367874977664	688.675676595928	806.193244619506	851.272889077002	650.552058414837	663.698779899613	660.28036070767	0.000103131468637912	0.000104461569996054	9.1665644992295e-05	0.000104648423694563	0.00010339087698647	0.000102763458180744	0.000103108804079739	0.000105274286544653	9.07825498334649e-05	1	0.666444836813944	0.252753809991317	1	0.66286643624433	0.286716638252444	1	0.678249246510702	0.252461458723996	0.6133716625909	0.643915844215293	0.615105213935447	CC16-RIB1-TRg-3	CC16	RIB1-TRg-3	single	0.62413090691388	0.0171561682225862	NA	NA	NA	NA	NA	NA	NA	NA	NA	NA	NA	NA	NA
CC16-RIB1-TRg-7	726.369824108897	395.721055344855	324.791997545213	384.037922983683	433.875406028182	484.375314000597	488.515090570678	445.608530403047	412.097057407934	8.29805106870145e-05	6.48564081945724e-05	5.43916976211524e-05	5.83568792175549e-05	5.56426874468367e-05	5.84725332649266e-05	7.74268655553597e-05	7.06813415017688e-05	5.66596007948256e-05	1	0.514251599747149	0.186396960007229	1	0.63972384656642	0.292554462508018	1	0.606423284343662	0.209831310130186	0.5082769410331	0.644810246534393	0.556513053087266	CC16-RIB1-TRg-7	CC16	RIB1-TRg-7	single	0.56986674688492	0.0692392715971827	NA	NA	NA	NA	NA	NA	NA	NA	NA	NA	NA	NA	NA
CC16-RIB1-TRg-4	677.968077244237	511.959301226454	374.268522195037	468.703945753221	711.093232878932	666.730986250721	478.665241766203	421.056751902218	469.606933992311	7.74510936605014e-05	8.39071890941338e-05	6.26773456310732e-05	7.12223921497312e-05	9.11947023336765e-05	8.04860376766735e-05	7.58657204979291e-05	6.67869980987749e-05	6.45666862506795e-05	1	0.712804575868634	0.230125823592981	1	0.859071982084201	0.329952077844101	1	0.584802337159543	0.244034580266596	0.597924846697865	0.708456945413976	0.589661960194784	CC16-RIB1-TRg-4	CC16	RIB1-TRg-4	single	0.632014584102208	0.0663298181478727	NA	NA	NA	NA	NA	NA	NA	NA	NA	NA	NA	NA	NA
CC16-COG1-TRg-1	767.766864181098	194.494549000477	134.344027866363	560.210472554834	256.439948002914	271.899493807354	561.680023628481	232.154256936554	197.133529385339	8.77097097975864e-05	3.18765395250485e-05	2.2498090458333e-05	8.51273609369064e-05	3.28873397232439e-05	3.28230026114577e-05	8.90230916383979e-05	3.68237437034256e-05	2.71040689989486e-05	1	0.239123553570712	0.072942442059131	1	0.259200643824366	0.112578644095926	1	0.27478184127431	0.0873012137643927	0.188293843981456	0.304837169207255	0.248698359105353	CC16-COG1-TRg-1	CC16	COG1-TRg-1	single	0.247276457431354	0.0582846722299227	NA	NA	NA	NA	NA	NA	NA	NA	NA	NA	NA	NA	NA
CC16-RPL32-NRg-2	1026.55812025003	655.184935037826	586.401450154528	763.744264034221	888.127029876948	847.125235104947	628.330789635896	564.42612428707	934.518180717734	0.000117274030722232	0.000107381047876557	9.82024514226842e-05	0.000116055548428844	0.000113898538727776	0.000102262764136596	9.95868592648787e-05	8.95278993137099e-05	0.000128487758170423	1	0.602455046769549	0.238123792940292	1	0.658459010985288	0.257275538255444	1	0.59719906779477	0.369954382123875	0.587022265199665	0.616367819207748	0.694917030574555	CC16-RPL32-NRg-2	CC16	RPL32-NRg-2	single	0.632769038327323	0.0557859309349754	NA	NA	NA	NA	NA	NA	NA	NA	NA	NA	NA	NA	NA
CC16-GLC7-NRg-3	1019.38179967241	624.118151255762	979.147948967226	674.71228757298	811.759361523947	1560.80416313864	690.56842875824	727.915760115942	1209.04504808038	0.000116454207642281	0.000102289380443026	0.000163974234491979	0.000102526602494331	0.000104104707959379	0.000188416235739561	0.000109451171360498	0.000115460227789487	0.000166232707891877	1	0.577928650123317	0.400407996232156	1	0.681255945337886	0.53657277484833	1	0.700768802030785	0.435496356462305	0.710696703623903	0.801970224424161	0.75362925690313	CC16-GLC7-NRg-3	CC16	GLC7-NRg-3	single	0.755432061650398	0.0456634588980767	NA	NA	NA	NA	NA	NA	NA	NA	NA	NA	NA	NA	NA
CC16-GLC7-NRg-4	644.725801735318	319.909702148662	288.340771974529	416.026260198253	315.385589128343	407.237796486376	365.93349480821	361.934788989566	343.275090934414	7.36534951004117e-05	5.24313628191364e-05	4.82873475936089e-05	6.32177000362333e-05	4.04468691179167e-05	4.91606919541645e-05	5.79983792754894e-05	5.74092161090442e-05	4.71972057686838e-05	1	0.468378171842248	0.186432792433307	1	0.429262271643107	0.227052439245325	1	0.65754960614648	0.233339837042761	0.497576546844196	0.536265881156209	0.592071750651516	CC16-GLC7-NRg-4	CC16	GLC7-NRg-4	single	0.541971392883974	0.0475052684836483	NA	NA	NA	NA	NA	NA	NA	NA	NA	NA	NA	NA	NA
CC16-HSF1-TRg-2	937.833677037947	928.384355526286	1067.05545992442	707.350427523503	1108.6316959632	1466.42031582856	671.029616478411	1028.31721887049	1252.18819056143	0.000107138147644777	0.000152156863806491	0.000178695775634464	0.000107486164758861	0.000142177330392703	0.000177022462167724	0.000106354380655968	0.000163109176687873	0.000172164497954602	1	0.934428930615295	0.474299281812897	1	0.887471243584775	0.480864466709004	1	1.01879258520533	0.464169583032543	0.807826602778926	0.805293681034613	0.812433297896392	CC16-HSF1-TRg-2	CC16	HSF1-TRg-2	single	0.808517860569977	0.00361965609326573	NA	NA	NA	NA	NA	NA	NA	NA	NA	NA	NA	NA	NA
CC16-DAM1-NRg-5	816.309338664616	562.88980652581	825.159912132814	556.692282967791	725.644696273188	1167.83367626063	528.598351340141	669.51807325227	1037.16316761943	9.32552035515365e-05	9.22544063994456e-05	0.00013818643553118	8.45927508046558e-05	9.30608660255823e-05	0.000140977856445771	8.3779834588501e-05	0.000106197328705417	0.000142600511166091	1	0.650897952912012	0.421380713985601	1	0.738091906900995	0.486591626906729	1	0.842048015806843	0.488056435684639	0.736992885327344	0.787019467808202	0.802919633546302	CC16-DAM1-NRg-5	CC16	DAM1-NRg-5	single	0.775643995560616	0.0344039977229852	NA	NA	NA	NA	NA	NA	NA	NA	NA	NA	NA	NA	NA
CC16-SEC18-TRg-4	862.359898128261	384.142526193099	402.00172470412	487.250404497557	490.474018947656	588.416390004561	572.841447243619	529.964595282807	540.619708951978	9.85160208582079e-05	6.29587537664939e-05	6.73217210354589e-05	7.4040638442826e-05	6.29012203916569e-05	7.10321024702909e-05	9.07921138494542e-05	8.40616953835017e-05	7.43302975364661e-05	1	0.420482690159293	0.194325888655668	1	0.569987613289556	0.280111791279751	1	0.615053338162555	0.234750325887217	0.495417386685089	0.620790642427256	0.585876156687999	CC16-SEC18-TRg-4	CC16	SEC18-TRg-4	single	0.567361395266781	0.0647047958555714	NA	NA	NA	NA	NA	NA	NA	NA	NA	NA	NA	NA	NA
CC16-SEC18-TRg-5	341.665661820859	150.222887897956	186.26028570725	283.785741330051	257.714970505681	246.769386130613	232.280960890999	189.284594247793	212.946409740471	3.90318955456239e-05	2.46206685393244e-05	3.11923114349758e-05	4.31229554149154e-05	3.30508559715111e-05	2.97893611053638e-05	3.68152122157937e-05	3.0023862054326e-05	2.92781963610162e-05	1	0.415029588541912	0.227253316521406	1	0.514222050080364	0.201697050705927	1	0.541753855281416	0.228037079917795	0.532605890630396	0.527769550312689	0.564107706153454	CC16-SEC18-TRg-5	CC16	SEC18-TRg-5	single	0.541494382365513	0.0197324442599202	NA	NA	NA	NA	NA	NA	NA	NA	NA	NA	NA	NA	NA
CC16-PAB1-NRg-3	944.35895676977	565.408753793513	484.41478606808	688.820188812753	812.940319787756	669.802156045588	687.730902568485	569.953194900559	652.850877993545	0.000107883595798803	9.26672473893505e-05	8.11231273127731e-05	0.000104670383197722	0.000104256160866476	8.0856781339288e-05	0.000109001439585483	9.0404589814188e-05	8.9761063469689e-05	1	0.565157780493941	0.213831452383669	1	0.66827377048228	0.225548275833765	1	0.550961191410274	0.236126220555185	0.55307429379043	0.585538162802307	0.574662340059653	CC16-PAB1-NRg-3	CC16	PAB1-NRg-3	single	0.57109159888413	0.01652387188924	NA	NA	NA	NA	NA	NA	NA	NA	NA	NA	NA	NA	NA
CC16-POP8-TRg-2	545.923761760211	384.419574137947	492.643340132397	402.740015856686	530.010985372713	747.815637658511	341.678973433374	438.462397856055	656.319212563997	6.23663470637884e-05	6.30041603334628e-05	8.25011323988232e-05	6.11987750554086e-05	6.79716692689612e-05	9.02743667671011e-05	5.41541754794404e-05	6.95478393344877e-05	9.02379279574405e-05	1	0.664687914032677	0.376176721395713	1	0.745180887263771	0.430693777746519	1	0.853128513000945	0.477799429406555	0.711355556654561	0.757956713761754	0.799173419845461	CC16-POP8-TRg-2	CC16	POP8-TRg-2	single	0.756161896753925	0.0439364347657226	NA	NA	NA	NA	NA	NA	NA	NA	NA	NA	NA	NA	NA
CC16-PAB1-NRg-4	831.565305588137	469.221037847438	312.525200054297	653.3063246709	544.234368372615	465.404246453674	553.269535419641	449.062265616539	444.128858822292	9.49980456745432e-05	7.69026331884061e-05	5.23374230548188e-05	9.92738372936787e-05	6.97957580366217e-05	5.61823951300025e-05	8.76900770552863e-05	7.12291645828501e-05	6.10636824262071e-05	1	0.532629726187792	0.156667884442248	1	0.471705261402465	0.165238908222932	1	0.539597789396257	0.199673761445243	0.46936924135859	0.468562027586273	0.530818341646653	CC16-PAB1-NRg-4	CC16	PAB1-NRg-4	single	0.489583203530506	0.0357129578740251	NA	NA	NA	NA	NA	NA	NA	NA	NA	NA	NA	NA	NA
CC16-BIG1-TRg-4	499.223448339089	324.206610721527	266.244635473799	434.620142760862	462.559298907552	340.741703377467	360.113568585637	335.463186118082	332.112594758082	5.70313018453524e-05	5.31356014554497e-05	4.45869904905181e-05	6.60431526646126e-05	5.93212755024632e-05	4.11334558339241e-05	5.70759540446723e-05	5.32103548328334e-05	4.56624639745956e-05	1	0.613015106335954	0.222319311504931	1	0.602641707572653	0.181850407203315	1	0.619306642578798	0.229400638926395	0.57204606144594	0.520417898638542	0.580970870835034	CC16-BIG1-TRg-4	CC16	BIG1-TRg-4	single	0.557811610306505	0.0326899114389745	NA	NA	NA	NA	NA	NA	NA	NA	NA	NA	NA	NA	NA
CC16-BIG1-TRg-5	752.241667882225	645.710200005588	534.591879622057	608.796399635961	713.385902210314	799.803986414431	568.550649362386	620.514466660793	677.315323985982	8.59361109025923e-05	0.000105828193221778	8.95260969694264e-05	9.2510285665584e-05	9.14887274875631e-05	9.6550265567376e-05	9.01120467704876e-05	9.84244957904413e-05	9.31247024927794e-05	1	0.810260275538398	0.296248575130879	1	0.663520073742724	0.304726572545152	1	0.725576331120377	0.296326508752406	0.675095305861697	0.659087253101534	0.662462373267826	CC16-BIG1-TRg-5	CC16	BIG1-TRg-5	single	0.665548310743686	0.00843840600301549	NA	NA	NA	NA	NA	NA	NA	NA	NA	NA	NA	NA	NA
CC16-BIG1-TRg-6	799.21163964147	573.095579709163	648.093232565053	609.093379551093	860.168271035797	835.305570629871	581.059539060313	562.061685008723	839.200893288218	9.13019618977356e-05	9.39270740085623e-05	0.000108533742833631	9.25554135553059e-05	0.000110312946048438	0.00010083592485676	9.20946346978264e-05	8.91528577050093e-05	0.000115382497267635	1	0.676876669323406	0.33803913745202	1	0.79965224109514	0.318097559072995	1	0.64307807317786	0.359247756755908	0.687023415648646	0.691168192644743	0.696172062392948	CC16-BIG1-TRg-6	CC16	BIG1-TRg-6	single	0.691454556895446	0.00458104111268016	NA	NA	NA	NA	NA	NA	NA	NA	NA	NA	NA	NA	NA
CC16-RPO41-NRg-1	888.915122667889	589.240886810511	766.655774083952	674.479337847984	757.993221138358	1049.82702381628	623.142620401104	689.978275741506	894.069671548918	0.000101549690513208	9.65731971138371e-05	0.000128388966965481	0.000102491204378281	9.72094276481831e-05	0.000126732399026513	9.8764563926261e-05	0.000109442676270978	0.000122926455702829	1	0.625715432326949	0.359526920498359	1	0.636353285585543	0.361033860931798	1	0.736119490459869	0.356888595037568	0.693215670974894	0.69618870917672	0.710086947124022	CC16-RPO41-NRg-1	CC16	RPO41-NRg-1	single	0.699830442425212	0.00900592335715302	NA	NA	NA	NA	NA	NA	NA	NA	NA	NA	NA	NA	NA
CC16-RVB2-NRg-2	720.156456818317	676.470999936368	964.79736970726	609.550550843049	826.849366272968	1376.67847359271	549.391531943061	641.509698853683	1167.20043854378	8.22706954197148e-05	0.000110869711659466	0.000161570996808489	9.2624883491137e-05	0.000106039937304382	0.000166189059424608	8.70754355434885e-05	0.000101754708466559	0.000160479454309645	1	0.886679384206264	0.558470902710734	1	0.768100926278537	0.523867711288063	1	0.776285763673352	0.528460149956519	0.842172636211396	0.809848675895914	0.813225328699911	CC16-RVB2-NRg-2	CC16	RVB2-NRg-2	single	0.821748880269074	0.0177678867942516	NA	NA	NA	NA	NA	NA	NA	NA	NA	NA	NA	NA	NA
CC16-PET117-NRg-8	601.059532287764	290.408788788347	267.042242840681	491.487447864777	435.793001980978	452.011158937272	480.45488654953	292.050119327079	359.607788210225	6.866505915733e-05	4.75963325543408e-05	4.47205628046384e-05	7.46844827436684e-05	5.58886110248231e-05	5.45656162961375e-05	7.61493690252829e-05	4.63242797464374e-05	4.94428032339288e-05	1	0.456075300536394	0.185205455984849	1	0.502075974895018	0.213321959125975	1	0.404115147319899	0.186176660862122	0.492882097256041	0.538870583189225	0.480261212799384	CC16-PET117-NRg-8	CC16	PET117-NRg-8	single	0.50400463108155	0.0308471658892367	NA	NA	NA	NA	NA	NA	NA	NA	NA	NA	NA	NA	NA
CC16-VPS45-NRg-9	648.509872466136	335.832982220116	379.608000641476	459.560283480605	488.906209707767	593.343970509763	490.824179756855	337.308721527318	571.324737344959	7.40857874552109e-05	5.50410969693974e-05	6.35715280595456e-05	6.98329575056119e-05	6.27001554815483e-05	7.16269472253349e-05	7.77928430684897e-05	5.35030891716393e-05	7.85519599333851e-05	1	0.488822334443721	0.244011370305906	1	0.602399612382405	0.299476592280185	1	0.456879821121158	0.289538181163179	0.569016675530929	0.643675518294498	0.603528027507179	CC16-VPS45-NRg-9	CC16	VPS45-NRg-9	single	0.605406740444202	0.0373648614666727	NA	NA	NA	NA	NA	NA	NA	NA	NA	NA	NA	NA	NA
CC16-YCG1-NRg-1	692.740255844488	587.656028293751	547.923513146802	564.486675188223	682.586043097202	561.972178388468	545.41282078158	556.046097427181	576.23354892049	7.91386677908177e-05	9.63134479053851e-05	9.17586956324308e-05	8.57771557244828e-05	8.75387757036489e-05	6.78398257404639e-05	8.644483243597e-05	8.81986798309901e-05	7.9226876920165e-05	1	0.800750201262254	0.329716598446831	1	0.684707883510335	0.230919154420351	1	0.677775413439028	0.262797942064031	0.700193527915934	0.594149603256379	0.624943192014345	CC16-YCG1-NRg-1	CC16	YCG1-NRg-1	single	0.639762107728886	0.0545529897119887	NA	NA	NA	NA	NA	NA	NA	NA	NA	NA	NA	NA	NA
CC16-NOC4-NRg-1	1009.39668274435	834.150588959173	848.330964689092	614.333898419295	919.186152675892	1237.16300381965	530.714711653755	847.146213136758	1111.96209155639	0.000115313507582258	0.000136712490686484	0.000142066804794371	9.33517420122795e-05	0.000117881739983858	0.000149347113290112	8.41152656706348e-05	0.000134372272313753	0.000152884683532689	1	0.78005796229844	0.35034404894523	1	0.847228608507759	0.467112277384446	1	1.06120088438576	0.521167851087953	0.71218111216181	0.792783713777521	0.845752900341246	CC16-NOC4-NRg-1	CC16	NOC4-NRg-1	single	0.783572575426859	0.0672606084692169	NA	NA	NA	NA	NA	NA	NA	NA	NA	NA	NA	NA	NA
CC16-NMD3-NRg-2	824.693461814809	622.261643301426	1208.39030973106	554.852860682892	922.980064287388	1525.46496420811	629.90111297875	750.21026293156	1445.91402607782	9.42130060339281e-05	0.000101985109451941	0.000202364592822436	8.43132394916168e-05	0.000118368293116546	0.000184150179181157	9.98357465903522e-05	0.000118996527612333	0.000198800040011232	1	0.712237386302491	0.610809778483823	1	0.941924536706759	0.637710027378631	1	0.791791766471095	0.570977319765586	0.839115731524459	0.881920677136198	0.834627276788582	CC16-NMD3-NRg-2	CC16	NMD3-NRg-2	single	0.851887895149746	0.0261057953692915	NA	NA	NA	NA	NA	NA	NA	NA	NA	NA	NA	NA	NA
CC16-DRS1-TRg-2	909.938990361974	771.211985898909	1252.64836033829	617.021316611819	1044.16244093992	1515.9134172308	616.674746276019	830.065664553806	1445.61978118486	0.000103951457794787	0.000126397215125229	0.00020977632255754	9.37601114192635e-05	0.000133909420856116	0.000182997141170715	9.7739442635275e-05	0.000131662997232467	0.000198759584012163	1	0.800029096866804	0.573862965405977	1	0.958229458898219	0.569866420222531	1	0.89486318622874	0.583104886935631	0.837063832359167	0.856092121594498	0.853898662548553	CC16-DRS1-TRg-2	CC16	DRS1-TRg-2	single	0.849018205500739	0.01041072012651	NA	NA	NA	NA	NA	NA	NA	NA	NA	NA	NA	NA	NA
CC16-HTB1-NRg-2	587.826491699837	369.470139068305	519.870600668624	410.181817059264	424.359353696897	563.771481585772	459.62422619336	314.272032649912	558.390647819713	6.71533162001176e-05	6.0554033785837e-05	8.70607795986673e-05	6.23296016429652e-05	5.44222939462127e-05	6.80570329618417e-05	7.2847827742408e-05	4.98490656004542e-05	7.67736401517433e-05	1	0.593300174404429	0.368669663238407	1	0.585812984707714	0.318805302773109	1	0.454572520822169	0.302192712495372	0.693303742404955	0.655923272405611	0.613519249823347	CC16-HTB1-NRg-2	CC16	HTB1-NRg-2	single	0.654248754877971	0.0399185961782091	NA	NA	NA	NA	NA	NA	NA	NA	NA	NA	NA	NA	NA
CC16-IPI1-TRg-2	640.976203940839	493.837438204712	444.34622335645	502.542981699843	647.387477140023	593.910741106732	445.971000938387	558.446810274513	522.835340643397	7.32251409349032e-05	8.09371198256185e-05	7.44129954018977e-05	7.63644378056219e-05	8.30247083540814e-05	7.16953663037374e-05	7.06838691326976e-05	8.85794750649963e-05	7.18851084951018e-05	1	0.727254455903587	0.288982061711607	1	0.729445250899182	0.274123839056429	1	0.832483339865936	0.291613132839296	0.656524674737034	0.643823610370253	0.674309557156159	CC16-IPI1-TRg-2	CC16	IPI1-TRg-2	single	0.658219280754482	0.0153134582973295	NA	NA	NA	NA	NA	NA	NA	NA	NA	NA	NA	NA	NA
CC16-SEC18-NRg-1	485.026679971535	236.402471088289	69.9935278262705	356.033443003181	320.168036224318	117.223153535626	383.603808121276	253.865433134652	106.159733785851	5.54094625974319e-05	3.87450072621135e-05	1.17215535780996e-05	5.41014295393678e-05	4.10601977493513e-05	1.4150875460435e-05	6.07990235127299e-05	4.02675176766816e-05	1.45959987548202e-05	1	0.460077155854544	0.0601566375601024	1	0.509200471521822	0.0763697632609008	1	0.439967925377099	0.0688375925942629	0.21593497407692	0.28658905874916	0.244112845533922	CC16-SEC18-NRg-1	CC16	SEC18-NRg-1	single	0.248878959453334	0.0355673558426493	NA	NA	NA	NA	NA	NA	NA	NA	NA	NA	NA	NA	NA
CC16-SEC18-NRg-2	749.94275579594	361.993623975218	132.538144401756	512.640147366051	469.52979621095	219.637271360817	493.251576595115	310.088880626724	132.227879673761	8.56734831162873e-05	5.93286759025482e-05	2.21956659279003e-05	7.78987630426833e-05	6.02152123272133e-05	2.65140424886461e-05	7.81775716721156e-05	4.91855441987491e-05	1.81801319412122e-05	1	0.455635016709438	0.0736722731634991	1	0.518623464230048	0.0993784600277031	1	0.417943973433415	0.0666811858353063	0.264915130996212	0.353791511119473	0.23033871719004	CC16-SEC18-NRg-2	CC16	SEC18-NRg-2	single	0.283015119768575	0.0636855970955402	NA	NA	NA	NA	NA	NA	NA	NA	NA	NA	NA	NA	NA
CC16-JIP5-NRg-2	816.194099359953	940.750747134852	1475.25953765172	563.89619085894	1251.88784892486	2028.09718627292	594.999873325182	925.800760377219	1816.38243288116	9.32420386098845e-05	0.000154183644366246	0.000247056181467351	8.56874280683802e-05	0.000160549326669358	0.000244826639098089	9.43040984539243e-05	0.000146848265331978	0.000249736079614625	1	1.08799126279149	0.753470544302907	1	1.25709437244278	0.834235063240467	1	1.03442978252041	0.759345078360124	0.939733987288377	0.981520884947145	0.935846672707226	CC16-JIP5-NRg-2	CC16	JIP5-NRg-2	single	0.952367181647583	0.0253225515247257	NA	NA	NA	NA	NA	NA	NA	NA	NA	NA	NA	NA	NA
CC16-YPT1-TRg-3	781.924619685754	280.486416244734	189.406118404262	569.603999994931	354.432660383068	228.45104078466	482.426193591407	287.724649002587	261.829671396668	8.93270922148688e-05	4.59701126824e-05	3.17191322375691e-05	8.65547641006085e-05	4.54544910097184e-05	2.75780179038433e-05	7.64618099882049e-05	4.56381841618563e-05	3.59992006516326e-05	1	0.338603335991316	0.100976523650552	1	0.352340302753085	0.0930291276244188	1	0.396503061503945	0.135000924745286	0.308692202256607	0.293004394563636	0.398628127231464	CC16-YPT1-TRg-3	CC16	YPT1-TRg-3	single	0.333441574683903	0.0569955419513663	NA	NA	NA	NA	NA	NA	NA	NA	NA	NA	NA	NA	NA
CC16-YPT1-TRg-2	732.172030949902	217.962058804814	82.1338299214882	499.816790579427	269.789930392053	175.298476374988	544.345930355519	208.999211737974	104.331843057897	8.36433549721126e-05	3.57227295991497e-05	1.3754644434966e-05	7.59501766183358e-05	3.45994185532005e-05	2.11615780054283e-05	8.62757363667279e-05	3.3150946740384e-05	1.43446803892053e-05	1	0.281003709662337	0.0467627710407359	1	0.305644449646762	0.0813516072742767	1	0.255252511423797	0.0476749956130119	0.0969680733730087	0.243496043817238	0.0906874673216587	CC16-YPT1-TRg-2	CC16	YPT1-TRg-2	single	0.143717194837302	0.0864680607560605	NA	NA	NA	NA	NA	NA	NA	NA	NA	NA	NA	NA	NA
CC16-CLF1-NRg-2	597.199747510902	555.768851031909	469.692605152649	588.177491614074	696.488946404566	626.952890086416	468.613492059764	491.98776900091	682.362862487224	6.82241172276196e-05	9.10873226923497e-05	7.86576588938213e-05	8.93771182021139e-05	8.93217643049549e-05	7.56841289419524e-05	7.42725752949685e-05	7.80379035472991e-05	9.38186931712758e-05	1	0.878453694157805	0.327857713594615	1	0.670513376817524	0.247243763470907	1	0.697975010358327	0.362200759546773	0.709449353631109	0.608623724781425	0.707618365706328	CC16-CLF1-NRg-2	CC16	CLF1-NRg-2	single	0.675230481372954	0.0576904077549084	NA	NA	NA	NA	NA	NA	NA	NA	NA	NA	NA	NA	NA
CC16-SNF2-NRg-7	629.858915053295	642.110902697972	1017.88934835416	489.627711904067	895.069873360178	1463.56158244258	493.249117347556	639.912899431676	1333.54031376541	7.19551015159677e-05	0.000105238289065193	0.000170462111338701	7.44018846450418e-05	0.000114788929066943	0.000176677363278131	7.81771818953538e-05	0.000101501428025194	0.000183349675673515	1	0.962301249870712	0.673672140480734	1	1.03512445442349	0.693336156908481	1	0.862491659628302	0.67249428070021	0.89794257405593	0.913445437973762	0.884914132850202	CC16-SNF2-NRg-7	CC16	SNF2-NRg-7	single	0.898767381626632	0.014283524553132	NA	NA	NA	NA	NA	NA	NA	NA	NA	NA	NA	NA	NA
CC16-SNF2-NRg-4	797.875680842219	846.108156784557	1842.94994731428	530.852010738682	1078.66864282064	2219.24434793817	505.109008947865	791.739778920893	2269.64106001462	9.11493419240814e-05	0.000138672267376207	0.000308631915265348	8.06661655505039e-05	0.000138334695438519	0.000267901429340091	8.00569073125676e-05	0.000125583838450818	0.000312055022224232	1	1.00100198885032	0.962874335086759	1	1.15057837222093	0.969684589300102	1	1.04207195269618	1.11768861694156	0.990763974045635	1.00852534407815	1.03224186996481	CC16-SNF2-NRg-4	CC16	SNF2-NRg-4	single	1.01051039602953	0.0208100765473758	NA	NA	NA	NA	NA	NA	NA	NA	NA	NA	NA	NA	NA
CC16-RPL25-NRg-1	436.066550759976	213.239130079551	97.237771733976	374.765118583619	294.629690545785	172.373887576455	272.604320030365	239.565997212529	174.411709950822	4.98162559547117e-05	3.49486687066542e-05	1.62840449194651e-05	5.69478206480825e-05	3.77850128304633e-05	2.08085292210135e-05	4.32062354760516e-05	3.79993759227971e-05	2.39800252928626e-05	1	0.461592149587121	0.0929551641504154	1	0.445162903835743	0.106686913839674	1	0.584242032724152	0.159144512713293	0.323875276562788	0.353762581673252	0.483884946979529	CC16-RPL25-NRg-1	CC16	RPL25-NRg-1	single	0.387174268405189	0.0850766082094448	NA	NA	NA	NA	NA	NA	NA	NA	NA	NA	NA	NA	NA
CC16-NOP56-TRg-1	705.078097360722	567.237280029033	1163.00207666028	497.821116024617	745.738799647392	1732.96230701695	537.214788179627	766.380315103866	1590.0676358725	8.05481431789901e-05	9.2966932337431e-05	0.00019476359566917	7.56469218302468e-05	9.56378498740345e-05	0.000209198720940159	8.51454908591348e-05	0.000121561381967025	0.000218619851478642	1	0.759402160761626	0.687597936875534	1	0.848232765396548	0.807448143680303	1	0.948411339678917	0.736234901680454	0.875761579293378	0.928201261686909	0.918220708022125	CC16-NOP56-TRg-1	CC16	NOP56-TRg-1	single	0.907394516334137	0.0278457338246344	NA	NA	NA	NA	NA	NA	NA	NA	NA	NA	NA	NA	NA
CC16-NOP56-TRg-2	599.0694582684	556.358223857989	970.418864702036	460.949717278478	610.694643440605	1363.10679255812	449.716453186624	583.049911672868	1194.16369459675	6.84377130411358e-05	9.1183917513552e-05	0.000162512407490543	7.00440903533611e-05	7.83190074807232e-05	0.000164550721243825	7.12775020281103e-05	9.24819591811934e-05	0.000164186657010144	1	0.876640679232852	0.675263616179915	1	0.75019156512948	0.685922686100795	1	0.861920704407858	0.660501562574964	0.887801628553754	0.873754945828823	0.880390259713427	CC16-NOP56-TRg-2	CC16	NOP56-TRg-2	single	0.880648944698668	0.00702691342873335	NA	NA	NA	NA	NA	NA	NA	NA	NA	NA	NA	NA	NA
CC16-TRS31-TRg-1	726.775503273421	375.231881521761	156.675661391108	541.635590117894	465.884268577736	321.659639731643	628.908158241008	323.356022524946	224.835268410513	8.3026855487046e-05	6.14983502820813e-05	2.62378853647492e-05	8.23047954922463e-05	5.9747688812731e-05	3.88299185374456e-05	9.96783689075219e-05	5.12899459848021e-05	3.09128063977578e-05	1	0.48735310467467	0.0898654089096782	1	0.487048793086754	0.137748924136537	1	0.341817333317892	0.0889254294870404	0.32176661652431	0.427268155282219	0.278365417391283	CC16-TRS31-TRg-1	CC16	TRS31-TRg-1	single	0.342466729732604	0.0765792227237998	NA	NA	NA	NA	NA	NA	NA	NA	NA	NA	NA	NA	NA
CC16-DBF4-TRg-2	919.661550857071	467.682241616662	264.646675244105	573.435003192416	601.262217869015	387.50475264632	615.341703198164	498.638752004709	285.408747823605	0.000105062163399963	7.66504333240736e-05	4.43193860843719e-05	8.71369081481045e-05	7.71093387586582e-05	4.67785700148236e-05	9.75281628833066e-05	7.90928662980992e-05	3.92411094045467e-05	1	0.480028625360032	0.119958136631594	1	0.59371952897022	0.156744269417885	1	0.538728602170539	0.115371806696773	0.391416278252549	0.481979620529705	0.395051132505523	CC16-DBF4-TRg-2	CC16	DBF4-TRg-2	single	0.422815677095926	0.0512697005387848	NA	NA	NA	NA	NA	NA	NA	NA	NA	NA	NA	NA	NA
CC16-DBF4-TRg-1	869.353654148642	534.056789310859	450.53579047192	619.286629136333	759.157833556534	702.000353448421	710.811165804373	640.224151044468	617.365097900379	9.93149877576157e-05	8.75288404768936e-05	7.54495389913178e-05	9.41043393235183e-05	9.73587842696485e-05	8.47436643291704e-05	0.000112659530139983	0.000101550797999141	8.48820911552096e-05	1	0.579876145091832	0.216034997216277	1	0.694131883752612	0.262932617769225	1	0.598795003275499	0.21604120694601	0.558565758024236	0.627812806224095	0.562265837566161	CC16-DBF4-TRg-1	CC16	DBF4-TRg-1	single	0.582881467271498	0.0389556358208803	NA	NA	NA	NA	NA	NA	NA	NA	NA	NA	NA	NA	NA
CC16-RPC19-TRg-4	746.668223799461	592.31668754627	594.738103885163	496.438942299329	674.503639049998	827.920473619862	512.615951307323	589.666278221501	702.298405440593	8.52994004819183e-05	9.70773031889351e-05	9.95985595543997e-05	7.54368921943252e-05	8.65022415374592e-05	9.99444150747773e-05	8.12467150135306e-05	9.35314311540522e-05	9.65596491792385e-05	1	0.74880818965665	0.332039226308268	1	0.769343120195595	0.386831310102869	1	0.764741277064777	0.340783319435058	0.694214059158525	0.735078533525094	0.703060967160683	CC16-RPC19-TRg-4	CC16	RPC19-TRg-4	single	0.710784519948101	0.0214992154986876	NA	NA	NA	NA	NA	NA	NA	NA	NA	NA	NA	NA	NA
CC16-RPC19-TRg-6	453.282480029158	412.275209559275	342.940104952188	298.544449785296	440.041593376066	522.640528153802	328.027310282598	289.101607524	416.506459712718	5.17830042353975e-05	6.75695389935152e-05	5.7430893099911e-05	4.53656302008803e-05	5.64334749184702e-05	6.30918108019733e-05	5.19904644543676e-05	4.5856593974159e-05	5.72658535448556e-05	1	0.858544033381	0.31538471510197	1	0.834615307884604	0.406062533806304	1	0.585923422858468	0.315835178554203	0.697225227030092	0.756438340211317	0.653631373074386	CC16-RPC19-TRg-6	CC16	RPC19-TRg-6	single	0.702431646771932	0.0516008549141358	NA	NA	NA	NA	NA	NA	NA	NA	NA	NA	NA	NA	NA
CC16-RPC19-TRg-3	723.509097973543	596.823895276753	484.788270867413	573.779947799408	761.730171909316	586.103624127245	459.432009229886	519.154587535345	484.935287945665	8.26537012467427e-05	9.7816008649354e-05	8.1185673411276e-05	8.71893245621155e-05	9.76886757937651e-05	7.07529113641662e-05	7.28173624460934e-05	8.23470382414042e-05	6.66741956352444e-05	1	0.778657538885956	0.279318310056166	1	0.751722259708616	0.23693426821801	1	0.751234980667235	0.262549563819839	0.655973488994225	0.611246511523821	0.636546226086676	CC16-RPC19-TRg-3	CC16	RPC19-TRg-3	single	0.634588742201574	0.0224276489133356	NA	NA	NA	NA	NA	NA	NA	NA	NA	NA	NA	NA	NA
CC16-ROK1-NRg-1	696.367512429142	699.501704238709	686.810784840686	598.59534910455	814.085984394332	874.616013831536	527.77983417002	669.95850096067	797.865760862515	7.95530456928138e-05	0.00011464431182053	0.000115017626094069	9.09601744965394e-05	0.000104403087511169	0.000105581379737158	8.36501042687851e-05	0.00010626718827753	0.000109699292158691	1	0.948188233543884	0.411140162294986	1	0.770084813025195	0.338908861465032	1	0.843908703420348	0.376032860852299	0.774185616181501	0.702498596670653	0.738721468514199	CC16-ROK1-NRg-1	CC16	ROK1-NRg-1	single	0.738468560455451	0.0358441789339892	NA	NA	NA	NA	NA	NA	NA	NA	NA	NA	NA	NA	NA
CC16-CDC33-TRg-4	556.182469326258	455.070320573873	766.026042601389	481.026028395287	611.404928292407	1137.14719953107	452.374443884969	540.048004550025	1070.18904477935	6.35383021265742e-05	7.45834119002174e-05	0.00012828350819605	7.30948069437314e-05	7.84100985115996e-05	0.000137273464459869	7.16987784480623e-05	8.56611012415396e-05	0.000147141269179629	1	0.772334620074887	0.574139646128663	1	0.719717358528245	0.548336236909048	1	0.793660304969943	0.588452214320087	0.833130487056628	0.813648025804362	0.842349815832586	CC16-CDC33-TRg-4	CC16	CDC33-TRg-4	single	0.829709442897859	0.0146535267105993	NA	NA	NA	NA	NA	NA	NA	NA	NA	NA	NA	NA	NA
CC16-DHR2-TRg-3	785.518511558458	469.54414807827	580.685231016922	629.101953173819	637.884346848229	810.828765823013	503.239253980395	530.730328016303	630.093768040128	8.9737658531162e-05	7.69555890994945e-05	9.72451776437155e-05	9.55958370248041e-05	8.18059720504189e-05	9.78811483809168e-05	7.97605617763046e-05	8.41831540476489e-05	8.66321676379283e-05	1	0.564240550794931	0.308159566835027	1	0.574146247283103	0.298955778377746	1	0.701131940025964	0.311443618876377	0.643212619541617	0.637719658953144	0.670818865503989	CC16-DHR2-TRg-3	CC16	DHR2-TRg-3	single	0.65058371466625	0.0177380706695	NA	NA	NA	NA	NA	NA	NA	NA	NA	NA	NA	NA	NA
CC16-RRP42-NRg-5	795.04336232751	676.048644890172	990.902763487586	589.210163484213	836.103552952455	1379.08210151165	511.706077910373	745.588755622211	1243.85391235365	9.08257777712517e-05	0.00011080049009314	0.000165942769190544	8.95340389226741e-05	0.000107226747641698	0.000166479219161044	8.11025052510527e-05	0.00011826347536109	0.000171018610432045	1	0.80265962358108	0.519554992191615	1	0.80351031886049	0.542898610769991	1	0.968677317258749	0.604640959574684	0.812867767798828	0.823852949538506	0.871980420920833	CC16-RRP42-NRg-5	CC16	RRP42-NRg-5	single	0.836233712752722	0.0314410386772685	NA	NA	NA	NA	NA	NA	NA	NA	NA	NA	NA	NA	NA
CC16-CLF1-TRg-1	824.215917471157	614.508941131554	378.805804244732	631.033365735526	718.766727414286	571.612757038551	647.88492206402	512.033951137721	482.545766313487	9.41584513536582e-05	0.000100714486093015	6.34371872378067e-05	9.58893268153621e-05	9.21787955828522e-05	6.90036114238306e-05	0.000102686078125847	8.12175802113365e-05	6.63456581236655e-05	1	0.703771207888599	0.191587392178269	1	0.644966653233646	0.210110824724349	1	0.52541351718093	0.185263301617759	0.551154954580659	0.563930216089149	0.509239051893029	CC16-CLF1-TRg-1	CC16	CLF1-TRg-1	single	0.541441407520945	0.0286102360640855	NA	NA	NA	NA	NA	NA	NA	NA	NA	NA	NA	NA	NA
CC16-ERG11-NA-16	704.886035785626	459.041442992161	627.1144134003	498.551787125535	605.591677516846	762.495954250523	541.037532507104	572.046305081391	615.146176841153	8.05262020588391e-05	7.52342560569091e-05	0.000105020498674039	7.57579517120166e-05	7.76645736640041e-05	9.20465365607603e-05	8.57513741098452e-05	9.07365938612345e-05	8.45770096722168e-05	1	0.61471990441632	0.370867839397848	1	0.68781436179299	0.354753022367351	1	0.702917162285884	0.28281321455911	0.698852780241461	0.700796032861535	0.647275857800172	CC16-ERG11-NA-16	CC16	ERG11-NA-16	single	0.682308223634389	0.0303544733053171	NA	NA	NA	NA	NA	NA	NA	NA	NA	NA	NA	NA	NA
CC16-VAS1-NRg-4	628.257408879708	470.314884155531	327.452989884741	563.97682742094	672.193283754752	413.254762112776	431.210919879617	451.361701538662	374.302022048989	7.17721454022337e-05	7.70819083159274e-05	5.4837324027584e-05	8.56996812804395e-05	8.62059482334406e-05	4.98870444592865e-05	6.8344480168503e-05	7.15938955172558e-05	5.14631268647913e-05	1	0.706635401009544	0.217271438643645	1	0.674892384814755	0.169963413424915	1	0.695881533408679	0.215914190181321	0.582717630718216	0.51673331511134	0.579404723225787	CC16-VAS1-NRg-4	CC16	VAS1-NRg-4	single	0.559618556351781	0.0371766294357283	NA	NA	NA	NA	NA	NA	NA	NA	NA	NA	NA	NA	NA
CC16-PIK1-NRg-2	953.192562172792	521.412372239936	676.103822982677	611.326870149677	717.993182003111	952.672629037759	598.374623313641	759.741520744342	897.78694792424	0.00010889274714736	8.54564931406631e-05	0.000113224571350652	9.28948059259407e-05	9.20795916525489e-05	0.000115004172140628	9.48389771479154e-05	0.000120508352549341	0.000123437547426693	1	0.5163509421001	0.295681426922166	1	0.665041051509982	0.361467321175858	1	0.844098348780376	0.373206228335186	0.622793232481656	0.701557475303092	0.73688228446474	CC16-PIK1-NRg-2	CC16	PIK1-NRg-2	single	0.687077664083163	0.0584065633753887	NA	NA	NA	NA	NA	NA	NA	NA	NA	NA	NA	NA	NA
CC16-SAR1-NRg-7	798.615865051782	520.798647806408	521.778151235757	664.310031974847	678.846216413551	589.360355467251	590.213917413193	558.63170412115	649.966562382697	9.12339005905808e-05	8.53559072308607e-05	8.7380229937434e-05	0.00010094591700157	8.70591587344165e-05	7.11460555358635e-05	9.35455516411358e-05	8.86088024773416e-05	8.93644962820831e-05	1	0.615568235105104	0.272357447119038	1	0.578631683158901	0.205782740081977	1	0.629240242328601	0.273924155585503	0.622700888918005	0.546301101814998	0.626645541851886	CC16-SAR1-NRg-7	CC16	SAR1-NRg-7	single	0.598549177528297	0.0452911264322177	NA	NA	NA	NA	NA	NA	NA	NA	NA	NA	NA	NA	NA
CC16-SAR1-NRg-4	719.027192367255	499.15695331901	199.894135433706	569.952729173526	722.903529471307	301.61150733862	514.976457719521	493.125154195709	271.020679619551	8.21416882146526e-05	8.18089578008545e-05	3.34755211117488e-05	8.6607755603106e-05	9.27093229662673e-05	3.6409759924141e-05	8.16208418647735e-05	7.8218312821107e-05	3.72628807664242e-05	1	0.655293857238537	0.115890019643761	1	0.718196239114267	0.122746157983272	1	0.636605134096077	0.130907285414998	0.418689791813592	0.443440080918506	0.445479260939668	CC16-SAR1-NRg-4	CC16	SAR1-NRg-4	single	0.435869711223922	0.0149131414195248	NA	NA	NA	NA	NA	NA	NA	NA	NA	NA	NA	NA	NA
CC16-RPS3-TRg-1	864.753089333547	459.941267319065	268.998548032161	667.101566835542	548.493123300242	431.052727248044	554.284496710592	436.490547035478	318.00705044197	9.87894190939207e-05	7.53817320960555e-05	4.50481778974791e-05	0.000101370107564396	7.034192536037e-05	5.20355687096753e-05	8.7850942651734e-05	6.92350691522973e-05	4.37230798038575e-05	1	0.502058751649059	0.129672866780361	1	0.46556555920015	0.149877787835736	1	0.523531077663426	0.142709465602415	0.415825829470951	0.442937566114689	0.444321549118327	CC16-RPS3-TRg-1	CC16	RPS3-TRg-1	single	0.434361648234655	0.016067398207839	NA	NA	NA	NA	NA	NA	NA	NA	NA	NA	NA	NA	NA
CC16-YTM1-TRg-2	626.099057546384	576.98276863595	696.10103787681	487.977677365149	634.121160645825	890.528635803392	410.370216727614	583.734307561387	836.551235823479	7.15255752806004e-05	9.4564161948059e-05	0.000116573429924779	7.41511519425412e-05	8.13233593216139e-05	0.000107502310244323	6.5041347159563e-05	9.25905163927777e-05	0.000115018193442853	1	0.869889482187398	0.463468828200972	1	0.735823932947994	0.423298540904461	1	0.945670281304391	0.507067147943582	0.793884459105927	0.752222207399577	0.825714686638716	CC16-YTM1-TRg-2	CC16	YTM1-TRg-2	single	0.79060711771474	0.0368556895353299	NA	NA	NA	NA	NA	NA	NA	NA	NA	NA	NA	NA	NA
CC16-SUI3-NRg-5	485.788765725251	408.026096673463	554.917982545007	322.965473706132	456.206401470475	635.084335825194	278.659246699052	288.238785064588	621.789910051457	5.54965232969981e-05	6.68731337958013e-05	9.29300331881678e-05	4.90765521125629e-05	5.85065432508496e-05	7.66657360092606e-05	4.41659069420369e-05	4.57197351737812e-05	8.54904626190806e-05	1	0.792838552838071	0.476181622161676	1	0.799846957248872	0.45611477641241	1	0.687668792576064	0.555033216076544	0.789904543639143	0.78027479247172	0.811408849029397	CC16-SUI3-NRg-5	CC16	SUI3-NRg-5	single	0.793862728380087	0.0159399745692001	NA	NA	NA	NA	NA	NA	NA	NA	NA	NA	NA	NA	NA
CC16-SUI3-NRg-2	874.047723590146	734.503484299558	1255.13217990396	667.803891511511	975.847869613753	1865.65154823269	655.427961501204	698.168640947649	1727.58212774895	9.98512383926611e-05	0.000120380902543975	0.000210192278504063	0.000101476830035887	0.000125148365752385	0.000225216622444684	0.000103881607008484	0.000110741812083383	0.000237526844559911	1	0.793237068411737	0.598612273462884	1	0.827436723361096	0.648008086147924	1	0.70816707164414	0.655635559428793	0.846519696640042	0.870973421509648	0.855961305196413	CC16-SUI3-NRg-2	CC16	SUI3-NRg-2	single	0.857818141115368	0.0123321549099109	NA	NA	NA	NA	NA	NA	NA	NA	NA	NA	NA	NA	NA
CC16-RRP7-TRg-4	755.929922306881	690.797728613622	954.082131751526	503.314511955349	787.834517086551	1398.99115110792	526.591485506556	691.225269905286	1299.12511471004	8.63574571996759e-05	0.000113217780205819	0.000159776556098029	7.6481676482426e-05	0.000101036447756684	0.000168882588059381	8.34617577591789e-05	0.000109640471452909	0.000178617898523694	1	0.862608336394477	0.526132978270928	1	0.886333513731647	0.644724765505099	1	0.872662130741484	0.613657305344834	0.824263090196728	0.877627313624976	0.863631995590872	CC16-RRP7-TRg-4	CC16	RRP7-TRg-4	single	0.855174133137526	0.0276692367709122	NA	NA	NA	NA	NA	NA	NA	NA	NA	NA	NA	NA	NA
CC16-RRP7-TRg-6	829.959438151915	470.965630591458	437.805333458765	570.841043362151	603.032848232251	607.002183817265	553.910617488567	623.464885586715	541.315124249245	9.48145913300338e-05	7.71885619192916e-05	7.33176171038575e-05	8.67427403030806e-05	7.73364146207987e-05	7.32757313579659e-05	8.77916849198513e-05	9.88924840659076e-05	7.44259108208161e-05	1	0.535644479801735	0.219895062848993	1	0.598173814193494	0.246645899764266	1	0.748294692037139	0.243085600852792	0.553816403209183	0.594893346772998	0.617056147593718	CC16-RRP7-TRg-6	CC16	RRP7-TRg-6	single	0.5885886325253	0.0320878229826234	NA	NA	NA	NA	NA	NA	NA	NA	NA	NA	NA	NA	NA
CC16-NIP7-TRg-2	726.760274671658	761.147913035426	740.366893795792	530.868771645856	754.206518876214	1079.16523813319	599.504356437082	611.827210088009	994.958202978371	8.30251157711198e-05	0.000124747771384701	0.000123986466786168	8.06687124714641e-05	9.67237990840856e-05	0.000130274032266264	9.50180334275482e-05	9.70465442777558e-05	0.000136797712031433	1	0.988603553366504	0.424665625853013	1	0.804460495547599	0.471519444244431	1	0.678479609710418	0.412820500759656	0.786987508612678	0.789146514750309	0.736693770949721	CC16-NIP7-TRg-2	CC16	NIP7-TRg-2	single	0.770942598104236	0.0296799923849461	NA	NA	NA	NA	NA	NA	NA	NA	NA	NA	NA	NA	NA
CC16-MDM35-TRg-1	738.294539025624	425.502623431495	546.863226532897	588.487138794156	609.869693338044	850.74138779487	532.526004132946	438.95642853843	656.592123356225	8.43427904799575e-05	6.97374361571061e-05	9.1581133410051e-05	8.94241709591638e-05	7.82132111159644e-05	0.000102699296722673	8.44023452347562e-05	6.96262012799866e-05	9.02754507115157e-05	1	0.544022513390586	0.308773743462531	1	0.586815660335021	0.335319973611361	1	0.548000493739382	0.306692821757572	0.639507354145305	0.668603485182661	0.638673974379941	CC16-MDM35-TRg-1	CC16	MDM35-TRg-1	single	0.648928271235969	0.0170443293603593	NA	NA	NA	NA	NA	NA	NA	NA	NA	NA	NA	NA	NA
CC16-ALA1-NRg-1	840.3389379426	725.488149645805	1053.96065656172	576.526993469223	890.168466712029	1437.33668690021	532.0393004169	718.408421928474	1188.87840831833	9.60003457002176e-05	0.000118903340972719	0.000176502838030411	8.76067547239938e-05	0.000114160344375616	0.000173511561816647	8.43252054617687e-05	0.000113952196925281	0.000163459978172626	1	0.814929655196143	0.522830855988018	1	0.874287317858253	0.578279374357725	1	0.897693451841744	0.555830646761597	0.81616645719843	0.849168864885665	0.842421359206939	CC16-ALA1-NRg-1	CC16	ALA1-NRg-1	single	0.835918893763678	0.017435632220233	NA	NA	NA	NA	NA	NA	NA	NA	NA	NA	NA	NA	NA
CC16-DOA4-NRg-2	841.704067057064	784.464682236309	1061.95559674589	650.587007284791	997.771413068165	1296.08169756695	593.919251231949	776.790148256997	1215.10905038257	9.61562980915643e-05	0.000128569255939656	0.000177841720676176	9.88606206117883e-05	0.000127959967560674	0.000156459625386591	9.41328259934745e-05	0.000123212564388078	0.000167066453106711	1	0.879747936177631	0.52594245719017	1	0.868414947503728	0.462089212344478	1	0.869514166917278	0.50890488024806	0.82643672395222	0.792952441980473	0.81695114276709	CC16-DOA4-NRg-2	CC16	DOA4-NRg-2	single	0.812113436233261	0.017258384575952	NA	NA	NA	NA	NA	NA	NA	NA	NA	NA	NA	NA	NA
CC16-RPS13-NRg-1	379.761049164251	227.819450957102	195.327004884947	317.712982981879	273.962065241554	202.684911447033	317.713635081721	197.22759233655	156.002307646039	4.33839137485447e-05	3.73382995581594e-05	3.27106808888309e-05	4.82784044598386e-05	3.51344772179494e-05	2.44675975102867e-05	5.03558055490979e-05	3.1283761096096e-05	2.14488997565115e-05	1	0.56627145362663	0.214409078751998	1	0.488266679891138	0.147973959641696	1	0.412697820776869	0.122136067292391	0.553967539494843	0.445254087721054	0.378479360547285	CC16-RPS13-NRg-1	CC16	RPS13-NRg-1	single	0.459233662587728	0.0885753725516985	NA	NA	NA	NA	NA	NA	NA	NA	NA	NA	NA	NA	NA
CC16-YSF3-TRg-2	693.640078275689	691.064887071767	1070.26612865526	545.688343860878	897.922712094386	1490.8874764844	481.936492341786	674.238950363984	1385.31993927806	7.92414635325879e-05	0.000113261565942716	0.00017923345428446	8.29206358729053e-05	0.0001151547935797	0.000179976074426636	7.63841951231811e-05	0.000106946142753072	0.000190468903676029	1	0.940435327538301	0.643204244002789	1	0.931742485017548	0.633722354906148	1	0.930088728838839	0.715004928676155	0.883859096663965	0.879119996933886	0.90874439133769	CC16-YSF3-TRg-2	CC16	YSF3-TRg-2	single	0.890574494978514	0.0159130015031833	NA	NA	NA	NA	NA	NA	NA	NA	NA	NA	NA	NA	NA
CC16-RPS2-NRg-11	746.043445760459	453.883488825751	362.203215375241	659.277823710641	679.337334296374	451.619409482907	551.76241363151	484.502693324938	458.588234778209	8.52280258198362e-05	7.4388896993126e-05	6.06568139516946e-05	0.000100181242597568	8.71221425276294e-05	5.4518325316726e-05	8.74512068170531e-05	7.68506390451106e-05	6.30517152322593e-05	1	0.574281137218586	0.202385540359269	1	0.583470138663874	0.158892342920677	1	0.583773583755321	0.206737642020273	0.541318376263511	0.483340903575391	0.548463093243257	CC16-RPS2-NRg-11	CC16	RPS2-NRg-11	single	0.52437412436072	0.0357149219681819	NA	NA	NA	NA	NA	NA	NA	NA	NA	NA	NA	NA	NA
CC16-SSL1-TRg-10	871.307968343353	791.623520600672	780.462559510556	573.193479844694	996.221407197878	1042.64088160222	565.422684148742	811.058243716641	916.865960599251	9.95382486703593e-05	0.000129742548431645	0.000130701137535322	8.71002072183586e-05	0.000127761185857487	0.00012586490655216	8.96162820607921e-05	0.000128648086359813	0.000126060738304407	1	0.857612870869824	0.373397741406722	1	0.984138557257718	0.421922169665051	1	0.95362838837548	0.403349371253823	0.738836184792608	0.784864807606892	0.770114971396133	CC16-SSL1-TRg-10	CC16	SSL1-TRg-10	single	0.764605321265211	0.02350373827647	NA	NA	NA	NA	NA	NA	NA	NA	NA	NA	NA	NA	NA
CC16-NIP7-TRg-1	827.030957801221	613.832935560337	1015.3236301633	697.061634892819	877.344778457205	1606.11170299574	678.264078638507	758.614209416764	1346.723744569	9.44800416461512e-05	0.000100603692662449	0.0001700324401366	0.000105922720648502	0.000112515760544486	0.000193885644594371	0.000107501001793875	0.000120329541167855	0.000185162277615242	1	0.700604152465074	0.511769059648051	1	0.71269011337769	0.534445474456333	1	0.743571117323711	0.493887987230276	0.793493111262992	0.80617711760733	0.791549066813801	CC16-NIP7-TRg-1	CC16	NIP7-TRg-1	single	0.797073098561375	0.00794400398394621	NA	NA	NA	NA	NA	NA	NA	NA	NA	NA	NA	NA	NA
CC16-LST8-NRg-1	467.695344531792	224.85554210177	163.967757961164	382.323008310419	367.584155085522	197.024287101775	335.146488701114	277.752382873589	149.029039023877	5.34295303123289e-05	3.68525319196257e-05	2.74590654266363e-05	5.80962875872322e-05	4.71411146325835e-05	2.37842616016199e-05	5.31188137744084e-05	4.40564075581349e-05	2.04901386849039e-05	1	0.453821258568743	0.146145924869462	1	0.544412347818985	0.119533095901396	1	0.550964320835588	0.110607605374946	0.433766208763981	0.405016591930543	0.387210796867476	CC16-LST8-NRg-1	CC16	LST8-NRg-1	single	0.408664532520667	0.0234911088951782	NA	NA	NA	NA	NA	NA	NA	NA	NA	NA	NA	NA	NA
CC16-TAF4-TRg-3	728.992373901094	293.041454657106	100.192233391525	464.165906096299	437.668055791941	147.962180789021	457.173952035457	338.822111682108	134.092114875267	8.32801108546366e-05	4.80278113698294e-05	1.67788175318609e-05	7.05328096468212e-05	5.61290787528848e-05	1.78616112094566e-05	7.24594732136337e-05	5.3743139437866e-05	1.84364473416894e-05	1	0.3794463354626	0.0572931065333332	1	0.533916363471299	0.0739394684394305	1	0.492709144672626	0.0729575976561166	0.181715994639084	0.284047459453994	0.27150399760992	CC16-TAF4-TRg-3	CC16	TAF4-TRg-3	single	0.245755817234333	0.0558136073666773	NA	NA	NA	NA	NA	NA	NA	NA	NA	NA	NA	NA	NA
CC16-HAS1-TRg-2	797.271183727259	517.048656555117	399.086839611198	590.780565940652	598.315236625357	518.086570138739	487.622817140909	521.850591460322	479.969324773177	9.10802841553757e-05	8.47413052023993e-05	6.68335761619e-05	8.97726710498384e-05	7.67314008668711e-05	6.25420687861724e-05	7.7285445287657e-05	8.27746718280841e-05	6.5991420823202e-05	1	0.612166603584127	0.208666454945823	1	0.573463104132306	0.203411251571153	1	0.711479705939481	0.244837663131499	0.556221354028254	0.542403953453267	0.613028093741115	CC16-HAS1-TRg-2	CC16	HAS1-TRg-2	single	0.570551133740879	0.0374292564421023	NA	NA	NA	NA	NA	NA	NA	NA	NA	NA	NA	NA	NA
CC16-GLC7-TRg-2	453.992207035195	139.111891880427	20.5864678500736	381.038386589615	137.447196487514	61.0446483795464	282.485679897866	95.7795784915899	50.8334877417998	5.18640834700444e-05	2.27996401067252e-05	3.44753855652772e-06	5.79010815669028e-05	1.76270221550699e-05	7.36915183298209e-06	4.477237485789e-05	1.51923238321679e-05	6.98914265628431e-06	1	0.289241193847849	0.0189027390466933	1	0.204253155847448	0.0371601710830158	1	0.22541190045901	0.0447612528693178	-0.123594944364189	0.00345978087717347	0.0607987252052519	CC16-GLC7-TRg-2	CC16	GLC7-TRg-2	single	-0.0197788127605879	0.0943677938706675	NA	NA	NA	NA	NA	NA	NA	NA	NA	NA	NA	NA	NA
CC16-CDC45-NRg-1	660.928039589898	464.975543408049	412.575327426609	595.24569271409	586.322680786189	538.487471437323	390.206872150935	398.335294182688	495.562557355022	7.55044392432179e-05	7.62068210332787e-05	6.90924426246438e-05	9.0451174000235e-05	7.51934062560306e-05	6.50048127480053e-05	6.18455716352876e-05	6.31829757273012e-05	6.81353486123141e-05	1	0.664079723759255	0.260219821490645	1	0.557753175976933	0.20983512104926	1	0.67866309095957	0.315901970177416	0.620158188352247	0.546894032569863	0.670585485892526	CC16-CDC45-NRg-1	CC16	CDC45-NRg-1	single	0.612545902271545	0.0621960937744402	NA	NA	NA	NA	NA	NA	NA	NA	NA	NA	NA	NA	NA
CC16-SEC22-NRg-8	681.106755280214	406.983676163792	279.498057441226	465.651887419136	506.812302009795	490.644769560402	521.303685158898	484.371775405883	345.474131321034	7.78096563343116e-05	6.67022870612834e-05	4.6806491357369e-05	7.07586134734396e-05	6.4996536155615e-05	5.92293657008036e-05	8.26236714553896e-05	7.68298731631444e-05	4.74995538398428e-05	1	0.564035045670488	0.171062535451632	1	0.616293233553898	0.244401937091842	1	0.617715344528136	0.16484413547217	0.497686189816265	0.596066910250934	0.498991015126619	CC16-SEC22-NRg-8	CC16	SEC22-NRg-8	single	0.530914705064606	0.0564272365330224	NA	NA	NA	NA	NA	NA	NA	NA	NA	NA	NA	NA	NA
CC16-YOS1-TRg-2	630.423207648016	480.954786917135	354.766698466073	456.531705252691	684.150585071934	553.576010803292	463.360712217798	478.548294853933	456.245397429359	7.20195663190649e-05	7.8825727269548e-05	5.94114483572984e-05	6.93727467731035e-05	8.77394216008073e-05	6.68262621375477e-05	7.34400395423047e-05	7.59061668390105e-05	6.27295963854323e-05	1	0.720139024031938	0.234585925771077	1	0.848559652306215	0.281258175856808	1	0.686604936314279	0.244922143356891	0.603847103590907	0.667573109114269	0.609019739375043	CC16-YOS1-TRg-2	CC16	YOS1-TRg-2	single	0.626813317360073	0.0353936365484378	NA	NA	NA	NA	NA	NA	NA	NA	NA	NA	NA	NA	NA
CC16-RBA50-TRg-3	612.390784294558	544.124457290876	846.869148700785	397.555880767759	603.253550995693	1257.91042552413	413.806759218346	521.048004550025	1088.97466677932	6.99595417294832e-05	8.9178873436374e-05	0.000141821999953689	6.04110144538474e-05	7.73647188176124e-05	0.00015185168829778	6.55860196139888e-05	8.26473674440314e-05	0.000149724121505475	1	0.838713989681496	0.576472990381055	1	0.859217915700821	0.733922787654894	1	0.837106111905304	0.654589386215755	0.843617330942166	0.906082334231275	0.874807549286059	CC16-RBA50-TRg-3	CC16	RBA50-TRg-3	single	0.874835738153167	0.0312325111852421	NA	NA	NA	NA	NA	NA	NA	NA	NA	NA	NA	NA	NA
CC16-SPP41-NRg-2	753.704496019835	537.325716164909	532.872875378586	486.928785461424	606.000626163943	732.931948139732	533.336605274375	624.252630822682	632.304529431764	8.61032244332997e-05	8.80645988135829e-05	8.92382217762965e-05	7.39917664900254e-05	7.7717019599948e-05	8.84776463205042e-05	8.45308209089122e-05	9.90174342996687e-05	8.69361272407719e-05	1	0.672946915465774	0.294722849015081	1	0.704708066523075	0.349137937024149	1	0.778142874738899	0.294899246779895	0.652459424668139	0.699643546273261	0.669314536069242	CC16-SPP41-NRg-2	CC16	SPP41-NRg-2	single	0.673805835670214	0.0239105449956921	NA	NA	NA	NA	NA	NA	NA	NA	NA	NA	NA	NA	NA
CC16-PRP46-TRg-2	761.03052883845	730.505299355242	973.026002991451	532.298214654107	932.294909560281	1386.29860260292	476.752550264349	669.966667705047	1153.84746112189	8.69401506441928e-05	0.000119725622994697	0.000162949015161194	8.08859249600974e-05	0.000119562882662149	0.000167350376480418	7.55625697649806e-05	0.000106268483666664	0.00015864354124852	1	0.906077985027993	0.532983379403213	1	0.991744778084485	0.604088563471958	1	0.934244451691663	0.602010597811319	0.833115961991665	0.874461616952406	0.866739504228573	CC16-PRP46-TRg-2	CC16	PRP46-TRg-2	single	0.858105694390881	0.0219834665207336	NA	NA	NA	NA	NA	NA	NA	NA	NA	NA	NA	NA	NA
CC16-PGA2-NRg-1	638.321659757955	467.054066727334	831.021884747558	422.612187279379	591.781459194963	1181.00977037896	423.250167542663	643.876998816296	992.13347411437	7.29218857271208e-05	7.65474790675599e-05	0.000139168118098283	6.42184713877262e-05	7.5893471520438e-05	0.000142568440398682	6.7082746165173e-05	0.000102130203830042	0.000136409337480072	1	0.690672020995965	0.54270544421226	1	0.792904634585511	0.6482019173251	1	1.0113608277959	0.583071382910012	0.806358251168649	0.866143701840548	0.867961830489587	CC16-PGA2-NRg-1	CC16	PGA2-NRg-1	single	0.846821261166262	0.0350537841252021	NA	NA	NA	NA	NA	NA	NA	NA	NA	NA	NA	NA	NA
CC16-CBF5-TRg-3	580.830769529523	621.949353415028	870.187446311978	557.511314309225	844.813955209997	1317.4300483417	488.247708295104	583.988141954516	1178.9904038662	6.63541246876821e-05	0.00010193392693316	0.00014572702779395	8.47172075580308e-05	0.000108343819924705	0.000159036742995079	7.73844869842525e-05	9.26307789869643e-05	0.000162100467409703	1	1.01076382949561	0.624531714441174	1	0.858042921152728	0.548116299599367	1	0.795177661730821	0.600646318460328	0.884872994993378	0.833770423653439	0.847639223721663	CC16-CBF5-TRg-3	CC16	CBF5-TRg-3	single	0.85542754745616	0.0264265338123139	NA	NA	NA	NA	NA	NA	NA	NA	NA	NA	NA	NA	NA
CC16-TCP1-NRg-3	566.128311294545	557.3211785257	483.460245190657	527.843746186578	593.49347551746	638.618601593503	501.469156502718	488.523379312381	551.162313401511	6.46745154140044e-05	9.13417402529751e-05	8.09632739322582e-05	8.02090416035831e-05	7.61130303795321e-05	7.70923834182661e-05	7.94800113858062e-05	7.7488390479296e-05	7.57798098508842e-05	1	0.929255113233515	0.355989503408125	1	0.636666776623247	0.28063059809681	1	0.647651659006595	0.273390897508672	0.736264135414188	0.633973868690128	0.629481303949669	CC16-TCP1-NRg-3	CC16	TCP1-NRg-3	single	0.666573102684662	0.0603959917268333	NA	NA	NA	NA	NA	NA	NA	NA	NA	NA	NA	NA	NA
CC16-TCP1-NRg-2	913.269813405997	725.362714837419	569.687074550854	532.591409997636	897.034501432453	731.071699967499	597.871369825521	644.682611710255	725.049918380165	0.000104331971120131	0.000118882782928044	9.54033576314807e-05	8.09304777613327e-05	0.000115040884315515	8.82530819796142e-05	9.47592143301088e-05	0.000102257988188265	9.96877754724538e-05	1	0.749722270450464	0.260033056967281	1	0.953710597599808	0.318393837104329	1	0.716866945664916	0.301653878635191	0.633933793795711	0.711664472513571	0.665477536390963	CC16-TCP1-NRg-2	CC16	TCP1-NRg-2	single	0.670358600900081	0.0390945417742865	NA	NA	NA	NA	NA	NA	NA	NA	NA	NA	NA	NA	NA
CC16-ERG26-NRg-2	837.374697767253	523.101897409222	405.083152543335	576.864368933011	598.885882642691	637.680935126749	572.433418282338	531.857431689671	422.714913458315	9.56617108128845e-05	8.57333966123238e-05	6.7837756198082e-05	8.76580209610317e-05	7.68045838072825e-05	7.6979190751167e-05	9.07274435779772e-05	8.4361932491529e-05	5.81194595205723e-05	1	0.589672328058091	0.201658088287084	1	0.58785738705329	0.256406219882434	1	0.617690054063124	0.183684010541497	0.543470608609059	0.602484884844691	0.525734760994459	CC16-ERG26-NRg-2	CC16	ERG26-NRg-2	single	0.55723008481607	0.0401825555045341	NA	NA	NA	NA	NA	NA	NA	NA	NA	NA	NA	NA	NA
CC16-ERG26-NRg-4	883.49335697606	578.008935299081	540.126376565887	628.880357163631	665.869732473291	736.344058871868	553.999514467837	626.426497240676	554.649929434359	0.000100930307836504	9.4732344770481e-05	9.04529384141947e-05	9.55621641742139e-05	8.53949795022802e-05	8.88895474899519e-05	8.78057745858516e-05	9.9362247704678e-05	7.62593253645104e-05	1	0.617554869188703	0.254849271463194	1	0.59954648799744	0.271588636696999	1	0.751728631251075	0.24903382590769	0.606648442375924	0.618968602512571	0.62355829312022	CC16-ERG26-NRg-4	CC16	ERG26-NRg-4	single	0.616391779336238	0.00874447118527829	NA	NA	NA	NA	NA	NA	NA	NA	NA	NA	NA	NA	NA
CC16-MES1-TRg-5	709.264510784869	616.220118654652	879.96206891962	511.531473449725	822.994796068066	1196.74763629452	509.78370247003	693.413189735584	1225.7192015098	8.10263991752505e-05	0.000100994938261107	0.000147363947180062	7.77302933527005e-05	0.000105545604963408	0.00014446827480739	8.07978196688888e-05	0.000109987513976004	0.000168525252475537	1	0.820109664986093	0.517186310575912	1	0.911016720719657	0.542661556488636	1	0.904287457487122	0.598072460882554	0.814212267677773	0.838189311550399	0.861368374226381	CC16-MES1-TRg-5	CC16	MES1-TRg-5	single	0.837923317818184	0.0235791785417792	NA	NA	NA	NA	NA	NA	NA	NA	NA	NA	NA	NA	NA
CC16-HTS1-TRg-2	912.046353268883	789.436688852549	1081.51449080686	718.14906792147	1086.06857237719	1514.16367285066	689.163756187878	921.134232146693	1309.54327589263	0.000104192202997044	0.000129384139267934	0.000181117175304397	0.000109127083313263	0.000139283705135135	0.000182785916561377	0.000109228538741047	0.000146108071971696	0.000180050301019684	1	0.817042563684379	0.494318347295002	1	0.856336123442402	0.489054274674783	1	0.88858882862045	0.472657102458284	0.802603152530169	0.805359938509409	0.801183255121672	CC16-HTS1-TRg-2	CC16	HTS1-TRg-2	single	0.80304878205375	0.00212370202348777	NA	NA	NA	NA	NA	NA	NA	NA	NA	NA	NA	NA	NA
CC16-SSS1-TRg-3	551.794068346378	339.710211670532	311.197213987478	408.672046559636	495.794655181179	389.670129637897	356.13716361997	347.879859500562	395.132020686246	6.30369710658346e-05	5.56765526079179e-05	5.21150302091285e-05	6.21001829074181e-05	6.35835695058194e-05	4.70399687164325e-05	5.64457164560838e-05	5.51798573710124e-05	5.43270624016458e-05	1	0.581133432307108	0.235098561224956	1	0.686955376583421	0.221167353498473	1	0.649400093067287	0.275977510461928	0.579717125887895	0.583861439085447	0.63211901071756	CC16-SSS1-TRg-3	CC16	SSS1-TRg-3	single	0.598565858563634	0.0291316725844606	NA	NA	NA	NA	NA	NA	NA	NA	NA	NA	NA	NA	NA
CC16-SSS1-TRg-2	710.514746124492	423.415979021414	320.285074390485	489.844750666098	694.30940652948	440.800325676744	451.57229705825	474.695546261742	352.041159502366	8.11692260982826e-05	6.93954471226858e-05	5.36369401046911e-05	7.44348649942818e-05	8.90422475258004e-05	5.32122735435112e-05	7.15716427347408e-05	7.52950532260848e-05	4.84024605422178e-05	1	0.562520603925216	0.187912168113142	1	0.802594556388457	0.208728756692638	1	0.698856843032727	0.193916567162715	0.520597916730283	0.587450154675256	0.55333575295083	CC16-SSS1-TRg-2	CC16	SSS1-TRg-2	single	0.55379460811879	0.0334284809797227	NA	NA	NA	NA	NA	NA	NA	NA	NA	NA	NA	NA	NA
CC16-SYS1-TRg-7	1024.07064992574	507.973751682255	443.285074390485	775.285856459779	569.709336086037	710.718350393026	694.915382931939	449.708853766834	581.873066312189	0.000116989862037111	8.32539804143657e-05	7.42352887646529e-05	0.000117809363025912	7.3062814999293e-05	8.57960783387462e-05	0.000110140138892676	7.1331724822935e-05	8.00022593169698e-05	1	0.468226121944029	0.180444848491642	1	0.416095572167248	0.212634879557355	1	0.430229185664915	0.208278812221571	0.489470006756951	0.51646656790419	0.515192632653463	CC16-SYS1-TRg-7	CC16	SYS1-TRg-7	single	0.507043069104868	0.0152320424752755	NA	NA	NA	NA	NA	NA	NA	NA	NA	NA	NA	NA	NA
CC16-SYS1-TRg-2	678.047211194425	313.511663715079	171.663227439553	520.045028520956	355.229878394968	264.833903481123	519.022750644825	337.287620231454	221.170073595627	7.74601339253656e-05	5.13827610662392e-05	2.87477968365384e-05	7.90239794062649e-05	4.55567308510341e-05	3.19700628487464e-05	8.22621562977813e-05	5.34997421354017e-05	3.04088754152049e-05	1	0.436453575074473	0.105537946097864	1	0.386785475524663	0.118122184674713	1	0.432030454787024	0.105995817864505	0.348813410741365	0.362760611235833	0.348711774590163	CC16-SYS1-TRg-2	CC16	SYS1-TRg-2	single	0.353428598855787	0.00808191955990702	NA	NA	NA	NA	NA	NA	NA	NA	NA	NA	NA	NA	NA
CC16-SYS1-TRg-1	790.427056514932	337.116371194912	181.472797972023	528.431141353157	403.275374719985	245.564447921317	511.213558555848	350.869993287552	239.809590987326	9.02984108555279e-05	5.52514370513757e-05	3.03905688205409e-05	8.02982998427766e-05	5.1718362734514e-05	2.96439040857992e-05	8.10244437324174e-05	5.56541451211662e-05	3.29716396850222e-05	1	0.402589396512076	0.0957064122389345	1	0.432130498908378	0.107789368023075	1	0.456293435517449	0.116684440283081	0.315353024830814	0.352885858014831	0.378743961045367	CC16-SYS1-TRg-1	CC16	SYS1-TRg-1	single	0.348994281297004	0.0318741427422356	NA	NA	NA	NA	NA	NA	NA	NA	NA	NA	NA	NA	NA
CC16-BFR2-TRg-1	813.656415101842	682.074799888359	776.147478181259	611.257741837796	742.686015702529	1023.78728587435	617.740586506974	661.711299142679	951.582183019922	9.29521334834446e-05	0.000111788142286844	0.000129978507049818	9.28843014619138e-05	9.52463432328959e-05	0.000123588949310953	9.79083722545611e-05	0.000104959037179965	0.000130833903431652	1	0.791289199447464	0.397644057357446	1	0.687990581516807	0.388493893739233	1	0.712135720730599	0.383167732166724	0.745128155798311	0.723282761015317	0.723838333434904	CC16-BFR2-TRg-1	CC16	BFR2-TRg-1	single	0.730749750082844	0.0124551627194223	NA	NA	NA	NA	NA	NA	NA	NA	NA	NA	NA	NA	NA
CC16-EOS1-TRg-3	659.798942004735	528.887072277339	449.919355292972	525.711205825805	594.522821673076	619.720849792888	477.354564098901	526.465050886111	586.377545619457	7.5375451100921e-05	8.66815535467499e-05	7.53463069039825e-05	7.98849892305952e-05	7.62450396744029e-05	7.48110957703319e-05	7.56579855364277e-05	8.35066061611752e-05	8.0621584290906e-05	1	0.756651022563696	0.284259089412408	1	0.640358111303218	0.27343097511647	1	0.733210748383675	0.305551918398506	0.657009696639546	0.628214785812597	0.671244216640292	CC16-EOS1-TRg-3	CC16	EOS1-TRg-3	single	0.652156233030812	0.0219214520753033	NA	NA	NA	NA	NA	NA	NA	NA	NA	NA	NA	NA	NA
CC16-TAF4-NRg-1	752.759333313166	427.71381845201	194.04455716058	490.607243692946	508.756407340762	314.265479239522	580.58075137296	454.280199394289	305.996383391605	8.59952490170882e-05	7.00998383212349e-05	3.24959141785488e-05	7.45507304096716e-05	6.52458594493342e-05	3.79373146353788e-05	9.20187495703988e-05	7.20568205501746e-05	4.20717222216567e-05	1	0.536341520864368	0.1074574709824	1	0.587188517975886	0.148580412553301	1	0.520189438866611	0.13109991894288	0.376974835671392	0.467486039205588	0.422611891088672	CC16-TAF4-NRg-1	CC16	TAF4-NRg-1	single	0.422357588655217	0.0452561376345561	NA	NA	NA	NA	NA	NA	NA	NA	NA	NA	NA	NA	NA
CC16-ARL3-NRg-8	719.570524776315	643.397921784135	673.854950435173	507.290490975591	642.610899275171	898.494881274802	546.693934724325	660.343833880671	764.626032679885	8.22037585255055e-05	0.000105449224101575	0.00011284796110004	7.70858504807987e-05	8.24121324267374e-05	0.000108463974763261	8.6647881715144e-05	0.000104742133165384	0.00010512913157273	1	0.844015796636145	0.390377120675909	1	0.717287041073183	0.410825813113626	1	0.803019750986572	0.347899325808024	0.747989494332231	0.741894658654578	0.713787372817464	CC16-ARL3-NRg-8	CC16	ARL3-NRg-8	single	0.734557175268091	0.0182434995508801	NA	NA	NA	NA	NA	NA	NA	NA	NA	NA	NA	NA	NA
CC16-RPN5-NRg-1	584.537160064366	556.86181314205	729.641967384433	502.306401938555	716.309523935219	1033.90600739332	456.843906491178	593.50799938505	860.194969033783	6.67775428545423e-05	9.12664529049049e-05	0.000122190403586382	7.63284880836582e-05	9.18636696197777e-05	0.000124810455162955	7.24071628705607e-05	9.4140795623062e-05	0.000118268991915964	1	0.899248244032623	0.520342116437203	1	0.80748345247816	0.477431625088176	1	0.86369239652213	0.468357872303485	0.826312496953192	0.792657909695651	0.795655809740071	CC16-RPN5-NRg-1	CC16	RPN5-NRg-1	single	0.804875405462971	0.0186254803921707	NA	NA	NA	NA	NA	NA	NA	NA	NA	NA	NA	NA	NA
CC16-TIM9-NRg-2	900.510122764984	721.416839889476	1011.70813655629	616.7835778357	982.752347850826	1348.78214821624	556.879824140231	706.513305445161	1141.06572769993	0.000102874303675178	0.000118236076686736	0.000169426966982981	9.37239855780041e-05	0.000126033835910848	0.000162821487282929	8.82622872997202e-05	0.000112065422474173	0.000156886169046668	1	0.756209211327977	0.468336431227597	1	0.902220949552059	0.507233402591996	1	0.843449757275565	0.509680408920666	0.780357319554749	0.820385388796176	0.813826709036417	CC16-TIM9-NRg-2	CC16	TIM9-NRg-2	single	0.804856472462447	0.0214688248384457	NA	NA	NA	NA	NA	NA	NA	NA	NA	NA	NA	NA	NA
CC16-NUP57-NRg-3	698.386935427643	341.049587412848	318.838006673632	526.8895489276	406.94004584103	411.594049405412	465.936312913114	329.80615114696	442.43060890166	7.97837446372726e-05	5.58960685995395e-05	5.33946051017129e-05	8.00640455736095e-05	5.21883413204184e-05	4.96865675228738e-05	7.38482576150107e-05	5.23130497019831e-05	6.08301884935931e-05	1	0.460962619103011	0.190311607416334	1	0.437333216661142	0.18119588935877	1	0.470579006734507	0.236193188742616	0.500830614889628	0.482645254055894	0.556592323753087	CC16-NUP57-NRg-3	CC16	NUP57-NRg-3	single	0.51335606423287	0.0385319015899548	NA	NA	NA	NA	NA	NA	NA	NA	NA	NA	NA	NA	NA
CC16-VPS4-TRg-1	712.693974210529	383.2264596846	349.349479248284	458.957518224649	574.979907746403	582.462780390846	462.011657653885	439.241438094644	389.356011781991	8.14181811807775e-05	6.28086157270691e-05	5.85042469734327e-05	6.97413636886131e-05	7.37387435435001e-05	7.03133981389139e-05	7.32262220607917e-05	6.96714088027326e-05	5.35329136621209e-05	1	0.507570866776309	0.204337611195732	1	0.709384670659235	0.294370664617074	1	0.632048968432866	0.209624825209076	0.529486957956591	0.65822952351787	0.561030587892001	CC16-VPS4-TRg-1	CC16	VPS4-TRg-1	single	0.582915689788821	0.0671035044584165	NA	NA	NA	NA	NA	NA	NA	NA	NA	NA	NA	NA	NA
CC16-CDC3-TRg-4	634.346039847761	509.283295655238	642.474993462111	462.438787764018	631.603611655325	1048.78313282985	435.160399796958	528.557788113337	702.666393235305	7.24677107882732e-05	8.34686071503287e-05	0.000107592877403571	7.02703635968887e-05	8.1000494301693e-05	0.000126606383210545	6.89704502899507e-05	8.38385510512276e-05	9.66102441572198e-05	1	0.757839931924823	0.422202979975641	1	0.773378277834472	0.526053940321013	1	0.807501737285003	0.401650746501169	0.754972853695721	0.811665672924988	0.749939226962807	CC16-CDC3-TRg-4	CC16	CDC3-TRg-4	single	0.772192584527839	0.0342772210108759	NA	NA	NA	NA	NA	NA	NA	NA	NA	NA	NA	NA	NA
CC16-BBP1-NRg-1	688.997593089272	599.494490675753	582.342536288587	593.94500549501	685.599160812925	830.459296377369	502.223063065665	504.213123615826	718.023187002327	7.87111058844044e-05	9.82537038970055e-05	9.75227203414533e-05	9.02535267305229e-05	8.79251953185132e-05	0.00010025089518194	7.9599501291476e-05	7.99770595677987e-05	9.87216637577403e-05	1	0.821318826780218	0.352332014918988	1	0.653620495230812	0.324317926139848	1	0.66744863441035	0.355623604323958	0.719508649520593	0.672759457464865	0.697944500812444	CC16-BBP1-NRg-1	CC16	BBP1-NRg-1	single	0.696737535932634	0.0233979553087795	NA	NA	NA	NA	NA	NA	NA	NA	NA	NA	NA	NA	NA
CC16-BBP1-NRg-2	563.423720043737	405.351010295033	291.820512906249	479.499342453173	489.190212165828	412.04982390348	446.294001220409	364.388316548847	433.261134516243	6.43655428276678e-05	6.64347025024146e-05	4.88700867558682e-05	7.28628178046514e-05	6.27365775967188e-05	4.97415874397219e-05	7.07350628417419e-05	5.77983886842297e-05	5.95694690857818e-05	1	0.679110459776147	0.215909617641462	1	0.577685360666706	0.199324440996191	1	0.542804888582206	0.241477930897766	0.57659328606938	0.538231121918974	0.578486340103418	CC16-BBP1-NRg-2	CC16	BBP1-NRg-2	single	0.564436916030591	0.0227146130752709	NA	NA	NA	NA	NA	NA	NA	NA	NA	NA	NA	NA	NA
CC16-USE1-NRg-3	819.036772818069	707.046818169544	577.876131270419	683.28184008521	1038.18457774618	744.460457715194	624.789697537181	796.956593837826	724.394136924256	9.35667857117624e-05	0.000115880912659336	9.67747482453491e-05	0.000103828797696876	0.000133142785161473	8.98693381350161e-05	9.90256162917577e-05	0.00012641131694716	9.959761148115e-05	1	0.814871366958913	0.29411871119846	1	0.860352279593288	0.252720571171139	1	0.848010373015555	0.288396396558842	0.673964592548297	0.642715747932376	0.673693551947847	CC16-USE1-NRg-3	CC16	USE1-NRg-3	single	0.66345796414284	0.0179637973642266	NA	NA	NA	NA	NA	NA	NA	NA	NA	NA	NA	NA	NA
CC16-CCT7-TRg-1	797.785941649777	696.951168470712	1449.04298636293	508.375221179815	920.043285711514	1968.65619358399	519.97891696708	873.840309938891	1619.37063964326	9.11390901160212e-05	0.000114226293656852	0.000242665793954275	7.72506817792802e-05	0.00011799166367379	0.000237651076426248	8.24137032258307e-05	0.000138606425036202	0.00022264874822977	1	0.824632141282649	0.757157430532096	1	1.02476788093238	0.898223350669856	1	1.11724056463498	0.774656712702138	0.909060156228407	0.976283377377948	0.949639742025937	CC16-CCT7-TRg-1	CC16	CCT7-TRg-1	single	0.944994425210764	0.0338515079673716	NA	NA	NA	NA	NA	NA	NA	NA	NA	NA	NA	NA	NA
CC16-SAH1-TRg-3	701.212152037191	684.285087381032	784.789133219473	574.767821408046	900.469881187227	1192.62159330017	454.924528584411	652.851337367534	970.961364842325	8.01064974682418e-05	0.000112150395712372	0.000131425692606536	8.73394379165822e-05	0.000115481457252584	0.000143970189584493	7.21029523804332e-05	0.00010355369158805	0.000133498364839588	1	0.921153333885907	0.466546403220396	1	0.887111816555806	0.481292462396971	1	0.954059148696011	0.530898329023347	0.802106943953061	0.805466986426485	0.838082629271565	CC16-SAH1-TRg-3	CC16	SAH1-TRg-3	single	0.815218853217037	0.0198717554070976	NA	NA	NA	NA	NA	NA	NA	NA	NA	NA	NA	NA	NA
CC16-CHS2-TRg-1	802.99006222134	656.924978477691	969.647889552321	554.767975943357	756.008109460021	1365.60913416669	593.589205687669	729.67519087309	1158.56335630197	9.17336090075994e-05	0.00010766623100262	0.000162383295173942	8.43003407433527e-05	9.69548454636894e-05	0.000164852797441182	9.40805156504015e-05	0.000115739304417761	0.000159291933983897	1	0.772235729599315	0.50337910548864	1	0.771643477717633	0.570970759068311	1	0.817229323966799	0.485492534668877	0.800605022827367	0.831659474946108	0.798176376234765	CC16-CHS2-TRg-1	CC16	CHS2-TRg-1	single	0.810146958002747	0.0186699188535128	NA	NA	NA	NA	NA	NA	NA	NA	NA	NA	NA	NA	NA
CC16-DPM1-TRg-2	783.670618912165	649.701171386948	1053.44043710338	564.583763586776	787.37124870013	1520.76402125201	482.484988560104	684.824930011559	1589.62610491277	8.952655521933e-05	0.000106482290509518	0.000176415718828926	8.57919088923568e-05	0.000100977035543704	0.000183582693523998	7.64711286566031e-05	0.000108625265102737	0.000218559144983735	1	0.782572120120949	0.560360764365855	1	0.789682996410332	0.624787428914404	1	0.943617772668166	0.819520728994263	0.828640862405163	0.85658160936879	0.944127730327839	CC16-DPM1-TRg-2	CC16	DPM1-TRg-2	single	0.876450067367264	0.0602525591412954	NA	NA	NA	NA	NA	NA	NA	NA	NA	NA	NA	NA	NA
CC16-BBP1-TRg-1	936.683619267123	537.536911185424	197.928181396537	659.486443385257	620.968247554649	342.850780745418	662.480249493659	509.077645543871	288.214450232916	0.000107006765010236	8.8099212464472e-05	3.31462901629109e-05	0.000100212943615684	7.96365537963886e-05	4.13880581907975e-05	0.000104999354576142	8.07486582069182e-05	3.96268679912751e-05	1	0.54170101911939	0.0880858212135405	1	0.53316930674482	0.120586338442582	1	0.510871232219427	0.108216025368475	0.328984196990473	0.404784575345032	0.373116981258929	CC16-BBP1-TRg-1	CC16	BBP1-TRg-1	single	0.368961917864811	0.0380706284887763	NA	NA	NA	NA	NA	NA	NA	NA	NA	NA	NA	NA	NA
CC16-NRD1-TRg-4	807.142598537817	512.974635880208	398.340261578625	613.960684655009	724.680068200913	519.941415566547	587.647821227693	615.486152181974	565.238091979684	9.22079948820545e-05	8.40735966124311e-05	6.67085495389991e-05	9.3295029929276e-05	9.29371565514284e-05	6.27659809217497e-05	9.31388399792204e-05	9.76269167752142e-05	7.77151015031276e-05	1	0.599915260815916	0.205728866932604	1	0.668355265408003	0.196432203482135	1	0.696308203725532	0.239256119242876	0.550391486291137	0.551388398221167	0.604848647563477	CC16-NRD1-TRg-4	CC16	NRD1-TRg-4	single	0.568876177358593	0.031157060481213	NA	NA	NA	NA	NA	NA	NA	NA	NA	NA	NA	NA	NA
CC16-RPB3-NRg-1	673.752660370776	338.221037847438	211.703235180209	537.145360617523	556.246145970108	272.085901107721	400.286085191716	378.955102023403	258.74460696337	7.69695243093137e-05	5.54324855712042e-05	3.54531467535271e-05	8.16224780310526e-05	7.13362177567442e-05	3.28455052179211e-05	6.34430696206635e-05	6.01089367740044e-05	3.55750323250824e-05	1	0.473853847620007	0.130984015555995	1	0.586376834858085	0.117493285157402	1	0.62938678684188	0.160786497893845	0.41166175582194	0.409303733183321	0.494983802191243	CC16-RPB3-NRg-1	CC16	RPB3-NRg-1	single	0.438649763732168	0.0488009527009716	NA	NA	NA	NA	NA	NA	NA	NA	NA	NA	NA	NA	NA
CC16-PHO85-NRg-6	702.968077244237	496.794145162033	420.109353584472	485.98115286613	589.643160478726	595.640035846995	524.874008501752	476.851545021744	528.942793132076	8.03070944170311e-05	8.14217071144314e-05	7.03541377271879e-05	7.3847768000302e-05	7.56192437456379e-05	7.19041222855189e-05	8.31895474145813e-05	7.56370325066324e-05	7.27248277157594e-05	1	0.667091108295203	0.249125421286253	1	0.687023286187998	0.284291118399927	1	0.603988240237748	0.250670022326186	0.609909133990538	0.645933355209432	0.600006276806222	CC16-PHO85-NRg-6	CC16	PHO85-NRg-6	single	0.618616255335397	0.0241699111344918	NA	NA	NA	NA	NA	NA	NA	NA	NA	NA	NA	NA	NA
CC16-SNF6-TRg-6	1210.31789432399	802.017068054824	1201.24502703989	788.997681970338	974.857876605305	1934.7468789014	878.934033094227	850.838237516651	1560.46439072147	0.00013826675287323	0.000131445991165287	0.000201167999130186	0.000119892957632807	0.000125021403332349	0.000233557631790533	0.000139306049139481	0.000134957892242959	0.000214549674265927	1	0.62550162609451	0.413736129297067	1	0.699628023538059	0.568783861459487	1	0.643563010066024	0.441617570632898	0.727889491451153	0.819441124694862	0.747283656708625	CC16-SNF6-TRg-6	CC16	SNF6-TRg-6	single	0.76487142428488	0.0482433680793014	NA	NA	NA	NA	NA	NA	NA	NA	NA	NA	NA	NA	NA
CC16-PRP38-NRg-2	849.220195300843	417.133509239404	388.493468411365	593.684018415687	533.351909536066	515.720673068677	576.289953491726	369.012684542461	469.746187895347	9.70149408095807e-05	6.83657864080266e-05	6.50595440199605e-05	9.02138681693394e-05	6.84001286755608e-05	6.22564638200811e-05	9.13386824914322e-05	5.85318946902545e-05	6.45858323969898e-05	1	0.463659382045189	0.190701762383481	1	0.508698099595254	0.201492098741026	1	0.42569701261855	0.202754722549579	0.502007817265812	0.52627589400052	0.507330224519218	CC16-PRP38-NRg-2	CC16	PRP38-NRg-2	single	0.511871311928517	0.0127554299513808	NA	NA	NA	NA	NA	NA	NA	NA	NA	NA	NA	NA	NA
CC16-OAR1-NRg-3	722.49276114739	584.189449347145	796.486956627698	594.110063190612	679.477012266088	1039.50876683243	580.562613119761	557.304326673814	909.820330270575	8.25375948969675e-05	9.5745295525917e-05	0.00013338468321731	9.0278608243128e-05	8.71400556370244e-05	0.000125486805770034	9.20158747603491e-05	8.83982570944423e-05	0.000125092028155682	1	0.763245927422644	0.459553911142338	1	0.647603934869116	0.405844893243686	1	0.638180758681653	0.389812117246422	0.776743554675281	0.727123969656439	0.71547521710134	CC16-OAR1-NRg-3	CC16	OAR1-NRg-3	single	0.73978091381102	0.032536148723654	NA	NA	NA	NA	NA	NA	NA	NA	NA	NA	NA	NA	NA
CC16-ROX3-NRg-1	727.986213354424	774.704743173592	1112.37599263564	528.691742094203	1011.76853715547	1656.30485110257	557.487986093679	752.05273000232	1405.79630601225	8.31651670433374e-05	0.000126969657982317	0.000186285435262439	8.03378996975281e-05	0.00012975503957887	0.000199944831422262	8.83586775130718e-05	0.000119288775258751	0.000193284218039556	1	1.0045171292607	0.636971133488183	1	1.08362810935372	0.726668918557236	1	0.896836211515481	0.627242746494087	0.889034736929216	0.930319330566231	0.872187527467083	CC16-ROX3-NRg-1	CC16	ROX3-NRg-1	single	0.897180531654177	0.0299097327247406	NA	NA	NA	NA	NA	NA	NA	NA	NA	NA	NA	NA	NA
CC16-YPP1-TRg-6	918.348947356185	671.030587652893	434.145243081234	645.856413451528	826.74183210107	666.137870962642	609.578112696729	615.60015600446	710.763505914208	0.000104912211536301	0.00010997805933256	7.27046754963506e-05	9.81417783401444e-05	0.000106026146501231	8.0414438335399e-05	9.6614666544126e-05	9.76449997843126e-05	9.77235235746053e-05	1	0.689729610883805	0.197069136177609	1	0.724828990881009	0.239236249842383	1	0.671382029095196	0.290031065879666	0.555809652645071	0.609445765211555	0.648225107245346	CC16-YPP1-TRg-6	CC16	YPP1-TRg-6	single	0.604493508367324	0.0464063325218907	NA	NA	NA	NA	NA	NA	NA	NA	NA	NA	NA	NA	NA
CC16-CBF2-NRg-8	695.092468036943	629.008016106295	1194.20948949928	464.724182161376	914.35809184916	1714.39888157507	527.052673226727	665.959827475698	1558.75245635229	7.94073845828645e-05	0.000103090801207676	0.000199989784046677	7.06176430628719e-05	0.000117262561584199	0.000206957792304271	8.35348533918313e-05	0.000105632928412959	0.000214314298845983	1	0.854196689902219	0.71619161805562	1	1.11409611522111	0.85568799843714	1	0.840029171087123	0.735651107585207	0.899363202702046	0.973905978936022	0.904065688101396	CC16-CBF2-NRg-8	CC16	CBF2-NRg-8	single	0.925778289913155	0.0417460678417037	NA	NA	NA	NA	NA	NA	NA	NA	NA	NA	NA	NA	NA
CC16-SPT6-TRg-5	947.45999226411	613.969237372936	494.745517630827	618.648025579878	722.907862907969	751.990216990588	664.595892092583	623.943121033338	704.577767464581	0.000108237858187517	0.000100626031746701	8.28531761797808e-05	9.40072996605538e-05	9.27098787112078e-05	9.07783111709681e-05	0.000105334671904576	9.8968340609521e-05	9.68730407456775e-05	1	0.611688080432957	0.217676871208143	1	0.661669226136935	0.281946947681313	1	0.624148174298746	0.263706020706326	0.566580650919066	0.639561417693264	0.616314195984625	CC16-SPT6-TRg-5	CC16	SPT6-TRg-5	single	0.607485421532318	0.0372828180732729	NA	NA	NA	NA	NA	NA	NA	NA	NA	NA	NA	NA	NA
CC16-SEC10-NRg-1	561.776277766014	442.416014016248	165.268130628944	481.957904562926	529.091540543484	206.128542394213	378.014987667878	379.301881297969	230.801886064178	6.41773389720072e-05	7.25094437339155e-05	2.76768339599601e-05	7.32364111492175e-05	6.78537543548024e-05	2.48833037184501e-05	5.99132272329205e-05	6.01639420592694e-05	3.17331621083238e-05	1	0.743381465859993	0.12263572902913	1	0.621617638779287	0.0992036982309851	1	0.667077563126864	0.151872484248741	0.447182248518485	0.37419359675787	0.487575996598615	CC16-SEC10-NRg-1	CC16	SEC10-NRg-1	single	0.43631728062499	0.0574667538138937	NA	NA	NA	NA	NA	NA	NA	NA	NA	NA	NA	NA	NA
CC16-NSL1-NRg-3	809.747953578319	374.517981415138	150.876681276261	661.168995259004	427.137232544733	241.896502100685	540.521085637829	406.362862754295	133.048265215304	9.25056307207225e-05	6.13813461548054e-05	2.52667519153361e-05	0.000100468617523382	5.47785451702916e-05	2.92011191671388e-05	8.56695202161054e-05	6.445628913341e-05	1.82929274985842e-05	1	0.436583282061219	0.0776718343999533	1	0.365810838479046	0.0848625244079254	1	0.499806300939776	0.0612273324638952	0.273069124274961	0.274609671392145	0.229823046320583	CC16-NSL1-NRg-3	CC16	NSL1-NRg-3	single	0.259167280662563	0.0254245233621568	NA	NA	NA	NA	NA	NA	NA	NA	NA	NA	NA	NA	NA
CC16-NRD1-NRg-8	861.178274929521	677.078418334782	682.269855333064	770.856413451528	835.935986351094	983.793269287685	578.014475758788	678.619350177479	830.061112407856	9.83810321882265e-05	0.000110969264046331	0.000114257173661237	0.000117136282438908	0.00010720525793314	0.000118760975222128	9.16120094700585e-05	0.000107640951119626	0.000114125860446953	1	0.742147437593727	0.330258813766219	1	0.61404634498752	0.296025548710429	1	0.780526908795651	0.35720712735193	0.691857350328525	0.643013365007689	0.717045476329779	CC16-NRD1-NRg-8	CC16	NRD1-NRg-8	single	0.683972063888664	0.0376406918557641	NA	NA	NA	NA	NA	NA	NA	NA	NA	NA	NA	NA	NA
CC16-RPB3-TRg-1	892.986725750145	565.767955169012	433.884446978081	708.811846992993	860.249178423785	554.958785137649	578.010607458778	573.385455864581	574.010739283249	0.000102014830572536	9.27261184317648e-05	7.26610009511317e-05	0.000107708236263687	0.000110323322079066	6.69931870734942e-05	9.1611396366491e-05	9.09490067020376e-05	7.89212607930295e-05	1	0.598050184916939	0.20254446434312	1	0.68721861968498	0.181605334317804	1	0.659494564146306	0.247020486089321	0.546177460493884	0.5351912614773	0.606494389172466	CC16-RPB3-TRg-1	CC16	RPB3-TRg-1	single	0.562621037047883	0.0383904599112033	NA	NA	NA	NA	NA	NA	NA	NA	NA	NA	NA	NA	NA
CC16-NRD1-NRg-4	616.866958316947	399.327542885538	510.776778487792	431.206301644955	583.690231733451	758.567704714302	464.685480409615	465.185389744823	595.248232052723	7.04708999852554e-05	6.54474907890613e-05	8.55378713065334e-05	6.55243989120635e-05	7.48558057886474e-05	9.15723284517994e-05	7.36500077718635e-05	7.37865753253148e-05	8.18412230702904e-05	1	0.611057450901895	0.345168324829333	1	0.766476678796443	0.40804502573119	1	0.665529513748391	0.318630814859974	0.680414857966212	0.747845550751019	0.670463607018003	CC16-NRD1-NRg-4	CC16	NRD1-NRg-4	single	0.699574671911745	0.0420988735810771	NA	NA	NA	NA	NA	NA	NA	NA	NA	NA	NA	NA	NA
CC16-RVB1-TRg-2	624.557178891536	458.559494396968	214.054676792236	494.519269790707	512.966672624941	275.490286419781	406.951633061409	417.74533499003	242.286612202693	7.13494310164115e-05	7.51552674501709e-05	3.58469338606659e-05	7.51451863756588e-05	6.57858081812072e-05	3.32564737946678e-05	6.44995210767622e-05	6.62617492005696e-05	3.3312207594208e-05	1	0.693055112843505	0.142870911324242	1	0.587364304254415	0.129217671006789	1	0.682447377536949	0.148093291070959	0.476868120854209	0.433007892893751	0.483967722510482	CC16-RVB1-TRg-2	CC16	RVB1-TRg-2	single	0.464614578752814	0.0276014135356246	NA	NA	NA	NA	NA	NA	NA	NA	NA	NA	NA	NA	NA
CC16-TIF5-NRg-8	635.206849416064	366.742696033723	262.849930229282	473.816481508805	500.887340166661	294.639366815977	428.209510827166	335.799103263401	341.981572755519	7.25660496994053e-05	6.01070215372111e-05	4.40184919358486e-05	7.19992728006474e-05	6.42366848356474e-05	3.55681011796627e-05	6.786877389112e-05	5.32636371935708e-05	4.70193587728862e-05	1	0.544992577454325	0.172497971477167	1	0.598592830321302	0.144237918686692	1	0.521343038832281	0.198653014151831	0.495801081005775	0.462366946471633	0.525592714813897	CC16-TIF5-NRg-8	CC16	TIF5-NRg-8	single	0.494586914097102	0.031630366684232	NA	NA	NA	NA	NA	NA	NA	NA	NA	NA	NA	NA	NA
CC16-EOS1-NRg-1	822.538184855806	518.651537314321	385.877543628321	604.270100032125	591.707917697314	486.56819702111	616.620537322023	476.783515681858	428.279833730344	9.39667871289104e-05	8.50040081528794e-05	6.46214649081769e-05	9.18224871345656e-05	7.58840401341201e-05	5.87372524231018e-05	9.77308508241436e-05	7.56262418581674e-05	5.88845854912635e-05	1	0.595201322680578	0.195562119490962	1	0.554469796979436	0.186771863404287	1	0.514047915497209	0.172766049528893	0.536956956200905	0.517435227199805	0.48946082518721	CC16-EOS1-NRg-1	CC16	EOS1-NRg-1	single	0.514617669529307	0.023873093405285	NA	NA	NA	NA	NA	NA	NA	NA	NA	NA	NA	NA	NA
CC16-ERG25-NA-26	847.834701829388	513.196662910101	614.848047085413	718.864059862389	652.431476805824	859.222434008327	622.420045472511	518.499459687067	765.302421522462	9.6856661993475e-05	8.4109985567445e-05	0.000102966296315138	0.000109235730652082	8.36715799973842e-05	0.000103723106653741	9.86500399065741e-05	8.22431234551913e-05	0.000105222128892448	1	0.571369326611541	0.302306794529828	1	0.513913176959434	0.277241138978546	1	0.553815483151023	0.305842812860792	0.639917151559158	0.60633204044254	0.639202142474959	CC16-ERG25-NA-26	CC16	ERG25-NA-26	single	0.628483778158886	0.0191872984650773	NA	NA	NA	NA	NA	NA	NA	NA	NA	NA	NA	NA	NA
CC16-MSL5-NRg-4	752.927956156949	724.730048968661	1483.77528691002	549.612110011724	1060.97714923945	1998.74897435656	518.689528138298	934.639290257711	1729.2549552541	8.60145124958646e-05	0.000118779092625795	0.000248482282055344	8.3516875810784e-05	0.000136065836143595	0.000241283798974029	8.22093424242472e-05	0.000148250211448879	0.000237756843141402	1	0.908588283870323	0.821497051957973	1	1.09307851004279	0.843530516010951	1	1.19794508460197	0.829278319659004	0.940371649960919	0.968178196206723	0.974504017261473	CC16-MSL5-NRg-4	CC16	MSL5-NRg-4	single	0.961017954476372	0.0181578198199226	NA	NA	NA	NA	NA	NA	NA	NA	NA	NA	NA	NA	NA
CC16-SEC24-TRg-2	1031.55922847442	461.573025659982	190.513747284614	692.518728917119	624.227002482276	246.080990670103	632.503306241975	426.217310815119	240.513238185067	0.000117845357477126	7.56491679163233e-05	3.19046226917424e-05	0.000105232398679096	8.00544753457193e-05	2.97062597884705e-05	0.000100248179433942	6.76055534045561e-05	3.30683847808866e-05	1	0.422367544286781	0.076988072984874	1	0.51040232851519	0.0824224236948849	1	0.447990330952207	0.0945855836978386	0.267075724612936	0.305712465899996	0.324732591312414	CC16-SEC24-TRg-2	CC16	SEC24-TRg-2	single	0.299173593941782	0.0293793499632788	NA	NA	NA	NA	NA	NA	NA	NA	NA	NA	NA	NA	NA
CC16-RPL30-NRg-5	716.056195816569	407.301376222406	239.0560495402	598.752374051014	560.603415979093	414.657317055992	471.755009511908	439.775556591692	357.820785015017	8.18022814787964e-05	6.67543562762181e-05	4.00338199813182e-05	9.09840353844531e-05	7.18950192233931e-05	5.00563572590982e-05	7.47704879574469e-05	6.9756129379913e-05	4.91971065325341e-05	1	0.536924296988245	0.13916945615747	1	0.530163848770748	0.16063527563331	1	0.619747698162808	0.18866780913175	0.441018574864245	0.475016884259421	0.532734411142453	CC16-RPL30-NRg-5	CC16	RPL30-NRg-5	single	0.482923290088706	0.0463662818857174	NA	NA	NA	NA	NA	NA	NA	NA	NA	NA	NA	NA	NA
CC16-SNU71-NRg-3	516.865587995685	601.141583670423	835.941358870341	456.820420615719	678.422809932502	1030.90261174195	393.422504720069	582.515212568004	955.658760545042	5.9046740413594e-05	9.85236529789507e-05	0.000139991963977996	6.94166188142748e-05	8.70048586423609e-05	0.000124447893019393	6.23552311226025e-05	9.23971465094131e-05	0.000131394395798754	1	1.09785109432835	0.67420115608168	1	0.840923619711645	0.523444894758172	1	0.984347468317561	0.604216261030706	0.913295380955024	0.82006837716689	0.873652658787365	CC16-SNU71-NRg-3	CC16	SNU71-NRg-3	single	0.869005472303093	0.0467869192776452	NA	NA	NA	NA	NA	NA	NA	NA	NA	NA	NA	NA	NA
CC16-CDC33-NRg-1	630.769771689522	491.899719342401	624.345281784516	461.105583210111	647.953633179711	785.906007393324	486.586028725421	567.059777885879	688.802685011125	7.20591578056539e-05	8.06195388331417e-05	0.000104556762588614	7.00677751219792e-05	8.30973154738323e-05	9.48725375388458e-05	7.71211202160169e-05	8.99456430432709e-05	9.47041102516325e-05	1	0.736122324462378	0.412615235754313	1	0.795692322369889	0.395338459410842	1	0.774764235243434	0.352114540189495	0.745950507190055	0.744329129692359	0.712643802150022	CC16-CDC33-NRg-1	CC16	CDC33-NRg-1	single	0.734307813010812	0.0187790905312223	NA	NA	NA	NA	NA	NA	NA	NA	NA	NA	NA	NA	NA
CC16-RPN6-TRg-4	673.45947986839	601.567592157876	625.228004058476	526.16606063161	782.793275927703	956.245294685961	494.515090570678	574.363981615112	858.859636871344	7.69360313598491e-05	9.85934733233155e-05	0.00010470458877698	7.99541071623809e-05	0.000100389929880242	0.00011543545508367	7.83778314565143e-05	9.11042180770959e-05	0.00011808539587738	1	0.843174080597416	0.38700649164635	1	0.842414578983112	0.421546334932366	1	0.772161252176529	0.432007619533819	0.745731271928877	0.766758188078659	0.762800743826831	CC16-RPN6-TRg-4	CC16	RPN6-TRg-4	single	0.758430067944789	0.0111740729567103	NA	NA	NA	NA	NA	NA	NA	NA	NA	NA	NA	NA	NA
CC16-NAB2-TRg-4	610.666341082478	358.766163443218	264.776347311762	421.892560822648	446.434391853763	381.665888231297	369.324103230983	299.146628445178	361.802812514977	6.97625412847515e-05	5.87997136578862e-05	4.43411017791773e-05	6.41091198062706e-05	5.7253324309938e-05	4.60737174266169e-05	5.85357714411934e-05	4.74499107660974e-05	4.97445991303239e-05	1	0.554564135790747	0.180745087421616	1	0.59918011955832	0.209836153424561	1	0.538488975671155	0.243676164023406	0.509347396531811	0.555136574153355	0.579807992652364	CC16-NAB2-TRg-4	CC16	NAB2-TRg-4	single	0.54809732111251	0.0357538419466456	NA	NA	NA	NA	NA	NA	NA	NA	NA	NA	NA	NA	NA
CC16-NAB2-TRg-6	748.408491441974	514.188530154359	731.53708400001	574.908626320924	747.580095595586	941.259849274604	544.758007045483	588.30469962742	876.972886110604	8.54982087100615e-05	8.42725469121082e-05	0.000122507771657918	8.73608340725404e-05	9.58739882988426e-05	0.000113626450929292	8.63410481801973e-05	9.33154608684234e-05	0.000120575803058273	1	0.648526855528655	0.407463713677723	1	0.736309703026628	0.379760286526167	1	0.717958020370029	0.400434333035145	0.72827174745317	0.72547034254361	0.735669698882628	CC16-NAB2-TRg-6	CC16	NAB2-TRg-6	single	0.72980392962647	0.00526947854077606	NA	NA	NA	NA	NA	NA	NA	NA	NA	NA	NA	NA	NA
CC16-YTM1-NRg-1	715.21163964147	637.656924156649	872.945045938205	611.310186510158	899.749315397148	1061.99356214568	469.467388592922	626.228876496763	1063.51634477805	8.17057993557958e-05	0.000104508307563162	0.000146188832660337	9.28922707462669e-05	0.000115389047734817	0.000128201112019562	7.44079130426597e-05	9.93309015828348e-05	0.000146223833562215	1	0.841582687323611	0.508795931091084	1	0.833415380944105	0.402957356921186	1	0.886804761614751	0.563491672185921	0.813142487508039	0.754375420620845	0.844401127921645	CC16-YTM1-NRg-1	CC16	YTM1-NRg-1	single	0.803973012016843	0.0457079473870798	NA	NA	NA	NA	NA	NA	NA	NA	NA	NA	NA	NA	NA
CC16-OLE1-TRg-8	632.064834908892	329.309485648259	446.311275431622	517.390436733881	453.11820646264	555.91248311347	405.692525671873	389.013057496067	503.153354786975	7.22071058670249e-05	5.39719333481906e-05	7.47420753025429e-05	7.86205981696238e-05	5.81104952905172e-05	6.71083150228426e-05	6.42999597112055e-05	6.17043052130466e-05	6.91790142839744e-05	1	0.491798158531347	0.294352364317715	1	0.495900715126025	0.249222281287836	1	0.637481415834737	0.308497840957596	0.616075689873201	0.575893308426358	0.657522434433415	CC16-OLE1-TRg-8	CC16	OLE1-TRg-8	single	0.616497144244325	0.0408161949599568	NA	NA	NA	NA	NA	NA	NA	NA	NA	NA	NA	NA	NA
CC16-OLE1-TRg-1	646.70107611569	403.914193128092	596.400508582593	460.925464495753	499.065148571052	789.518903290261	458.08787316109	358.575282817723	693.042740434343	7.38791505053996e-05	6.61992164209401e-05	9.98769562338437e-05	7.00404049967142e-05	6.40029964633314e-05	9.53086769733094e-05	7.2604324518104e-05	5.68763394094117e-05	9.52870793442502e-05	1	0.58956245284769	0.384437478547624	1	0.61309554400144	0.397311072634363	1	0.520393556763241	0.376322327791541	0.702928519006587	0.715572311386919	0.683299941091457	CC16-OLE1-TRg-1	CC16	OLE1-TRg-1	single	0.700600257161654	0.0162616749917033	NA	NA	NA	NA	NA	NA	NA	NA	NA	NA	NA	NA	NA
CC16-UTP7-TRg-4	798.212152037191	659.287809964558	714.932220420557	605.001080203664	743.950639861279	954.142289093453	546.912385398363	658.656204354281	851.598774324721	9.1187780403577e-05	0.000108053485512678	0.000119727017434661	9.1933563981481e-05	9.5408525937482e-05	0.000115181585695801	8.6682504905493e-05	0.000104474445473734	0.000117087093254436	1	0.779652358830837	0.373368636338007	1	0.696289090386258	0.365810218376488	1	0.800647560317509	0.387316529628244	0.727854130722156	0.709791180510248	0.739976168635486	CC16-UTP7-TRg-4	CC16	UTP7-TRg-4	single	0.72587382662263	0.0151896208074835	NA	NA	NA	NA	NA	NA	NA	NA	NA	NA	NA	NA	NA
CC16-ACT1-NRg-6	707.406608724991	516.635295132726	362.430005125501	564.213716252849	631.240276738984	400.191986769004	535.498899655947	430.453485204467	419.953587686293	8.08141523877076e-05	8.46735576393613e-05	6.0694793580543e-05	8.57356779675488e-05	8.09538981339739e-05	4.83101400553184e-05	8.48735322797678e-05	6.82774850850465e-05	5.77398023182343e-05	1	0.689380899718507	0.213572991611162	1	0.633508841980955	0.164521850751029	1	0.534401910088519	0.195070445481956	0.57563031636799	0.50141133571322	0.523940203809475	CC16-ACT1-NRg-6	CC16	ACT1-NRg-6	single	0.533660618630229	0.0380523208303241	NA	NA	NA	NA	NA	NA	NA	NA	NA	NA	NA	NA	NA
CC16-RPL18A-NRg-3	633.912215159465	305.698495463202	264.148498973068	437.26685633411	424.829831432672	367.13412186285	367.041400807114	335.663832845656	361.403877523822	7.24181506427543e-05	5.01022276637518e-05	4.4235958372787e-05	6.6445336759135e-05	5.44826307277833e-05	4.43194802311677e-05	5.81739760799298e-05	5.32421809288466e-05	4.96897491940392e-05	1	0.455206513158271	0.173704202356666	1	0.550135998215862	0.194749803365528	1	0.607980782091553	0.244921277963559	0.476815887565017	0.526871410478014	0.595029540603138	CC16-RPL18A-NRg-3	CC16	RPL18A-NRg-3	single	0.532905612882056	0.0593373882147169	NA	NA	NA	NA	NA	NA	NA	NA	NA	NA	NA	NA	NA
CC16-BRX1-NRg-1	889.962858056059	695.864512395686	865.752341760713	712.804046046822	923.318386484774	1056.246632748	566.59307398768	738.471518161854	966.460047399011	0.000101669383835658	0.000114048196967234	0.000144984297469639	0.000108314874994015	0.000118411681508753	0.000127507357588516	8.98017821987734e-05	0.000117134556462187	0.000132879474593215	1	0.738069218856329	0.40552075940068	1	0.733470999040171	0.343711465174226	1	0.866488582432685	0.424288642619374	0.741967459395518	0.700373323809901	0.771602072242896	CC16-BRX1-NRg-1	CC16	BRX1-NRg-1	single	0.737980951816105	0.0357813196073489	NA	NA	NA	NA	NA	NA	NA	NA	NA	NA	NA	NA	NA
CC16-NAF1-TRg-8	857.2722085187	747.009807832089	1112.29691872626	568.025101183422	910.349307570099	1574.40535729522	573.724036734899	742.948800047055	1380.07777594554	9.79348030432522e-05	0.000122430617142386	0.00018627219305142	8.63148409010346e-05	0.000116748451939857	0.000190058136667985	9.09319992679416e-05	0.000117844732027366	0.000189748153851728	1	0.82253018718045	0.540870491362267	1	0.907490646626408	0.642906577538391	1	0.860906915028091	0.598341711763963	0.82561895982642	0.879642795257023	0.855824704204979	CC16-NAF1-TRg-8	CC16	NAF1-TRg-8	single	0.853695486429474	0.0270747830076232	NA	NA	NA	NA	NA	NA	NA	NA	NA	NA	NA	NA	NA
CC16-NAF1-TRg-6	857.072532642722	746.398794317142	985.712294410119	596.800261475219	1015.81257595652	1372.75669977664	631.781602079816	827.001614759004	1147.31539621887	9.7911992065138e-05	0.000122330475536569	0.000165073540802199	9.06874001018756e-05	0.000130273670466685	0.000165715633047809	0.000100133793425787	0.000131176985104897	0.000157745441679212	1	0.822048873745895	0.479428552384594	1	0.963798396614072	0.533535602710528	1	0.870241397300895	0.451715101087093	0.7957460040181	0.840475736716529	0.787581681021432	CC16-NAF1-TRg-6	CC16	NAF1-TRg-6	single	0.807934473918687	0.0284756805161375	NA	NA	NA	NA	NA	NA	NA	NA	NA	NA	NA	NA	NA
CC16-NAF1-TRg-4	803.336030434176	640.887991470126	826.933122382554	468.615971850982	746.856536487075	1186.42147716639	541.816622585507	736.595968805166	973.880116754159	9.17731324267033e-05	0.000105037860938593	0.000138483388400867	7.12090239845579e-05	9.57811949006347e-05	0.000143221727624521	8.58748554595934e-05	0.000116837061384021	0.000133899666705668	1	0.753059297391946	0.429105855026472	1	0.902447027404625	0.587246924759281	1	0.903810472103849	0.447097186662161	0.758253476809852	0.856618990989798	0.789395518182702	CC16-NAF1-TRg-4	CC16	NAF1-TRg-4	single	0.801422661994117	0.0502735789074804	NA	NA	NA	NA	NA	NA	NA	NA	NA	NA	NA	NA	NA
CC16-CDC8-TRg-2	1048.3699909748	949.938486410816	1583.56732406517	747.249400018037	1342.63480668737	2093.16867165039	704.335555079268	1006.63717548066	1772.6495469228	0.000119765819493882	0.000155689462064898	0.000265194080224528	0.000113549054331532	0.000172187240543653	0.000252681900263044	0.000111633182641862	0.000159670340924959	0.000243723205182587	1	0.855313228261462	0.629670358295892	1	1.01740518300594	0.649736835521457	1	0.950153360717585	0.626025515441838	0.867689321090643	0.895405898279148	0.878350325516583	CC16-CDC8-TRg-2	CC16	CDC8-TRg-2	single	0.880481848295458	0.0139806904256992	NA	NA	NA	NA	NA	NA	NA	NA	NA	NA	NA	NA	NA
CC16-NSE4-TRg-1	652.888430898329	609.203876473057	489.996194102325	569.221980804953	887.075664320808	737.746121508277	433.311780616263	598.337574259138	634.341528386494	7.4585994103005e-05	9.984501646449e-05	8.20578247819024e-05	8.64967139800498e-05	0.000113763705537833	8.9058800859761e-05	6.86774546557737e-05	9.49068510454639e-05	8.72161960874665e-05	1	0.880781069235464	0.312856391904239	1	0.882430726457477	0.300624319487159	1	0.918007302580269	0.364142534334231	0.698177145462292	0.688534321492894	0.740460385158217	CC16-NSE4-TRg-1	CC16	NSE4-TRg-1	single	0.709057284037801	0.0276199580649664	NA	NA	NA	NA	NA	NA	NA	NA	NA	NA	NA	NA	NA
CC16-PAB1-NRg-2	816.541950289773	445.011657882607	336.158618604724	607.820420615719	592.704924378882	407.852030445349	545.501538332178	440.029018031215	329.734993867657	9.32817771106335e-05	7.29348548558423e-05	5.62952230168391e-05	9.23619797655817e-05	7.60119020280974e-05	4.92348406866873e-05	8.64588936635454e-05	6.97963328171054e-05	4.53355654566875e-05	1	0.51444289444029	0.171615712312669	1	0.55215990572466	0.155641776731575	1	0.536272705897548	0.150354982057124	0.487897892422089	0.471887351516539	0.459987210905253	CC16-PAB1-NRg-2	CC16	PAB1-NRg-2	single	0.47325748494796	0.0140056947310187	NA	NA	NA	NA	NA	NA	NA	NA	NA	NA	NA	NA	NA
CC16-PRP43-TRg-4	691.013846482476	429.693957823993	270.00819687785	474.876804394994	566.869693338044	419.140193638293	439.399268543081	464.494899534167	294.813806805931	7.89414427330582e-05	7.04243717916097e-05	4.52172600027443e-05	7.21603952599092e-05	7.26986428160074e-05	5.05975185084529e-05	6.96422868961228e-05	7.36770514471726e-05	4.05342195537485e-05	1	0.586971187411844	0.162885151988014	1	0.675933391104952	0.204727975015926	1	0.702784178674171	0.166892665805895	0.490163573267916	0.562909665007095	0.516885015248638	CC16-PRP43-TRg-4	CC16	PRP43-TRg-4	single	0.523319417841216	0.036797413202205	NA	NA	NA	NA	NA	NA	NA	NA	NA	NA	NA	NA	NA
CC16-SEC2-NRg-3	735.713051679208	606.915065661099	627.241339972028	658.683786612721	724.772753186395	936.958381192947	542.973460185946	624.357141385763	722.69503278571	8.4047881287384e-05	9.94698935179207e-05	0.000105041754590939	0.000100090975076838	9.29490430091684e-05	0.000113107188844246	8.60582076447919e-05	9.90340115110451e-05	9.93640001013347e-05	1	0.778688470167841	0.35540007243086	1	0.623055169657468	0.329945465950394	1	0.764460125190933	0.331074117514284	0.715520625403513	0.671502695525274	0.695874172997341	CC16-SEC2-NRg-3	CC16	SEC2-NRg-3	single	0.694299164642043	0.0220511910376934	NA	NA	NA	NA	NA	NA	NA	NA	NA	NA	NA	NA	NA
CC16-SEC2-NRg-6	579.003837068891	479.549534920597	563.86275574693	454.402563125243	624.734505345977	747.606458042616	414.187863131301	523.070224706706	643.41356285242	6.61454158680943e-05	7.85954145382119e-05	9.44279808068466e-05	6.90492107821702e-05	8.01195604434938e-05	9.02491151456925e-05	6.5646422418325e-05	8.2968127087831e-05	8.84635183917541e-05	1	0.781801175136328	0.405960021029541	1	0.778495918858193	0.381619984658673	1	0.839581743292766	0.386403992795118	0.74885644344835	0.73308640745502	0.744855038477434	CC16-SEC2-NRg-6	CC16	SEC2-NRg-6	single	0.742265963126935	0.0081976211296723	NA	NA	NA	NA	NA	NA	NA	NA	NA	NA	NA	NA	NA
CC16-MPP10-NRg-5	550.679174571537	465.311289038998	607.449694382971	418.379160286728	586.602036725616	873.143538793384	420.890199416482	494.509906507893	803.523123250401	6.29096055672587e-05	7.62618478138764e-05	0.000101727321937298	6.35752373992295e-05	7.52292324748207e-05	0.000105403626364594	6.67087046292046e-05	7.84379588655495e-05	0.00011047712808032	1	0.797607488884574	0.459835994816312	1	0.793917073375413	0.484076988947326	1	0.781099822531843	0.474873930757707	0.781960675784028	0.794125617995567	0.787508970717997	CC16-MPP10-NRg-5	CC16	MPP10-NRg-5	single	0.787865088165864	0.00609028484391592	NA	NA	NA	NA	NA	NA	NA	NA	NA	NA	NA	NA	NA
CC16-YDR355C-TRg-2	759.873714692287	564.611827723231	516.723905619551	561.217887162729	644.107925524363	645.902169931426	502.674746276019	526.992909761626	600.108251435625	8.68079961611285e-05	9.25366357834806e-05	8.65338143812089e-05	8.52804436640969e-05	8.26041197173885e-05	7.79716369219367e-05	7.96710905133379e-05	8.35903338524096e-05	8.25094315739433e-05	1	0.701379125869227	0.283470866315563	1	0.649873394662157	0.266952552031119	1	0.696976380680718	0.296955445492056	0.647598002406853	0.623984623587891	0.658360576143461	CC16-YDR355C-TRg-2	CC16	YDR355C-TRg-2	single	0.643314400712735	0.0175837556037125	NA	NA	NA	NA	NA	NA	NA	NA	NA	NA	NA	NA	NA
CC16-YLR339C-TRg-9	629.944209550152	452.35642046725	306.419414707877	520.651810151481	515.262296139508	483.152248827075	447.554517662396	426.928694667428	407.813806805931	7.19648455618698e-05	7.41386192597018e-05	5.13149100840185e-05	7.91161835356094e-05	6.60802121966042e-05	5.83248880051936e-05	7.09348475341043e-05	6.77183913813301e-05	5.60706927576264e-05	1	0.677833388114718	0.202770834764673	1	0.560379966467048	0.215246183870066	1	0.634175932657083	0.226654706922841	0.560858257683598	0.553727663783183	0.58072348614918	CC16-YLR339C-TRg-9	CC16	YLR339C-TRg-9	single	0.565103135871987	0.0139895621600467	NA	NA	NA	NA	NA	NA	NA	NA	NA	NA	NA	NA	NA
CC16-SNM1-TRg-2	984.277082177056	849.465566434262	1020.17089411653	734.430059605982	1154.12596370544	1253.59516024696	591.380618380793	939.15931298764	1110.52036085992	0.000112443843653301	0.000139222527534914	0.000170844193250059	0.00011160107821953	0.000148011777990869	0.000151330760651029	9.37304671139744e-05	0.000148967166462916	0.000152686458662486	1	0.814653058989329	0.432062778586353	1	0.889824555617625	0.395918413735953	1	1.0557778307809	0.467098208070103	0.76899427310144	0.757553040795068	0.818089804425731	CC16-SNM1-TRg-2	CC16	SNM1-TRg-2	single	0.781545706107413	0.0321609824258568	NA	NA	NA	NA	NA	NA	NA	NA	NA	NA	NA	NA	NA
CC16-ALR1-NRg-4	903.021544216306	532.65785501438	402.320963887248	660.193479844694	678.924091347862	548.420543049056	641.331507350585	565.813156675705	464.567100414216	0.000103161208537776	8.72995631803121e-05	6.73751828240766e-05	0.000100320382071098	8.70691458656749e-05	6.62039074240797e-05	0.000101647399137746	8.97479070183344e-05	6.38737549291037e-05	1	0.556793953792229	0.185723068285647	1	0.582306459680897	0.19268207804965	1	0.586530798035264	0.180183341674526	0.5165244880555	0.530770280342978	0.515024522189981	CC16-ALR1-NRg-4	CC16	ALR1-NRg-4	single	0.52077309686282	0.00869023777300712	NA	NA	NA	NA	NA	NA	NA	NA	NA	NA	NA	NA	NA
CC16-ALR1-NRg-1	648.454689642983	373.026108338408	332.296135594075	448.599597282085	460.646036391418	406.215516477655	439.827536147775	335.973923242816	385.427646774443	7.40794833678239e-05	6.11368367259235e-05	5.56483874741845e-05	6.81674151142274e-05	5.90759076694173e-05	4.90372849594473e-05	6.97101648775617e-05	5.32913667135942e-05	5.29927991694234e-05	1	0.543005064968602	0.213617561864223	1	0.581446925306149	0.210037319371906	1	0.507836031393179	0.217976266923671	0.548227348137639	0.551917662014068	0.545517673847824	CC16-ALR1-NRg-1	CC16	ALR1-NRg-1	single	0.548554227999843	0.00321249123971596	NA	NA	NA	NA	NA	NA	NA	NA	NA	NA	NA	NA	NA
CC16-ALR1-NRg-3	746.568642059332	419.149739756055	379.971365809153	478.884682608821	513.725525390684	602.008255592708	445.747093483215	415.942748079732	421.393937187519	8.52880242609125e-05	6.86962350097273e-05	6.36323794612911e-05	7.27694165331883e-05	6.58831278418189e-05	7.26728772780971e-05	7.06483810735504e-05	6.5975827248227e-05	5.79378372866416e-05	1	0.529960795115797	0.212164356353074	1	0.607437805504162	0.291588464370278	1	0.620362293428246	0.235151918122917	0.543743112199762	0.638035761243764	0.587287276982479	CC16-ALR1-NRg-3	CC16	ALR1-NRg-3	single	0.589688716808668	0.0471921720295107	NA	NA	NA	NA	NA	NA	NA	NA	NA	NA	NA	NA	NA
CC16-RPL10-TRg-1	605.756425804742	450.094672181321	675.584465876394	452.314511955349	562.294713884049	930.194170586268	511.788109056057	519.839564031679	782.719001773067	6.92016324148431e-05	7.37679317057182e-05	0.000113137596564033	6.87319188101303e-05	7.21119210329851e-05	0.000112290630860638	8.11155067214491e-05	8.24556875475885e-05	0.000107616750417817	1	0.701374753308544	0.46491432063931	1	0.70392290666189	0.477014883269476	1	0.675273169950846	0.380420970055213	0.769885710817385	0.776653922776158	0.715946138171903	CC16-RPL10-TRg-1	CC16	RPL10-TRg-1	single	0.754161923921815	0.033268406689262	NA	NA	NA	NA	NA	NA	NA	NA	NA	NA	NA	NA	NA
CC16-RPL28-TRg-2	750.803219834421	624.219199461865	619.066050342045	505.562909037377	770.064004129055	868.974185481522	485.047575302937	483.436363453687	854.679695172298	8.5771782554082e-05	0.000102305941663648	0.000103672669499926	7.68233339831479e-05	9.87574545606519e-05	0.000104900312832351	7.68772840918008e-05	7.66815003939377e-05	0.000117510691875601	1	0.784793292436682	0.343717908196632	1	0.86248835103166	0.39868556239465	1	0.66260595166074	0.438296306852066	0.708157623189942	0.755685378852569	0.748772008046201	CC16-RPL28-TRg-2	CC16	RPL28-TRg-2	single	0.737538336696237	0.0256781700785094	NA	NA	NA	NA	NA	NA	NA	NA	NA	NA	NA	NA	NA
CC16-UTP25-TRg-1	474.094779716697	430.735470805822	529.181994930057	398.71645848286	531.093232878932	622.273646470125	389.124661576578	501.045724473575	694.935487682401	5.41606019815069e-05	7.05950697875266e-05	8.86201238710849e-05	6.05873712391787e-05	6.81104629385077e-05	7.51192627728893e-05	6.16740474096072e-05	7.94746544180514e-05	9.55473148920481e-05	1	0.857609830171148	0.465297998607116	1	0.75423767767205	0.362006262443554	1	0.856029951948796	0.444226535031937	0.793222708807614	0.716403124425945	0.78155566362026	CC16-UTP25-TRg-1	CC16	UTP25-TRg-1	single	0.76372716561794	0.0413969037719869	NA	NA	NA	NA	NA	NA	NA	NA	NA	NA	NA	NA	NA
CC16-POB3-TRg-1	848.182981721978	625.498109122176	480.54728285154	569.190081611368	800.641781225249	661.7942539013	597.516320194457	627.962315206358	524.083955207678	9.68964494989439e-05	0.000102515547611708	8.04754510550675e-05	8.64918667051434e-05	0.000102678925264322	7.98900881347009e-05	9.47029409813823e-05	9.96058554157303e-05	7.20567816519153e-05	1	0.696114585280385	0.236177146011005	1	0.796494067123672	0.269689790675673	1	0.698689418797912	0.218172423012253	0.60161512879499	0.649907879885096	0.582439696116566	CC16-POB3-TRg-1	CC16	POB3-TRg-1	single	0.611320901598884	0.0347655069651894	NA	NA	NA	NA	NA	NA	NA	NA	NA	NA	NA	NA	NA
CC16-POB3-TRg-3	827.390867727507	513.178617337767	255.195880849451	654.23402992866	762.607945091986	394.490955450799	596.464749916691	508.940468003282	358.093368566655	9.45211577670214e-05	8.41070280017821e-05	4.27366969944963e-05	9.94148077042464e-05	9.78012464953397e-05	4.76219263215407e-05	9.45362730685784e-05	8.07268994390061e-05	4.92345842940018e-05	1	0.585466588553399	0.128574319857742	1	0.660039329501332	0.139862973849956	1	0.567260519311052	0.149334536576895	0.431401930216065	0.465994076789237	0.464765780647898	CC16-POB3-TRg-3	CC16	POB3-TRg-3	single	0.454053929217733	0.0196268176720374	NA	NA	NA	NA	NA	NA	NA	NA	NA	NA	NA	NA	NA
CC16-POB3-TRg-2	897.244062994929	759.079314197679	714.799763247033	657.378464877829	986.568396268586	914.459877046282	596.752550264349	720.751967565168	759.236710784444	0.000102501188908212	0.000124408739915943	0.000119704835328622	9.98926235644888e-05	0.000126523227995399	0.000110391227699857	9.45818877880723e-05	0.00011432392443535	0.000104388148783211	1	0.798584450781724	0.332097116904832	1	0.849793383428307	0.32266214757463	1	0.802956298317241	0.316469366795504	0.701660160950351	0.70168549364899	0.690374074100356	CC16-POB3-TRg-2	CC16	POB3-TRg-2	single	0.697906576233232	0.006523350498229	NA	NA	NA	NA	NA	NA	NA	NA	NA	NA	NA	NA	NA
CC16-MED11-TRg-1	801.161509140597	668.532408541049	405.387212278978	611.017686575527	807.016737198097	777.285524934696	627.598171911469	639.886699729911	652.265677575437	9.15247150483212e-05	0.000109568622124121	6.78886759415636e-05	9.2847823616609e-05	0.000103496486429938	9.38318952254326e-05	9.94707435191268e-05	0.00010149727229221	8.96806037297348e-05	1	0.787674300732468	0.210931415774044	1	0.747877348076356	0.295070393882197	1	0.677831534465918	0.258518495180356	0.587886347085256	0.664894616678997	0.620894539218724	CC16-MED11-TRg-1	CC16	MED11-TRg-1	single	0.624558500994325	0.0386346587713076	NA	NA	NA	NA	NA	NA	NA	NA	NA	NA	NA	NA	NA
CC16-ISA1-TRg-15	407.355882395447	93.4079162553397	38.0312608569649	311.584536263329	152.238388727304	64.8632398789023	292.356126203098	123.396525648039	60.3802357770536	4.6536348331929e-05	1.53090209970792e-05	6.36895261064813e-06	4.73471500093223e-05	1.95239300584214e-05	7.83012230777178e-06	4.63367845021321e-05	1.95728568337146e-05	8.30173376277895e-06	1	0.21644819994009	0.0389186735914294	1	0.276662248373142	0.0482860388761194	1	0.280602211310398	0.0513725789866407	0.0215589857667178	0.103100246070445	0.120042317071833	CC16-ISA1-TRg-15	CC16	ISA1-TRg-15	single	0.0815671829696653	0.0526544987737506	NA	NA	NA	NA	NA	NA	NA	NA	NA	NA	NA	NA	NA
CC16-RRP1-NRg-1	814.399077857058	663.316652551436	836.184190420145	603.405961358569	873.275883478188	1111.3488304511	519.912744255708	685.758600140307	1018.70195572383	9.30369752990743e-05	0.000108713789673493	0.000140032630066846	9.16911760499515e-05	0.000111993941956878	0.000134159152168125	8.24032152271471e-05	0.000108773361588144	0.000140062262281781	1	0.768825737864146	0.428012031758455	1	0.819489681044004	0.427208257125319	1	0.876882000963064	0.487377459183651	0.76000604340081	0.766882280696057	0.807238267809687	CC16-RRP1-NRg-1	CC16	RRP1-NRg-1	single	0.778042197302184	0.0255172208448419	NA	NA	NA	NA	NA	NA	NA	NA	NA	NA	NA	NA	NA
CC16-MES1-NRg-1	884.945663304364	605.265250082904	366.279583398627	573.969103742423	753.910934496893	515.978654108613	639.553288038617	540.131040863636	411.545239336161	0.000101096219355398	9.91994982201725e-05	6.1339468015207e-05	8.72180679487947e-05	9.66858916364538e-05	6.22876066229932e-05	0.00010136556148267	8.56742722596844e-05	5.65837308241573e-05	1	0.645614717196436	0.172539050939895	1	0.743760561697049	0.208517283240673	1	0.561465087490626	0.160062504829695	0.515349360492411	0.578442396220218	0.480732422284642	CC16-MES1-NRg-1	CC16	MES1-NRg-1	single	0.52484139299909	0.0495417375800809	NA	NA	NA	NA	NA	NA	NA	NA	NA	NA	NA	NA	NA
CC16-SEC13-NRg-5	517.028991651289	248.130821650713	59.5942731618306	362.162353327663	235.375308190066	78.9398124181949	292.832634071565	190.574163956906	61.4716239382587	5.9065407652155e-05	4.06672165589192e-05	9.98002940426332e-06	5.50327544376024e-05	3.01858886776173e-05	9.52940968321991e-06	4.64123082912228e-05	3.02284104657258e-05	8.45178971783729e-06	1	0.453012414799273	0.0480486212011227	1	0.368009658655654	0.0505582024246737	1	0.432658166202869	0.0522160451260453	0.158605179211328	0.147285120732632	0.173876267776525	CC16-SEC13-NRg-5	CC16	SEC13-NRg-5	single	0.159922189240162	0.0133444056383011	NA	NA	NA	NA	NA	NA	NA	NA	NA	NA	NA	NA	NA
CC16-MCM2-NRg-2	849.297875496819	774.464705566199	1118.56144150722	581.350891129435	894.991802749635	1605.51974904549	600.328150959665	841.311912810375	1332.831724035	9.70238149975197e-05	0.000126930317197093	0.000187321289185001	8.83397750750251e-05	0.000114778916841035	0.000193814185446791	9.51486001776373e-05	0.000133446849783309	0.00018325225102432	1	0.860767536604666	0.549023716569448	1	0.871730686365592	0.640584089125533	1	0.93168410335196	0.552249555456863	0.834543970699461	0.874123788627499	0.845098779401788	CC16-MCM2-NRg-2	CC16	MCM2-NRg-2	single	0.851255512909583	0.0204955976350693	NA	NA	NA	NA	NA	NA	NA	NA	NA	NA	NA	NA	NA
CC16-ALA1-TRg-4	588.140119992164	415.325727829854	301.558775231161	410.045492126888	591.765269890316	443.261414557132	463.07168224636	456.379569196654	414.152628072913	6.71891451057238e-05	6.80695014177771e-05	5.05009170218089e-05	6.23088862470709e-05	7.58913953105263e-05	5.35093698183769e-05	7.339422993443e-05	7.2389817483167e-05	5.69422230829241e-05	1	0.666580056128835	0.213738355482851	1	0.817182486590833	0.250741791295342	1	0.655206694736378	0.222464624285662	0.571952777512033	0.634851142815665	0.579864022902989	CC16-ALA1-TRg-4	CC16	ALA1-TRg-4	single	0.595555981076896	0.0342597322372198	NA	NA	NA	NA	NA	NA	NA	NA	NA	NA	NA	NA	NA
CC16-MTG2-TRg-5	763.935653890779	449.184039174929	511.716060697857	564.949099137234	604.709336086037	714.30007952334	505.090870694666	479.05542538719	646.276017385213	8.72720322180834e-05	7.3618684186082e-05	8.56951693752571e-05	8.58474238332417e-05	7.75514171039091e-05	8.62284554018721e-05	8.00540325025179e-05	7.59866066510013e-05	8.88570798797723e-05	1	0.555024076751717	0.279230958404901	1	0.606092587028449	0.293271740001661	1	0.630545746150784	0.318271157696084	0.616952028248951	0.639203523685078	0.66397320359932	CC16-MTG2-TRg-5	CC16	MTG2-TRg-5	single	0.640042918511116	0.0235218232836663	NA	NA	NA	NA	NA	NA	NA	NA	NA	NA	NA	NA	NA
CC16-TIF35-NRg-3	477.02283110462	420.952075998554	476.658519579881	361.98949468589	494.213845631307	709.688433326334	402.345750926847	399.387735941031	653.714458713873	5.44951026606695e-05	6.89916275683707e-05	7.98242144556716e-05	5.5006487524165e-05	6.33808373608893e-05	8.56717494181724e-05	6.37695149343112e-05	6.33499114797764e-05	8.98797979716427e-05	1	0.832986142616857	0.41654266650125	1	0.773073097255845	0.454747790778339	1	0.65992664193084	0.404145208507342	0.762512037180646	0.775616526531965	0.728254844847598	CC16-TIF35-NRg-3	CC16	TIF35-NRg-3	single	0.755461136186736	0.0244554416564545	NA	NA	NA	NA	NA	NA	NA	NA	NA	NA	NA	NA	NA
CC16-NSE1-TRg-3	513.42560276072	582.642497030737	914.513588844865	426.981307401441	757.718355176577	1167.98815940125	382.133115891287	600.541246970373	1092.56124839267	5.86537563962535e-05	9.54917589259929e-05	0.000153150160628451	6.48823855482581e-05	9.71741772500535e-05	0.000140996505250361	6.0565927152428e-05	9.52563922522269e-05	0.000150217243887151	1	1.07119595275127	0.74251279198861	1	1.00484844365502	0.63449530855818	1	1.04478883258182	0.711180565025357	0.934323364842153	0.888110059530082	0.920795485193568	CC16-NSE1-TRg-3	CC16	NSE1-TRg-3	single	0.914409636521934	0.0237592443989581	NA	NA	NA	NA	NA	NA	NA	NA	NA	NA	NA	NA	NA
CC16-NSE1-TRg-4	739.370765467388	567.704789833371	780.64702720026	547.262762691885	675.76968159747	1161.62333530691	567.132936462615	577.368541768011	951.962746037565	8.44657386212325e-05	9.30435545092754e-05	0.000130732029647428	8.31598783124153e-05	8.66646061444055e-05	0.00014022816017202	8.98873473329362e-05	9.15807941023295e-05	0.000130886227388519	1	0.724777279234626	0.440132799455151	1	0.699204836589795	0.492343566278089	1	0.676812862467212	0.417526308741671	0.760121766111117	0.783698269923929	0.739212497350821	CC16-NSE1-TRg-4	CC16	NSE1-TRg-4	single	0.761010844461956	0.0222562089222764	NA	NA	NA	NA	NA	NA	NA	NA	NA	NA	NA	NA	NA
CC16-MOB2-NRg-6	486.96893516978	279.738216719237	225.302136981838	377.198655234094	317.98562043654	304.204622626698	352.003203339175	267.207444602109	221.460829384041	5.56313458900544e-05	4.58474870773653e-05	3.77305038324094e-05	5.7317611223138e-05	4.07803121465465e-05	3.67227940849648e-05	5.57905072454565e-05	4.23837950917456e-05	3.04488516941038e-05	1	0.542244094759991	0.19286585733387	1	0.477352239689301	0.18706584986018	1	0.504663963363789	0.156494496467149	0.522806595651423	0.500597532494078	0.462891604158747	CC16-MOB2-NRg-6	CC16	MOB2-NRg-6	single	0.495431910768083	0.0302896729472921	NA	NA	NA	NA	NA	NA	NA	NA	NA	NA	NA	NA	NA
CC16-VRG4-NRg-3	795.895187273668	591.523368257465	588.023336715397	615.125124209367	765.46539120958	753.604450949561	515.597301145034	576.138254046591	735.98769674669	9.09230902788781e-05	9.69472827138343e-05	9.84740626817711e-05	9.34719735443802e-05	9.81677018855471e-05	9.09731773132656e-05	8.17192420193766e-05	9.13856488556609e-05	0.000101191620609635	1	0.701552722311196	0.30798529566648	1	0.704634191780277	0.284170392387733	1	0.742876179528032	0.355065668191924	0.668127850151502	0.648739818088689	0.709872192020455	CC16-VRG4-NRg-3	CC16	VRG4-NRg-3	single	0.675579953420215	0.0312400731109741	NA	NA	NA	NA	NA	NA	NA	NA	NA	NA	NA	NA	NA
CC16-PRP9-TRg-3	903.201630227885	694.531489348263	396.734025251207	678.94083458513	908.090396101486	609.711117279757	552.602399068824	633.458791264578	501.007777156032	0.000103181781569188	0.000113829722145819	6.64395591658084e-05	0.000103169155722764	0.000116458756089224	7.36027467888098e-05	8.75843397351117e-05	0.000100477693082249	6.88840168559213e-05	1	0.725857744317114	0.183107458382836	1	0.75735373538815	0.208300840263497	1	0.762089464508379	0.225517612016775	0.543519589996252	0.580269011519074	0.600615439998743	CC16-PRP9-TRg-3	CC16	PRP9-TRg-3	single	0.574801347171357	0.0289379601378742	NA	NA	NA	NA	NA	NA	NA	NA	NA	NA	NA	NA	NA
CC16-HYM1-TRg-5	874.938049003483	422.400656032605	219.54685167551	570.912874498459	497.318073402802	524.599452149838	641.781243222471	397.542988793822	282.937850599409	9.99529491948231e-05	6.92290415162059e-05	3.67666877886917e-05	8.67536554775848e-05	6.37789414554134e-05	6.332828703272e-05	0.000101718679717528	6.30573021731763e-05	3.89013834885001e-05	1	0.455713156820593	0.104602293970978	1	0.493248785740585	0.21313601121481	1	0.411810517683112	0.109661149134648	0.351579418962471	0.536614676917001	0.351600974885286	CC16-HYM1-TRg-5	CC16	HYM1-TRg-5	single	0.413265023588253	0.106823933874419	NA	NA	NA	NA	NA	NA	NA	NA	NA	NA	NA	NA	NA
CC16-POP1-TRg-5	795.662575648512	710.458376201196	531.552303057431	577.109445049369	825.352183482791	987.488809499359	595.433418282338	750.089418879725	799.285630480926	9.08965167197812e-05	0.000116440047426849	8.90170704827856e-05	8.76952617554051e-05	0.000105847929938011	0.000119207091264199	9.43728128657364e-05	0.000118977359622689	0.000109894511329306	1	0.842857186579409	0.278489208898803	1	0.809809265549362	0.396892450974067	1	0.837491079240535	0.333900879183345	0.664352005751943	0.747321734842955	0.708470952961449	CC16-POP1-TRg-5	CC16	POP1-TRg-5	single	0.706714897852116	0.0415127303789965	NA	NA	NA	NA	NA	NA	NA	NA	NA	NA	NA	NA	NA
CC16-POP1-TRg-9	882.657785423105	772.044118915908	807.061932098151	698.687725719634	1073.07570345605	1130.60221663602	614.477072531411	823.66076450718	1094.21017914334	0.000100834852117009	0.000126533596947459	0.000135155634695448	0.000106169814959501	0.000137617424598437	0.000136483371077758	9.73911238364441e-05	0.000130647067561932	0.000150443956882044	1	0.825646319730716	0.381158672017641	1	0.869658741985742	0.375340611027725	1	0.891134077447488	0.44293890762556	0.739551447100469	0.741723389346052	0.785461120690558	CC16-POP1-TRg-9	CC16	POP1-TRg-9	single	0.755578652379026	0.0259017522104548	NA	NA	NA	NA	NA	NA	NA	NA	NA	NA	NA	NA	NA
CC16-RPL17A-TRg-1	619.442797512415	546.375350237536	655.745438410953	476.595503639861	707.67864981219	1151.92239235081	343.550469933713	489.6753985273	926.462155308313	7.07651639328935e-05	8.95477818625979e-05	0.000109815229045271	7.24215619787185e-05	9.0756796483969e-05	0.000139057087465989	5.44507970387658e-05	7.76711209657897e-05	0.000127380127879244	1	0.83259572537331	0.44129130377238	1	0.840790452978567	0.560624557727614	1	0.947584819391315	0.670788949520574	0.776724156114175	0.837011248308493	0.895109718841563	CC16-RPL17A-TRg-1	CC16	RPL17A-TRg-1	single	0.836281707754744	0.0591961530644923	NA	NA	NA	NA	NA	NA	NA	NA	NA	NA	NA	NA	NA
CC16-SLD2-TRg-1	834.290344628887	555.7390775873	395.425376485703	697.775776889529	706.932953897417	637.381966444953	605.470386126497	504.712460358312	411.044121629583	9.53093542170214e-05	9.10824429957785e-05	6.62204046654403e-05	0.000106031238833171	9.06611641338988e-05	7.69431000262969e-05	9.59636152275333e-05	8.00562631476497e-05	5.65148316930048e-05	1	0.628778965727807	0.197578015022561	1	0.573672401295687	0.211876466081924	1	0.554180801424261	0.168866809477108	0.545804641080778	0.552524152946099	0.492465528186652	CC16-SLD2-TRg-1	CC16	SLD2-TRg-1	single	0.530264774071176	0.0329070691798296	NA	NA	NA	NA	NA	NA	NA	NA	NA	NA	NA	NA	NA
CC16-CDC48-NRg-7	737.155860989647	848.347345188832	834.534298894144	592.527070736879	990.858189687276	1073.7083906594	561.813983909276	721.739033013682	1013.9276552554	8.42127078666698e-05	0.000139039257495157	0.000139756328921287	9.0038062989922e-05	0.00012707337587447	0.000129615295773693	8.90443235815888e-05	0.000114480490356537	0.000139405839349967	1	1.08632223489674	0.471928457606924	1	0.946901763989673	0.420317031406821	1	0.854059257591884	0.448914038188796	0.823913347966919	0.77948585661777	0.783885088947327	CC16-CDC48-NRg-7	CC16	CDC48-NRg-7	single	0.795761431177339	0.024479299938273	NA	NA	NA	NA	NA	NA	NA	NA	NA	NA	NA	NA	NA
CC16-FHL1-NRg-2	591.794068346378	561.763440859693	666.592741974118	492.788444154478	651.606526703263	885.336421813897	451.464570488019	547.413189735584	767.281814135794	6.76065722762821e-05	9.20698015359153e-05	0.000111631786287665	7.48821769785261e-05	8.35657836326254e-05	0.000106875519620516	7.15545686855844e-05	8.68293490056778e-05	0.000105494277390651	1	0.896039491588195	0.469549379995126	1	0.748732232424673	0.416722215897898	1	0.806105602428888	0.422746473664923	0.800513186198523	0.750352389313532	0.762393009008339	CC16-FHL1-NRg-2	CC16	FHL1-NRg-2	single	0.771086194840131	0.0261859694486168	NA	NA	NA	NA	NA	NA	NA	NA	NA	NA	NA	NA	NA
CC16-BET3-NRg-7	449.269563107149	423.324855296846	461.968620313224	363.906155299463	616.365066387035	648.871987778418	310.987524333535	326.224358698679	580.247505338661	5.13245684847916e-05	6.93805124675874e-05	7.736415212336e-05	5.52977356672087e-05	7.90462152627634e-05	7.83301456399281e-05	4.92897552209456e-05	5.17449144937176e-05	7.97787594540805e-05	1	0.889428533764993	0.428644028677197	1	0.959069839836839	0.413588507248967	1	0.697386883727703	0.464108024614893	0.777132158752225	0.776965760453373	0.768800768885447	CC16-BET3-NRg-7	CC16	BET3-NRg-7	single	0.774299562697015	0.00476282186682125	NA	NA	NA	NA	NA	NA	NA	NA	NA	NA	NA	NA	NA
CC16-MAK21-TRg-1	650.791244270904	598.741776840936	675.467619326384	478.466979653656	679.846294684044	891.557075949662	469.797613565874	508.563674781264	769.742771023688	7.43464114392246e-05	9.81303384226006e-05	0.000113118028710562	7.27059440492367e-05	8.71874145466941e-05	0.000107626460874889	7.44602518241575e-05	8.06671334143814e-05	0.000105832636600781	1	0.868444656036463	0.43266735820643	1	0.804563604241949	0.432211201104345	1	0.719672464272426	0.407552512957851	0.776695021293568	0.767645643814342	0.74029928213855	CC16-MAK21-TRg-1	CC16	MAK21-TRg-1	single	0.761546649082153	0.0189488986412794	NA	NA	NA	NA	NA	NA	NA	NA	NA	NA	NA	NA	NA
CC16-BRN1-TRg-4	672.620142881469	431.721939542808	147.316414467324	521.535180753672	527.124075693764	243.830242743436	446.90956729346	413.102353431212	217.731832003703	7.68401454770639e-05	7.07567463478536e-05	2.46705273864502e-05	7.92504170278018e-05	6.76014353015106e-05	2.94345553287076e-05	7.08326265659718e-05	6.55252907560951e-05	2.99361484385555e-05	1	0.605868728298835	0.0913003767613595	1	0.572309377371636	0.108443318561101	1	0.614523327101241	0.121185605602874	0.350721161086385	0.386698518557378	0.422344899770825	CC16-BRN1-TRg-4	CC16	BRN1-TRg-4	single	0.386588193138196	0.0358119967965741	NA	NA	NA	NA	NA	NA	NA	NA	NA	NA	NA	NA	NA
CC16-FBA1-NRg-3	804.372302654549	840.79682108578	1167.6984877106	702.691819361859	1003.20513962274	1581.58435475811	608.625814674484	789.911945870254	1562.94043021507	9.18915161965176e-05	0.000137801769960197	0.000195550086012789	0.000106778261144294	0.000128656820030639	0.000190924766646483	9.64637327196441e-05	0.000125293912017085	0.00021489010719729	1	0.98668434968884	0.605152606857299	1	0.808400307299685	0.522067070108878	1	0.862836818710076	0.638764570240741	0.874308166065859	0.814879761540907	0.872241097204361	CC16-FBA1-NRg-3	CC16	FBA1-NRg-3	single	0.853809674937042	0.0337301320956866	NA	NA	NA	NA	NA	NA	NA	NA	NA	NA	NA	NA	NA
CC16-CDC42-TRg-6	138.539650408043	120.163341008737	58.1678758843193	141.846836892794	129.451569059422	70.7909087462099	131.799867007833	95.006259621533	70.9890057090461	1.58267738549893e-05	1.9694081447586e-05	9.74115600223244e-06	2.15544825980551e-05	1.66016167235995e-05	8.54569513943488e-06	2.08895298835264e-05	1.50696618734868e-05	9.76034322980999e-06	1	0.818732808800113	0.175025132936929	1	0.516760467114895	0.115759507280976	1	0.479222945702475	0.133975345001093	0.546211111217094	0.391091423761924	0.418539124587266	CC16-CDC42-TRg-6	CC16	CDC42-TRg-6	single	0.451947219855428	0.0827804625568878	NA	NA	NA	NA	NA	NA	NA	NA	NA	NA	NA	NA	NA
CC16-CDC42-TRg-7	986.059615720714	560.827537053065	462.416158816044	712.121339637765	673.610860139925	692.74670217719	651.752729693021	552.96326876778	643.913953844935	0.00011264748033927	9.19164122772604e-05	7.74390997178303e-05	0.000108211133636534	8.63877464147532e-05	8.36265875167496e-05	0.000103299103653748	8.77096890455815e-05	8.85323176063265e-05	1	0.536871615931817	0.195488461124365	1	0.535619894032794	0.225641669676945	1	0.564045035421768	0.24575012107731	0.524999682166917	0.560187692307908	0.587236380147963	CC16-CDC42-TRg-7	CC16	CDC42-TRg-7	single	0.557474584874263	0.0312069280425975	NA	NA	NA	NA	NA	NA	NA	NA	NA	NA	NA	NA	NA
CC16-COG4-NRg-1	429.154407235435	327.114532809339	297.764344536237	323.025255718733	435.055024173761	430.236231203848	352.373034832517	299.371402452277	393.69503278571	4.90266124692985e-05	5.36121931843401e-05	4.98654779452228e-05	4.908563635003e-05	5.57939684894335e-05	5.19370034221287e-05	5.58491234353469e-05	4.74855638725183e-05	5.41294896227876e-05	1	0.719499586594471	0.289234712856698	1	0.762621998086657	0.308936583531867	1	0.564817313871779	0.277911188342303	0.655507516989857	0.678491183396291	0.617792950034136	CC16-COG4-NRg-1	CC16	COG4-NRg-1	single	0.650597216806762	0.0306455897192035	NA	NA	NA	NA	NA	NA	NA	NA	NA	NA	NA	NA	NA
CC16-ATP3-NRg-3	640.387531256312	640.828421251018	934.587171762385	493.700083913963	712.427143369163	1394.73508879893	472.878056230434	535.246744154755	1161.09087814579	7.31578909496089e-05	0.000105028097721815	0.000156511808269018	7.5020706139711e-05	9.13657707175e-05	0.0001683688072416	7.49484844799006e-05	8.48995369929153e-05	0.000159639445270612	1	0.944589653022221	0.608370640035557	1	0.817106895818595	0.655280680404264	1	0.752497790520506	0.610753289425513	0.870603883643986	0.872286944022381	0.845417939195252	CC16-ATP3-NRg-3	CC16	ATP3-NRg-3	single	0.862769588953873	0.0150505144453179	NA	NA	NA	NA	NA	NA	NA	NA	NA	NA	NA	NA	NA
CC16-ATP3-NRg-2	705.706378736818	510.079337527568	915.997958416383	489.756313157927	645.107925524363	1209.82903090933	443.955680790092	477.695546261742	1085.27292775414	8.06199180624078e-05	8.35990738412326e-05	0.00015339874243312	7.44214263813902e-05	8.27323654918062e-05	0.000146047426881529	7.03644523425412e-05	7.57709059309545e-05	0.000149215166026074	1	0.682272669977738	0.54108034888135	1	0.74585422395104	0.572984397922244	1	0.715339045272611	0.608062351722144	0.804209534715757	0.828619539667	0.838501268742784	CC16-ATP3-NRg-2	CC16	ATP3-NRg-2	single	0.823776781041847	0.017651345245369	NA	NA	NA	NA	NA	NA	NA	NA	NA	NA	NA	NA	NA
CC16-SMP3-TRg-5	748.411315517448	691.404239484193	1241.89444777993	616.142039651852	808.516795900967	1638.33900957586	580.79602508475	724.927533451796	1624.15342701986	8.54985313325292e-05	0.000113317183854083	0.000207975405156436	9.36264999807032e-05	0.00010368886261996	0.000197776041568736	9.20528692302867e-05	0.000114986242542521	0.000223306338034341	1	0.872039143336017	0.691728451366497	1	0.74303594454045	0.616767907843851	1	0.829795959151747	0.695588158591221	0.893150774299651	0.846384647788744	0.888814432538302	CC16-SMP3-TRg-5	CC16	SMP3-TRg-5	single	0.876116618208899	0.0258397661321951	NA	NA	NA	NA	NA	NA	NA	NA	NA	NA	NA	NA	NA
CC16-CFT2-NRg-2	950.603972921214	685.741776840936	362.918022154944	592.434616854139	803.088899442271	543.05406531008	605.45824294045	729.263077643509	454.951679513727	0.000108597026632925	0.000112389138748529	6.07765199620429e-05	9.00240140646848e-05	0.000102992757835156	6.55560801318174e-05	9.59616906015561e-05	0.000115673936019424	6.25517219276483e-05	1	0.680934392418591	0.159147642238634	1	0.767582058470653	0.212618710538224	1	0.800756339781615	0.186908838698025	0.501506547929457	0.586883435687233	0.559894641299304	CC16-CFT2-NRg-2	CC16	CFT2-NRg-2	single	0.549428208305331	0.043640152446044	NA	NA	NA	NA	NA	NA	NA	NA	NA	NA	NA	NA	NA
CC16-FAS2-TRg-5	923.242180277946	747.944839105709	628.023336715397	647.113229620971	841.859529805506	721.403754146866	565.58075137296	700.95394080777	760.397099051473	0.000105471214613358	0.000122583863397893	0.00010517271265249	9.83327591391994e-05	0.000107964927350747	8.70859926023059e-05	8.96413348175124e-05	0.000111183609574153	0.000104547691625838	1	0.764712551516263	0.28356422769291	1	0.736649626229513	0.258581206365222	1	0.823939298200906	0.3344218103537	0.657623805836385	0.630526455236619	0.706979727630685	CC16-FAS2-TRg-5	CC16	FAS2-TRg-5	single	0.665043329567896	0.0387629038417166	NA	NA	NA	NA	NA	NA	NA	NA	NA	NA	NA	NA	NA
CC16-DBP2-NRg-3	788.492332184619	580.844675097558	1099.87283576865	535.375066644504	817.31531489585	1509.85256061798	489.508224737092	695.378035027416	1235.26436861308	9.0077387889486e-05	9.51971062367196e-05	0.000184191578477915	8.13534711820405e-05	0.000104817235502186	0.0001822654902594	7.7584271676615e-05	0.00011029917295826	0.00016983762621825	1	0.695355388638314	0.581482033373405	1	0.864436536086116	0.654146822641162	1	0.944411640236361	0.627695021081551	0.824194012061113	0.878335917112263	0.878311402039966	CC16-DBP2-NRg-3	CC16	DBP2-NRg-3	single	0.860280443737781	0.031251768967745	NA	NA	NA	NA	NA	NA	NA	NA	NA	NA	NA	NA	NA
CC16-DBP2-NRg-2	879.927098231406	765.915053996155	894.340653144718	666.503127024776	846.337451702113	1452.84765018036	608.26689674341	681.722326571322	1321.70748050479	0.000100522898329596	0.000125529078408661	0.000149771874750023	0.000101279171024889	0.000108539201912159	0.000175384005126936	9.640684626735e-05	0.000108133137689679	0.000181722768621483	1	0.821633616473858	0.423689380351289	1	0.719023338467101	0.505611242181018	1	0.745098504498526	0.54049281978073	0.765138432073959	0.793486046549632	0.814073546340302	CC16-DBP2-NRg-2	CC16	DBP2-NRg-2	single	0.790899341654631	0.0245698928309709	NA	NA	NA	NA	NA	NA	NA	NA	NA	NA	NA	NA	NA
CC16-MPS2-NRg-4	801.058161966502	538.599192323113	532.215609716858	537.10975411999	742.768224073501	769.68343452661	631.434827334789	566.736960591442	539.187591351225	9.15129086640252e-05	8.82733142418549e-05	8.91281519611544e-05	8.16170674089461e-05	9.52568861090948e-05	9.29141905624958e-05	0.00010007883159947	8.98944385490254e-05	7.41333943795731e-05	1	0.634667025075633	0.27695860110359	1	0.78305433074065	0.332389991234953	1	0.596696321709875	0.21240274231725	0.630356411269862	0.699619036721068	0.557663709001956	CC16-MPS2-NRg-4	CC16	MPS2-NRg-4	single	0.629213052330962	0.0709845702896582	NA	NA	NA	NA	NA	NA	NA	NA	NA	NA	NA	NA	NA
CC16-ARC35-TRg-2	984.997593089272	570.710211670532	284.270876124873	695.784273244599	872.781420059717	455.404069729463	593.471256892932	545.099700401156	326.299187425624	0.000112526154841716	9.35361258871061e-05	4.76057774007555e-05	0.00010572861784	0.000111930529112855	5.49751996985672e-05	9.40618214367553e-05	8.64623889531863e-05	4.48631732910207e-05	1	0.546921203396124	0.12030633518452	1	0.710284770954781	0.151817255819616	1	0.61062785190407	0.136761880893513	0.40713925553975	0.494705265353613	0.451501351886119	CC16-ARC35-TRg-2	CC16	ARC35-TRg-2	single	0.451115290926494	0.0437842814372785	NA	NA	NA	NA	NA	NA	NA	NA	NA	NA	NA	NA	NA
CC16-ARC35-TRg-5	588.937965570533	171.638960238928	25.3284172428488	484.081794033319	224.382556674665	63.2544086643546	436.044218912017	176.289735008508	35.1378727077961	6.72802910087405e-05	2.81306397953651e-05	4.24165503555436e-06	7.35591489672231e-05	2.87761147465444e-05	7.635908370787e-06	6.9110530596819e-05	2.79626490815211e-05	4.8311382103181e-06	1	0.275100012274449	0.0179279155875742	1	0.262465340743183	0.0303089498070018	1	0.268779937142743	0.0200444292690243	-0.142448292731383	-0.0180686703611868	-0.11753892099331	CC16-ARC35-TRg-5	CC16	ARC35-TRg-5	single	-0.0926852946952932	0.0658091913820498	NA	NA	NA	NA	NA	NA	NA	NA	NA	NA	NA	NA	NA
CC16-MRD1-TRg-1	625.463674265127	438.755343098785	510.698135754444	510.286706403988	628.137271679979	547.755677297198	464.744095949639	502.096466763285	599.952733468378	7.14529890753222e-05	7.19094807951679e-05	8.55247013029474e-05	7.75411434906825e-05	8.05559508471601e-05	6.61236465526675e-05	7.3659298001837e-05	7.96413206049445e-05	8.24880492665907e-05	1	0.662162547576354	0.340371727908945	1	0.697014685314627	0.24898401785032	1	0.718246701284137	0.321108585779558	0.686195049194335	0.614816246246808	0.681146945849799	CC16-MRD1-TRg-1	CC16	MRD1-TRg-1	single	0.660719413763647	0.0398333582303018	NA	NA	NA	NA	NA	NA	NA	NA	NA	NA	NA	NA	NA
[truncated: 16,346 more rows]
[truncated: 1 more columns]
