# Supplementary material for: Improved discovery of genetic interactions using CRISPRiSeq across multiple environments
Source: Genome Res. 2019 Apr;29(4):668–81. doi: 10.1101/gr.246603.118 (PMC6442382; doi:10.1101/gr.246603.118)
Supplement: Supplemental Material [file supp_gr.246603.118_Supplemental_CRISPRiSeq-master.zip › CRISPRiSeq-master/final_fitness_GI_estimates/ypd24_short.txt]

strain	query	array	r1	r2	r3	mean	sd	gi_score
PRE7g7-RPL15A-NRg-4	PRE7g7-RPL15A-NRg-4	PRE7g7	RPL15A-NRg-4	0.452712703115749	0.315351994259448	0.376518002998596	0.381527566791264	0.0688172426171011	-0.00259987943283585
PRE7g7-RPL15A-NRg-5	PRE7g7-RPL15A-NRg-5	PRE7g7	RPL15A-NRg-5	0.522231566344108	0.413604239141396	0.355381692269785	0.430405832585096	0.0846843567392464	-0.0213139995128217
PRE7g7-KRE33-TRg-1	PRE7g7-KRE33-TRg-1	PRE7g7	KRE33-TRg-1	0.615694583779787	0.625447918531606	0.547116637282721	0.596086379864705	0.0426885072484917	-0.00189691841208472
PRE7g7-PMI40-NRg-1	PRE7g7-PMI40-NRg-1	PRE7g7	PMI40-NRg-1	0.66596019502379	0.78737884202763	0.581793985012086	0.678377674021169	0.103353416474799	0.0426957514279835
PRE7g7-NOP19-NRg-3	PRE7g7-NOP19-NRg-3	PRE7g7	NOP19-NRg-3	0.702352469883808	0.58090775093814	0.627511748733444	0.636923989851797	0.0612670192852618	0.0105044365225171
PRE7g7-SRP14-NRg-4	PRE7g7-SRP14-NRg-4	PRE7g7	SRP14-NRg-4	0.645125671189946	0.621142309551339	0.434306499279041	0.566858160006775	0.115417752014724	0.0286604312871777
PRE7g7-SEC27-TRg-2	PRE7g7-SEC27-TRg-2	PRE7g7	SEC27-TRg-2	0.286845774848752	0.117852667183843	0.343818060120425	0.249505500717674	0.117519410121835	0.013334219142053
PRE7g7-GPI14-TRg-3	PRE7g7-GPI14-TRg-3	PRE7g7	GPI14-TRg-3	0.649260007003417	0.679724085840196	0.554682044556363	0.627888712466658	0.0652029692172038	-0.024775338132042
PRE7g7-PAH1-TRg-7	PRE7g7-PAH1-TRg-7	PRE7g7	PAH1-TRg-7	0.697810103592299	0.689467270680195	0.466172805595476	0.617816726622657	0.131393720563896	0.193092405087943
PRE7g7-PAH1-TRg-6	PRE7g7-PAH1-TRg-6	PRE7g7	PAH1-TRg-6	0.57898088926237	0.669437922363884	0.51862633471516	0.589015048780472	0.0759048549844357	0.166952132548734
PRE7g7-PAH1-TRg-5	PRE7g7-PAH1-TRg-5	PRE7g7	PAH1-TRg-5	0.606339995808703	0.874258075306686	0.450114288088522	0.643570786401304	0.214508943601553	0.191729285472075
PRE7g7-PAH1-TRg-3	PRE7g7-PAH1-TRg-3	PRE7g7	PAH1-TRg-3	0.597753397817653	0.661139236264006	0.645729671011022	0.634874101697561	0.0330578835941794	0.137781807292787
PRE7g7-COG3-TRg-1	PRE7g7-COG3-TRg-1	PRE7g7	COG3-TRg-1	0.481048859931184	0.524252545099207	0.459603065901965	0.488301490310785	0.0329293072457648	-0.0239465411055378
PRE7g7-HTS1-NRg-5	PRE7g7-HTS1-NRg-5	PRE7g7	HTS1-NRg-5	0.702970117308325	0.704330872032694	0.522660152784409	0.643320380708476	0.104497037591363	0.00684806650725278
PRE7g7-MSN5-TRg-7	PRE7g7-MSN5-TRg-7	PRE7g7	MSN5-TRg-7	NA	NA	NA	NA	NA	NA
PRE7g7-ERG26-TRg-1	PRE7g7-ERG26-TRg-1	PRE7g7	ERG26-TRg-1	0.69220410499297	0.654768774070339	0.430110691780473	0.592361190281261	0.141754256366916	0.0544727687735811
PRE7g7-SMD2-TRg-5	PRE7g7-SMD2-TRg-5	PRE7g7	SMD2-TRg-5	0.689136936234674	0.656473826818717	0.71910008398574	0.688236949013044	0.031322827210149	-0.00715523442401844
PRE7g7-SMD2-TRg-4	PRE7g7-SMD2-TRg-4	PRE7g7	SMD2-TRg-4	0.607619033443765	0.775478793806991	0.697299131428802	0.693465652893186	0.083995514496681	0.0035937436015121
PRE7g7-SMD2-TRg-1	PRE7g7-SMD2-TRg-1	PRE7g7	SMD2-TRg-1	0.631100185239751	0.813993000160632	0.663359453284452	0.702817546228279	0.0976224936246439	0.0533287009855004
PRE7g7-PRE7-TRg-4	PRE7g7-PRE7-TRg-4	PRE7g7	PRE7-TRg-4	0.442375102774813	0.393657541319936	0.415655878620537	0.417229507571762	0.0243968733567341	0.0402519388801874
PRE7g7-PRE7-TRg-7	PRE7g7-PRE7-TRg-7	PRE7g7	PRE7-TRg-7	0.525877264958091	0.654635037090055	0.541096530514088	0.573869610854078	0.0703576368799097	-0.00582296861600085
PRE7g7-SEC6-TRg-3	PRE7g7-SEC6-TRg-3	PRE7g7	SEC6-TRg-3	0.418162497765933	0.50150726101006	0.37613091949627	0.431933559424088	0.0638125250812104	-0.0639987759992711
PRE7g7-ESF2-NRg-1	PRE7g7-ESF2-NRg-1	PRE7g7	ESF2-NRg-1	0.618896139845238	0.604938919612466	0.652281039089834	0.625372032849179	0.0243263635137112	0.0449414342347193
PRE7g7-ESF2-NRg-3	PRE7g7-ESF2-NRg-3	PRE7g7	ESF2-NRg-3	0.498955550442562	0.575014144150242	0.606524194751908	0.560164629781571	0.0553004011502326	0.00670465818503563
PRE7g7-AFG2-TRg-2	PRE7g7-AFG2-TRg-2	PRE7g7	AFG2-TRg-2	0.602947079729556	0.766809498052453	0.588550080965253	0.652768886249088	0.0990240589388221	-0.0164499008374395
PRE7g7-RRP36-TRg-3	PRE7g7-RRP36-TRg-3	PRE7g7	RRP36-TRg-3	0.505067780357322	0.579174975495107	0.356904944059964	0.480382566637464	0.113172485838392	0.00117097247313624
PRE7g7-RRP36-TRg-5	PRE7g7-RRP36-TRg-5	PRE7g7	RRP36-TRg-5	0.620947080703093	0.65513524608361	0.549175375820055	0.608419234202253	0.0540794205777834	0.0347106489784382
PRE7g7-GCR1-NRg-2	PRE7g7-GCR1-NRg-2	PRE7g7	GCR1-NRg-2	0.587946780348172	0.628448494395404	0.577441655372289	0.597945643371955	0.0269333873307607	-0.011474886593894
PRE7g7-PRE4-NRg-4	PRE7g7-PRE4-NRg-4	PRE7g7	PRE4-NRg-4	0.329822282448704	0.439479814787097	0.328206758729266	0.365836285321689	0.0637822824404536	-0.0338029150561102
PRE7g7-PRE4-NRg-9	PRE7g7-PRE4-NRg-9	PRE7g7	PRE4-NRg-9	0.619964667718975	0.658197096941578	0.567380514031273	0.615180759563942	0.0455968997389397	0.0243676101495893
PRE7g7-DSN1-NRg-2	PRE7g7-DSN1-NRg-2	PRE7g7	DSN1-NRg-2	0.550595212108205	0.63456858817498	0.59791064022868	0.594358146837288	0.0420992533067384	-0.0387561728014607
PRE7g7-GPI11-TRg-3	PRE7g7-GPI11-TRg-3	PRE7g7	GPI11-TRg-3	0.491701210512666	0.483254222869754	0.397393041960271	0.457449491780897	0.0521816133695853	-0.0681710977362592
PRE7g7-POP3-TRg-1	PRE7g7-POP3-TRg-1	PRE7g7	POP3-TRg-1	0.60301087943425	0.688477111629576	0.626823737241708	0.639437242768512	0.0441071944547868	-0.00757266467913797
PRE7g7-MNE1-TRg-5	PRE7g7-MNE1-TRg-5	PRE7g7	MNE1-TRg-5	0.238598344403513	0.189956086471986	0.220294544211894	0.216282991695798	0.0245680021442797	-0.176581041145359
PRE7g7-RRP12-NRg-1	PRE7g7-RRP12-NRg-1	PRE7g7	RRP12-NRg-1	0.727932232949685	0.651587282584082	0.660719830725459	0.680079782086409	0.0416922492689634	0.0700558647477683
PRE7g7-RSC6-TRg-2	PRE7g7-RSC6-TRg-2	PRE7g7	RSC6-TRg-2	0.552808531645195	0.666676294599369	0.512892392426598	0.577459072890387	0.0798004325153179	0.0697707930595591
PRE7g7-CDC25-TRg-1	PRE7g7-CDC25-TRg-1	PRE7g7	CDC25-TRg-1	0.374445787498352	0.580906756042781	0.32567321156145	0.427008585034194	0.13549234783087	-0.0263667764511713
PRE7g7-CDC25-TRg-9	PRE7g7-CDC25-TRg-9	PRE7g7	CDC25-TRg-9	0.119237495911216	0.130571440446094	0.086228021976873	0.112012319444728	0.0230377314771448	-0.193805236505753
PRE7g7-YPP1-NRg-3	PRE7g7-YPP1-NRg-3	PRE7g7	YPP1-NRg-3	0.485402185947607	0.607358558643962	0.509163105070839	0.533974616554136	0.0646532871312619	0.0597842834522839
PRE7g7-NFS1-NRg-9	PRE7g7-NFS1-NRg-9	PRE7g7	NFS1-NRg-9	0.487965272662829	0.555230850826197	0.497112453753777	0.513436192414268	0.0364830485884202	-0.0229255522185177
PRE7g7-NFS1-NRg-8	PRE7g7-NFS1-NRg-8	PRE7g7	NFS1-NRg-8	0.639786857276912	0.663683094893557	0.507989595657398	0.603819849275956	0.0838470969950992	0.0571414475620259
PRE7g7-UBA2-TRg-1	PRE7g7-UBA2-TRg-1	PRE7g7	UBA2-TRg-1	0.705947301801497	0.669069888911498	0.566475312876373	0.647164167863122	0.0722703561958109	-0.00388432024720975
PRE7g7-ARP2-NRg-3	PRE7g7-ARP2-NRg-3	PRE7g7	ARP2-NRg-3	0.128925944639202	0.128223362546939	0.275817890969281	0.177655732718474	0.085011648553251	-0.0637577552992788
PRE7g7-MAK16-TRg-1	PRE7g7-MAK16-TRg-1	PRE7g7	MAK16-TRg-1	0.595810769222929	0.590059844531402	0.524517869612602	0.570129494455644	0.0396053471682637	0.0697432310032337
PRE7g7-CEP3-NRg-1	PRE7g7-CEP3-NRg-1	PRE7g7	CEP3-NRg-1	0.343218731029223	0.497658815485434	0.403520087074058	0.414799211196238	0.0778353962052811	-0.0466857009656618
PRE7g7-GUK1-TRg-5	PRE7g7-GUK1-TRg-5	PRE7g7	GUK1-TRg-5	0.740182772743637	0.675312978437268	0.666890658120592	0.694128803100499	0.0401056100788593	0.0574170140179138
PRE7g7-GUK1-TRg-2	PRE7g7-GUK1-TRg-2	PRE7g7	GUK1-TRg-2	0.598838516151089	0.650443041550213	0.550411044861074	0.599897534187459	0.0500244063413553	0.00254356777693254
PRE7g7-GPI12-NRg-6	PRE7g7-GPI12-NRg-6	PRE7g7	GPI12-NRg-6	0.491836316868046	0.402423434317472	0.386800683495989	0.427020144893836	0.0566733596838086	-0.0777974330789234
PRE7g7-RPS5-NRg-5	PRE7g7-RPS5-NRg-5	PRE7g7	RPS5-NRg-5	0.306453663144246	0.534027138778438	0.202669031549876	0.34771661115752	0.169489002491558	-0.172129349768374
PRE7g7-RPS5-NRg-2	PRE7g7-RPS5-NRg-2	PRE7g7	RPS5-NRg-2	0.55363174098973	0.700938661927584	0.513346564530874	0.589305655816063	0.0987530753987011	-0.0309486138286901
PRE7g7-RPC19-NRg-1	PRE7g7-RPC19-NRg-1	PRE7g7	RPC19-NRg-1	0.662190789868054	0.617311638040811	0.585111653573489	0.621538027160785	0.0387129834386878	0.0678267845646896
PRE7g7-TIM54-TRg-1	PRE7g7-TIM54-TRg-1	PRE7g7	TIM54-TRg-1	0.753953565756319	0.779485197993775	0.583100363901753	0.705513042550616	0.106778340414475	0.0225531429383961
PRE7g7-TEN1-TRg-2	PRE7g7-TEN1-TRg-2	PRE7g7	TEN1-TRg-2	0.560431212901881	0.678423286779976	0.443771784931342	0.5608754282044	0.117326381625707	0.0694740669292354
PRE7g7-SAH1-NRg-4	PRE7g7-SAH1-NRg-4	PRE7g7	SAH1-NRg-4	0.604006115596954	0.606608803563705	0.607485171232138	0.606033363464266	0.00180950421641034	0.0733089832474449
PRE7g7-SAH1-NRg-5	PRE7g7-SAH1-NRg-5	PRE7g7	SAH1-NRg-5	0.69803900761898	0.596596124560371	0.573361621720952	0.622665584633435	0.0663010195997559	0.106677686538825
PRE7g7-SAH1-NRg-3	PRE7g7-SAH1-NRg-3	PRE7g7	SAH1-NRg-3	0.668349690689491	0.731030703452311	0.544108849912292	0.647829748018032	0.0951354080673389	0.11266832754483
PRE7g7-ATP15-NRg-5	PRE7g7-ATP15-NRg-5	PRE7g7	ATP15-NRg-5	0.503671499980454	0.549078713969579	0.526688891636806	0.52647970186228	0.0227043297816712	0.0901878156298047
PRE7g7-SCD5-TRg-5	PRE7g7-SCD5-TRg-5	PRE7g7	SCD5-TRg-5	0.510892591896997	0.587682383977725	0.413822944051842	0.504132639975522	0.0871266258116365	0.0383318520371698
PRE7g7-ARB1-NRg-2	PRE7g7-ARB1-NRg-2	PRE7g7	ARB1-NRg-2	0.627223424582825	0.741871728603628	0.530498411306906	0.63319785483112	0.105813232531895	0.0086072682881938
PRE7g7-ARB1-NRg-4	PRE7g7-ARB1-NRg-4	PRE7g7	ARB1-NRg-4	0.628889649010857	0.700061792035204	0.629861026999096	0.652937489348386	0.0408137332473783	-0.0241681896788138
PRE7g7-PUP2-TRg-1	PRE7g7-PUP2-TRg-1	PRE7g7	PUP2-TRg-1	0.483785435696905	0.58766701718082	0.521076657551029	0.530843036809585	0.0526249215274119	0.0313004194131686
PRE7g7-CCT8-TRg-2	PRE7g7-CCT8-TRg-2	PRE7g7	CCT8-TRg-2	NA	NA	NA	NA	NA	NA
PRE7g7-MCM4-TRg-1	PRE7g7-MCM4-TRg-1	PRE7g7	MCM4-TRg-1	0.619201152187228	0.447077797131228	0.496648329460477	0.520975759592978	0.0886029357954478	0.0588846195391562
PRE7g7-LSM4-TRg-1	PRE7g7-LSM4-TRg-1	PRE7g7	LSM4-TRg-1	0.656765366641534	0.653569186867401	0.60141737460485	0.637250642704595	0.0310736418579844	-0.0549238612384332
PRE7g7-NOP53-NRg-1	PRE7g7-NOP53-NRg-1	PRE7g7	NOP53-NRg-1	0.469437577483825	0.495098824423428	0.408599613531338	0.457712005146197	0.0444257262880674	-0.023642551757932
PRE7g7-ATP3-TRg-4	PRE7g7-ATP3-TRg-4	PRE7g7	ATP3-TRg-4	0.529960468111787	0.5548136641464	0.587761026275975	0.557511719511388	0.0289945815297846	-0.020921763776074
PRE7g7-AFG2-NRg-3	PRE7g7-AFG2-NRg-3	PRE7g7	AFG2-NRg-3	0.712089515238086	0.684246075471386	0.651003621068176	0.682446403925883	0.0305826867669947	-0.0171281939786312
PRE7g7-PRO3-NRg-3	PRE7g7-PRO3-NRg-3	PRE7g7	PRO3-NRg-3	0.730734715837534	0.497393389570823	0.583344871138688	0.603824325515682	0.118011015056483	-0.0775907352220043
PRE7g7-NRD1-NRg-10	PRE7g7-NRD1-NRg-10	PRE7g7	NRD1-NRg-10	0.581651735737513	0.496109211156048	0.517655125726973	0.531805357540178	0.0444921641777316	0.109354698313101
PRE7g7-SEC61-TRg-2	PRE7g7-SEC61-TRg-2	PRE7g7	SEC61-TRg-2	0.639749150799824	0.698428237373709	0.588329157310972	0.642168848494835	0.0550894096933948	-0.0067704006753595
PRE7g7-RHO3-TRg-4	PRE7g7-RHO3-TRg-4	PRE7g7	RHO3-TRg-4	0.703936600670462	0.659753604187365	0.647246543399388	0.670312249419072	0.0297834583317017	0.0275299475507708
PRE7g7-SNF2-TRg-6	PRE7g7-SNF2-TRg-6	PRE7g7	SNF2-TRg-6	0.711978587591821	0.754102034229712	0.535906450260968	0.6673290240275	0.115747638683165	-0.016386485190916
PRE7g7-SMD2-NRg-3	PRE7g7-SMD2-NRg-3	PRE7g7	SMD2-NRg-3	0.554802158300585	0.807519249697021	0.474888595583139	0.612403334526915	0.173635277639798	0.0257607258713791
PRE7g7-RSC4-TRg-2	PRE7g7-RSC4-TRg-2	PRE7g7	RSC4-TRg-2	0.71134405887044	0.691993622943975	0.510860787799728	0.638066156538048	0.110587134059641	0.0635662350123258
PRE7g7-RSC4-TRg-1	PRE7g7-RSC4-TRg-1	PRE7g7	RSC4-TRg-1	0.615895701122459	0.753679182051141	0.560726393183387	0.643433758785662	0.099380345883165	0.195511216733851
PRE7g7-TIF34-TRg-2	PRE7g7-TIF34-TRg-2	PRE7g7	TIF34-TRg-2	0.392476044684133	0.408739944214338	0.254931003829221	0.352048997575897	0.0844988588030438	-0.00934094536523356
PRE7g7-BET1-NRg-1	PRE7g7-BET1-NRg-1	PRE7g7	BET1-NRg-1	0.528602719226771	0.583921611674049	0.444731686469521	0.519085339123447	0.0700813399745888	0.0821687188523058
PRE7g7-CDC8-NRg-2	PRE7g7-CDC8-NRg-2	PRE7g7	CDC8-NRg-2	0.65115265309768	0.706376315936566	0.640102833194702	0.665877267409649	0.0355056943131835	-0.0314577560031417
PRE7g7-PRP42-TRg-2	PRE7g7-PRP42-TRg-2	PRE7g7	PRP42-TRg-2	0.715601960184932	0.602676029436204	0.736051765140553	0.684776584920563	0.0718326147290419	0.0689174268957745
PRE7g7-RRB1-TRg-2	PRE7g7-RRB1-TRg-2	PRE7g7	RRB1-TRg-2	0.568353770366897	0.713098666895383	0.611687085792653	0.631046507684978	0.0742890414513766	-0.0424250969395893
PRE7g7-SPC24-TRg-1	PRE7g7-SPC24-TRg-1	PRE7g7	SPC24-TRg-1	0.448693712694508	0.620655648992996	0.39650180574004	0.488617055809181	0.11728870941125	-0.0193454566177886
PRE7g7-ILS1-NRg-1	PRE7g7-ILS1-NRg-1	PRE7g7	ILS1-NRg-1	0.693787320811649	0.687764639934892	0.578275634751101	0.653275865165881	0.0650218739574485	0.044931420116421
PRE7g7-GFA1-TRg-2	PRE7g7-GFA1-TRg-2	PRE7g7	GFA1-TRg-2	0.648128236398304	0.5417026054325	0.551162793332044	0.580331211720949	0.0589041696749905	0.0157458106844024
PRE7g7-SEC21-NRg-10	PRE7g7-SEC21-NRg-10	PRE7g7	SEC21-NRg-10	0.546185653540624	0.682493594441411	0.497303381636068	0.575327543206034	0.0959728661116012	0.122102095502909
PRE7g7-RPC10-NRg-1	PRE7g7-RPC10-NRg-1	PRE7g7	RPC10-NRg-1	0.400098216383409	0.544761740719628	0.42341947252834	0.456093143210459	0.0776695589354455	0.0187745966081231
PRE7g7-RPB10-TRg-3	PRE7g7-RPB10-TRg-3	PRE7g7	RPB10-TRg-3	0.486274246493384	0.745578056210293	0.538304571509396	0.590052291404357	0.137178665685198	0.0818317867988887
PRE7g7-RPB10-TRg-2	PRE7g7-RPB10-TRg-2	PRE7g7	RPB10-TRg-2	0.53538252217769	0.620939564426828	0.538965097602685	0.565095728069067	0.0483953433300476	-0.00520996593885725
PRE7g7-YNL181W-TRg-1	PRE7g7-YNL181W-TRg-1	PRE7g7	YNL181W-TRg-1	0.641913952006815	0.715222113439214	0.538086502886514	0.631740856110848	0.0890049158280085	0.0708594283590753
PRE7g7-RAD3-NRg-1	PRE7g7-RAD3-NRg-1	PRE7g7	RAD3-NRg-1	0.652331282344349	0.70862993292489	0.669091346155654	0.676684187141631	0.0289071434074037	0.0254319692263657
PRE7g7-NOP10-TRg-1	PRE7g7-NOP10-TRg-1	PRE7g7	NOP10-TRg-1	0.649481744756531	0.682209666598103	0.598046225036105	0.643245878796913	0.0424268280936689	0.0833518377857336
PRE7g7-BFR2-TRg-3	PRE7g7-BFR2-TRg-3	PRE7g7	BFR2-TRg-3	0.562291111597967	0.584434492996542	0.524400312333308	0.557041972309272	0.030359361149908	0.0110394544980295
PRE7g7-MCM2-TRg-6	PRE7g7-MCM2-TRg-6	PRE7g7	MCM2-TRg-6	0.61711387744899	0.617290610898752	0.609331649742432	0.614578712696725	0.00454494894501548	-0.0478140932650681
PRE7g7-MCM2-TRg-4	PRE7g7-MCM2-TRg-4	PRE7g7	MCM2-TRg-4	0.586665266385303	0.74023357100692	0.653502860152153	0.660133899181458	0.0769985977472678	0.0166210981804563
PRE7g7-MPP10-TRg-1	PRE7g7-MPP10-TRg-1	PRE7g7	MPP10-TRg-1	0.434118616965575	0.463678499618658	0.43947778484476	0.445758300476331	0.0157489784768672	-0.0544842315560444
PRE7g7-RET2-TRg-4	PRE7g7-RET2-TRg-4	PRE7g7	RET2-TRg-4	0.499640689886837	0.606154817832389	0.458193727201575	0.5213297449736	0.0763277958418984	0.122947359945279
PRE7g7-RET2-TRg-1	PRE7g7-RET2-TRg-1	PRE7g7	RET2-TRg-1	0.613123931297815	0.648611052365855	0.479705430761605	0.580480138141758	0.0890589140742861	0.176869904893776
PRE7g7-RPS2-NRg-1	PRE7g7-RPS2-NRg-1	PRE7g7	RPS2-NRg-1	0.362704385744326	0.301863981470101	0.403911672077365	0.356160013097264	0.0513376508965566	-0.105407221432471
PRE7g7-RPS2-NRg-2	PRE7g7-RPS2-NRg-2	PRE7g7	RPS2-NRg-2	0.24102994011124	0.363791384009603	0.238134112296639	0.280985145472494	0.0717269217949674	-0.140798356726452
PRE7g7-ORC4-NRg-3	PRE7g7-ORC4-NRg-3	PRE7g7	ORC4-NRg-3	0.582889637112576	0.609223803146211	0.571344791665504	0.58781941064143	0.0194147335282567	-0.0378910330104063
PRE7g7-TIP20-TRg-7	PRE7g7-TIP20-TRg-7	PRE7g7	TIP20-TRg-7	0.712280610618735	0.745041096589949	0.541087564608179	0.666136423938954	0.1095272809633	0.0312593283861828
PRE7g7-SMT3-TRg-1	PRE7g7-SMT3-TRg-1	PRE7g7	SMT3-TRg-1	0.574297655928616	0.631140719911347	0.447843159296582	0.551093845045515	0.0938259642180933	-0.0596647764978768
PRE7g7-MSS18-NRg-6	PRE7g7-MSS18-NRg-6	PRE7g7	MSS18-NRg-6	0.566487493272934	0.731773191057754	0.672038993014023	0.656766559114904	0.0836945392540994	0.00323516593779483
PRE7g7-YEF3-NRg-9	PRE7g7-YEF3-NRg-9	PRE7g7	YEF3-NRg-9	0.200396126017084	0.185316339689038	0.0872566582409663	0.15765637464903	0.0614324022131373	-0.066394891546723
PRE7g7-ASK1-NRg-1	PRE7g7-ASK1-NRg-1	PRE7g7	ASK1-NRg-1	0.477073431718354	0.579226195554471	0.416706395968073	0.491002007746966	0.0821503209795271	-0.101653514742358
PRE7g7-SMC1-TRg-1	PRE7g7-SMC1-TRg-1	PRE7g7	SMC1-TRg-1	0.505476616475681	0.480426606238685	0.223664047764958	0.403189090159774	0.155976941848351	-0.100012024719385
PRE7g7-NIP1-NRg-1	PRE7g7-NIP1-NRg-1	PRE7g7	NIP1-NRg-1	0.651892697180926	0.637861356292488	0.424544015581899	0.571432689685105	0.127402635634551	-0.0107617563199428
PRE7g7-RPP1-NRg-1	PRE7g7-RPP1-NRg-1	PRE7g7	RPP1-NRg-1	0.464803893555616	0.713864607924329	0.594894370521011	0.591187624000319	0.124571725675572	-0.0151458252781425
PRE7g7-YDJ1-TRg-6	PRE7g7-YDJ1-TRg-6	PRE7g7	YDJ1-TRg-6	0.56677413810752	0.467164807566916	0.373489608770915	0.469142851481783	0.0966574457220708	-0.030445491753089
PRE7g7-SUB2-NRg-1	PRE7g7-SUB2-NRg-1	PRE7g7	SUB2-NRg-1	0.699343990652568	0.678153970030052	0.555072962021671	0.644190307568097	0.0779017342645623	0.0227683366662204
PRE7g7-TIM10-NRg-8	PRE7g7-TIM10-NRg-8	PRE7g7	TIM10-NRg-8	0.627131661199682	0.586617814979467	0.624201286860255	0.612650254346468	0.0225923150205936	0.00890273272561271
PRE7g7-TIM10-NRg-4	PRE7g7-TIM10-NRg-4	PRE7g7	TIM10-NRg-4	0.612309079037451	0.580308531496359	0.573643110627428	0.588753573720413	0.0206701072057156	-0.0315974574766682
PRE7g7-TIM10-NRg-7	PRE7g7-TIM10-NRg-7	PRE7g7	TIM10-NRg-7	0.598321965148173	0.56980055555209	0.57717952572575	0.581767348808671	0.0148038438189894	-0.0124500776961786
PRE7g7-SKI6-TRg-4	PRE7g7-SKI6-TRg-4	PRE7g7	SKI6-TRg-4	0.640096615205834	0.781995438899266	0.535597946477012	0.652563333527371	0.123670915607814	0.0723153255977765
PRE7g7-TUB4-TRg-1	PRE7g7-TUB4-TRg-1	PRE7g7	TUB4-TRg-1	0.684636513201722	0.559094409398483	0.506023916580832	0.583251613060346	0.0917240033169331	-0.0307588948312222
PRE7g7-CDC37-NRg-2	PRE7g7-CDC37-NRg-2	PRE7g7	CDC37-NRg-2	0.598003310157464	0.712534039451995	0.578278663968196	0.629605337859218	0.0724923622026543	0.0213256947256758
PRE7g7-ISD11-TRg-3	PRE7g7-ISD11-TRg-3	PRE7g7	ISD11-TRg-3	0.676088185921404	0.74548193985077	0.615439714527306	0.679003280099827	0.0650701039058758	0.0801314858874599
PRE7g7-YOS1-TRg-4	PRE7g7-YOS1-TRg-4	PRE7g7	YOS1-TRg-4	0.547679166559863	0.548523771487414	0.582569547008059	0.559590828351779	0.0199046344524151	-0.0801796777153313
PRE7g7-SSC1-TRg-6	PRE7g7-SSC1-TRg-6	PRE7g7	SSC1-TRg-6	0.470522123973935	0.59461446379659	0.472200072468232	0.512445553412919	0.0711653093369036	-0.00855212937815741
PRE7g7-MTR3-TRg-5	PRE7g7-MTR3-TRg-5	PRE7g7	MTR3-TRg-5	0.606956694248209	0.754084872837415	0.568356090354126	0.643132552479917	0.0980067074224088	0.0650747868494927
PRE7g7-MTR3-TRg-6	PRE7g7-MTR3-TRg-6	PRE7g7	MTR3-TRg-6	0.700256520337861	0.703501931177231	0.666562005873726	0.690106819129606	0.0204548734124601	0.0191060314531619
PRE7g7-TFA1-TRg-2	PRE7g7-TFA1-TRg-2	PRE7g7	TFA1-TRg-2	0.528040001240588	0.637182094341453	0.554848984798372	0.573357026793471	0.0568762677702991	0.0215680526752934
PRE7g7-CDC3-NRg-3	PRE7g7-CDC3-NRg-3	PRE7g7	CDC3-NRg-3	0.617953833891822	0.502074867286133	0.412896496579183	0.510975065919046	0.102817985042581	-0.0515099711790326
PRE7g7-ERG25-TA-18	PRE7g7-ERG25-TA-18	PRE7g7	ERG25-TA-18	0.604068193888888	0.676414951412825	0.494289718073977	0.591590954458563	0.0917014791730956	0.125125883338565
PRE7g7-RPB11-TRg-4	PRE7g7-RPB11-TRg-4	PRE7g7	RPB11-TRg-4	0.594966679457776	0.618059818762677	0.58856989502284	0.600532131081097	0.0155127234673349	-0.00906689086356693
PRE7g7-RPB11-TRg-1	PRE7g7-RPB11-TRg-1	PRE7g7	RPB11-TRg-1	0.253299166488034	0.528784255825112	0.30320476639521	0.361762729569452	0.146781418783514	-0.0125906808323521
PRE7g7-RPB11-TRg-2	PRE7g7-RPB11-TRg-2	PRE7g7	RPB11-TRg-2	0.483158727927569	0.549812281869207	0.429672207164454	0.487547738987076	0.06019017321022	0.0280751407355529
PRE7g7-DED1-TRg-3	PRE7g7-DED1-TRg-3	PRE7g7	DED1-TRg-3	0.539754252735342	0.579921077162928	0.490460875676614	0.536712068524962	0.0448076229683117	-0.00442682571389408
PRE7g7-DED1-TRg-1	PRE7g7-DED1-TRg-1	PRE7g7	DED1-TRg-1	0.576453108744032	0.632815339901623	0.586578306570373	0.59861558507201	0.0300474180348313	-0.0211698859282208
PRE7g7-DED1-TRg-6	PRE7g7-DED1-TRg-6	PRE7g7	DED1-TRg-6	0.465016617243249	0.625518376317677	0.426728248805627	0.505754414122184	0.105470634633419	-0.0211450695785392
PRE7g7-DED1-TRg-4	PRE7g7-DED1-TRg-4	PRE7g7	DED1-TRg-4	0.588031456988661	0.693500274133732	0.547748020084177	0.609759917068857	0.0752663561840483	0.0821412557900855
PRE7g7-RPL10-NRg-5	PRE7g7-RPL10-NRg-5	PRE7g7	RPL10-NRg-5	0.548648286342239	0.670219066299263	0.547454942641773	0.588774098427758	0.0705359348912996	-0.011516215515368
PRE7g7-RPL10-NRg-4	PRE7g7-RPL10-NRg-4	PRE7g7	RPL10-NRg-4	0.598408108705345	0.674775009036544	0.714653381570094	0.662612166437328	0.0590693822628948	0.0180211605793966
PRE7g7-EFB1-NRg-1	PRE7g7-EFB1-NRg-1	PRE7g7	EFB1-NRg-1	0.53304099546642	0.691668006166146	0.635069283156522	0.619926094929696	0.0803904176076824	0.0290275010387052
PRE7g7-EFB1-NRg-5	PRE7g7-EFB1-NRg-5	PRE7g7	EFB1-NRg-5	0.578877660600907	0.748545811666135	0.553815824766011	0.627079765677684	0.105936415598722	0.000247489353532915
PRE7g7-EFB1-NRg-4	PRE7g7-EFB1-NRg-4	PRE7g7	EFB1-NRg-4	0.640383007600522	0.760606007284804	0.542977818690566	0.647988944525297	0.109013278205364	0.0898452055540453
PRE7g7-RPT3-NRg-1	PRE7g7-RPT3-NRg-1	PRE7g7	RPT3-NRg-1	0.460451359489262	0.384532284148874	0.328437138043091	0.391140260560409	0.0662547181731324	-0.144212436175993
PRE7g7-SAC6-TRg-8	PRE7g7-SAC6-TRg-8	PRE7g7	SAC6-TRg-8	0.431213360135698	0.488857398816828	0.349283115982779	0.423117958311768	0.0701384114104247	-0.222095780892892
PRE7g7-SAC6-TRg-4	PRE7g7-SAC6-TRg-4	PRE7g7	SAC6-TRg-4	0.370383219356682	0.57663769901749	0.543123949580805	0.496714955984992	0.110682309381264	-0.144987925820412
PRE7g7-SAC6-TRg-5	PRE7g7-SAC6-TRg-5	PRE7g7	SAC6-TRg-5	0.644301894332726	0.569179397873763	0.399875620924779	0.537785637710423	0.1252007464671	-0.0793400203050832
PRE7g7-SAC6-TRg-3	PRE7g7-SAC6-TRg-3	PRE7g7	SAC6-TRg-3	0.422339185357037	0.648845677578532	0.576766036851757	0.549316966595775	0.115721157737295	-0.112040935412231
PRE7g7-DIM1-TRg-5	PRE7g7-DIM1-TRg-5	PRE7g7	DIM1-TRg-5	0.618411489390602	0.732100992469286	0.535015983929683	0.628509488596524	0.0989297848917905	0.0463664418781742
PRE7g7-DIM1-TRg-7	PRE7g7-DIM1-TRg-7	PRE7g7	DIM1-TRg-7	0.657902737489211	0.627948224806513	0.474559162872991	0.586803375056239	0.098353396402935	-0.0499631692988945
PRE7g7-RPC17-NRg-1	PRE7g7-RPC17-NRg-1	PRE7g7	RPC17-NRg-1	0.624069101962089	0.723179958757407	0.534354658063299	0.627201239594265	0.0944516080337717	0.0387252930558454
PRE7g7-RPC17-NRg-2	PRE7g7-RPC17-NRg-2	PRE7g7	RPC17-NRg-2	0.618425668049778	0.628931531770201	0.5582203556648	0.601859185161593	0.0381556532248586	0.075099173345141
PRE7g7-YDR341C-TRg-1	PRE7g7-YDR341C-TRg-1	PRE7g7	YDR341C-TRg-1	0.52536504558847	0.531348955299755	0.530110071653903	0.528941357514043	0.00315851443145918	0.076154424711096
PRE7g7-RAP1-NRg-8	PRE7g7-RAP1-NRg-8	PRE7g7	RAP1-NRg-8	0.563401596410976	0.683117405235576	0.654144275764647	0.633554425803733	0.062457386766433	-0.0993221291839927
PRE7g7-RAP1-NRg-5	PRE7g7-RAP1-NRg-5	PRE7g7	RAP1-NRg-5	0.442423328518433	0.479217334517272	0.339405408665694	0.420348690567133	0.0724728285848741	-0.0559334501640292
PRE7g7-RAP1-NRg-2	PRE7g7-RAP1-NRg-2	PRE7g7	RAP1-NRg-2	0.683755215763493	0.68581356175722	0.653721511562968	0.674430096361227	0.017963666394071	0.0180133603772262
PRE7g7-SEC26-NRg-3	PRE7g7-SEC26-NRg-3	PRE7g7	SEC26-NRg-3	0.598939383166942	0.692846322105606	0.606421151703711	0.632735618992086	0.0521916342598195	0.0371923538093605
PRE7g7-SPP41-TRg-3	PRE7g7-SPP41-TRg-3	PRE7g7	SPP41-TRg-3	0.466497619493951	0.462254660602952	0.426095379606502	0.451615886567802	0.0222029926295753	-0.00249860764752791
PRE7g7-TAP42-NRg-1	PRE7g7-TAP42-NRg-1	PRE7g7	TAP42-NRg-1	0.730512311829872	0.693010771073172	0.555862658847715	0.659795247250253	0.091940625344948	0.0211578650437398
PRE7g7-PGA2-TRg-6	PRE7g7-PGA2-TRg-6	PRE7g7	PGA2-TRg-6	0.621319300705635	0.596332081870969	0.589382422829196	0.602344601801933	0.0167959471023172	-0.0472737888580456
PRE7g7-BRL1-TRg-1	PRE7g7-BRL1-TRg-1	PRE7g7	BRL1-TRg-1	0.384343000760587	0.431453378267359	0.349159003442162	0.388318460823369	0.0412909704899337	-0.0251721081649957
PRE7g7-FOL2-TRg-1	PRE7g7-FOL2-TRg-1	PRE7g7	FOL2-TRg-1	0.779690749181703	0.705150608069233	0.658411527190077	0.714417628147004	0.0611683796382157	0.016767653042201
PRE7g7-NAB3-NRg-5	PRE7g7-NAB3-NRg-5	PRE7g7	NAB3-NRg-5	0.691541142272029	0.720439695724426	0.704114046044051	0.705364961346835	0.014489830562547	0.0780839008191292
PRE7g7-SNF4-TRg-4	PRE7g7-SNF4-TRg-4	PRE7g7	SNF4-TRg-4	0.399272099867654	0.504451896597982	0.478573650931193	0.46076588246561	0.054804515081799	0.0385076844349161
PRE7g7-HRR25-TRg-2	PRE7g7-HRR25-TRg-2	PRE7g7	HRR25-TRg-2	0.264930965327924	0.310467902308693	0.406848659329708	0.327415842322109	0.0724609030492981	-0.117790169644256
PRE7g7-TRS23-TRg-4	PRE7g7-TRS23-TRg-4	PRE7g7	TRS23-TRg-4	0.442350101386326	0.540959948838739	0.448593405072455	0.47730115176584	0.0552184438734534	0.0633043193907434
PRE7g7-CTR86-TRg-4	PRE7g7-CTR86-TRg-4	PRE7g7	CTR86-TRg-4	0.486304767715215	0.705165081508305	0.512963626623468	0.568144491948996	0.119409610844178	-0.0560916538622561
PRE7g7-RPB5-TRg-5	PRE7g7-RPB5-TRg-5	PRE7g7	RPB5-TRg-5	0.392692027925644	0.398728598366532	0.447811355808535	0.413077327366904	0.0302315992714574	0.0530303879418784
PRE7g7-SPN1-NRg-2	PRE7g7-SPN1-NRg-2	PRE7g7	SPN1-NRg-2	0.332802545031372	0.434904511766581	0.374064519634774	0.380590525477576	0.0513628705096848	-0.0250754710035271
PRE7g7-SPN1-NRg-1	PRE7g7-SPN1-NRg-1	PRE7g7	SPN1-NRg-1	0.475879536357209	0.449342386193441	0.27952334624571	0.401581756265453	0.106535189853468	-0.00528894939037378
PRE7g7-SEC61-NRg-1	PRE7g7-SEC61-NRg-1	PRE7g7	SEC61-NRg-1	0.603894126775533	0.616714643042076	0.434635028252139	0.551747932689916	0.101625123363882	-0.0404966633627218
PRE7g7-SEC61-NRg-7	PRE7g7-SEC61-NRg-7	PRE7g7	SEC61-NRg-7	0.564665171360649	0.649374434465822	0.555691288793125	0.589910298206532	0.0516925552462006	-0.0218404775858526
PRE7g7-TUS1-TRg-3	PRE7g7-TUS1-TRg-3	PRE7g7	TUS1-TRg-3	0.580829854726972	0.691067407887527	0.53919588892377	0.603697717179423	0.0784757536946787	0.0100608008465395
PRE7g7-OLE1-NRg-2	PRE7g7-OLE1-NRg-2	PRE7g7	OLE1-NRg-2	0.413484799107681	0.306073409370472	0.438131755799779	0.385896654759311	0.0702188079993577	-0.0854326100664405
PRE7g7-AFG2-TRg-1	PRE7g7-AFG2-TRg-1	PRE7g7	AFG2-TRg-1	0.654097202319235	0.740959013005503	0.524782096266588	0.639946103863775	0.108780995690001	0.162924192561381
PRE7g7-TOA2-NRg-1	PRE7g7-TOA2-NRg-1	PRE7g7	TOA2-NRg-1	0.685216955161496	0.616333874481752	0.515936743982227	0.605829191208492	0.0851276027633115	0.11881135288275
PRE7g7-USO1-TRg-1	PRE7g7-USO1-TRg-1	PRE7g7	USO1-TRg-1	0.393196656000485	0.514928408785885	0.481232586612745	0.463119217133038	0.0628547971477335	0.0381014171841951
PRE7g7-UTP22-NRg-2	PRE7g7-UTP22-NRg-2	PRE7g7	UTP22-NRg-2	0.640263992292748	0.678676048364319	0.541302046747854	0.62008069580164	0.0708761467135884	0.0497152040899721
PRE7g7-RIB1-TRg-3	PRE7g7-RIB1-TRg-3	PRE7g7	RIB1-TRg-3	0.483388652569459	0.499763196630563	0.340174033811827	0.441108627670616	0.0877945078087537	-0.065122656833107
PRE7g7-RIB1-TRg-7	PRE7g7-RIB1-TRg-7	PRE7g7	RIB1-TRg-7	0.564336689959779	0.601142323399743	0.441724711370328	0.53573457490995	0.0834688833954491	0.0526535149890003
PRE7g7-RIB1-TRg-4	PRE7g7-RIB1-TRg-4	PRE7g7	RIB1-TRg-4	0.477773106969013	0.497832510459697	0.312956799594369	0.42952080567436	0.101444421000677	-0.0820127850465699
PRE7g7-COG1-TRg-1	PRE7g7-COG1-TRg-1	PRE7g7	COG1-TRg-1	0.286657516012316	0.466649926761188	0.274212300852913	0.342506581208805	0.10769121843862	0.0177185395456956
PRE7g7-RPL32-NRg-2	PRE7g7-RPL32-NRg-2	PRE7g7	RPL32-NRg-2	0.466214591047868	0.550720164749693	0.410738454076295	0.475891069957952	0.0704907477179499	-0.0484951299426318
PRE7g7-GLC7-NRg-3	PRE7g7-GLC7-NRg-3	PRE7g7	GLC7-NRg-3	0.567117779903873	0.525247841554062	0.528861125164705	0.54040891554088	0.0232010028077082	-0.0587547492159246
PRE7g7-GLC7-NRg-4	PRE7g7-GLC7-NRg-4	PRE7g7	GLC7-NRg-4	0.539930559703517	0.595242304288912	0.569478166917936	0.568217010303455	0.0276774305034745	0.0957347875347055
PRE7g7-HSF1-TRg-2	PRE7g7-HSF1-TRg-2	PRE7g7	HSF1-TRg-2	0.681071767945817	0.626378336939545	0.623167206343917	0.643539103743093	0.0325438704142789	0.0293791594862515
PRE7g7-DAM1-NRg-5	PRE7g7-DAM1-NRg-5	PRE7g7	DAM1-NRg-5	0.635923106203642	0.619318549536473	0.521310263474824	0.592183973071646	0.0619373866056626	-0.00952223881455361
PRE7g7-SEC18-TRg-4	PRE7g7-SEC18-TRg-4	PRE7g7	SEC18-TRg-4	0.546943743613962	0.57975963095298	0.529281094452549	0.551994823006497	0.0256155365760433	0.060371562386634
PRE7g7-SEC18-TRg-5	PRE7g7-SEC18-TRg-5	PRE7g7	SEC18-TRg-5	0.480704425810328	0.656580164715347	0.50517806009419	0.547487550206621	0.0952661461329629	0.0537568215400752
PRE7g7-PAB1-NRg-3	PRE7g7-PAB1-NRg-3	PRE7g7	PAB1-NRg-3	0.533382454316665	0.683158425817039	0.58237640542304	0.599639095185581	0.0763656385627627	0.112792508806594
PRE7g7-POP8-TRg-2	PRE7g7-POP8-TRg-2	PRE7g7	POP8-TRg-2	0.634060654432019	0.669588353332875	0.544275913515982	0.615974973760292	0.0645842146134437	0.0300032081949926
PRE7g7-PAB1-NRg-4	PRE7g7-PAB1-NRg-4	PRE7g7	PAB1-NRg-4	0.363847102609288	0.637267134240479	0.579497803016445	0.526870679955404	0.144107040027758	0.082670221732203
PRE7g7-BIG1-TRg-4	PRE7g7-BIG1-TRg-4	PRE7g7	BIG1-TRg-4	0.518501498189566	0.45609232718516	0.30675035703887	0.427114727471199	0.108809063999937	-0.0580492547327985
PRE7g7-BIG1-TRg-5	PRE7g7-BIG1-TRg-5	PRE7g7	BIG1-TRg-5	0.668621035959171	0.720351067179933	0.466219204144879	0.618397102427994	0.134304071334137	0.0867465524755571
PRE7g7-BIG1-TRg-6	PRE7g7-BIG1-TRg-6	PRE7g7	BIG1-TRg-6	0.566941015761171	0.667609112729289	0.652188017551828	0.628912715347429	0.0542201180958244	0.0808169665193093
PRE7g7-RPO41-NRg-1	PRE7g7-RPO41-NRg-1	PRE7g7	RPO41-NRg-1	0.690985307981704	0.775856677461394	0.624491351405055	0.697111112282718	0.0758683701669292	0.126644447516922
PRE7g7-RVB2-NRg-2	PRE7g7-RVB2-NRg-2	PRE7g7	RVB2-NRg-2	0.550476434484552	0.602625352812824	0.536311077586814	0.563137621628064	0.0349231301518063	-0.0621909857631869
PRE7g7-PET117-NRg-8	PRE7g7-PET117-NRg-8	PRE7g7	PET117-NRg-8	0.515741082037812	0.458166731901001	0.41860501286347	0.464170942267428	0.0488455923318968	0.027030484575561
PRE7g7-VPS45-NRg-9	PRE7g7-VPS45-NRg-9	PRE7g7	VPS45-NRg-9	0.633649744352901	0.61824270928093	0.602393314509247	0.618095256047693	0.015628736624718	0.105128003381475
PRE7g7-YCG1-NRg-1	PRE7g7-YCG1-NRg-1	PRE7g7	YCG1-NRg-1	0.531865223776529	0.667193616250215	0.574258513497848	0.591105784508197	0.0692193351438032	0.0649355516488159
PRE7g7-NOC4-NRg-1	PRE7g7-NOC4-NRg-1	PRE7g7	NOC4-NRg-1	0.607335989875906	0.64349437939403	0.506725567523977	0.585851978931304	0.0708702971616978	-0.0170810373178916
PRE7g7-NMD3-NRg-2	PRE7g7-NMD3-NRg-2	PRE7g7	NMD3-NRg-2	0.636646693186496	0.602704072424003	0.583904537038218	0.607751767549572	0.0267309404689187	-0.0485974658939642
PRE7g7-DRS1-TRg-2	PRE7g7-DRS1-TRg-2	PRE7g7	DRS1-TRg-2	0.752887843298535	0.661153489590308	0.624632028436142	0.679557787108328	0.0660789462450255	0.0412237221893916
PRE7g7-HTB1-NRg-2	PRE7g7-HTB1-NRg-2	PRE7g7	HTB1-NRg-2	0.547292411967973	0.545293628419425	0.481098080651606	0.524561373679668	0.0376535810322325	-0.0145770167738263
PRE7g7-IPI1-TRg-2	PRE7g7-IPI1-TRg-2	PRE7g7	IPI1-TRg-2	0.408437410782641	0.549596230780325	0.494442982214497	0.484158874592488	0.0711391261400539	-0.0461202556732387
PRE7g7-SEC18-NRg-1	PRE7g7-SEC18-NRg-1	PRE7g7	SEC18-NRg-1	0.264357825389708	0.289822180888427	0.139378747293547	0.231186251190561	0.0805206289039734	-0.0544135033136529
PRE7g7-SEC18-NRg-2	PRE7g7-SEC18-NRg-2	PRE7g7	SEC18-NRg-2	0.345127416896833	0.335405867455653	0.276793327120271	0.319108870490919	0.036967296884533	0.0185899118202498
PRE7g7-JIP5-NRg-2	PRE7g7-JIP5-NRg-2	PRE7g7	JIP5-NRg-2	0.686290040307192	0.660231878477066	0.656232863924289	0.667584927569516	0.0163220391264452	-0.0288217264369592
PRE7g7-YPT1-TRg-3	PRE7g7-YPT1-TRg-3	PRE7g7	YPT1-TRg-3	0.402007607685352	0.369531875012072	0.35782225693833	0.376453913211918	0.0228915326002744	0.0236387010995027
PRE7g7-YPT1-TRg-2	PRE7g7-YPT1-TRg-2	PRE7g7	YPT1-TRg-2	0.184413155470834	0.350618401867618	0.180738550799125	0.238590036045859	0.0970368061170279	0.0183643804124834
PRE7g7-CLF1-NRg-2	PRE7g7-CLF1-NRg-2	PRE7g7	CLF1-NRg-2	0.529388924666545	0.533199908424422	0.509942314574875	0.524177049221947	0.0124740391275291	-0.0202051017668873
PRE7g7-SNF2-NRg-7	PRE7g7-SNF2-NRg-7	PRE7g7	SNF2-NRg-7	0.587664733441361	0.674540229374544	0.593009083685928	0.618404682167278	0.0486881943090785	-0.063334948827468
PRE7g7-SNF2-NRg-4	PRE7g7-SNF2-NRg-4	PRE7g7	SNF2-NRg-4	0.616836870799917	0.730398052605904	0.625849476743443	0.657694800049755	0.0631239175404672	-0.074300210059009
PRE7g7-RPL25-NRg-1	PRE7g7-RPL25-NRg-1	PRE7g7	RPL25-NRg-1	0.255356874438521	0.439544832815567	0.46400013061947	0.386300612624519	0.114057934074144	-0.000452721550750934
PRE7g7-NOP56-TRg-1	PRE7g7-NOP56-TRg-1	PRE7g7	NOP56-TRg-1	0.620657026836099	0.809725464873496	0.648951975997298	0.693111489235631	0.101976789136353	0.0104178096097918
PRE7g7-NOP56-TRg-2	PRE7g7-NOP56-TRg-2	PRE7g7	NOP56-TRg-2	0.784841087130867	0.656599996085907	0.528203168961495	0.656548084059423	0.128318966960154	0.00494522569474032
PRE7g7-TRS31-TRg-1	PRE7g7-TRS31-TRg-1	PRE7g7	TRS31-TRg-1	0.417038902047222	0.37007169066154	0.479877235079633	0.422329275929465	0.0550936061453497	0.0760205884489192
PRE7g7-DBF4-TRg-2	PRE7g7-DBF4-TRg-2	PRE7g7	DBF4-TRg-2	0.42029550849488	0.408820853586037	0.43058889514947	0.419901752410129	0.0108893613801518	0.0239000495356893
PRE7g7-DBF4-TRg-1	PRE7g7-DBF4-TRg-1	PRE7g7	DBF4-TRg-1	0.460937719265686	0.48270108889682	0.586893380483258	0.510177396215255	0.0673232333305655	0.0240885422551748
PRE7g7-RPC19-TRg-4	PRE7g7-RPC19-TRg-4	PRE7g7	RPC19-TRg-4	0.558644504732546	0.770877793709189	0.572831384214849	0.634117894218861	0.118649776522397	0.0610051716537913
PRE7g7-RPC19-TRg-6	PRE7g7-RPC19-TRg-6	PRE7g7	RPC19-TRg-6	0.694054818197386	0.718984490320759	0.5891179398549	0.667385749457682	0.0689185000784087	0.106485651081418
PRE7g7-RPC19-TRg-3	PRE7g7-RPC19-TRg-3	PRE7g7	RPC19-TRg-3	0.605703562710126	0.709009404671162	0.537246548158712	0.617319838513333	0.0864686250438923	0.0965065460946057
PRE7g7-ROK1-NRg-1	PRE7g7-ROK1-NRg-1	PRE7g7	ROK1-NRg-1	0.520807718788089	0.612423815357741	0.493732861135923	0.542321465093917	0.0622014197073114	-0.0294406895806659
PRE7g7-CDC33-TRg-4	PRE7g7-CDC33-TRg-4	PRE7g7	CDC33-TRg-4	0.519171424043847	0.648376857943811	0.496134222497285	0.554560834828314	0.0820595077287193	-0.077439932339996
PRE7g7-DHR2-TRg-3	PRE7g7-DHR2-TRg-3	PRE7g7	DHR2-TRg-3	0.694446089452714	0.632406422475467	0.476234278298698	0.601028930075626	0.11243891187554	0.0476244637619853
PRE7g7-RRP42-NRg-5	PRE7g7-RRP42-NRg-5	PRE7g7	RRP42-NRg-5	0.573472469554269	0.587386109532645	0.711823500688362	0.624227359925092	0.0761788044788439	-0.00678696954022528
PRE7g7-CLF1-TRg-1	PRE7g7-CLF1-TRg-1	PRE7g7	CLF1-TRg-1	0.343016510441663	0.409467997311446	0.331876007195656	0.361453504982921	0.0419532037908672	-0.115095331160124
PRE7g7-ERG11-NA-16	PRE7g7-ERG11-NA-16	PRE7g7	ERG11-NA-16	0.379674177570372	0.547862980430026	0.381657966397793	0.436398374799397	0.0965362760097038	-0.112809054257928
PRE7g7-VAS1-NRg-4	PRE7g7-VAS1-NRg-4	PRE7g7	VAS1-NRg-4	0.495687437287475	0.691435199814152	0.436649932717723	0.541257523273117	0.133365503916507	0.0716546819625516
PRE7g7-PIK1-NRg-2	PRE7g7-PIK1-NRg-2	PRE7g7	PIK1-NRg-2	0.569930907957395	0.624297362414244	0.547934369405874	0.580720879925838	0.0393083235029036	0.0346217600220061
PRE7g7-SAR1-NRg-7	PRE7g7-SAR1-NRg-7	PRE7g7	SAR1-NRg-7	0.256639554816023	0.498215361089749	0.233232235283392	0.329362383729721	0.146698574036816	-0.185418891616395
PRE7g7-SAR1-NRg-4	PRE7g7-SAR1-NRg-4	PRE7g7	SAR1-NRg-4	0.306010455266936	0.391294874826856	0.171042720003392	0.289449350032395	0.111056092048284	-0.110611587828527
PRE7g7-RPS3-TRg-1	PRE7g7-RPS3-TRg-1	PRE7g7	RPS3-TRg-1	0.405512262909122	0.508296144033926	0.452323004932932	0.455377137291993	0.0514599586875022	0.0408342552202487
PRE7g7-YTM1-TRg-2	PRE7g7-YTM1-TRg-2	PRE7g7	YTM1-TRg-2	0.525851858217425	0.571274316861941	0.695578041582709	0.597568072220691	0.08786504144474	-0.0120242871585389
PRE7g7-SUI3-NRg-5	PRE7g7-SUI3-NRg-5	PRE7g7	SUI3-NRg-5	0.718314052764693	0.677144499673009	0.611564526348874	0.669007692928859	0.0538379147580417	0.0692237371249733
PRE7g7-SUI3-NRg-2	PRE7g7-SUI3-NRg-2	PRE7g7	SUI3-NRg-2	0.6708086429166	0.701962546557703	0.652393459100838	0.67505488285838	0.0250558680364293	0.0181190327649881
PRE7g7-RRP7-TRg-4	PRE7g7-RRP7-TRg-4	PRE7g7	RRP7-TRg-4	0.636947304978958	0.800481379458821	0.609430955748365	0.682286546728715	0.103280207357549	0.0423390887877599
PRE7g7-RRP7-TRg-6	PRE7g7-RRP7-TRg-6	PRE7g7	RRP7-TRg-6	0.452885372120362	0.581760217207556	0.458594784265901	0.49774679119794	0.0728137429278764	-0.000334370192517863
PRE7g7-NIP7-TRg-2	PRE7g7-NIP7-TRg-2	PRE7g7	NIP7-TRg-2	0.594253263391742	0.593333965601107	0.5050109462618	0.56419939175155	0.051260758253529	-0.0226957735932387
PRE7g7-MDM35-TRg-1	PRE7g7-MDM35-TRg-1	PRE7g7	MDM35-TRg-1	0.566354652575821	0.686703224883944	0.471571349665125	0.57487640904163	0.107818811826778	0.0184047347215502
PRE7g7-ALA1-NRg-1	PRE7g7-ALA1-NRg-1	PRE7g7	ALA1-NRg-1	0.633362602729224	0.620440550714392	0.658577002260639	0.637460051901418	0.0193955936084425	-0.00195779498305593
PRE7g7-DOA4-NRg-2	PRE7g7-DOA4-NRg-2	PRE7g7	DOA4-NRg-2	0.59483611516851	0.614310295014387	0.631074190835487	0.613406867006128	0.0181359220508901	-0.00469731951317709
PRE7g7-RPS13-NRg-1	PRE7g7-RPS13-NRg-1	PRE7g7	RPS13-NRg-1	0.217287285040543	0.51920855467666	0.403322820895124	0.379939553537443	0.152312823356774	-0.0348285650702846
PRE7g7-YSF3-TRg-2	PRE7g7-YSF3-TRg-2	PRE7g7	YSF3-TRg-2	0.75241257941061	0.88229666088097	0.574571761614302	0.736427000635294	0.154484003876636	0.0684066922516271
PRE7g7-RPS2-NRg-11	PRE7g7-RPS2-NRg-11	PRE7g7	RPS2-NRg-11	0.213873660985261	0.320168243164292	0.252358779596896	0.262133561248816	0.0538172306739276	-0.197809400845666
PRE7g7-SSL1-TRg-10	PRE7g7-SSL1-TRg-10	PRE7g7	SSL1-TRg-10	0.559771014534768	0.61538068523675	0.55356270068197	0.576238133484496	0.0340402748003322	-0.0129212671826878
PRE7g7-NIP7-TRg-1	PRE7g7-NIP7-TRg-1	PRE7g7	NIP7-TRg-1	0.615182617775556	0.60639955840596	0.710454580350406	0.644012252177308	0.0577080823002184	0.0214178025735708
PRE7g7-LST8-NRg-1	PRE7g7-LST8-NRg-1	PRE7g7	LST8-NRg-1	0.347383398678312	0.339023834804791	0.236893183592249	0.307766805691784	0.0615205112882655	-0.0741983910414981
PRE7g7-TAF4-TRg-3	PRE7g7-TAF4-TRg-3	PRE7g7	TAF4-TRg-3	0.160985347598268	0.297777763543158	0.233613256947763	0.230792122696396	0.0684398302442234	-0.0745537506750407
PRE7g7-HAS1-TRg-2	PRE7g7-HAS1-TRg-2	PRE7g7	HAS1-TRg-2	0.465254865276618	0.572260771476175	0.512969150849889	0.516828262534227	0.0536072340980327	0.0351337662285868
PRE7g7-GLC7-TRg-2	PRE7g7-GLC7-TRg-2	PRE7g7	GLC7-TRg-2	NA	0.0702323010749327	-0.0660566002862244	NA	NA	NA
PRE7g7-CDC45-NRg-1	PRE7g7-CDC45-NRg-1	PRE7g7	CDC45-NRg-1	0.51662280969308	0.508212503327783	0.510120726436728	0.511652013152531	0.00440930182047366	0.00938681892618165
PRE7g7-SEC22-NRg-8	PRE7g7-SEC22-NRg-8	PRE7g7	SEC22-NRg-8	0.494960481660358	0.610091743858088	0.404072085173992	0.503041436897479	0.103247282381844	0.0368983571932937
PRE7g7-YOS1-TRg-2	PRE7g7-YOS1-TRg-2	PRE7g7	YOS1-TRg-2	0.597089063102854	0.573732293051364	0.536219780112607	0.569013712088941	0.0307077540315292	0.058257201085412
PRE7g7-RBA50-TRg-3	PRE7g7-RBA50-TRg-3	PRE7g7	RBA50-TRg-3	0.762003481029558	0.694480752247973	0.542660240111016	0.666381491129516	0.112338954466894	0.00663469456194932
PRE7g7-SPP41-NRg-2	PRE7g7-SPP41-NRg-2	PRE7g7	SPP41-NRg-2	0.670711130853031	0.537481616336095	0.539944927581357	0.582712558256828	0.0762189514477846	0.0230576131628739
PRE7g7-PRP46-TRg-2	PRE7g7-PRP46-TRg-2	PRE7g7	PRP46-TRg-2	0.666291664063021	0.890173931666411	0.631292190291188	0.729252595340207	0.140456392360173	0.0921094842133667
PRE7g7-PGA2-NRg-1	PRE7g7-PGA2-NRg-1	PRE7g7	PGA2-NRg-1	0.666128246816086	0.753747099941896	0.671978969693332	0.697284772150438	0.0489852384322983	0.0559608711253102
PRE7g7-CBF5-TRg-3	PRE7g7-CBF5-TRg-3	PRE7g7	CBF5-TRg-3	0.620642156683729	0.712479170469591	0.663626701612096	0.665582676255138	0.0459497405093797	0.00646261809942106
PRE7g7-TCP1-NRg-3	PRE7g7-TCP1-NRg-3	PRE7g7	TCP1-NRg-3	0.597949157754875	0.608716012255006	0.64938564008549	0.618683603365124	0.027128261703264	0.0586894951639628
PRE7g7-TCP1-NRg-2	PRE7g7-TCP1-NRg-2	PRE7g7	TCP1-NRg-2	0.530210423605478	0.647089691944321	0.574003851445805	0.583767988998535	0.0590482398422448	0.0451361563778849
PRE7g7-ERG26-NRg-2	PRE7g7-ERG26-NRg-2	PRE7g7	ERG26-NRg-2	0.300428778467216	0.544047713056905	0.388153414030397	0.410876635184839	0.123388836234803	-0.0633393998918066
PRE7g7-ERG26-NRg-4	PRE7g7-ERG26-NRg-4	PRE7g7	ERG26-NRg-4	0.479896578810637	0.450574501164556	0.427050577869028	0.452507219281407	0.026475960858287	-0.0464513120353845
PRE7g7-MES1-TRg-5	PRE7g7-MES1-TRg-5	PRE7g7	MES1-TRg-5	0.699798603684467	0.732982288989715	0.640400448114522	0.691060446929568	0.0469053925744661	0.0474599369119323
PRE7g7-HTS1-TRg-2	PRE7g7-HTS1-TRg-2	PRE7g7	HTS1-TRg-2	0.596437883076216	0.603885026014134	0.626335038087007	0.608885982392453	0.0155633268602248	-0.000545318841840059
PRE7g7-SSS1-TRg-3	PRE7g7-SSS1-TRg-3	PRE7g7	SSS1-TRg-3	0.470803299888093	0.507484236193117	0.357777813172066	0.445355116417759	0.0780301916241039	-0.063060921636768
PRE7g7-SSS1-TRg-2	PRE7g7-SSS1-TRg-2	PRE7g7	SSS1-TRg-2	0.529342369651429	0.442222520766051	0.377132934061337	0.449565941492939	0.0763699708108016	-0.0356785733290697
PRE7g7-SYS1-TRg-7	PRE7g7-SYS1-TRg-7	PRE7g7	SYS1-TRg-7	0.408243582676401	0.636634546203734	0.423685512374509	0.489521213751548	0.127637622733624	0.0338176809735263
PRE7g7-SYS1-TRg-2	PRE7g7-SYS1-TRg-2	PRE7g7	SYS1-TRg-2	0.442706692396648	0.514580515379044	0.414189611202368	0.457158939659353	0.0517323303028138	0.0734186324141838
PRE7g7-SYS1-TRg-1	PRE7g7-SYS1-TRg-1	PRE7g7	SYS1-TRg-1	0.419560009262002	0.554677122880861	0.340878509864106	0.43837188066899	0.108133605374771	0.0607377059708322
PRE7g7-BFR2-TRg-1	PRE7g7-BFR2-TRg-1	PRE7g7	BFR2-TRg-1	0.58775072817259	0.570866229686237	0.465936553323522	0.541517837060783	0.0659974954889441	-0.0296150302758921
PRE7g7-EOS1-TRg-3	PRE7g7-EOS1-TRg-3	PRE7g7	EOS1-TRg-3	0.433666899263423	0.338734561196179	0.295398097726339	0.35593318606198	0.070720646862011	-0.177673670012308
PRE7g7-TAF4-NRg-1	PRE7g7-TAF4-NRg-1	PRE7g7	TAF4-NRg-1	0.404877493118542	0.479714216534683	0.440466425581839	0.441686045078355	0.0374332659101928	0.0498659902662407
PRE7g7-ARL3-NRg-8	PRE7g7-ARL3-NRg-8	PRE7g7	ARL3-NRg-8	0.658796502362121	0.650847830875065	0.506863730337922	0.605502687858369	0.0855162458258242	0.0362188824867833
PRE7g7-RPN5-NRg-1	PRE7g7-RPN5-NRg-1	PRE7g7	RPN5-NRg-1	0.628747304272394	0.785464243855897	0.610764589230698	0.67499204578633	0.0960933110045076	0.0695649713243662
PRE7g7-TIM9-NRg-2	PRE7g7-TIM9-NRg-2	PRE7g7	TIM9-NRg-2	0.653262092929365	0.664635308872697	0.573830677764682	0.630576026522248	0.0494708344829229	0.00823484883906778
PRE7g7-NUP57-NRg-3	PRE7g7-NUP57-NRg-3	PRE7g7	NUP57-NRg-3	0.62259676735897	0.663547487898107	0.419454651266173	0.568532968841083	0.130719160632223	0.108628765278032
PRE7g7-VPS4-TRg-1	PRE7g7-VPS4-TRg-1	PRE7g7	VPS4-TRg-1	0.625369244714223	0.679643011204097	0.459762427438572	0.588258227785631	0.114541645100691	0.083481129299698
PRE7g7-CDC3-TRg-4	PRE7g7-CDC3-TRg-4	PRE7g7	CDC3-TRg-4	0.644462554734725	0.541709294168315	0.444467228164129	0.54354635902239	0.100010318307554	-0.0532438533109505
PRE7g7-BBP1-NRg-1	PRE7g7-BBP1-NRg-1	PRE7g7	BBP1-NRg-1	0.523188619599414	0.491214616706395	0.485742288046229	0.500048508117346	0.0202258538705569	-0.066808745837688
PRE7g7-BBP1-NRg-2	PRE7g7-BBP1-NRg-2	PRE7g7	BBP1-NRg-2	0.363948261871498	0.449305516960446	0.28037269400698	0.364542157612975	0.0844679773752788	-0.116754743294527
PRE7g7-USE1-NRg-3	PRE7g7-USE1-NRg-3	PRE7g7	USE1-NRg-3	0.461184413534615	0.443159682321697	0.478276836556645	0.460873644137652	0.0175606396126062	-0.0664504615268403
PRE7g7-CCT7-TRg-1	PRE7g7-CCT7-TRg-1	PRE7g7	CCT7-TRg-1	0.668353950394769	0.708624018534792	0.635735365071464	0.670904444667008	0.0365111998802945	-0.0240377020527566
PRE7g7-SAH1-TRg-3	PRE7g7-SAH1-TRg-3	PRE7g7	SAH1-TRg-3	0.589913539307504	0.578264157089788	0.445308635390591	0.537828777262628	0.0803362279144971	-0.0773882671595798
PRE7g7-CHS2-TRg-1	PRE7g7-CHS2-TRg-1	PRE7g7	CHS2-TRg-1	0.668622989804115	0.652584292128874	0.476159517797949	0.599122266576979	0.106790393511077	-0.0230745629932183
PRE7g7-DPM1-TRg-2	PRE7g7-DPM1-TRg-2	PRE7g7	DPM1-TRg-2	0.653265615785222	0.666887256001335	0.569935372575311	0.630029414787289	0.0524867383495637	-0.0286160543525726
PRE7g7-BBP1-TRg-1	PRE7g7-BBP1-TRg-1	PRE7g7	BBP1-TRg-1	0.301365719320774	0.365315041675201	0.234720103872725	0.300466954956233	0.065302107760358	-0.0585946043252732
PRE7g7-NRD1-TRg-4	PRE7g7-NRD1-TRg-4	PRE7g7	NRD1-TRg-4	0.662136471995597	0.67407763053129	0.650149618307302	0.662121240278063	0.0119640133839669	0.168605889343007
PRE7g7-RPB3-NRg-1	PRE7g7-RPB3-NRg-1	PRE7g7	RPB3-NRg-1	0.292282649779688	0.363596065674834	0.446862029953378	0.3675802484693	0.0773666690385809	-0.0410859139369577
PRE7g7-PHO85-NRg-6	PRE7g7-PHO85-NRg-6	PRE7g7	PHO85-NRg-6	0.547638608260334	0.63134318700336	0.452013160275731	0.543664985179809	0.0897310251909706	0.0318227420519867
PRE7g7-SNF6-TRg-6	PRE7g7-SNF6-TRg-6	PRE7g7	SNF6-TRg-6	0.504617899330707	0.614289048686899	0.510086967448013	0.542997971821873	0.061800411867149	-0.0488634211202887
PRE7g7-PRP38-NRg-2	PRE7g7-PRP38-NRg-2	PRE7g7	PRP38-NRg-2	0.488924956123641	0.576804504314448	0.516112315124587	0.527280591854225	0.0449916831357466	0.0737852087776333
PRE7g7-OAR1-NRg-3	PRE7g7-OAR1-NRg-3	PRE7g7	OAR1-NRg-3	0.709742691438712	0.725378322724266	0.75722883733425	0.730783283832409	0.0242000767857971	0.125074486263613
PRE7g7-ROX3-NRg-1	PRE7g7-ROX3-NRg-1	PRE7g7	ROX3-NRg-1	0.578959056527848	0.665821309868447	0.487703379619724	0.57749458200534	0.0890679952802494	-0.0863461687891478
PRE7g7-YPP1-TRg-6	PRE7g7-YPP1-TRg-6	PRE7g7	YPP1-TRg-6	0.456086160911016	0.611809102280612	0.637610224261271	0.568501829150967	0.0982058365029346	0.0627617828802175
PRE7g7-CBF2-NRg-8	PRE7g7-CBF2-NRg-8	PRE7g7	CBF2-NRg-8	0.655872768910081	0.580668139293852	0.613595219344109	0.616712042516014	0.0376990718578357	-0.0751687112234384
PRE7g7-SPT6-TRg-5	PRE7g7-SPT6-TRg-5	PRE7g7	SPT6-TRg-5	0.492415165645499	0.502218014439674	0.364323373960806	0.452985518015326	0.076939949326593	-0.042933839806368
PRE7g7-SEC10-NRg-1	PRE7g7-SEC10-NRg-1	PRE7g7	SEC10-NRg-1	0.365998974930498	0.474252826177852	0.380602442630688	0.406951414579679	0.0587403210711996	0.00946746378084556
PRE7g7-NSL1-NRg-3	PRE7g7-NSL1-NRg-3	PRE7g7	NSL1-NRg-3	0.268670385949634	0.257394090862794	0.211271011607462	0.245778496139963	0.0304115697439639	-0.0499164435041123
PRE7g7-NRD1-NRg-8	PRE7g7-NRD1-NRg-8	PRE7g7	NRD1-NRg-8	0.676054345075898	0.558467421984784	0.566254422565568	0.600258729875417	0.0657562986125733	0.04854172464869
PRE7g7-RPB3-TRg-1	PRE7g7-RPB3-TRg-1	PRE7g7	RPB3-TRg-1	0.378241334744514	0.425752105368169	0.325471053283705	0.376488164465463	0.0501635082137633	-0.107291581468849
PRE7g7-NRD1-NRg-4	PRE7g7-NRD1-NRg-4	PRE7g7	NRD1-NRg-4	0.601177385445206	0.594197978025042	0.550728433744249	0.582034599071499	0.027335599913062	0.0199794223223106
PRE7g7-RVB1-TRg-2	PRE7g7-RVB1-TRg-2	PRE7g7	RVB1-TRg-2	0.45385709088029	0.312969033786561	0.425804842693973	0.397543655786941	0.0745746751381267	-0.0129211617080563
PRE7g7-TIF5-NRg-8	PRE7g7-TIF5-NRg-8	PRE7g7	TIF5-NRg-8	0.404772274690438	0.613942096042712	0.542473860124392	0.520396076952514	0.106318271823209	0.0692273396649341
PRE7g7-EOS1-NRg-1	PRE7g7-EOS1-NRg-1	PRE7g7	EOS1-NRg-1	0.398678063590178	0.355363106166271	0.332734786130662	0.36225865196237	0.0335080643188358	-0.103247112434879
PRE7g7-ERG25-NA-26	PRE7g7-ERG25-NA-26	PRE7g7	ERG25-NA-26	0.536459839804744	0.510211043976478	0.391420030177334	0.479363637986185	0.0772839468223273	-0.0374706115660752
PRE7g7-MSL5-NRg-4	PRE7g7-MSL5-NRg-4	PRE7g7	MSL5-NRg-4	0.845627071968819	0.899334646973622	0.580419782285861	0.7751271670761	0.170746449954648	0.065734191972612
PRE7g7-SEC24-TRg-2	PRE7g7-SEC24-TRg-2	PRE7g7	SEC24-TRg-2	0.202387784894499	0.445753696305124	0.235223648537549	0.294455043245724	0.132053058648741	-0.0337556001684163
PRE7g7-RPL30-NRg-5	PRE7g7-RPL30-NRg-5	PRE7g7	RPL30-NRg-5	0.427358293251414	0.562796829059414	0.312084731460795	0.434079951257208	0.125491133094474	-0.0112142531200056
PRE7g7-SNU71-NRg-3	PRE7g7-SNU71-NRg-3	PRE7g7	SNU71-NRg-3	0.75094784701787	0.746480954792279	0.652432759603358	0.716620520471169	0.0556330815743314	0.0668495021813483
PRE7g7-CDC33-NRg-1	PRE7g7-CDC33-NRg-1	PRE7g7	CDC33-NRg-1	0.633739789308428	0.534007504159771	0.474969487323088	0.547572260263762	0.0802496364742518	-0.0284704530604133
PRE7g7-RPN6-TRg-4	PRE7g7-RPN6-TRg-4	PRE7g7	RPN6-TRg-4	0.623748052775726	0.775293444101599	0.535146127202287	0.644729208026537	0.121440685563894	0.0606489177092632
PRE7g7-NAB2-TRg-4	PRE7g7-NAB2-TRg-4	PRE7g7	NAB2-TRg-4	0.648973229333795	0.566919919576167	0.457322979652658	0.557738709520873	0.0961544357493202	0.0768105861353772
PRE7g7-NAB2-TRg-6	PRE7g7-NAB2-TRg-6	PRE7g7	NAB2-TRg-6	0.650343603137922	0.607936646130195	0.61196823153808	0.623416160268732	0.023406811077769	0.0402640882183619
PRE7g7-YTM1-NRg-1	PRE7g7-YTM1-NRg-1	PRE7g7	YTM1-NRg-1	0.563984794323801	0.767658611800872	0.637502381868607	0.656381929331093	0.103141087669813	0.0356397072056469
PRE7g7-OLE1-TRg-8	PRE7g7-OLE1-TRg-8	PRE7g7	OLE1-TRg-8	0.428179139063319	0.530054106291866	0.294481086416728	0.417571443923971	0.118144209847119	-0.102994603213902
PRE7g7-OLE1-TRg-1	PRE7g7-OLE1-TRg-1	PRE7g7	OLE1-TRg-1	0.412059945118834	0.628314203595721	0.411521376639337	0.483965175117964	0.125010215705981	-0.0880608063122071
PRE7g7-UTP7-TRg-4	PRE7g7-UTP7-TRg-4	PRE7g7	UTP7-TRg-4	0.408701153599387	0.53651790587301	0.464813907692569	0.470010989054988	0.0640666666954032	-0.0906439021098026
PRE7g7-ACT1-NRg-6	PRE7g7-ACT1-NRg-6	PRE7g7	ACT1-NRg-6	0.252151111605466	0.514448701217524	0.269721319414444	0.345440377412478	0.146628913203216	-0.121156324114044
PRE7g7-RPL18A-NRg-3	PRE7g7-RPL18A-NRg-3	PRE7g7	RPL18A-NRg-3	0.518183530691509	0.436575786836344	0.315718917496181	0.423492745008011	0.101864392143157	-0.0419590728365127
PRE7g7-BRX1-NRg-1	PRE7g7-BRX1-NRg-1	PRE7g7	BRX1-NRg-1	0.639545148514319	0.599857496812425	0.49380001038229	0.577734218569678	0.0753491267529728	-0.000447224231240884
PRE7g7-NAF1-TRg-8	PRE7g7-NAF1-TRg-8	PRE7g7	NAF1-TRg-8	0.623779096682067	0.657346611271689	0.672738104405468	0.651287937453075	0.0250355098938547	0.00179702074398569
PRE7g7-NAF1-TRg-6	PRE7g7-NAF1-TRg-6	PRE7g7	NAF1-TRg-6	0.622890320676365	0.630611798472052	0.659715685896942	0.637739268348453	0.0194197708801228	0.0226586717064974
PRE7g7-NAF1-TRg-4	PRE7g7-NAF1-TRg-4	PRE7g7	NAF1-TRg-4	0.568980404990772	0.724234421463814	0.446683219664592	0.579966015373059	0.139101330445297	-0.039006241841843
PRE7g7-CDC8-TRg-2	PRE7g7-CDC8-TRg-2	PRE7g7	CDC8-TRg-2	0.712726214047973	0.792523587263827	0.525582158368531	0.67694398656011	0.137020828592446	0.0218848041932763
PRE7g7-NSE4-TRg-1	PRE7g7-NSE4-TRg-1	PRE7g7	NSE4-TRg-1	0.585828623610148	0.655140699706918	0.571235750206866	0.60406835784131	0.0448277376885022	0.0593042247556342
PRE7g7-PAB1-NRg-2	PRE7g7-PAB1-NRg-2	PRE7g7	PAB1-NRg-2	0.542413290570401	0.463982765497235	0.445630788412315	0.484008948159984	0.0514052446256826	0.0458120117056152
PRE7g7-PRP43-TRg-4	PRE7g7-PRP43-TRg-4	PRE7g7	PRP43-TRg-4	0.522838613227584	0.525766289271213	0.37013315442669	0.472912685641829	0.0890217212221655	0.0137682244510899
PRE7g7-SEC2-NRg-3	PRE7g7-SEC2-NRg-3	PRE7g7	SEC2-NRg-3	0.401969170906733	0.551777688424318	0.39308889201923	0.448945250450094	0.0891661234049792	-0.105705420989234
PRE7g7-SEC2-NRg-6	PRE7g7-SEC2-NRg-6	PRE7g7	SEC2-NRg-6	0.617183341723593	0.672030200413742	0.448459112391716	0.57922421817635	0.116519007656237	-0.00275963583929295
PRE7g7-MPP10-NRg-5	PRE7g7-MPP10-NRg-5	PRE7g7	MPP10-NRg-5	0.629781192884851	0.656824409928598	0.541576605821775	0.609394069545075	0.0602680693768649	0.0120340205512648
PRE7g7-YDR355C-TRg-2	PRE7g7-YDR355C-TRg-2	PRE7g7	YDR355C-TRg-2	0.534943802454964	0.463704022201398	0.516416605645246	0.505021476767203	0.0369616462600695	-0.00829850742465688
PRE7g7-YLR339C-TRg-9	PRE7g7-YLR339C-TRg-9	PRE7g7	YLR339C-TRg-9	0.341034002934896	0.56162824507095	0.364002374180613	0.422221540728819	0.121274722968436	-0.0520579117172323
PRE7g7-SNM1-TRg-2	PRE7g7-SNM1-TRg-2	PRE7g7	SNM1-TRg-2	0.661838852379767	0.703123652082781	0.562455995470289	0.642472833310945	0.0723058049200958	0.0422045114712002
PRE7g7-ALR1-NRg-4	PRE7g7-ALR1-NRg-4	PRE7g7	ALR1-NRg-4	0.38137417841929	0.470416468357867	0.23948130276669	0.363757316514616	0.116471146831232	-0.07940786578249
PRE7g7-ALR1-NRg-1	PRE7g7-ALR1-NRg-1	PRE7g7	ALR1-NRg-1	0.490451123390148	0.50562457358902	0.526554413357538	0.507543370112235	0.0181279679415673	0.0409019444621853
PRE7g7-ALR1-NRg-3	PRE7g7-ALR1-NRg-3	PRE7g7	ALR1-NRg-3	0.446350497963688	0.503206081561544	0.418079520217095	0.455878699914109	0.0433557705027667	-0.0439255977302585
PRE7g7-RPL10-TRg-1	PRE7g7-RPL10-TRg-1	PRE7g7	RPL10-TRg-1	0.580007866318759	0.773412761448555	0.666970902629049	0.673463843465455	0.0968657941461827	0.0787976602180815
PRE7g7-RPL28-TRg-2	PRE7g7-RPL28-TRg-2	PRE7g7	RPL28-TRg-2	0.536050294604875	0.578780393581275	0.402881874535023	0.505904187573724	0.0917423734024597	-0.0762934503840869
PRE7g7-UTP25-TRg-1	PRE7g7-UTP25-TRg-1	PRE7g7	UTP25-TRg-1	0.48566573451478	0.660573575603566	0.640369701118504	0.59553633707895	0.095685480178094	-0.00160084681702144
PRE7g7-POB3-TRg-1	PRE7g7-POB3-TRg-1	PRE7g7	POB3-TRg-1	0.50861895597635	0.802751533075919	0.522826250104299	0.611398913052189	0.165868413792587	0.0973308824938497
PRE7g7-POB3-TRg-3	PRE7g7-POB3-TRg-3	PRE7g7	POB3-TRg-3	0.524992162155931	0.559297647733951	0.485738533380245	0.523342781090042	0.0368072841914587	0.116495312809663
PRE7g7-POB3-TRg-2	PRE7g7-POB3-TRg-2	PRE7g7	POB3-TRg-2	0.660484161878343	0.640217179262148	0.690886075026317	0.663862472055603	0.0255028230639354	0.111051960488499
PRE7g7-MED11-TRg-1	PRE7g7-MED11-TRg-1	PRE7g7	MED11-TRg-1	0.582424589129913	0.57555779942898	0.57794073688808	0.578641041815658	0.00348654850000736	0.0576116577176924
PRE7g7-ISA1-TRg-15	PRE7g7-ISA1-TRg-15	PRE7g7	ISA1-TRg-15	0.212784277475137	0.12229105223791	0.130817507329831	0.155297612347626	0.0499671152831598	-0.0608453489366637
PRE7g7-RRP1-NRg-1	PRE7g7-RRP1-NRg-1	PRE7g7	RRP1-NRg-1	0.558500110383158	0.607636452175086	0.581819758768155	0.5826521071088	0.0245787433363349	-0.0228811918129178
PRE7g7-MES1-NRg-1	PRE7g7-MES1-NRg-1	PRE7g7	MES1-NRg-1	0.544178164875986	0.48722478045986	0.389322683946409	0.473575209760752	0.0783248879902495	0.0137765432884809
PRE7g7-SEC13-NRg-5	PRE7g7-SEC13-NRg-5	PRE7g7	SEC13-NRg-5	0.214195475001722	0.409669620728755	0.264503463711985	0.296122853147487	0.101500614545597	0.048224967244194
PRE7g7-MCM2-NRg-2	PRE7g7-MCM2-NRg-2	PRE7g7	MCM2-NRg-2	0.639961076925012	0.584943758831449	0.410645216109164	0.545183350621875	0.11971678475123	-0.0957420685489648
PRE7g7-ALA1-TRg-4	PRE7g7-ALA1-TRg-4	PRE7g7	ALA1-TRg-4	0.341248034659725	0.542786140823858	0.470435514499173	0.451489896660918	0.102096054701008	-0.0419057725748599
PRE7g7-MTG2-TRg-5	PRE7g7-MTG2-TRg-5	PRE7g7	MTG2-TRg-5	0.582943787443578	0.662371521552971	0.535384598531837	0.593566635842795	0.0641564753994359	0.0652402862807161
PRE7g7-TIF35-NRg-3	PRE7g7-TIF35-NRg-3	PRE7g7	TIF35-NRg-3	0.78071865870262	0.660724225910839	0.726135858524951	0.722526247712803	0.0600785980438679	0.133770921240334
PRE7g7-NSE1-TRg-3	PRE7g7-NSE1-TRg-3	PRE7g7	NSE1-TRg-3	0.617212824789775	0.725188150054552	0.661517602938178	0.667972859260835	0.0542763343194063	-0.0021457130294873
PRE7g7-NSE1-TRg-4	PRE7g7-NSE1-TRg-4	PRE7g7	NSE1-TRg-4	0.664327865146042	0.738632339701281	0.60083191900639	0.667930707951238	0.0689708224043431	0.0637680961392412
PRE7g7-MOB2-NRg-6	PRE7g7-MOB2-NRg-6	PRE7g7	MOB2-NRg-6	0.545897161808302	0.642239320162131	0.450877254788215	0.546337912252883	0.095681794045464	0.110567176401656
PRE7g7-VRG4-NRg-3	PRE7g7-VRG4-NRg-3	PRE7g7	VRG4-NRg-3	0.495169107443714	0.427644908865941	0.286798352112995	0.40320412280755	0.106313719418698	-0.1365921834438
PRE7g7-PRP9-TRg-3	PRE7g7-PRP9-TRg-3	PRE7g7	PRP9-TRg-3	0.408999318173276	0.456387505236001	0.375126605109866	0.413504476173048	0.0408173469101021	-0.0853393136578844
PRE7g7-HYM1-TRg-5	PRE7g7-HYM1-TRg-5	PRE7g7	HYM1-TRg-5	0.417386258680887	0.547027576115607	0.275716630014927	0.413376821603807	0.13569990441326	0.0231231579752485
PRE7g7-POP1-TRg-5	PRE7g7-POP1-TRg-5	PRE7g7	POP1-TRg-5	0.587348741553765	0.651607833688564	0.599020336716676	0.612658970653002	0.0342318124298727	0.043742928948968
PRE7g7-POP1-TRg-9	PRE7g7-POP1-TRg-9	PRE7g7	POP1-TRg-9	0.716771799569955	0.529459379493771	0.517852956188701	0.588028045084142	0.111646285226207	7.38835141396166e-05
PRE7g7-RPL17A-TRg-1	PRE7g7-RPL17A-TRg-1	PRE7g7	RPL17A-TRg-1	0.584437723768146	0.676011207194614	0.50408247014908	0.588177133703947	0.0860253453670432	-0.0376867342150364
PRE7g7-SLD2-TRg-1	PRE7g7-SLD2-TRg-1	PRE7g7	SLD2-TRg-1	0.546186911403447	0.454268434690294	0.504725941966415	0.501727096020052	0.046032558022275	0.0324548353523011
PRE7g7-CDC48-NRg-7	PRE7g7-CDC48-NRg-7	PRE7g7	CDC48-NRg-7	0.650333064163161	0.65780936515324	0.597539802423592	0.635227410579998	0.0328517979041732	0.0275625357612179
PRE7g7-FHL1-NRg-2	PRE7g7-FHL1-NRg-2	PRE7g7	FHL1-NRg-2	0.611385580404683	0.662406799637643	0.585580780003893	0.61979105334874	0.0390966533702222	0.0155037242046359
PRE7g7-BET3-NRg-7	PRE7g7-BET3-NRg-7	PRE7g7	BET3-NRg-7	0.637407529486151	0.539468310284357	0.647167947469039	0.608014595746516	0.0595630873762853	0.00338680562306815
PRE7g7-MAK21-TRg-1	PRE7g7-MAK21-TRg-1	PRE7g7	MAK21-TRg-1	0.66272990344871	0.68632201471025	0.601343103265164	0.650131673808041	0.0438678742379566	0.0679539605298358
PRE7g7-BRN1-TRg-4	PRE7g7-BRN1-TRg-4	PRE7g7	BRN1-TRg-4	0.365846334616392	0.390822518551143	0.36187294481236	0.372847265993299	0.0156932863040987	0.00424195822053242
PRE7g7-FBA1-NRg-3	PRE7g7-FBA1-NRg-3	PRE7g7	FBA1-NRg-3	0.608591935602896	0.531248945267389	0.626946249139897	0.588929043336727	0.050788438559578	-0.0381206615759503
PRE7g7-CDC42-TRg-6	PRE7g7-CDC42-TRg-6	PRE7g7	CDC42-TRg-6	NA	NA	NA	NA	NA	NA
PRE7g7-CDC42-TRg-7	PRE7g7-CDC42-TRg-7	PRE7g7	CDC42-TRg-7	0.377897983899226	0.457966330755998	0.39934724731141	0.411737187322211	0.0414471712206938	-0.0795791535513671
PRE7g7-COG4-NRg-1	PRE7g7-COG4-NRg-1	PRE7g7	COG4-NRg-1	0.632868930467067	0.5687597646349	0.611530312719049	0.604386335940339	0.0326461879717242	0.0606310044042994
PRE7g7-ATP3-NRg-3	PRE7g7-ATP3-NRg-3	PRE7g7	ATP3-NRg-3	0.70007880177165	0.754322855295208	0.579260803441573	0.677887486836144	0.0896159658974128	0.0385932662611124
PRE7g7-ATP3-NRg-2	PRE7g7-ATP3-NRg-2	PRE7g7	ATP3-NRg-2	0.659925880322962	0.77181102016797	0.64901332841134	0.693583409634091	0.0679664640443078	0.0665350430357038
PRE7g7-SMP3-TRg-5	PRE7g7-SMP3-TRg-5	PRE7g7	SMP3-TRg-5	0.536885137273268	0.637352449883827	0.60978464878033	0.594674078645808	0.0519101841948154	-0.0671891327709372
PRE7g7-CFT2-NRg-2	PRE7g7-CFT2-NRg-2	PRE7g7	CFT2-NRg-2	0.384149560106808	0.561763839810768	0.500078451143626	0.481997283687067	0.0901770733120853	0.0101446092242413
PRE7g7-FAS2-TRg-5	PRE7g7-FAS2-TRg-5	PRE7g7	FAS2-TRg-5	0.560769829353201	0.582609409467362	0.469183393288971	0.537520877369844	0.0601809821519097	0.00980270175380216
PRE7g7-DBP2-NRg-3	PRE7g7-DBP2-NRg-3	PRE7g7	DBP2-NRg-3	0.632972731957627	0.644860076764732	0.594648837445347	0.624160548722568	0.0262399136531224	-0.0262216733187355
PRE7g7-DBP2-NRg-2	PRE7g7-DBP2-NRg-2	PRE7g7	DBP2-NRg-2	0.65765302863023	0.680895299761406	0.581310802486799	0.639953043626145	0.052098321721699	0.036448448618059
PRE7g7-MPS2-NRg-4	PRE7g7-MPS2-NRg-4	PRE7g7	MPS2-NRg-4	0.497681527940351	0.477062633573702	0.405379153676896	0.460041105063649	0.0484482342122149	-0.0593607958492028
PRE7g7-ARC35-TRg-2	PRE7g7-ARC35-TRg-2	PRE7g7	ARC35-TRg-2	0.430701994041904	0.388457590676727	0.395154453532056	0.404771346083562	0.0227048644717461	-0.00929266103724607
PRE7g7-ARC35-TRg-5	PRE7g7-ARC35-TRg-5	PRE7g7	ARC35-TRg-5	NA	-0.108994408492434	-0.0790395637495551	NA	NA	NA
PRE7g7-MRD1-TRg-1	PRE7g7-MRD1-TRg-1	PRE7g7	MRD1-TRg-1	0.631873732389806	0.484907064679754	0.351555405852359	0.489445400973973	0.140214258976854	-0.041699331287419
PRE7g7-RLP7-TRg-1	PRE7g7-RLP7-TRg-1	PRE7g7	RLP7-TRg-1	0.579488573235557	0.766236554030782	0.468689995875987	0.604805041047442	0.150380122437421	0.0345610630620619
PRE7g7-SPC34-TRg-1	PRE7g7-SPC34-TRg-1	PRE7g7	SPC34-TRg-1	0.380880254715426	0.493985015465986	0.441836115690175	0.438900461957196	0.0566094980832751	-0.0773149785110179
PRE7g7-CDC45-TRg-2	PRE7g7-CDC45-TRg-2	PRE7g7	CDC45-TRg-2	0.543780416622043	0.63692751471228	0.672171465243815	0.617626465526046	0.066335987339578	0.00165239225849267
PRE7g7-GCD6-TRg-3	PRE7g7-GCD6-TRg-3	PRE7g7	GCD6-TRg-3	0.714658794307204	0.665715323913971	0.495099899109104	0.62515800577676	0.115261438287116	0.0666007712926712
PRE7g7-GCD6-TRg-4	PRE7g7-GCD6-TRg-4	PRE7g7	GCD6-TRg-4	0.463666303185784	0.633234549708797	0.458253265100209	0.518384705998263	0.0994996994748203	-0.0563959942197159
PRE7g7-YPT6-NRg-2	PRE7g7-YPT6-NRg-2	PRE7g7	YPT6-NRg-2	0.343171340063319	0.303606226746728	0.378260609738322	0.34167939218279	0.0373495469359747	0.0487549587705318
PRE7g7-RPS13-TRg-2	PRE7g7-RPS13-TRg-2	PRE7g7	RPS13-TRg-2	0.37988783296353	0.584773732393368	0.396194069616497	0.453618544991132	0.113875966407897	-0.0722786926325787
PRE7g7-IPI3-TRg-3	PRE7g7-IPI3-TRg-3	PRE7g7	IPI3-TRg-3	0.632174604199951	0.690341407894597	0.574949957914979	0.632488656669842	0.0576963660364761	-0.0206200517969271
PRE7g7-TIF5-NRg-9	PRE7g7-TIF5-NRg-9	PRE7g7	TIF5-NRg-9	0.356777196474308	0.428088965574678	0.460245721826563	0.415037294625183	0.0529546364407592	0.00549306795219417
PRE7g7-TIF5-NRg-7	PRE7g7-TIF5-NRg-7	PRE7g7	TIF5-NRg-7	0.645737051281371	0.569252879535091	0.636718369911474	0.617236100242645	0.0417986393978959	0.0425114613635506
PRE7g7-TIF5-NRg-6	PRE7g7-TIF5-NRg-6	PRE7g7	TIF5-NRg-6	0.503807585397562	0.449902088082982	0.585893205015765	0.51320095949877	0.0684804539917079	0.0419629897136882
PRE7g7-NAB3-TRg-3	PRE7g7-NAB3-TRg-3	PRE7g7	NAB3-TRg-3	0.351918032039046	0.576645902399938	0.395398989429489	0.441320974622825	0.119194276172592	0.0562923701183908
PRE7g7-GCD2-TRg-1	PRE7g7-GCD2-TRg-1	PRE7g7	GCD2-TRg-1	0.611532907057491	0.637229942544723	0.465554263412408	0.571439037671541	0.0925946730278728	0.0778758649625013
PRE7g7-UBA1-TRg-2	PRE7g7-UBA1-TRg-2	PRE7g7	UBA1-TRg-2	0.558303499195003	0.711572753985171	0.601327908882827	0.623734720687667	0.0790532417262347	0.0815487051329092
PRE7g7-SLD3-TRg-6	PRE7g7-SLD3-TRg-6	PRE7g7	SLD3-TRg-6	0.553054684917304	0.5290974254743	0.483081781644054	0.521744630678553	0.0355612076791995	0.0880703389556664
PRE7g7-LCB1-TRg-5	PRE7g7-LCB1-TRg-5	PRE7g7	LCB1-TRg-5	0.565245211223994	0.796792692271926	0.597297455211269	0.65311178623573	0.125459111489328	0.00288426847671508
PRE7g7-TOA2-TRg-6	PRE7g7-TOA2-TRg-6	PRE7g7	TOA2-TRg-6	0.64479026534708	0.678117717878552	0.363176870915733	0.562028284713788	0.173014720039	0.0955747705699317
PRE7g7-TOA2-TRg-1	PRE7g7-TOA2-TRg-1	PRE7g7	TOA2-TRg-1	0.542244426303452	0.582964545087256	0.536769124665792	0.5539926986855	0.0252392679163054	0.00300298232053386
PRE7g7-TOA2-TRg-3	PRE7g7-TOA2-TRg-3	PRE7g7	TOA2-TRg-3	0.53204371620552	0.397097412479109	0.442537895003086	0.457226341229238	0.0686617729290403	-0.0652000416532491
PRE7g7-LSM2-TRg-1	PRE7g7-LSM2-TRg-1	PRE7g7	LSM2-TRg-1	0.565887007434949	0.619427422603226	0.580414944973003	0.588576458337059	0.0276875737360934	-0.0474468289347074
PRE7g7-YML6-TRg-13	PRE7g7-YML6-TRg-13	PRE7g7	YML6-TRg-13	0.716238923645448	0.592554754571683	0.484691177782709	0.59782828533328	0.115863916939439	-0.0364165872246919
PRE7g7-YML6-TRg-12	PRE7g7-YML6-TRg-12	PRE7g7	YML6-TRg-12	0.486507940595583	0.57894669821599	0.651524595957857	0.57232641158981	0.0827072867587706	-0.0818716873765055
PRE7g7-UTP15-NRg-1	PRE7g7-UTP15-NRg-1	PRE7g7	UTP15-NRg-1	0.410840177597894	0.682022280803739	0.315305494032784	0.469389317478139	0.190240116065043	-0.0405289387072974
PRE7g7-TIF6-NRg-8	PRE7g7-TIF6-NRg-8	PRE7g7	TIF6-NRg-8	0.702798041260049	0.716462442192928	0.573460756134821	0.664240413195933	0.0789138046561775	0.0625405780647889
PRE7g7-SUP35-NRg-1	PRE7g7-SUP35-NRg-1	PRE7g7	SUP35-NRg-1	0.447547680042851	0.660988938435968	0.500540755229614	0.536359124569478	0.11113734468096	0.0259856384518021
PRE7g7-MPP10-NRg-1	PRE7g7-MPP10-NRg-1	PRE7g7	MPP10-NRg-1	0.574111479510262	0.647013769187452	0.545291940065705	0.588805729587806	0.0524287456360971	-0.00930510651776129
PRE7g7-SWI3-TRg-7	PRE7g7-SWI3-TRg-7	PRE7g7	SWI3-TRg-7	0.618053618872517	0.615856228712211	0.445129858482607	0.559679902022445	0.099209331653395	-0.0525517029543968
PRE7g7-SSN3-NRg-2	PRE7g7-SSN3-NRg-2	PRE7g7	SSN3-NRg-2	0.558766315327877	0.642931769978998	0.430831081058867	0.544176388788581	0.106800398067681	-0.101175237715834
PRE7g7-SEC13-NRg-7	PRE7g7-SEC13-NRg-7	PRE7g7	SEC13-NRg-7	0.296169462850079	0.380743907304162	0.280581716266769	0.319165028807003	0.0538953909774508	-0.0797775621419294
PRE7g7-RPS15-NRg-3	PRE7g7-RPS15-NRg-3	PRE7g7	RPS15-NRg-3	0.25586630282871	0.3615024850841	0.281724581169527	0.299697789694112	0.0550638531059593	-0.109116165775712
PRE7g7-RPL3-TRg-2	PRE7g7-RPL3-TRg-2	PRE7g7	RPL3-TRg-2	0.605693805964922	0.727679970550833	0.414428827428792	0.582600867981516	0.1578972213351	-0.01024908537562
PRE7g7-FBA1-NRg-2	PRE7g7-FBA1-NRg-2	PRE7g7	FBA1-NRg-2	0.50598505732699	0.579671281074887	0.509058669697299	0.531571669366392	0.0416838248980549	-0.121444036976396
PRE7g7-FBA1-NRg-1	PRE7g7-FBA1-NRg-1	PRE7g7	FBA1-NRg-1	0.450189851946214	0.58228714916519	0.559536260710749	0.530671087274051	0.070620978903493	-0.132712747684427
PRE7g7-FBA1-NRg-5	PRE7g7-FBA1-NRg-5	PRE7g7	FBA1-NRg-5	0.624799224226263	0.535779955898856	0.550370362379285	0.570316514168135	0.0477440494907436	-0.0900192502175642
PRE7g7-DAM1-TRg-2	PRE7g7-DAM1-TRg-2	PRE7g7	DAM1-TRg-2	0.195198463416652	0.328268707389923	0.134063427133621	0.219176865980065	0.0992982656544261	-0.0200924257663476
PRE7g7-NHP2-TRg-2	PRE7g7-NHP2-TRg-2	PRE7g7	NHP2-TRg-2	0.700258766309271	0.68645815866917	0.70446695342169	0.697061292800044	0.00942056525593113	0.0545757367808838
PRE7g7-HCA4-NRg-6	PRE7g7-HCA4-NRg-6	PRE7g7	HCA4-NRg-6	0.573603530159855	0.636709545689156	0.456576466273913	0.555629847374308	0.0914017041939655	-0.00750404601213772
PRE7g7-PRE3-TRg-4	PRE7g7-PRE3-TRg-4	PRE7g7	PRE3-TRg-4	0.163244140005791	0.358592570874576	0.245118673322775	0.255651794734381	0.0980992474269189	-0.0906624747247078
PRE7g7-DBP5-NRg-4	PRE7g7-DBP5-NRg-4	PRE7g7	DBP5-NRg-4	0.623218917061895	0.616605199812263	0.424683443665298	0.554835853513152	0.112763791422014	0.00119667374792243
PRE7g7-SPT6-NRg-4	PRE7g7-SPT6-NRg-4	PRE7g7	SPT6-NRg-4	0.463806479937727	0.491376628619425	0.526509225611146	0.493897444722766	0.0314272885263191	-0.081963342769289
PRE7g7-SPT6-NRg-2	PRE7g7-SPT6-NRg-2	PRE7g7	SPT6-NRg-2	0.34439400633332	0.583171810466813	0.358229292672823	0.428598369824319	0.134043146788891	-0.185161255682784
PRE7g7-RPL18A-TRg-4	PRE7g7-RPL18A-TRg-4	PRE7g7	RPL18A-TRg-4	0.586858491391687	0.477113961135518	0.563315309939292	0.542429254155499	0.0577766040447136	0.00698324970013797
PRE7g7-KSH1-TRg-1	PRE7g7-KSH1-TRg-1	PRE7g7	KSH1-TRg-1	0.612996035078706	0.514650103837692	0.445943592699496	0.524529910538631	0.0839633108062727	-0.0634471975836527
PRE7g7-KSH1-TRg-3	PRE7g7-KSH1-TRg-3	PRE7g7	KSH1-TRg-3	0.570654591493122	0.607795089888439	0.542533482896772	0.573661054759444	0.0327345147025662	-0.0312307267108531
PRE7g7-IPI3-NRg-1	PRE7g7-IPI3-NRg-1	PRE7g7	IPI3-NRg-1	0.602158622276001	0.65007685406242	0.681238249518133	0.644491241952185	0.0398346100542377	0.0892127614915834
PRE7g7-PGA2-TRg-8	PRE7g7-PGA2-TRg-8	PRE7g7	PGA2-TRg-8	0.714240801654811	0.776819383236631	0.634624804933685	0.708561663275043	0.0712672013217902	0.0232090572131409
PRE7g7-RPL18A-TRg-2	PRE7g7-RPL18A-TRg-2	PRE7g7	RPL18A-TRg-2	0.634317943984534	0.712281931800016	0.578199205525376	0.641599693769976	0.0673373023016467	0.0530264600836754
PRE7g7-RPL33A-NRg-6	PRE7g7-RPL33A-NRg-6	PRE7g7	RPL33A-NRg-6	0.573888264929599	0.483743218436556	0.539035096613924	0.532222193326693	0.0454570576501505	0.0376508731177578
PRE7g7-TAF12-NRg-2	PRE7g7-TAF12-NRg-2	PRE7g7	TAF12-NRg-2	0.476350496276038	0.644713130084502	0.564601443121581	0.56188835649404	0.0842141006305782	-0.0206106088248939
PRE7g7-USE1-TRg-5	PRE7g7-USE1-TRg-5	PRE7g7	USE1-TRg-5	0.723990896552975	0.676118238108613	0.639488867888802	0.67986600085013	0.0423754941713394	-0.0105640287241066
PRE7g7-YNL114C-TRg-1	PRE7g7-YNL114C-TRg-1	PRE7g7	YNL114C-TRg-1	0.667014894071515	0.649913455750364	0.499015529103867	0.605314626308582	0.0924539796226538	-0.0145426229387757
PRE7g7-SMC5-TRg-7	PRE7g7-SMC5-TRg-7	PRE7g7	SMC5-TRg-7	0.625981593719562	0.630957773110035	0.533312638792977	0.596750668540858	0.0549952571050565	0.000871199534742684
PRE7g7-SMC5-TRg-6	PRE7g7-SMC5-TRg-6	PRE7g7	SMC5-TRg-6	0.793918967538638	0.560525682796705	0.46507294388638	0.606505864740575	0.169176120261309	-0.0551221393382613
PRE7g7-RSC58-TRg-1	PRE7g7-RSC58-TRg-1	PRE7g7	RSC58-TRg-1	0.663475606781106	0.615579705064492	0.560578880064172	0.613211397303257	0.0514892294902903	0.0460072576620398
PRE7g7-CTF13-TRg-2	PRE7g7-CTF13-TRg-2	PRE7g7	CTF13-TRg-2	0.425479166694818	0.459298224373195	0.54110726130676	0.475294884124924	0.0594506846748335	0.0234822415579188
PRE7g7-NAB2-NRg-2	PRE7g7-NAB2-NRg-2	PRE7g7	NAB2-NRg-2	0.573359461767162	0.54138432257372	0.541039301983952	0.551927695441612	0.0185612557677707	0.0607633387918297
PRE7g7-MCM7-TRg-4	PRE7g7-MCM7-TRg-4	PRE7g7	MCM7-TRg-4	0.347024214268671	0.514510639353009	0.301396531276408	0.387643794966029	0.112213495254996	-0.09901168935773
PRE7g7-BCP1-NRg-5	PRE7g7-BCP1-NRg-5	PRE7g7	BCP1-NRg-5	0.499968168512343	0.500108660057409	0.522578128766494	0.507551652445415	0.0130134998151733	0.0580396614234554
PRE7g7-STU2-TRg-3	PRE7g7-STU2-TRg-3	PRE7g7	STU2-TRg-3	0.429622786658708	0.540428241841466	0.306920729343423	0.425657252614532	0.116804253747231	-0.0114627955675518
PRE7g7-SEC21-NRg-6	PRE7g7-SEC21-NRg-6	PRE7g7	SEC21-NRg-6	0.545330366441391	0.646019058816103	0.474238786765094	0.555196070674196	0.086314046113518	0.106750973182093
PRE7g7-SEC21-NRg-3	PRE7g7-SEC21-NRg-3	PRE7g7	SEC21-NRg-3	0.438137352453372	0.500073174076372	0.453222909463349	0.463811145331031	0.0322969743802926	0.0553184671756801
PRE7g7-RPL1B-TRg-3	PRE7g7-RPL1B-TRg-3	PRE7g7	RPL1B-TRg-3	0.641766802888255	0.705180615876348	0.48534264761065	0.610763355458418	0.113150755133134	0.0367012039991039
PRE7g7-SEC20-NRg-2	PRE7g7-SEC20-NRg-2	PRE7g7	SEC20-NRg-2	0.566097524151675	0.720528694781364	0.581769724812583	0.622798647915207	0.0849986824235225	-0.029365805635005
PRE7g7-VMA3-NRg-2	PRE7g7-VMA3-NRg-2	PRE7g7	VMA3-NRg-2	0.587489246867193	0.743626385318607	0.629442689323771	0.65351944050319	0.0808051295492169	0.061994756334617
PRE7g7-SEC23-NRg-5	PRE7g7-SEC23-NRg-5	PRE7g7	SEC23-NRg-5	0.651861548091429	0.649656520800768	0.642433082989697	0.647983717293965	0.00493180415496443	0.0561468471307917
PRE7g7-CDC28-TRg-4	PRE7g7-CDC28-TRg-4	PRE7g7	CDC28-TRg-4	0.542136879018857	0.447007858687865	0.405800865173548	0.464981867626757	0.0699226423686106	-0.136301429272473
PRE7g7-RPN12-NRg-11	PRE7g7-RPN12-NRg-11	PRE7g7	RPN12-NRg-11	0.761887744497728	0.652786927755727	0.675983022612009	0.696885898288488	0.0574756010155851	0.132094619552948
PRE7g7-PUP3-TRg-3	PRE7g7-PUP3-TRg-3	PRE7g7	PUP3-TRg-3	0.684367484956622	0.626320484953133	0.502907012776978	0.604531660895577	0.0926716805786599	0.152939565497174
PRE7g7-SEC31-TRg-2	PRE7g7-SEC31-TRg-2	PRE7g7	SEC31-TRg-2	0.496113813884645	0.615835556524487	0.444222038731507	0.518723803046879	0.0880125478540285	0.00862457542714423
PRE7g7-SED5-TRg-6	PRE7g7-SED5-TRg-6	PRE7g7	SED5-TRg-6	0.503075136961644	0.774190515204659	0.516679128525962	0.597981593564088	0.152752922053623	0.0771120844309516
PRE7g7-SED5-TRg-5	PRE7g7-SED5-TRg-5	PRE7g7	SED5-TRg-5	0.529875505120883	0.705701572157002	0.619425043335632	0.618334040204506	0.0879181106383755	0.0404873124739364
PRE7g7-RPL33A-TRg-1	PRE7g7-RPL33A-TRg-1	PRE7g7	RPL33A-TRg-1	0.588253214227365	0.633212111869315	0.563642160697477	0.595035828931386	0.0352774350425361	-0.0288597721363454
PRE7g7-RPL33A-TRg-2	PRE7g7-RPL33A-TRg-2	PRE7g7	RPL33A-TRg-2	0.570834826775974	0.580907577145398	0.483244024571728	0.544995476164367	0.0537149551368116	-0.0706505191395131
PRE7g7-MRPL11-TRg-2	PRE7g7-MRPL11-TRg-2	PRE7g7	MRPL11-TRg-2	0.803946909184776	0.743845485036707	0.781837999494276	0.776543464571919	0.0303985093580188	0.148638774289941
PRE7g7-RTP1-NRg-2	PRE7g7-RTP1-NRg-2	PRE7g7	RTP1-NRg-2	0.610584062608016	0.649709426407021	0.496417514827147	0.585570334614061	0.0796483991055038	-0.00858412114713458
PRE7g7-NUG1-TRg-2	PRE7g7-NUG1-TRg-2	PRE7g7	NUG1-TRg-2	0.523958430808505	0.689672177595769	0.595963039578762	0.603197882661012	0.0830934334612971	0.0253034201325907
PRE7g7-VPH2-TRg-4	PRE7g7-VPH2-TRg-4	PRE7g7	VPH2-TRg-4	0.652669550752791	0.592722670688054	0.551604014394536	0.59899874527846	0.0508242313669739	-0.0272528091133724
PRE7g7-COP1-NRg-3	PRE7g7-COP1-NRg-3	PRE7g7	COP1-NRg-3	0.490538560448724	0.535393880653388	0.436430140064472	0.487454193722195	0.0495539148444935	0.0180578481224874
PRE7g7-CRM1-NRg-1	PRE7g7-CRM1-NRg-1	PRE7g7	CRM1-NRg-1	0.44663302686573	0.429765110873826	0.538765760706997	0.471721299482185	0.0586715559975323	-0.0486067261353663
PRE7g7-RPL5-NRg-4	PRE7g7-RPL5-NRg-4	PRE7g7	RPL5-NRg-4	0.346570957177921	0.440738526998446	0.256135227821308	0.347814903999225	0.0923079361135415	0.0122100575782566
PRE7g7-SNU13-NRg-4	PRE7g7-SNU13-NRg-4	PRE7g7	SNU13-NRg-4	0.394433168319832	0.558393169650066	0.431829909564407	0.461552082511435	0.0859259924735953	-0.0262543390792009
PRE7g7-PFS2-TRg-3	PRE7g7-PFS2-TRg-3	PRE7g7	PFS2-TRg-3	0.322800084681329	0.432705503615494	0.255561472522706	0.33702235360651	0.0894243067514966	-0.0651317332460369
PRE7g7-MPP10-TRg-2	PRE7g7-MPP10-TRg-2	PRE7g7	MPP10-TRg-2	0.592474653506184	0.533832239302307	0.431589326203699	0.51929873967073	0.081421367551538	-0.0165239677267432
PRE7g7-TSR4-NRg-2	PRE7g7-TSR4-NRg-2	PRE7g7	TSR4-NRg-2	0.620295222904302	0.63268878559235	0.628688687209789	0.627224231902147	0.00632523288399007	-0.0229782550729558
PRE7g7-RSC2-TRg-1	PRE7g7-RSC2-TRg-1	PRE7g7	RSC2-TRg-1	0.812211818406558	0.803757308098558	0.735649474788574	0.783872867097897	0.0419760808139729	0.163225261273469
PRE7g7-SEC65-TRg-2	PRE7g7-SEC65-TRg-2	PRE7g7	SEC65-TRg-2	0.546819612974808	0.654071643473342	0.630827583475443	0.610572946641198	0.0564219571308905	0.0372168554899626
PRE7g7-SMI1-NRg-1	PRE7g7-SMI1-NRg-1	PRE7g7	SMI1-NRg-1	0.736408401525759	0.71015454061061	0.579949802893603	0.675504248343324	0.0837872623800345	0.0590411960716148
PRE7g7-RTT105-NRg-4	PRE7g7-RTT105-NRg-4	PRE7g7	RTT105-NRg-4	0.749483592996044	0.632352173379753	0.647958220394313	0.676597995590037	0.0636012571241962	0.0421551766132255
PRE7g7-VMA5-TRg-3	PRE7g7-VMA5-TRg-3	PRE7g7	VMA5-TRg-3	0.704741445885969	0.706945962075159	0.461237256572715	0.624308221511281	0.141227899784014	0.021609644876984
PRE7g7-VMA5-TRg-5	PRE7g7-VMA5-TRg-5	PRE7g7	VMA5-TRg-5	0.618694389610001	0.709214005738806	0.550710785027137	0.626206393458648	0.0795181765092709	-0.0438105427468213
PRE7g7-RRP1-TRg-3	PRE7g7-RRP1-TRg-3	PRE7g7	RRP1-TRg-3	0.641189052035341	0.653155495802475	0.607812441763895	0.634052329867237	0.0234988880559254	0.0116019810876573
PRE7g7-CLC1-TRg-2	PRE7g7-CLC1-TRg-2	PRE7g7	CLC1-TRg-2	0.460436557913652	0.548890146294486	0.390311607293502	0.46654610383388	0.0794656099922171	0.0594045643148807
PRE7g7-GCD6-NRg-1	PRE7g7-GCD6-NRg-1	PRE7g7	GCD6-NRg-1	0.552345184484173	0.560175202765743	0.373550447388942	0.495356944879619	0.105560145982195	-0.0132303065302892
PRE7g7-GCD6-NRg-2	PRE7g7-GCD6-NRg-2	PRE7g7	GCD6-NRg-2	0.500212209853928	0.591962932514383	0.407364359022954	0.499846500463755	0.0922998301259874	-0.0918952858871953
PRE7g7-PXR1-TRg-1	PRE7g7-PXR1-TRg-1	PRE7g7	PXR1-TRg-1	0.729065030120363	0.675752004147137	0.682332879262225	0.695716637843242	0.0290673946187423	0.0680516753377464
PRE7g7-CDC14-NRg-1	PRE7g7-CDC14-NRg-1	PRE7g7	CDC14-NRg-1	0.64830438570987	0.574475802236328	0.395840149121388	0.539540112355862	0.129807259079065	-0.0594658684095577
PRE7g7-PCF11-TRg-6	PRE7g7-PCF11-TRg-6	PRE7g7	PCF11-TRg-6	0.338511927305993	0.446374224347869	0.213567042498654	0.332817731384172	0.116507999212674	0.00288426840602651
PRE7g7-PCF11-TRg-5	PRE7g7-PCF11-TRg-5	PRE7g7	PCF11-TRg-5	0.181895674835037	0.174818922708887	0.236939663000891	0.197884753514938	0.0340071253030992	-0.120642089725212
PRE7g7-PCF11-TRg-4	PRE7g7-PCF11-TRg-4	PRE7g7	PCF11-TRg-4	0.126117864875939	0.348814291887608	0.179068278093881	0.218000144952476	0.116340845552035	-0.0443873265107656
PRE7g7-SEC31-NRg-1	PRE7g7-SEC31-NRg-1	PRE7g7	SEC31-NRg-1	0.304893135154549	NA	0.296575484412259	NA	NA	NA
PRE7g7-RRP5-NRg-1	PRE7g7-RRP5-NRg-1	PRE7g7	RRP5-NRg-1	0.637246855303093	0.653780804356926	0.597213315551202	0.62941365840374	0.0290858974022544	0.0348707883449756
PRE7g7-PRE10-TRg-5	PRE7g7-PRE10-TRg-5	PRE7g7	PRE10-TRg-5	0.323252785320901	0.611809649608027	0.276201997987364	0.403754810972097	0.181710087934169	-0.00274729881414731
PRE7g7-PRE10-TRg-1	PRE7g7-PRE10-TRg-1	PRE7g7	PRE10-TRg-1	0.46240287733152	0.653805948555841	0.388880803587224	0.501696543158195	0.136763764352019	0.0494148186007043
PRE7g7-RPS5-TRg-2	PRE7g7-RPS5-TRg-2	PRE7g7	RPS5-TRg-2	0.290910913566282	0.303605609906102	0.201820946868936	0.265445823447107	0.0554651468805471	-0.173998535544621
PRE7g7-NSP1-TRg-4	PRE7g7-NSP1-TRg-4	PRE7g7	NSP1-TRg-4	0.581821917987112	0.603610169119758	0.582751303785104	0.589394463630658	0.0123199290340895	0.0320832863534457
PRE7g7-PRP38-TRg-4	PRE7g7-PRP38-TRg-4	PRE7g7	PRP38-TRg-4	0.657175039639881	0.630718906521854	0.558985172373186	0.615626372844973	0.050805028668958	-0.0184295238972773
PRE7g7-RCF1-NRg-5	PRE7g7-RCF1-NRg-5	PRE7g7	RCF1-NRg-5	0.508252922687646	0.689389453073339	0.580265364318626	0.592635913359871	0.0911996903653085	0.0167214793632741
PRE7g7-RSC3-TRg-4	PRE7g7-RSC3-TRg-4	PRE7g7	RSC3-TRg-4	0.669549140646184	0.697116924914488	0.529678138973022	0.632114734844565	0.0897771564078426	-0.0054633977302907
PRE7g7-RSC3-TRg-5	PRE7g7-RSC3-TRg-5	PRE7g7	RSC3-TRg-5	0.593813265900551	0.626455212135501	0.587335911452336	0.602534796496129	0.020967325614684	0.0128317622028359
PRE7g7-RSC3-TRg-6	PRE7g7-RSC3-TRg-6	PRE7g7	RSC3-TRg-6	0.627499004512353	0.586264478400566	0.58978581704095	0.601183099984623	0.0228581512767219	-0.0379380948579209
PRE7g7-HTA1-NRg-12	PRE7g7-HTA1-NRg-12	PRE7g7	HTA1-NRg-12	0.465333875476144	0.411317017380392	0.428549907626533	0.435066933494356	0.027591827762139	-0.16777252006729
PRE7g7-HTA1-NRg-11	PRE7g7-HTA1-NRg-11	PRE7g7	HTA1-NRg-11	0.466817331425917	0.611020020861875	0.593402462560669	0.55707993828282	0.0786644661685122	-0.0595806176722052
PRE7g7-UTP23-TRg-2	PRE7g7-UTP23-TRg-2	PRE7g7	UTP23-TRg-2	0.743671748439931	0.688949066157966	0.682019757146785	0.704880190581561	0.0337726598249618	0.0873745760089594
PRE7g7-GCD7-NRg-1	PRE7g7-GCD7-NRg-1	PRE7g7	GCD7-NRg-1	0.342895516004961	0.504250612974627	0.297318115193175	0.381488081390921	0.108730420015835	-0.0390251111408892
PRE7g7-GCD7-NRg-2	PRE7g7-GCD7-NRg-2	PRE7g7	GCD7-NRg-2	0.703164218118985	0.496457986161102	0.614935749711446	0.604852651330511	0.10372134899468	-0.024696150436948
PRE7g7-GCD7-NRg-6	PRE7g7-GCD7-NRg-6	PRE7g7	GCD7-NRg-6	0.574739339805043	0.723232061227856	0.561730608307252	0.61990066978005	0.089723682033787	0.0299372525500348
PRE7g7-GAL11-NRg-2	PRE7g7-GAL11-NRg-2	PRE7g7	GAL11-NRg-2	0.553038732312301	0.775985146524936	0.539607678187454	0.622877185674897	0.132765334558645	0.0112606658062628
PRE7g7-GAL11-NRg-9	PRE7g7-GAL11-NRg-9	PRE7g7	GAL11-NRg-9	0.480204770224534	0.506262303995704	0.448606294101514	0.478357789440584	0.0288723461592915	-0.0536597619927423
PRE7g7-PHO4-TRg-5	PRE7g7-PHO4-TRg-5	PRE7g7	PHO4-TRg-5	0.414025338768687	0.554361867245731	0.423917526159234	0.464101577391218	0.0783240307077466	-0.0173673459599755
PRE7g7-SNP1-NRg-3	PRE7g7-SNP1-NRg-3	PRE7g7	SNP1-NRg-3	0.620463894900147	0.732339226963541	0.553341933083205	0.635381684982298	0.0904262857239099	0.00850119400178695
PRE7g7-RPC37-TRg-5	PRE7g7-RPC37-TRg-5	PRE7g7	RPC37-TRg-5	0.583145709679988	0.609263600390664	0.651593857150589	0.614667722407081	0.0345425914504907	0.0629706399997801
PRE7g7-CRM1-TRg-5	PRE7g7-CRM1-TRg-5	PRE7g7	CRM1-TRg-5	0.592862516488985	0.739813661499453	0.517010689787147	0.616562289258528	0.113276433881698	0.0156052949590593
PRE7g7-CRM1-TRg-2	PRE7g7-CRM1-TRg-2	PRE7g7	CRM1-TRg-2	0.575742464775092	0.613220623527775	0.574817409312764	0.587926832538543	0.0219099481710313	-0.0521810888256118
PRE7g7-ASK1-TRg-7	PRE7g7-ASK1-TRg-7	PRE7g7	ASK1-TRg-7	-0.0126910739498838	0.0551080854862047	0.00580264904795513	0.0160732201947587	0.035047039515788	-0.145737691413705
PRE7g7-STU2-NRg-4	PRE7g7-STU2-NRg-4	PRE7g7	STU2-NRg-4	0.328756754950295	0.590224648649916	0.509622499988939	0.476201301196383	0.133899578996641	-0.00166960117075238
PRE7g7-NEO1-NRg-3	PRE7g7-NEO1-NRg-3	PRE7g7	NEO1-NRg-3	0.046172431998139	-0.012190663743374	0.133281282191462	0.0557543501487422	0.0732077976044941	-0.0707589426079484
PRE7g7-GAL11-TRg-5	PRE7g7-GAL11-TRg-5	PRE7g7	GAL11-TRg-5	0.666997755897514	0.587568140098814	0.528946670446999	0.594504188814442	0.0692864137284902	0.0242147122990924
PRE7g7-GAL11-TRg-7	PRE7g7-GAL11-TRg-7	PRE7g7	GAL11-TRg-7	0.602070615384923	0.579743322012062	0.534974728570671	0.572262888655885	0.034167706525971	-0.0628713319207904
PRE7g7-SAM50-NRg-3	PRE7g7-SAM50-NRg-3	PRE7g7	SAM50-NRg-3	0.677518480863618	0.67755619550464	0.669940399143615	0.675005025170624	0.00438613533690317	-0.00439951594637811
PRE7g7-CSL4-TRg-2	PRE7g7-CSL4-TRg-2	PRE7g7	CSL4-TRg-2	0.596119042736897	0.645687411332444	0.459043880844199	0.566950111637847	0.0966802553491405	-0.0489390748592095
PRE7g7-CCT5-TRg-2	PRE7g7-CCT5-TRg-2	PRE7g7	CCT5-TRg-2	0.589283598305246	0.811724405181732	0.688239162036053	0.69641572184101	0.111445593177337	0.0562244770763067
PRE7g7-POL30-NRg-1	PRE7g7-POL30-NRg-1	PRE7g7	POL30-NRg-1	0.580102072192787	0.692715995002672	0.625311148806052	0.63270973866717	0.0566703471985791	0.00390816088627532
PRE7g7-MED4-TRg-4	PRE7g7-MED4-TRg-4	PRE7g7	MED4-TRg-4	0.633822418164936	0.660205008743992	0.515051369817788	0.603026265575572	0.0773220342729695	0.0330460863001876
PRE7g7-MED4-TRg-3	PRE7g7-MED4-TRg-3	PRE7g7	MED4-TRg-3	0.546793092814865	0.722455630774003	0.538905449957807	0.602718057848892	0.103770749756169	0.0250031306368552
PRE7g7-MED4-TRg-2	PRE7g7-MED4-TRg-2	PRE7g7	MED4-TRg-2	0.499532426013665	0.645083667489524	0.619071716934438	0.587895936812542	0.0776224060658231	-0.0211434678845996
PRE7g7-GDI1-TRg-4	PRE7g7-GDI1-TRg-4	PRE7g7	GDI1-TRg-4	0.636638003017916	0.697510602388771	0.511605916004912	0.6152515071372	0.0947796115175207	0.0609526049307475
PRE7g7-GDI1-TRg-3	PRE7g7-GDI1-TRg-3	PRE7g7	GDI1-TRg-3	0.503592218920352	0.694304345109396	0.617445424181582	0.605113996070443	0.0959522113259072	0.0441817956152217
PRE7g7-REB1-TRg-6	PRE7g7-REB1-TRg-6	PRE7g7	REB1-TRg-6	0.37869379636002	0.36190939098114	0.360108425736192	0.366903871025784	0.0102500060240724	-0.0138160663795571
PRE7g7-MRPL37-NRg-2	PRE7g7-MRPL37-NRg-2	PRE7g7	MRPL37-NRg-2	0.745652560138133	0.703066161166529	0.676825084269277	0.70851460185798	0.0347357091203806	0.0160948899717379
PRE7g7-NOC3-TRg-3	PRE7g7-NOC3-TRg-3	PRE7g7	NOC3-TRg-3	0.662494325094195	0.669754091320677	0.526358204064524	0.619535540159799	0.0807755409933885	0.0229117677649295
PRE7g7-SPC97-TRg-3	PRE7g7-SPC97-TRg-3	PRE7g7	SPC97-TRg-3	0.161973394183565	0.169433817091508	0.217762139858798	0.183056450377957	0.0302865999948286	-0.0334723836001328
PRE7g7-IPP1-TRg-3	PRE7g7-IPP1-TRg-3	PRE7g7	IPP1-TRg-3	0.737261602912421	0.565331539289321	0.467823080562441	0.590138740921394	0.136421505896782	0.000353389099606694
PRE7g7-IPP1-TRg-2	PRE7g7-IPP1-TRg-2	PRE7g7	IPP1-TRg-2	0.518221688423314	0.590343362124636	0.549577752540493	0.552714267696148	0.0361629955874955	0.0475506768517155
PRE7g7-PTI1-TRg-3	PRE7g7-PTI1-TRg-3	PRE7g7	PTI1-TRg-3	0.208361016749668	0.219485008579213	0.336373417833769	0.25473981438755	0.0709152290221698	-0.070597005471463
PRE7g7-PTI1-TRg-5	PRE7g7-PTI1-TRg-5	PRE7g7	PTI1-TRg-5	0.579541990384025	0.56671673396111	0.482699337291183	0.542986020545439	0.0526021381117505	0.0378295615433002
PRE7g7-RFC5-NRg-1	PRE7g7-RFC5-NRg-1	PRE7g7	RFC5-NRg-1	0.650723359673106	0.706299481797444	0.660480381893192	0.672501074454581	0.0296740480021918	0.0194367511326606
PRE7g7-CDC24-TRg-1	PRE7g7-CDC24-TRg-1	PRE7g7	CDC24-TRg-1	0.478653210942276	0.55198731701359	0.547440095952522	0.526026874636129	0.0410897470627199	-0.0468691432303114
PRE7g7-CDC24-TRg-3	PRE7g7-CDC24-TRg-3	PRE7g7	CDC24-TRg-3	0.57528800702466	0.496967702332272	0.330546516609793	0.467600741988908	0.124985651386385	0.0656397547312945
PRE7g7-CDC24-TRg-5	PRE7g7-CDC24-TRg-5	PRE7g7	CDC24-TRg-5	0.261951812442336	0.497531875169662	0.327431475757159	0.362305054456386	0.121600231731363	-0.00475467831502918
PRE7g7-CDC24-TRg-6	PRE7g7-CDC24-TRg-6	PRE7g7	CDC24-TRg-6	0.43952992376981	0.541274841823427	0.475882737214486	0.485562500935908	0.051558514880776	0.0573586763812553
PRE7g7-UTP23-TRg-6	PRE7g7-UTP23-TRg-6	PRE7g7	UTP23-TRg-6	0.600764321557472	0.718622792836225	0.562388696990148	0.627258603794615	0.0814170339649901	-0.030344574569497
PRE7g7-UTP23-TRg-4	PRE7g7-UTP23-TRg-4	PRE7g7	UTP23-TRg-4	0.555208251940125	0.562627213053297	0.394529366013808	0.504121610335743	0.0949821312544561	-0.0504137292806771
PRE7g7-UTP23-TRg-1	PRE7g7-UTP23-TRg-1	PRE7g7	UTP23-TRg-1	0.622255218904955	0.677830023835044	0.529238863239334	0.609774701993111	0.0750776646452537	0.0500156235370846
PRE7g7-RHO3-NRg-4	PRE7g7-RHO3-NRg-4	PRE7g7	RHO3-NRg-4	0.578579421459222	0.647992292871369	0.555750913966123	0.594107542765572	0.0480412313441673	-0.0734794620234726
PRE7g7-TRS23-NRg-1	PRE7g7-TRS23-NRg-1	PRE7g7	TRS23-NRg-1	0.497857012856461	0.492402297275573	0.530917949817106	0.507059086649713	0.0208416048865577	0.100256542482847
PRE7g7-TRS23-NRg-3	PRE7g7-TRS23-NRg-3	PRE7g7	TRS23-NRg-3	0.448831805661789	0.532013705780982	0.53176657522088	0.504204028887884	0.0479539111765533	0.0903640704232056
PRE7g7-RSP5-TRg-2	PRE7g7-RSP5-TRg-2	PRE7g7	RSP5-TRg-2	0.600758174697008	0.671887919087899	0.582710630361638	0.618452241382182	0.0471482470833888	0.106346031460866
PRE7g7-RSP5-TRg-1	PRE7g7-RSP5-TRg-1	PRE7g7	RSP5-TRg-1	0.608445677718501	0.674360758459378	0.51256152541312	0.598455987197	0.081360883667312	0.0543132074489213
PRE7g7-SDA1-NRg-1	PRE7g7-SDA1-NRg-1	PRE7g7	SDA1-NRg-1	0.522542502961563	0.620453535587541	0.541600442239569	0.561532160262891	0.0519095137233269	-0.0125577845013676
PRE7g7-KAP95-TRg-8	PRE7g7-KAP95-TRg-8	PRE7g7	KAP95-TRg-8	0.456667630824299	0.493242783132979	0.357984510197642	0.435964974718306	0.0699653491147208	-0.0722183544960346
PRE7g7-ACO1-TRg-6	PRE7g7-ACO1-TRg-6	PRE7g7	ACO1-TRg-6	0.0236662706877688	0.240923283069047	0.293345589327261	0.185978381028026	0.142989301770056	-0.0781644460791897
PRE7g7-HTA1-NRg-3	PRE7g7-HTA1-NRg-3	PRE7g7	HTA1-NRg-3	0.599034812086645	0.625247454022603	0.469447622032269	0.564576629380506	0.083420151513956	-0.0145493018962184
PRE7g7-HTA1-NRg-2	PRE7g7-HTA1-NRg-2	PRE7g7	HTA1-NRg-2	0.389029204669743	0.4765060802549	0.321182958862853	0.395572747929166	0.0778680388768916	-0.108589780646026
PRE7g7-SPN1-TRg-1	PRE7g7-SPN1-TRg-1	PRE7g7	SPN1-TRg-1	0.49046664749209	0.50842268541642	0.574795196735625	0.524561509881378	0.0444204040471595	0.0245624697928533
PRE7g7-MOT1-NRg-7	PRE7g7-MOT1-NRg-7	PRE7g7	MOT1-NRg-7	0.542737156338261	0.68907079582254	0.446935696286707	0.559581216149169	0.121943197309206	0.00107084930545132
PRE7g7-RPL17A-NRg-4	PRE7g7-RPL17A-NRg-4	PRE7g7	RPL17A-NRg-4	0.499582035292693	0.489499398338463	0.373774848427384	0.454285427352847	0.0699062220490605	-0.117296880156561
PRE7g7-ADA2-TRg-4	PRE7g7-ADA2-TRg-4	PRE7g7	ADA2-TRg-4	0.624505679212228	0.657499902733024	0.531899120531196	0.604634900825483	0.0651154743336721	0.00919165792648835
PRE7g7-SFH1-NRg-1	PRE7g7-SFH1-NRg-1	PRE7g7	SFH1-NRg-1	0.623689308955897	0.64014810077354	0.464953134664756	0.576263514798064	0.0967482480517881	-0.0529045523714123
PRE7g7-SPC97-NRg-5	PRE7g7-SPC97-NRg-5	PRE7g7	SPC97-NRg-5	0.176415488414475	0.198062808620679	0.167801292936658	0.180759863323937	0.0155915049911496	0.00562746370123812
PRE7g7-PRP22-TRg-3	PRE7g7-PRP22-TRg-3	PRE7g7	PRP22-TRg-3	0.353754498380683	0.435198739251876	0.302303516964141	0.363752251532233	0.0670093376163806	-0.0309793323191422
PRE7g7-SEN15-TRg-2	PRE7g7-SEN15-TRg-2	PRE7g7	SEN15-TRg-2	0.592576209066365	0.69637963512459	0.594562384308865	0.62783940949994	0.0593658834645956	0.0617394279313307
PRE7g7-RPL3-NRg-2	PRE7g7-RPL3-NRg-2	PRE7g7	RPL3-NRg-2	0.0532334923863902	0.375840443461373	0.208403611632089	0.212492515826617	0.161342339680594	-0.155429165533061
PRE7g7-ISD11-NRg-2	PRE7g7-ISD11-NRg-2	PRE7g7	ISD11-NRg-2	0.678460523326748	0.79170509191088	0.693110009252733	0.72109187483012	0.0615899478758082	0.100476627816695
PRE7g7-HEM12-TRg-8	PRE7g7-HEM12-TRg-8	PRE7g7	HEM12-TRg-8	0.681450127590516	0.623553998883334	0.614052540448567	0.639685555640805	0.036479844170498	-0.0475366594565577
PRE7g7-SEC10-TRg-1	PRE7g7-SEC10-TRg-1	PRE7g7	SEC10-TRg-1	0.203365046829758	0.394542061696852	0.253041266887806	0.283649458471472	0.0991958103822439	-0.100403327836577
PRE7g7-HTB1-TRg-7	PRE7g7-HTB1-TRg-7	PRE7g7	HTB1-TRg-7	0.603604488590418	0.751070871714372	0.617888880450063	0.657521413584951	0.0813304174336466	0.0280257491314123
PRE7g7-TTI2-TRg-1	PRE7g7-TTI2-TRg-1	PRE7g7	TTI2-TRg-1	0.685865931851052	0.607816293460457	0.55365508498065	0.61577910343072	0.0664641389360768	-0.0134779189813931
PRE7g7-ACP1-TRg-2	PRE7g7-ACP1-TRg-2	PRE7g7	ACP1-TRg-2	0.556157501848807	0.558270780261471	0.464307313334287	0.526245198481521	0.0536501882456752	0.00526394959332499
PRE7g7-ACP1-TRg-4	PRE7g7-ACP1-TRg-4	PRE7g7	ACP1-TRg-4	0.581203360370473	0.646545493436696	0.537242365140296	0.588330406315822	0.0549989959160637	0.00233805909084317
PRE7g7-GAL11-NRg-10	PRE7g7-GAL11-NRg-10	PRE7g7	GAL11-NRg-10	0.309120061292046	0.474055957928183	0.310495444377817	0.364557154532682	0.0948312389376155	-0.0720155390340239
PRE7g7-UTP22-TRg-2	PRE7g7-UTP22-TRg-2	PRE7g7	UTP22-TRg-2	0.679580521857133	0.723407114537244	0.487560077954571	0.630182571449649	0.125443510372408	-0.0083902129859933
PRE7g7-MST1-NRg-5	PRE7g7-MST1-NRg-5	PRE7g7	MST1-NRg-5	0.47545682791666	0.601654156113484	0.429552918084043	0.502221300704729	0.0891176850324001	0.143920295969423
PRE7g7-RIB7-NRg-2	PRE7g7-RIB7-NRg-2	PRE7g7	RIB7-NRg-2	0.719299275913475	0.682806019304331	0.634609114760054	0.678904803325953	0.042479647640141	0.0375778601378738
PRE7g7-MCD1-TRg-6	PRE7g7-MCD1-TRg-6	PRE7g7	MCD1-TRg-6	0.413250897475329	0.535954648845347	0.435662240794172	0.461622595704949	0.0653414697599386	-0.0984882519902144
PRE7g7-MCD1-TRg-5	PRE7g7-MCD1-TRg-5	PRE7g7	MCD1-TRg-5	0.372187150110301	0.525416846434523	0.342661280028108	0.413421758857644	0.0981076907385057	-0.136128123629123
PRE7g7-GPI8-NRg-2	PRE7g7-GPI8-NRg-2	PRE7g7	GPI8-NRg-2	0.498341369123635	0.385139175592679	0.236990703842781	0.373490416186365	0.131064155120559	-0.136992722205379
PRE7g7-THS1-TRg-2	PRE7g7-THS1-TRg-2	PRE7g7	THS1-TRg-2	0.575478993215752	0.737522051244294	0.503556618908862	0.605519221122969	0.119840591418411	0.00360765716744982
PRE7g7-RRP7-TRg-2	PRE7g7-RRP7-TRg-2	PRE7g7	RRP7-TRg-2	0.509238696977706	0.564151134950597	0.491628576634164	0.521672802854156	0.0378263877194241	0.00568719008989926
PRE7g7-RRP7-TRg-5	PRE7g7-RRP7-TRg-5	PRE7g7	RRP7-TRg-5	0.482755748450292	0.480727427022624	0.470115714121772	0.477866296531562	0.00678838476529592	0.0280134719663353
PRE7g7-SMX2-NRg-7	PRE7g7-SMX2-NRg-7	PRE7g7	SMX2-NRg-7	0.75040757168261	0.756707627780902	0.668446433856877	0.725187211106796	0.0492398164994972	0.0539117179898225
PRE7g7-RRP45-TRg-5	PRE7g7-RRP45-TRg-5	PRE7g7	RRP45-TRg-5	0.440333152695677	0.529891224790662	0.373441215754276	0.447888531080205	0.0784981792067266	-0.0454989685747171
PRE7g7-RRP45-TRg-4	PRE7g7-RRP45-TRg-4	PRE7g7	RRP45-TRg-4	0.411060691143763	0.366792085246571	0.354626624828748	0.377493133739694	0.0296999206960392	-0.0472575708925819
PRE7g7-CNS1-TRg-2	PRE7g7-CNS1-TRg-2	PRE7g7	CNS1-TRg-2	0.630242240557999	0.61331812733764	0.539586094743762	0.594382154213134	0.048203345341398	0.136197888530201
PRE7g7-FBP1-NRg-9	PRE7g7-FBP1-NRg-9	PRE7g7	FBP1-NRg-9	0.549034629934445	0.655753313760478	0.428050370678487	0.54427943812447	0.113925925315146	-0.0830367300651087
PRE7g7-GCD11-NRg-1	PRE7g7-GCD11-NRg-1	PRE7g7	GCD11-NRg-1	0.457208714379527	0.583386692287692	0.463579233233177	0.501391546633465	0.0710812831254444	-0.00131358786981473
PRE7g7-RPL10-TRg-2	PRE7g7-RPL10-TRg-2	PRE7g7	RPL10-TRg-2	0.621675642768472	0.704429001928166	0.548578470844469	0.624894371847036	0.0779751061071958	-0.0415473743803402
PRE7g7-NUP192-TRg-4	PRE7g7-NUP192-TRg-4	PRE7g7	NUP192-TRg-4	0.409025191427792	0.478187015639901	0.37116320023769	0.419458469101794	0.0542693673086278	0.0371553456043137
PRE7g7-NUP145-NRg-4	PRE7g7-NUP145-NRg-4	PRE7g7	NUP145-NRg-4	0.580875929632422	0.559052645051403	0.516581950828378	0.552170175170734	0.0326948806597832	0.0137503391582385
PRE7g7-HEM12-TRg-6	PRE7g7-HEM12-TRg-6	PRE7g7	HEM12-TRg-6	0.83218686487651	0.64779118975195	0.651990123086712	0.710656059238391	0.105269702666889	0.0150868613443199
PRE7g7-PLC1-TRg-3	PRE7g7-PLC1-TRg-3	PRE7g7	PLC1-TRg-3	0.455165457038796	0.422314104521594	0.362763733289882	0.413414431616757	0.0468393293216548	-0.0139570545704674
PRE7g7-RPA43-TRg-1	PRE7g7-RPA43-TRg-1	PRE7g7	RPA43-TRg-1	0.622780282214845	0.664318616768261	0.606661854408062	0.631253584463723	0.0297476587266251	0.010268484649761
PRE7g7-RPB7-NRg-2	PRE7g7-RPB7-NRg-2	PRE7g7	RPB7-NRg-2	0.518997201810465	0.576153848295752	0.400404691624009	0.498518580576742	0.0896463717248665	-0.0466845883181657
PRE7g7-RPB7-NRg-3	PRE7g7-RPB7-NRg-3	PRE7g7	RPB7-NRg-3	0.512088272441773	0.382626789675619	0.34064132389426	0.411785462003884	0.0893654584866197	0.0193093499098317
PRE7g7-NSL1-NRg-1	PRE7g7-NSL1-NRg-1	PRE7g7	NSL1-NRg-1	0.38541193473802	0.359373696885902	0.22209640183603	0.322294011153317	0.0877449037966633	-0.041869216554546
PRE7g7-UTP6-TRg-3	PRE7g7-UTP6-TRg-3	PRE7g7	UTP6-TRg-3	0.515613480385849	0.484441519995601	0.382950282375998	0.461001760919149	0.069368204212894	-0.0527898755270594
PRE7g7-UTP6-TRg-1	PRE7g7-UTP6-TRg-1	PRE7g7	UTP6-TRg-1	0.58340632421881	0.525149982606502	0.444630639513433	0.517728982112915	0.0696848340932653	0.00765169052693326
PRE7g7-YJU2-TRg-5	PRE7g7-YJU2-TRg-5	PRE7g7	YJU2-TRg-5	0.414625855727302	0.660243629576513	0.386810065339162	0.487226516880992	0.150481296222654	0.0254141046760958
PRE7g7-FRS2-NRg-5	PRE7g7-FRS2-NRg-5	PRE7g7	FRS2-NRg-5	0.364802995225717	0.338433316879478	0.286296978055679	0.329844430053625	0.0399515383390433	-0.0897936351826482
PRE7g7-TIF35-NRg-2	PRE7g7-TIF35-NRg-2	PRE7g7	TIF35-NRg-2	0.551587668729102	0.612775764240159	0.422845551566339	0.529069661511866	0.0969467220093452	0.0333733493010381
PRE7g7-GPI15-TRg-1	PRE7g7-GPI15-TRg-1	PRE7g7	GPI15-TRg-1	0.592467575978508	0.676076936478864	0.596195268427751	0.621579926961707	0.0472325836418442	-0.0501317780465742
PRE7g7-NOP1-NRg-5	PRE7g7-NOP1-NRg-5	PRE7g7	NOP1-NRg-5	0.351239455664009	0.584359207718423	0.522896696927557	0.48616512010333	0.120822643786144	-0.00462855014414182
PRE7g7-GPI15-TRg-4	PRE7g7-GPI15-TRg-4	PRE7g7	GPI15-TRg-4	0.596703749252309	0.597592005846827	0.620783911018783	0.60502655537264	0.0136534956206721	-0.0325503789191915
PRE7g7-COG4-TRg-1	PRE7g7-COG4-TRg-1	PRE7g7	COG4-TRg-1	0.262686677300444	0.593973260291231	0.355390900725397	0.404016946105691	0.170912460734794	-0.022767771307485
PRE7g7-TFA1-TRg-1	PRE7g7-TFA1-TRg-1	PRE7g7	TFA1-TRg-1	0.5176521136421	0.595377341408549	0.576856259402768	0.563295238151139	0.0405983833529978	0.0327626617145916
PRE7g7-RHO1-NRg-2	PRE7g7-RHO1-NRg-2	PRE7g7	RHO1-NRg-2	0.122630135445799	0.0411526095791764	0.279523297153232	0.147768680726069	0.121157360559473	-0.159773266760982
PRE7g7-RHO1-NRg-1	PRE7g7-RHO1-NRg-1	PRE7g7	RHO1-NRg-1	0.617394392997362	0.707616654890957	0.541358444089633	0.622123163992651	0.0832299172236687	0.0082004753500684
PRE7g7-CDC55-NRg-2	PRE7g7-CDC55-NRg-2	PRE7g7	CDC55-NRg-2	0.545240273506258	0.644948571692771	0.514249748565279	0.568146197921436	0.0682938988615621	-0.0685885337614582
PRE7g7-IDI1-NRg-7	PRE7g7-IDI1-NRg-7	PRE7g7	IDI1-NRg-7	0.547208661835889	0.668017600583007	0.499743453397221	0.571656571938706	0.0867601428310977	-0.036552722445322
PRE7g7-RPL32-TRg-5	PRE7g7-RPL32-TRg-5	PRE7g7	RPL32-TRg-5	0.433952448059843	0.446419874936738	0.389393343362696	0.423255222119759	0.0299804821167238	-0.102976218436003
PRE7g7-RPB5-TRg-4	PRE7g7-RPB5-TRg-4	PRE7g7	RPB5-TRg-4	0.660218403328788	0.612985028786726	0.640022120006159	0.637741850707224	0.0236991062851416	0.0479421303131627
PRE7g7-DIP2-TRg-5	PRE7g7-DIP2-TRg-5	PRE7g7	DIP2-TRg-5	0.576856435789951	0.582130956534243	0.464436642576155	0.541141344966783	0.0664805510574081	-0.0107350512656501
PRE7g7-DIP2-TRg-1	PRE7g7-DIP2-TRg-1	PRE7g7	DIP2-TRg-1	0.536238508227783	0.544575738055683	0.514909674815265	0.531907973699577	0.0152998030713178	0.0372924102829817
PRE7g7-RPC40-TRg-2	PRE7g7-RPC40-TRg-2	PRE7g7	RPC40-TRg-2	0.730315149623673	0.680517686886501	0.671661384812116	0.694164740440763	0.031618785313118	0.0784360003374716
PRE7g7-CDC6-TRg-5	PRE7g7-CDC6-TRg-5	PRE7g7	CDC6-TRg-5	0.693706929055009	0.610218276318002	0.534819117315414	0.612914774229475	0.0794782203222316	-0.00826877199189069
PRE7g7-CDC6-TRg-3	PRE7g7-CDC6-TRg-3	PRE7g7	CDC6-TRg-3	0.321165749290274	0.422754534347273	0.276732364476645	0.340217549371397	0.0748521665563525	-0.0809702375151946
PRE7g7-DAD2-TRg-2	PRE7g7-DAD2-TRg-2	PRE7g7	DAD2-TRg-2	0.0392704089751877	0.259797883966748	0.291665797946276	0.196911363629404	0.137447786171954	-0.0341694457317639
PRE7g7-RVS161-TRg-2	PRE7g7-RVS161-TRg-2	PRE7g7	RVS161-TRg-2	0.388828945762854	0.401649963553239	0.326202013334013	0.372226974216702	0.0403709969221112	-0.145702166225742
PRE7g7-RVS161-TRg-1	PRE7g7-RVS161-TRg-1	PRE7g7	RVS161-TRg-1	0.505848404457693	0.561112249928978	0.394930591849317	0.487297082078663	0.0846297792862207	-0.0597150613281586
PRE7g7-SUP45-NRg-3	PRE7g7-SUP45-NRg-3	PRE7g7	SUP45-NRg-3	0.574076321268536	0.593247819788025	0.530683915555703	0.566002685537422	0.0320538332128445	0.0503623464351532
PRE7g7-SRB6-NRg-5	PRE7g7-SRB6-NRg-5	PRE7g7	SRB6-NRg-5	0.495667954968006	0.640265961149395	0.469884153303923	0.535272689807108	0.0918362204003927	-0.0132103092500592
PRE7g7-RPC11-TRg-4	PRE7g7-RPC11-TRg-4	PRE7g7	RPC11-TRg-4	0.585057215921218	0.585337766362127	0.536342208098902	0.568912396794082	0.0282069596175694	0.029762238957455
PRE7g7-RKI1-TRg-8	PRE7g7-RKI1-TRg-8	PRE7g7	RKI1-TRg-8	0.740958322433526	0.668563060674452	0.54227444477624	0.650598609294739	0.100552781887247	0.00297313691662948
PRE7g7-NIP7-TRg-3	PRE7g7-NIP7-TRg-3	PRE7g7	NIP7-TRg-3	0.606773943680936	0.790145768310577	0.497097828690911	0.631339180227474	0.148060331837307	0.06941546437351
PRE7g7-RPL33A-NRg-12	PRE7g7-RPL33A-NRg-12	PRE7g7	RPL33A-NRg-12	0.618613143659617	0.656439499959638	0.431286907488868	0.568779850369374	0.120565087459806	0.0321360618650587
PRE7g7-SAM50-TRg-4	PRE7g7-SAM50-TRg-4	PRE7g7	SAM50-TRg-4	0.5516626979163	0.788820154339417	0.531276654494091	0.623919835583269	0.143171170408055	-0.0541872517239058
PRE7g7-NOP4-NRg-1	PRE7g7-NOP4-NRg-1	PRE7g7	NOP4-NRg-1	0.630645886196122	0.711321566740483	0.578910418659147	0.640292623865251	0.0667305978903017	0.065827462013906
PRE7g7-NOP4-NRg-3	PRE7g7-NOP4-NRg-3	PRE7g7	NOP4-NRg-3	0.581729642808568	0.771084341304349	0.539617032374045	0.630810338828987	0.123292192847908	0.0932013570702827
PRE7g7-SMX2-TRg-5	PRE7g7-SMX2-TRg-5	PRE7g7	SMX2-TRg-5	0.604635458470414	0.654672803925213	0.475360686263613	0.578222982886413	0.0925279581257926	0.061832313533892
PRE7g7-POL12-NRg-2	PRE7g7-POL12-NRg-2	PRE7g7	POL12-NRg-2	0.484056795437524	0.543889027935993	0.379383668866198	0.469109830746572	0.0832650112939105	0.0392759652919555
PRE7g7-BMS1-NRg-2	PRE7g7-BMS1-NRg-2	PRE7g7	BMS1-NRg-2	0.682231702600146	0.559342675609124	0.560688050975095	0.600754143061455	0.0705648428043635	-0.00597787780062542
PRE7g7-RPA190-TRg-5	PRE7g7-RPA190-TRg-5	PRE7g7	RPA190-TRg-5	0.62149793795026	0.616016460797549	0.526232085615218	0.587915494787676	0.053489661368311	-0.0311063842166633
PRE7g7-ALG14-NRg-4	PRE7g7-ALG14-NRg-4	PRE7g7	ALG14-NRg-4	0.643247759146261	0.74573508070989	0.522474449408834	0.637152429754995	0.111755054259427	-0.00211340773325408
PRE7g7-ALG14-NRg-1	PRE7g7-ALG14-NRg-1	PRE7g7	ALG14-NRg-1	0.698873136908802	0.722653318192239	0.693855465278954	0.705127306793332	0.0153839222505904	0.0405940202543876
PRE7g7-PRE5-NRg-1	PRE7g7-PRE5-NRg-1	PRE7g7	PRE5-NRg-1	0.571216520792558	0.690715684351775	0.49462890113996	0.585520368761431	0.0988228550874078	0.100034028317626
PRE7g7-BIG1-NRg-2	PRE7g7-BIG1-NRg-2	PRE7g7	BIG1-NRg-2	0.619651894970217	0.549390491885467	0.475619655253725	0.548220680703136	0.0720232452968417	0.00424845688424691
PRE7g7-TFA2-TRg-4	PRE7g7-TFA2-TRg-4	PRE7g7	TFA2-TRg-4	0.267405558275004	0.439492816254448	0.430995442936635	0.379297939155362	0.0969947421906566	-0.0253831738234446
PRE7g7-IMP4-TRg-6	PRE7g7-IMP4-TRg-6	PRE7g7	IMP4-TRg-6	0.485078839473954	0.53789589239072	0.604035561324438	0.542336764396371	0.0596025706365195	-0.082781387423989
PRE7g7-PAN1-NRg-1	PRE7g7-PAN1-NRg-1	PRE7g7	PAN1-NRg-1	0.624670818949068	0.653104522682346	0.461579293959531	0.579784878530315	0.103351531409982	0.11275265649348
PRE7g7-UTP13-TRg-2	PRE7g7-UTP13-TRg-2	PRE7g7	UTP13-TRg-2	0.560169300303118	0.63869946143562	0.413321455035575	0.537396738924771	0.114401720293064	0.0040368182117394
PRE7g7-KAE1-NRg-3	PRE7g7-KAE1-NRg-3	PRE7g7	KAE1-NRg-3	0.710987427653095	0.590325860534167	0.584640521621516	0.628651269936259	0.0713618449895785	-0.0190274252855185
PRE7g7-ERG20-TRg-1	PRE7g7-ERG20-TRg-1	PRE7g7	ERG20-TRg-1	0.665909150668817	0.69925226695026	0.519770691875701	0.628310703164926	0.0954653936714153	0.0206268753460168
PRE7g7-CDC20-TRg-6	PRE7g7-CDC20-TRg-6	PRE7g7	CDC20-TRg-6	0.0426594558817857	0.0226275636291561	-0.0725456587988758	-0.00241954642931134	0.0615513842562198	-0.289347638591118
PRE7g7-PWP2-NRg-2	PRE7g7-PWP2-NRg-2	PRE7g7	PWP2-NRg-2	0.633758597681517	0.767872916818322	0.632142219381113	0.677924577960317	0.0779017388585664	0.00166801702091457
PRE7g7-COG1-NRg-1	PRE7g7-COG1-NRg-1	PRE7g7	COG1-NRg-1	0.409426189775124	0.532609683846273	0.431610073371368	0.457881982330922	0.0656597532981851	0.10507851984298
PRE7g7-RPL1B-TRg-4	PRE7g7-RPL1B-TRg-4	PRE7g7	RPL1B-TRg-4	0.386737220399393	0.506883049898938	0.451839776574428	0.44848668229092	0.0601430587639921	-0.0992805208617947
PRE7g7-RPL1B-TRg-7	PRE7g7-RPL1B-TRg-7	PRE7g7	RPL1B-TRg-7	0.504463367037336	0.658780995579867	0.410958298297437	0.52473422030488	0.125148723290453	-0.120285117865681
PRE7g7-UTP20-TRg-3	PRE7g7-UTP20-TRg-3	PRE7g7	UTP20-TRg-3	0.512003024709419	0.562017872516061	0.390065434063918	0.488028777096466	0.0884476324378718	-0.0759099985220007
PRE7g7-UTP20-TRg-4	PRE7g7-UTP20-TRg-4	PRE7g7	UTP20-TRg-4	0.540501475881195	0.647620262700365	0.467096521232113	0.551739419937891	0.0907850419859471	-0.0252388877417326
PRE7g7-RPL25-TRg-4	PRE7g7-RPL25-TRg-4	PRE7g7	RPL25-TRg-4	0.464822577900215	0.459488332798227	0.236499139382641	0.386936683360361	0.130310032312322	-0.129981118016237
PRE7g7-RPL25-TRg-2	PRE7g7-RPL25-TRg-2	PRE7g7	RPL25-TRg-2	0.445545614009613	0.376809515845901	0.364060053524398	0.395471727793304	0.0438312988396959	-0.128266100267048
PRE7g7-MCM7-NRg-1	PRE7g7-MCM7-NRg-1	PRE7g7	MCM7-NRg-1	0.64837126134562	0.490633512055399	0.5251691867194	0.554724653373473	0.082918294692071	-0.0245792411145641
PRE7g7-MRP49-TRg-5	PRE7g7-MRP49-TRg-5	PRE7g7	MRP49-TRg-5	0.64659797703305	0.699518234501676	0.602689834525643	0.649602015353456	0.0484840483577073	0.0099670540817508
PRE7g7-ERO1-NRg-3	PRE7g7-ERO1-NRg-3	PRE7g7	ERO1-NRg-3	0.502252406151722	0.511631227269737	0.541530883022274	0.518471505481244	0.0205132089353605	0.0725790402344834
PRE7g7-UTP5-TRg-7	PRE7g7-UTP5-TRg-7	PRE7g7	UTP5-TRg-7	0.71873025501965	0.717669914917172	0.622788899115928	0.686396356350917	0.0550882250776781	0.080898918227741
PRE7g7-MCM4-NRg-1	PRE7g7-MCM4-NRg-1	PRE7g7	MCM4-NRg-1	0.510479700410782	0.455558546940059	0.404294021389136	0.456777422913326	0.0531033318286217	0.0104068638663495
PRE7g7-PRE3-NRg-1	PRE7g7-PRE3-NRg-1	PRE7g7	PRE3-NRg-1	0.582309205207542	0.676464539064028	0.505161959138585	0.587978567803385	0.0857918977902957	-0.00321259725003353
PRE7g7-FCF1-NRg-1	PRE7g7-FCF1-NRg-1	PRE7g7	FCF1-NRg-1	0.481151158427924	0.450935025259954	0.431820204868758	0.454635462852212	0.0248727898223095	-0.0143459992281229
PRE7g7-CUS1-NRg-1	PRE7g7-CUS1-NRg-1	PRE7g7	CUS1-NRg-1	0.634887068928913	0.576523959108026	0.53426611955775	0.581892382531563	0.0505248339000665	-0.00827932441977808
PRE7g7-PSF1-TRg-2	PRE7g7-PSF1-TRg-2	PRE7g7	PSF1-TRg-2	0.737879910446571	0.586062337749455	0.640082210891799	0.654674819695942	0.0769535705389562	-0.00542448378213967
PRE7g7-BCP1-TRg-2	PRE7g7-BCP1-TRg-2	PRE7g7	BCP1-TRg-2	0.656499777488369	0.67428993498615	0.605093135447657	0.645294282640725	0.0359335720834708	0.0143979532741718
PRE7g7-PAN1-TRg-1	PRE7g7-PAN1-TRg-1	PRE7g7	PAN1-TRg-1	0.677947660269721	0.641098151422091	0.512425833220958	0.610490548304257	0.0869021739305431	0.0696446309360984
PRE7g7-PAN1-TRg-3	PRE7g7-PAN1-TRg-3	PRE7g7	PAN1-TRg-3	0.556069084569147	0.540333268305238	0.490389722265038	0.528930691713141	0.034292254560944	0.0563893577242652
PRE7g7-PAN1-TRg-4	PRE7g7-PAN1-TRg-4	PRE7g7	PAN1-TRg-4	0.625588603119049	0.497298174230839	0.592513270469725	0.571800015939871	0.0666062138316999	0.101943381697635
PRE7g7-VPS3-TRg-2	PRE7g7-VPS3-TRg-2	PRE7g7	VPS3-TRg-2	0.611049774969395	0.682297665300579	0.572075933267459	0.621807791179145	0.0558928326144964	0.0316569203867741
PRE7g7-YIL060W-NRg-1	PRE7g7-YIL060W-NRg-1	PRE7g7	YIL060W-NRg-1	0.49339505147211	0.528038595423797	0.587822579543487	0.536418742146465	0.0477682913525044	0.0832947879932336
PRE7g7-VPS53-NRg-1	PRE7g7-VPS53-NRg-1	PRE7g7	VPS53-NRg-1	0.457730670202469	0.403248742139295	0.210518581121624	0.357165997821129	0.12988906320337	0.00540216426893142
PRE7g7-CYR1-TRg-4	PRE7g7-CYR1-TRg-4	PRE7g7	CYR1-TRg-4	0.640080435396971	0.250024051442829	0.252312462552257	0.380805649797352	0.224541466197555	-0.111030132556012
PRE7g7-CYR1-TRg-7	PRE7g7-CYR1-TRg-7	PRE7g7	CYR1-TRg-7	0.306391572660144	0.410035462561391	0.243987825970608	0.320138287064048	0.0838730202271448	-0.0502846802360488
PRE7g7-MPS1-NRg-1	PRE7g7-MPS1-NRg-1	PRE7g7	MPS1-NRg-1	0.480611310027582	0.529460868482609	0.359976296654503	0.456682825054898	0.0872392361082735	0.0517300830294122
PRE7g7-SRP1-TRg-5	PRE7g7-SRP1-TRg-5	PRE7g7	SRP1-TRg-5	0.24732892159118	0.335396513590722	0.00493758298790958	0.195887672723271	0.171129856447103	-0.110696855733325
PRE7g7-SRP1-TRg-4	PRE7g7-SRP1-TRg-4	PRE7g7	SRP1-TRg-4	0.123060710823794	0.306994827898221	0.267114862089117	0.232390133603711	0.0967589527241599	-0.0603492292592391
PRE7g7-TAF12-TRg-2	PRE7g7-TAF12-TRg-2	PRE7g7	TAF12-TRg-2	0.332962883154479	0.0579558863022478	0.102047482001236	0.164322083819321	0.14770174881538	-0.12490649140041
PRE7g7-TAF12-TRg-3	PRE7g7-TAF12-TRg-3	PRE7g7	TAF12-TRg-3	0.256781946042385	0.22874273542268	0.314288984376296	0.266604555280454	0.0436108119242392	0.0238624640554073
PRE7g7-POP4-TRg-1	PRE7g7-POP4-TRg-1	PRE7g7	POP4-TRg-1	0.617037826039173	0.60501791498455	0.514337864232062	0.578797868418595	0.0561465819995852	0.0142870149507109
PRE7g7-SPT16-TRg-1	PRE7g7-SPT16-TRg-1	PRE7g7	SPT16-TRg-1	0.668965627044093	0.651720848660544	0.558273852637529	0.626320109447389	0.059557244687355	0.0483315090206138
PRE7g7-NUP82-TRg-4	PRE7g7-NUP82-TRg-4	PRE7g7	NUP82-TRg-4	0.526762932947708	0.616456885386384	0.35770995958367	0.500309925972587	0.131386125928913	-0.0632681667685224
PRE7g7-DML1-TRg-3	PRE7g7-DML1-TRg-3	PRE7g7	DML1-TRg-3	0.708797906502696	0.795046648767187	0.566080322335813	0.689974959201899	0.115637892443118	0.0250040573096401
PRE7g7-RPA43-NRg-3	PRE7g7-RPA43-NRg-3	PRE7g7	RPA43-NRg-3	0.645644782671712	0.57172711723709	0.596407751243123	0.604593217050642	0.0376325218885303	0.0652979926155121
PRE7g7-STU2-NRg-3	PRE7g7-STU2-NRg-3	PRE7g7	STU2-NRg-3	0.460898567282749	0.498891978110684	0.458282014560225	0.472690853317886	0.0227285237607564	-0.0773080824822286
PRE7g7-POP4-NRg-4	PRE7g7-POP4-NRg-4	PRE7g7	POP4-NRg-4	0.616507473190928	0.527179315684736	0.51164380411574	0.551776864330468	0.0565939645413892	-0.0173462480666696
PRE7g7-MCD1-TRg-2	PRE7g7-MCD1-TRg-2	PRE7g7	MCD1-TRg-2	0.609982505495805	0.678984641040138	0.466635157708334	0.585200768081425	0.108322096775208	-0.0723862861338174
PRE7g7-RPS3-NRg-4	PRE7g7-RPS3-NRg-4	PRE7g7	RPS3-NRg-4	0.382065617795601	0.396396182125993	0.449728423087534	0.409396741003043	0.0356556405541989	-0.112574274619271
PRE7g7-PRP9-TRg-4	PRE7g7-PRP9-TRg-4	PRE7g7	PRP9-TRg-4	0.65971804818007	0.862018196460119	0.611628176872179	0.711121473837456	0.132874093051648	0.081140394846276
PRE7g7-RPP1-NRg-2	PRE7g7-RPP1-NRg-2	PRE7g7	RPP1-NRg-2	0.642974305541436	0.708179890064794	0.647235625374366	0.666129940326865	0.0364786021717033	0.0397630481189148
PRE7g7-MTR2-NRg-11	PRE7g7-MTR2-NRg-11	PRE7g7	MTR2-NRg-11	0.524788211274164	0.727491162161013	0.61420051182269	0.622159961752622	0.10158561023565	0.0227788023195781
PRE7g7-GCD11-TRg-1	PRE7g7-GCD11-TRg-1	PRE7g7	GCD11-TRg-1	0.55216028734332	0.638713571438119	0.418433032415886	0.536435630399108	0.110978951134849	-0.0414565076530901
PRE7g7-RPF1-TRg-3	PRE7g7-RPF1-TRg-3	PRE7g7	RPF1-TRg-3	0.494751155005216	0.731955793730294	0.477322401252004	0.568009783329171	0.142248589128966	0.00189376778655537
PRE7g7-SUB2-NRg-4	PRE7g7-SUB2-NRg-4	PRE7g7	SUB2-NRg-4	0.608681675788859	0.547385447175627	0.46433418463399	0.540133769199492	0.0724464607539827	0.00211330754827677
PRE7g7-GPI15-TRg-3	PRE7g7-GPI15-TRg-3	PRE7g7	GPI15-TRg-3	0.523338403709132	0.513379993532714	0.537657662541221	0.524792019927689	0.012203935971841	-0.0216402573408166
PRE7g7-ERG9-TRg-6	PRE7g7-ERG9-TRg-6	PRE7g7	ERG9-TRg-6	0.577945485881018	0.593710873880362	0.595346772136752	0.589001043966044	0.00960926970195179	0.010007907976664
PRE7g7-RPT2-NRg-1	PRE7g7-RPT2-NRg-1	PRE7g7	RPT2-NRg-1	0.576974915611589	0.37722949254359	0.383567846098866	0.445924084751348	0.113537587975602	-0.0640020561678799
PRE7g7-YOS1-NRg-3	PRE7g7-YOS1-NRg-3	PRE7g7	YOS1-NRg-3	0.354390125103034	0.529812611973832	0.500982971010956	0.461728569362607	0.0940688219420295	-0.0414037249601875
PRE7g7-SCM3-TRg-4	PRE7g7-SCM3-TRg-4	PRE7g7	SCM3-TRg-4	0.553585934904789	0.654235569827407	0.505043013320388	0.570954839350861	0.0760977257250019	0.0283741617946518
PRE7g7-SCM3-TRg-6	PRE7g7-SCM3-TRg-6	PRE7g7	SCM3-TRg-6	0.493253665769665	0.528188707152721	0.597799042683767	0.539747138535384	0.0532224760843453	0.0204732215453749
PRE7g7-RLP7-NRg-1	PRE7g7-RLP7-NRg-1	PRE7g7	RLP7-NRg-1	0.507701514726307	0.73013070510725	0.635919620434006	0.624583946755854	0.111647029994907	-0.00939545997344882
PRE7g7-TFB2-NRg-4	PRE7g7-TFB2-NRg-4	PRE7g7	TFB2-NRg-4	0.511348126264128	0.525521067066299	0.43177498537105	0.489548059567159	0.0505323078762221	0.0288506385621469
PRE7g7-IMP4-TRg-1	PRE7g7-IMP4-TRg-1	PRE7g7	IMP4-TRg-1	0.639819855415034	0.624794449934065	0.582193638303195	0.615602647884098	0.0298925098201796	-0.0145563898600453
PRE7g7-IMP4-TRg-3	PRE7g7-IMP4-TRg-3	PRE7g7	IMP4-TRg-3	0.579723840387663	0.67271192958335	0.621133544201277	0.624523104724096	0.0465866185022014	-0.0427328065199912
PRE7g7-PRE4-TRg-3	PRE7g7-PRE4-TRg-3	PRE7g7	PRE4-TRg-3	0.557091088284577	0.564725062519604	0.669375782134009	0.597063977646063	0.0627400764414773	0.0391323122754242
PRE7g7-SUB2-TRg-3	PRE7g7-SUB2-TRg-3	PRE7g7	SUB2-TRg-3	0.385310749314062	0.493197795712366	0.372958924073648	0.417155823033359	0.0661432392870091	0.0439129563904702
PRE7g7-RPP0-NRg-4	PRE7g7-RPP0-NRg-4	PRE7g7	RPP0-NRg-4	0.335939831446013	0.501677178482797	0.388332273490436	0.408649761139749	0.0847160981099978	-0.0277891469446696
PRE7g7-RPP0-NRg-3	PRE7g7-RPP0-NRg-3	PRE7g7	RPP0-NRg-3	0.532135098440238	0.619809087017472	0.517439751787821	0.556461312415177	0.0553506432989363	-0.0722002195905023
PRE7g7-TOM40-TRg-4	PRE7g7-TOM40-TRg-4	PRE7g7	TOM40-TRg-4	0.584728358673939	0.538228987685807	0.548341639168979	0.557099661842908	0.0244555739339887	-0.0240313292020148
PRE7g7-FUR1-NRg-12	PRE7g7-FUR1-NRg-12	PRE7g7	FUR1-NRg-12	0.619761697548413	0.828466882745371	0.648953069444663	0.699060549912816	0.113015632906133	-0.0039924320822452
PRE7g7-TOM40-TRg-2	PRE7g7-TOM40-TRg-2	PRE7g7	TOM40-TRg-2	0.558530510915062	0.605897239945477	0.475914915696045	0.546780888852195	0.0657829109137493	0.000924980389622854
PRE7g7-VMA11-NRg-4	PRE7g7-VMA11-NRg-4	PRE7g7	VMA11-NRg-4	0.591285046085811	0.679984864518829	0.577548984172692	0.616272964925777	0.0556019285774924	-0.0288221262486853
PRE7g7-PGS1-NRg-4	PRE7g7-PGS1-NRg-4	PRE7g7	PGS1-NRg-4	0.450630109493961	0.731462190079787	0.405878238754602	0.529323512776117	0.176481489483249	-0.0975359910375782
PRE7g7-URB1-TRg-4	PRE7g7-URB1-TRg-4	PRE7g7	URB1-TRg-4	0.592563504826057	0.713687870610625	0.607519780864807	0.637923718767163	0.0660384552867205	0.0310048915251738
PRE7g7-ARP4-TRg-3	PRE7g7-ARP4-TRg-3	PRE7g7	ARP4-TRg-3	0.50999983623956	0.682391830194033	0.479669881337318	0.557353849256971	0.109342805198632	0.0410730629126916
PRE7g7-RPT3-TRg-3	PRE7g7-RPT3-TRg-3	PRE7g7	RPT3-TRg-3	0.287681391912122	0.339298881585259	0.382253465176421	0.336411246224601	0.0473521181031965	-0.156464001838647
PRE7g7-SUI3-TRg-3	PRE7g7-SUI3-TRg-3	PRE7g7	SUI3-TRg-3	0.536669436123369	0.599491682329992	0.542291848036849	0.559484322163403	0.0347612504026477	0.0363668352047075
PRE7g7-RFC5-NRg-2	PRE7g7-RFC5-NRg-2	PRE7g7	RFC5-NRg-2	NA	NA	NA	NA	NA	NA
PRE7g7-RRP14-TRg-2	PRE7g7-RRP14-TRg-2	PRE7g7	RRP14-TRg-2	0.508562708412291	0.505624598032017	0.537022043283148	0.517069783242485	0.0173415003301138	0.0479305462781754
PRE7g7-SCC2-TRg-1	PRE7g7-SCC2-TRg-1	PRE7g7	SCC2-TRg-1	0.337858880559891	0.364793265015448	0.21790943431409	0.306853859963143	0.0781965370526718	-0.10949962017069
PRE7g7-SSC1-TRg-3	PRE7g7-SSC1-TRg-3	PRE7g7	SSC1-TRg-3	0.468685211069264	0.547940351917082	0.58359137627181	0.533405646419386	0.0588158137605633	-0.0480377456166438
PRE7g7-RRP9-TRg-3	PRE7g7-RRP9-TRg-3	PRE7g7	RRP9-TRg-3	0.639858962955665	0.605699211992024	0.61528539199055	0.620281188979413	0.0176193256721119	-0.00876340076004889
PRE7g7-MOT1-NRg-9	PRE7g7-MOT1-NRg-9	PRE7g7	MOT1-NRg-9	0.374556967541691	0.581391537867081	0.330773049239875	0.428907184882882	0.133857634463718	-0.0174349239259793
PRE7g7-RPL42A-NRg-2	PRE7g7-RPL42A-NRg-2	PRE7g7	RPL42A-NRg-2	0.63048279417472	0.560752040996012	0.532051394274617	0.574428743148449	0.0506208875652961	-0.0366527026658164
PRE7g7-SEC16-TRg-7	PRE7g7-SEC16-TRg-7	PRE7g7	SEC16-TRg-7	0.253107114888202	0.312259013275205	0.311446687652182	0.292270938605196	0.0339192981108294	-0.0319604906342274
PRE7g7-IMP4-NRg-2	PRE7g7-IMP4-NRg-2	PRE7g7	IMP4-NRg-2	0.531818636076923	0.616521067472781	0.483483316374373	0.543941006641359	0.0673422208232444	-0.0262453816621535
PRE7g7-YEF3-NRg-4	PRE7g7-YEF3-NRg-4	PRE7g7	YEF3-NRg-4	0.419884588827689	0.454228688344362	0.410155523544816	0.428089600238956	0.0231538900199563	-0.00397101374743686
PRE7g7-PUP1-TRg-1	PRE7g7-PUP1-TRg-1	PRE7g7	PUP1-TRg-1	0.48926536690693	0.624961187246531	0.430784830344122	0.515003794832527	0.0996140773135698	0.00503761002095793
PRE7g7-UTP22-TRg-6	PRE7g7-UTP22-TRg-6	PRE7g7	UTP22-TRg-6	0.569580962806052	0.629323185842859	0.658906512333557	0.619270220327489	0.0455034068651739	-0.0188035169179646
PRE7g7-DBP2-NRg-4	PRE7g7-DBP2-NRg-4	PRE7g7	DBP2-NRg-4	0.600426047546043	0.632116476574629	0.448183570113581	0.560242031411418	0.0983305389201803	0.0236491779474192
PRE7g7-PRE2-TRg-7	PRE7g7-PRE2-TRg-7	PRE7g7	PRE2-TRg-7	0.574605259784765	0.646003282300028	0.521250605225529	0.580619715770107	0.0625934331213211	0.0126866224992562
PRE7g7-ATP16-TRg-6	PRE7g7-ATP16-TRg-6	PRE7g7	ATP16-TRg-6	0.65254648261881	0.694375436678978	0.652116522755258	0.666346147351015	0.0242750285590776	0.0836337306873298
PRE7g7-UTP13-TRg-4	PRE7g7-UTP13-TRg-4	PRE7g7	UTP13-TRg-4	0.429682954524189	0.62387733251028	0.5323715589461	0.52864394866019	0.0971508384893511	0.0336581681115119
PRE7g7-DOP1-NRg-4	PRE7g7-DOP1-NRg-4	PRE7g7	DOP1-NRg-4	0.403786659257983	0.531586685865015	0.437316442171941	0.457563262431647	0.0662620705846197	0.110827428815871
PRE7g7-TIM44-TRg-3	PRE7g7-TIM44-TRg-3	PRE7g7	TIM44-TRg-3	0.630136115773277	0.705002699383797	0.515431017245324	0.616856610800799	0.0954809646287578	0.0149570051303329
PRE7g7-ATP16-TRg-2	PRE7g7-ATP16-TRg-2	PRE7g7	ATP16-TRg-2	0.700741166396588	0.631505130050394	0.55861065156389	0.630285649336957	0.071073104347283	0.038434244871012
PRE7g7-ENP1-NRg-3	PRE7g7-ENP1-NRg-3	PRE7g7	ENP1-NRg-3	0.480663163736905	0.464595529741661	0.453259628030113	0.466172773836226	0.0137696846916965	-0.0470494612526732
PRE7g7-NAF1-TRg-3	PRE7g7-NAF1-TRg-3	PRE7g7	NAF1-TRg-3	0.838011275276171	0.739536568282507	0.526650997102941	0.701399613553873	0.159144984818901	0.0342464829814529
PRE7g7-COG4-TRg-2	PRE7g7-COG4-TRg-2	PRE7g7	COG4-TRg-2	0.439378706963155	0.556104911850243	0.396242153244828	0.463908590686075	0.0827061774828719	-0.0175500860231831
PRE7g7-SOG2-TRg-7	PRE7g7-SOG2-TRg-7	PRE7g7	SOG2-TRg-7	0.307771919406913	0.486037426210935	0.443391560865371	0.412400302161073	0.0930859351141799	-0.0790326069342071
PRE7g7-YDR341C-TRg-3	PRE7g7-YDR341C-TRg-3	PRE7g7	YDR341C-TRg-3	0.439600571694052	0.626530974146698	0.365624788527718	0.477252111456156	0.134466494928679	0.0214071757751112
PRE7g7-YMR290W-A-TRg-10	PRE7g7-YMR290W-A-TRg-10	PRE7g7	YMR290W-A-TRg-10	0.688459274988941	0.701767191313198	0.608173715857565	0.666133394053235	0.0506336684591643	0.00326177289319807
PRE7g7-NUP192-NRg-9	PRE7g7-NUP192-NRg-9	PRE7g7	NUP192-NRg-9	0.498778656918117	0.59444861774427	0.664597506592116	0.585941593751501	0.083236108869362	-0.00764874042195851
PRE7g7-RPS31-NRg-8	PRE7g7-RPS31-NRg-8	PRE7g7	RPS31-NRg-8	0.528414632090709	0.43271528767971	0.440951993921543	0.46736063789732	0.0530344556647215	-0.0649531044463975
PRE7g7-SPC97-NRg-6	PRE7g7-SPC97-NRg-6	PRE7g7	SPC97-NRg-6	0.0330542427786314	-0.0739322760016203	NA	NA	NA	NA
PRE7g7-EBP2-NRg-1	PRE7g7-EBP2-NRg-1	PRE7g7	EBP2-NRg-1	0.655762863655686	0.547234151885662	0.479467811501506	0.560821609014285	0.0889294697888607	0.0127873983290664
PRE7g7-CDC48-TRg-5	PRE7g7-CDC48-TRg-5	PRE7g7	CDC48-TRg-5	0.484591824217567	0.397415854544487	0.355064858100373	0.412357512287476	0.066043535565282	-0.0519336014328697
PRE7g7-RPT1-TRg-4	PRE7g7-RPT1-TRg-4	PRE7g7	RPT1-TRg-4	0.285550935728354	0.681035179791764	0.513385632713464	0.493323916077861	0.198503907219422	0.0152907591660741
PRE7g7-ULP1-NRg-2	PRE7g7-ULP1-NRg-2	PRE7g7	ULP1-NRg-2	0.452296163178772	0.478893235412912	0.484499890381389	0.471896429657691	0.0172042575985529	-0.129152003161027
PRE7g7-RPN3-TRg-6	PRE7g7-RPN3-TRg-6	PRE7g7	RPN3-TRg-6	0.475349214706071	0.36969210073864	0.341633082104292	0.395558132516334	0.0705109192213352	0.0442292491328893
PRE7g7-RPT1-TRg-5	PRE7g7-RPT1-TRg-5	PRE7g7	RPT1-TRg-5	0.45221145667756	0.582783792439869	0.571032472125213	0.535342573747547	0.0722330281191529	0.0573565997506383
PRE7g7-KRE5-TRg-2	PRE7g7-KRE5-TRg-2	PRE7g7	KRE5-TRg-2	0.630201714236031	0.681960658237643	0.585127384491736	0.63242991898847	0.0484550760849837	-0.00373549210186752
PRE7g7-TBF1-NRg-8	PRE7g7-TBF1-NRg-8	PRE7g7	TBF1-NRg-8	0.648466966905711	0.697843154021862	0.599648258588654	0.648652793172075	0.0490977114623036	0.0449545643202915
PRE7g7-UTP22-NRg-4	PRE7g7-UTP22-NRg-4	PRE7g7	UTP22-NRg-4	0.6240053473027	0.650496212027733	0.608098844882074	0.627533468070836	0.0214177476018573	0.00905807943494985
PRE7g7-SSC1-NRg-4	PRE7g7-SSC1-NRg-4	PRE7g7	SSC1-NRg-4	0.595238485856027	0.657859386585086	0.531293972296177	0.594797281579097	0.0632838606553144	0.00733545600193286
PRE7g7-REB1-TRg-4	PRE7g7-REB1-TRg-4	PRE7g7	REB1-TRg-4	0.600593556590992	0.550266658281718	0.455883580022753	0.535581264965154	0.0734642083755192	0.108398814801681
PRE7g7-CDC48-NRg-9	PRE7g7-CDC48-NRg-9	PRE7g7	CDC48-NRg-9	0.52262039206455	0.469056672407652	0.409508403614475	0.467061822695559	0.0565823740383245	-0.0945566385849425
PRE7g7-FAS2-TRg-8	PRE7g7-FAS2-TRg-8	PRE7g7	FAS2-TRg-8	0.405996675490239	0.376762782598624	0.37901534784234	0.387258268643734	0.0162669736245914	0.0406976798746377
PRE7g7-TAO3-TRg-8	PRE7g7-TAO3-TRg-8	PRE7g7	TAO3-TRg-8	0.46315297567993	0.501197053811035	0.539322089009449	0.501224039500138	0.0380845638352577	0.0167225709631678
PRE7g7-CKS1-TRg-5	PRE7g7-CKS1-TRg-5	PRE7g7	CKS1-TRg-5	0.301711774088059	0.290579254425006	0.171648060710492	0.254646363074519	0.0720938408950096	-0.144770341332677
PRE7g7-YLR379W-TRg-7	PRE7g7-YLR379W-TRg-7	PRE7g7	YLR379W-TRg-7	0.72082720299554	0.78574800331798	0.685437059477726	0.730670755263748	0.0508747776847563	0.0701714635846278
PRE7g7-TEN1-NRg-2	PRE7g7-TEN1-NRg-2	PRE7g7	TEN1-NRg-2	0.525335594388912	0.606592023843707	0.304599354523435	0.478842324252018	0.156272554233981	0.0399272223166581
PRE7g7-RPL42A-TRg-2	PRE7g7-RPL42A-TRg-2	PRE7g7	RPL42A-TRg-2	0.48968253855568	0.628913476387638	0.509981054916682	0.542859023286667	0.0752132575780019	-0.0394749396894943
PRE7g7-SEC27-TRg-4	PRE7g7-SEC27-TRg-4	PRE7g7	SEC27-TRg-4	0.0735165798969828	0.278468541463387	0.249232690313581	0.20040593722465	0.110857410669674	-0.0010007308978818
PRE7g7-TBF1-NRg-4	PRE7g7-TBF1-NRg-4	PRE7g7	TBF1-NRg-4	0.634605949220981	0.74043224082179	0.517333723611938	0.630790637884903	0.111598183433925	0.123903449609774
PRE7g7-RPT1-NRg-6	PRE7g7-RPT1-NRg-6	PRE7g7	RPT1-NRg-6	0.356135348000311	0.473830825964104	0.354982379715103	0.394982851226506	0.0682867825727082	0.0447505991581968
PRE7g7-COG1-TRg-3	PRE7g7-COG1-TRg-3	PRE7g7	COG1-TRg-3	0.0582132965601505	0.392692906384797	0.162838300975893	0.204581501306947	0.171102377036442	-0.0179367445915251
PRE7g7-SUI1-TRg-6	PRE7g7-SUI1-TRg-6	PRE7g7	SUI1-TRg-6	0.609992270041168	0.72720425221788	0.490097542161313	0.609098021473454	0.118555884496881	-0.00947928617004645
PRE7g7-TIM23-TRg-6	PRE7g7-TIM23-TRg-6	PRE7g7	TIM23-TRg-6	0.615519635183492	0.578640294662612	0.509427046442558	0.567862325429554	0.0538612366366551	-0.0694313568156181
PRE7g7-CDC48-NRg-6	PRE7g7-CDC48-NRg-6	PRE7g7	CDC48-NRg-6	0.736428529296794	0.652691702981921	0.530406735596532	0.639842322625082	0.103610206068391	0.0933285989798636
PRE7g7-EPL1-TRg-5	PRE7g7-EPL1-TRg-5	PRE7g7	EPL1-TRg-5	0.404889210918748	0.567255993180296	0.430593259936113	0.467579488011719	0.0872738723555786	0.118731753320023
PRE7g7-RPT5-TRg-8	PRE7g7-RPT5-TRg-8	PRE7g7	RPT5-TRg-8	0.544447245986701	0.721820941155814	0.551836386660611	0.606034857934375	0.100341729359206	0.0996721062970832
PRE7g7-ATP16-NRg-4	PRE7g7-ATP16-NRg-4	PRE7g7	ATP16-NRg-4	0.634706556521122	0.702138617690101	0.687935900770225	0.674927024993816	0.0355484719094754	0.0935887984538218
PRE7g7-RPN6-TRg-3	PRE7g7-RPN6-TRg-3	PRE7g7	RPN6-TRg-3	0.399282080751887	0.404766284266717	0.280712477974584	0.361586947664396	0.0700930025591303	-0.0802342932638104
PRE7g7-ERG9-NRg-6	PRE7g7-ERG9-NRg-6	PRE7g7	ERG9-NRg-6	0.48162411431365	0.499380038450818	0.434663964594061	0.471889372452843	0.0334382483569445	-0.00739594202821958
PRE7g7-SMX3-TRg-1	PRE7g7-SMX3-TRg-1	PRE7g7	SMX3-TRg-1	0.454076802057235	0.475784648527321	0.464173680777374	0.464678377120643	0.0108627201193524	0.0145969711515423
PRE7g7-NCB2-NRg-3	PRE7g7-NCB2-NRg-3	PRE7g7	NCB2-NRg-3	0.514901084245169	0.66327321308998	0.514741945741269	0.564305414358806	0.085708664792636	0.00423151392451904
PRE7g7-SEC16-NRg-12	PRE7g7-SEC16-NRg-12	PRE7g7	SEC16-NRg-12	0.185216763991128	0.4750011844992	0.388176775753774	0.349464908081367	0.148720237749656	-0.0360471897658375
PRE7g7-RPN6-TRg-2	PRE7g7-RPN6-TRg-2	PRE7g7	RPN6-TRg-2	0.671791291106683	0.56292155308338	0.502307792394816	0.579006878861626	0.0858790857132752	0.0339560521038362
PRE7g7-REB1-NRg-4	PRE7g7-REB1-NRg-4	PRE7g7	REB1-NRg-4	0.636903531255742	0.679455076134336	0.715339200011934	0.677232602467337	0.0392650362944971	0.154243838122225
PRE7g7-ATP16-TRg-9	PRE7g7-ATP16-TRg-9	PRE7g7	ATP16-TRg-9	0.734996599091439	1.00264036950147	0.740820771575407	0.826152580056104	0.152870648306873	0.201835940204991
PRE7g7-ERG9-NRg-7	PRE7g7-ERG9-NRg-7	PRE7g7	ERG9-NRg-7	0.518020573653183	0.433243054576663	0.466739441617093	0.47266768994898	0.0426985366424403	-0.0332972748141309
PRE4g9-RPL15A-NRg-4	PRE4g9-RPL15A-NRg-4	PRE4g9	RPL15A-NRg-4	0.222488631633316	0.504767550154447	0.343124493160565	0.356793558316109	0.141635022035635	-0.0468040458834048
PRE4g9-RPL15A-NRg-5	PRE4g9-RPL15A-NRg-5	PRE4g9	RPL15A-NRg-5	0.516091764821264	0.4839914715057	0.537286292522376	0.512456509616447	0.0268327374135215	0.0141610660740409
PRE4g9-KRE33-TRg-1	PRE4g9-KRE33-TRg-1	PRE4g9	KRE33-TRg-1	0.710301981783665	0.821941652830831	0.73495718458444	0.755733606399646	0.0586480930249427	0.0525210846555897
PRE4g9-PMI40-NRg-1	PRE4g9-PMI40-NRg-1	PRE4g9	PMI40-NRg-1	0.781018798446755	0.884230070858167	0.713398375386069	0.792882414896997	0.0860315412562551	0.0368536147687669
PRE4g9-NOP19-NRg-3	PRE4g9-NOP19-NRg-3	PRE4g9	NOP19-NRg-3	0.787431715390447	0.705652283683304	0.658872281562041	0.717318760211931	0.0650689020386453	-0.0257333363253767
PRE4g9-SRP14-NRg-4	PRE4g9-SRP14-NRg-4	PRE4g9	SRP14-NRg-4	0.732916721481434	0.644067686312053	0.649772144025964	0.67558551727315	0.0497321369079533	0.0561333804860523
PRE4g9-SEC27-TRg-2	PRE4g9-SEC27-TRg-2	PRE4g9	SEC27-TRg-2	0.177462360613261	0.295910984792958	0.183255163206076	0.218876169537432	0.0667769511999435	0.0225671368025834
PRE4g9-GPI14-TRg-3	PRE4g9-GPI14-TRg-3	PRE4g9	GPI14-TRg-3	0.783259381004642	0.791617880106139	0.800547059260326	0.791808106790369	0.00864540886896365	0.011987117515733
PRE4g9-PAH1-TRg-7	PRE4g9-PAH1-TRg-7	PRE4g9	PAH1-TRg-7	0.466021909769969	0.386298590684635	0.434101743975517	0.428807414810041	0.0401244855727748	-0.0316669562958047
PRE4g9-PAH1-TRg-6	PRE4g9-PAH1-TRg-6	PRE4g9	PAH1-TRg-6	0.592175115379645	0.480385834452113	0.429224247714845	0.500595065848868	0.0833340032244551	0.0438493592745285
PRE4g9-PAH1-TRg-5	PRE4g9-PAH1-TRg-5	PRE4g9	PAH1-TRg-5	0.550294130215505	0.600530023089701	0.511906711865607	0.554243621723605	0.0444434661728817	0.0557777185163785
PRE4g9-PAH1-TRg-3	PRE4g9-PAH1-TRg-3	PRE4g9	PAH1-TRg-3	0.558060508002542	0.450274671507689	0.525700731630784	0.511345303713671	0.0553082757843379	-0.0505175681800158
PRE4g9-COG3-TRg-1	PRE4g9-COG3-TRg-1	PRE4g9	COG3-TRg-1	0.569426454205072	0.607445034110056	0.594853640016352	0.59057504277716	0.0193670570879865	0.00747878002015778
PRE4g9-HTS1-NRg-5	PRE4g9-HTS1-NRg-5	PRE4g9	HTS1-NRg-5	0.777730844797446	0.907437047253	0.768724223801521	0.817964038617322	0.0776166493813094	0.0608278892433393
PRE4g9-MSN5-TRg-7	PRE4g9-MSN5-TRg-7	PRE4g9	MSN5-TRg-7	0.243734358339555	NA	NA	NA	NA	NA
PRE4g9-ERG26-TRg-1	PRE4g9-ERG26-TRg-1	PRE4g9	ERG26-TRg-1	0.692654253396692	0.467273956284446	0.573113030687819	0.577680413456319	0.112759546472202	-0.0413383797776091
PRE4g9-SMD2-TRg-5	PRE4g9-SMD2-TRg-5	PRE4g9	SMD2-TRg-5	0.883351360235234	0.80005094911588	0.838217624643955	0.840539977998356	0.0416987363956075	0.000856301430768536
PRE4g9-SMD2-TRg-4	PRE4g9-SMD2-TRg-4	PRE4g9	SMD2-TRg-4	0.87996586261219	0.867012710772039	0.798972980570327	0.848650517984852	0.0435067733614799	0.0167008195479457
PRE4g9-SMD2-TRg-1	PRE4g9-SMD2-TRg-1	PRE4g9	SMD2-TRg-1	0.789539477609144	0.780303436885878	0.752250693426424	0.774031202640482	0.0194195532461025	-0.0013412813359811
PRE4g9-PRE7-TRg-4	PRE4g9-PRE7-TRg-4	PRE4g9	PRE7-TRg-4	0.363262646229403	0.26986357257487	0.499540698659631	0.377555639154634	0.115503734990299	-0.0160248907081277
PRE4g9-PRE7-TRg-7	PRE4g9-PRE7-TRg-7	PRE4g9	PRE7-TRg-7	0.661902535092508	0.664537915707431	0.671850326238376	0.666096925679438	0.00515388409261073	-0.011490053651344
PRE4g9-SEC6-TRg-3	PRE4g9-SEC6-TRg-3	PRE4g9	SEC6-TRg-3	0.6399623359935	0.528464590024199	0.53312595117534	0.567184292397679	0.0630707126499429	0.00694653859749272
PRE4g9-ESF2-NRg-1	PRE4g9-ESF2-NRg-1	PRE4g9	ESF2-NRg-1	0.79721609344988	0.667090148631553	0.699085371029403	0.721130537703612	0.0678062121710528	0.0425095836512231
PRE4g9-ESF2-NRg-3	PRE4g9-ESF2-NRg-3	PRE4g9	ESF2-NRg-3	0.687803646913204	0.642169491604348	0.681801906993515	0.670591681837022	0.0247965903650614	0.0297569380404525
PRE4g9-AFG2-TRg-2	PRE4g9-AFG2-TRg-2	PRE4g9	AFG2-TRg-2	0.743973914122259	0.841853592433107	0.756276091925994	0.780701199493787	0.0533155443218246	-0.0223131976776304
PRE4g9-RRP36-TRg-3	PRE4g9-RRP36-TRg-3	PRE4g9	RRP36-TRg-3	0.63224026992509	0.50288106799882	0.52894891153699	0.554690083153633	0.068413498067987	0.0178783121615944
PRE4g9-RRP36-TRg-5	PRE4g9-RRP36-TRg-5	PRE4g9	RRP36-TRg-5	0.656571248489802	0.699855424881512	0.619973935095685	0.658800202822333	0.0399873640124372	-0.0104031202957597
PRE4g9-GCR1-NRg-2	PRE4g9-GCR1-NRg-2	PRE4g9	GCR1-NRg-2	0.700024217509942	0.743296865355213	0.613060326534735	0.685460469799963	0.06632847104754	-0.0337757669678517
PRE4g9-PRE4-NRg-4	PRE4g9-PRE4-NRg-4	PRE4g9	PRE4-NRg-4	0.366734482953193	0.4223284923386	0.324945266259844	0.371336080517212	0.0488544184847429	-0.0539936993376435
PRE4g9-PRE4-NRg-9	PRE4g9-PRE4-NRg-9	PRE4g9	PRE4-NRg-9	0.704116872399695	0.727377611044635	0.614471405032528	0.681988629492286	0.0596170880674248	-0.011178417509878
PRE4g9-DSN1-NRg-2	PRE4g9-DSN1-NRg-2	PRE4g9	DSN1-NRg-2	0.663864473669343	0.683117994761515	0.763796985550339	0.703593151327066	0.0530193432626169	-0.0488384026182965
PRE4g9-GPI11-TRg-3	PRE4g9-GPI11-TRg-3	PRE4g9	GPI11-TRg-3	0.7322229033929	0.665923813970397	0.543339675221577	0.647162130861625	0.095829113717651	0.0453307348160858
PRE4g9-POP3-TRg-1	PRE4g9-POP3-TRg-1	PRE4g9	POP3-TRg-1	0.776813242755973	0.782060410663368	0.681107145230458	0.7466602662166	0.0568312585293504	-0.0252391926546045
PRE4g9-MNE1-TRg-5	PRE4g9-MNE1-TRg-5	PRE4g9	MNE1-TRg-5	0.38608133147435	0.36138257878319	0.358207256717744	0.368557055658428	0.0152592873263858	-0.0472806235905414
PRE4g9-RRP12-NRg-1	PRE4g9-RRP12-NRg-1	PRE4g9	RRP12-NRg-1	0.709999842078792	0.656132419171404	0.763040456442998	0.709724239231065	0.0534545514995066	-0.0103573513403098
PRE4g9-RSC6-TRg-2	PRE4g9-RSC6-TRg-2	PRE4g9	RSC6-TRg-2	0.589532107869816	0.617244322001997	0.58279937942013	0.596525269763981	0.0182562798051942	0.019817280146098
PRE4g9-CDC25-TRg-1	PRE4g9-CDC25-TRg-1	PRE4g9	CDC25-TRg-1	0.531060164385273	0.464014958538643	0.498376095581933	0.497817072835283	0.0335260985886772	-0.00279778958741839
PRE4g9-CDC25-TRg-9	PRE4g9-CDC25-TRg-9	PRE4g9	CDC25-TRg-9	0.210711088089993	0.28313010013759	0.329544071412238	0.274461753213274	0.0598888525530128	-0.019422644206788
PRE4g9-YPP1-NRg-3	PRE4g9-YPP1-NRg-3	PRE4g9	YPP1-NRg-3	0.530109571831699	0.667544335461113	0.428113021910631	0.541922309734481	0.120151962363072	0.0121453928498375
PRE4g9-NFS1-NRg-9	PRE4g9-NFS1-NRg-9	PRE4g9	NFS1-NRg-9	0.655933216965911	0.640950206000237	0.555726806396345	0.617536743120831	0.0540506601515013	0.000656844668589618
PRE4g9-NFS1-NRg-8	PRE4g9-NFS1-NRg-8	PRE4g9	NFS1-NRg-8	0.595550935757558	0.675617169634772	0.629639200768006	0.633602435386779	0.0401799810017724	0.00226876196867432
PRE4g9-UBA2-TRg-1	PRE4g9-UBA2-TRg-1	PRE4g9	UBA2-TRg-1	0.868607566139419	0.729942127212804	0.801370303343699	0.799973332231974	0.0693432738943939	0.0224157676758783
PRE4g9-ARP2-NRg-3	PRE4g9-ARP2-NRg-3	PRE4g9	ARP2-NRg-3	0.114962879830168	0.24548483875301	0.152288430580439	0.170912049721206	0.0672244362764706	-0.0327413845618591
PRE4g9-MAK16-TRg-1	PRE4g9-MAK16-TRg-1	PRE4g9	MAK16-TRg-1	0.609278979373536	0.626447838191615	0.51637751167311	0.584034776412754	0.0592184222376485	0.017557009695619
PRE4g9-CEP3-NRg-1	PRE4g9-CEP3-NRg-1	PRE4g9	CEP3-NRg-1	0.496367423186757	0.551184022682594	0.482087368196853	0.509879604688734	0.0364763101476459	-0.00209684701923196
PRE4g9-GUK1-TRg-5	PRE4g9-GUK1-TRg-5	PRE4g9	GUK1-TRg-5	0.793061917849904	0.688785250426093	0.726018305323246	0.735955157866414	0.0528437472280545	-0.0215164990288469
PRE4g9-GUK1-TRg-2	PRE4g9-GUK1-TRg-2	PRE4g9	GUK1-TRg-2	0.69748708182128	0.790336523563795	0.682856281623388	0.723559962336154	0.0582910535644134	0.0212291429790504
PRE4g9-GPI12-NRg-6	PRE4g9-GPI12-NRg-6	PRE4g9	GPI12-NRg-6	0.53526062412401	0.533987875861312	0.595177473500457	0.554808657828593	0.0349662112774139	-0.0178774399764422
PRE4g9-RPS5-NRg-5	PRE4g9-RPS5-NRg-5	PRE4g9	RPS5-NRg-5	0.51480830592021	0.545199810205236	0.582784679293338	0.547597598472928	0.0340515620151739	-0.0461434654511632
PRE4g9-RPS5-NRg-2	PRE4g9-RPS5-NRg-2	PRE4g9	RPS5-NRg-2	0.753490986898031	0.652345101445711	0.630346572618879	0.678727553654207	0.0656746681029985	-0.0556868977354554
PRE4g9-RPC19-NRg-1	PRE4g9-RPC19-NRg-1	PRE4g9	RPC19-NRg-1	0.623755876295951	0.699004272311477	0.634714671036366	0.652491606547932	0.0406521199061515	0.0113048287102451
PRE4g9-TIM54-TRg-1	PRE4g9-TIM54-TRg-1	PRE4g9	TIM54-TRg-1	0.752832052738774	0.854943324060234	0.762750080741464	0.790175152513491	0.056309669276216	-0.03209072763975
PRE4g9-TEN1-TRg-2	PRE4g9-TEN1-TRg-2	PRE4g9	TEN1-TRg-2	0.584163762202535	0.621816498154118	0.659165750548071	0.621715336968241	0.0375010965057704	0.0678255387314742
PRE4g9-SAH1-NRg-4	PRE4g9-SAH1-NRg-4	PRE4g9	SAH1-NRg-4	0.647302433139138	0.613912319216706	0.566774979851737	0.60932991073586	0.0404588251664904	-0.00245399137534974
PRE4g9-SAH1-NRg-5	PRE4g9-SAH1-NRg-5	PRE4g9	SAH1-NRg-5	0.644559241475708	0.561466448857736	0.638751753682312	0.614925814671919	0.0463881404408341	0.0265899485293324
PRE4g9-SAH1-NRg-3	PRE4g9-SAH1-NRg-3	PRE4g9	SAH1-NRg-3	0.576230566866052	0.536876822943093	0.546563214602747	0.553223534803964	0.020504857694593	-0.0619746933986751
PRE4g9-ATP15-NRg-5	PRE4g9-ATP15-NRg-5	PRE4g9	ATP15-NRg-5	0.372979385628615	0.610834757327183	0.503067614412532	0.49562725245611	0.119102114594989	0.0189465680329335
PRE4g9-SCD5-TRg-5	PRE4g9-SCD5-TRg-5	PRE4g9	SCD5-TRg-5	0.573329266986671	0.599206834845055	0.5246315728287	0.565722558220142	0.0378650754640223	0.047699506653054
PRE4g9-ARB1-NRg-2	PRE4g9-ARB1-NRg-2	PRE4g9	ARB1-NRg-2	0.80440130550411	0.784138552901496	0.771911871856156	0.786817243420587	0.0164095204641696	0.0463275538860597
PRE4g9-ARB1-NRg-4	PRE4g9-ARB1-NRg-4	PRE4g9	ARB1-NRg-4	0.84749221018091	0.807622401891396	0.872427443496689	0.842514018522998	0.0326880734902364	0.0284499799421655
PRE4g9-PUP2-TRg-1	PRE4g9-PUP2-TRg-1	PRE4g9	PUP2-TRg-1	0.568873440580893	0.576408123736298	0.698167985798314	0.614483183371835	0.0725710168072091	0.0491873760964341
PRE4g9-CCT8-TRg-2	PRE4g9-CCT8-TRg-2	PRE4g9	CCT8-TRg-2	NA	0.605690000567436	0.430484395930888	NA	NA	NA
PRE4g9-MCM4-TRg-1	PRE4g9-MCM4-TRg-1	PRE4g9	MCM4-TRg-1	0.457554958015382	0.483029699366757	0.416341156767947	0.452308604716695	0.033652393610103	-0.0605171804002373
PRE4g9-LSM4-TRg-1	PRE4g9-LSM4-TRg-1	PRE4g9	LSM4-TRg-1	0.895580030054456	0.764723026156169	0.770265385096397	0.810189480435674	0.0740022898889203	-0.0249861839964675
PRE4g9-NOP53-NRg-1	PRE4g9-NOP53-NRg-1	PRE4g9	NOP53-NRg-1	0.682956813583961	0.641607804367332	0.478289570985735	0.600951396312342	0.108221428955363	0.0611373057745742
PRE4g9-ATP3-TRg-4	PRE4g9-ATP3-TRg-4	PRE4g9	ATP3-TRg-4	0.662913291524479	0.611107904244262	0.762298600323024	0.678773265363922	0.076833005426288	0.00295029667542279
PRE4g9-AFG2-NRg-3	PRE4g9-AFG2-NRg-3	PRE4g9	AFG2-NRg-3	0.873690331757605	0.860125864475733	0.813425446587881	0.849080547607073	0.0316142905135766	0.00353725226462021
PRE4g9-PRO3-NRg-3	PRE4g9-PRO3-NRg-3	PRE4g9	PRO3-NRg-3	0.808183179073148	0.702663635972548	0.759941098188088	0.756929304411261	0.0528242053452339	-0.0631722357551598
PRE4g9-NRD1-NRg-10	PRE4g9-NRD1-NRg-10	PRE4g9	NRD1-NRg-10	0.51662241477802	0.503885680254852	0.377174507350939	0.465894200794604	0.0770969785732989	0.00860526108232518
PRE4g9-SEC61-TRg-2	PRE4g9-SEC61-TRg-2	PRE4g9	SEC61-TRg-2	0.748146315368488	0.786978231065296	0.747568596089106	0.760897714174297	0.0225882372235575	-0.0137047783317927
PRE4g9-RHO3-TRg-4	PRE4g9-RHO3-TRg-4	PRE4g9	RHO3-TRg-4	0.80085032894694	0.650817989715675	0.665313848677375	0.705660722446663	0.0827546274900535	-0.0603158042956818
PRE4g9-SNF2-TRg-6	PRE4g9-SNF2-TRg-6	PRE4g9	SNF2-TRg-6	0.683574996232678	0.82969896817765	0.760678016349813	0.757983993586714	0.0730992278565908	-0.0653405057611081
PRE4g9-SMD2-NRg-3	PRE4g9-SMD2-NRg-3	PRE4g9	SMD2-NRg-3	0.707048534442241	0.685682309158277	0.671433265174945	0.688054702925154	0.0179257647084952	0.000730639472775074
PRE4g9-RSC4-TRg-2	PRE4g9-RSC4-TRg-2	PRE4g9	RSC4-TRg-2	0.640207201714115	0.738710983903675	0.755150808788962	0.711356331468918	0.062162818140863	0.0410443355762885
PRE4g9-RSC4-TRg-1	PRE4g9-RSC4-TRg-1	PRE4g9	RSC4-TRg-1	0.371962822579173	0.514161058356872	0.397087441300892	0.427737107412312	0.0758922663328003	-0.0652382818358737
PRE4g9-TIF34-TRg-2	PRE4g9-TIF34-TRg-2	PRE4g9	TIF34-TRg-2	0.338135067031869	0.280209609231495	0.329861249840599	0.316068642034655	0.0313291667286601	-0.0556734150479298
PRE4g9-BET1-NRg-1	PRE4g9-BET1-NRg-1	PRE4g9	BET1-NRg-1	0.496473454774186	0.471669326518121	0.386477257299367	0.451540012863891	0.0576947381991862	-0.0260159323280961
PRE4g9-CDC8-NRg-2	PRE4g9-CDC8-NRg-2	PRE4g9	CDC8-NRg-2	0.806271517976627	0.815779831533347	0.717015730233441	0.779689026581138	0.0544844800194328	-0.0627165948551215
PRE4g9-PRP42-TRg-2	PRE4g9-PRP42-TRg-2	PRE4g9	PRP42-TRg-2	0.801769480015818	0.790407058777188	0.789821050574416	0.793999196455807	0.00673563889736211	0.0657423554049548
PRE4g9-RRB1-TRg-2	PRE4g9-RRB1-TRg-2	PRE4g9	RRB1-TRg-2	0.775247637210437	0.760639295010974	0.794291312009061	0.776726081410158	0.0168746528837971	-0.0322465701824568
PRE4g9-SPC24-TRg-1	PRE4g9-SPC24-TRg-1	PRE4g9	SPC24-TRg-1	0.658942151902231	0.656369950009346	0.603752687845821	0.639688263252466	0.0311476843521225	0.0625960700886319
PRE4g9-ILS1-NRg-1	PRE4g9-ILS1-NRg-1	PRE4g9	ILS1-NRg-1	0.77012529783906	0.694041050217735	0.721765250249234	0.72864386610201	0.0385057099799928	0.0109152387374464
PRE4g9-GFA1-TRg-2	PRE4g9-GFA1-TRg-2	PRE4g9	GFA1-TRg-2	0.613909497660446	0.584280462100478	0.671883106488383	0.623357688749769	0.0445590289625317	-0.0330639309369005
PRE4g9-SEC21-NRg-10	PRE4g9-SEC21-NRg-10	PRE4g9	SEC21-NRg-10	0.5492735203507	0.550593415461609	0.560349652155122	0.553405529322477	0.00604988943800601	0.0530006981197473
PRE4g9-RPC10-NRg-1	PRE4g9-RPC10-NRg-1	PRE4g9	RPC10-NRg-1	0.543691635420323	0.471991684383955	0.404224275328528	0.473302531710936	0.069742919879222	-0.00481651766278923
PRE4g9-RPB10-TRg-3	PRE4g9-RPB10-TRg-3	PRE4g9	RPB10-TRg-3	0.564645828075737	0.58818864491956	0.584751617087282	0.579195363360859	0.0127169187635894	0.00174171969405312
PRE4g9-RPB10-TRg-2	PRE4g9-RPB10-TRg-2	PRE4g9	RPB10-TRg-2	0.695106765504172	0.809876839250674	0.615338573074887	0.706774059276578	0.0977925281381408	0.0423382324008166
PRE4g9-YNL181W-TRg-1	PRE4g9-YNL181W-TRg-1	PRE4g9	YNL181W-TRg-1	0.598965104983545	0.674247635886933	0.518666317144166	0.597293019338215	0.077804136061257	-0.0539392840886803
PRE4g9-RAD3-NRg-1	PRE4g9-RAD3-NRg-1	PRE4g9	RAD3-NRg-1	0.844723466323789	0.751413115355896	0.735956778846088	0.777364453508591	0.0588443033789561	-0.00047853923719654
PRE4g9-NOP10-TRg-1	PRE4g9-NOP10-TRg-1	PRE4g9	NOP10-TRg-1	0.710178725549443	0.567540653717354	0.71521527400194	0.664311551089579	0.0838438825362225	0.0144625897317818
PRE4g9-BFR2-TRg-3	PRE4g9-BFR2-TRg-3	PRE4g9	BFR2-TRg-3	0.602790366027357	0.687699051457604	0.673466693640858	0.65465203704194	0.0454737802758315	0.0242652860383006
PRE4g9-MCM2-TRg-6	PRE4g9-MCM2-TRg-6	PRE4g9	MCM2-TRg-6	0.670283739806354	0.76004748473741	0.797503066086804	0.742611430210189	0.0653773756197056	-0.0508396758367746
PRE4g9-MCM2-TRg-4	PRE4g9-MCM2-TRg-4	PRE4g9	MCM2-TRg-4	0.754254288054423	0.751161777946574	0.682936429822614	0.729450831941204	0.0403123195565473	-0.0375491338855053
PRE4g9-MPP10-TRg-1	PRE4g9-MPP10-TRg-1	PRE4g9	MPP10-TRg-1	0.605473040164482	0.540164123830431	0.536801866504021	0.560813010166311	0.0387132393782846	-0.00546338690323511
PRE4g9-RET2-TRg-4	PRE4g9-RET2-TRg-4	PRE4g9	RET2-TRg-4	0.361002854118048	0.408372036465753	0.457183604804422	0.408852831796074	0.0480921778853991	-0.0147161328943224
PRE4g9-RET2-TRg-1	PRE4g9-RET2-TRg-1	PRE4g9	RET2-TRg-1	0.468510663155349	0.478359524167275	0.462363955971824	0.469744714431483	0.00806887305563344	0.0388514642551641
PRE4g9-RPS2-NRg-1	PRE4g9-RPS2-NRg-1	PRE4g9	RPS2-NRg-1	0.392566726635427	0.452395144792409	0.464280512422742	0.436414127950193	0.0384351589364559	-0.0756776584994431
PRE4g9-RPS2-NRg-2	PRE4g9-RPS2-NRg-2	PRE4g9	RPS2-NRg-2	0.408431371292837	0.523202904518576	0.432865882161758	0.454833385991057	0.0604570477952274	-0.00152085777507699
PRE4g9-ORC4-NRg-3	PRE4g9-ORC4-NRg-3	PRE4g9	ORC4-NRg-3	0.785293528953274	0.795213005631407	0.667275546280762	0.749260693621814	0.0711742389688327	0.0072020692551209
PRE4g9-TIP20-TRg-7	PRE4g9-TIP20-TRg-7	PRE4g9	TIP20-TRg-7	0.686688248043668	0.765578663520003	0.687117581112256	0.713128164225309	0.0454239720733227	-0.0417730624227631
PRE4g9-SMT3-TRg-1	PRE4g9-SMT3-TRg-1	PRE4g9	SMT3-TRg-1	0.646245309130184	0.690728090311623	0.648475163361373	0.66181618760106	0.025063253005783	-0.0592947334170303
PRE4g9-MSS18-NRg-6	PRE4g9-MSS18-NRg-6	PRE4g9	MSS18-NRg-6	0.794556101947699	0.756562590005322	0.77860453539166	0.776574409114894	0.0190779400605409	-0.00446173874725986
PRE4g9-YEF3-NRg-9	PRE4g9-YEF3-NRg-9	PRE4g9	YEF3-NRg-9	0.0744481963921123	0.133545727730341	0.128101945736942	0.112031956619798	0.0326621028906141	-0.0672967719811089
PRE4g9-ASK1-NRg-1	PRE4g9-ASK1-NRg-1	PRE4g9	ASK1-NRg-1	0.637438892648775	0.705819783123385	0.703629913060049	0.682296196277403	0.0388629920277216	-0.013452040117735
PRE4g9-SMC1-TRg-1	PRE4g9-SMC1-TRg-1	PRE4g9	SMC1-TRg-1	0.475391100246769	0.512652272651661	0.422487443997793	0.470176938965408	0.0453079980792176	-0.100244472361077
PRE4g9-NIP1-NRg-1	PRE4g9-NIP1-NRg-1	PRE4g9	NIP1-NRg-1	0.621651428003533	0.765172004044942	0.585571501521908	0.657464977856794	0.095005488743812	-0.0236271500513456
PRE4g9-RPP1-NRg-1	PRE4g9-RPP1-NRg-1	PRE4g9	RPP1-NRg-1	0.696477018876146	0.76486178683808	0.69149740974243	0.717612071818885	0.0409951314649369	0.00270087650645778
PRE4g9-YDJ1-TRg-6	PRE4g9-YDJ1-TRg-6	PRE4g9	YDJ1-TRg-6	0.597914417191456	0.578456201879338	0.542571744430294	0.572980787833696	0.0280746856850735	0.00762091804521781
PRE4g9-SUB2-NRg-1	PRE4g9-SUB2-NRg-1	PRE4g9	SUB2-NRg-1	0.620127471066239	0.688919724086205	0.591729466230187	0.633592220460877	0.0499746051782817	-0.102458196054414
PRE4g9-TIM10-NRg-8	PRE4g9-TIM10-NRg-8	PRE4g9	TIM10-NRg-8	0.655728474450505	0.764351476503234	0.65882594918748	0.692968633380406	0.0618387524668813	-0.0183196425941913
PRE4g9-TIM10-NRg-4	PRE4g9-TIM10-NRg-4	PRE4g9	TIM10-NRg-4	0.747227639699376	0.740013750114024	0.720291876994929	0.735844422269443	0.0139435038324041	0.00129440664693847
PRE4g9-TIM10-NRg-7	PRE4g9-TIM10-NRg-7	PRE4g9	TIM10-NRg-7	0.662243975711999	0.624664498002724	0.614829406251353	0.633912626655359	0.0250236140868256	-0.0640238582180532
PRE4g9-SKI6-TRg-4	PRE4g9-SKI6-TRg-4	PRE4g9	SKI6-TRg-4	0.703999964723564	0.609605226612569	0.680744488956922	0.664783226764352	0.0491799050817082	-0.0135819152891351
PRE4g9-TUB4-TRg-1	PRE4g9-TUB4-TRg-1	PRE4g9	TUB4-TRg-1	0.763069793957593	0.608921982519022	0.755227643111759	0.709073139862791	0.0868220338994921	-0.0165937175522748
PRE4g9-CDC37-NRg-2	PRE4g9-CDC37-NRg-2	PRE4g9	CDC37-NRg-2	0.745110887152945	0.737331404880686	0.742573805588827	0.741672032540819	0.00396736462638423	0.024034193529756
PRE4g9-ISD11-TRg-3	PRE4g9-ISD11-TRg-3	PRE4g9	ISD11-TRg-3	0.553462059915155	0.631944197323135	0.720636484257474	0.635347580498588	0.0836391612901856	-0.0691097359701465
PRE4g9-YOS1-TRg-4	PRE4g9-YOS1-TRg-4	PRE4g9	YOS1-TRg-4	0.931773213390721	0.676973267162844	0.649591567434492	0.752779349329352	0.155616650454629	-0.00897761109309381
PRE4g9-SSC1-TRg-6	PRE4g9-SSC1-TRg-6	PRE4g9	SSC1-TRg-6	0.513285439981922	0.6383335180443	0.651965382885844	0.601194780304022	0.0764362219217081	0.00584013859677124
PRE4g9-MTR3-TRg-5	PRE4g9-MTR3-TRg-5	PRE4g9	MTR3-TRg-5	0.819897618613885	0.658452818257581	0.596634991680955	0.691661809517474	0.115276528277108	0.0163652263066362
PRE4g9-MTR3-TRg-6	PRE4g9-MTR3-TRg-6	PRE4g9	MTR3-TRg-6	0.658696773863182	0.696970316573636	0.706308197641133	0.687325096025983	0.0252286469732436	-0.118185907876966
PRE4g9-TFA1-TRg-2	PRE4g9-TFA1-TRg-2	PRE4g9	TFA1-TRg-2	0.756781209151437	0.800993035358438	0.663391410289293	0.740388551599723	0.0702502044240671	0.101894897686313
PRE4g9-CDC3-NRg-3	PRE4g9-CDC3-NRg-3	PRE4g9	CDC3-NRg-3	0.710359498068939	0.75175132080802	0.615968369336428	0.692693062737796	0.0695940348059105	0.0392140811047376
PRE4g9-ERG25-TA-18	PRE4g9-ERG25-TA-18	PRE4g9	ERG25-TA-18	0.47496437153733	0.475145672194745	0.322589112151536	0.424233051961204	0.0880262806922204	-0.0947206692545512
PRE4g9-RPB11-TRg-4	PRE4g9-RPB11-TRg-4	PRE4g9	RPB11-TRg-4	0.685577993008709	0.691001548039802	0.631377584574697	0.669319041874403	0.0329699768549032	-0.0501672645501545
PRE4g9-RPB11-TRg-1	PRE4g9-RPB11-TRg-1	PRE4g9	RPB11-TRg-1	0.309143633357712	0.226900951226704	0.442412261158303	0.32615228191424	0.108757766487723	-0.0637517669821763
PRE4g9-RPB11-TRg-2	PRE4g9-RPB11-TRg-2	PRE4g9	RPB11-TRg-2	0.488225729402925	0.669244562477963	0.481149171968832	0.546206487949907	0.106612828749444	0.0370493150250276
PRE4g9-DED1-TRg-3	PRE4g9-DED1-TRg-3	PRE4g9	DED1-TRg-3	0.557318012737702	0.671503166728619	0.69314536503177	0.640655514832697	0.0729791109045816	0.0170827656981745
PRE4g9-DED1-TRg-1	PRE4g9-DED1-TRg-1	PRE4g9	DED1-TRg-1	0.746825534837643	0.777378167215839	0.722583431459523	0.748929044504335	0.0274578646536747	0.0151713863044565
PRE4g9-DED1-TRg-6	PRE4g9-DED1-TRg-6	PRE4g9	DED1-TRg-6	0.620716298780397	0.699964984925985	0.629128445943509	0.649936576549964	0.043529556492709	0.0463134325972255
PRE4g9-DED1-TRg-4	PRE4g9-DED1-TRg-4	PRE4g9	DED1-TRg-4	0.601312739587228	0.680000949459684	0.640645817885874	0.640653168977595	0.0393441054512853	0.0360224475904387
PRE4g9-RPL10-NRg-5	PRE4g9-RPL10-NRg-5	PRE4g9	RPL10-NRg-5	0.821149581884937	0.686163726808887	0.636401967068411	0.714571758587412	0.0955938413144183	0.00812707694682335
PRE4g9-RPL10-NRg-4	PRE4g9-RPL10-NRg-4	PRE4g9	RPL10-NRg-4	0.77837846190081	0.785260165791765	0.750474955511125	0.771371194401233	0.0184208865672922	0.00286064910613881
PRE4g9-EFB1-NRg-1	PRE4g9-EFB1-NRg-1	PRE4g9	EFB1-NRg-1	0.653440665303684	0.766526702299625	0.669985553544019	0.696650973715776	0.0610769712376447	0.00336421785562724
PRE4g9-EFB1-NRg-5	PRE4g9-EFB1-NRg-5	PRE4g9	EFB1-NRg-5	0.848652308587848	0.808998422350139	0.810144889713298	0.822598540217095	0.022570505789444	0.0789682132274052
PRE4g9-EFB1-NRg-4	PRE4g9-EFB1-NRg-4	PRE4g9	EFB1-NRg-4	0.718672108069797	0.739303350766948	0.614340915979356	0.6907721249387	0.066990367375074	0.0433753602186728
PRE4g9-RPT3-NRg-1	PRE4g9-RPT3-NRg-1	PRE4g9	RPT3-NRg-1	0.613582885756482	0.610039189624101	0.587333785332547	0.603651953571043	0.0142425912868606	-0.0118142552422595
PRE4g9-SAC6-TRg-8	PRE4g9-SAC6-TRg-8	PRE4g9	SAC6-TRg-8	0.693684903443089	0.700720031014388	0.799479358098156	0.731294764185211	0.0591542677267753	-0.0380882388824513
PRE4g9-SAC6-TRg-4	PRE4g9-SAC6-TRg-4	PRE4g9	SAC6-TRg-4	0.678222318100343	0.71528906254129	0.665241843802015	0.68625107481455	0.0259716523668815	-0.0782131699395485
PRE4g9-SAC6-TRg-5	PRE4g9-SAC6-TRg-5	PRE4g9	SAC6-TRg-5	0.647382552714792	0.74813819511506	0.567479520747668	0.654333422859173	0.0905296918301886	-0.0756978016684307
PRE4g9-SAC6-TRg-3	PRE4g9-SAC6-TRg-3	PRE4g9	SAC6-TRg-3	0.825404678623213	0.750288544230892	0.652419343387931	0.742704188747345	0.0867417050079791	-0.0492970029774052
PRE4g9-DIM1-TRg-5	PRE4g9-DIM1-TRg-5	PRE4g9	DIM1-TRg-5	0.833165990619569	0.674329133874504	0.614418442790315	0.70730452242813	0.113040499857462	0.0262844056101609
PRE4g9-DIM1-TRg-7	PRE4g9-DIM1-TRg-7	PRE4g9	DIM1-TRg-7	0.725834367083804	0.934069922612366	0.814896922112631	0.8249337372696	0.104479973633437	0.0673853675029717
PRE4g9-RPC17-NRg-1	PRE4g9-RPC17-NRg-1	PRE4g9	RPC17-NRg-1	0.723330886243336	0.667625546876877	0.725261532886089	0.705405988668767	0.0327330595210348	0.0155133942487329
PRE4g9-RPC17-NRg-2	PRE4g9-RPC17-NRg-2	PRE4g9	RPC17-NRg-2	0.653287356606054	0.634941699416757	0.60243334097436	0.630220798999057	0.0257535997878456	0.0267930570271617
PRE4g9-YDR341C-TRg-1	PRE4g9-YDR341C-TRg-1	PRE4g9	YDR341C-TRg-1	0.556093565267247	0.407032891539684	0.486239784658017	0.483122080488316	0.0745792274865865	-0.0166683854567042
PRE4g9-RAP1-NRg-8	PRE4g9-RAP1-NRg-8	PRE4g9	RAP1-NRg-8	0.866666548311594	0.888746002913893	0.859884461110349	0.871765670778612	0.0150913198981953	-0.020434113174216
PRE4g9-RAP1-NRg-5	PRE4g9-RAP1-NRg-5	PRE4g9	RAP1-NRg-5	0.635432118444545	0.569206576218131	0.383364927170639	0.529334540611105	0.130678237081638	-0.00337302682323914
PRE4g9-RAP1-NRg-2	PRE4g9-RAP1-NRg-2	PRE4g9	RAP1-NRg-2	0.870926614506924	0.798240151516277	0.738193368593417	0.802453378205539	0.0664668496472884	0.0173748263648328
PRE4g9-SEC26-NRg-3	PRE4g9-SEC26-NRg-3	PRE4g9	SEC26-NRg-3	0.810188525804544	0.768163811122962	0.754048062524631	0.777466799817379	0.0292035460741869	0.0776727971704936
PRE4g9-SPP41-TRg-3	PRE4g9-SPP41-TRg-3	PRE4g9	SPP41-TRg-3	0.480994855954023	0.549961369138222	0.501112884228689	0.510689703106978	0.035466626285386	0.0090393058143301
PRE4g9-TAP42-NRg-1	PRE4g9-TAP42-NRg-1	PRE4g9	TAP42-NRg-1	0.727274608787067	0.79417332747074	0.810198727376411	0.77721555454474	0.043986099030401	0.017046115851541
PRE4g9-PGA2-TRg-6	PRE4g9-PGA2-TRg-6	PRE4g9	PGA2-TRg-6	0.624826652770714	0.750658193809113	0.729678864652989	0.701721237077606	0.0674137662852141	-0.0738327417661726
PRE4g9-BRL1-TRg-1	PRE4g9-BRL1-TRg-1	PRE4g9	BRL1-TRg-1	0.488534701487774	0.505420915355315	0.425382658007774	0.473112758283621	0.0421889548217528	0.0283770251929788
PRE4g9-FOL2-TRg-1	PRE4g9-FOL2-TRg-1	PRE4g9	FOL2-TRg-1	0.832669159566111	0.80811615755969	0.735812167737214	0.792199161621005	0.0503520832371399	-0.0506477113607561
PRE4g9-NAB3-NRg-5	PRE4g9-NAB3-NRg-5	PRE4g9	NAB3-NRg-5	0.785722806122877	0.700995627340948	0.691436465313812	0.726051632925879	0.0518973128176675	-0.0182074467533102
PRE4g9-SNF4-TRg-4	PRE4g9-SNF4-TRg-4	PRE4g9	SNF4-TRg-4	0.508766842174759	0.513049321199584	0.394198679152852	0.472004947509065	0.0674162180286668	0.0149856485147358
PRE4g9-HRR25-TRg-2	PRE4g9-HRR25-TRg-2	PRE4g9	HRR25-TRg-2	0.570409596747899	0.553991586495046	0.529387366308252	0.551262849850399	0.020646800001883	0.0620933556934437
PRE4g9-TRS23-TRg-4	PRE4g9-TRS23-TRg-4	PRE4g9	TRS23-TRg-4	0.418926123059459	0.37497654116186	0.370013533832887	0.387972066018069	0.0269216102031083	-0.0574729488687711
PRE4g9-CTR86-TRg-4	PRE4g9-CTR86-TRg-4	PRE4g9	CTR86-TRg-4	0.734792844668741	0.72922721312677	0.604967339849122	0.689662465881544	0.0734009015193355	-0.0503306474331808
PRE4g9-RPB5-TRg-5	PRE4g9-RPB5-TRg-5	PRE4g9	RPB5-TRg-5	0.430697702602398	0.388982562582648	0.376739216245465	0.39880649381017	0.0282888985479313	0.028946002669681
PRE4g9-SPN1-NRg-2	PRE4g9-SPN1-NRg-2	PRE4g9	SPN1-NRg-2	0.439414641717427	0.482713576909307	0.321812958493964	0.414647059040233	0.0832605976159415	-0.0191263430031992
PRE4g9-SPN1-NRg-1	PRE4g9-SPN1-NRg-1	PRE4g9	SPN1-NRg-1	0.494108846094602	0.496287367905621	0.435120864639492	0.475172359546571	0.0347027113139471	0.039711143788501
PRE4g9-SEC61-NRg-1	PRE4g9-SEC61-NRg-1	PRE4g9	SEC61-NRg-1	0.745931138409193	0.815020794325879	0.565731372648674	0.708894435127915	0.128705446592201	0.0137219121830421
PRE4g9-SEC61-NRg-7	PRE4g9-SEC61-NRg-7	PRE4g9	SEC61-NRg-7	0.778993322482505	0.837081460019677	0.735289733443551	0.783788171981911	0.0510649766094987	0.0612872295514991
PRE4g9-TUS1-TRg-3	PRE4g9-TUS1-TRg-3	PRE4g9	TUS1-TRg-3	0.716687688859999	0.679392041700581	0.68928308215622	0.695120937572267	0.0193210181189803	-0.00200224476283284
PRE4g9-OLE1-NRg-2	PRE4g9-OLE1-NRg-2	PRE4g9	OLE1-NRg-2	0.465787052727319	0.559267168358236	0.406305323176326	0.477119848087293	0.0771080781005919	-0.0486486737620715
PRE4g9-AFG2-TRg-1	PRE4g9-AFG2-TRg-1	PRE4g9	AFG2-TRg-1	0.512079789078935	0.589265694933913	0.588625132047754	0.563323538686868	0.0443795446755949	0.0295795427584046
PRE4g9-TOA2-NRg-1	PRE4g9-TOA2-NRg-1	PRE4g9	TOA2-NRg-1	0.618713904062755	0.556575705551747	0.561196369985979	0.578828659866827	0.0346188122756983	0.0310802360859816
PRE4g9-USO1-TRg-1	PRE4g9-USO1-TRg-1	PRE4g9	USO1-TRg-1	0.577306996430725	0.353443638305422	0.415755853889003	0.448835496208383	0.115539594208081	-0.0120500420925904
PRE4g9-UTP22-NRg-2	PRE4g9-UTP22-NRg-2	PRE4g9	UTP22-NRg-2	0.710504439301849	0.706202245443554	0.749985125231457	0.72223060332562	0.0241321845812759	0.057710999064744
PRE4g9-RIB1-TRg-3	PRE4g9-RIB1-TRg-3	PRE4g9	RIB1-TRg-3	0.664738555080971	0.545636707619163	0.552058233173275	0.587477831957803	0.0669867412309831	0.0128111123383945
PRE4g9-RIB1-TRg-7	PRE4g9-RIB1-TRg-7	PRE4g9	RIB1-TRg-7	0.557575019923167	0.576409008573196	0.432491007633316	0.52215834537656	0.0782231000126437	-0.0200745990483479
PRE4g9-RIB1-TRg-4	PRE4g9-RIB1-TRg-4	PRE4g9	RIB1-TRg-4	0.5616016683463	0.468038096520151	0.475248052320922	0.501629272395791	0.0520625784291916	-0.0804660493629349
PRE4g9-COG1-TRg-1	PRE4g9-COG1-TRg-1	PRE4g9	COG1-TRg-1	0.176626355027435	0.215645178306041	0.294744669211931	0.229005400848469	0.0601818552076474	-0.0914569015389487
PRE4g9-RPL32-NRg-2	PRE4g9-RPL32-NRg-2	PRE4g9	RPL32-NRg-2	0.623056121039725	0.556045742181465	0.647614636354327	0.608905499858506	0.0473961565411265	0.00880350022478971
PRE4g9-GLC7-NRg-3	PRE4g9-GLC7-NRg-3	PRE4g9	GLC7-NRg-3	0.732601345159951	0.612658385888493	0.593008702096053	0.646089477714832	0.0755629203043205	-0.058776753302024
PRE4g9-GLC7-NRg-4	PRE4g9-GLC7-NRg-4	PRE4g9	GLC7-NRg-4	0.604733195343685	0.520572682259188	0.432132554582028	0.519146144061634	0.0863091626436929	-0.00823768733249231
PRE4g9-HSF1-TRg-2	PRE4g9-HSF1-TRg-2	PRE4g9	HSF1-TRg-2	0.769061051061476	0.817528256529422	0.781476649072748	0.789355318887882	0.0251758332535381	0.0634790991204186
PRE4g9-DAM1-NRg-5	PRE4g9-DAM1-NRg-5	PRE4g9	DAM1-NRg-5	0.69282022075937	0.860863658047341	0.775505783742973	0.776396554183228	0.0840252599393302	0.0679681805305031
PRE4g9-SEC18-TRg-4	PRE4g9-SEC18-TRg-4	PRE4g9	SEC18-TRg-4	0.591871716167374	0.656014394324474	0.433226924929335	0.560371011807061	0.114685591559138	0.00617032961165154
PRE4g9-SEC18-TRg-5	PRE4g9-SEC18-TRg-5	PRE4g9	SEC18-TRg-5	0.589036923367155	0.632424941671597	0.508463280193998	0.576641715077583	0.0629035314626939	0.0194884418776538
PRE4g9-PAB1-NRg-3	PRE4g9-PAB1-NRg-3	PRE4g9	PAB1-NRg-3	0.544563108900936	0.601865997614427	0.51164443862032	0.552691181711894	0.0456566709533989	0.00518268420575108
PRE4g9-POP8-TRg-2	PRE4g9-POP8-TRg-2	PRE4g9	POP8-TRg-2	0.665591289713942	0.680322308843858	0.681560317042847	0.675824638533549	0.00888393140017448	-0.010559564750229
PRE4g9-PAB1-NRg-4	PRE4g9-PAB1-NRg-4	PRE4g9	PAB1-NRg-4	0.554799191510655	0.545418922034968	0.574454843839912	0.558224319128511	0.014817888282905	0.0704636192549616
PRE4g9-BIG1-TRg-4	PRE4g9-BIG1-TRg-4	PRE4g9	BIG1-TRg-4	0.572195456155951	0.544890163134001	0.58058268685128	0.565889435380411	0.0186631585173383	0.0207382888951109
PRE4g9-BIG1-TRg-5	PRE4g9-BIG1-TRg-5	PRE4g9	BIG1-TRg-5	0.528383054627333	0.549730467710967	0.608501333663436	0.562204952000579	0.0414902907635697	-0.048074499505086
PRE4g9-BIG1-TRg-6	PRE4g9-BIG1-TRg-6	PRE4g9	BIG1-TRg-6	0.574137491230615	0.623933602132877	0.53369379126477	0.577254961542754	0.0452006065472381	-0.056064434195661
PRE4g9-RPO41-NRg-1	PRE4g9-RPO41-NRg-1	PRE4g9	RPO41-NRg-1	0.741326478402748	0.699756898910377	0.652756842965895	0.697946740093007	0.0443125556311337	0.0332853910260887
PRE4g9-RVB2-NRg-2	PRE4g9-RVB2-NRg-2	PRE4g9	RVB2-NRg-2	0.636572042123015	0.696309347224299	0.651307316230425	0.66139623519258	0.0311203489626913	-0.0801274314508018
PRE4g9-PET117-NRg-8	PRE4g9-PET117-NRg-8	PRE4g9	PET117-NRg-8	0.416656262181365	0.647887280335691	0.38899422999124	0.484512590836099	0.14216104910642	0.00664304641495639
PRE4g9-VPS45-NRg-9	PRE4g9-VPS45-NRg-9	PRE4g9	VPS45-NRg-9	0.47351235260108	0.459920975436492	0.513039590646513	0.482157639561362	0.0275944298804446	-0.101946261814902
PRE4g9-YCG1-NRg-1	PRE4g9-YCG1-NRg-1	PRE4g9	YCG1-NRg-1	0.631052553195234	0.617836634969654	0.556654955731502	0.601848047965463	0.0396922764890955	-0.00075340577585048
PRE4g9-NOC4-NRg-1	PRE4g9-NOC4-NRg-1	PRE4g9	NOC4-NRg-1	0.734421087714088	0.791515827897467	0.760954165781035	0.762297027130863	0.0285710482237794	0.052149884108331
PRE4g9-NMD3-NRg-2	PRE4g9-NMD3-NRg-2	PRE4g9	NMD3-NRg-2	0.732958168961664	0.8478070700785	0.721611252083178	0.767458830374447	0.0698145246228661	-0.0175251495015404
PRE4g9-DRS1-TRg-2	PRE4g9-DRS1-TRg-2	PRE4g9	DRS1-TRg-2	0.729019227059585	0.801615285053618	0.751780607020402	0.760805039711202	0.0371298693521987	0.00106055260681859
PRE4g9-HTB1-NRg-2	PRE4g9-HTB1-NRg-2	PRE4g9	HTB1-NRg-2	0.634769893069729	0.691512203748047	0.56923420183399	0.631838766217255	0.0611916748135926	0.0110687497222441
PRE4g9-IPI1-TRg-2	PRE4g9-IPI1-TRg-2	PRE4g9	IPI1-TRg-2	0.647166781599928	0.619945292886037	0.529108709662512	0.598740261382826	0.0618196336788253	-0.00961781274453055
PRE4g9-SEC18-NRg-1	PRE4g9-SEC18-NRg-1	PRE4g9	SEC18-NRg-1	0.259581099411492	0.397534465884672	0.33060480365447	0.329240122983545	0.0689868074005533	0.0636811366060703
PRE4g9-SEC18-NRg-2	PRE4g9-SEC18-NRg-2	PRE4g9	SEC18-NRg-2	0.492032691997886	0.399725786648901	0.331778145638557	0.407845541428448	0.0804352392951532	0.121384549876658
PRE4g9-JIP5-NRg-2	PRE4g9-JIP5-NRg-2	PRE4g9	JIP5-NRg-2	0.840221742880435	0.860874503188182	0.856927666054644	0.85267463737442	0.0109635905066915	0.0115696739302352
PRE4g9-YPT1-TRg-3	PRE4g9-YPT1-TRg-3	PRE4g9	YPT1-TRg-3	0.302981405197839	0.289489406689827	0.308870158490376	0.300446990126014	0.00993583564205038	-0.0592817540378326
PRE4g9-YPT1-TRg-2	PRE4g9-YPT1-TRg-2	PRE4g9	YPT1-TRg-2	0.0214679542589159	0.25397729211543	0.00539565002056419	0.0936136321316368	0.139111312708316	-0.080355364751844
PRE4g9-CLF1-NRg-2	PRE4g9-CLF1-NRg-2	PRE4g9	CLF1-NRg-2	0.677729376827622	0.629856245006949	0.699597924134086	0.669061181989553	0.0356697161914864	0.0409445866408926
PRE4g9-SNF2-NRg-7	PRE4g9-SNF2-NRg-7	PRE4g9	SNF2-NRg-7	0.881408261536289	0.819897064269766	0.785384339981419	0.828896555262491	0.0486404307782125	0.00834028781190699
PRE4g9-SNF2-NRg-4	PRE4g9-SNF2-NRg-4	PRE4g9	SNF2-NRg-4	0.910937445232511	0.822848264897587	0.800954310493408	0.844913340207835	0.0582170348188152	-0.0460513875438793
PRE4g9-RPL25-NRg-1	PRE4g9-RPL25-NRg-1	PRE4g9	RPL25-NRg-1	0.331356246097019	0.426596260998123	0.455182380094455	0.404378295729866	0.0648340678245922	-0.00289821271481805
PRE4g9-NOP56-TRg-1	PRE4g9-NOP56-TRg-1	PRE4g9	NOP56-TRg-1	0.851876489375311	0.935872869562939	0.88457662340663	0.890775327448293	0.0423398856871772	0.0688824250672414
PRE4g9-NOP56-TRg-2	PRE4g9-NOP56-TRg-2	PRE4g9	NOP56-TRg-2	0.858152864150424	0.768085260783847	0.766630945030097	0.797623023321456	0.0524254230470587	0.0192887786022873
PRE4g9-TRS31-TRg-1	PRE4g9-TRS31-TRg-1	PRE4g9	TRS31-TRg-1	0.305870285780125	0.354775377380948	0.181597052241962	0.280747571801012	0.0892807154022826	-0.0698654440703082
PRE4g9-DBF4-TRg-2	PRE4g9-DBF4-TRg-2	PRE4g9	DBF4-TRg-2	0.514823253559277	0.54665158727525	0.370213303847654	0.477229381560727	0.0940350539618166	0.0569957845041286
PRE4g9-DBF4-TRg-1	PRE4g9-DBF4-TRg-1	PRE4g9	DBF4-TRg-1	0.532136834810082	0.627232009840385	0.50591680372136	0.555095216123942	0.0638330655956597	0.00864831190146487
PRE4g9-RPC19-TRg-4	PRE4g9-RPC19-TRg-4	PRE4g9	RPC19-TRg-4	0.694495305430757	0.749002193417975	0.739923017515066	0.727806838787933	0.0292036222021114	0.0594383272480781
PRE4g9-RPC19-TRg-6	PRE4g9-RPC19-TRg-6	PRE4g9	RPC19-TRg-6	0.653312567764303	0.739827258155845	0.665115984359428	0.686085270093192	0.0469146152230228	0.0348268088709234
PRE4g9-RPC19-TRg-3	PRE4g9-RPC19-TRg-3	PRE4g9	RPC19-TRg-3	0.665008706588591	0.624638093619263	0.702478650819672	0.664041817009175	0.0389292851579836	0.0689455086871326
PRE4g9-ROK1-NRg-1	PRE4g9-ROK1-NRg-1	PRE4g9	ROK1-NRg-1	0.576102765046516	0.702463379160756	0.691210209732178	0.656592117979816	0.069932541833278	-0.00988422982796144
PRE4g9-CDC33-TRg-4	PRE4g9-CDC33-TRg-4	PRE4g9	CDC33-TRg-4	0.770666395592295	0.813141752382662	0.750984443421332	0.778264197132096	0.0317675574369075	0.0273927451358252
PRE4g9-DHR2-TRg-3	PRE4g9-DHR2-TRg-3	PRE4g9	DHR2-TRg-3	0.705245941199991	0.702397484951077	0.597107986121793	0.66825047075762	0.0616276582864357	0.0274934906069733
PRE4g9-RRP42-NRg-5	PRE4g9-RRP42-NRg-5	PRE4g9	RRP42-NRg-5	0.626471304823536	0.646360984589658	0.597562561096286	0.623464950169827	0.0245377293180836	-0.126024489371755
PRE4g9-CLF1-TRg-1	PRE4g9-CLF1-TRg-1	PRE4g9	CLF1-TRg-1	0.671180173804983	0.626047891140238	0.605849325795939	0.634359130247053	0.0334490275944335	0.101277918963014
PRE4g9-ERG11-NA-16	PRE4g9-ERG11-NA-16	PRE4g9	ERG11-NA-16	0.587852090657997	0.557642603503574	0.477147085541317	0.540880593234296	0.0572243242045858	-0.0939962814181274
PRE4g9-VAS1-NRg-4	PRE4g9-VAS1-NRg-4	PRE4g9	VAS1-NRg-4	0.674967852205416	0.694689652081072	0.587828604008437	0.652495369431642	0.056864578256668	0.129145590086559
PRE4g9-PIK1-NRg-2	PRE4g9-PIK1-NRg-2	PRE4g9	PIK1-NRg-2	0.657709855639748	0.631329578870153	0.718713557074747	0.669250997194883	0.0448206244156861	0.0387289053636353
PRE4g9-SAR1-NRg-7	PRE4g9-SAR1-NRg-7	PRE4g9	SAR1-NRg-7	0.570121555163837	0.475395075970923	0.503002059774454	0.516172896969738	0.048717344748969	-0.0704724745156909
PRE4g9-SAR1-NRg-4	PRE4g9-SAR1-NRg-4	PRE4g9	SAR1-NRg-4	0.430257087937223	0.477414503909977	0.404263881838574	0.437311824561924	0.0370820759800641	0.0113911848357199
PRE4g9-RPS3-TRg-1	PRE4g9-RPS3-TRg-1	PRE4g9	RPS3-TRg-1	0.365126844847553	0.405317387549015	0.439553042807323	0.403332425067964	0.0372527823487738	-0.0428776127689896
PRE4g9-YTM1-TRg-2	PRE4g9-YTM1-TRg-2	PRE4g9	YTM1-TRg-2	0.683786272698825	0.848654359076776	0.762638902425096	0.765026511400233	0.0824599720103368	0.0455495393192252
PRE4g9-SUI3-NRg-5	PRE4g9-SUI3-NRg-5	PRE4g9	SUI3-NRg-5	0.597406418236572	0.727999464361854	0.627151833807283	0.650852572135236	0.068446546092828	-0.054882694959618
PRE4g9-SUI3-NRg-2	PRE4g9-SUI3-NRg-2	PRE4g9	SUI3-NRg-2	0.823317486273271	0.805518410157917	0.816300485503471	0.815045460644886	0.00896566189340139	0.0292396229731465
PRE4g9-RRP7-TRg-4	PRE4g9-RRP7-TRg-4	PRE4g9	RRP7-TRg-4	0.783362053526914	0.775053127633194	0.785467311343006	0.781294164167705	0.00550644444145928	0.0192892917962402
PRE4g9-RRP7-TRg-6	PRE4g9-RRP7-TRg-6	PRE4g9	RRP7-TRg-6	0.600260301315111	0.600430084547248	0.521812209154789	0.574167531672383	0.0453411187943948	0.0109192438663688
PRE4g9-NIP7-TRg-2	PRE4g9-NIP7-TRg-2	PRE4g9	NIP7-TRg-2	0.794928526166615	0.749769384498652	0.683804180462848	0.742834030376038	0.0558858605071725	0.0551561316140364
PRE4g9-MDM35-TRg-1	PRE4g9-MDM35-TRg-1	PRE4g9	MDM35-TRg-1	0.657262720018322	0.644368528073028	0.557191875143123	0.619607707744824	0.0544368181105696	-0.0254464719686136
PRE4g9-ALA1-NRg-1	PRE4g9-ALA1-NRg-1	PRE4g9	ALA1-NRg-1	0.798726901982516	0.809545704419203	0.824372873204933	0.810881826535551	0.0128750874450467	0.0496189463588054
PRE4g9-DOA4-NRg-2	PRE4g9-DOA4-NRg-2	PRE4g9	DOA4-NRg-2	0.701918254578923	0.783746953802239	0.730427458876423	0.738697555752528	0.0415364885480236	0.00729539966440484
PRE4g9-RPS13-NRg-1	PRE4g9-RPS13-NRg-1	PRE4g9	RPS13-NRg-1	0.389375895204248	0.425524691680075	0.304511459956916	0.37313734894708	0.0621193878867974	-0.0733882482982731
PRE4g9-YSF3-TRg-2	PRE4g9-YSF3-TRg-2	PRE4g9	YSF3-TRg-2	0.842512153318152	0.77563169406939	0.81153510927772	0.809892985555087	0.0334704554058001	0.00855767312364675
PRE4g9-RPS2-NRg-11	PRE4g9-RPS2-NRg-11	PRE4g9	RPS2-NRg-11	0.441982331502615	0.504160753274756	0.360980199588564	0.435707761455312	0.0717962074933627	-0.0741083975233573
PRE4g9-SSL1-TRg-10	PRE4g9-SSL1-TRg-10	PRE4g9	SSL1-TRg-10	0.695755349495877	0.744072300725862	0.715028130930037	0.718285260383925	0.0243225947063574	0.0274351375611397
PRE4g9-NIP7-TRg-1	PRE4g9-NIP7-TRg-1	PRE4g9	NIP7-TRg-1	0.785595642206209	0.789626709777673	0.756600682248544	0.777274344744142	0.0180170091074476	0.0395812698390584
PRE4g9-LST8-NRg-1	PRE4g9-LST8-NRg-1	PRE4g9	LST8-NRg-1	0.365827073648683	0.43260045513184	0.16202194475209	0.320149824510871	0.14095386084258	-0.0804184391460118
PRE4g9-TAF4-TRg-3	PRE4g9-TAF4-TRg-3	PRE4g9	TAF4-TRg-3	0.338249672104913	0.386056550026461	0.334121295059864	0.352809172397079	0.0288669701160265	0.0595856085977527
PRE4g9-HAS1-TRg-2	PRE4g9-HAS1-TRg-2	PRE4g9	HAS1-TRg-2	0.680192580908449	0.650892700905602	0.572200158965496	0.634428480259849	0.0558470565059627	0.0941381300603671
PRE4g9-GLC7-TRg-2	PRE4g9-GLC7-TRg-2	PRE4g9	GLC7-TRg-2	-0.227142228015432	-0.0691894133405442	-0.0857802583584393	-0.127370633238138	0.08680202980291	-0.196473804859796
PRE4g9-CDC45-NRg-1	PRE4g9-CDC45-NRg-1	PRE4g9	CDC45-NRg-1	0.523129639903899	0.634423351543571	0.509461364357424	0.555671451934965	0.0685426998890223	-0.0134387220018084
PRE4g9-SEC22-NRg-8	PRE4g9-SEC22-NRg-8	PRE4g9	SEC22-NRg-8	0.634016128559298	0.638679351314015	0.488602004293285	0.587099161388866	0.0853329003289391	0.0685965544660931
PRE4g9-YOS1-TRg-2	PRE4g9-YOS1-TRg-2	PRE4g9	YOS1-TRg-2	0.538423303764042	0.665733970869958	0.598605303564853	0.600920859399618	0.0636869126183412	0.0199142367492847
PRE4g9-RBA50-TRg-3	PRE4g9-RBA50-TRg-3	PRE4g9	RBA50-TRg-3	0.806380890725661	0.728950436686385	0.684675699310824	0.740002342240956	0.0616007050821734	-0.0497416691491924
PRE4g9-SPP41-NRg-2	PRE4g9-SPP41-NRg-2	PRE4g9	SPP41-NRg-2	0.741676343634501	0.695096352065649	0.637522241021215	0.691431645573789	0.0521736698733024	0.0419176608034323
PRE4g9-PRP46-TRg-2	PRE4g9-PRP46-TRg-2	PRE4g9	PRP46-TRg-2	0.796598026072527	0.805045114749036	0.770045224271366	0.790562788364309	0.0182637935273108	0.0324868434989776
PRE4g9-PGA2-NRg-1	PRE4g9-PGA2-NRg-1	PRE4g9	PGA2-NRg-1	0.868533117692248	0.768349447241262	0.710550107639565	0.782477557524358	0.0799334754120889	0.018544269927354
PRE4g9-CBF5-TRg-3	PRE4g9-CBF5-TRg-3	PRE4g9	CBF5-TRg-3	0.764541255777674	0.802977775264397	0.841276624599999	0.802931885214023	0.0383677049938764	0.0140659427464024
PRE4g9-TCP1-NRg-3	PRE4g9-TCP1-NRg-3	PRE4g9	TCP1-NRg-3	0.692712653679029	0.745697947321015	0.700236710293299	0.712882437097781	0.028666986943034	0.062893280264446
PRE4g9-TCP1-NRg-2	PRE4g9-TCP1-NRg-2	PRE4g9	TCP1-NRg-2	0.686884019059314	0.596257756195801	0.697133416058509	0.660091730437875	0.0555188682824589	0.0400314082620155
PRE4g9-ERG26-NRg-2	PRE4g9-ERG26-NRg-2	PRE4g9	ERG26-NRg-2	0.301083072864002	0.585537566857103	0.529219483052121	0.471946707591076	0.15062774609937	-0.0578662181050391
PRE4g9-ERG26-NRg-4	PRE4g9-ERG26-NRg-4	PRE4g9	ERG26-NRg-4	0.468061681572019	0.592873877683585	0.462380197766696	0.507771919007433	0.0737551851902332	-0.0567055758350564
PRE4g9-MES1-TRg-5	PRE4g9-MES1-TRg-5	PRE4g9	MES1-TRg-5	0.869188472310914	0.743213364303605	0.728678947971966	0.780360261528828	0.0772699850367869	0.0132374141932231
PRE4g9-HTS1-TRg-2	PRE4g9-HTS1-TRg-2	PRE4g9	HTS1-TRg-2	0.708523962271771	0.827222127264427	0.762330501317096	0.766025530284431	0.0594352885284327	0.0467742028250329
PRE4g9-SSS1-TRg-3	PRE4g9-SSS1-TRg-3	PRE4g9	SSS1-TRg-3	0.643963011398232	0.615628981136937	0.545542249390195	0.601711413975121	0.0506649346722007	0.0239838253231559
PRE4g9-SSS1-TRg-2	PRE4g9-SSS1-TRg-2	PRE4g9	SSS1-TRg-2	0.622903852632522	0.57403760924797	0.587797187809586	0.594912883230026	0.0251982593965721	0.0496489094665694
PRE4g9-SYS1-TRg-7	PRE4g9-SYS1-TRg-7	PRE4g9	SYS1-TRg-7	0.455177756278604	0.407638484695819	0.505946534808487	0.456254258594303	0.049162865276197	-0.0476224030412007
PRE4g9-SYS1-TRg-2	PRE4g9-SYS1-TRg-2	PRE4g9	SYS1-TRg-2	0.520257991468141	0.413870618546759	0.440517821073524	0.458215477029475	0.0553576873526133	0.0551602597328086
PRE4g9-SYS1-TRg-1	PRE4g9-SYS1-TRg-1	PRE4g9	SYS1-TRg-1	0.252300553574105	0.426014244263797	0.326445101650821	0.334919966496241	0.0871663873512585	-0.0595804771899371
PRE4g9-BFR2-TRg-1	PRE4g9-BFR2-TRg-1	PRE4g9	BFR2-TRg-1	0.734195946057567	0.752352242685515	0.683698766854265	0.723415651865782	0.0355736699410404	0.0578209440601345
PRE4g9-EOS1-TRg-3	PRE4g9-EOS1-TRg-3	PRE4g9	EOS1-TRg-3	0.658357714693453	0.607975569088404	0.629423222921797	0.631918835567884	0.0252836154614323	0.0188985729421863
PRE4g9-TAF4-NRg-1	PRE4g9-TAF4-NRg-1	PRE4g9	TAF4-NRg-1	0.517390690680255	0.460781421904939	0.346582611352956	0.441584907979384	0.0870070663856722	0.0272098559537875
PRE4g9-ARL3-NRg-8	PRE4g9-ARL3-NRg-8	PRE4g9	ARL3-NRg-8	0.746467324164218	0.778607418274882	0.698547305196435	0.741207349211845	0.0402884093618514	0.0782032020239557
PRE4g9-RPN5-NRg-1	PRE4g9-RPN5-NRg-1	PRE4g9	RPN5-NRg-1	0.788290361136195	0.750455040505737	0.7580020247415	0.765582475461144	0.020024367571464	0.0519411234254038
PRE4g9-TIM9-NRg-2	PRE4g9-TIM9-NRg-2	PRE4g9	TIM9-NRg-2	0.754541839904756	0.757109983021785	0.651821041502909	0.721157621476483	0.0600609676211705	-0.0161806160703258
PRE4g9-NUP57-NRg-3	PRE4g9-NUP57-NRg-3	PRE4g9	NUP57-NRg-3	0.508497349377793	0.582759234928213	0.521122141106492	0.537459575137499	0.0397352579507678	0.0276977173813006
PRE4g9-VPS4-TRg-1	PRE4g9-VPS4-TRg-1	PRE4g9	VPS4-TRg-1	0.616196984851436	0.774398606982704	0.44527190219155	0.611955831341897	0.164604336179183	0.039326445840927
PRE4g9-CDC3-TRg-4	PRE4g9-CDC3-TRg-4	PRE4g9	CDC3-TRg-4	0.679426647702349	0.696253862575584	0.662038787505473	0.679239765927802	0.017108303075161	-0.0223012264045547
PRE4g9-BBP1-NRg-1	PRE4g9-BBP1-NRg-1	PRE4g9	BBP1-NRg-1	0.632906916211019	0.621872614098001	0.5647880120049	0.60652251410464	0.0365618032229705	-0.053082001997126
PRE4g9-BBP1-NRg-2	PRE4g9-BBP1-NRg-2	PRE4g9	BBP1-NRg-2	0.473080809372385	0.558294014176026	0.458638243431924	0.496671022326778	0.0538534285916455	-0.0430622913862758
PRE4g9-USE1-NRg-3	PRE4g9-USE1-NRg-3	PRE4g9	USE1-NRg-3	0.62910151876631	0.663455694625183	0.588313697761465	0.626956970384319	0.0376168743915385	0.0227389253641513
PRE4g9-CCT7-TRg-1	PRE4g9-CCT7-TRg-1	PRE4g9	CCT7-TRg-1	0.799740912443976	0.864415138035303	0.800517176628946	0.821557742369409	0.0371176227548116	-0.0174954267201242
PRE4g9-SAH1-TRg-3	PRE4g9-SAH1-TRg-3	PRE4g9	SAH1-TRg-3	0.606782355476712	0.602503268834435	0.600085575523255	0.603123733278134	0.00339123097571901	-0.124233498001722
PRE4g9-CHS2-TRg-1	PRE4g9-CHS2-TRg-1	PRE4g9	CHS2-TRg-1	0.679028572902597	0.822963634891932	0.724283074675178	0.742091760823236	0.0736015454607337	0.00495575691910632
PRE4g9-DPM1-TRg-2	PRE4g9-DPM1-TRg-2	PRE4g9	DPM1-TRg-2	0.790379101684151	0.820429192096847	0.758626557212393	0.789811616997797	0.0309052252672137	0.00161058010787374
PRE4g9-BBP1-TRg-1	PRE4g9-BBP1-TRg-1	PRE4g9	BBP1-TRg-1	0.504206401712473	0.511750816381434	0.396467544377525	0.470808254157144	0.0644913590807132	0.102328293816334
PRE4g9-NRD1-TRg-4	PRE4g9-NRD1-TRg-4	PRE4g9	NRD1-TRg-4	0.51670946706225	0.580031777777843	0.493873720682291	0.530204988507461	0.0446363027694806	-0.0266465376014161
PRE4g9-RPB3-NRg-1	PRE4g9-RPB3-NRg-1	PRE4g9	RPB3-NRg-1	0.435325808862397	0.380155643731231	0.472690946037503	0.42939079954371	0.0465522694928825	-0.00858587520728327
PRE4g9-PHO85-NRg-6	PRE4g9-PHO85-NRg-6	PRE4g9	PHO85-NRg-6	0.492391808454028	0.512674425656679	0.438654666739074	0.48124030028326	0.0382491604929718	-0.101287447638012
PRE4g9-SNF6-TRg-6	PRE4g9-SNF6-TRg-6	PRE4g9	SNF6-TRg-6	0.709592666386426	0.847691090201868	0.648377346603522	0.735220367730606	0.10209836631375	0.0405847174840757
PRE4g9-PRP38-NRg-2	PRE4g9-PRP38-NRg-2	PRE4g9	PRP38-NRg-2	0.42332782205448	0.565940158914286	0.458664878578001	0.482644286515589	0.0742686250036422	-0.0181387277664779
PRE4g9-OAR1-NRg-3	PRE4g9-OAR1-NRg-3	PRE4g9	OAR1-NRg-3	0.840674786964522	0.736533838707354	0.659797141781502	0.745668589151126	0.0907841582050033	0.031632539263473
PRE4g9-ROX3-NRg-1	PRE4g9-ROX3-NRg-1	PRE4g9	ROX3-NRg-1	0.87594755625844	0.824368889931357	0.771796167909342	0.824037538033046	0.0520764848018906	0.0285578418516866
PRE4g9-YPP1-TRg-6	PRE4g9-YPP1-TRg-6	PRE4g9	YPP1-TRg-6	0.532001862606765	0.579467274057523	0.571244194186326	0.560904443616871	0.0253658067568591	-0.0130740446483116
PRE4g9-CBF2-NRg-8	PRE4g9-CBF2-NRg-8	PRE4g9	CBF2-NRg-8	0.763649849257495	0.844759510139323	0.809421715476459	0.805943691624425	0.0406665311961539	-0.0288204248319263
PRE4g9-SPT6-TRg-5	PRE4g9-SPT6-TRg-5	PRE4g9	SPT6-TRg-5	0.614619726281882	0.596973893386214	0.491319341642968	0.567637653770355	0.0666798877407975	0.00741808176419112
PRE4g9-SEC10-NRg-1	PRE4g9-SEC10-NRg-1	PRE4g9	SEC10-NRg-1	0.573501274435448	0.462869716482905	0.496327241957369	0.510899410958574	0.0567370821051053	0.0885891646759428
PRE4g9-NSL1-NRg-3	PRE4g9-NSL1-NRg-3	PRE4g9	NSL1-NRg-3	0.209863710096147	0.312587788084041	0.269743343137341	0.264064947105843	0.0515969203124921	-0.0156375290767706
PRE4g9-NRD1-NRg-8	PRE4g9-NRD1-NRg-8	PRE4g9	NRD1-NRg-8	0.757758036166759	0.587492774496432	0.634414833162958	0.65988854794205	0.0879445702781082	0.0214957234110067
PRE4g9-RPB3-TRg-1	PRE4g9-RPB3-TRg-1	PRE4g9	RPB3-TRg-1	0.477609968433201	0.492611008063182	0.499752501010784	0.489991159169056	0.0113013558216868	-0.0532206537332574
PRE4g9-NRD1-NRg-4	PRE4g9-NRD1-NRg-4	PRE4g9	NRD1-NRg-4	0.702022329899522	0.62329751248247	0.635146593771285	0.653488812051093	0.0424467542682018	0.000612070533290376
PRE4g9-RVB1-TRg-2	PRE4g9-RVB1-TRg-2	PRE4g9	RVB1-TRg-2	0.408293374471474	0.409503563971372	0.374453163206434	0.39741670054976	0.019896210069889	-0.0430799141090315
PRE4g9-TIF5-NRg-8	PRE4g9-TIF5-NRg-8	PRE4g9	TIF5-NRg-8	0.706347522626289	0.733811423365702	0.722862553917929	0.72100716663664	0.013825639494387	0.223483814316307
PRE4g9-EOS1-NRg-1	PRE4g9-EOS1-NRg-1	PRE4g9	EOS1-NRg-1	0.511165827518653	0.589929315832352	0.451922795531875	0.517672646294293	0.0692329685142545	6.29266659507577e-05
PRE4g9-ERG25-NA-26	PRE4g9-ERG25-NA-26	PRE4g9	ERG25-NA-26	0.48880422725004	0.592620087307068	0.527651201565755	0.536358505374288	0.0524527983481878	-0.0531631105140454
PRE4g9-MSL5-NRg-4	PRE4g9-MSL5-NRg-4	PRE4g9	MSL5-NRg-4	0.819769906902688	0.860749469485717	0.774379109793173	0.818299495393859	0.0432039505237524	-0.0409994781152454
PRE4g9-SEC24-TRg-2	PRE4g9-SEC24-TRg-2	PRE4g9	SEC24-TRg-2	0.435564532869661	0.451193626719164	0.536411739115332	0.474389966234719	0.0542779179508566	0.149132552880826
PRE4g9-RPL30-NRg-5	PRE4g9-RPL30-NRg-5	PRE4g9	RPL30-NRg-5	0.371408402145598	0.515960566725871	0.363063308872594	0.416810759248021	0.0859675717209971	-0.0724822936596106
PRE4g9-SNU71-NRg-3	PRE4g9-SNU71-NRg-3	PRE4g9	SNU71-NRg-3	0.8053446840894	0.797130434856675	0.786215048033609	0.796230055659894	0.00959654916781302	0.0204622434592494
PRE4g9-CDC33-NRg-1	PRE4g9-CDC33-NRg-1	PRE4g9	CDC33-NRg-1	0.626690260383451	0.710036783704783	0.592620396563521	0.643115813550585	0.0604069622639764	-0.0293576543478142
PRE4g9-RPN6-TRg-4	PRE4g9-RPN6-TRg-4	PRE4g9	RPN6-TRg-4	0.677993750981223	0.679837741897664	0.749393937018999	0.702408476632629	0.0407010465641163	0.0186742555449649
PRE4g9-NAB2-TRg-4	PRE4g9-NAB2-TRg-4	PRE4g9	NAB2-TRg-4	0.563059664501279	0.561259785249472	0.50583533248068	0.543384927410477	0.0325313533514079	0.00416827595280378
PRE4g9-NAB2-TRg-6	PRE4g9-NAB2-TRg-6	PRE4g9	NAB2-TRg-6	0.59985472524856	0.738678818410032	0.646094248760769	0.66154259747312	0.0706896089887338	-0.0208911773708125
PRE4g9-YTM1-NRg-1	PRE4g9-YTM1-NRg-1	PRE4g9	YTM1-NRg-1	0.84050952045505	0.736660751351142	0.718529636929904	0.765233302912032	0.0658184322452825	0.0301352235511668
PRE4g9-OLE1-TRg-8	PRE4g9-OLE1-TRg-8	PRE4g9	OLE1-TRg-8	0.594263241360397	0.537971615081862	0.567260341468395	0.566498399303551	0.028153547097435	-0.0282515150632857
PRE4g9-OLE1-TRg-1	PRE4g9-OLE1-TRg-1	PRE4g9	OLE1-TRg-1	0.643077680076804	0.656427500178892	0.536150563983875	0.611885248079857	0.0659269383903737	-0.0549607245516643
PRE4g9-UTP7-TRg-4	PRE4g9-UTP7-TRg-4	PRE4g9	UTP7-TRg-4	0.624409969168824	0.626283590863316	0.588585784258337	0.613093114763492	0.021244635815429	-0.0378218078661149
PRE4g9-ACT1-NRg-6	PRE4g9-ACT1-NRg-6	PRE4g9	ACT1-NRg-6	0.476370991337884	0.461649682519234	0.424477253523349	0.454165975793489	0.0267440536541982	-0.064972161387593
PRE4g9-RPL18A-NRg-3	PRE4g9-RPL18A-NRg-3	PRE4g9	RPL18A-NRg-3	0.540058120122461	0.537677442517183	0.515046494553303	0.530927352397649	0.0138046420043881	0.0133932126133537
PRE4g9-BRX1-NRg-1	PRE4g9-BRX1-NRg-1	PRE4g9	BRX1-NRg-1	0.727600829482128	0.623927541834762	0.656736124330992	0.669421498549294	0.0529879862062821	-0.00604835803650317
PRE4g9-NAF1-TRg-8	PRE4g9-NAF1-TRg-8	PRE4g9	NAF1-TRg-8	0.756439189376272	0.815850167444149	0.743206688114321	0.771832014978247	0.0386907363886424	-0.00354337115030534
PRE4g9-NAF1-TRg-6	PRE4g9-NAF1-TRg-6	PRE4g9	NAF1-TRg-6	0.761719011929063	0.628268645529364	0.673248174245674	0.6877452772347	0.0678960570972963	-0.039420788874612
PRE4g9-NAF1-TRg-4	PRE4g9-NAF1-TRg-4	PRE4g9	NAF1-TRg-4	0.838226091134626	0.876277673716894	0.770858852274838	0.828454205708786	0.0533844479894643	0.0958358709311961
PRE4g9-CDC8-TRg-2	PRE4g9-CDC8-TRg-2	PRE4g9	CDC8-TRg-2	0.816697428996934	0.787061142450693	0.850313369795731	0.818023980414453	0.0316469725254181	0.0348473794026138
PRE4g9-NSE4-TRg-1	PRE4g9-NSE4-TRg-1	PRE4g9	NSE4-TRg-1	0.634946214835489	0.561931283776591	0.589981913676685	0.595619804096255	0.0368325181825956	-0.0330319532942669
PRE4g9-PAB1-NRg-2	PRE4g9-PAB1-NRg-2	PRE4g9	PAB1-NRg-2	0.513900773223524	0.359154668654923	0.412599909283616	0.428551783720687	0.0785966662354784	-0.0507979016190986
PRE4g9-PRP43-TRg-4	PRE4g9-PRP43-TRg-4	PRE4g9	PRP43-TRg-4	0.493185531516373	0.508303341885859	0.613081345946561	0.538190073116264	0.0652967388710828	0.0294926246154139
PRE4g9-SEC2-NRg-3	PRE4g9-SEC2-NRg-3	PRE4g9	SEC2-NRg-3	0.647572927811802	0.547409794269873	0.60810301698365	0.601028579688442	0.0504549212418118	-0.0414743505607993
PRE4g9-SEC2-NRg-6	PRE4g9-SEC2-NRg-6	PRE4g9	SEC2-NRg-6	0.633543459468257	0.647934662458435	0.663137693674917	0.648205271867203	0.0147989728244477	-0.0325918138387465
PRE4g9-MPP10-NRg-5	PRE4g9-MPP10-NRg-5	PRE4g9	MPP10-NRg-5	0.753759522949961	0.760845177738651	0.611942006140347	0.70884890227632	0.083998580434298	0.00650956113843948
PRE4g9-YDR355C-TRg-2	PRE4g9-YDR355C-TRg-2	PRE4g9	YDR355C-TRg-2	0.523441399420284	0.596611556019587	0.454383501323534	0.524812152254468	0.0711239348472452	-0.0597859307210186
PRE4g9-YLR339C-TRg-9	PRE4g9-YLR339C-TRg-9	PRE4g9	YLR339C-TRg-9	0.485026446167458	0.480511561139779	0.532988364578406	0.499508790628548	0.0290819093355527	-0.0303929836528312
PRE4g9-SNM1-TRg-2	PRE4g9-SNM1-TRg-2	PRE4g9	SNM1-TRg-2	0.782858494370031	0.741574401431875	0.710220442828131	0.744884446210012	0.0364319767549869	0.0384705758012789
PRE4g9-ALR1-NRg-4	PRE4g9-ALR1-NRg-4	PRE4g9	ALR1-NRg-4	0.460882191451855	0.444348464051738	0.43391455573882	0.446381737080804	0.0135983084755346	-0.039928527332338
PRE4g9-ALR1-NRg-1	PRE4g9-ALR1-NRg-1	PRE4g9	ALR1-NRg-1	0.497897177592595	0.468468342819226	0.53490520590472	0.500423575438847	0.0332904071575931	-0.018777220839259
PRE4g9-ALR1-NRg-3	PRE4g9-ALR1-NRg-3	PRE4g9	ALR1-NRg-3	0.619414983364551	0.514377576593596	0.530654245974912	0.554815601977687	0.0565335524110361	-0.010846822835465
PRE4g9-RPL10-TRg-1	PRE4g9-RPL10-TRg-1	PRE4g9	RPL10-TRg-1	0.775014565659363	0.716935482466827	0.675850234868637	0.722600094331609	0.0498242611182251	0.0240348952419711
PRE4g9-RPL28-TRg-2	PRE4g9-RPL28-TRg-2	PRE4g9	RPL28-TRg-2	0.676839142067482	0.639101663859982	0.613296057075274	0.643078954334246	0.0319577070863861	-0.0380176455425345
PRE4g9-UTP25-TRg-1	PRE4g9-UTP25-TRg-1	PRE4g9	UTP25-TRg-1	0.759395407851638	0.755353176101136	0.795577195033498	0.770108592995424	0.0221488640049901	0.0680814888492909
PRE4g9-POB3-TRg-1	PRE4g9-POB3-TRg-1	PRE4g9	POB3-TRg-1	0.598645272989668	0.740126407969812	0.570880398397561	0.636550693119014	0.0907671118600748	0.0509045871492474
PRE4g9-POB3-TRg-3	PRE4g9-POB3-TRg-3	PRE4g9	POB3-TRg-3	0.531344193833956	0.444219413732966	0.446198578799259	0.473920728788727	0.0497400243962581	0.0384920689053814
PRE4g9-POB3-TRg-2	PRE4g9-POB3-TRg-2	PRE4g9	POB3-TRg-2	0.700548853520638	0.652714539904614	0.643260267846296	0.665507887090516	0.0307123397237313	0.0255830455075103
PRE4g9-MED11-TRg-1	PRE4g9-MED11-TRg-1	PRE4g9	MED11-TRg-1	0.606506844042336	0.766669648365938	0.535288904735175	0.63615513238115	0.118505391783865	0.0407560767176829
PRE4g9-ISA1-TRg-15	PRE4g9-ISA1-TRg-15	PRE4g9	ISA1-TRg-15	0.187727680539907	0.293272533420085	0.0784351564889603	0.186478456816317	0.107424136261807	0.0182293694841524
PRE4g9-RRP1-NRg-1	PRE4g9-RRP1-NRg-1	PRE4g9	RRP1-NRg-1	0.77806186162662	0.737139654586653	0.747614786064422	0.754272100759232	0.021257860580613	0.0404819268304039
PRE4g9-MES1-NRg-1	PRE4g9-MES1-NRg-1	PRE4g9	MES1-NRg-1	0.632225392732547	0.592634042517658	0.488471427863652	0.571110287704619	0.0742546605932633	0.0614962888283552
PRE4g9-SEC13-NRg-5	PRE4g9-SEC13-NRg-5	PRE4g9	SEC13-NRg-5	0.198964450232088	0.297383899600388	0.148225010361979	0.214857786731485	0.0758389225168798	0.00211962402432461
PRE4g9-MCM2-NRg-2	PRE4g9-MCM2-NRg-2	PRE4g9	MCM2-NRg-2	0.730146601693904	0.747206957402286	0.7485310441168	0.74196153440433	0.0102534276035289	-0.0214134747692895
PRE4g9-ALA1-TRg-4	PRE4g9-ALA1-TRg-4	PRE4g9	ALA1-TRg-4	0.582932608794507	0.658292718393461	0.60969446816262	0.616973265116863	0.0382036934538716	0.0602894146741706
PRE4g9-MTG2-TRg-5	PRE4g9-MTG2-TRg-5	PRE4g9	MTG2-TRg-5	0.58201007077444	0.536152706632392	0.543173234607732	0.553778670671521	0.0246998161347699	-0.0518435314939978
PRE4g9-TIF35-NRg-3	PRE4g9-TIF35-NRg-3	PRE4g9	TIF35-NRg-3	0.753516857271379	0.74500773921479	0.718637114592314	0.739053903692828	0.0181861274164236	0.0487698942373838
PRE4g9-NSE1-TRg-3	PRE4g9-NSE1-TRg-3	PRE4g9	NSE1-TRg-3	0.711022081066427	0.876635413024341	0.743071372335657	0.776909622142142	0.0878391387311211	-0.0273653861701691
PRE4g9-NSE1-TRg-4	PRE4g9-NSE1-TRg-4	PRE4g9	NSE1-TRg-4	0.667587268226201	0.755094492299372	0.650743348995805	0.691141703173793	0.0560214140437889	-0.0207281197269176
PRE4g9-MOB2-NRg-6	PRE4g9-MOB2-NRg-6	PRE4g9	MOB2-NRg-6	0.435395836676411	0.547396924775094	0.398583823635178	0.460458861695561	0.0775077491935655	-0.0154916840523944
PRE4g9-VRG4-NRg-3	PRE4g9-VRG4-NRg-3	PRE4g9	VRG4-NRg-3	0.587226176653484	0.547135785313546	0.598302924095867	0.577554962020966	0.0269196641350429	-0.0441368033326048
PRE4g9-PRP9-TRg-3	PRE4g9-PRP9-TRg-3	PRE4g9	PRP9-TRg-3	0.636883750275349	0.669554226708098	0.618217517407483	0.641551831463643	0.0259847583583022	0.0772350909820689
PRE4g9-HYM1-TRg-5	PRE4g9-HYM1-TRg-5	PRE4g9	HYM1-TRg-5	0.428472844007752	0.432447406595855	0.401964271151208	0.420961507251605	0.0165716782955849	0.00878099028688634
PRE4g9-POP1-TRg-5	PRE4g9-POP1-TRg-5	PRE4g9	POP1-TRg-5	0.610328809743713	0.705093371142005	0.582100851507267	0.632507677464328	0.0644260553002568	-0.0299812278918697
PRE4g9-POP1-TRg-9	PRE4g9-POP1-TRg-9	PRE4g9	POP1-TRg-9	0.651611235112457	0.54757038516887	0.560564172678424	0.586581930986583	0.0566905408757261	-0.102579635693093
PRE4g9-RPL17A-TRg-1	PRE4g9-RPL17A-TRg-1	PRE4g9	RPL17A-TRg-1	0.699049699119107	0.691925679557008	0.640644267753968	0.677206548810028	0.0318635875365128	-0.0650670250130826
PRE4g9-SLD2-TRg-1	PRE4g9-SLD2-TRg-1	PRE4g9	SLD2-TRg-1	0.482180852297235	0.466368106169881	0.489961737389565	0.47950356528556	0.0120225104632842	-0.0433830661442888
PRE4g9-CDC48-NRg-7	PRE4g9-CDC48-NRg-7	PRE4g9	CDC48-NRg-7	0.836449086050839	0.800665679406993	0.79560736212069	0.810907375859507	0.0222638914627634	0.0941308355043777
PRE4g9-FHL1-NRg-2	PRE4g9-FHL1-NRg-2	PRE4g9	FHL1-NRg-2	0.71250011251298	0.747906647853444	0.764943217932432	0.741783326099619	0.0267524041627027	0.0297387725435772
PRE4g9-BET3-NRg-7	PRE4g9-BET3-NRg-7	PRE4g9	BET3-NRg-7	0.616893893903385	0.68336290035461	0.810283751363436	0.703513515207144	0.0982570338515574	-0.0090080287481511
PRE4g9-MAK21-TRg-1	PRE4g9-MAK21-TRg-1	PRE4g9	MAK21-TRg-1	0.661230592961819	0.76389029113556	0.66881635018557	0.697979078094316	0.0572066598534694	0.0169103929609472
PRE4g9-BRN1-TRg-4	PRE4g9-BRN1-TRg-4	PRE4g9	BRN1-TRg-4	0.407813164983055	0.442943520938202	0.398829766905225	0.416528817608827	0.0233126097689716	0.034677937604944
PRE4g9-FBA1-NRg-3	PRE4g9-FBA1-NRg-3	PRE4g9	FBA1-NRg-3	0.755850617628769	0.779942095704287	0.690279947345781	0.742024220226279	0.0464026094192385	-0.00191072713268192
PRE4g9-CDC42-TRg-6	PRE4g9-CDC42-TRg-6	PRE4g9	CDC42-TRg-6	0.298704739417718	0.429497441887924	0.164250165523554	0.297484115609732	0.132627850945944	-0.180917732105643
PRE4g9-CDC42-TRg-7	PRE4g9-CDC42-TRg-7	PRE4g9	CDC42-TRg-7	0.596096009986685	0.473712450417248	0.573277702820362	0.547695387741432	0.0650789908251482	-0.00607529577218735
PRE4g9-COG4-NRg-1	PRE4g9-COG4-NRg-1	PRE4g9	COG4-NRg-1	0.548272254959786	0.540354390748074	0.610392315599258	0.566339653769039	0.0383555850452641	-0.0608987591176404
PRE4g9-ATP3-NRg-3	PRE4g9-ATP3-NRg-3	PRE4g9	ATP3-NRg-3	0.836879093035301	0.748392286104762	0.715097349899869	0.766789576346644	0.0629407932620736	0.00569989828784156
PRE4g9-ATP3-NRg-2	PRE4g9-ATP3-NRg-2	PRE4g9	ATP3-NRg-2	0.663399015314744	0.779973475488882	0.708605298054592	0.717325929619406	0.0587744693926696	-0.0266071427432806
PRE4g9-SMP3-TRg-5	PRE4g9-SMP3-TRg-5	PRE4g9	SMP3-TRg-5	0.83404287219288	0.639235136413251	0.669080115840829	0.714119374815653	0.104923374977397	-0.0785897621693314
PRE4g9-CFT2-NRg-2	PRE4g9-CFT2-NRg-2	PRE4g9	CFT2-NRg-2	0.474841202309488	0.499744436161102	0.403045481469101	0.459210373313231	0.0502087051313225	-0.0672914524590757
PRE4g9-FAS2-TRg-5	PRE4g9-FAS2-TRg-5	PRE4g9	FAS2-TRg-5	0.664469503876465	0.676827649687909	0.657424756502262	0.666240636688879	0.00982195243181417	0.0614704943802473
PRE4g9-DBP2-NRg-3	PRE4g9-DBP2-NRg-3	PRE4g9	DBP2-NRg-3	0.794119793940058	0.872078769950674	0.692465938094474	0.786221500661735	0.0900665288516425	0.0095973838061284
PRE4g9-DBP2-NRg-2	PRE4g9-DBP2-NRg-2	PRE4g9	DBP2-NRg-2	0.703626516482044	0.860184377108911	0.687048316261103	0.750286403284019	0.0955347197031204	0.0393384707527062
PRE4g9-MPS2-NRg-4	PRE4g9-MPS2-NRg-4	PRE4g9	MPS2-NRg-4	0.697597908164591	0.661620845443351	0.510058192196159	0.623092315268034	0.0995295031359183	0.0299733853791598
PRE4g9-ARC35-TRg-2	PRE4g9-ARC35-TRg-2	PRE4g9	ARC35-TRg-2	0.523408443487615	0.461565000790913	0.508141951116369	0.497705131798299	0.0322156522400773	0.0521660041915861
PRE4g9-ARC35-TRg-5	PRE4g9-ARC35-TRg-5	PRE4g9	ARC35-TRg-5	-0.137576390420727	-0.0324683381378164	-0.149438983131608	-0.106494570563384	0.064382393492314	-0.0765230170657768
PRE4g9-MRD1-TRg-1	PRE4g9-MRD1-TRg-1	PRE4g9	MRD1-TRg-1	0.767451204484853	0.645852378712879	0.660685576894391	0.691329720030707	0.0663390250056481	0.0817589258956056
PRE4g9-RLP7-TRg-1	PRE4g9-RLP7-TRg-1	PRE4g9	RLP7-TRg-1	0.675502878459197	0.644109183865961	0.565142992857423	0.628251685060861	0.0568631804314049	-0.0360976768394119
PRE4g9-SPC34-TRg-1	PRE4g9-SPC34-TRg-1	PRE4g9	SPC34-TRg-1	0.668943451726011	0.742299086193379	0.476357403431441	0.629199980450277	0.137353202690533	0.0405453243898514
PRE4g9-CDC45-TRg-2	PRE4g9-CDC45-TRg-2	PRE4g9	CDC45-TRg-2	0.779692451399327	0.772397443624014	0.642350410318239	0.731480101780527	0.0772747093797989	0.00306226293300382
PRE4g9-GCD6-TRg-3	PRE4g9-GCD6-TRg-3	PRE4g9	GCD6-TRg-3	0.683818910299033	0.676923230899246	0.657081846435923	0.672607995878067	0.0138810513280157	0.0246319183976245
PRE4g9-GCD6-TRg-4	PRE4g9-GCD6-TRg-4	PRE4g9	GCD6-TRg-4	0.669493565618245	0.812485376548132	0.638523226931764	0.706834056366047	0.0927978532173667	0.0361286857589954
PRE4g9-YPT6-NRg-2	PRE4g9-YPT6-NRg-2	PRE4g9	YPT6-NRg-2	0.174839010549639	0.421308386150701	0.0908488247640148	0.228998740488118	0.171758078960574	-0.0468222192981234
PRE4g9-RPS13-TRg-2	PRE4g9-RPS13-TRg-2	PRE4g9	RPS13-TRg-2	0.610305977869722	0.601030662076362	0.548226809808985	0.586521149918356	0.0334865679650188	-0.0156978338356245
PRE4g9-IPI3-TRg-3	PRE4g9-IPI3-TRg-3	PRE4g9	IPI3-TRg-3	0.800284949862476	0.789566972020542	0.772232063414269	0.787361328432429	0.0141559089163267	0.00691736751966299
PRE4g9-TIF5-NRg-9	PRE4g9-TIF5-NRg-9	PRE4g9	TIF5-NRg-9	0.424070092189268	0.369884244197601	0.479387496321258	0.424447277569376	0.0547526004681284	-0.0147595769983033
PRE4g9-TIF5-NRg-7	PRE4g9-TIF5-NRg-7	PRE4g9	TIF5-NRg-7	0.750109385397162	0.678207863248741	0.782000489184832	0.736772579276912	0.0531660615223113	0.0661457513576844
PRE4g9-TIF5-NRg-6	PRE4g9-TIF5-NRg-6	PRE4g9	TIF5-NRg-6	0.668579499322904	0.516648218374632	0.554666377208701	0.579964698302079	0.079061889177109	0.0543240820293911
PRE4g9-NAB3-TRg-3	PRE4g9-NAB3-TRg-3	PRE4g9	NAB3-TRg-3	0.427614123685509	0.384635008982084	0.377104652566683	0.396451261744759	0.0272492117351944	-0.00840887729429873
PRE4g9-GCD2-TRg-1	PRE4g9-GCD2-TRg-1	PRE4g9	GCD2-TRg-1	0.56081837714336	0.718645128160818	0.62940979007855	0.636291098460909	0.0791380764106098	0.0793725734051647
PRE4g9-UBA1-TRg-2	PRE4g9-UBA1-TRg-2	PRE4g9	UBA1-TRg-2	0.493851853467375	0.696745536695717	0.696961453929811	0.629186281364301	0.117203102287031	0.00414650121934934
PRE4g9-SLD3-TRg-6	PRE4g9-SLD3-TRg-6	PRE4g9	SLD3-TRg-6	0.572423577086768	0.554974461220213	0.434841167860561	0.520746402055848	0.0749059400698059	0.0477330026549308
PRE4g9-LCB1-TRg-5	PRE4g9-LCB1-TRg-5	PRE4g9	LCB1-TRg-5	0.791088514991575	0.876632751602649	0.775700861224868	0.814474042606364	0.0543780635934627	0.0380666685255605
PRE4g9-TOA2-TRg-6	PRE4g9-TOA2-TRg-6	PRE4g9	TOA2-TRg-6	0.711228964396946	0.644647262763695	0.534009108740033	0.629961778633558	0.0895179696645686	0.111024248896411
PRE4g9-TOA2-TRg-1	PRE4g9-TOA2-TRg-1	PRE4g9	TOA2-TRg-1	0.76633597302733	0.647368515649205	0.68113689281917	0.698280460498568	0.061308567209955	0.0609065774192356
PRE4g9-TOA2-TRg-3	PRE4g9-TOA2-TRg-3	PRE4g9	TOA2-TRg-3	0.604933199011926	0.740078925711993	0.688246996403268	0.677753040375729	0.0681812598604135	0.0803967706747836
PRE4g9-LSM2-TRg-1	PRE4g9-LSM2-TRg-1	PRE4g9	LSM2-TRg-1	0.818113197132776	0.835932985051588	0.722144772022383	0.792063651402249	0.0612035414062786	0.0355565947800109
PRE4g9-YML6-TRg-13	PRE4g9-YML6-TRg-13	PRE4g9	YML6-TRg-13	0.809426123313191	0.77099714239894	0.688929691950529	0.756450985887553	0.061551120986742	0.00243551213629667
PRE4g9-YML6-TRg-12	PRE4g9-YML6-TRg-12	PRE4g9	YML6-TRg-12	0.724683991138465	0.809294971799371	0.687206692596153	0.74039521851133	0.0625421376263408	-0.0415749931051813
PRE4g9-UTP15-NRg-1	PRE4g9-UTP15-NRg-1	PRE4g9	UTP15-NRg-1	0.581943756935727	0.633711180952867	0.56293971445247	0.592864884113688	0.036627904414286	0.0130326677084663
PRE4g9-TIF6-NRg-8	PRE4g9-TIF6-NRg-8	PRE4g9	TIF6-NRg-8	0.708366515747687	0.666273764891786	0.766103898451873	0.713581393030449	0.050118959491014	0.00516195329710001
PRE4g9-SUP35-NRg-1	PRE4g9-SUP35-NRg-1	PRE4g9	SUP35-NRg-1	0.617856599119806	0.629827143546113	0.526934145694512	0.591539296120144	0.0562689308553521	0.011069296473067
PRE4g9-MPP10-NRg-1	PRE4g9-MPP10-NRg-1	PRE4g9	MPP10-NRg-1	0.751051722058876	0.683949952864841	0.755326328664401	0.730109334529373	0.0400322926166728	0.0267181305763128
PRE4g9-SWI3-TRg-7	PRE4g9-SWI3-TRg-7	PRE4g9	SWI3-TRg-7	0.685509715361333	0.730620745686196	0.619772593665392	0.678634351570974	0.0557429921339369	-0.0445402389970574
PRE4g9-SSN3-NRg-2	PRE4g9-SSN3-NRg-2	PRE4g9	SSN3-NRg-2	0.729721477593251	0.835708553671879	0.69028861106976	0.75190621411163	0.0752054640793695	-0.0176699709127091
PRE4g9-SEC13-NRg-7	PRE4g9-SEC13-NRg-7	PRE4g9	SEC13-NRg-7	0.411928120921611	0.492227358197163	0.434099089608641	0.446084856242471	0.0414696977094039	0.021731035542286
PRE4g9-RPS15-NRg-3	PRE4g9-RPS15-NRg-3	PRE4g9	RPS15-NRg-3	0.348032526995046	0.460859878060094	0.337256349685128	0.382049584913423	0.0684640652368225	-0.0561341499022311
PRE4g9-RPL3-TRg-2	PRE4g9-RPL3-TRg-2	PRE4g9	RPL3-TRg-2	0.737301103079231	0.679140548622201	0.721193955096758	0.712545202266063	0.0300293725847232	0.0165245656168835
PRE4g9-FBA1-NRg-2	PRE4g9-FBA1-NRg-2	PRE4g9	FBA1-NRg-2	0.700228639154476	0.844775336207901	0.758802327929588	0.767935434430655	0.0727048632007069	-0.0123782292588143
PRE4g9-FBA1-NRg-1	PRE4g9-FBA1-NRg-1	PRE4g9	FBA1-NRg-1	0.735901224891027	0.803328631735411	0.700379256975919	0.746536371200786	0.0522921905604946	-0.048303179764922
PRE4g9-FBA1-NRg-5	PRE4g9-FBA1-NRg-5	PRE4g9	FBA1-NRg-5	0.837725659521954	0.717126529296379	0.776553044554522	0.777135077790952	0.0603016718243164	-0.0134340854132452
PRE4g9-DAM1-TRg-2	PRE4g9-DAM1-TRg-2	PRE4g9	DAM1-TRg-2	0.303424695078446	0.303815873002742	0.138717043636366	0.248652537239184	0.0952071311421241	0.0480031506960834
PRE4g9-NHP2-TRg-2	PRE4g9-NHP2-TRg-2	PRE4g9	NHP2-TRg-2	0.806540045403867	0.7225039497845	0.739136349427255	0.756060114871874	0.0445008620068783	-0.00950066695505936
PRE4g9-HCA4-NRg-6	PRE4g9-HCA4-NRg-6	PRE4g9	HCA4-NRg-6	0.796818542275381	0.64797996008761	0.604763119865592	0.683187207409527	0.100752091875259	0.0287991694122337
PRE4g9-PRE3-TRg-4	PRE4g9-PRE3-TRg-4	PRE4g9	PRE3-TRg-4	0.242864443216905	0.205589266620584	0.279951942085594	0.242801883974361	0.0371813772044925	-0.107818952323778
PRE4g9-DBP5-NRg-4	PRE4g9-DBP5-NRg-4	PRE4g9	DBP5-NRg-4	0.643381013494019	0.714989416127474	0.643060371693957	0.667143600438483	0.0414360020030844	0.0260577835935427
PRE4g9-SPT6-NRg-4	PRE4g9-SPT6-NRg-4	PRE4g9	SPT6-NRg-4	0.671108602851514	0.754148944170361	0.726025780084871	0.717094442368915	0.0422344784108319	0.044875855001803
PRE4g9-SPT6-NRg-2	PRE4g9-SPT6-NRg-2	PRE4g9	SPT6-NRg-2	0.670806513567326	0.674842733059252	0.676962919869744	0.674204055498774	0.00312750162426898	-0.0511113123301367
PRE4g9-RPL18A-TRg-4	PRE4g9-RPL18A-TRg-4	PRE4g9	RPL18A-TRg-4	0.645916738021521	0.633349207856277	0.596157543926088	0.625141163267962	0.0258751492020736	0.0095442290886999
PRE4g9-KSH1-TRg-1	PRE4g9-KSH1-TRg-1	PRE4g9	KSH1-TRg-1	0.582409143130369	0.739280543937967	0.73054191605849	0.684077201042275	0.0881554672382155	-0.00511651406496971
PRE4g9-KSH1-TRg-3	PRE4g9-KSH1-TRg-3	PRE4g9	KSH1-TRg-3	0.775194894304702	0.705596918764879	0.668972869267358	0.716588227445647	0.0539572636504622	0.00369682807204197
PRE4g9-IPI3-NRg-1	PRE4g9-IPI3-NRg-1	PRE4g9	IPI3-NRg-1	0.683084145893383	0.63479968034745	0.741783604626641	0.686555810289158	0.0535763880249644	0.0431733111792243
PRE4g9-PGA2-TRg-8	PRE4g9-PGA2-TRg-8	PRE4g9	PGA2-TRg-8	0.812652723919921	0.834500747975439	0.817304724909242	0.821486065601534	0.0115085510065944	-0.00413202838522442
PRE4g9-RPL18A-TRg-2	PRE4g9-RPL18A-TRg-2	PRE4g9	RPL18A-TRg-2	0.672995266058599	0.713537343563203	0.680752674011577	0.68909509454446	0.0215200371133023	-0.000933800474836155
PRE4g9-RPL33A-NRg-6	PRE4g9-RPL33A-NRg-6	PRE4g9	RPL33A-NRg-6	0.569559069010683	0.544853040618531	0.617012618010734	0.577141575879982	0.0366724959632226	0.0188106226528565
PRE4g9-TAF12-NRg-2	PRE4g9-TAF12-NRg-2	PRE4g9	TAF12-NRg-2	0.699560282274404	0.758294265910604	0.773765510348645	0.743873352844551	0.0391481291843114	0.0623545892926111
PRE4g9-USE1-TRg-5	PRE4g9-USE1-TRg-5	PRE4g9	USE1-TRg-5	0.835891294600686	0.811857940436146	0.7688248209004	0.805524685312411	0.0339788252297591	-0.0272069471273994
PRE4g9-YNL114C-TRg-1	PRE4g9-YNL114C-TRg-1	PRE4g9	YNL114C-TRg-1	0.753494774077911	0.831314914540095	0.709714660735872	0.764841449784626	0.0615890876576999	0.0309832292976361
PRE4g9-SMC5-TRg-7	PRE4g9-SMC5-TRg-7	PRE4g9	SMC5-TRg-7	0.606967184193133	0.661236623058932	0.633561225727581	0.633921677659882	0.0271365149364985	-0.0663433510536561
PRE4g9-SMC5-TRg-6	PRE4g9-SMC5-TRg-6	PRE4g9	SMC5-TRg-6	0.7972810341163	0.684364726731614	0.833997230921482	0.771880997256465	0.0779829659726625	-0.0204986110928647
PRE4g9-RSC58-TRg-1	PRE4g9-RSC58-TRg-1	PRE4g9	RSC58-TRg-1	0.7090825489593	0.757973545061473	0.686481684407469	0.717845926142747	0.0365427026872319	0.0577554185412614
PRE4g9-CTF13-TRg-2	PRE4g9-CTF13-TRg-2	PRE4g9	CTF13-TRg-2	0.56805628337633	0.500352091078565	0.460559243939298	0.509655872798064	0.0543490904951019	0.0112304005434397
PRE4g9-NAB2-NRg-2	PRE4g9-NAB2-NRg-2	PRE4g9	NAB2-NRg-2	0.58873911614129	0.501290119892208	0.523212513250485	0.537747249761327	0.0455002819806946	-0.0158105018159255
PRE4g9-MCM7-TRg-4	PRE4g9-MCM7-TRg-4	PRE4g9	MCM7-TRg-4	0.440902847789187	0.459081788341636	0.338675194664025	0.412886610264949	0.064908544306757	-0.134354150698237
PRE4g9-BCP1-NRg-5	PRE4g9-BCP1-NRg-5	PRE4g9	BCP1-NRg-5	0.490722557519531	0.553667241330705	0.4404083465013	0.494932715117179	0.0567467037345991	-0.000269513460215864
PRE4g9-STU2-TRg-3	PRE4g9-STU2-TRg-3	PRE4g9	STU2-TRg-3	0.579030437758855	0.408740162753504	0.473734031544818	0.487168210685726	0.085936327110495	0.00932726026157699
PRE4g9-SEC21-NRg-6	PRE4g9-SEC21-NRg-6	PRE4g9	SEC21-NRg-6	0.57350471205446	0.619864849134218	0.591510259845647	0.594959940344775	0.0233717949497474	0.1012524439148
PRE4g9-SEC21-NRg-3	PRE4g9-SEC21-NRg-3	PRE4g9	SEC21-NRg-3	0.503532733375285	0.472036397827795	0.426003263018608	0.467190798073896	0.0389912114607628	0.0294571770856679
PRE4g9-RPL1B-TRg-3	PRE4g9-RPL1B-TRg-3	PRE4g9	RPL1B-TRg-3	0.693814058834763	0.673380867037873	0.654698275553154	0.673964400475264	0.019564419462071	0.00426572631823963
PRE4g9-SEC20-NRg-2	PRE4g9-SEC20-NRg-2	PRE4g9	SEC20-NRg-2	0.802130718779544	0.828550691091793	0.787943475096254	0.806208294989197	0.0206084077147224	0.0270872478814532
PRE4g9-VMA3-NRg-2	PRE4g9-VMA3-NRg-2	PRE4g9	VMA3-NRg-2	0.64229114696287	0.809829120451755	0.588177813342869	0.680099360252498	0.115561331031989	-0.0140645564853766
PRE4g9-SEC23-NRg-5	PRE4g9-SEC23-NRg-5	PRE4g9	SEC23-NRg-5	0.725421353773361	0.654673478063978	0.679329855958029	0.686474895931789	0.0359110592508429	-0.00812639757241063
PRE4g9-CDC28-TRg-4	PRE4g9-CDC28-TRg-4	PRE4g9	CDC28-TRg-4	0.788808261425928	0.794907580642936	0.633553447305503	0.739089763124789	0.0914479955562654	0.0312538990421
PRE4g9-RPN12-NRg-11	PRE4g9-RPN12-NRg-11	PRE4g9	RPN12-NRg-11	0.714571516410568	0.570454604075448	0.738735543030252	0.674587221172089	0.0909872326382442	0.0178771640673364
PRE4g9-PUP3-TRg-3	PRE4g9-PUP3-TRg-3	PRE4g9	PUP3-TRg-3	0.417299696881222	0.490835485051631	0.52354980411923	0.477228328684028	0.0544163334884971	-0.0208881540288042
PRE4g9-SEC31-TRg-2	PRE4g9-SEC31-TRg-2	PRE4g9	SEC31-TRg-2	0.517995254953208	0.490427697542055	0.51854415283727	0.508989035110844	0.0160769325892315	-0.0710967247015133
PRE4g9-SED5-TRg-6	PRE4g9-SED5-TRg-6	PRE4g9	SED5-TRg-6	0.597899164358139	0.614028225537133	0.562742109275763	0.591556499723678	0.0262247683744322	-0.00361856896938451
PRE4g9-SED5-TRg-5	PRE4g9-SED5-TRg-5	PRE4g9	SED5-TRg-5	0.642122597892555	0.639751993451077	0.598649567967823	0.626841386437152	0.0244435863328234	-0.0481595298449732
PRE4g9-RPL33A-TRg-1	PRE4g9-RPL33A-TRg-1	PRE4g9	RPL33A-TRg-1	0.722170821065132	0.667269894086246	0.865225363745595	0.751555359632324	0.102196772562143	0.0120393540715878
PRE4g9-RPL33A-TRg-2	PRE4g9-RPL33A-TRg-2	PRE4g9	RPL33A-TRg-2	0.630263367034077	0.790916726473008	0.661215305774934	0.694131799760673	0.0852349526719436	-0.0338263974586654
PRE4g9-MRPL11-TRg-2	PRE4g9-MRPL11-TRg-2	PRE4g9	MRPL11-TRg-2	0.768600271573995	0.774915452009106	0.769881759129547	0.771132494237549	0.003338207560173	0.0259997009067989
PRE4g9-RTP1-NRg-2	PRE4g9-RTP1-NRg-2	PRE4g9	RTP1-NRg-2	0.675989277398683	0.702045992903498	0.586944568648938	0.654993279650373	0.060354854050377	-0.0428549823664444
PRE4g9-NUG1-TRg-2	PRE4g9-NUG1-TRg-2	PRE4g9	NUG1-TRg-2	0.685476634397262	0.667048741897243	0.751559921295201	0.701361765863236	0.0444385858469519	0.0262939724889704
PRE4g9-VPH2-TRg-4	PRE4g9-VPH2-TRg-4	PRE4g9	VPH2-TRg-4	0.847298441869401	0.778582537503894	0.763415577102429	0.796432185491908	0.0446994541392904	0.0536154577196256
PRE4g9-COP1-NRg-3	PRE4g9-COP1-NRg-3	PRE4g9	COP1-NRg-3	0.603579331638789	0.675435345432355	0.548228607295133	0.609081094788759	0.0637815851574471	0.0860206187046731
PRE4g9-CRM1-NRg-1	PRE4g9-CRM1-NRg-1	PRE4g9	CRM1-NRg-1	0.589636806159848	0.681927077361537	0.52711818165038	0.599560688390589	0.0778801073877289	0.00514424536671776
PRE4g9-RPL5-NRg-4	PRE4g9-RPL5-NRg-4	PRE4g9	RPL5-NRg-4	0.443809466248719	0.238602160686565	0.180626686389556	0.287679437774946	0.138284953080248	-0.047937353182757
PRE4g9-SNU13-NRg-4	PRE4g9-SNU13-NRg-4	PRE4g9	SNU13-NRg-4	0.708483923529509	0.583655558084704	0.67542149533688	0.655853658983698	0.0646738383704271	0.107000419470104
PRE4g9-PFS2-TRg-3	PRE4g9-PFS2-TRg-3	PRE4g9	PFS2-TRg-3	0.332738281866114	0.338577462446502	0.385921907016284	0.352412550442966	0.0291664488913355	-0.0764406190995356
PRE4g9-MPP10-TRg-2	PRE4g9-MPP10-TRg-2	PRE4g9	MPP10-TRg-2	0.616109462718432	0.632997779885937	0.56478418204394	0.60463047488277	0.0355260341712367	-0.0114942251717601
PRE4g9-TSR4-NRg-2	PRE4g9-TSR4-NRg-2	PRE4g9	TSR4-NRg-2	0.657714162039277	0.711925877793906	0.625271914604955	0.664970651479379	0.043780358762049	-0.111401654137382
PRE4g9-RSC2-TRg-1	PRE4g9-RSC2-TRg-1	PRE4g9	RSC2-TRg-1	0.625935191064228	0.771451097916931	0.737592556215546	0.711659615065568	0.0761453075659116	-0.0233059055883178
PRE4g9-SEC65-TRg-2	PRE4g9-SEC65-TRg-2	PRE4g9	SEC65-TRg-2	0.786860945245542	0.699221660270143	0.698218931378971	0.728100512298218	0.0508904974079144	0.0593910381044225
PRE4g9-SMI1-NRg-1	PRE4g9-SMI1-NRg-1	PRE4g9	SMI1-NRg-1	0.839484345604927	0.76302430851473	0.800744215921752	0.801084290013803	0.0382311529482126	0.071981385021936
PRE4g9-RTT105-NRg-4	PRE4g9-RTT105-NRg-4	PRE4g9	RTT105-NRg-4	0.724297241932037	0.778852425203473	0.799672636028584	0.767607434388031	0.0389255683662035	0.013314635048583
PRE4g9-VMA5-TRg-3	PRE4g9-VMA5-TRg-3	PRE4g9	VMA5-TRg-3	0.71478539958455	0.670527356373499	0.681377657468221	0.688896804475423	0.0230672229799072	-0.0209218855016915
PRE4g9-VMA5-TRg-5	PRE4g9-VMA5-TRg-5	PRE4g9	VMA5-TRg-5	0.850088635550802	0.764365002967982	0.71139832691502	0.775283988477935	0.0699869174260232	-0.0288486263160764
PRE4g9-RRP1-TRg-3	PRE4g9-RRP1-TRg-3	PRE4g9	RRP1-TRg-3	0.813220282816805	0.84743714273566	0.657252895119364	0.772636773557276	0.101379376246887	0.0351455858399103
PRE4g9-CLC1-TRg-2	PRE4g9-CLC1-TRg-2	PRE4g9	CLC1-TRg-2	0.388405849286281	0.336319061403359	0.477034594285518	0.400586501658386	0.0711441601098437	-0.0352541559751522
PRE4g9-GCD6-NRg-1	PRE4g9-GCD6-NRg-1	PRE4g9	GCD6-NRg-1	0.66125542292241	0.616528463523362	0.546296819781897	0.60802690207589	0.0579489216404271	0.0300594412162538
PRE4g9-GCD6-NRg-2	PRE4g9-GCD6-NRg-2	PRE4g9	GCD6-NRg-2	0.699576374129344	0.68504663244522	0.63182865665299	0.672150554409184	0.0356674911838162	-0.0223175253985675
PRE4g9-PXR1-TRg-1	PRE4g9-PXR1-TRg-1	PRE4g9	PXR1-TRg-1	0.828547916199764	0.795772781882472	0.690734816382507	0.771685171488248	0.07199494670592	0.026888239988234
PRE4g9-CDC14-NRg-1	PRE4g9-CDC14-NRg-1	PRE4g9	CDC14-NRg-1	0.645146313261234	0.712583820707284	0.718489623541082	0.6920732525032	0.0407470593631285	-0.0125720611264374
PRE4g9-PCF11-TRg-6	PRE4g9-PCF11-TRg-6	PRE4g9	PCF11-TRg-6	0.30899838446234	0.318705941658644	0.239916268662465	0.289206864927816	0.042961975359907	-0.038464241746409
PRE4g9-PCF11-TRg-5	PRE4g9-PCF11-TRg-5	PRE4g9	PCF11-TRg-5	0.220202744813885	0.230833261655076	0.264953607564644	0.238663204677868	0.0233803536123696	-0.07302707472669
PRE4g9-PCF11-TRg-4	PRE4g9-PCF11-TRg-4	PRE4g9	PCF11-TRg-4	0.188141346018738	0.173182899361101	0.0976111757633868	0.152978473714408	0.0485292905717798	-0.0800597927361318
PRE4g9-SEC31-NRg-1	PRE4g9-SEC31-NRg-1	PRE4g9	SEC31-NRg-1	0.288906844650776	0.252473766790306	0.274161928334513	0.271847513258532	0.0183264747961715	0.0974949100040312
PRE4g9-RRP5-NRg-1	PRE4g9-RRP5-NRg-1	PRE4g9	RRP5-NRg-1	0.760705600600857	0.703058669645626	0.646558527645739	0.703440932630741	0.0570744965794496	0.00504849697255638
PRE4g9-PRE10-TRg-5	PRE4g9-PRE10-TRg-5	PRE4g9	PRE10-TRg-5	0.546052669409424	0.487537489445562	0.37348148586633	0.469023881573772	0.0877625694968469	0.0340790735736006
PRE4g9-PRE10-TRg-1	PRE4g9-PRE10-TRg-1	PRE4g9	PRE10-TRg-1	0.494499224835876	0.512791218271454	0.455615906537545	0.487635449881625	0.0291991031186636	-0.0114472125342781
PRE4g9-RPS5-TRg-2	PRE4g9-RPS5-TRg-2	PRE4g9	RPS5-TRg-2	0.397717030313733	0.485294585327017	0.484855799131438	0.455955804924062	0.0504367354654914	-0.025141536124401
PRE4g9-NSP1-TRg-4	PRE4g9-NSP1-TRg-4	PRE4g9	NSP1-TRg-4	0.680958220620401	0.642013835897882	0.750374592112747	0.691115549543677	0.0548898157220999	0.0448852149255903
PRE4g9-PRP38-TRg-4	PRE4g9-PRP38-TRg-4	PRE4g9	PRP38-TRg-4	0.701716505770405	0.737731518750676	0.770799379873846	0.736749134798309	0.0345519128597879	-0.0170015813000626
PRE4g9-RCF1-NRg-5	PRE4g9-RCF1-NRg-5	PRE4g9	RCF1-NRg-5	0.715008960523204	0.627994524700933	0.622945429899186	0.655316305041108	0.0517569626084979	-0.0169774417985207
PRE4g9-RSC3-TRg-4	PRE4g9-RSC3-TRg-4	PRE4g9	RSC3-TRg-4	0.67268181127358	0.797853796127518	0.74692844774351	0.739154685048202	0.0629470411369815	-0.0195307307014946
PRE4g9-RSC3-TRg-5	PRE4g9-RSC3-TRg-5	PRE4g9	RSC3-TRg-5	0.752564146718564	0.718131528648022	0.637606381289994	0.70276735221886	0.0589988592778909	0.0111555913931954
PRE4g9-RSC3-TRg-6	PRE4g9-RSC3-TRg-6	PRE4g9	RSC3-TRg-6	0.741295516755769	0.71495198956874	0.744938840392197	0.733728782238902	0.016362897329435	-0.0271184844475918
PRE4g9-HTA1-NRg-12	PRE4g9-HTA1-NRg-12	PRE4g9	HTA1-NRg-12	0.716867730080798	0.609952858561687	0.679347263178056	0.668722617273514	0.0542435227786199	-0.0412934431686433
PRE4g9-HTA1-NRg-11	PRE4g9-HTA1-NRg-11	PRE4g9	HTA1-NRg-11	0.731139354181186	0.669780538598938	0.707071069033566	0.702663653937897	0.0309159351028435	-0.0267159563637553
PRE4g9-UTP23-TRg-2	PRE4g9-UTP23-TRg-2	PRE4g9	UTP23-TRg-2	0.682856321338253	0.679505359021248	0.765925271892139	0.70942898408388	0.0489558999426804	-0.02113456467723
PRE4g9-GCD7-NRg-1	PRE4g9-GCD7-NRg-1	PRE4g9	GCD7-NRg-1	0.477002281589121	0.440407830517065	0.570813350512882	0.496074487539689	0.0672622605270629	0.041499964658075
PRE4g9-GCD7-NRg-2	PRE4g9-GCD7-NRg-2	PRE4g9	GCD7-NRg-2	0.696099690407273	0.767053430032544	0.75482163606198	0.739324918833932	0.0379304557755009	-0.00811129674328925
PRE4g9-GCD7-NRg-6	PRE4g9-GCD7-NRg-6	PRE4g9	GCD7-NRg-6	0.650666070086448	0.758564088266957	0.659403108587729	0.689544422313711	0.0599322090087327	-0.00243213849926716
PRE4g9-GAL11-NRg-2	PRE4g9-GAL11-NRg-2	PRE4g9	GAL11-NRg-2	0.746034363734075	0.796545762383286	0.696893748461418	0.74649129152626	0.0498275782767584	0.0241784434460292
PRE4g9-GAL11-NRg-9	PRE4g9-GAL11-NRg-9	PRE4g9	GAL11-NRg-9	0.492110271144527	0.629414651206032	0.614948652804151	0.57882452505157	0.0754442685061769	-0.0319691004520456
PRE4g9-PHO4-TRg-5	PRE4g9-PHO4-TRg-5	PRE4g9	PHO4-TRg-5	0.634406756665842	0.653856058057061	0.56158492948771	0.616615914736871	0.0486402696772093	0.0766415952725703
PRE4g9-SNP1-NRg-3	PRE4g9-SNP1-NRg-3	PRE4g9	SNP1-NRg-3	0.820463830588574	0.815621375705162	0.739088626333742	0.791724610875826	0.0456483569678075	0.0480267345057899
PRE4g9-RPC37-TRg-5	PRE4g9-RPC37-TRg-5	PRE4g9	RPC37-TRg-5	0.678716763588029	0.696941322171823	0.68443301460099	0.686697033453614	0.00932083525856543	0.0483321210598461
PRE4g9-CRM1-TRg-5	PRE4g9-CRM1-TRg-5	PRE4g9	CRM1-TRg-5	0.75853307149418	0.716333827577997	0.617316344040495	0.697394414370891	0.0724883925718748	-0.00998429539227152
PRE4g9-CRM1-TRg-2	PRE4g9-CRM1-TRg-2	PRE4g9	CRM1-TRg-2	0.842332910540675	0.818963532144321	0.744846202401013	0.802047548362003	0.0508972243493656	0.0398178645820608
PRE4g9-ASK1-TRg-7	PRE4g9-ASK1-TRg-7	PRE4g9	ASK1-TRg-7	0.203948775292904	0.0425320639228174	0.0794314081769167	0.108637415797546	0.0845788498280489	0.0165082589110438
PRE4g9-STU2-NRg-4	PRE4g9-STU2-NRg-4	PRE4g9	STU2-NRg-4	0.640486871777781	0.555952288554185	0.444923186277095	0.54712078220302	0.0980805046886273	0.0121873384038679
PRE4g9-NEO1-NRg-3	PRE4g9-NEO1-NRg-3	PRE4g9	NEO1-NRg-3	-0.0341640097339397	0.0841175686821024	-0.0617709895663858	-0.00393914353940772	0.0774985468206576	-0.0466158629065149
PRE4g9-GAL11-TRg-5	PRE4g9-GAL11-TRg-5	PRE4g9	GAL11-TRg-5	0.646569751813519	0.69640734135638	0.689029156298905	0.677335416489601	0.026898029591523	0.0129223105384905
PRE4g9-GAL11-TRg-7	PRE4g9-GAL11-TRg-7	PRE4g9	GAL11-TRg-7	0.756221654051919	0.784470737140026	0.696936791188308	0.745876394126751	0.0446745590426927	-0.00938506812907436
PRE4g9-SAM50-NRg-3	PRE4g9-SAM50-NRg-3	PRE4g9	SAM50-NRg-3	0.875922011218023	0.788996104178671	0.84138850631464	0.835435540570445	0.04376764420799	0.0181507653631821
PRE4g9-CSL4-TRg-2	PRE4g9-CSL4-TRg-2	PRE4g9	CSL4-TRg-2	0.634947425952228	0.779366468428965	0.704008942861213	0.706107612414135	0.0722323907114646	-0.022191298929188
PRE4g9-CCT5-TRg-2	PRE4g9-CCT5-TRg-2	PRE4g9	CCT5-TRg-2	0.704552014788028	0.72079124877321	0.758357665715433	0.727900309758891	0.0275982984802329	-0.0344461112229806
PRE4g9-POL30-NRg-1	PRE4g9-POL30-NRg-1	PRE4g9	POL30-NRg-1	0.738823223236979	0.720880119081607	0.674014324642257	0.711239222320281	0.0334627928009177	-0.0351501224279557
PRE4g9-MED4-TRg-4	PRE4g9-MED4-TRg-4	PRE4g9	MED4-TRg-4	0.726135503519142	0.724959907390084	0.659659422641794	0.703584944517007	0.0380451588322611	0.0396051681482268
PRE4g9-MED4-TRg-3	PRE4g9-MED4-TRg-3	PRE4g9	MED4-TRg-3	0.688009569311134	0.68597953871506	0.712119536491642	0.695369548172612	0.014541383619552	0.0205532861850202
PRE4g9-MED4-TRg-2	PRE4g9-MED4-TRg-2	PRE4g9	MED4-TRg-2	0.758883887861968	0.703262540488255	0.718346124336584	0.726830850895602	0.0287650223275213	0.00812857574193893
PRE4g9-GDI1-TRg-4	PRE4g9-GDI1-TRg-4	PRE4g9	GDI1-TRg-4	0.569352031309401	0.544559258195848	0.613684747653487	0.575865345719579	0.0350200053061661	-0.0661447511155133
PRE4g9-GDI1-TRg-3	PRE4g9-GDI1-TRg-3	PRE4g9	GDI1-TRg-3	0.668845499448309	0.639647461655618	0.608562742507217	0.639018567870381	0.0301462987222233	-0.0122848687951481
PRE4g9-REB1-TRg-6	PRE4g9-REB1-TRg-6	PRE4g9	REB1-TRg-6	0.358488828285371	0.385747239898346	0.314299490803267	0.352845186328994	0.0360566669783438	-0.0459784523046238
PRE4g9-MRPL37-NRg-2	PRE4g9-MRPL37-NRg-2	PRE4g9	MRPL37-NRg-2	0.831696171918114	0.786901145075905	0.797985981768717	0.805527766254245	0.0233303984614103	-0.0299914377957374
PRE4g9-NOC3-TRg-3	PRE4g9-NOC3-TRg-3	PRE4g9	NOC3-TRg-3	0.759419210402168	0.727869763223727	0.766153473672425	0.751147482432773	0.0204383642723605	0.0498396746869613
PRE4g9-SPC97-TRg-3	PRE4g9-SPC97-TRg-3	PRE4g9	SPC97-TRg-3	0.0803737342208488	0.228810111176272	0.115176521925668	0.141453455774263	0.0776285864889712	-0.0273362443782945
PRE4g9-IPP1-TRg-3	PRE4g9-IPP1-TRg-3	PRE4g9	IPP1-TRg-3	0.715766041068637	0.764544751805239	0.640764489737644	0.70702509420384	0.0623513547042127	0.0152980054164874
PRE4g9-IPP1-TRg-2	PRE4g9-IPP1-TRg-2	PRE4g9	IPP1-TRg-2	0.725031943580702	0.720601569761752	0.610798036337226	0.68547718322656	0.0647119640262369	0.112306316746642
PRE4g9-PTI1-TRg-3	PRE4g9-PTI1-TRg-3	PRE4g9	PTI1-TRg-3	0.279302869825158	0.277272600752741	0.297557612791298	0.284711027789732	0.0111716855388272	-0.036520120211858
PRE4g9-PTI1-TRg-5	PRE4g9-PTI1-TRg-5	PRE4g9	PTI1-TRg-5	0.50298872126507	0.555094169771947	0.272505224786716	0.443529371941244	0.15038513431678	-0.12963150273195
PRE4g9-RFC5-NRg-1	PRE4g9-RFC5-NRg-1	PRE4g9	RFC5-NRg-1	0.774512743813399	0.751513690464363	0.788663115297776	0.771563183191846	0.0187495299210011	-0.00881859353757108
PRE4g9-CDC24-TRg-1	PRE4g9-CDC24-TRg-1	PRE4g9	CDC24-TRg-1	0.769310218697154	0.627218272339475	0.621517300104243	0.672681930380291	0.0837310865114732	0.00461702503025119
PRE4g9-CDC24-TRg-3	PRE4g9-CDC24-TRg-3	PRE4g9	CDC24-TRg-3	0.477519024433507	0.471284213488991	0.439159927188532	0.462654388370343	0.0205842293163041	0.0340717539507208
PRE4g9-CDC24-TRg-5	PRE4g9-CDC24-TRg-5	PRE4g9	CDC24-TRg-5	0.485510017094841	0.450140864762981	0.305497674520871	0.413716185459565	0.0953738895951593	0.0340306767660469
PRE4g9-CDC24-TRg-6	PRE4g9-CDC24-TRg-6	PRE4g9	CDC24-TRg-6	0.482314836230957	0.400566099547871	0.441363320387271	0.441414752055366	0.0408743926099519	-0.0239344494580092
PRE4g9-UTP23-TRg-6	PRE4g9-UTP23-TRg-6	PRE4g9	UTP23-TRg-6	0.752495554455922	0.887299346111179	0.743872227293243	0.794555709286781	0.0804339920145737	0.00781493575573411
PRE4g9-UTP23-TRg-4	PRE4g9-UTP23-TRg-4	PRE4g9	UTP23-TRg-4	0.633289111441247	0.638993335346475	0.553681701731264	0.608654716172995	0.0476933829812724	-0.0336866326452067
PRE4g9-UTP23-TRg-1	PRE4g9-UTP23-TRg-1	PRE4g9	UTP23-TRg-1	0.635659233804859	0.659533585396831	0.685615850318539	0.660269556506743	0.0249864387914663	0.0106096794992018
PRE4g9-RHO3-NRg-4	PRE4g9-RHO3-NRg-4	PRE4g9	RHO3-NRg-4	0.669187900961812	0.851504494593045	0.70589051675479	0.742194304103215	0.0964277388006366	-0.0585339441795079
PRE4g9-TRS23-NRg-1	PRE4g9-TRS23-NRg-1	PRE4g9	TRS23-NRg-1	0.298937964396068	0.277297117657865	0.379679747308355	0.318638276454096	0.0539594980974169	-0.116727444143573
PRE4g9-TRS23-NRg-3	PRE4g9-TRS23-NRg-3	PRE4g9	TRS23-NRg-3	0.45208557742923	0.36094697557368	0.433444717442524	0.415492423481812	0.0481484665475964	-0.0297328089521106
PRE4g9-RSP5-TRg-2	PRE4g9-RSP5-TRg-2	PRE4g9	RSP5-TRg-2	0.546998781666204	0.627367431944473	0.472984751626843	0.549116988412507	0.077213134215488	-0.033780580527493
PRE4g9-RSP5-TRg-1	PRE4g9-RSP5-TRg-1	PRE4g9	RSP5-TRg-1	0.553129445507072	0.551262314707177	0.672932105617104	0.592441288610451	0.0697133434943042	-0.0353399444188094
PRE4g9-SDA1-NRg-1	PRE4g9-SDA1-NRg-1	PRE4g9	SDA1-NRg-1	0.775465905578966	0.68476721763189	0.652826684207007	0.704353269139288	0.0636223601803479	0.0346156561891973
PRE4g9-KAP95-TRg-8	PRE4g9-KAP95-TRg-8	PRE4g9	KAP95-TRg-8	0.482694055268418	0.428256887037011	0.498952220297033	0.469967720867488	0.0370260344440181	-0.107433839577651
PRE4g9-ACO1-TRg-6	PRE4g9-ACO1-TRg-6	PRE4g9	ACO1-TRg-6	0.316012165313332	0.330269241656889	0.132155040658425	0.259478815876215	0.110495809233877	0.0239812726208444
PRE4g9-HTA1-NRg-3	PRE4g9-HTA1-NRg-3	PRE4g9	HTA1-NRg-3	0.570804512498459	0.712073300235526	0.695497419052394	0.65945841059546	0.077222569208065	-0.0173346870149993
PRE4g9-HTA1-NRg-2	PRE4g9-HTA1-NRg-2	PRE4g9	HTA1-NRg-2	0.615488840039469	0.520818239661889	0.583158282435528	0.573155120712295	0.0481214928832089	0.00138675590056403
PRE4g9-SPN1-TRg-1	PRE4g9-SPN1-TRg-1	PRE4g9	SPN1-TRg-1	0.575256754670847	0.609693738723889	0.485292511656793	0.55674766835051	0.0642328267419402	-0.00918759323932372
PRE4g9-MOT1-NRg-7	PRE4g9-MOT1-NRg-7	PRE4g9	MOT1-NRg-7	0.672718950299401	0.587993253043009	0.585999431028651	0.615570544790354	0.0495020102695452	-0.032339870497213
PRE4g9-RPL17A-NRg-4	PRE4g9-RPL17A-NRg-4	PRE4g9	RPL17A-NRg-4	0.805231177969218	0.614530812986027	0.602154953930674	0.673972314961973	0.113841808270536	0.0077479354452078
PRE4g9-ADA2-TRg-4	PRE4g9-ADA2-TRg-4	PRE4g9	ADA2-TRg-4	0.629029726469394	0.654565263962666	0.768096007014607	0.683896999148889	0.0740278367436605	-0.0157568709367166
PRE4g9-SFH1-NRg-1	PRE4g9-SFH1-NRg-1	PRE4g9	SFH1-NRg-1	0.695192841663631	0.832744337708654	0.722984351695066	0.750307177022451	0.0727324281456287	0.00340437572445396
PRE4g9-SPC97-NRg-5	PRE4g9-SPC97-NRg-5	PRE4g9	SPC97-NRg-5	0.197252148543697	0.0884681425620576	0.0978225321243467	0.127847607743367	0.0602878002899366	0.0170548674447426
PRE4g9-PRP22-TRg-3	PRE4g9-PRP22-TRg-3	PRE4g9	PRP22-TRg-3	0.374498245916675	0.396362518553943	0.432751395704976	0.401204053391865	0.0294268195657411	-0.0172500898751157
PRE4g9-SEN15-TRg-2	PRE4g9-SEN15-TRg-2	PRE4g9	SEN15-TRg-2	0.742977236188064	0.743192345624916	0.574117195583607	0.686762259132195	0.097553545934613	0.0282186918024163
PRE4g9-RPL3-NRg-2	PRE4g9-RPL3-NRg-2	PRE4g9	RPL3-NRg-2	0.397169804239932	0.430929744441958	0.308200727613335	0.378766758765075	0.0634003703064291	-0.00212635146340873
PRE4g9-ISD11-NRg-2	PRE4g9-ISD11-NRg-2	PRE4g9	ISD11-NRg-2	0.749912531620785	0.782409528333072	0.708131117619415	0.746817725857757	0.0372357884510294	0.0118975403321706
PRE4g9-HEM12-TRg-8	PRE4g9-HEM12-TRg-8	PRE4g9	HEM12-TRg-8	0.82736944461547	0.788330641283998	0.706175539600084	0.773958541833184	0.0618620124566576	-0.0542788994925578
PRE4g9-SEC10-TRg-1	PRE4g9-SEC10-TRg-1	PRE4g9	SEC10-TRg-1	0.477543256802364	0.367995017217596	0.532252584669891	0.459263619563284	0.083640576095162	0.0557706149076995
PRE4g9-HTB1-TRg-7	PRE4g9-HTB1-TRg-7	PRE4g9	HTB1-TRg-7	0.776017241720557	0.85543979305721	0.740831332259627	0.790762789012464	0.0587098645484829	0.0434010195248674
PRE4g9-TTI2-TRg-1	PRE4g9-TTI2-TRg-1	PRE4g9	TTI2-TRg-1	0.773932277992586	0.819821070535616	0.795450974604308	0.79640144104417	0.0229591563456562	0.04937401225793
PRE4g9-ACP1-TRg-2	PRE4g9-ACP1-TRg-2	PRE4g9	ACP1-TRg-2	0.596730461431119	0.568004781671575	0.48778182948314	0.550839024195278	0.0564663485904247	-0.0444925933935815
PRE4g9-ACP1-TRg-4	PRE4g9-ACP1-TRg-4	PRE4g9	ACP1-TRg-4	0.698023959073107	0.666867768521947	0.700242343699953	0.688378023765002	0.018661420579747	0.00196498529991573
PRE4g9-GAL11-NRg-10	PRE4g9-GAL11-NRg-10	PRE4g9	GAL11-NRg-10	0.531058050822235	0.535094187618983	0.465949295901009	0.510700511447409	0.0388081959091215	0.0336264121820201
PRE4g9-UTP22-TRg-2	PRE4g9-UTP22-TRg-2	PRE4g9	UTP22-TRg-2	0.753575623965093	0.727110522769993	0.752045179113339	0.744243775282808	0.0148575509964458	-0.015835161066838
PRE4g9-MST1-NRg-5	PRE4g9-MST1-NRg-5	PRE4g9	MST1-NRg-5	0.26074349664865	0.381349933428832	0.305769094548666	0.315954174875383	0.0609448935034698	-0.0514602383435661
PRE4g9-RIB7-NRg-2	PRE4g9-RIB7-NRg-2	PRE4g9	RIB7-NRg-2	0.769491304792225	0.87000562602247	0.771550016769433	0.803682315861376	0.0574468944051353	0.0397447661532662
PRE4g9-MCD1-TRg-6	PRE4g9-MCD1-TRg-6	PRE4g9	MCD1-TRg-6	0.515622583076233	0.697800959467781	0.642801116792205	0.618741553112073	0.093441891887546	-0.0314111573183891
PRE4g9-MCD1-TRg-5	PRE4g9-MCD1-TRg-5	PRE4g9	MCD1-TRg-5	0.581019432161634	0.586746762918746	0.535681726884258	0.567815973988213	0.0279760246837154	-0.0675406825127791
PRE4g9-GPI8-NRg-2	PRE4g9-GPI8-NRg-2	PRE4g9	GPI8-NRg-2	0.732228100578553	0.550463406993629	0.461406910626577	0.581366139399586	0.138029936551339	0.000742515445584235
PRE4g9-THS1-TRg-2	PRE4g9-THS1-TRg-2	PRE4g9	THS1-TRg-2	0.767356338727906	0.751314884919313	0.717181911445197	0.745284378364139	0.0256250569808334	0.0365683037075547
PRE4g9-RRP7-TRg-2	PRE4g9-RRP7-TRg-2	PRE4g9	RRP7-TRg-2	0.624289282068654	0.599373677261078	0.610051745311925	0.611238234880552	0.0125001063537144	0.0229055705164475
PRE4g9-RRP7-TRg-5	PRE4g9-RRP7-TRg-5	PRE4g9	RRP7-TRg-5	0.597080160428362	0.610393968650917	0.569520245876943	0.592331458318741	0.0208465328566973	0.0966517173750391
PRE4g9-SMX2-NRg-7	PRE4g9-SMX2-NRg-7	PRE4g9	SMX2-NRg-7	0.828679091981836	0.769854760309052	0.841006351934767	0.813180068075218	0.0380237038472262	0.00728419816498693
PRE4g9-RRP45-TRg-5	PRE4g9-RRP45-TRg-5	PRE4g9	RRP45-TRg-5	0.457082613575613	0.42195396631938	0.384613114671278	0.421216564855423	0.0362403764957076	-0.135455839894896
PRE4g9-RRP45-TRg-4	PRE4g9-RRP45-TRg-4	PRE4g9	RRP45-TRg-4	0.417823917564598	0.426777511331845	0.284065121279684	0.376222183392042	0.0799358166482526	-0.0842891507874092
PRE4g9-CNS1-TRg-2	PRE4g9-CNS1-TRg-2	PRE4g9	CNS1-TRg-2	0.537965532810152	0.58104533217643	0.418218126178019	0.512409663721534	0.0843682498749868	0.00505746200788559
PRE4g9-FBP1-NRg-9	PRE4g9-FBP1-NRg-9	PRE4g9	FBP1-NRg-9	0.841354255118111	0.735247620620374	0.696444439260649	0.757682104999711	0.075014620241563	0.0133738390152781
PRE4g9-GCD11-NRg-1	PRE4g9-GCD11-NRg-1	PRE4g9	GCD11-NRg-1	0.622165867343213	0.631688750170113	0.663543639272241	0.639132752261856	0.0216700225613418	0.0694062160954216
PRE4g9-RPL10-TRg-2	PRE4g9-RPL10-TRg-2	PRE4g9	RPL10-TRg-2	0.783951887571538	0.841119051484905	0.786161547773786	0.803744162276743	0.0323864540671578	0.00462043660225264
PRE4g9-NUP192-TRg-4	PRE4g9-NUP192-TRg-4	PRE4g9	NUP192-TRg-4	0.27888677098587	0.359297461629248	0.266387281389173	0.30152383800143	0.0504222470776645	-0.0995178655852909
PRE4g9-NUP145-NRg-4	PRE4g9-NUP145-NRg-4	PRE4g9	NUP145-NRg-4	0.652946973441591	0.460050415635874	0.459411527059818	0.524136305379095	0.111553768200286	-0.0956270067048633
PRE4g9-HEM12-TRg-6	PRE4g9-HEM12-TRg-6	PRE4g9	HEM12-TRg-6	0.956940925727654	0.803506628251731	0.780859086329176	0.847102213436187	0.0957947536515922	0.00717053723972871
PRE4g9-PLC1-TRg-3	PRE4g9-PLC1-TRg-3	PRE4g9	PLC1-TRg-3	0.499218311732813	0.417714508436759	0.42519574226436	0.447376187477977	0.0450521542252552	-0.0168068968170373
PRE4g9-RPA43-TRg-1	PRE4g9-RPA43-TRg-1	PRE4g9	RPA43-TRg-1	0.727147683951293	0.86443010891391	0.683753815553998	0.758443869473067	0.0943163250276918	0.0230055152124526
PRE4g9-RPB7-NRg-2	PRE4g9-RPB7-NRg-2	PRE4g9	RPB7-NRg-2	0.57464671033303	0.660555213119875	0.571079757799686	0.602093893750864	0.0506603906851098	-0.0271729586979393
PRE4g9-RPB7-NRg-3	PRE4g9-RPB7-NRg-3	PRE4g9	RPB7-NRg-3	0.434834816246171	0.498811819969162	0.317084269308399	0.416910301841244	0.0921802138735822	0.00161610476281998
PRE4g9-NSL1-NRg-1	PRE4g9-NSL1-NRg-1	PRE4g9	NSL1-NRg-1	0.378600616724537	0.388426959604037	0.401673528828707	0.389567035052427	0.0115786289025387	0.013939568808781
PRE4g9-UTP6-TRg-3	PRE4g9-UTP6-TRg-3	PRE4g9	UTP6-TRg-3	0.592879793206457	0.717416383536553	0.589464550831105	0.633253575858039	0.0729071300859427	0.0479947017471205
PRE4g9-UTP6-TRg-1	PRE4g9-UTP6-TRg-1	PRE4g9	UTP6-TRg-1	0.535744662487225	0.492866985477553	0.704819890887469	0.577810512950749	0.112063198059581	-0.00224451418405447
PRE4g9-YJU2-TRg-5	PRE4g9-YJU2-TRg-5	PRE4g9	YJU2-TRg-5	0.547708396585592	0.716727977113664	0.582395686492396	0.615610686730551	0.0892711142032336	0.103175403069021
PRE4g9-FRS2-NRg-5	PRE4g9-FRS2-NRg-5	PRE4g9	FRS2-NRg-5	0.521976043821427	0.454372505390449	0.481038948426351	0.485795832546076	0.0340518804472464	0.0324473747451066
PRE4g9-TIF35-NRg-2	PRE4g9-TIF35-NRg-2	PRE4g9	TIF35-NRg-2	0.592029834725768	0.656818571977761	0.557876664342407	0.602241690348645	0.0502552163270399	0.0423346082354017
PRE4g9-GPI15-TRg-1	PRE4g9-GPI15-TRg-1	PRE4g9	GPI15-TRg-1	0.833480808606694	0.849423057440967	0.857783007826416	0.846895624624692	0.0123466659147056	0.040388616003074
PRE4g9-NOP1-NRg-5	PRE4g9-NOP1-NRg-5	PRE4g9	NOP1-NRg-5	0.568237892519209	0.61035683812057	0.63156662928477	0.60338711997485	0.032234530450334	0.0503487050198922
PRE4g9-GPI15-TRg-4	PRE4g9-GPI15-TRg-4	PRE4g9	GPI15-TRg-4	0.719145070380723	0.956746853932165	0.655990040606433	0.77729398830644	0.158586372940462	0.018610251367335
PRE4g9-COG4-TRg-1	PRE4g9-COG4-TRg-1	PRE4g9	COG4-TRg-1	0.666659626094513	0.774418865590061	0.355544070008374	0.598874187230983	0.217509017939121	0.135513173859757
PRE4g9-TFA1-TRg-1	PRE4g9-TFA1-TRg-1	PRE4g9	TFA1-TRg-1	0.704895255671881	0.65386769046656	0.661818876344038	0.673527274160826	0.0274548363184512	0.0648141185482374
PRE4g9-RHO1-NRg-2	PRE4g9-RHO1-NRg-2	PRE4g9	RHO1-NRg-2	0.326255440423889	0.271400912050558	0.332994099159135	0.310216817211194	0.0337839939981518	0.0139165241161478
PRE4g9-RHO1-NRg-1	PRE4g9-RHO1-NRg-1	PRE4g9	RHO1-NRg-1	0.71689756363403	0.814528163691734	0.64478659953147	0.725404108952412	0.085189909237148	-0.000139712516753931
PRE4g9-CDC55-NRg-2	PRE4g9-CDC55-NRg-2	PRE4g9	CDC55-NRg-2	0.753140860664198	0.716738513991102	0.649446547429563	0.706441974028288	0.0526083805177941	-0.0510618257577752
PRE4g9-IDI1-NRg-7	PRE4g9-IDI1-NRg-7	PRE4g9	IDI1-NRg-7	0.734434802170342	0.654793492842428	0.720554974200007	0.703261089737592	0.0425440168262897	-0.0142781897316915
PRE4g9-RPL32-TRg-5	PRE4g9-RPL32-TRg-5	PRE4g9	RPL32-TRg-5	0.50105399421004	0.721393214683137	0.357714446472937	0.526720551788705	0.183192905826553	-0.0759666547563226
PRE4g9-RPB5-TRg-4	PRE4g9-RPB5-TRg-4	PRE4g9	RPB5-TRg-4	0.770962394043707	0.763106719634304	0.734768680815617	0.756279264831209	0.0190382988637519	0.0645320454813506
PRE4g9-DIP2-TRg-5	PRE4g9-DIP2-TRg-5	PRE4g9	DIP2-TRg-5	0.713454184167796	0.669198018644992	0.635400415648357	0.672684206153715	0.0391434901679832	0.0340680726854895
PRE4g9-DIP2-TRg-1	PRE4g9-DIP2-TRg-1	PRE4g9	DIP2-TRg-1	0.52244199707998	0.566235939800386	0.651965140562421	0.580214359147596	0.0658832932538902	0.0218214205930274
PRE4g9-RPC40-TRg-2	PRE4g9-RPC40-TRg-2	PRE4g9	RPC40-TRg-2	0.790793192266248	0.771490725631079	0.750438521819847	0.770907479905725	0.020183656467338	0.0428333561124109
PRE4g9-CDC6-TRg-5	PRE4g9-CDC6-TRg-5	PRE4g9	CDC6-TRg-5	0.772433914571816	0.725608788365395	0.670263721951606	0.722768808296272	0.0511442683016136	-0.0129475720432198
PRE4g9-CDC6-TRg-3	PRE4g9-CDC6-TRg-3	PRE4g9	CDC6-TRg-3	0.447652755644826	0.397880259415243	0.467848622738036	0.437793879266035	0.0360109851171393	-0.0177257593561301
PRE4g9-DAD2-TRg-2	PRE4g9-DAD2-TRg-2	PRE4g9	DAD2-TRg-2	0.262403764766917	0.180977507285249	0.0894326895944442	0.177604653882203	0.0865348503011309	-0.0115725589928811
PRE4g9-RVS161-TRg-2	PRE4g9-RVS161-TRg-2	PRE4g9	RVS161-TRg-2	0.667281800947025	0.562795990192986	0.607218514470375	0.612432101870129	0.0524376513815542	0.0213765291569815
PRE4g9-RVS161-TRg-1	PRE4g9-RVS161-TRg-1	PRE4g9	RVS161-TRg-1	0.612552801760088	0.623079953129606	0.549377036710223	0.595003263866639	0.0398625097351611	-0.0367979861402612
PRE4g9-SUP45-NRg-3	PRE4g9-SUP45-NRg-3	PRE4g9	SUP45-NRg-3	0.685753463312837	0.7202115024033	0.620987518269129	0.675650827995089	0.0503775464580913	0.0878018966631823
PRE4g9-SRB6-NRg-5	PRE4g9-SRB6-NRg-5	PRE4g9	SRB6-NRg-5	0.489257371630167	0.669297675418936	0.533065630544848	0.563873559197984	0.0938907561904292	-0.069988379306184
PRE4g9-RPC11-TRg-4	PRE4g9-RPC11-TRg-4	PRE4g9	RPC11-TRg-4	0.670186268474293	0.651222879535236	0.698286668054525	0.673231938688018	0.0236792552191822	0.0524454359313814
PRE4g9-RKI1-TRg-8	PRE4g9-RKI1-TRg-8	PRE4g9	RKI1-TRg-8	0.841632943998366	0.732587125553124	0.803221708967775	0.792480592839755	0.0553107251069347	0.0197187192433378
PRE4g9-NIP7-TRg-3	PRE4g9-NIP7-TRg-3	PRE4g9	NIP7-TRg-3	0.653459510371114	0.722784570545458	0.749616356768995	0.708620145895189	0.0496186252485023	0.055927582855108
PRE4g9-RPL33A-NRg-12	PRE4g9-RPL33A-NRg-12	PRE4g9	RPL33A-NRg-12	0.576216538975212	0.552937700374846	0.612881278045115	0.580678505798391	0.0302198608025626	-0.0365965399014074
PRE4g9-SAM50-TRg-4	PRE4g9-SAM50-TRg-4	PRE4g9	SAM50-TRg-4	0.601152432899502	0.936451636641554	0.784800628247346	0.774134899262801	0.167903863381974	-0.0413321257519004
PRE4g9-NOP4-NRg-1	PRE4g9-NOP4-NRg-1	PRE4g9	NOP4-NRg-1	0.653115633380815	0.643497217082101	0.738512064935789	0.678374971799569	0.0523018256008306	0.00811167467703355
PRE4g9-NOP4-NRg-3	PRE4g9-NOP4-NRg-3	PRE4g9	NOP4-NRg-3	0.589531720869806	0.684603912991811	0.530892969490415	0.601676201117344	0.0775717721750927	-0.0169510932796603
PRE4g9-SMX2-TRg-5	PRE4g9-SMX2-TRg-5	PRE4g9	SMX2-TRg-5	0.616845451444379	0.647697564584576	0.587431121374261	0.617324712467739	0.0301360799151436	0.0284245583897493
PRE4g9-POL12-NRg-2	PRE4g9-POL12-NRg-2	PRE4g9	POL12-NRg-2	0.424021617476616	0.479526462648263	0.462678509486973	0.455408863203951	0.0284575609846018	-0.0122240474768344
PRE4g9-BMS1-NRg-2	PRE4g9-BMS1-NRg-2	PRE4g9	BMS1-NRg-2	0.741078968258392	0.755960334077953	0.715826852053354	0.737622051463233	0.0202888343714266	0.0221524520154246
PRE4g9-RPA190-TRg-5	PRE4g9-RPA190-TRg-5	PRE4g9	RPA190-TRg-5	0.701641812604347	0.745684999488369	0.760984444818736	0.736103752303818	0.0308096936489422	0.00341589673356379
PRE4g9-ALG14-NRg-4	PRE4g9-ALG14-NRg-4	PRE4g9	ALG14-NRg-4	0.789374612382157	0.826421510122089	0.699530105393265	0.77177540929917	0.0652507173169822	0.0107254963257013
PRE4g9-ALG14-NRg-1	PRE4g9-ALG14-NRg-1	PRE4g9	ALG14-NRg-1	0.844412157181426	0.735965810633175	0.757351662740813	0.779243210185138	0.0574419916702594	-0.0172067378643863
PRE4g9-PRE5-NRg-1	PRE4g9-PRE5-NRg-1	PRE4g9	PRE5-NRg-1	0.477770666481858	0.685138573368875	0.728417588319603	0.630442276056778	0.133976615726118	0.0848395013531601
PRE4g9-BIG1-NRg-2	PRE4g9-BIG1-NRg-2	PRE4g9	BIG1-NRg-2	0.637211240619822	0.595961887564689	0.544813626877885	0.592662251687465	0.0462870981375237	-0.0348800301970387
PRE4g9-TFA2-TRg-4	PRE4g9-TFA2-TRg-4	PRE4g9	TFA2-TRg-4	0.31626266191226	0.52292908765885	0.386864970400457	0.408685573323856	0.105046927211952	-0.0237079937209125
PRE4g9-IMP4-TRg-6	PRE4g9-IMP4-TRg-6	PRE4g9	IMP4-TRg-6	0.692815926965451	0.771349890491536	0.656400414587598	0.706855410681528	0.0587467090985362	-0.0343734048838306
PRE4g9-PAN1-NRg-1	PRE4g9-PAN1-NRg-1	PRE4g9	PAN1-NRg-1	0.612015787274329	0.645446841264088	0.651074466038623	0.63617903152568	0.0211143155161037	0.11643072426726
PRE4g9-UTP13-TRg-2	PRE4g9-UTP13-TRg-2	PRE4g9	UTP13-TRg-2	0.75256808852777	0.666418159266765	0.647348229186922	0.688778158993819	0.0560605198938823	0.0761038561218131
PRE4g9-KAE1-NRg-3	PRE4g9-KAE1-NRg-3	PRE4g9	KAE1-NRg-3	0.794411917587347	0.773195252825529	0.917583374406884	0.828396848273253	0.0779629017465516	0.0555604087588879
PRE4g9-ERG20-TRg-1	PRE4g9-ERG20-TRg-1	PRE4g9	ERG20-TRg-1	0.753157042310525	0.740093817617981	0.759250586974234	0.750833815634247	0.00978741486216822	0.0340307218716865
PRE4g9-CDC20-TRg-6	PRE4g9-CDC20-TRg-6	PRE4g9	CDC20-TRg-6	0.232745273250886	0.201461150787806	0.149198380041523	0.194468268026738	0.0422101427173221	-0.0729517372283167
PRE4g9-PWP2-NRg-2	PRE4g9-PWP2-NRg-2	PRE4g9	PWP2-NRg-2	0.805611884565522	0.918679463317307	0.782376613867611	0.835555987250146	0.0729184726678853	0.0226815745010074
PRE4g9-COG1-NRg-1	PRE4g9-COG1-NRg-1	PRE4g9	COG1-NRg-1	0.215786051531888	0.00332859727008816	0.275096924452383	0.164737191084786	0.142895050752559	-0.194975091697554
PRE4g9-RPL1B-TRg-4	PRE4g9-RPL1B-TRg-4	PRE4g9	RPL1B-TRg-4	0.681389000355988	0.592647905207685	0.584327428115938	0.619454777893204	0.0537977092338591	-0.0134043209466163
PRE4g9-RPL1B-TRg-7	PRE4g9-RPL1B-TRg-7	PRE4g9	RPL1B-TRg-7	0.797183831902161	0.760264234465843	0.720677434461636	0.759375166943213	0.0382609467097553	-0.00973547766783778
PRE4g9-UTP20-TRg-3	PRE4g9-UTP20-TRg-3	PRE4g9	UTP20-TRg-3	0.651892953656053	0.819681421612723	0.608365917111134	0.693313430793303	0.111580923797029	0.0377977419916703
PRE4g9-UTP20-TRg-4	PRE4g9-UTP20-TRg-4	PRE4g9	UTP20-TRg-4	0.806122297483284	0.74603831594258	0.745568179206654	0.765909597544172	0.0348260130424424	0.0921253494030436
PRE4g9-RPL25-TRg-4	PRE4g9-RPL25-TRg-4	PRE4g9	RPL25-TRg-4	0.748639086308449	0.625219461798076	0.555825261993055	0.64322793669986	0.097660235449225	0.053589263584805
PRE4g9-RPL25-TRg-2	PRE4g9-RPL25-TRg-2	PRE4g9	RPL25-TRg-2	0.601126977096731	0.558914223563743	0.58275805716627	0.580933085942248	0.0211654678706985	-0.0182605360455701
PRE4g9-MCM7-NRg-1	PRE4g9-MCM7-NRg-1	PRE4g9	MCM7-NRg-1	0.74483556661872	0.613051864012021	0.574018816853631	0.643968749161457	0.0895068759402583	-0.0330736772953799
PRE4g9-MRP49-TRg-5	PRE4g9-MRP49-TRg-5	PRE4g9	MRP49-TRg-5	0.727269211498443	0.731833735790729	0.620869438745669	0.69332412867828	0.0627890937219739	-0.0682429316675068
PRE4g9-ERO1-NRg-3	PRE4g9-ERO1-NRg-3	PRE4g9	ERO1-NRg-3	0.525633892485658	0.451013568510123	0.441239943822076	0.472629134939286	0.0461628549463524	-0.01750208947209
PRE4g9-UTP5-TRg-7	PRE4g9-UTP5-TRg-7	PRE4g9	UTP5-TRg-7	0.730348970814332	0.664444050367772	0.662076319968893	0.685623113716999	0.0387518161720033	-0.0281168187520093
PRE4g9-MCM4-NRg-1	PRE4g9-MCM4-NRg-1	PRE4g9	MCM4-NRg-1	0.484070904124152	0.455452765938277	0.479592892475679	0.473038854179369	0.0153937007181048	-0.0177621860596083
PRE4g9-PRE3-NRg-1	PRE4g9-PRE3-NRg-1	PRE4g9	PRE3-NRg-1	0.614178728904121	0.666572426180006	0.6482683374671	0.643006497517076	0.0265902256158917	-0.0506901544663981
PRE4g9-FCF1-NRg-1	PRE4g9-FCF1-NRg-1	PRE4g9	FCF1-NRg-1	0.51474852905331	0.422126549857876	0.433367776933786	0.456747618614991	0.0505437484294394	-0.065731600092904
PRE4g9-CUS1-NRg-1	PRE4g9-CUS1-NRg-1	PRE4g9	CUS1-NRg-1	0.660693877267848	0.698871865697301	0.615608777418152	0.658391506794433	0.0416792652261647	-0.0338768707122734
PRE4g9-PSF1-TRg-2	PRE4g9-PSF1-TRg-2	PRE4g9	PSF1-TRg-2	0.734535407074279	0.756770377717702	0.780800893553659	0.75736889278188	0.0231385495441042	-0.0328689855186857
PRE4g9-BCP1-TRg-2	PRE4g9-BCP1-TRg-2	PRE4g9	BCP1-TRg-2	0.6695005213165	0.774098355007735	0.707125457302731	0.716908111208989	0.0529806751685181	-0.032416008611285
PRE4g9-PAN1-TRg-1	PRE4g9-PAN1-TRg-1	PRE4g9	PAN1-TRg-1	0.61821086452915	0.645011712523035	0.630328661204417	0.631183746085534	0.0134208696034671	0.0080214614770644
PRE4g9-PAN1-TRg-3	PRE4g9-PAN1-TRg-3	PRE4g9	PAN1-TRg-3	0.550565381807827	0.680744854665974	0.718622832916204	0.649977689796668	0.0881520875750108	0.122511042790184
PRE4g9-PAN1-TRg-4	PRE4g9-PAN1-TRg-4	PRE4g9	PAN1-TRg-4	0.560749517076937	0.619224183766914	0.663947935818657	0.614640545554169	0.0517516735202527	0.0909351989072523
PRE4g9-VPS3-TRg-2	PRE4g9-VPS3-TRg-2	PRE4g9	VPS3-TRg-2	0.586073659030697	0.683633377592535	0.674581173898404	0.648096070173878	0.0539033413708319	-0.0441431155945989
PRE4g9-YIL060W-NRg-1	PRE4g9-YIL060W-NRg-1	PRE4g9	YIL060W-NRg-1	0.59719254608877	0.506484906803956	0.421704665587476	0.508460706160067	0.087760622650656	0.00819806878224816
PRE4g9-VPS53-NRg-1	PRE4g9-VPS53-NRg-1	PRE4g9	VPS53-NRg-1	0.397257161213254	0.400361556851919	0.273414246244932	0.357010988103369	0.0724135398601661	-0.00124476059365286
PRE4g9-CYR1-TRg-4	PRE4g9-CYR1-TRg-4	PRE4g9	CYR1-TRg-4	0.550046717240236	0.669472423649536	0.48192651786555	0.567148552918441	0.0949353531712879	0.0126501249234746
PRE4g9-CYR1-TRg-7	PRE4g9-CYR1-TRg-7	PRE4g9	CYR1-TRg-7	0.400969349252111	0.441162216542064	0.363739599235852	0.401957055010009	0.0387207578649253	0.0175596096249218
PRE4g9-MPS1-NRg-1	PRE4g9-MPS1-NRg-1	PRE4g9	MPS1-NRg-1	0.522918984410099	0.352295313599034	0.481284092920432	0.452166130309855	0.0889606714801765	0.019392007326859
PRE4g9-SRP1-TRg-5	PRE4g9-SRP1-TRg-5	PRE4g9	SRP1-TRg-5	0.356565582646816	0.498211162609717	0.230281601838866	0.361686115698466	0.134038156051794	0.0667271795086079
PRE4g9-SRP1-TRg-4	PRE4g9-SRP1-TRg-4	PRE4g9	SRP1-TRg-4	0.184189191873955	0.284455365250144	0.294409060682864	0.254351205935654	0.0609655654946909	-0.0212104675283347
PRE4g9-TAF12-TRg-2	PRE4g9-TAF12-TRg-2	PRE4g9	TAF12-TRg-2	0.229880638183549	0.30118976940868	0.333124207084851	0.288064871559027	0.0528583563643662	0.0174218586794588
PRE4g9-TAF12-TRg-3	PRE4g9-TAF12-TRg-3	PRE4g9	TAF12-TRg-3	0.182045278886597	0.339606146732823	0.222256539627562	0.247969321748994	0.081867069951429	0.0424544965496558
PRE4g9-POP4-TRg-1	PRE4g9-POP4-TRg-1	PRE4g9	POP4-TRg-1	0.67533885844166	0.693231528351946	0.604645331522754	0.65773857277212	0.0468423537933582	0.00142139522918217
PRE4g9-SPT16-TRg-1	PRE4g9-SPT16-TRg-1	PRE4g9	SPT16-TRg-1	0.723858525841374	0.738687490158873	0.660768762282665	0.707771592760971	0.0413754045347192	0.032571910928278
PRE4g9-NUP82-TRg-4	PRE4g9-NUP82-TRg-4	PRE4g9	NUP82-TRg-4	0.488690825687813	0.584868908356945	0.715806246422226	0.596455326822328	0.114000164050249	-0.0585550404296644
PRE4g9-DML1-TRg-3	PRE4g9-DML1-TRg-3	PRE4g9	DML1-TRg-3	0.761546478375065	0.836296158040242	0.767363540503272	0.78840205897286	0.0415793590265415	-0.00866099405715015
PRE4g9-RPA43-NRg-3	PRE4g9-RPA43-NRg-3	PRE4g9	RPA43-NRg-3	0.685366924792285	0.713925043260355	0.715160612029755	0.704817526694132	0.0168560402617005	0.0838277836869638
PRE4g9-STU2-NRg-3	PRE4g9-STU2-NRg-3	PRE4g9	STU2-NRg-3	0.588853300197596	0.654138063499661	0.614397646823721	0.619129670173659	0.0328986187185714	-0.0168561160432615
PRE4g9-POP4-NRg-4	PRE4g9-POP4-NRg-4	PRE4g9	POP4-NRg-4	0.715737799279255	0.767516943773166	0.575639165466997	0.686297969506473	0.0992688175345895	0.0235189553314381
PRE4g9-MCD1-TRg-2	PRE4g9-MCD1-TRg-2	PRE4g9	MCD1-TRg-2	0.777490186379825	0.69842256571971	0.717734728449124	0.731215826849553	0.0412216832477094	-0.0555023565326279
PRE4g9-RPS3-NRg-4	PRE4g9-RPS3-NRg-4	PRE4g9	RPS3-NRg-4	0.619686384026954	0.623047893468955	0.565014569464855	0.602582948986922	0.0325785556979998	0.00586465492610966
PRE4g9-PRP9-TRg-4	PRE4g9-PRP9-TRg-4	PRE4g9	PRP9-TRg-4	0.744692235020554	0.792037470974164	0.691597630799156	0.742775778931291	0.0502473380046326	-0.00526606283524611
PRE4g9-RPP1-NRg-2	PRE4g9-RPP1-NRg-2	PRE4g9	RPP1-NRg-2	0.666780240122681	0.685095147551608	0.587440445386596	0.646438611020295	0.0519080592937031	-0.0965397065795942
PRE4g9-MTR2-NRg-11	PRE4g9-MTR2-NRg-11	PRE4g9	MTR2-NRg-11	0.667160857982045	0.547093329120149	0.590390329973973	0.601548172358722	0.0608064631167011	-0.103622771617178
PRE4g9-GCD11-TRg-1	PRE4g9-GCD11-TRg-1	PRE4g9	GCD11-TRg-1	0.678008463399892	0.685129688885514	0.617252533419807	0.660130228568404	0.037303492048953	-0.0149343081834901
PRE4g9-RPF1-TRg-3	PRE4g9-RPF1-TRg-3	PRE4g9	RPF1-TRg-3	0.623171601356503	0.622414631047066	0.653741289917843	0.633109174107138	0.0178719445817211	-0.0254568570353163
PRE4g9-SUB2-NRg-4	PRE4g9-SUB2-NRg-4	PRE4g9	SUB2-NRg-4	0.399061439721886	0.609891013531694	0.336452428899189	0.448468294050923	0.143258308074872	-0.170735489195381
PRE4g9-GPI15-TRg-3	PRE4g9-GPI15-TRg-3	PRE4g9	GPI15-TRg-3	0.751426803257031	0.629542794637973	0.66423747261676	0.681735690170588	0.0627978391541737	0.050746840402216
PRE4g9-ERG9-TRg-6	PRE4g9-ERG9-TRg-6	PRE4g9	ERG9-TRg-6	0.789989915902989	0.737794540488663	0.632262601340354	0.720015685910668	0.0803526116088595	0.0434086362791914
PRE4g9-RPT2-NRg-1	PRE4g9-RPT2-NRg-1	PRE4g9	RPT2-NRg-1	0.677907706688886	0.613791946661949	0.569318937911513	0.620339530420783	0.054589681405515	0.0404962673977466
PRE4g9-YOS1-NRg-3	PRE4g9-YOS1-NRg-3	PRE4g9	YOS1-NRg-3	0.590840771367899	0.56804338613897	0.516473095379509	0.558452417628793	0.0381002338011323	-0.0118725751750152
PRE4g9-SCM3-TRg-4	PRE4g9-SCM3-TRg-4	PRE4g9	SCM3-TRg-4	0.600355224979913	0.591320085565046	0.524561299099116	0.572078869881358	0.0413986483577129	-0.0535138370219126
PRE4g9-SCM3-TRg-6	PRE4g9-SCM3-TRg-6	PRE4g9	SCM3-TRg-6	0.621097060343225	0.608051886485472	0.478369965824992	0.569172970884563	0.0789077526997892	-0.0237666518115384
PRE4g9-RLP7-NRg-1	PRE4g9-RLP7-NRg-1	PRE4g9	RLP7-NRg-1	0.676048784027175	0.673705495769322	0.71301296394648	0.687589081247659	0.0220488799846477	-0.0660544713164798
PRE4g9-TFB2-NRg-4	PRE4g9-TFB2-NRg-4	PRE4g9	TFB2-NRg-4	0.524693286139946	0.502420957649399	0.526984152175577	0.518032798654974	0.0135686845893706	0.00715963262178865
PRE4g9-IMP4-TRg-1	PRE4g9-IMP4-TRg-1	PRE4g9	IMP4-TRg-1	0.745698344925159	0.766225155903558	0.736066901015303	0.749330133948007	0.0154036522651645	0.00103896958129912
PRE4g9-IMP4-TRg-3	PRE4g9-IMP4-TRg-3	PRE4g9	IMP4-TRg-3	0.809190661876848	0.85132385169804	0.797628982245757	0.819381165273549	0.0282607416920197	0.0191167834888403
PRE4g9-PRE4-TRg-3	PRE4g9-PRE4-TRg-3	PRE4g9	PRE4-TRg-3	0.641383965067311	0.797636923619579	0.606574758687094	0.681865215791328	0.101760682300718	0.0347655690306697
PRE4g9-SUB2-TRg-3	PRE4g9-SUB2-TRg-3	PRE4g9	SUB2-TRg-3	0.401721994062925	0.30704665467601	0.368283808080582	0.359017485606506	0.0480130557364563	-0.0293306765860242
PRE4g9-RPP0-NRg-4	PRE4g9-RPP0-NRg-4	PRE4g9	RPP0-NRg-4	0.524015142366032	0.421782038184395	0.410716899375302	0.452171359975243	0.0624640386572739	-0.0247153040347652
PRE4g9-RPP0-NRg-3	PRE4g9-RPP0-NRg-3	PRE4g9	RPP0-NRg-3	0.737078938164331	0.766765314082867	0.683063892871809	0.728969381706336	0.0424359005754182	-0.0172237570321476
PRE4g9-TOM40-TRg-4	PRE4g9-TOM40-TRg-4	PRE4g9	TOM40-TRg-4	0.668966531098198	0.684343810252974	0.708315470226085	0.687208603859086	0.0198302807450308	0.00760639061604229
PRE4g9-FUR1-NRg-12	PRE4g9-FUR1-NRg-12	PRE4g9	FUR1-NRg-12	0.874086286308064	0.89196363590183	0.804659302469207	0.856903074893033	0.0461189627477557	0.0064865167781375
PRE4g9-TOM40-TRg-2	PRE4g9-TOM40-TRg-2	PRE4g9	TOM40-TRg-2	0.621574468494899	0.642395919486152	0.626235411797764	0.630068599926272	0.0109271773009634	-0.000112749413154645
PRE4g9-VMA11-NRg-4	PRE4g9-VMA11-NRg-4	PRE4g9	VMA11-NRg-4	0.688223879797799	0.786956927222602	0.73946362192468	0.73821480964836	0.0493783688726472	-0.0310019659373636
PRE4g9-PGS1-NRg-4	PRE4g9-PGS1-NRg-4	PRE4g9	PGS1-NRg-4	0.747585874382346	0.820444450119646	0.752821204213073	0.773617176238355	0.0406380038138464	0.0299487031705656
PRE4g9-URB1-TRg-4	PRE4g9-URB1-TRg-4	PRE4g9	URB1-TRg-4	0.686108253885776	0.7413330038253	0.685549140265618	0.704330132658898	0.0320466458140016	-0.0114011850331202
PRE4g9-ARP4-TRg-3	PRE4g9-ARP4-TRg-3	PRE4g9	ARP4-TRg-3	0.622926744981244	0.650370292628219	0.605156615983238	0.626151217864234	0.0227786535591783	0.0374050113548429
PRE4g9-RPT3-TRg-3	PRE4g9-RPT3-TRg-3	PRE4g9	RPT3-TRg-3	0.575078150570707	0.536040281644804	0.494072103072642	0.535063511762718	0.0405118561950277	-0.020891221635948
PRE4g9-SUI3-TRg-3	PRE4g9-SUI3-TRg-3	PRE4g9	SUI3-TRg-3	0.644772082529863	0.636811133264248	0.636203115028253	0.639262110274121	0.00478145032789294	0.0409375944914327
PRE4g9-RFC5-NRg-2	PRE4g9-RFC5-NRg-2	PRE4g9	RFC5-NRg-2	NA	NA	NA	NA	NA	NA
PRE4g9-RRP14-TRg-2	PRE4g9-RRP14-TRg-2	PRE4g9	RRP14-TRg-2	0.604746327610072	0.55808863434914	0.533814001067313	0.565549654342175	0.0360499493993334	0.0428493909053237
PRE4g9-SCC2-TRg-1	PRE4g9-SCC2-TRg-1	PRE4g9	SCC2-TRg-1	0.335549269679689	0.521081566850854	0.428423833621051	0.428351556717198	0.0927661697029986	-0.0203951532934273
PRE4g9-SSC1-TRg-3	PRE4g9-SSC1-TRg-3	PRE4g9	SSC1-TRg-3	0.665177159234044	0.660377497236267	0.658335122654228	0.661296593041513	0.00351239504673102	-0.0187432981808457
PRE4g9-RRP9-TRg-3	PRE4g9-RRP9-TRg-3	PRE4g9	RRP9-TRg-3	0.772394052207	0.734408830661932	0.749469728969371	0.752090870612768	0.0191277821922208	0.00536106285063809
PRE4g9-MOT1-NRg-9	PRE4g9-MOT1-NRg-9	PRE4g9	MOT1-NRg-9	0.584171242988373	0.427320757863033	0.476663712536318	0.496051904462574	0.0802025258993796	0.00529072338884778
PRE4g9-RPL42A-NRg-2	PRE4g9-RPL42A-NRg-2	PRE4g9	RPL42A-NRg-2	0.691949725266842	0.687548068663978	0.663188857763129	0.68089555056465	0.0154915742482146	-0.0406676515875363
PRE4g9-SEC16-TRg-7	PRE4g9-SEC16-TRg-7	PRE4g9	SEC16-TRg-7	0.375653357460535	0.201867605836487	0.397223113647828	0.32491469231495	0.107106268320876	0.00523221139992242
PRE4g9-IMP4-NRg-2	PRE4g9-IMP4-NRg-2	PRE4g9	IMP4-NRg-2	0.720202734674906	0.676045802782529	0.700954556039306	0.699067697832247	0.0221388534923823	0.0347990198488212
PRE4g9-YEF3-NRg-4	PRE4g9-YEF3-NRg-4	PRE4g9	YEF3-NRg-4	0.427688062834633	0.465240047757399	0.458695593568667	0.450541234720233	0.0200601113925544	-0.0202113805248036
PRE4g9-PUP1-TRg-1	PRE4g9-PUP1-TRg-1	PRE4g9	PUP1-TRg-1	0.509655915011066	0.580678086479559	0.440196324090601	0.510176775193742	0.0702423295632649	-0.0697225898596422
PRE4g9-UTP22-TRg-6	PRE4g9-UTP22-TRg-6	PRE4g9	UTP22-TRg-6	0.838395731592657	0.748774696540016	0.754488522297656	0.780552983476776	0.0501746906656639	0.0211732189351674
PRE4g9-DBP2-NRg-4	PRE4g9-DBP2-NRg-4	PRE4g9	DBP2-NRg-4	0.607688910570662	0.700847069432943	0.496127322678552	0.601554434227386	0.102497646450054	-0.0156492507976483
PRE4g9-PRE2-TRg-7	PRE4g9-PRE2-TRg-7	PRE4g9	PRE2-TRg-7	0.637666176108077	0.712855277315342	0.579302869299428	0.643274774240949	0.0669526228125105	-0.0178370071743712
PRE4g9-ATP16-TRg-6	PRE4g9-ATP16-TRg-6	PRE4g9	ATP16-TRg-6	0.677069074732992	0.698635395422574	0.667494016805296	0.681066162320287	0.0159508274842263	-0.00075164942904149
PRE4g9-UTP13-TRg-4	PRE4g9-UTP13-TRg-4	PRE4g9	UTP13-TRg-4	0.672730120795997	0.537059409726351	0.569074460703699	0.592954663742015	0.0709177941943999	0.034043046019036
PRE4g9-DOP1-NRg-4	PRE4g9-DOP1-NRg-4	PRE4g9	DOP1-NRg-4	0.251434405525567	0.442073469331283	0.342546938760703	0.345351604539184	0.0953504733851737	-0.00585984879764351
PRE4g9-TIM44-TRg-3	PRE4g9-TIM44-TRg-3	PRE4g9	TIM44-TRg-3	0.747887342994489	0.74384595040727	0.738616992752717	0.743450095384825	0.00464783544248069	0.0347507744460173
PRE4g9-ATP16-TRg-2	PRE4g9-ATP16-TRg-2	PRE4g9	ATP16-TRg-2	0.621926277888828	0.723677734677296	0.745582799949657	0.697062270838593	0.0659850062404863	0.0024406145812359
PRE4g9-ENP1-NRg-3	PRE4g9-ENP1-NRg-3	PRE4g9	ENP1-NRg-3	0.598552649195358	0.544841409576367	0.513464873480812	0.552286310750846	0.0430296677785866	-0.0321748244201162
PRE4g9-NAF1-TRg-3	PRE4g9-NAF1-TRg-3	PRE4g9	NAF1-TRg-3	0.817974106748279	0.896045590449739	0.747785967197246	0.820601888131754	0.0741647348676739	0.0204815034468278
PRE4g9-COG4-TRg-2	PRE4g9-COG4-TRg-2	PRE4g9	COG4-TRg-2	0.553956413706448	0.596525221256659	0.438587759151443	0.529689798038183	0.0817172684385165	-0.0102701657433109
PRE4g9-SOG2-TRg-7	PRE4g9-SOG2-TRg-7	PRE4g9	SOG2-TRg-7	0.540138405576721	0.696575731341805	0.484305864644464	0.57367333385433	0.110036664970659	0.0197393366983755
PRE4g9-YDR341C-TRg-3	PRE4g9-YDR341C-TRg-3	PRE4g9	YDR341C-TRg-3	0.56714871138742	0.605679162375958	0.398417106680326	0.523748326814568	0.110236495629162	0.0196735578150468
PRE4g9-YMR290W-A-TRg-10	PRE4g9-YMR290W-A-TRg-10	PRE4g9	YMR290W-A-TRg-10	0.841729586409342	0.858990658180456	0.75620415683918	0.818974800476326	0.0550418152556585	0.0248528679134454
PRE4g9-NUP192-NRg-9	PRE4g9-NUP192-NRg-9	PRE4g9	NUP192-NRg-9	0.808021329458954	0.714158535829483	0.640792812204416	0.720990892497617	0.0838233563454618	0.0239329723927582
PRE4g9-RPS31-NRg-8	PRE4g9-RPS31-NRg-8	PRE4g9	RPS31-NRg-8	0.657542809787154	0.615677194706238	0.587046670602679	0.620088891698691	0.0354545302146869	0.00888029875629415
PRE4g9-SPC97-NRg-6	PRE4g9-SPC97-NRg-6	PRE4g9	SPC97-NRg-6	-0.121958731176842	0.158343272997189	0.00944641788017753	0.0152769865668416	0.140241933937043	-0.0824196446572134
PRE4g9-EBP2-NRg-1	PRE4g9-EBP2-NRg-1	PRE4g9	EBP2-NRg-1	0.533713175286366	0.493831240088792	0.636515191738269	0.554686535704475	0.0736178572086864	-0.0785466442702172
PRE4g9-CDC48-TRg-5	PRE4g9-CDC48-TRg-5	PRE4g9	CDC48-TRg-5	0.555729394466334	0.541288837235822	0.695693639180612	0.597570623627589	0.0852832167498153	0.0816626458918013
PRE4g9-RPT1-TRg-4	PRE4g9-RPT1-TRg-4	PRE4g9	RPT1-TRg-4	0.470590828917287	0.50025102650624	0.476232529971783	0.482358128465104	0.0157503665966844	-0.0528026361277057
PRE4g9-ULP1-NRg-2	PRE4g9-ULP1-NRg-2	PRE4g9	ULP1-NRg-2	0.65129503296654	0.639692705158158	0.629874423500715	0.640287387208471	0.0107226798202485	-0.0672194291467818
PRE4g9-RPN3-TRg-6	PRE4g9-RPN3-TRg-6	PRE4g9	RPN3-TRg-6	0.378592775123825	0.398006642256902	0.39481564631256	0.390471687897762	0.0104104294002367	0.0328253102219035
PRE4g9-RPT1-TRg-5	PRE4g9-RPT1-TRg-5	PRE4g9	RPT1-TRg-5	0.658423354370389	0.573120248681563	0.57299189800473	0.60151183368556	0.0492868644617285	0.0664171729894407
PRE4g9-KRE5-TRg-2	PRE4g9-KRE5-TRg-2	PRE4g9	KRE5-TRg-2	0.748776556593061	0.742653191694954	0.640792560781174	0.71074076968973	0.0606542483801013	-0.0459654043088786
PRE4g9-TBF1-NRg-8	PRE4g9-TBF1-NRg-8	PRE4g9	TBF1-NRg-8	0.755930691333987	0.70606166397173	0.697873127935734	0.719955161080483	0.0314235916688203	0.00873594493660368
PRE4g9-UTP22-NRg-4	PRE4g9-UTP22-NRg-4	PRE4g9	UTP22-NRg-4	0.777620198796057	0.666644078067809	0.697568896128002	0.713944390997289	0.0572716550060604	-0.0179778242357407
PRE4g9-SSC1-NRg-4	PRE4g9-SSC1-NRg-4	PRE4g9	SSC1-NRg-4	0.668151910545343	0.739446153533271	0.744455867052427	0.717351310377014	0.0426814949976385	0.0288795130278591
PRE4g9-REB1-TRg-4	PRE4g9-REB1-TRg-4	PRE4g9	REB1-TRg-4	0.462356192732874	0.498404187086127	0.438969366044979	0.46657658195466	0.0299413301631011	0.00265833966478835
PRE4g9-CDC48-NRg-9	PRE4g9-CDC48-NRg-9	PRE4g9	CDC48-NRg-9	0.6668979954313	0.729568813753847	0.777342040880926	0.724602950022024	0.0553892286078442	0.072338052734273
PRE4g9-FAS2-TRg-8	PRE4g9-FAS2-TRg-8	PRE4g9	FAS2-TRg-8	0.289574936023166	0.422705132757964	0.566280121313802	0.426186730031644	0.138385443711986	0.0752207970758761
PRE4g9-TAO3-TRg-8	PRE4g9-TAO3-TRg-8	PRE4g9	TAO3-TRg-8	0.569347697850358	0.550685237110109	0.55948493737433	0.559839290778266	0.00933627521935245	0.0156163348279139
PRE4g9-CKS1-TRg-5	PRE4g9-CKS1-TRg-5	PRE4g9	CKS1-TRg-5	0.367512138956345	0.518988915818891	0.495838264701429	0.460779773158888	0.0815973458765367	0.0357617131435713
PRE4g9-YLR379W-TRg-7	PRE4g9-YLR379W-TRg-7	PRE4g9	YLR379W-TRg-7	0.83049797801992	0.81207708333368	0.680395620865036	0.774323560739545	0.0818637633942054	-0.0164747063964104
PRE4g9-TEN1-NRg-2	PRE4g9-TEN1-NRg-2	PRE4g9	TEN1-NRg-2	0.499062565624334	0.548959271395128	0.51842858474307	0.52215014058751	0.0251556712317871	0.0417942957748587
PRE4g9-RPL42A-TRg-2	PRE4g9-RPL42A-TRg-2	PRE4g9	RPL42A-TRg-2	0.732991461404746	0.706953398522518	0.61025214584388	0.683399001923715	0.0646710298003497	0.00211140886746208
PRE4g9-SEC27-TRg-4	PRE4g9-SEC27-TRg-4	PRE4g9	SEC27-TRg-4	0.232188107928631	0.260305037200154	0.215745245549331	0.236079463559372	0.0225333251979123	0.0884761206302382
PRE4g9-TBF1-NRg-4	PRE4g9-TBF1-NRg-4	PRE4g9	TBF1-NRg-4	0.59661394260187	0.534222468056354	0.536200445900668	0.555678952186297	0.0354645341056445	-0.0199066974156226
PRE4g9-RPT1-NRg-6	PRE4g9-RPT1-NRg-6	PRE4g9	RPT1-NRg-6	0.313849291356561	0.416638228546077	0.284766703866834	0.338418074589824	0.0692837902216625	-0.0176919079025155
PRE4g9-COG1-TRg-3	PRE4g9-COG1-TRg-3	PRE4g9	COG1-TRg-3	0.0517199156778826	0.191582095742891	0.0697209075732886	0.104340972998021	0.0760872463074051	-0.0728399736013418
PRE4g9-SUI1-TRg-6	PRE4g9-SUI1-TRg-6	PRE4g9	SUI1-TRg-6	0.67985335574695	0.666463002270382	0.632695414789687	0.659670590935673	0.0243016560677886	-0.0723944141942398
PRE4g9-TIM23-TRg-6	PRE4g9-TIM23-TRg-6	PRE4g9	TIM23-TRg-6	0.796990356847896	0.794607952775879	0.676448289308818	0.756015532977531	0.0689175497320371	-0.00227136404445472
PRE4g9-CDC48-NRg-6	PRE4g9-CDC48-NRg-6	PRE4g9	CDC48-NRg-6	0.788194067539593	0.723303685778912	0.615376252549742	0.708958001956083	0.0872974700534045	0.0778550447213544
PRE4g9-EPL1-TRg-5	PRE4g9-EPL1-TRg-5	PRE4g9	EPL1-TRg-5	0.396403013770009	0.305715883693349	0.506335423449155	0.402818106970838	0.100463500827611	0.048647851896062
PRE4g9-RPT5-TRg-8	PRE4g9-RPT5-TRg-8	PRE4g9	RPT5-TRg-8	0.818225690035171	0.531402774216375	0.462340079791397	0.603989514680981	0.188720078590231	0.0291386078438461
PRE4g9-ATP16-NRg-4	PRE4g9-ATP16-NRg-4	PRE4g9	ATP16-NRg-4	0.655844336753501	0.609638115891712	0.669484921798965	0.644989124814726	0.0313653752408908	-0.0349034281369205
PRE4g9-RPN6-TRg-3	PRE4g9-RPN6-TRg-3	PRE4g9	RPN6-TRg-3	0.630049187267664	0.661445135491472	0.550497500186122	0.613997274315086	0.0571890931650442	0.129569889788383
PRE4g9-ERG9-NRg-6	PRE4g9-ERG9-NRg-6	PRE4g9	ERG9-NRg-6	0.528484753989071	0.52244082977537	0.60401510391453	0.551646895892991	0.0454527684912118	0.0147318417482685
PRE4g9-SMX3-TRg-1	PRE4g9-SMX3-TRg-1	PRE4g9	SMX3-TRg-1	0.525705013339451	0.647122200597977	0.428105323661066	0.533644179199498	0.109724066921139	0.0376441926426108
PRE4g9-NCB2-NRg-3	PRE4g9-NCB2-NRg-3	PRE4g9	NCB2-NRg-3	0.684247558190784	0.683725876658202	0.639932977275786	0.669302137374924	0.0254357762138672	0.0192011905525873
PRE4g9-SEC16-NRg-12	PRE4g9-SEC16-NRg-12	PRE4g9	SEC16-NRg-12	0.382979474821315	0.396244286007707	0.368631861147808	0.382618540658943	0.0138097504236342	-0.0229189790392691
PRE4g9-RPN6-TRg-2	PRE4g9-RPN6-TRg-2	PRE4g9	RPN6-TRg-2	0.683163859633933	0.690810800374685	0.616942580049934	0.663639080019517	0.0406206998675569	0.0345856609484451
PRE4g9-REB1-NRg-4	PRE4g9-REB1-NRg-4	PRE4g9	REB1-NRg-4	0.537095940428304	0.555365405326941	0.544810412772223	0.545757252842489	0.00917146207044561	-0.0523869208317898
PRE4g9-ATP16-TRg-9	PRE4g9-ATP16-TRg-9	PRE4g9	ATP16-TRg-9	0.714531398262444	0.696194616817411	0.755613341523693	0.722113118867849	0.0304262728071324	-0.0179927676765272
PRE4g9-ERG9-NRg-7	PRE4g9-ERG9-NRg-7	PRE4g9	ERG9-NRg-7	0.472404809236537	0.586255212052505	0.458245921109238	0.50563531413276	0.0701768799797548	-0.0686582879574424
PRE4g3-RPL15A-NRg-4	PRE4g3-RPL15A-NRg-4	PRE4g3	RPL15A-NRg-4	0.261831809961295	0.39726897728818	0.400620310659141	0.353240365969538	0.0791798645014944	-0.0141398213082811
PRE4g3-RPL15A-NRg-5	PRE4g3-RPL15A-NRg-5	PRE4g3	RPL15A-NRg-5	0.45120656335217	0.401128714580084	0.47616867302037	0.442834650317541	0.0382140751108082	-0.00198862219461537
PRE4g3-KRE33-TRg-1	PRE4g3-KRE33-TRg-1	PRE4g3	KRE33-TRg-1	0.652836543852914	0.670722067238995	0.657449831634582	0.660336147575497	0.00928553183622789	0.0479334364693923
PRE4g3-PMI40-NRg-1	PRE4g3-PMI40-NRg-1	PRE4g3	PMI40-NRg-1	0.635643510274741	0.637726204100861	0.658796276857738	0.644055330411113	0.0128084358920219	-0.0115400826304142
PRE4g3-NOP19-NRg-3	PRE4g3-NOP19-NRg-3	PRE4g3	NOP19-NRg-3	0.627534730879074	0.555738915159327	0.684826500505052	0.622700048847818	0.0646794541207251	-0.0222831266893908
PRE4g3-SRP14-NRg-4	PRE4g3-SRP14-NRg-4	PRE4g3	SRP14-NRg-4	0.631292154819704	0.595687876500419	0.62032962448616	0.615769885268761	0.0182348450763175	0.071865702497553
PRE4g3-SEC27-TRg-2	PRE4g3-SEC27-TRg-2	PRE4g3	SEC27-TRg-2	0.253789518550125	0.0801525997575665	0.228851293413659	0.187597803907117	0.0938820147274927	-0.0102635578152911
PRE4g3-GPI14-TRg-3	PRE4g3-GPI14-TRg-3	PRE4g3	GPI14-TRg-3	0.72141827840398	0.600915925035813	0.596306482317362	0.639546895252385	0.0709401457209537	-0.0355055671237622
PRE4g3-PAH1-TRg-7	PRE4g3-PAH1-TRg-7	PRE4g3	PAH1-TRg-7	0.504985075820615	0.523210590101431	0.580158028790618	0.536117898237555	0.0392134182015315	0.12222437614719
PRE4g3-PAH1-TRg-6	PRE4g3-PAH1-TRg-6	PRE4g3	PAH1-TRg-6	0.54830115337067	0.532448502557795	0.570963039066348	0.550570898331604	0.0193573290321242	0.139726646289293
PRE4g3-PAH1-TRg-5	PRE4g3-PAH1-TRg-5	PRE4g3	PAH1-TRg-5	0.600238983255503	0.634405297618277	0.607538598367503	0.614060959747094	0.0179927807122317	0.169098286775082
PRE4g3-PAH1-TRg-3	PRE4g3-PAH1-TRg-3	PRE4g3	PAH1-TRg-3	0.6605414727997	0.595607125257967	0.64872260105243	0.634957066370032	0.0345866279288235	0.138148893187537
PRE4g3-COG3-TRg-1	PRE4g3-COG3-TRg-1	PRE4g3	COG3-TRg-1	0.539870885084828	0.517371467999226	0.593815682938967	0.55035267867434	0.0392852452846894	0.0361800195663793
PRE4g3-HTS1-NRg-5	PRE4g3-HTS1-NRg-5	PRE4g3	HTS1-NRg-5	0.729156981212458	0.733410084276994	0.717688563820791	0.726751876436748	0.00813203222450036	0.0702508826278232
PRE4g3-MSN5-TRg-7	PRE4g3-MSN5-TRg-7	PRE4g3	MSN5-TRg-7	0.596752362190213	0.575069654757742	0.495735224724071	0.555852413890675	0.0531798107872759	0.137763217878951
PRE4g3-ERG26-TRg-1	PRE4g3-ERG26-TRg-1	PRE4g3	ERG26-TRg-1	0.456614037588242	0.487979995778923	0.545397234897835	0.496663756088334	0.0450241024448239	-0.0468860420215476
PRE4g3-SMD2-TRg-5	PRE4g3-SMD2-TRg-5	PRE4g3	SMD2-TRg-5	0.683053697209896	0.720614811376108	0.735592569164262	0.713087025916755	0.0270662877395634	-0.0109206314939718
PRE4g3-SMD2-TRg-4	PRE4g3-SMD2-TRg-4	PRE4g3	SMD2-TRg-4	0.665219536099277	0.734965164637276	0.778106755663951	0.726097152133501	0.0569636929946263	0.00841427606658263
PRE4g3-SMD2-TRg-1	PRE4g3-SMD2-TRg-1	PRE4g3	SMD2-TRg-1	0.669492171457386	0.640569593870692	0.686948335542409	0.665670033623496	0.0234244204406189	-0.00574447906591846
PRE4g3-PRE7-TRg-4	PRE4g3-PRE7-TRg-4	PRE4g3	PRE7-TRg-4	0.424248305820606	0.390455170577646	0.430851695514104	0.415185057304119	0.0216697176259681	0.0559967479724353
PRE4g3-PRE7-TRg-7	PRE4g3-PRE7-TRg-7	PRE4g3	PRE7-TRg-7	0.582796337384768	0.553713102125901	0.600061757805382	0.578857065772017	0.0234240873131284	-0.012589295336476
PRE4g3-SEC6-TRg-3	PRE4g3-SEC6-TRg-3	PRE4g3	SEC6-TRg-3	0.481654213758734	0.526164487109677	0.606348843235143	0.538055848034518	0.0631920960528162	0.042576682566498
PRE4g3-ESF2-NRg-1	PRE4g3-ESF2-NRg-1	PRE4g3	ESF2-NRg-1	0.597893205716526	0.596988967746817	0.663729215661604	0.619537129708316	0.0382741395364227	0.027245192892382
PRE4g3-ESF2-NRg-3	PRE4g3-ESF2-NRg-3	PRE4g3	ESF2-NRg-3	0.572933989283769	0.561436774139559	0.614699434889326	0.583023399437551	0.028028109202631	0.0216327030493761
PRE4g3-AFG2-TRg-2	PRE4g3-AFG2-TRg-2	PRE4g3	AFG2-TRg-2	0.701341691286038	0.726597991856034	0.737033719543781	0.721657800895284	0.0183516848091498	0.0276379673828069
PRE4g3-RRP36-TRg-3	PRE4g3-RRP36-TRg-3	PRE4g3	RRP36-TRg-3	0.420879863667533	0.527987853683484	0.518700607813227	0.489189441721415	0.0593398017724034	0.0128678451683574
PRE4g3-RRP36-TRg-5	PRE4g3-RRP36-TRg-5	PRE4g3	RRP36-TRg-5	0.646805223087018	0.594878736943751	0.608664957189317	0.616782972406696	0.0268982642395173	0.0321926938356701
PRE4g3-GCR1-NRg-2	PRE4g3-GCR1-NRg-2	PRE4g3	GCR1-NRg-2	0.53206962133614	0.552070646468699	0.695145443709047	0.593095237171296	0.0889420808300921	-0.0324115313976455
PRE4g3-PRE4-NRg-4	PRE4g3-PRE4-NRg-4	PRE4g3	PRE4-NRg-4	0.428350156572275	0.378929218730334	0.466525604964624	0.424601660089077	0.0439183348926179	0.0394490849375473
PRE4g3-PRE4-NRg-9	PRE4g3-PRE4-NRg-9	PRE4g3	PRE4-NRg-9	0.59634631785053	0.625255267423018	0.562406731463097	0.594669438912215	0.0314578060313602	-0.00951816863868815
PRE4g3-DSN1-NRg-2	PRE4g3-DSN1-NRg-2	PRE4g3	DSN1-NRg-2	0.604546286083152	0.607524276509009	0.733290977078228	0.648453846556796	0.0734861969561422	-0.00419976924118459
PRE4g3-GPI11-TRg-3	PRE4g3-GPI11-TRg-3	PRE4g3	GPI11-TRg-3	0.484406526101766	0.388163570137605	0.438728661100944	0.437099585780105	0.0481421546877641	-0.0923945055190092
PRE4g3-POP3-TRg-1	PRE4g3-POP3-TRg-1	PRE4g3	POP3-TRg-1	0.716651330613259	0.745420701984458	0.690062916284775	0.717378316294164	0.0276860522741722	0.0488040139106435
PRE4g3-MNE1-TRg-5	PRE4g3-MNE1-TRg-5	PRE4g3	MNE1-TRg-5	0.18994522621703	0.0729974945516689	0.145061921899539	0.136001547556079	0.058997972616447	-0.241388468688348
PRE4g3-RRP12-NRg-1	PRE4g3-RRP12-NRg-1	PRE4g3	RRP12-NRg-1	0.59316494771714	0.588852349503908	0.668680531121958	0.616899276114335	0.0448956947096324	-0.0092988155842203
PRE4g3-RSC6-TRg-2	PRE4g3-RSC6-TRg-2	PRE4g3	RSC6-TRg-2	0.641186841335618	0.580604572224645	0.642043198466234	0.621278204008832	0.035227000706426	0.112329820181553
PRE4g3-CDC25-TRg-1	PRE4g3-CDC25-TRg-1	PRE4g3	CDC25-TRg-1	0.365878063541549	0.350207956188551	0.318117207840007	0.344734409190036	0.0243463471981853	-0.101985664297595
PRE4g3-CDC25-TRg-9	PRE4g3-CDC25-TRg-9	PRE4g3	CDC25-TRg-9	0.0455882540403368	0.151840363341315	0.155429769844441	0.117619462408698	0.0624066678650272	-0.160038200227473
PRE4g3-YPP1-NRg-3	PRE4g3-YPP1-NRg-3	PRE4g3	YPP1-NRg-3	0.492627722472646	0.611672771461154	0.475656888061036	0.526652460664945	0.0741170846773499	0.0560839077930378
PRE4g3-NFS1-NRg-9	PRE4g3-NFS1-NRg-9	PRE4g3	NFS1-NRg-9	0.540575384101111	0.542194355948873	0.573765131856627	0.552178290635537	0.0187122701158725	0.0103776624331725
PRE4g3-NFS1-NRg-8	PRE4g3-NFS1-NRg-8	PRE4g3	NFS1-NRg-8	0.57221763927259	0.604651939950643	0.550264952352477	0.575711510525237	0.0273613131491955	0.0220907084476666
PRE4g3-UBA2-TRg-1	PRE4g3-UBA2-TRg-1	PRE4g3	UBA2-TRg-1	0.67789138234677	0.627131992090004	0.680409553981083	0.661810976139286	0.030059262268271	-0.0113904768092364
PRE4g3-ARP2-NRg-3	PRE4g3-ARP2-NRg-3	PRE4g3	ARP2-NRg-3	0.150682263392017	0.156911756154374	0.241957454977083	0.183183824841158	0.0509946697659175	-0.020683725819038
PRE4g3-MAK16-TRg-1	PRE4g3-MAK16-TRg-1	PRE4g3	MAK16-TRg-1	0.557406681725491	0.53090148130924	0.564040409319087	0.550782857451273	0.0175343498146425	0.0502006626475909
PRE4g3-CEP3-NRg-1	PRE4g3-CEP3-NRg-1	PRE4g3	CEP3-NRg-1	0.481681313419651	0.44228306635891	0.487971747728004	0.470645375835522	0.0247630337414918	0.0146338915456832
PRE4g3-GUK1-TRg-5	PRE4g3-GUK1-TRg-5	PRE4g3	GUK1-TRg-5	0.648798612801493	0.630063832747055	0.69106447294935	0.656642306165966	0.0312475946349372	-0.000133062831953912
PRE4g3-GUK1-TRg-2	PRE4g3-GUK1-TRg-2	PRE4g3	GUK1-TRg-2	0.680015477255412	0.670814590881685	0.665388649476196	0.672072905871098	0.00739415581254206	0.0603912434560493
PRE4g3-GPI12-NRg-6	PRE4g3-GPI12-NRg-6	PRE4g3	GPI12-NRg-6	0.456697606342379	0.408784522210128	0.449775284764531	0.438419137772346	0.0258966689681728	-0.0672401772374512
PRE4g3-RPS5-NRg-5	PRE4g3-RPS5-NRg-5	PRE4g3	RPS5-NRg-5	0.440521861345065	0.400663423178124	0.51297181550715	0.451385700010113	0.0569369035844743	-0.0714921866912731
PRE4g3-RPS5-NRg-2	PRE4g3-RPS5-NRg-2	PRE4g3	RPS5-NRg-2	0.602616629968977	0.567634407681149	0.547795954321371	0.572682330657166	0.0277567606970599	-0.0652370523581155
PRE4g3-RPC19-NRg-1	PRE4g3-RPC19-NRg-1	PRE4g3	RPC19-NRg-1	0.628252014793074	0.623481275377359	0.631083398824605	0.627605562998346	0.00384206912600162	0.0659269761742248
PRE4g3-TIM54-TRg-1	PRE4g3-TIM54-TRg-1	PRE4g3	TIM54-TRg-1	0.687379192661507	0.672721956347197	0.730476082674411	0.696859077227705	0.0300214246080406	-0.0129044548505904
PRE4g3-TEN1-TRg-2	PRE4g3-TEN1-TRg-2	PRE4g3	TEN1-TRg-2	0.565667377804515	0.523511990749622	0.552127779614646	0.547102382722927	0.0215223169030763	0.0568145211660943
PRE4g3-SAH1-NRg-4	PRE4g3-SAH1-NRg-4	PRE4g3	SAH1-NRg-4	0.536226939410216	0.560657058363287	0.523111105861797	0.539998367878433	0.0190549833856972	0.00236520201450052
PRE4g3-SAH1-NRg-5	PRE4g3-SAH1-NRg-5	PRE4g3	SAH1-NRg-5	0.54669615100051	0.503099050728642	0.605382939688778	0.55172604713931	0.0513271212574572	0.0332684850768618
PRE4g3-SAH1-NRg-3	PRE4g3-SAH1-NRg-3	PRE4g3	SAH1-NRg-3	0.618926308248651	0.585632254798356	0.600110883184659	0.601556482077222	0.0166940353391988	0.0611311094601981
PRE4g3-ATP15-NRg-5	PRE4g3-ATP15-NRg-5	PRE4g3	ATP15-NRg-5	0.435430119595047	0.448753453262304	0.538325397930462	0.474169656929271	0.0559584411198276	0.0470227500491648
PRE4g3-SCD5-TRg-5	PRE4g3-SCD5-TRg-5	PRE4g3	SCD5-TRg-5	0.486677203095771	0.559304190412754	0.557891508812314	0.534624300773613	0.041529411856207	0.0736679586969738
PRE4g3-ARB1-NRg-2	PRE4g3-ARB1-NRg-2	PRE4g3	ARB1-NRg-2	0.615207853121335	0.651038695473449	0.639377807945638	0.635208118846807	0.0182757228667209	-0.00767954210106891
PRE4g3-ARB1-NRg-4	PRE4g3-ARB1-NRg-4	PRE4g3	ARB1-NRg-4	0.669301640843362	0.729534692918476	0.750106484258232	0.716314272673357	0.0419933365359149	0.0132581366706003
PRE4g3-PUP2-TRg-1	PRE4g3-PUP2-TRg-1	PRE4g3	PUP2-TRg-1	0.562540349339726	0.518026313410013	0.554990160938925	0.545185607896222	0.0238216664816575	0.0455700094417792
PRE4g3-CCT8-TRg-2	PRE4g3-CCT8-TRg-2	PRE4g3	CCT8-TRg-2	NA	0.503673897434539	NA	NA	NA	NA
PRE4g3-MCM4-TRg-1	PRE4g3-MCM4-TRg-1	PRE4g3	MCM4-TRg-1	0.360736752581999	0.449617986982445	0.470801520308194	0.427052086624213	0.0583992993784051	-0.029653975282595
PRE4g3-LSM4-TRg-1	PRE4g3-LSM4-TRg-1	PRE4g3	LSM4-TRg-1	0.719931214703113	0.639938778667109	0.663931055095933	0.674600349488718	0.0410496387057603	-0.045720694051351
PRE4g3-NOP53-NRg-1	PRE4g3-NOP53-NRg-1	PRE4g3	NOP53-NRg-1	0.474808985652191	0.453792782554068	0.400755246129507	0.443119004778589	0.0381632838383126	-0.035657863088936
PRE4g3-ATP3-TRg-4	PRE4g3-ATP3-TRg-4	PRE4g3	ATP3-TRg-4	0.657949623937464	0.565399623281147	0.683763690246974	0.635704312488529	0.0622386816880612	0.0457005442361407
PRE4g3-AFG2-NRg-3	PRE4g3-AFG2-NRg-3	PRE4g3	AFG2-NRg-3	0.699707260935482	0.716089772871616	0.732756935853269	0.716184656553456	0.0165250417617523	-0.0126149471083307
PRE4g3-PRO3-NRg-3	PRE4g3-PRO3-NRg-3	PRE4g3	PRO3-NRg-3	0.704303784252462	0.665815649038542	0.682027452030419	0.684048961773808	0.0193235352431485	-0.023944591525263
PRE4g3-NRD1-NRg-10	PRE4g3-NRD1-NRg-10	PRE4g3	NRD1-NRg-10	0.552675678692192	0.458144779730527	0.58073090684629	0.530517121756336	0.0642268703458306	0.119228618287641
PRE4g3-SEC61-TRg-2	PRE4g3-SEC61-TRg-2	PRE4g3	SEC61-TRg-2	0.618289303816781	0.630494052949053	0.650801258730247	0.633194871832027	0.0164233863759208	-0.0375899484010057
PRE4g3-RHO3-TRg-4	PRE4g3-RHO3-TRg-4	PRE4g3	RHO3-TRg-4	0.71987127703485	0.71779738928535	0.724160821379068	0.720609829233089	0.00324536770104419	0.0568792502214566
PRE4g3-SNF2-TRg-6	PRE4g3-SNF2-TRg-6	PRE4g3	SNF2-TRg-6	0.612358005163842	0.687883809398204	0.669882302856512	0.656708039139519	0.0394487983933023	-0.0539212226859966
PRE4g3-SMD2-NRg-3	PRE4g3-SMD2-NRg-3	PRE4g3	SMD2-NRg-3	0.644880444071562	0.613856587659274	0.613348622893438	0.624028551541425	0.0180600546404798	0.0246192860964102
PRE4g3-RSC4-TRg-2	PRE4g3-RSC4-TRg-2	PRE4g3	RSC4-TRg-2	0.621855421659489	0.506840142583669	0.644597993083264	0.591097852442141	0.0738500331190661	0.00560091073316871
PRE4g3-RSC4-TRg-1	PRE4g3-RSC4-TRg-1	PRE4g3	RSC4-TRg-1	0.544746132789164	0.551501705977457	0.59964591789449	0.565297918887037	0.0299374050167615	0.124825341396197
PRE4g3-TIF34-TRg-2	PRE4g3-TIF34-TRg-2	PRE4g3	TIF34-TRg-2	0.319788218801968	0.310332193820512	0.406410553289164	0.345510321970548	0.0529526461388681	0.00418132939454324
PRE4g3-BET1-NRg-1	PRE4g3-BET1-NRg-1	PRE4g3	BET1-NRg-1	0.477631526001914	0.441354045606311	0.523188213486327	0.480724595031517	0.0410046712603587	0.0528619073607235
PRE4g3-CDC8-NRg-2	PRE4g3-CDC8-NRg-2	PRE4g3	CDC8-NRg-2	0.695824364618401	0.700583771175072	0.715813725653184	0.704073953815552	0.0104417273375943	-0.0221596868903631
PRE4g3-PRP42-TRg-2	PRE4g3-PRP42-TRg-2	PRE4g3	PRP42-TRg-2	0.643680990662417	0.606119284091153	0.705329207057973	0.651709827270514	0.0500899078331177	0.0188260854653943
PRE4g3-RRB1-TRg-2	PRE4g3-RRB1-TRg-2	PRE4g3	RRB1-TRg-2	0.699184623241006	0.663481272173558	0.672934946451441	0.678533613955335	0.0184984087890211	-0.0203588291984018
PRE4g3-SPC24-TRg-1	PRE4g3-SPC24-TRg-1	PRE4g3	SPC24-TRg-1	0.53908895333096	0.476729405993193	0.497509634309321	0.504442664544491	0.0317526135495039	-0.00481991766537948
PRE4g3-ILS1-NRg-1	PRE4g3-ILS1-NRg-1	PRE4g3	ILS1-NRg-1	0.676022384015775	0.619521358608017	0.672444975581762	0.655996239401851	0.0316387762005622	0.0317223809428586
PRE4g3-GFA1-TRg-2	PRE4g3-GFA1-TRg-2	PRE4g3	GFA1-TRg-2	0.621148018556509	0.544786889891556	0.633983616882015	0.599972841776693	0.0482214175465107	0.025835331242915
PRE4g3-SEC21-NRg-10	PRE4g3-SEC21-NRg-10	PRE4g3	SEC21-NRg-10	0.494628854733834	0.532595929872492	0.525301207883174	0.517508664163167	0.020147394418815	0.0709603524156462
PRE4g3-RPC10-NRg-1	PRE4g3-RPC10-NRg-1	PRE4g3	RPC10-NRg-1	0.452692885125913	0.477996917495816	0.491705004453967	0.474131602358565	0.0197912066193366	0.0458084128912712
PRE4g3-RPB10-TRg-3	PRE4g3-RPB10-TRg-3	PRE4g3	RPB10-TRg-3	0.604702875087745	0.498925640266774	0.54562365256588	0.549750722640133	0.0530092480812645	0.0401925492921336
PRE4g3-RPB10-TRg-2	PRE4g3-RPB10-TRg-2	PRE4g3	RPB10-TRg-2	0.655543219636242	0.586376324238572	0.649648753762257	0.630522765879024	0.038345370178422	0.0498313050678461
PRE4g3-YNL181W-TRg-1	PRE4g3-YNL181W-TRg-1	PRE4g3	YNL181W-TRg-1	0.492796215423609	0.538241055316719	0.568425010276604	0.533154093672311	0.038070152834049	-0.036739638289514
PRE4g3-RAD3-NRg-1	PRE4g3-RAD3-NRg-1	PRE4g3	RAD3-NRg-1	0.683124228747531	0.690541990214563	0.688589727384432	0.687418648782175	0.00384504422795698	0.0139837750948484
PRE4g3-NOP10-TRg-1	PRE4g3-NOP10-TRg-1	PRE4g3	NOP10-TRg-1	0.642997995101459	0.519661504895223	0.626200304949722	0.596286601648802	0.0668886738392972	0.0275241550310644
PRE4g3-BFR2-TRg-3	PRE4g3-BFR2-TRg-3	PRE4g3	BFR2-TRg-3	0.586612685269307	0.51061145295081	0.541235623094173	0.54615325377143	0.0382385165388374	-0.00669316323291569
PRE4g3-MCM2-TRg-6	PRE4g3-MCM2-TRg-6	PRE4g3	MCM2-TRg-6	0.653163707585722	0.668394605585585	0.644314934793014	0.655291082654774	0.0121799807012561	-0.0309079729517778
PRE4g3-MCM2-TRg-4	PRE4g3-MCM2-TRg-4	PRE4g3	MCM2-TRg-4	0.629656429852196	0.632901545887628	0.671785404060517	0.644781126600114	0.0234426096113398	-0.0197864121646931
PRE4g3-MPP10-TRg-1	PRE4g3-MPP10-TRg-1	PRE4g3	MPP10-TRg-1	0.50768981907091	0.478609960571466	0.49993188019708	0.495410553279819	0.0150579328065471	-0.00500696314376464
PRE4g3-RET2-TRg-4	PRE4g3-RET2-TRg-4	PRE4g3	RET2-TRg-4	0.518471715577319	0.505227254973544	0.48812571871103	0.503941563087298	0.0152137974934588	0.120228967557365
PRE4g3-RET2-TRg-1	PRE4g3-RET2-TRg-1	PRE4g3	RET2-TRg-1	0.523654829928258	0.519045866883946	0.592011270130561	0.544903988980922	0.0408611378704671	0.155201655257354
PRE4g3-RPS2-NRg-1	PRE4g3-RPS2-NRg-1	PRE4g3	RPS2-NRg-1	0.361119483895567	0.319089329944171	0.455507571308054	0.378572128382597	0.0698636546703406	-0.0775336756751637
PRE4g3-RPS2-NRg-2	PRE4g3-RPS2-NRg-2	PRE4g3	RPS2-NRg-2	0.335469721244393	0.365714369479466	0.289983143137352	0.330389077953737	0.0381203930069629	-0.0801350391432337
PRE4g3-ORC4-NRg-3	PRE4g3-ORC4-NRg-3	PRE4g3	ORC4-NRg-3	0.634211491676677	0.634953764516717	0.662749939132818	0.643971731775404	0.0162666390477811	-0.00019899069507523
PRE4g3-TIP20-TRg-7	PRE4g3-TIP20-TRg-7	PRE4g3	TIP20-TRg-7	0.625458406902938	0.607171625628651	0.653312747767762	0.628647593433117	0.0232352958041703	-0.0260256996346304
PRE4g3-SMT3-TRg-1	PRE4g3-SMT3-TRg-1	PRE4g3	SMT3-TRg-1	0.579992713741535	0.590476576633359	0.566447289830555	0.578972193401816	0.0120471055604941	-0.0480676759557905
PRE4g3-MSS18-NRg-6	PRE4g3-MSS18-NRg-6	PRE4g3	MSS18-NRg-6	0.588735723552801	0.540136663356633	0.653408042991071	0.594093476633502	0.056825438842367	-0.0819527320701157
PRE4g3-YEF3-NRg-9	PRE4g3-YEF3-NRg-9	PRE4g3	YEF3-NRg-9	0.263323248368967	0.168291143338144	0.272308952753433	0.234641114820181	0.0576361410711339	0.0506661009751337
PRE4g3-ASK1-NRg-1	PRE4g3-ASK1-NRg-1	PRE4g3	ASK1-NRg-1	0.567741274865309	0.588131774949375	0.554815588873578	0.57022954622942	0.0167968950834782	-0.0360689359893009
PRE4g3-SMC1-TRg-1	PRE4g3-SMC1-TRg-1	PRE4g3	SMC1-TRg-1	0.377002156018501	0.393319200062093	0.462456326575676	0.410925894218757	0.045366293387805	-0.0928813795068419
PRE4g3-NIP1-NRg-1	PRE4g3-NIP1-NRg-1	PRE4g3	NIP1-NRg-1	0.526688454515666	0.627412412588083	0.54540089850041	0.56650058853472	0.0535744960041761	-0.0278122531811333
PRE4g3-RPP1-NRg-1	PRE4g3-RPP1-NRg-1	PRE4g3	RPP1-NRg-1	0.488415212105364	0.643843489642097	0.506148216230303	0.546135639325921	0.0850807432318261	-0.0758341472337596
PRE4g3-YDJ1-TRg-6	PRE4g3-YDJ1-TRg-6	PRE4g3	YDJ1-TRg-6	0.457140771967617	0.42150022552547	0.503444669236606	0.460695222243231	0.0410876934294595	-0.0389727659879476
PRE4g3-SUB2-NRg-1	PRE4g3-SUB2-NRg-1	PRE4g3	SUB2-NRg-1	0.686508367821321	0.665208944680711	0.708877355612614	0.686864889371548	0.0218363884156977	0.0476076280314438
PRE4g3-TIM10-NRg-8	PRE4g3-TIM10-NRg-8	PRE4g3	TIM10-NRg-8	0.649754162081568	0.596402161337136	0.659906589621011	0.635354304346572	0.034113340938796	0.0163473103175711
PRE4g3-TIM10-NRg-4	PRE4g3-TIM10-NRg-4	PRE4g3	TIM10-NRg-4	0.626966481408711	0.601180383446612	0.650823678804458	0.62632351455326	0.0248278925460761	-0.0117067317352653
PRE4g3-TIM10-NRg-7	PRE4g3-TIM10-NRg-7	PRE4g3	TIM10-NRg-7	0.59754672209858	0.563305580412996	0.623147370835313	0.594666557782296	0.0300246811823828	-0.01342145537602
PRE4g3-SKI6-TRg-4	PRE4g3-SKI6-TRg-4	PRE4g3	SKI6-TRg-4	0.606663797335188	0.578242322899587	0.665641358711469	0.616849159648748	0.0445808711142519	0.0247664237034191
PRE4g3-TUB4-TRg-1	PRE4g3-TUB4-TRg-1	PRE4g3	TUB4-TRg-1	0.590390061338073	0.579182438988061	0.59611666014835	0.588563053491495	0.00861367690536362	-0.0422026217890507
PRE4g3-CDC37-NRg-2	PRE4g3-CDC37-NRg-2	PRE4g3	CDC37-NRg-2	0.589847193360375	0.587403527410921	0.636114304851122	0.604455008540806	0.0274449659858855	-0.0197446039771264
PRE4g3-ISD11-TRg-3	PRE4g3-ISD11-TRg-3	PRE4g3	ISD11-TRg-3	0.625661595086217	0.644337803006886	0.638514630172414	0.636171342755172	0.00955606783744599	0.0227506491414261
PRE4g3-YOS1-TRg-4	PRE4g3-YOS1-TRg-4	PRE4g3	YOS1-TRg-4	0.60484214918771	0.562324968045497	0.643872402951522	0.603679840061576	0.0407861404991523	-0.0566000136068873
PRE4g3-SSC1-TRg-6	PRE4g3-SSC1-TRg-6	PRE4g3	SSC1-TRg-6	0.464801723954037	0.438460982812024	0.465922689812169	0.456395132192744	0.0155415387468951	-0.0678023246557606
PRE4g3-MTR3-TRg-5	PRE4g3-MTR3-TRg-5	PRE4g3	MTR3-TRg-5	0.580733780514403	0.620901142214262	0.630539227620283	0.610724716782983	0.0264161951513259	0.0211514220841151
PRE4g3-MTR3-TRg-6	PRE4g3-MTR3-TRg-6	PRE4g3	MTR3-TRg-6	0.675127710622288	0.717589637115805	0.764359040318373	0.719025462685488	0.0446329894375536	0.0229639254842222
PRE4g3-TFA1-TRg-2	PRE4g3-TFA1-TRg-2	PRE4g3	TFA1-TRg-2	0.583089202690984	0.6427819184938	0.616449686783592	0.614106935989459	0.0299152376046301	0.0546307629380445
PRE4g3-CDC3-NRg-3	PRE4g3-CDC3-NRg-3	PRE4g3	CDC3-NRg-3	0.469798444787055	0.467790764786977	0.414695524817081	0.450761578130371	0.0312502455341309	-0.120969468104106
PRE4g3-ERG25-TA-18	PRE4g3-ERG25-TA-18	PRE4g3	ERG25-TA-18	0.449540059203382	0.441942148597322	0.466933134313378	0.452805114038027	0.0128114315776953	-0.00891232173860346
PRE4g3-RPB11-TRg-4	PRE4g3-RPB11-TRg-4	PRE4g3	RPB11-TRg-4	0.631875012767364	0.716538536784179	0.660860121596299	0.669757890382614	0.0430273842078214	0.044046616981504
PRE4g3-RPB11-TRg-1	PRE4g3-RPB11-TRg-1	PRE4g3	RPB11-TRg-1	0.363637273642868	0.354601599163921	0.347562515320068	0.355267129375619	0.00805801846803057	-0.000914585182468564
PRE4g3-RPB11-TRg-2	PRE4g3-RPB11-TRg-2	PRE4g3	RPB11-TRg-2	0.461383946265419	0.476714189661119	0.484778939470353	0.47429235846563	0.0118840387292919	0.0205864563159227
PRE4g3-DED1-TRg-3	PRE4g3-DED1-TRg-3	PRE4g3	DED1-TRg-3	0.627236097287751	0.637007127703142	0.564740293906625	0.609661172965839	0.039208191624124	0.0623871885660662
PRE4g3-DED1-TRg-1	PRE4g3-DED1-TRg-1	PRE4g3	DED1-TRg-1	0.618128236909091	0.608924748812608	0.621694945557744	0.616249310426481	0.00658917709373962	-0.0211329527206946
PRE4g3-DED1-TRg-6	PRE4g3-DED1-TRg-6	PRE4g3	DED1-TRg-6	0.608394933320381	0.533000768893331	0.533782019462321	0.558392573892011	0.04330507533091	0.0274332064381445
PRE4g3-DED1-TRg-4	PRE4g3-DED1-TRg-4	PRE4g3	DED1-TRg-4	0.611267231719999	0.569084281561537	0.627525557534443	0.602625690271993	0.0301637673920803	0.0708423345869772
PRE4g3-RPL10-NRg-5	PRE4g3-RPL10-NRg-5	PRE4g3	RPL10-NRg-5	0.693344411707966	0.585035714181004	0.592341176696215	0.623573767528395	0.0605334580010468	0.00852782362949311
PRE4g3-RPL10-NRg-4	PRE4g3-RPL10-NRg-4	PRE4g3	RPL10-NRg-4	0.641914163966926	0.579274810464643	0.660091462204731	0.627093478878767	0.0423977868465026	-0.03870939888992
PRE4g3-EFB1-NRg-1	PRE4g3-EFB1-NRg-1	PRE4g3	EFB1-NRg-1	0.621931638528223	0.667397782770118	0.703996172360185	0.664441864552842	0.0411120422460956	0.0601563601190049
PRE4g3-EFB1-NRg-5	PRE4g3-EFB1-NRg-5	PRE4g3	EFB1-NRg-5	0.619666605743371	0.633358305883544	0.70019615660042	0.651073689409112	0.043088609288337	0.00561764194029757
PRE4g3-EFB1-NRg-4	PRE4g3-EFB1-NRg-4	PRE4g3	EFB1-NRg-4	0.625311535994721	0.670147324707042	0.653190492105516	0.649549784269093	0.022638530264278	0.0827927231442869
PRE4g3-RPT3-NRg-1	PRE4g3-RPT3-NRg-1	PRE4g3	RPT3-NRg-1	0.427930355766051	0.367305236290659	0.401556030091849	0.398930540716186	0.0303977165869033	-0.141713984158342
PRE4g3-SAC6-TRg-8	PRE4g3-SAC6-TRg-8	PRE4g3	SAC6-TRg-8	0.477119678685788	0.508151436442635	0.555714172060624	0.513661762396349	0.0395859364711622	-0.152854603896608
PRE4g3-SAC6-TRg-4	PRE4g3-SAC6-TRg-4	PRE4g3	SAC6-TRg-4	0.507411029765127	0.600931557551091	0.566739483790195	0.558360690368805	0.0473199261806279	-0.104133157332728
PRE4g3-SAC6-TRg-5	PRE4g3-SAC6-TRg-5	PRE4g3	SAC6-TRg-5	0.523550407589641	0.547250310939928	0.599562451348885	0.556787723292818	0.0388931790280262	-0.0775470941839541
PRE4g3-SAC6-TRg-3	PRE4g3-SAC6-TRg-3	PRE4g3	SAC6-TRg-3	0.541510002954857	0.590681559787589	0.565650638956518	0.565947400566321	0.0245871216478963	-0.119065927475411
PRE4g3-DIM1-TRg-5	PRE4g3-DIM1-TRg-5	PRE4g3	DIM1-TRg-5	0.507327317910731	0.524060512827529	0.614081933871378	0.548489921536546	0.0574171926745855	-0.0457640301240254
PRE4g3-DIM1-TRg-7	PRE4g3-DIM1-TRg-7	PRE4g3	DIM1-TRg-7	0.621118623372266	0.570361605411686	0.682338693225911	0.624606307336621	0.0560699563350559	-0.032231796793136
PRE4g3-RPC17-NRg-1	PRE4g3-RPC17-NRg-1	PRE4g3	RPC17-NRg-1	0.718371650143284	0.653558449761592	0.723944975437541	0.698625025114139	0.039128156731617	0.0971152369535545
PRE4g3-RPC17-NRg-2	PRE4g3-RPC17-NRg-2	PRE4g3	RPC17-NRg-2	0.627497076513076	0.609745588302185	0.720662109733313	0.652634924849525	0.0595781188510952	0.121835355468797
PRE4g3-YDR341C-TRg-1	PRE4g3-YDR341C-TRg-1	PRE4g3	YDR341C-TRg-1	0.48893981237643	0.529813545215661	0.50888203663681	0.5092117980763	0.020438861661268	0.0631659089959487
PRE4g3-RAP1-NRg-8	PRE4g3-RAP1-NRg-8	PRE4g3	RAP1-NRg-8	0.68949125318108	0.689843953111007	0.704943702662944	0.694759636318344	0.00882142305943669	-0.0721952457453605
PRE4g3-RAP1-NRg-5	PRE4g3-RAP1-NRg-5	PRE4g3	RAP1-NRg-5	0.379049994526505	0.46229716540634	0.490854016305029	0.444067058745958	0.0580886168978044	-0.028898155146807
PRE4g3-RAP1-NRg-2	PRE4g3-RAP1-NRg-2	PRE4g3	RAP1-NRg-2	0.669670839418928	0.661221243748722	0.620625647456497	0.650505910208049	0.0262196775976334	-0.0288461419871943
PRE4g3-SEC26-NRg-3	PRE4g3-SEC26-NRg-3	PRE4g3	SEC26-NRg-3	0.688654145656032	0.663088525799374	0.660154301169615	0.670632324208341	0.0156761588013082	0.0610252488596557
PRE4g3-SPP41-TRg-3	PRE4g3-SPP41-TRg-3	PRE4g3	SPP41-TRg-3	0.536755024077781	0.509866361220961	0.518359806573816	0.521660397290852	0.013744834370336	0.0740934722197765
PRE4g3-TAP42-NRg-1	PRE4g3-TAP42-NRg-1	PRE4g3	TAP42-NRg-1	0.670963355133499	0.65179756576085	0.664203567582126	0.662321496158825	0.00972052031534264	0.00333990421885022
PRE4g3-PGA2-TRg-6	PRE4g3-PGA2-TRg-6	PRE4g3	PGA2-TRg-6	0.597927381844754	0.641724134243997	0.699881090838911	0.646510868975887	0.0511451299388461	-0.0250520686678509
PRE4g3-BRL1-TRg-1	PRE4g3-BRL1-TRg-1	PRE4g3	BRL1-TRg-1	0.46965520050103	0.462028616739153	0.430037941841326	0.45390725302717	0.0210202094978665	0.0528846548537747
PRE4g3-FOL2-TRg-1	PRE4g3-FOL2-TRg-1	PRE4g3	FOL2-TRg-1	0.713398338122619	0.756574820881188	0.726048529108288	0.732007229370698	0.0221964354675067	0.00541273691478339
PRE4g3-NAB3-NRg-5	PRE4g3-NAB3-NRg-5	PRE4g3	NAB3-NRg-5	0.690681185100181	0.630864310242618	0.611952130657075	0.644499208666625	0.0410974311198539	-0.00147102738835081
PRE4g3-SNF4-TRg-4	PRE4g3-SNF4-TRg-4	PRE4g3	SNF4-TRg-4	0.451494738898351	0.438860450388344	0.413635282741749	0.434663490676148	0.0192755144740102	0.0235954970865349
PRE4g3-HRR25-TRg-2	PRE4g3-HRR25-TRg-2	PRE4g3	HRR25-TRg-2	0.342276176411828	0.350349543026052	0.439842077935493	0.377489265791124	0.0541497894627036	-0.0598708831587019
PRE4g3-TRS23-TRg-4	PRE4g3-TRS23-TRg-4	PRE4g3	TRS23-TRg-4	0.51454660936629	0.478387518830989	0.486194569268176	0.493042899155152	0.0190274715547192	0.0914402563790577
PRE4g3-CTR86-TRg-4	PRE4g3-CTR86-TRg-4	PRE4g3	CTR86-TRg-4	0.62685859279854	0.648011122862216	0.68246656919318	0.652445428284645	0.0280679364776118	0.00996386313348807
PRE4g3-RPB5-TRg-5	PRE4g3-RPB5-TRg-5	PRE4g3	RPB5-TRg-5	0.260353674079504	0.284066531428767	0.263594031161609	0.26933807888996	0.0128577005777009	-0.0704521851085106
PRE4g3-SPN1-NRg-2	PRE4g3-SPN1-NRg-2	PRE4g3	SPN1-NRg-2	0.430840594674822	0.419259674925735	0.376402825226168	0.408834364942242	0.0286772209571491	0.0167766675896787
PRE4g3-SPN1-NRg-1	PRE4g3-SPN1-NRg-1	PRE4g3	SPN1-NRg-1	0.250190384653557	0.372310174186553	0.336190993920814	0.319563850920308	0.0627348161881841	-0.073874126090898
PRE4g3-SEC61-NRg-1	PRE4g3-SEC61-NRg-1	PRE4g3	SEC61-NRg-1	0.536383681364991	0.487187310496336	0.588174168080134	0.537248386647154	0.0504989815499418	-0.0685792820228238
PRE4g3-SEC61-NRg-7	PRE4g3-SEC61-NRg-7	PRE4g3	SEC61-NRg-7	0.520767554748259	0.537079639249604	0.551383437916522	0.536410210638129	0.0153189156451289	-0.0917664063734792
PRE4g3-TUS1-TRg-3	PRE4g3-TUS1-TRg-3	PRE4g3	TUS1-TRg-3	0.619945356260595	0.601430338738904	0.668948888289683	0.630108194429727	0.0348876925734452	0.0226852931497065
PRE4g3-OLE1-NRg-2	PRE4g3-OLE1-NRg-2	PRE4g3	OLE1-NRg-2	0.415881260129496	0.356439372442088	0.378884029583363	0.383734887384982	0.0300163725159993	-0.0835556342190106
PRE4g3-AFG2-TRg-1	PRE4g3-AFG2-TRg-1	PRE4g3	AFG2-TRg-1	0.530611370573006	0.564445656629291	0.575266491497449	0.556774506233249	0.0232949536915867	0.0829617099588127
PRE4g3-TOA2-NRg-1	PRE4g3-TOA2-NRg-1	PRE4g3	TOA2-NRg-1	0.612802130386158	0.577256749056648	0.604254444655281	0.598104441366029	0.0185535829102745	0.112838943452825
PRE4g3-USO1-TRg-1	PRE4g3-USO1-TRg-1	PRE4g3	USO1-TRg-1	0.420151920349566	0.460266992281628	0.448330250749125	0.44291638779344	0.0205982325238313	0.0286866166781886
PRE4g3-UTP22-NRg-2	PRE4g3-UTP22-NRg-2	PRE4g3	UTP22-NRg-2	0.570334284611835	0.602274374803548	0.648222783265561	0.606943814226981	0.0391536371749763	0.0261838409848847
PRE4g3-RIB1-TRg-3	PRE4g3-RIB1-TRg-3	PRE4g3	RIB1-TRg-3	0.442230826384818	0.4017259604853	0.470248611949951	0.438068466273356	0.0344504335561925	-0.0692105843613701
PRE4g3-RIB1-TRg-7	PRE4g3-RIB1-TRg-7	PRE4g3	RIB1-TRg-7	0.505752910059941	0.438166749522719	0.44631049679455	0.463410052125737	0.0368953705555865	-0.0173449338176699
PRE4g3-RIB1-TRg-4	PRE4g3-RIB1-TRg-4	PRE4g3	RIB1-TRg-4	0.451126941617495	0.446077318414796	0.439788339937924	0.445664199990072	0.00568057850369365	-0.0676898981076073
PRE4g3-COG1-TRg-1	PRE4g3-COG1-TRg-1	PRE4g3	COG1-TRg-1	0.264679201547634	0.348243728410244	0.403835509787484	0.33891947991512	0.070045169271229	0.0395266333083399
PRE4g3-RPL32-NRg-2	PRE4g3-RPL32-NRg-2	PRE4g3	RPL32-NRg-2	0.48444735980356	0.481776515781461	0.517115884055398	0.494446586546806	0.0196775541950052	-0.0336332191186114
PRE4g3-GLC7-NRg-3	PRE4g3-GLC7-NRg-3	PRE4g3	GLC7-NRg-3	0.465051158725273	0.586394077183991	0.545446741387622	0.532297325765628	0.06173091861798	-0.0814577746774976
PRE4g3-GLC7-NRg-4	PRE4g3-GLC7-NRg-4	PRE4g3	GLC7-NRg-4	0.477351886361013	0.548244288292392	0.458260519508176	0.494618898053861	0.0474118332355279	0.026007390082884
PRE4g3-HSF1-TRg-2	PRE4g3-HSF1-TRg-2	PRE4g3	HSF1-TRg-2	0.640520144694965	0.672934838933795	0.678567011493653	0.664007331707471	0.0205345150236459	0.0330704416810133
PRE4g3-DAM1-NRg-5	PRE4g3-DAM1-NRg-5	PRE4g3	DAM1-NRg-5	0.553479813687555	0.613540344096278	0.67801567022711	0.615011942670315	0.0622809689454368	-0.00165624763505812
PRE4g3-SEC18-TRg-4	PRE4g3-SEC18-TRg-4	PRE4g3	SEC18-TRg-4	0.51168252964775	0.56365559744804	0.584124663088028	0.553154263394606	0.0373453368845579	0.0626121635882601
PRE4g3-SEC18-TRg-5	PRE4g3-SEC18-TRg-5	PRE4g3	SEC18-TRg-5	0.501681545563034	0.559307648958003	0.556825326282708	0.539271506934582	0.0325775133857987	0.0463148033905815
PRE4g3-PAB1-NRg-3	PRE4g3-PAB1-NRg-3	PRE4g3	PAB1-NRg-3	0.557327333234125	0.552301172995136	0.56072965424633	0.556786053491863	0.00424023134627923	0.0717167652395198
PRE4g3-POP8-TRg-2	PRE4g3-POP8-TRg-2	PRE4g3	POP8-TRg-2	0.655530021615333	0.66578794222349	0.668214480827481	0.663177481555435	0.00673310886966498	0.0645368257392185
PRE4g3-PAB1-NRg-4	PRE4g3-PAB1-NRg-4	PRE4g3	PAB1-NRg-4	0.574332206372972	0.513360646990228	0.579044116403992	0.555578989922398	0.0366379841692851	0.11937094092041
PRE4g3-BIG1-TRg-4	PRE4g3-BIG1-TRg-4	PRE4g3	BIG1-TRg-4	0.425809875340336	0.4205968378898	0.497012146135614	0.44780628645525	0.042693165846865	-0.0353351802406443
PRE4g3-BIG1-TRg-5	PRE4g3-BIG1-TRg-5	PRE4g3	BIG1-TRg-5	0.53054312296427	0.533129616732313	0.580717506985194	0.548130082227259	0.0282511535475736	0.0117272432354548
PRE4g3-BIG1-TRg-6	PRE4g3-BIG1-TRg-6	PRE4g3	BIG1-TRg-6	0.624437824389239	0.469514983686343	0.522890361802537	0.538947723292707	0.0786997508660809	-0.0162969855600406
PRE4g3-RPO41-NRg-1	PRE4g3-RPO41-NRg-1	PRE4g3	RPO41-NRg-1	0.699760757336968	0.657111921757707	0.65170885570676	0.669527178267145	0.0263220488985211	0.088651287331762
PRE4g3-RVB2-NRg-2	PRE4g3-RVB2-NRg-2	PRE4g3	RVB2-NRg-2	0.645313304413386	0.552213812124494	0.650605532988942	0.616044216508941	0.0553420483333915	-0.0276890220986471
PRE4g3-PET117-NRg-8	PRE4g3-PET117-NRg-8	PRE4g3	PET117-NRg-8	0.526576376142361	0.503296188525411	0.535898353490134	0.521923639385969	0.0167917021052057	0.0938044929405989
PRE4g3-VPS45-NRg-9	PRE4g3-VPS45-NRg-9	PRE4g3	VPS45-NRg-9	0.637676565435603	0.649557489547667	0.650167949759603	0.645800668247624	0.00704229723121726	0.130803970872071
PRE4g3-YCG1-NRg-1	PRE4g3-YCG1-NRg-1	PRE4g3	YCG1-NRg-1	0.612898351637694	0.558557616584833	0.611263533625758	0.594239833949428	0.0309125158232664	0.0641159960353643
PRE4g3-NOC4-NRg-1	PRE4g3-NOC4-NRg-1	PRE4g3	NOC4-NRg-1	0.606488973190458	0.653036094528136	0.642954874253776	0.634159980657457	0.0244881857481125	0.0160861954226983
PRE4g3-NMD3-NRg-2	PRE4g3-NMD3-NRg-2	PRE4g3	NMD3-NRg-2	0.68801850052079	0.682477061089989	0.698424081399346	0.689639881003375	0.00809620406046819	0.0103651689541723
PRE4g3-DRS1-TRg-2	PRE4g3-DRS1-TRg-2	PRE4g3	DRS1-TRg-2	0.667276946139798	0.624960222503796	0.734454615324946	0.675563927989513	0.0552155871647777	0.0169298578340003
PRE4g3-HTB1-NRg-2	PRE4g3-HTB1-NRg-2	PRE4g3	HTB1-NRg-2	0.542622343790852	0.525048864023962	0.612495611002418	0.560055606272411	0.0462565927175974	0.0150736727176926
PRE4g3-IPI1-TRg-2	PRE4g3-IPI1-TRg-2	PRE4g3	IPI1-TRg-2	0.639655283065502	0.597987309139783	0.596685829134125	0.611442807113137	0.0244413852322934	0.076611254151808
PRE4g3-SEC18-NRg-1	PRE4g3-SEC18-NRg-1	PRE4g3	SEC18-NRg-1	0.190201698931471	0.299858363403616	0.23201210986647	0.240690724067186	0.0553410767344005	-0.0138026590364189
PRE4g3-SEC18-NRg-2	PRE4g3-SEC18-NRg-2	PRE4g3	SEC18-NRg-2	0.264563155175333	0.300155131177156	0.351426208843304	0.305381498398598	0.0436667345800123	0.0337946337592445
PRE4g3-JIP5-NRg-2	PRE4g3-JIP5-NRg-2	PRE4g3	JIP5-NRg-2	0.797678468608856	0.704152354231417	0.739644144100418	0.747158322313564	0.0472136704069877	0.0219883486188484
PRE4g3-YPT1-TRg-3	PRE4g3-YPT1-TRg-3	PRE4g3	YPT1-TRg-3	0.391353955896899	0.368240269471529	0.354859385532746	0.371484536967058	0.0184623229904296	0.0399799292214596
PRE4g3-YPT1-TRg-2	PRE4g3-YPT1-TRg-2	PRE4g3	YPT1-TRg-2	0.160099583504449	0.165111309264806	0.228247959880213	0.184486284216489	0.0379814762936744	0.00489441325100518
PRE4g3-CLF1-NRg-2	PRE4g3-CLF1-NRg-2	PRE4g3	CLF1-NRg-2	0.534720869190241	0.589979729519575	0.578453182994131	0.567717927234649	0.0291516671631373	0.0167280241603327
PRE4g3-SNF2-NRg-7	PRE4g3-SNF2-NRg-7	PRE4g3	SNF2-NRg-7	0.638688887699144	0.661375230720553	0.602472372678957	0.634178830366218	0.0297092937349041	-0.0741865950269804
PRE4g3-SNF2-NRg-4	PRE4g3-SNF2-NRg-4	PRE4g3	SNF2-NRg-4	0.697828594938786	0.705706809392327	0.672835426593467	0.692123610308193	0.0171622285558659	-0.0738212533293707
PRE4g3-RPL25-NRg-1	PRE4g3-RPL25-NRg-1	PRE4g3	RPL25-NRg-1	0.391280403337214	0.304553889184697	0.404003080332224	0.366612457618045	0.0541194610512456	-0.00377630617012137
PRE4g3-NOP56-TRg-1	PRE4g3-NOP56-TRg-1	PRE4g3	NOP56-TRg-1	0.665513994592476	0.777702599641543	0.74933205678694	0.73084955034032	0.0583332928877319	0.0213910363025895
PRE4g3-NOP56-TRg-2	PRE4g3-NOP56-TRg-2	PRE4g3	NOP56-TRg-2	0.7024600069241	0.708065276849221	0.667013316279885	0.692512866684402	0.0222603923114069	0.0186762513236634
PRE4g3-TRS31-TRg-1	PRE4g3-TRS31-TRg-1	PRE4g3	TRS31-TRg-1	0.381774841821128	0.302009273651218	0.383271477125532	0.355685197532626	0.0464907365256845	0.031635354626751
PRE4g3-DBF4-TRg-2	PRE4g3-DBF4-TRg-2	PRE4g3	DBF4-TRg-2	0.419261227472139	0.333083483157085	0.423526118324791	0.391956942984671	0.051030486256248	0.0109719826547017
PRE4g3-DBF4-TRg-1	PRE4g3-DBF4-TRg-1	PRE4g3	DBF4-TRg-1	0.467554045393026	0.476790933573409	0.476422102345481	0.473589027103972	0.00522970002077216	-0.0106120992164672
PRE4g3-RPC19-TRg-4	PRE4g3-RPC19-TRg-4	PRE4g3	RPC19-TRg-4	0.654381940356574	0.58924414189359	0.651377583819145	0.63166788868977	0.0367707391647326	0.0477603119064167
PRE4g3-RPC19-TRg-6	PRE4g3-RPC19-TRg-6	PRE4g3	RPC19-TRg-6	0.654574539190905	0.524660888436449	0.622747563879573	0.600660997168976	0.0677144850448115	0.0307458735852224
PRE4g3-RPC19-TRg-3	PRE4g3-RPC19-TRg-3	PRE4g3	RPC19-TRg-3	0.63981382091042	0.549827715532359	0.664006157445559	0.617882564629446	0.0601657223922209	0.0938963706197604
PRE4g3-ROK1-NRg-1	PRE4g3-ROK1-NRg-1	PRE4g3	ROK1-NRg-1	0.563477463219591	0.427049323903777	0.611346715419826	0.533957834181065	0.0956291718244704	-0.0484023472425065
PRE4g3-CDC33-TRg-4	PRE4g3-CDC33-TRg-4	PRE4g3	CDC33-TRg-4	0.563952912344568	0.645730094420852	0.583428798371662	0.597703935045694	0.0427166422180064	-0.0536738426861164
PRE4g3-DHR2-TRg-3	PRE4g3-DHR2-TRg-3	PRE4g3	DHR2-TRg-3	0.611309387835663	0.649242933738764	0.615535017646912	0.625362446407113	0.020788752805863	0.0640353444652433
PRE4g3-RRP42-NRg-5	PRE4g3-RRP42-NRg-5	PRE4g3	RRP42-NRg-5	0.646497398741231	0.59879510554073	0.651024052094383	0.632105518792115	0.0289363157792834	-0.0181420609429294
PRE4g3-CLF1-TRg-1	PRE4g3-CLF1-TRg-1	PRE4g3	CLF1-TRg-1	0.399238036510919	0.504298355923633	0.46854741063166	0.457361267688738	0.0534159622606388	-0.015909508957096
PRE4g3-ERG11-NA-16	PRE4g3-ERG11-NA-16	PRE4g3	ERG11-NA-16	0.438177083253281	0.506731800449282	0.472657761680182	0.472522215127582	0.0342775595996398	-0.0839961866956192
PRE4g3-VAS1-NRg-4	PRE4g3-VAS1-NRg-4	PRE4g3	VAS1-NRg-4	0.487189802935922	0.455604577647007	0.520305856857027	0.487700079146652	0.0323536577408441	0.0223875845305907
PRE4g3-PIK1-NRg-2	PRE4g3-PIK1-NRg-2	PRE4g3	PIK1-NRg-2	0.559963890764279	0.586162345797141	0.532912670080373	0.559679635547265	0.0266259758836468	0.00672253796856925
PRE4g3-SAR1-NRg-7	PRE4g3-SAR1-NRg-7	PRE4g3	SAR1-NRg-7	0.409931030758888	0.331439586933982	0.344722791233583	0.362031136308817	0.0420108414026921	-0.155043953643065
PRE4g3-SAR1-NRg-4	PRE4g3-SAR1-NRg-4	PRE4g3	SAR1-NRg-4	0.396971131665998	0.286868017075544	0.351147061801136	0.344995403514226	0.0553087347115157	-0.0406403718000106
PRE4g3-RPS3-TRg-1	PRE4g3-RPS3-TRg-1	PRE4g3	RPS3-TRg-1	0.31168611959434	0.249008965366368	0.380547643274962	0.313747576078557	0.0657935646443664	-0.0884806959404322
PRE4g3-YTM1-TRg-2	PRE4g3-YTM1-TRg-2	PRE4g3	YTM1-TRg-2	0.604873086032693	0.61402903138377	0.580711691470657	0.59987126962904	0.0172126380959856	-0.0258323702255379
PRE4g3-SUI3-NRg-5	PRE4g3-SUI3-NRg-5	PRE4g3	SUI3-NRg-5	0.545490966584034	0.563273940202779	0.566805282117628	0.55852339630148	0.0114236930186797	-0.055942394433284
PRE4g3-SUI3-NRg-2	PRE4g3-SUI3-NRg-2	PRE4g3	SUI3-NRg-2	0.593876759432266	0.578255233129641	0.688091883941103	0.620074625501004	0.0594202709964066	-0.0598721948430513
PRE4g3-RRP7-TRg-4	PRE4g3-RRP7-TRg-4	PRE4g3	RRP7-TRg-4	0.618567415938164	0.678942990999155	0.661184873571818	0.652898426836379	0.0310290414871418	-0.00758416710928267
PRE4g3-RRP7-TRg-6	PRE4g3-RRP7-TRg-6	PRE4g3	RRP7-TRg-6	0.430977047153063	0.484391023927427	0.47637184307485	0.463913304718447	0.0288040728404255	-0.0340278497794386
PRE4g3-NIP7-TRg-2	PRE4g3-NIP7-TRg-2	PRE4g3	NIP7-TRg-2	0.633380192199202	0.634298710356013	0.585185379347614	0.617621427300943	0.0280941955575184	0.0179227983579633
PRE4g3-MDM35-TRg-1	PRE4g3-MDM35-TRg-1	PRE4g3	MDM35-TRg-1	0.58019294080035	0.504200026409413	0.616176911407458	0.56685662620574	0.0571672866129848	0.00201531111688213
PRE4g3-ALA1-NRg-1	PRE4g3-ALA1-NRg-1	PRE4g3	ALA1-NRg-1	0.63673977521273	0.68742060019477	0.673528595978794	0.665896323795431	0.0261882643416047	0.00602052473735704
PRE4g3-DOA4-NRg-2	PRE4g3-DOA4-NRg-2	PRE4g3	DOA4-NRg-2	0.65045844133251	0.553196868199465	0.619091187504937	0.607582165678971	0.049641681978168	-0.027873787933836
PRE4g3-RPS13-NRg-1	PRE4g3-RPS13-NRg-1	PRE4g3	RPS13-NRg-1	0.320293473620722	0.35450173553394	0.416255839035521	0.363683682730061	0.0486356351838353	-0.0388026510813698
PRE4g3-YSF3-TRg-2	PRE4g3-YSF3-TRg-2	PRE4g3	YSF3-TRg-2	0.642706025721073	0.646605973247711	0.665665163836364	0.651659054268383	0.0122853867094347	-0.0409876380664715
PRE4g3-RPS2-NRg-11	PRE4g3-RPS2-NRg-11	PRE4g3	RPS2-NRg-11	0.321047186961127	0.369691230101555	0.361901088511881	0.350879835191521	0.0261277965359812	-0.103364980131771
PRE4g3-SSL1-TRg-10	PRE4g3-SSL1-TRg-10	PRE4g3	SSL1-TRg-10	0.606050579652685	0.602735740611106	0.647916926854351	0.618901082372714	0.0251830590418401	0.0166082356521547
PRE4g3-NIP7-TRg-1	PRE4g3-NIP7-TRg-1	PRE4g3	NIP7-TRg-1	0.696596222335236	0.716076128699848	0.741384275485501	0.718018875506862	0.0224571397358356	0.0774182621475944
PRE4g3-LST8-NRg-1	PRE4g3-LST8-NRg-1	PRE4g3	LST8-NRg-1	0.330996919426342	0.222772282685556	0.202918201434572	0.25222913451549	0.068933439566018	-0.112673683907087
PRE4g3-TAF4-TRg-3	PRE4g3-TAF4-TRg-3	PRE4g3	TAF4-TRg-3	0.27442126599784	0.298019562850233	0.395492579884894	0.322644469577656	0.0641822038035866	0.0455272310395583
PRE4g3-HAS1-TRg-2	PRE4g3-HAS1-TRg-2	PRE4g3	HAS1-TRg-2	0.512081855386362	0.550526137470802	0.564857757785592	0.542488583547585	0.0272905784716034	0.0633222345912448
PRE4g3-GLC7-TRg-2	PRE4g3-GLC7-TRg-2	PRE4g3	GLC7-TRg-2	-0.00848485201252602	-0.306732887030152	-0.0351866824770057	-0.116801473839895	0.1650263713013	-0.210634967420288
PRE4g3-CDC45-NRg-1	PRE4g3-CDC45-NRg-1	PRE4g3	CDC45-NRg-1	0.537086059817777	0.496999338696611	0.559093310647949	0.531059569720779	0.0314826027408835	0.028324614747525
PRE4g3-SEC22-NRg-8	PRE4g3-SEC22-NRg-8	PRE4g3	SEC22-NRg-8	0.586046725815541	0.561955379975571	0.62706883698678	0.591690314259297	0.0329215452079563	0.130341795903425
PRE4g3-YOS1-TRg-2	PRE4g3-YOS1-TRg-2	PRE4g3	YOS1-TRg-2	0.486480972050303	0.563876079938494	0.505230893173526	0.518529315054108	0.0403749513887214	0.00606554580058039
PRE4g3-RBA50-TRg-3	PRE4g3-RBA50-TRg-3	PRE4g3	RBA50-TRg-3	0.61244500209156	0.61706122155862	0.687691753259785	0.639065992303322	0.0421743505224246	-0.0441014329147058
PRE4g3-SPP41-NRg-2	PRE4g3-SPP41-NRg-2	PRE4g3	SPP41-NRg-2	0.57673749976547	0.567588678000246	0.615840588382485	0.586722255382734	0.0256287577232348	0.0182337497608284
PRE4g3-PRP46-TRg-2	PRE4g3-PRP46-TRg-2	PRE4g3	PRP46-TRg-2	0.654894431343873	0.619957690899723	0.655887425640275	0.643579849294624	0.0204634133233809	-0.0136897012505941
PRE4g3-PGA2-NRg-1	PRE4g3-PGA2-NRg-1	PRE4g3	PGA2-NRg-1	0.712262624862531	0.665549192401136	0.693361332077015	0.690391049780227	0.0234979387558417	0.0283314143126583
PRE4g3-CBF5-TRg-3	PRE4g3-CBF5-TRg-3	PRE4g3	CBF5-TRg-3	0.692753359305319	0.663126769609903	0.708000409329332	0.687960179414851	0.0228175768983926	0.00551083147166742
PRE4g3-TCP1-NRg-3	PRE4g3-TCP1-NRg-3	PRE4g3	TCP1-NRg-3	0.576132537321414	0.596367422806672	0.628465732672128	0.600321897600071	0.0263897562905138	0.0314448003183181
PRE4g3-TCP1-NRg-2	PRE4g3-TCP1-NRg-2	PRE4g3	TCP1-NRg-2	0.605369646429595	0.649664643949457	0.641536329709806	0.632190206696286	0.0235801656664885	0.0877886551020203
PRE4g3-ERG26-NRg-2	PRE4g3-ERG26-NRg-2	PRE4g3	ERG26-NRg-2	0.474028889798102	0.450684426979841	0.470203173517488	0.46497216343181	0.0125205265845983	-0.0056258371389602
PRE4g3-ERG26-NRg-4	PRE4g3-ERG26-NRg-4	PRE4g3	ERG26-NRg-4	0.484843078380968	0.480436619890366	0.605547181093431	0.523608959788255	0.0709947765832063	0.024662570261176
PRE4g3-MES1-TRg-5	PRE4g3-MES1-TRg-5	PRE4g3	MES1-TRg-5	0.620419577389908	0.65534122166576	0.639172511874118	0.638311103643262	0.0174767510664144	-0.0263569265713308
PRE4g3-HTS1-TRg-2	PRE4g3-HTS1-TRg-2	PRE4g3	HTS1-TRg-2	0.660643105470841	0.70011468503573	0.701929894090969	0.687562561532513	0.0233305932622983	0.0620434519247204
PRE4g3-SSS1-TRg-3	PRE4g3-SSS1-TRg-3	PRE4g3	SSS1-TRg-3	0.468028305520161	0.522703285591503	0.526784575886706	0.50583872233279	0.0328083060714353	-0.00394348088729912
PRE4g3-SSS1-TRg-2	PRE4g3-SSS1-TRg-2	PRE4g3	SSS1-TRg-2	0.413390842060791	0.387723223479899	0.512708182979926	0.437940749506872	0.0660101014392058	-0.0452929863746729
PRE4g3-SYS1-TRg-7	PRE4g3-SYS1-TRg-7	PRE4g3	SYS1-TRg-7	0.470191966589312	0.449213862126399	0.48274023532669	0.467382021347467	0.0169388981102056	0.0179944762870192
PRE4g3-SYS1-TRg-2	PRE4g3-SYS1-TRg-2	PRE4g3	SYS1-TRg-2	0.428805226407235	0.420647786234528	0.466730483226336	0.438727831956033	0.0245916106867254	0.0717912040607577
PRE4g3-SYS1-TRg-1	PRE4g3-SYS1-TRg-1	PRE4g3	SYS1-TRg-1	0.441909181070213	0.423634201349524	0.469465236562031	0.445002872993922	0.0230716090564059	0.0850622659843893
PRE4g3-BFR2-TRg-1	PRE4g3-BFR2-TRg-1	PRE4g3	BFR2-TRg-1	0.577319343334817	0.583429838702916	0.58897658188028	0.583241921306004	0.00583089078422015	0.00160273755571394
PRE4g3-EOS1-TRg-3	PRE4g3-EOS1-TRg-3	PRE4g3	EOS1-TRg-3	0.41974150361311	0.40037552435972	0.499304346242401	0.43980712473841	0.0524280441474966	-0.0988371262080149
PRE4g3-TAF4-NRg-1	PRE4g3-TAF4-NRg-1	PRE4g3	TAF4-NRg-1	0.396105096120855	0.374058343762924	0.426517549411096	0.398893663098291	0.0263405418252934	0.0226997709208094
PRE4g3-ARL3-NRg-8	PRE4g3-ARL3-NRg-8	PRE4g3	ARL3-NRg-8	0.626242707996321	0.739879584960487	0.670897322793273	0.67900653858336	0.0572508033750611	0.0994858932085798
PRE4g3-RPN5-NRg-1	PRE4g3-RPN5-NRg-1	PRE4g3	RPN5-NRg-1	0.605422072819468	0.641681476391251	0.603794315159819	0.616965954790179	0.0214197375044472	-0.00396536476969311
PRE4g3-TIM9-NRg-2	PRE4g3-TIM9-NRg-2	PRE4g3	TIM9-NRg-2	0.626942422163207	0.625355289202717	0.679839552506968	0.644045754624297	0.0310084943669904	0.00373532422983514
PRE4g3-NUP57-NRg-3	PRE4g3-NUP57-NRg-3	PRE4g3	NUP57-NRg-3	0.505451390913789	0.569535616872558	0.493276525314303	0.52275451103355	0.0409684114377374	0.0685541027868005
PRE4g3-VPS4-TRg-1	PRE4g3-VPS4-TRg-1	PRE4g3	VPS4-TRg-1	0.527475181568764	0.579600469238315	0.463743896175859	0.523606515660979	0.0580250920927629	0.0179935794896865
PRE4g3-CDC3-TRg-4	PRE4g3-CDC3-TRg-4	PRE4g3	CDC3-TRg-4	0.533233019416982	0.525198783833338	0.539434255715675	0.532622019655332	0.00713737735164392	-0.0784137289561674
PRE4g3-BBP1-NRg-1	PRE4g3-BBP1-NRg-1	PRE4g3	BBP1-NRg-1	0.468049049543343	0.487834283307591	0.617942512234128	0.524608615028354	0.0814326479029757	-0.0521318410433245
PRE4g3-BBP1-NRg-2	PRE4g3-BBP1-NRg-2	PRE4g3	BBP1-NRg-2	0.279221374526103	0.340419091206187	0.430663479743118	0.350101315158469	0.0761839018667131	-0.128609494110837
PRE4g3-USE1-NRg-3	PRE4g3-USE1-NRg-3	PRE4g3	USE1-NRg-3	0.481098234290703	0.487852067491385	0.517376905951006	0.495442402577698	0.0192936620267095	-0.0360034698945577
PRE4g3-CCT7-TRg-1	PRE4g3-CCT7-TRg-1	PRE4g3	CCT7-TRg-1	0.751725070366634	0.748231550600004	0.731723443430697	0.743893354799111	0.0106832217577969	0.0204013210256576
PRE4g3-SAH1-TRg-3	PRE4g3-SAH1-TRg-3	PRE4g3	SAH1-TRg-3	0.598705099752113	0.544913134499545	0.567049525932001	0.570222586727886	0.0270359966996622	-0.0619254618802569
PRE4g3-CHS2-TRg-1	PRE4g3-CHS2-TRg-1	PRE4g3	CHS2-TRg-1	0.581675440054395	0.604921055358831	0.675195990040907	0.620597495151377	0.0486912352571994	-0.0195475502951705
PRE4g3-DPM1-TRg-2	PRE4g3-DPM1-TRg-2	PRE4g3	DPM1-TRg-2	0.601437714410834	0.654043049765995	0.609776246169388	0.621752336782072	0.0282736694953038	-0.0601532570513689
PRE4g3-BBP1-TRg-1	PRE4g3-BBP1-TRg-1	PRE4g3	BBP1-TRg-1	0.336699770217794	0.33989915754134	0.348262385213602	0.341620437657578	0.00597039532311233	0.00295915997104546
PRE4g3-NRD1-TRg-4	PRE4g3-NRD1-TRg-4	PRE4g3	NRD1-TRg-4	0.556168192379241	0.580303323134639	0.539988950531632	0.558820155348504	0.0202876031183153	0.066110218001639
PRE4g3-RPB3-NRg-1	PRE4g3-RPB3-NRg-1	PRE4g3	RPB3-NRg-1	0.420589890384953	0.382551373999545	0.360036512389957	0.387725925591485	0.0306065333676397	-0.00776917232706309
PRE4g3-PHO85-NRg-6	PRE4g3-PHO85-NRg-6	PRE4g3	PHO85-NRg-6	0.504865324298846	0.459128649315165	0.494328495791994	0.486107489802002	0.0239509825321709	-0.0276002427227767
PRE4g3-SNF6-TRg-6	PRE4g3-SNF6-TRg-6	PRE4g3	SNF6-TRg-6	0.494143121645442	0.512799480210568	0.549409750621813	0.518784117492608	0.0281151557376292	-0.0866045012642321
PRE4g3-PRP38-NRg-2	PRE4g3-PRP38-NRg-2	PRE4g3	PRP38-NRg-2	0.560028338351735	0.520597422484722	0.57131182357249	0.550645861469649	0.0266272562190495	0.103788274825779
PRE4g3-OAR1-NRg-3	PRE4g3-OAR1-NRg-3	PRE4g3	OAR1-NRg-3	0.675150278059974	0.63972839351798	0.650957643057723	0.655278771545226	0.0181019775074635	0.0340246714488637
PRE4g3-ROX3-NRg-1	PRE4g3-ROX3-NRg-1	PRE4g3	ROX3-NRg-1	0.644136671624505	0.679261991601918	0.675881997235497	0.66642688682064	0.0193777284684445	-0.021431132493781
PRE4g3-YPP1-TRg-6	PRE4g3-YPP1-TRg-6	PRE4g3	YPP1-TRg-6	0.503731190314398	0.550394013628341	0.592250168804078	0.548791790915606	0.0442812344727424	0.0420755700116955
PRE4g3-CBF2-NRg-8	PRE4g3-CBF2-NRg-8	PRE4g3	CBF2-NRg-8	0.636773641240405	0.659981919801218	0.700577557170019	0.665777706070547	0.0322944000694877	-0.0542067770454592
PRE4g3-SPT6-TRg-5	PRE4g3-SPT6-TRg-5	PRE4g3	SPT6-TRg-5	0.439633137531875	0.416884951218961	0.379583160775382	0.412033749842073	0.0303174956619638	-0.0834305467098874
PRE4g3-SEC10-NRg-1	PRE4g3-SEC10-NRg-1	PRE4g3	SEC10-NRg-1	0.359444801467127	0.361478106710907	0.364451619251174	0.36179150914307	0.00251807900869439	-0.0208917172099627
PRE4g3-NSL1-NRg-3	PRE4g3-NSL1-NRg-3	PRE4g3	NSL1-NRg-3	0.316200608783595	0.269005149596117	0.278758790995763	0.287988183125158	0.0249146362864853	0.0219283747040305
PRE4g3-NRD1-NRg-8	PRE4g3-NRD1-NRg-8	PRE4g3	NRD1-NRg-8	0.671715337820962	0.672097316325688	0.704657613239548	0.682823422462066	0.0189099283995241	0.123429706819468
PRE4g3-RPB3-TRg-1	PRE4g3-RPB3-TRg-1	PRE4g3	RPB3-TRg-1	0.510062282368546	0.440325534504533	0.524123838578029	0.491503885150369	0.0448759347744342	0.00994838891596855
PRE4g3-NRD1-NRg-4	PRE4g3-NRD1-NRg-4	PRE4g3	NRD1-NRg-4	0.600314731543613	0.595444904223672	0.692269589157281	0.629343074974855	0.0545503294664184	0.0581045355694773
PRE4g3-RVB1-TRg-2	PRE4g3-RVB1-TRg-2	PRE4g3	RVB1-TRg-2	0.347639329559463	0.390813883973055	0.330596657603021	0.35634995704518	0.0310392471126665	-0.0412059262346737
PRE4g3-TIF5-NRg-8	PRE4g3-TIF5-NRg-8	PRE4g3	TIF5-NRg-8	0.605292840428582	0.589404914052034	0.66303891979799	0.619245558092868	0.0387491993235131	0.175053695196122
PRE4g3-EOS1-NRg-1	PRE4g3-EOS1-NRg-1	PRE4g3	EOS1-NRg-1	0.3543555398129	0.414895837049507	0.430731811455909	0.399994396106105	0.0403097187308961	-0.060623926636783
PRE4g3-ERG25-NA-26	PRE4g3-ERG25-NA-26	PRE4g3	ERG25-NA-26	0.516377134808029	0.517589811868102	0.523171001569933	0.519045982748688	0.00362346265604115	-0.000381275341290066
PRE4g3-MSL5-NRg-4	PRE4g3-MSL5-NRg-4	PRE4g3	MSL5-NRg-4	0.716973467095852	0.648013412383331	0.71479321416088	0.693260031213354	0.0391998821730015	-0.0467888487160653
PRE4g3-SEC24-TRg-2	PRE4g3-SEC24-TRg-2	PRE4g3	SEC24-TRg-2	0.301605363788334	0.306362846768174	0.326350646710068	0.311439619088859	0.013130592888983	0.00812537163638155
PRE4g3-RPL30-NRg-5	PRE4g3-RPL30-NRg-5	PRE4g3	RPL30-NRg-5	0.400352715872678	0.338154214651093	0.396706557985167	0.378404496169646	0.0349054077268442	-0.0590566980725171
PRE4g3-SNU71-NRg-3	PRE4g3-SNU71-NRg-3	PRE4g3	SNU71-NRg-3	0.687309676051475	0.693481411659004	0.72512986554434	0.70197365108494	0.0202899058935627	0.0302358423459713
PRE4g3-CDC33-NRg-1	PRE4g3-CDC33-NRg-1	PRE4g3	CDC33-NRg-1	0.577883800725296	0.610055180065932	0.541656272749824	0.576531751180351	0.034219492383558	-0.0107328238974079
PRE4g3-RPN6-TRg-4	PRE4g3-RPN6-TRg-4	PRE4g3	RPN6-TRg-4	0.549041168066308	0.607538974542212	0.578964175011409	0.578514772539976	0.0292514924843003	-0.0179587504408216
PRE4g3-NAB2-TRg-4	PRE4g3-NAB2-TRg-4	PRE4g3	NAB2-TRg-4	0.502338979052377	0.504401069643442	0.594874737068442	0.533871595254754	0.0528403305984849	0.0555833079707269
PRE4g3-NAB2-TRg-6	PRE4g3-NAB2-TRg-6	PRE4g3	NAB2-TRg-6	0.602393118613866	0.563425562797994	0.675689948964139	0.613836210125333	0.0570002750679342	0.0184261809897462
PRE4g3-YTM1-NRg-1	PRE4g3-YTM1-NRg-1	PRE4g3	YTM1-NRg-1	0.686062283753148	0.61752001651258	0.717744773474135	0.673775691246621	0.0512295885555095	0.035297243107892
PRE4g3-OLE1-TRg-8	PRE4g3-OLE1-TRg-8	PRE4g3	OLE1-TRg-8	0.440806307941518	0.428171235768231	0.48187841283164	0.45028531884713	0.0280803125488588	-0.0734175971407571
PRE4g3-OLE1-TRg-1	PRE4g3-OLE1-TRg-1	PRE4g3	OLE1-TRg-1	0.595801089770543	0.559014509687279	0.581137554578039	0.578651051345287	0.0185189130971683	-0.00401140610621187
PRE4g3-UTP7-TRg-4	PRE4g3-UTP7-TRg-4	PRE4g3	UTP7-TRg-4	0.507655694471475	0.512789725646788	0.552192967461201	0.524212795859821	0.0243671309587169	-0.0454213847932656
PRE4g3-ACT1-NRg-6	PRE4g3-ACT1-NRg-6	PRE4g3	ACT1-NRg-6	0.30433920890269	0.274032121602768	0.332755589825495	0.303708973443651	0.0293668065607546	-0.158159276136342
PRE4g3-RPL18A-NRg-3	PRE4g3-RPL18A-NRg-3	PRE4g3	RPL18A-NRg-3	0.453341648533177	0.434314977153264	0.50533505711542	0.464330560933953	0.0367631620820585	0.00377404674282517
PRE4g3-BRX1-NRg-1	PRE4g3-BRX1-NRg-1	PRE4g3	BRX1-NRg-1	0.608260339668752	0.587260389939295	0.612692544910195	0.602737758172747	0.0135857574835189	0.0130227619858742
PRE4g3-NAF1-TRg-8	PRE4g3-NAF1-TRg-8	PRE4g3	NAF1-TRg-8	0.673163114585346	0.636297990813216	0.673304517109552	0.660921874169371	0.0213250257285098	-0.010495011875266
PRE4g3-NAF1-TRg-6	PRE4g3-NAF1-TRg-6	PRE4g3	NAF1-TRg-6	0.61529446186172	0.690977769982959	0.660583490867259	0.655618574237313	0.0380851490728386	0.0236268588749852
PRE4g3-NAF1-TRg-4	PRE4g3-NAF1-TRg-4	PRE4g3	NAF1-TRg-4	0.576144442448653	0.668477186060697	0.754030063158599	0.666217230555983	0.088964341525148	0.0297666963850332
PRE4g3-CDC8-TRg-2	PRE4g3-CDC8-TRg-2	PRE4g3	CDC8-TRg-2	0.649181174426234	0.66057397468257	0.759805828988257	0.689853659365687	0.0608475841804653	0.0120570063344961
PRE4g3-NSE4-TRg-1	PRE4g3-NSE4-TRg-1	PRE4g3	NSE4-TRg-1	0.565142016741982	0.601163375892256	0.565715613008031	0.577340335214089	0.0206333517280709	0.0259127811869141
PRE4g3-PAB1-NRg-2	PRE4g3-PAB1-NRg-2	PRE4g3	PAB1-NRg-2	0.482494817416222	0.433278342887682	0.499226840355805	0.47166666688657	0.0342817402197636	0.0423370738236556
PRE4g3-PRP43-TRg-4	PRE4g3-PRP43-TRg-4	PRE4g3	PRP43-TRg-4	0.451341669437659	0.451435289280219	0.438672295735604	0.447149751484494	0.00734184126425548	-0.00618019195272929
PRE4g3-SEC2-NRg-3	PRE4g3-SEC2-NRg-3	PRE4g3	SEC2-NRg-3	0.491161445023442	0.526296233115028	0.512886150373061	0.510114609503844	0.0177306066634074	-0.0526403155355596
PRE4g3-SEC2-NRg-6	PRE4g3-SEC2-NRg-6	PRE4g3	SEC2-NRg-6	0.604305472376496	0.561550931592886	0.62963259719873	0.598496333722704	0.0344105778335779	0.00442477500306804
PRE4g3-MPP10-NRg-5	PRE4g3-MPP10-NRg-5	PRE4g3	MPP10-NRg-5	0.587225835955316	0.603891680977515	0.621051864598648	0.604056460510493	0.0169136163390847	-0.00763217094418267
PRE4g3-YDR355C-TRg-2	PRE4g3-YDR355C-TRg-2	PRE4g3	YDR355C-TRg-2	0.507930464858826	0.46952050982921	0.533421540877263	0.5036241718551	0.0321674301402292	-0.0117766630168894
PRE4g3-YLR339C-TRg-9	PRE4g3-YLR339C-TRg-9	PRE4g3	YLR339C-TRg-9	0.477330793742199	0.49171893283869	0.508360713569963	0.492470146716951	0.0155285937176404	0.0217994865310364
PRE4g3-SNM1-TRg-2	PRE4g3-SNM1-TRg-2	PRE4g3	SNM1-TRg-2	0.643519595435013	0.627129467897987	0.636935726921633	0.635861596751544	0.00824768979088785	0.0208408500152312
PRE4g3-ALR1-NRg-4	PRE4g3-ALR1-NRg-4	PRE4g3	ALR1-NRg-4	0.346911863559711	0.261198313375856	0.342778040721051	0.316962739218872	0.0483376200801854	-0.118059156035926
PRE4g3-ALR1-NRg-1	PRE4g3-ALR1-NRg-1	PRE4g3	ALR1-NRg-1	0.430041465276355	0.395746757855811	0.335735107531915	0.387174443554694	0.0477340099626401	-0.0747450481003576
PRE4g3-ALR1-NRg-3	PRE4g3-ALR1-NRg-3	PRE4g3	ALR1-NRg-3	0.501340145286366	0.333686135482093	0.43620615511771	0.42374414529539	0.084518891482742	-0.0761712698541474
PRE4g3-RPL10-TRg-1	PRE4g3-RPL10-TRg-1	PRE4g3	RPL10-TRg-1	0.577001204623251	0.602847332504642	0.613398469420361	0.597749002182751	0.0187265840513174	-0.0108531680986109
PRE4g3-RPL28-TRg-2	PRE4g3-RPL28-TRg-2	PRE4g3	RPL28-TRg-2	0.526447841301801	0.538130461433812	0.603303237679367	0.55596051347166	0.0414140200275521	-0.038355985382001
PRE4g3-UTP25-TRg-1	PRE4g3-UTP25-TRg-1	PRE4g3	UTP25-TRg-1	0.592286402822816	0.652823112375688	0.638057447918797	0.6277223210391	0.031563973713504	0.0162890343328684
PRE4g3-POB3-TRg-1	PRE4g3-POB3-TRg-1	PRE4g3	POB3-TRg-1	0.537113203217808	0.574635663541316	0.566193075929379	0.559313980896168	0.0196843902252337	0.0430560817591783
PRE4g3-POB3-TRg-3	PRE4g3-POB3-TRg-3	PRE4g3	POB3-TRg-3	0.396875252395188	0.450368769187284	0.466479704996947	0.437907908859806	0.0364369281851984	0.0444965557652455
PRE4g3-POB3-TRg-2	PRE4g3-POB3-TRg-2	PRE4g3	POB3-TRg-2	0.540478258875152	0.610004376759223	0.685749797106786	0.612077477580387	0.0726579539025655	0.0514308914609248
PRE4g3-MED11-TRg-1	PRE4g3-MED11-TRg-1	PRE4g3	MED11-TRg-1	0.515349467334281	0.519668077021574	0.516792839904385	0.517270128086747	0.00219851095393241	-0.00696365011629596
PRE4g3-ISA1-TRg-15	PRE4g3-ISA1-TRg-15	PRE4g3	ISA1-TRg-15	0.194577867178491	0.0127813059479176	0.0801145025921269	0.095824558572845	0.0919108362109895	-0.0790896191528672
PRE4g3-RRP1-NRg-1	PRE4g3-RRP1-NRg-1	PRE4g3	RRP1-NRg-1	0.561505832463304	0.450809429760414	0.562895644639883	0.525070302287867	0.0643155563287417	-0.0959827225467098
PRE4g3-MES1-NRg-1	PRE4g3-MES1-NRg-1	PRE4g3	MES1-NRg-1	0.483628354550086	0.490566064073744	0.53084138400379	0.501678600875873	0.0254928204242504	0.0475991103598863
PRE4g3-SEC13-NRg-5	PRE4g3-SEC13-NRg-5	PRE4g3	SEC13-NRg-5	0.140106067043914	0.0212050159541132	0.125088821128154	0.0954666347087269	0.0647492890599218	-0.115830329363221
PRE4g3-MCM2-NRg-2	PRE4g3-MCM2-NRg-2	PRE4g3	MCM2-NRg-2	0.633810055191339	0.643480476535718	0.684670386603867	0.653986972776975	0.0270089462085935	-0.00761610735811125
PRE4g3-ALA1-TRg-4	PRE4g3-ALA1-TRg-4	PRE4g3	ALA1-TRg-4	0.45318231763958	0.474844630429782	0.512648748653154	0.480225232240839	0.0300961336596563	-0.0123475813765071
PRE4g3-MTG2-TRg-5	PRE4g3-MTG2-TRg-5	PRE4g3	MTG2-TRg-5	0.641544423469832	0.646901132583948	0.646988630222469	0.645144728758749	0.00311826275179657	0.1125505485506
PRE4g3-TIF35-NRg-3	PRE4g3-TIF35-NRg-3	PRE4g3	TIF35-NRg-3	0.654561817683915	0.692123883709301	0.682529876613391	0.676405192668869	0.01951566079048	0.074575308631129
PRE4g3-NSE1-TRg-3	PRE4g3-NSE1-TRg-3	PRE4g3	NSE1-TRg-3	0.691782316118085	0.702053039139379	0.683726003736154	0.692520452997873	0.00918578745713928	-0.00253029755251177
PRE4g3-NSE1-TRg-4	PRE4g3-NSE1-TRg-4	PRE4g3	NSE1-TRg-4	0.629009154184989	0.668132023353597	0.626366105243577	0.641169094260721	0.0233879474490021	0.0216865161161883
PRE4g3-MOB2-NRg-6	PRE4g3-MOB2-NRg-6	PRE4g3	MOB2-NRg-6	0.447947805011086	0.453894527791802	0.455070842070376	0.452304391624421	0.00381848320804376	0.0257545859247689
PRE4g3-VRG4-NRg-3	PRE4g3-VRG4-NRg-3	PRE4g3	VRG4-NRg-3	0.429339781519611	0.404854367177894	0.465467852938756	0.433220667212087	0.0304925338294325	-0.112515064696568
PRE4g3-PRP9-TRg-3	PRE4g3-PRP9-TRg-3	PRE4g3	PRP9-TRg-3	0.480274345653743	0.553554386599036	0.539314508259262	0.52438108017068	0.0388554572240966	0.0255661541887098
PRE4g3-HYM1-TRg-5	PRE4g3-HYM1-TRg-5	PRE4g3	HYM1-TRg-5	0.328965067290819	0.403993367855206	0.418684092121142	0.383880842422389	0.0481223556529638	0.00948162229812971
PRE4g3-POP1-TRg-5	PRE4g3-POP1-TRg-5	PRE4g3	POP1-TRg-5	0.584059009921915	0.564127722476536	0.577902220269603	0.575362984222685	0.0102053831179461	-0.00373630077719356
PRE4g3-POP1-TRg-9	PRE4g3-POP1-TRg-9	PRE4g3	POP1-TRg-9	0.639083183781707	0.604634901123729	0.60456336953895	0.616093818148129	0.0199094067809082	0.0151818582378829
PRE4g3-RPL17A-TRg-1	PRE4g3-RPL17A-TRg-1	PRE4g3	RPL17A-TRg-1	0.546270502449456	0.563637468549145	0.682148906991591	0.597352292663397	0.0739476316660669	-0.0469942136390036
PRE4g3-SLD2-TRg-1	PRE4g3-SLD2-TRg-1	PRE4g3	SLD2-TRg-1	0.484184082651768	0.457388230218436	0.473489731791753	0.471687348220652	0.0134885457633601	0.00675361201897945
PRE4g3-CDC48-NRg-7	PRE4g3-CDC48-NRg-7	PRE4g3	CDC48-NRg-7	0.728773667133302	0.651848098328948	0.710442256934898	0.697021340799049	0.0401805491054125	0.0735260909749921
PRE4g3-FHL1-NRg-2	PRE4g3-FHL1-NRg-2	PRE4g3	FHL1-NRg-2	0.6335739307435	0.530133298877767	0.640350872977912	0.601352700866393	0.061770819577089	-0.018272770517603
PRE4g3-BET3-NRg-7	PRE4g3-BET3-NRg-7	PRE4g3	BET3-NRg-7	0.689869787122394	0.680947122846986	0.648747753571403	0.673188221180261	0.0216311309724582	0.0531726711165227
PRE4g3-MAK21-TRg-1	PRE4g3-MAK21-TRg-1	PRE4g3	MAK21-TRg-1	0.619400460916911	0.628299962450767	0.681055875615376	0.642918766327684	0.0333261100415839	0.0486250959130702
PRE4g3-BRN1-TRg-4	PRE4g3-BRN1-TRg-4	PRE4g3	BRN1-TRg-4	0.376842068411702	0.383159769176493	0.401971658167113	0.387324498585103	0.0130722147551215	0.0377285968531421
PRE4g3-FBA1-NRg-3	PRE4g3-FBA1-NRg-3	PRE4g3	FBA1-NRg-3	0.51593481746445	0.574227243393787	0.597581861102276	0.562581307320171	0.0420509310714084	-0.0831238560881972
PRE4g3-CDC42-TRg-6	PRE4g3-CDC42-TRg-6	PRE4g3	CDC42-TRg-6	0.351172872177603	0.533756454725348	0.0498492961531749	0.311592874352042	0.244369528992983	-0.116961585186761
PRE4g3-CDC42-TRg-7	PRE4g3-CDC42-TRg-7	PRE4g3	CDC42-TRg-7	0.461985810950665	0.500069629145508	0.486090437471232	0.482715292522468	0.0192649423732162	-0.00747515802983306
PRE4g3-COG4-NRg-1	PRE4g3-COG4-NRg-1	PRE4g3	COG4-NRg-1	0.580514697238298	0.491532690255032	0.557397119369369	0.543148168954233	0.0461705948915783	-0.00712356399364378
PRE4g3-ATP3-NRg-3	PRE4g3-ATP3-NRg-3	PRE4g3	ATP3-NRg-3	0.669801553519233	0.732196955146665	0.727808615426787	0.709935708030895	0.0348263858324222	0.0502015521874465
PRE4g3-ATP3-NRg-2	PRE4g3-ATP3-NRg-2	PRE4g3	ATP3-NRg-2	0.679324200107115	0.667017438314564	0.661516688736328	0.669286109052669	0.00911795018047523	0.0235824790002601
PRE4g3-SMP3-TRg-5	PRE4g3-SMP3-TRg-5	PRE4g3	SMP3-TRg-5	0.660021935477481	0.642417699430413	0.657429606708925	0.653289747205607	0.00950426794817133	-0.0323025324311148
PRE4g3-CFT2-NRg-2	PRE4g3-CFT2-NRg-2	PRE4g3	CFT2-NRg-2	0.500274739892055	0.509041690644998	0.510842470256268	0.506719633597774	0.00565360000005299	0.0388294223007414
PRE4g3-FAS2-TRg-5	PRE4g3-FAS2-TRg-5	PRE4g3	FAS2-TRg-5	0.538039470012922	0.52544501547054	0.501085850418177	0.521523445300546	0.0187863390456182	-0.0103739276247802
PRE4g3-DBP2-NRg-3	PRE4g3-DBP2-NRg-3	PRE4g3	DBP2-NRg-3	0.674640477330262	0.72583231231368	0.685324263799899	0.69526568448128	0.0270050898186902	0.0228275970998328
PRE4g3-DBP2-NRg-2	PRE4g3-DBP2-NRg-2	PRE4g3	DBP2-NRg-2	0.673721533120074	0.596469973573562	0.695669248901258	0.655286918531631	0.0521056649286176	0.0365582544673919
PRE4g3-MPS2-NRg-4	PRE4g3-MPS2-NRg-4	PRE4g3	MPS2-NRg-4	0.416347508526934	0.45021472283214	0.463160199778436	0.44324081037917	0.024172993334057	-0.0791283004150693
PRE4g3-ARC35-TRg-2	PRE4g3-ARC35-TRg-2	PRE4g3	ARC35-TRg-2	0.307572729151703	0.349786649837133	0.415420080121408	0.357593153036748	0.0543458268586457	-0.0440864543188696
PRE4g3-ARC35-TRg-5	PRE4g3-ARC35-TRg-5	PRE4g3	ARC35-TRg-5	-0.092016891174477	-0.148041577046106	-0.0863797499091892	-0.108812739376591	0.0340898902768412	-0.121623767869921
PRE4g3-MRD1-TRg-1	PRE4g3-MRD1-TRg-1	PRE4g3	MRD1-TRg-1	0.615149498773854	0.485986890406381	0.535203209135554	0.54544653277193	0.0651877220756483	0.00962322773286683
PRE4g3-RLP7-TRg-1	PRE4g3-RLP7-TRg-1	PRE4g3	RLP7-TRg-1	0.629377013352881	0.573488623012831	0.608472242265734	0.603779292877149	0.0282381988478961	0.0231585423853726
PRE4g3-SPC34-TRg-1	PRE4g3-SPC34-TRg-1	PRE4g3	SPC34-TRg-1	0.467026083637367	0.494578061857647	0.504592395920012	0.488732180471676	0.0194534753068298	-0.0299860852662777
PRE4g3-CDC45-TRg-2	PRE4g3-CDC45-TRg-2	PRE4g3	CDC45-TRg-2	0.648466130630534	0.616662694116933	0.640891228921748	0.635340017889738	0.0166125434976129	0.00232461345982549
PRE4g3-GCD6-TRg-3	PRE4g3-GCD6-TRg-3	PRE4g3	GCD6-TRg-3	0.560566694355179	0.613367208934611	0.591959004151334	0.588630969147041	0.0265571167054248	0.0214001509883528
PRE4g3-GCD6-TRg-4	PRE4g3-GCD6-TRg-4	PRE4g3	GCD6-TRg-4	0.581998117365663	0.554748194285007	0.632103299018493	0.589616536889721	0.0392362497458095	0.00379789669481256
PRE4g3-YPT6-NRg-2	PRE4g3-YPT6-NRg-2	PRE4g3	YPT6-NRg-2	0.348512744454419	0.296401890313773	0.284255420548916	0.309723351772369	0.0341371779797163	0.0468378143505432
PRE4g3-RPS13-TRg-2	PRE4g3-RPS13-TRg-2	PRE4g3	RPS13-TRg-2	0.491573423496903	0.482043140284063	0.494438319679034	0.48935162782	0.00648940675877307	-0.040459429400923
PRE4g3-IPI3-TRg-3	PRE4g3-IPI3-TRg-3	PRE4g3	IPI3-TRg-3	0.688972243935863	0.707290547137916	0.69269743477109	0.696320075281623	0.00968156502080112	0.0207581520138113
PRE4g3-TIF5-NRg-9	PRE4g3-TIF5-NRg-9	PRE4g3	TIF5-NRg-9	0.359893822891753	0.372893434138374	0.388965957809333	0.37391773827982	0.0145631094343595	-0.0225833901992796
PRE4g3-TIF5-NRg-7	PRE4g3-TIF5-NRg-7	PRE4g3	TIF5-NRg-7	0.676632024911379	0.615375371374606	0.684571106716716	0.6588595010009	0.0378669962103579	0.0731050923461191
PRE4g3-TIF5-NRg-6	PRE4g3-TIF5-NRg-6	PRE4g3	TIF5-NRg-6	0.497548148359606	0.513900947278377	0.530531381137638	0.51399349225854	0.0164918111362116	0.0468075707441089
PRE4g3-NAB3-TRg-3	PRE4g3-NAB3-TRg-3	PRE4g3	NAB3-TRg-3	0.382005537609712	0.424104405100626	0.40079405525163	0.402301332653989	0.0210898690105019	0.0338886551539163
PRE4g3-GCD2-TRg-1	PRE4g3-GCD2-TRg-1	PRE4g3	GCD2-TRg-1	0.54070000633393	0.581784969755574	0.5321053875169	0.551530121202135	0.0265515303494199	0.0587653926880279
PRE4g3-UBA1-TRg-2	PRE4g3-UBA1-TRg-2	PRE4g3	UBA1-TRg-2	0.616944701331704	0.663446158041467	0.663712281185134	0.648034380186102	0.0269247804788465	0.0995606703398936
PRE4g3-SLD3-TRg-6	PRE4g3-SLD3-TRg-6	PRE4g3	SLD3-TRg-6	0.455800365573476	0.416651820339675	0.485461022116662	0.452637736009938	0.0345134500103025	0.0284899035387957
PRE4g3-LCB1-TRg-5	PRE4g3-LCB1-TRg-5	PRE4g3	LCB1-TRg-5	0.63377700404603	0.636058498947801	0.674934013484814	0.648256505492882	0.0231315451114148	-0.0240043314961651
PRE4g3-TOA2-TRg-6	PRE4g3-TOA2-TRg-6	PRE4g3	TOA2-TRg-6	0.544640618413188	0.521814548634449	0.505298706391533	0.523917957813057	0.0197551197923322	0.0622137632895166
PRE4g3-TOA2-TRg-1	PRE4g3-TOA2-TRg-1	PRE4g3	TOA2-TRg-1	0.628258524266123	0.52234735702935	0.586980016226718	0.579195299174064	0.0533830047960614	0.0206348651590215
PRE4g3-TOA2-TRg-3	PRE4g3-TOA2-TRg-3	PRE4g3	TOA2-TRg-3	0.526567222579168	0.50814855119294	0.580432524716359	0.538382766162822	0.0375625945551758	0.0125483950151247
PRE4g3-LSM2-TRg-1	PRE4g3-LSM2-TRg-1	PRE4g3	LSM2-TRg-1	0.617899513983167	0.621501626509003	0.560466620428416	0.599955920306862	0.0342461298153466	-0.0560306068158983
PRE4g3-YML6-TRg-13	PRE4g3-YML6-TRg-13	PRE4g3	YML6-TRg-13	0.658481211107938	0.612705788582444	0.605821379219933	0.625669459636772	0.0286235401203595	-0.0282794722675049
PRE4g3-YML6-TRg-12	PRE4g3-YML6-TRg-12	PRE4g3	YML6-TRg-12	0.562400861755212	0.675254171960098	0.596514565131523	0.611389866282278	0.057878522305725	-0.0654202117920134
PRE4g3-UTP15-NRg-1	PRE4g3-UTP15-NRg-1	PRE4g3	UTP15-NRg-1	0.533995500340831	0.55293806555242	0.535796237330024	0.540909934407758	0.0104555065659653	0.0294065845637022
PRE4g3-TIF6-NRg-8	PRE4g3-TIF6-NRg-8	PRE4g3	TIF6-NRg-8	0.614088209366873	0.59954727651154	0.616512756014333	0.610049413964249	0.00917555311238081	-0.00661147025806519
PRE4g3-SUP35-NRg-1	PRE4g3-SUP35-NRg-1	PRE4g3	SUP35-NRg-1	0.530465485895494	0.557891542949009	0.592450798096958	0.560269275647153	0.0310609874563919	0.0482443521082513
PRE4g3-MPP10-NRg-1	PRE4g3-MPP10-NRg-1	PRE4g3	MPP10-NRg-1	0.630638182753719	0.562487770406724	0.558715583766135	0.583947178975526	0.0404795593278174	-0.0286016569169282
PRE4g3-SWI3-TRg-7	PRE4g3-SWI3-TRg-7	PRE4g3	SWI3-TRg-7	0.520056110992519	0.549484156034876	0.527700311992428	0.532413526339941	0.0152696840461078	-0.0963139943723379
PRE4g3-SSN3-NRg-2	PRE4g3-SSN3-NRg-2	PRE4g3	SSN3-NRg-2	0.595735915189081	0.670548787357211	0.649138564567909	0.6384744223714	0.038529656202745	-0.0281999264778687
PRE4g3-SEC13-NRg-7	PRE4g3-SEC13-NRg-7	PRE4g3	SEC13-NRg-7	0.353745174731447	0.403376811536506	0.412887564404968	0.39000318355764	0.0317584005904182	0.00564873947778832
PRE4g3-RPS15-NRg-3	PRE4g3-RPS15-NRg-3	PRE4g3	RPS15-NRg-3	0.374025487622047	0.363172069987499	0.338814506317046	0.35867068797553	0.0180319197848852	-0.0369937418976584
PRE4g3-RPL3-TRg-2	PRE4g3-RPL3-TRg-2	PRE4g3	RPL3-TRg-2	0.551454494112344	0.644300778311444	0.609089456276575	0.601614909566788	0.0468722706808895	-0.00490633925609274
PRE4g3-FBA1-NRg-2	PRE4g3-FBA1-NRg-2	PRE4g3	FBA1-NRg-2	0.556311838262159	0.642041469220427	0.666533649951285	0.621628985811291	0.0578767142485169	-0.0538263814987548
PRE4g3-FBA1-NRg-1	PRE4g3-FBA1-NRg-1	PRE4g3	FBA1-NRg-1	0.60028057830634	0.615076232049906	0.603419976650574	0.606258929002273	0.00779567702424129	-0.0810755850152788
PRE4g3-FBA1-NRg-5	PRE4g3-FBA1-NRg-5	PRE4g3	FBA1-NRg-5	0.609020158253668	0.58864685390507	0.627299539058207	0.608322183738982	0.0193357930715094	-0.0755200435939622
PRE4g3-DAM1-TRg-2	PRE4g3-DAM1-TRg-2	PRE4g3	DAM1-TRg-2	0.109669891430218	0.194105557236192	0.194612819669402	0.166129422778604	0.0488960462497078	-0.0352814432646215
PRE4g3-NHP2-TRg-2	PRE4g3-NHP2-TRg-2	PRE4g3	NHP2-TRg-2	0.742116929296237	0.659678633599137	0.68914858618258	0.696981383025985	0.0417735882963523	0.0335907966598378
PRE4g3-HCA4-NRg-6	PRE4g3-HCA4-NRg-6	PRE4g3	HCA4-NRg-6	0.587402029072017	0.539570360513927	0.547387001688566	0.558119797091503	0.0256585619654284	-0.0143546676833209
PRE4g3-PRE3-TRg-4	PRE4g3-PRE3-TRg-4	PRE4g3	PRE3-TRg-4	0.334510537200281	0.26627699744007	0.268062124507334	0.289616553049228	0.0388895748161096	-0.0344396853349906
PRE4g3-DBP5-NRg-4	PRE4g3-DBP5-NRg-4	PRE4g3	DBP5-NRg-4	0.603283030380975	0.613355264862315	0.582461781069417	0.599700025437569	0.0157553254023479	0.0381040036521094
PRE4g3-SPT6-NRg-4	PRE4g3-SPT6-NRg-4	PRE4g3	SPT6-NRg-4	0.512358047188523	0.45230255979661	0.51795530204405	0.494205303009728	0.0363965964352137	-0.0928508329436962
PRE4g3-SPT6-NRg-2	PRE4g3-SPT6-NRg-2	PRE4g3	SPT6-NRg-2	0.438829413194947	0.509450790983819	0.600702663901596	0.516327622693454	0.0811554399554112	-0.114150607401768
PRE4g3-RPL18A-TRg-4	PRE4g3-RPL18A-TRg-4	PRE4g3	RPL18A-TRg-4	0.451355171134319	0.480784607666535	0.575191875276606	0.502443884692487	0.0646971833557787	-0.0383075462712255
PRE4g3-KSH1-TRg-1	PRE4g3-KSH1-TRg-1	PRE4g3	KSH1-TRg-1	0.587396266910222	0.554755506578421	0.625740830039607	0.589297534509417	0.035530833800871	-0.011640716110666
PRE4g3-KSH1-TRg-3	PRE4g3-KSH1-TRg-3	PRE4g3	KSH1-TRg-3	0.592412150716583	0.602846396700439	0.642450032829199	0.61256952674874	0.0263979517203735	-0.00774848792119509
PRE4g3-IPI3-NRg-1	PRE4g3-IPI3-NRg-1	PRE4g3	IPI3-NRg-1	0.599326393374764	0.57266963499813	0.596940214970167	0.589645414447687	0.0147497890759377	0.0261711854968029
PRE4g3-PGA2-TRg-8	PRE4g3-PGA2-TRg-8	PRE4g3	PGA2-TRg-8	0.761953720647753	0.729253929810038	0.789967362499663	0.760391670985818	0.0303868429850683	0.0478867270291288
PRE4g3-RPL18A-TRg-2	PRE4g3-RPL18A-TRg-2	PRE4g3	RPL18A-TRg-2	0.575378030024015	0.600460291728484	0.592166008185849	0.589334776646116	0.0127785706194613	-0.0122864769818891
PRE4g3-RPL33A-NRg-6	PRE4g3-RPL33A-NRg-6	PRE4g3	RPL33A-NRg-6	0.535391457118823	0.460461806765103	0.435488543658516	0.477113935847481	0.0519915193247561	-0.0168058643770543
PRE4g3-TAF12-NRg-2	PRE4g3-TAF12-NRg-2	PRE4g3	TAF12-NRg-2	0.567269053237808	0.51906878826075	0.605041155402139	0.563792998966899	0.0430914631098108	-0.0308687417392167
PRE4g3-USE1-TRg-5	PRE4g3-USE1-TRg-5	PRE4g3	USE1-TRg-5	0.680888942494518	0.706659834673311	0.692255350377388	0.693268042515073	0.0129152576415277	-0.02505429250946
PRE4g3-YNL114C-TRg-1	PRE4g3-YNL114C-TRg-1	PRE4g3	YNL114C-TRg-1	0.720323895563716	0.693685773774075	0.741024475792937	0.718344715043576	0.0237313304274358	0.0808802129158054
PRE4g3-SMC5-TRg-7	PRE4g3-SMC5-TRg-7	PRE4g3	SMC5-TRg-7	0.63200354956133	0.555623265520556	0.582055891978676	0.589894235686854	0.0387887441354185	-0.0200980407612485
PRE4g3-SMC5-TRg-6	PRE4g3-SMC5-TRg-6	PRE4g3	SMC5-TRg-6	0.688884269242031	0.726669154270947	0.676848875708175	0.697467433073718	0.0259955393296472	0.0121446391443286
PRE4g3-RSC58-TRg-1	PRE4g3-RSC58-TRg-1	PRE4g3	RSC58-TRg-1	0.637850463776701	0.6946879299717	0.689976757878954	0.674171717209118	0.0315432064603184	0.0970338214345158
PRE4g3-CTF13-TRg-2	PRE4g3-CTF13-TRg-2	PRE4g3	CTF13-TRg-2	0.423586019422457	0.443468040254821	0.442757826922422	0.4366039621999	0.0112794603754774	-0.00832564668395386
PRE4g3-NAB2-NRg-2	PRE4g3-NAB2-NRg-2	PRE4g3	NAB2-NRg-2	0.583802430667351	0.534021348796692	0.589842279095497	0.569222019519847	0.0306338922890761	0.0792057028887791
PRE4g3-MCM7-TRg-4	PRE4g3-MCM7-TRg-4	PRE4g3	MCM7-TRg-4	0.352534186215239	0.392489853398899	0.340287800970868	0.361770613528335	0.0272992172334173	-0.123079722062993
PRE4g3-BCP1-NRg-5	PRE4g3-BCP1-NRg-5	PRE4g3	BCP1-NRg-5	0.496768410180937	0.448243984791375	0.478328272122114	0.474446889031475	0.0244939546800638	0.0321532213323296
PRE4g3-STU2-TRg-3	PRE4g3-STU2-TRg-3	PRE4g3	STU2-TRg-3	0.413616111719782	0.374140310943106	0.454288297114189	0.414014906592359	0.0400754812801151	-0.0140808559261789
PRE4g3-SEC21-NRg-6	PRE4g3-SEC21-NRg-6	PRE4g3	SEC21-NRg-6	0.542381422208416	0.460961001443277	0.580915301971555	0.528085908541083	0.0612415695183167	0.08701462004191
PRE4g3-SEC21-NRg-3	PRE4g3-SEC21-NRg-3	PRE4g3	SEC21-NRg-3	0.435184482255559	0.461722823263269	0.464175106678509	0.453694137399112	0.0160766577259429	0.0583978067744849
PRE4g3-RPL1B-TRg-3	PRE4g3-RPL1B-TRg-3	PRE4g3	RPL1B-TRg-3	0.54621298338711	0.570309103129324	0.610442949058156	0.575655011858197	0.0324469748609792	-0.00934036056708176
PRE4g3-SEC20-NRg-2	PRE4g3-SEC20-NRg-2	PRE4g3	SEC20-NRg-2	0.640812063668283	0.732782850707141	0.663774989569489	0.679123301314971	0.0478678850819018	0.00464324567234409
PRE4g3-VMA3-NRg-2	PRE4g3-VMA3-NRg-2	PRE4g3	VMA3-NRg-2	0.571788553668353	0.524763796424971	0.600480505999339	0.565677618697554	0.0382264655946017	-0.0393252204198323
PRE4g3-SEC23-NRg-5	PRE4g3-SEC23-NRg-5	PRE4g3	SEC23-NRg-5	0.532375560115052	0.493468716694162	0.546212138654049	0.524018805154421	0.0273467302453822	-0.0813417169516074
PRE4g3-CDC28-TRg-4	PRE4g3-CDC28-TRg-4	PRE4g3	CDC28-TRg-4	0.49791332058308	0.508814391363232	0.494944400968843	0.500557370971718	0.00730324655398897	-0.115626270061434
PRE4g3-RPN12-NRg-11	PRE4g3-RPN12-NRg-11	PRE4g3	RPN12-NRg-11	0.689829924999652	0.619753068433968	0.634597842102152	0.648060278511924	0.0369272169557528	0.0736868863180317
PRE4g3-PUP3-TRg-3	PRE4g3-PUP3-TRg-3	PRE4g3	PUP3-TRg-3	0.546452304347012	0.51848860322831	0.540102813009977	0.535014573528433	0.0146598015276528	0.0903376536561514
PRE4g3-SEC31-TRg-2	PRE4g3-SEC31-TRg-2	PRE4g3	SEC31-TRg-2	0.474346709200047	0.470336206300949	0.502695420741938	0.482459445414311	0.017639219270454	-0.029251250065355
PRE4g3-SED5-TRg-6	PRE4g3-SED5-TRg-6	PRE4g3	SED5-TRg-6	0.607770898952955	0.598936847242076	0.604395557853121	0.603701101349384	0.00445778193548174	0.0796504977801109
PRE4g3-SED5-TRg-5	PRE4g3-SED5-TRg-5	PRE4g3	SED5-TRg-5	0.61807651293451	0.652659507399903	0.697435898897842	0.656057306410752	0.0397886518206869	0.0667258056041226
PRE4g3-RPL33A-TRg-1	PRE4g3-RPL33A-TRg-1	PRE4g3	RPL33A-TRg-1	0.52274189102281	0.705061015587855	0.61065908398941	0.612820663533358	0.0911787810575177	-0.0292707269663549
PRE4g3-RPL33A-TRg-2	PRE4g3-RPL33A-TRg-2	PRE4g3	RPL33A-TRg-2	0.593191907294149	0.584012481895383	0.571789702466964	0.582998030552165	0.010737105127175	-0.049641482874999
PRE4g3-MRPL11-TRg-2	PRE4g3-MRPL11-TRg-2	PRE4g3	MRPL11-TRg-2	0.719021255352781	0.676858796752979	0.677672934573567	0.691184328893109	0.0241109220300392	0.0444995772667355
PRE4g3-RTP1-NRg-2	PRE4g3-RTP1-NRg-2	PRE4g3	RTP1-NRg-2	0.5935498465389	0.566797554691589	0.637016369297037	0.599121256842509	0.035439398142843	-0.00889460841623235
PRE4g3-NUG1-TRg-2	PRE4g3-NUG1-TRg-2	PRE4g3	NUG1-TRg-2	0.641579789350668	0.645168875242751	0.645644001288997	0.644130888627472	0.0022220523913801	0.0547446963053577
PRE4g3-VPH2-TRg-4	PRE4g3-VPH2-TRg-4	PRE4g3	VPH2-TRg-4	0.687418790804792	0.667838617766157	0.607449680570555	0.654235696380501	0.0416838607926629	0.00944500341161481
PRE4g3-COP1-NRg-3	PRE4g3-COP1-NRg-3	PRE4g3	COP1-NRg-3	0.519681100958942	0.502560172644913	0.605024679497846	0.542421984367234	0.0548871990977477	0.077346079490235
PRE4g3-CRM1-NRg-1	PRE4g3-CRM1-NRg-1	PRE4g3	CRM1-NRg-1	0.474934576432178	0.446167948026864	0.567686117703526	0.496262880720856	0.0635046361556721	-0.0271673252472908
PRE4g3-RPL5-NRg-4	PRE4g3-RPL5-NRg-4	PRE4g3	RPL5-NRg-4	0.304059454199271	0.245351236972121	0.346316996755439	0.29857589597561	0.050705751352779	-0.0132101621149284
PRE4g3-SNU13-NRg-4	PRE4g3-SNU13-NRg-4	PRE4g3	SNU13-NRg-4	0.457204214187473	0.439567868382741	0.55659278888556	0.484454957151925	0.0630924737885491	-0.00171404964335325
PRE4g3-PFS2-TRg-3	PRE4g3-PFS2-TRg-3	PRE4g3	PFS2-TRg-3	0.286216964254996	0.349552341690676	0.306278112638776	0.314015806194816	0.032368911549593	-0.0740181669884704
PRE4g3-MPP10-TRg-2	PRE4g3-MPP10-TRg-2	PRE4g3	MPP10-TRg-2	0.577939575994731	0.486069215374962	0.563850405884755	0.54261973241815	0.0494782468564302	0.00143669902352983
PRE4g3-TSR4-NRg-2	PRE4g3-TSR4-NRg-2	PRE4g3	TSR4-NRg-2	0.63265419323162	0.621123763892343	0.696545858527901	0.650107938550622	0.0406275523388893	-0.0221242197476689
PRE4g3-RSC2-TRg-1	PRE4g3-RSC2-TRg-1	PRE4g3	RSC2-TRg-1	0.685426364459095	0.752571245128725	0.764692364797346	0.734229991461722	0.0426974928065327	0.0958599487028244
PRE4g3-SEC65-TRg-2	PRE4g3-SEC65-TRg-2	PRE4g3	SEC65-TRg-2	0.572524580830415	0.646950645516985	0.652769415201821	0.624081547183074	0.0447443304204918	0.0398951340497666
PRE4g3-SMI1-NRg-1	PRE4g3-SMI1-NRg-1	PRE4g3	SMI1-NRg-1	0.642282314566571	0.612057318326139	0.66793180114435	0.64075714467902	0.0279684476676853	0.00718149899993226
PRE4g3-RTT105-NRg-4	PRE4g3-RTT105-NRg-4	PRE4g3	RTT105-NRg-4	0.6935359943835	0.645958173244026	0.714929808661668	0.684807992096398	0.0353044634711927	0.0306322656917084
PRE4g3-VMA5-TRg-3	PRE4g3-VMA5-TRg-3	PRE4g3	VMA5-TRg-3	0.58941730855363	0.603578476457032	0.633559736862151	0.608851840624271	0.0225387393496944	-0.00895333851167635
PRE4g3-VMA5-TRg-5	PRE4g3-VMA5-TRg-5	PRE4g3	VMA5-TRg-5	0.594925836920664	0.572443444972506	0.657448150253529	0.608272477382233	0.0440459940140553	-0.086661824963514
PRE4g3-RRP1-TRg-3	PRE4g3-RRP1-TRg-3	PRE4g3	RRP1-TRg-3	0.66144107995131	0.635254119109949	0.664245904556063	0.653647034539107	0.01599034908168	0.0132115227998415
PRE4g3-CLC1-TRg-2	PRE4g3-CLC1-TRg-2	PRE4g3	CLC1-TRg-2	0.457575232967061	0.473334314469276	0.466486603312352	0.46579871691623	0.00790202842432502	0.0720504355759361
PRE4g3-GCD6-NRg-1	PRE4g3-GCD6-NRg-1	PRE4g3	GCD6-NRg-1	0.590261236271306	0.503048455069259	0.620496986244876	0.57126889252848	0.0609841881922003	0.0612905238630873
PRE4g3-GCD6-NRg-2	PRE4g3-GCD6-NRg-2	PRE4g3	GCD6-NRg-2	0.618238851539015	0.616352642734844	0.643823858348224	0.626138450874028	0.015345021148878	0.0208868697926308
PRE4g3-PXR1-TRg-1	PRE4g3-PXR1-TRg-1	PRE4g3	PXR1-TRg-1	0.677453799410791	0.662989531536919	0.670750035676704	0.670397788874805	0.00723856474992603	0.0239877021886787
PRE4g3-CDC14-NRg-1	PRE4g3-CDC14-NRg-1	PRE4g3	CDC14-NRg-1	0.55095488959917	0.546207812440203	0.595715936634713	0.564292879558029	0.0273164798687844	-0.0492815565302731
PRE4g3-PCF11-TRg-6	PRE4g3-PCF11-TRg-6	PRE4g3	PCF11-TRg-6	0.326289377966399	0.259104136958252	0.312354893626078	0.29924946951691	0.0354581197773032	-0.0060386757439343
PRE4g3-PCF11-TRg-5	PRE4g3-PCF11-TRg-5	PRE4g3	PCF11-TRg-5	0.307354762598944	0.14420313250406	0.309306738640376	0.253621544581127	0.0947641505460617	-0.0385976164563415
PRE4g3-PCF11-TRg-4	PRE4g3-PCF11-TRg-4	PRE4g3	PCF11-TRg-4	0.161512464939418	0.105946134549836	0.224152622143128	0.163870407210794	0.0591385098400537	-0.0640278085409524
PRE4g3-SEC31-NRg-1	PRE4g3-SEC31-NRg-1	PRE4g3	SEC31-NRg-1	0.095536208091723	0.167535641772934	0.115506215967975	0.126192688610877	0.037170285656212	-0.0537128923726334
PRE4g3-RRP5-NRg-1	PRE4g3-RRP5-NRg-1	PRE4g3	RRP5-NRg-1	0.641357043084357	0.639169755921246	0.724818019904708	0.668448272970104	0.0488298815622867	0.0599873871492979
PRE4g3-PRE10-TRg-5	PRE4g3-PRE10-TRg-5	PRE4g3	PRE10-TRg-5	0.420741304661527	0.370671168838496	0.434791869446538	0.408734780982187	0.0337043546112877	0.0157191178303908
PRE4g3-PRE10-TRg-1	PRE4g3-PRE10-TRg-1	PRE4g3	PRE10-TRg-1	0.498755818274204	0.499452890394742	0.524316950534203	0.507508553067716	0.0145606712217827	0.0620414996758544
PRE4g3-RPS5-TRg-2	PRE4g3-RPS5-TRg-2	PRE4g3	RPS5-TRg-2	0.37358208462172	0.364547697847938	0.363702612545791	0.36727746500515	0.00547628648576869	-0.0634813459886755
PRE4g3-NSP1-TRg-4	PRE4g3-NSP1-TRg-4	PRE4g3	NSP1-TRg-4	0.535594732092335	0.567895427614722	0.639814717684442	0.581101625797166	0.0533502961756565	0.0152984612599837
[truncated: 13,201 more rows]
