# Supplementary material for: Improved discovery of genetic interactions using CRISPRiSeq across multiple environments
Source: Genome Res. 2019 Apr;29(4):668–81. doi: 10.1101/gr.246603.118 (PMC6442382; doi:10.1101/gr.246603.118)
Supplement: Supplemental Material [file supp_gr.246603.118_Supplemental_CRISPRiSeq-master.zip › CRISPRiSeq-master/final_fitness_GI_estimates/ypd24_sig.txt]

strain	gi_score_method1	zscore_method1	gi_score_method2	qval_method2
1	PRE7g7-RPL15A-NRg-4	-0.00259987943283585	-0.0782850037511959	-0.00137423312372864	0.975904549600688
2	PRE7g7-RPL15A-NRg-5	-0.0213139995128217	-0.317815327730794	-0.021023008278185	0.841954805275872
3	PRE7g7-KRE33-TRg-1	-0.00189691841208472	-0.0692874938321682	-0.00147508440525583	0.798111614821478
4	PRE7g7-PMI40-NRg-1	0.0426957514279835	0.501473867549181	0.0419739163898249	0.584154310885177
5	PRE7g7-NOP19-NRg-3	0.0105044365225171	0.089442948880338	0.0109157664779373	0.958614091961324
6	PRE7g7-SRP14-NRg-4	0.0286604312871777	0.321829579379843	0.0290264961395257	0.843898691494388
7	PRE7g7-SEC27-TRg-2	0.013334219142053	0.125662591842562	0.0156635882022975	0.964344030914076
8	PRE7g7-GPI14-TRg-3	-0.024775338132042	-0.362118536074082	-0.0254434578370773	0.376651513895156
9	PRE7g7-PAH1-TRg-7	0.193092405087943	2.42646734961755	0.19393934562343	0.377787894126485
10	PRE7g7-PAH1-TRg-6	0.166952132548734	2.09188640627263	0.16766279462676	0.234110770426827
11	PRE7g7-PAH1-TRg-5	0.191729285472075	2.40902017701118	0.19258680977164	0.523064444860926
12	PRE7g7-PAH1-TRg-3	0.137781807292787	1.71852247415702	0.138606589534304	0.283883071106147
13	PRE7g7-COG3-TRg-1	-0.0239465411055378	-0.351510395299983	-0.0233557828527935	0.472768940407038
14	PRE7g7-HTS1-NRg-5	0.00684806650725278	0.042643447188447	0.00701434324733304	0.980322739230261
15	PRE7g7-MSN5-TRg-7	NA	NA	NA	NA
16	PRE7g7-ERG26-TRg-1	0.0544727687735811	0.65221313652081	0.0541692394764545	0.724797434240625
17	PRE7g7-SMD2-TRg-5	-0.00715523442401844	-0.136591012915206	-0.00704290613594505	0.922799141687826
18	PRE7g7-SMD2-TRg-4	0.0035937436015121	0.000989924788537287	0.00297985450717238	0.994094879261678
19	PRE7g7-SMD2-TRg-1	0.0533287009855004	0.637569705423738	0.0532592983925711	0.686350300618265
20	PRE7g7-PRE7-TRg-4	0.0402519388801874	0.470194426741006	0.0414318118225297	0.691041736998277
21	PRE7g7-PRE7-TRg-7	-0.00582296861600085	-0.119538751881428	-0.00615747846960206	0.889854250093321
22	PRE7g7-SEC6-TRg-3	-0.0639987759992711	-0.864156715789455	-0.0629439228545022	0.301841692579328
23	PRE7g7-ESF2-NRg-1	0.0449414342347193	0.530217357916549	0.0448527149817095	0.707422393866412
24	PRE7g7-ESF2-NRg-3	0.00670465818503563	0.0408079004603494	0.00736987845901845	0.97832187882919
25	PRE7g7-AFG2-TRg-2	-0.0164499008374395	-0.255557571202392	-0.0166599845728481	0.806594288416797
26	PRE7g7-RRP36-TRg-3	0.00117097247313624	-0.0300201975590759	0.00223660915748758	0.989690434683366
27	PRE7g7-RRP36-TRg-5	0.0347106489784382	0.399268999322681	0.0349109238586012	0.310834529820912
28	PRE7g7-GCR1-NRg-2	-0.011474886593894	-0.191880157117932	-0.0118068026202828	0.763458956194705
29	PRE7g7-PRE4-NRg-4	-0.0338029150561102	-0.477666497513391	-0.0328803263493653	0.299205576428825
30	PRE7g7-PRE4-NRg-9	0.0243676101495893	0.266883857460878	0.024082856598139	0.396999261082667
31	PRE7g7-DSN1-NRg-2	-0.0387561728014607	-0.541065440526861	-0.0388367651789273	0.592393799840069
32	PRE7g7-GPI11-TRg-3	-0.0681710977362592	-0.917560112429872	-0.0677795908371047	0.27092142694212
33	PRE7g7-POP3-TRg-1	-0.00757266467913797	-0.141933887911215	-0.00792882124436152	0.860731777707735
34	PRE7g7-MNE1-TRg-5	-0.176581041145359	-2.30514706583213	-0.176017608439011	0.376632641999407
35	PRE7g7-RRP12-NRg-1	0.0700558647477683	0.851668094132958	0.0702692145330804	0.571979576508341
36	PRE7g7-RSC6-TRg-2	0.0697707930595591	0.848019335145503	0.0705331946340881	0.437832053778763
37	PRE7g7-CDC25-TRg-1	-0.0263667764511713	-0.382488061039473	-0.025172008451465	0.840647937681567
38	PRE7g7-CDC25-TRg-9	-0.193805236505753	-2.52560718243549	-0.19280545827119	0.271491050411005
39	PRE7g7-YPP1-NRg-3	0.0597842834522839	0.72019756893731	0.0595985707001159	0.563230561896985
40	PRE7g7-NFS1-NRg-9	-0.0229255522185177	-0.338442305652047	-0.0227302463870264	0.611920051835247
41	PRE7g7-NFS1-NRg-8	0.0571414475620259	0.68637074008761	0.0572171112165335	0.45676265172097
42	PRE7g7-UBA2-TRg-1	-0.00388432024720975	-0.0947251314774593	-0.0042810132645638	0.874671451204213
43	PRE7g7-ARP2-NRg-3	-0.0637577552992788	-0.861071784940011	-0.0618269976086436	0.689107001652894
44	PRE7g7-MAK16-TRg-1	0.0697432310032337	0.847666556160813	0.0698689199116448	0.35726767988804
45	PRE7g7-CEP3-NRg-1	-0.0466857009656618	-0.642558988823996	-0.0457223502691456	0.632881097167172
46	PRE7g7-GUK1-TRg-5	0.0574170140179138	0.689897837390322	0.0574867467453173	0.563926621704404
47	PRE7g7-GUK1-TRg-2	0.00254356777693254	-0.0124517414197557	0.00302218807584805	0.974744817843316
48	PRE7g7-GPI12-NRg-6	-0.0777974330789234	-1.04077184846178	-0.0772634961835392	0.463788898839536
49	PRE7g7-RPS5-NRg-5	-0.172129349768374	-2.2481678932486	-0.171348640209778	0.470625329824517
50	PRE7g7-RPS5-NRg-2	-0.0309486138286901	-0.441133030013068	-0.0308387049066881	0.546975946727453
51	PRE7g7-RPC19-NRg-1	0.0678267845646896	0.82313710811025	0.0675179677387799	0.465898753547101
52	PRE7g7-TIM54-TRg-1	0.0225531429383961	0.243659686776397	0.0220288759965153	0.833879460322541
53	PRE7g7-TEN1-TRg-2	0.0694740669292354	0.84422140578383	0.070068593223186	0.603146546410347
54	PRE7g7-SAH1-NRg-4	0.0733089832474449	0.893306200805411	0.0733007589900964	0.484034541954132
55	PRE7g7-SAH1-NRg-5	0.106677686538825	1.3204070356831	0.107167710107378	0.463788898839536
56	PRE7g7-SAH1-NRg-3	0.11266832754483	1.39708390720476	0.112710068520568	0.325512102419113
57	PRE7g7-ATP15-NRg-5	0.0901878156298047	1.10934586345927	0.0910614002175642	0.373589901543738
58	PRE7g7-SCD5-TRg-5	0.0383318520371698	0.445618383538802	0.0384616955736132	0.580244960128346
59	PRE7g7-ARB1-NRg-2	0.0086072682881938	0.0651602511168851	0.00879716881350249	0.961096188829792
60	PRE7g7-ARB1-NRg-4	-0.0241681896788138	-0.354347373706635	-0.0244061462572617	0.548335714522582
61	PRE7g7-PUP2-TRg-1	0.0313004194131686	0.355619958431497	0.0319831509471292	0.651943304877515
62	PRE7g7-CCT8-TRg-2	NA	NA	NA	NA
63	PRE7g7-MCM4-TRg-1	0.0588846195391562	0.708682371446689	0.0596164010804428	0.760384858177923
64	PRE7g7-LSM4-TRg-1	-0.0549238612384332	-0.748002856379551	-0.0554783956283698	0.365709730553159
65	PRE7g7-NOP53-NRg-1	-0.023642551757932	-0.347619500798551	-0.0228675990735991	0.387847143270843
66	PRE7g7-ATP3-TRg-4	-0.020921763776074	-0.31279492855103	-0.0203532101519347	0.780825066537748
67	PRE7g7-AFG2-NRg-3	-0.0171281939786312	-0.264239345988936	-0.0176975506298622	0.754931465980198
68	PRE7g7-PRO3-NRg-3	-0.0775907352220043	-1.03812623090551	-0.0782238595581601	0.616291350610058
69	PRE7g7-NRD1-NRg-10	0.109354698313101	1.35467129683184	0.109652959394805	0.416378408177685
70	PRE7g7-SEC61-TRg-2	-0.0067704006753595	-0.131665355064312	-0.00690482919146903	0.80515368507659
71	PRE7g7-RHO3-TRg-4	0.0275299475507708	0.307360016585661	0.0270268525749224	0.726557552274354
72	PRE7g7-SNF2-TRg-6	-0.016386485190916	-0.254745886213078	-0.0168908629749473	0.838269042035837
73	PRE7g7-SMD2-NRg-3	0.0257607258713791	0.284714963532398	0.0261054452931361	0.918729173228079
74	PRE7g7-RSC4-TRg-2	0.0635662350123258	0.768604444525375	0.0632236812403996	0.550560037133167
75	PRE7g7-RSC4-TRg-1	0.195511216733851	2.45742679279273	0.195724301625948	0.34401856313547
76	PRE7g7-TIF34-TRg-2	-0.00934094536523356	-0.164566896773883	-0.00750670893774874	0.921464722204066
77	PRE7g7-BET1-NRg-1	0.0821687188523058	1.00670588675033	0.0830225793762494	0.315657458910862
78	PRE7g7-CDC8-NRg-2	-0.0314577560031417	-0.447649766545527	-0.0313217757870946	0.263535177341192
79	PRE7g7-PRP42-TRg-2	0.0689174268957745	0.837096723085149	0.0691258512571542	0.685900472078454
80	PRE7g7-RRB1-TRg-2	-0.0424250969395893	-0.58802562800596	-0.0427527692123381	0.595108186331225
81	PRE7g7-SPC24-TRg-1	-0.0193454566177886	-0.292619074025053	-0.0190203358831532	0.832531285556474
82	PRE7g7-ILS1-NRg-1	0.044931420116421	0.530089182774458	0.0447930243593047	0.466970346643997
83	PRE7g7-GFA1-TRg-2	0.0157458106844024	0.156529621709661	0.0158367907230728	0.931773101372535
84	PRE7g7-SEC21-NRg-10	0.122102095502909	1.51783088786369	0.122531493657582	0.372369780545556
85	PRE7g7-RPC10-NRg-1	0.0187745966081231	0.195296396234612	0.01927781709049	0.876694945282759
86	PRE7g7-RPB10-TRg-3	0.0818317867988887	1.00239334394473	0.0825126109531965	0.609951434732636
87	PRE7g7-RPB10-TRg-2	-0.00520996593885725	-0.111692658705313	-0.00472594228455003	0.802799472279987
88	PRE7g7-YNL181W-TRg-1	0.0708594283590753	0.861953261233089	0.0710026743929629	0.450680393926808
89	PRE7g7-RAD3-NRg-1	0.0254319692263657	0.280507061405344	0.0250228771340802	0.776106867642212
90	PRE7g7-NOP10-TRg-1	0.0833518377857336	1.02184915077873	0.0838613128789457	0.193675357065904
91	PRE7g7-BFR2-TRg-3	0.0110394544980295	0.0962908812683774	0.011033602910275	0.853378103787983
92	PRE7g7-MCM2-TRg-6	-0.0478140932650681	-0.657001782388302	-0.0475914998401325	0.517522605437328
93	PRE7g7-MCM2-TRg-4	0.0166210981804563	0.167732814625437	0.0163016871277233	0.919514442372195
94	PRE7g7-MPP10-TRg-1	-0.0544842315560444	-0.742375841066859	-0.053552062892687	0.330201558941371
95	PRE7g7-RET2-TRg-4	0.122947359945279	1.52864980239795	0.124622677915153	0.303333093485135
96	PRE7g7-RET2-TRg-1	0.176869904893776	2.21882837377151	0.178331019436002	0.320511724458106
97	PRE7g7-RPS2-NRg-1	-0.105407221432471	-1.39416177655175	-0.104153372053294	0.46756075307322
98	PRE7g7-RPS2-NRg-2	-0.140798356726452	-1.84714861572669	-0.13984332537624	0.312072559093089
99	PRE7g7-ORC4-NRg-3	-0.0378910330104063	-0.52999213258862	-0.0376701564483654	0.454312593921717
100	PRE7g7-TIP20-TRg-7	0.0312593283861828	0.355094016150241	0.0313253107225209	0.794516396389536
101	PRE7g7-SMT3-TRg-1	-0.0596647764978768	-0.808683933726534	-0.0598122397348659	0.422576103784521
102	PRE7g7-MSS18-NRg-6	0.00323516593779483	-0.00359966978470165	0.00277866852563465	0.994242373181667
103	PRE7g7-YEF3-NRg-9	-0.066394891546723	-0.89482566153313	-0.0640867432287625	0.492691620179828
104	PRE7g7-ASK1-NRg-1	-0.101653514742358	-1.34611641958257	-0.101558476736719	0.300592592777924
105	PRE7g7-SMC1-TRg-1	-0.100012024719385	-1.3251062606581	-0.0992471038216492	0.615247068427079
106	PRE7g7-NIP1-NRg-1	-0.0107617563199428	-0.182752486416392	-0.0110041769726194	0.918754672623093
107	PRE7g7-RPP1-NRg-1	-0.0151458252781425	-0.238866129666418	-0.0148724004889339	0.904193310301443
108	PRE7g7-YDJ1-TRg-6	-0.030445491753089	-0.434693347396149	-0.0300702792953053	0.791067131164152
109	PRE7g7-SUB2-NRg-1	0.0227683366662204	0.246414046752919	0.0227998640773798	0.814280918735112
110	PRE7g7-TIM10-NRg-8	0.00890273272561271	0.0689420315114167	0.0088043795014241	0.963517682031772
111	PRE7g7-TIM10-NRg-4	-0.0315974574766682	-0.449437867672975	-0.03133111989923	0.548468581582826
112	PRE7g7-TIM10-NRg-7	-0.0124500776961786	-0.204362060604384	-0.0124353226902192	0.823383405914257
113	PRE7g7-SKI6-TRg-4	0.0723153255977765	0.880587935787735	0.0720227409266933	0.565746001960176
114	PRE7g7-TUB4-TRg-1	-0.0307588948312222	-0.438704732410277	-0.0302074452677524	0.809929061712722
115	PRE7g7-CDC37-NRg-2	0.0213256947256758	0.22794903263907	0.0223166236646484	0.805314276940958
116	PRE7g7-ISD11-TRg-3	0.0801314858874599	0.980630438372005	0.079646376315271	0.25847668075318
117	PRE7g7-YOS1-TRg-4	-0.0801796777153313	-1.07126325426224	-0.0804411689294863	0.498179569842687
118	PRE7g7-SSC1-TRg-6	-0.00855212937815741	-0.154470491057928	-0.00779301577586528	0.847774742531314
119	PRE7g7-MTR3-TRg-5	0.0650747868494927	0.787913068641934	0.0649835066195275	0.535268131755749
120	PRE7g7-MTR3-TRg-6	0.0191060314531619	0.199538577831767	0.0188568342125462	0.708099912483806
121	PRE7g7-TFA1-TRg-2	0.0215680526752934	0.231051079539635	0.021601563908396	0.808096118159455
122	PRE7g7-CDC3-NRg-3	-0.0515099711790326	-0.704306963200289	-0.0511202761529985	0.72988079098796
123	PRE7g7-ERG25-TA-18	0.125125883338565	1.55653368964248	0.125008380358483	0.23648178879926
124	PRE7g7-RPB11-TRg-4	-0.00906689086356693	-0.161059151643911	-0.00876405061403425	0.774224277310268
125	PRE7g7-RPB11-TRg-1	-0.0125906808323521	-0.206161702512004	-0.0116151567763125	0.924965594663546
126	PRE7g7-RPB11-TRg-2	0.0280751407355529	0.31433818599059	0.0290358367490614	0.469135795462273
127	PRE7g7-DED1-TRg-3	-0.00442682571389408	-0.101668899586256	-0.00429901748184678	0.879161908343018
128	PRE7g7-DED1-TRg-1	-0.0211698859282208	-0.315970754036611	-0.0207138133644137	0.507906341961783
129	PRE7g7-DED1-TRg-6	-0.0211450695785392	-0.315653118569177	-0.0209246993294566	0.802580425672026
130	PRE7g7-DED1-TRg-4	0.0821412557900855	1.0063543748351	0.0825139685127155	0.338964130521332
131	PRE7g7-RPL10-NRg-5	-0.011516215515368	-0.192409144316266	-0.0117034053118417	0.833467249206961
132	PRE7g7-RPL10-NRg-4	0.0180211605793966	0.185652834299164	0.0182860623210774	0.910823493579229
133	PRE7g7-EFB1-NRg-1	0.0290275010387052	0.326527867951824	0.0286801594961234	0.863951706631235
134	PRE7g7-EFB1-NRg-5	0.000247489353532915	-0.0418402676389319	0.000150307500185187	0.95969614803757
135	PRE7g7-EFB1-NRg-4	0.0898452055540453	1.10496064512709	0.0905424340969393	0.44850776485726
136	PRE7g7-RPT3-NRg-1	-0.144212436175993	-1.89084693299437	-0.143836223665468	0.304290596220128
137	PRE7g7-SAC6-TRg-8	-0.222095780892892	-2.88771040896431	-0.222232448879611	0.203259133577921
138	PRE7g7-SAC6-TRg-4	-0.144987925820412	-1.90077276893945	-0.145244955656093	0.458887229065244
139	PRE7g7-SAC6-TRg-5	-0.0793400203050832	-1.06051610661923	-0.0793270999666507	0.609735845705375
140	PRE7g7-SAC6-TRg-3	-0.112040935412231	-1.47906962431422	-0.112824289478436	0.562011986194394
141	PRE7g7-DIM1-TRg-5	0.0463664418781742	0.548456662839852	0.0469536148638824	0.582672742948875
142	PRE7g7-DIM1-TRg-7	-0.0499631692988945	-0.68450875981706	-0.0503257682041554	0.588790306053667
143	PRE7g7-RPC17-NRg-1	0.0387252930558454	0.450654209656591	0.0393681704023761	0.678339826663841
144	PRE7g7-RPC17-NRg-2	0.075099173345141	0.916219637945574	0.0753940221686268	0.152230709807946
145	PRE7g7-YDR341C-TRg-1	0.076154424711096	0.929726268259304	0.0779352839552744	0.314709205047762
146	PRE7g7-RAP1-NRg-8	-0.0993221291839927	-1.31627598168168	-0.0998351103651822	0.456071531053255
147	PRE7g7-RAP1-NRg-5	-0.0559334501640292	-0.760925032864507	-0.055095990387339	0.433139946611836
148	PRE7g7-RAP1-NRg-2	0.0180133603772262	0.185552996051627	0.0176209796755563	0.77839353582125
149	PRE7g7-SEC26-NRg-3	0.0371923538093605	0.431033440270577	0.0371875180805752	0.496501192796303
150	PRE7g7-SPP41-TRg-3	-0.00249860764752791	-0.0769887812496236	-0.00174838964449063	0.922120648264696
151	PRE7g7-TAP42-NRg-1	0.0211578650437398	0.225800906095278	0.0207658456827911	0.87327299282507
152	PRE7g7-PGA2-TRg-6	-0.0472737888580456	-0.650086186618447	-0.0472101646006552	0.639527872871226
153	PRE7g7-BRL1-TRg-1	-0.0251721081649957	-0.367196971722277	-0.0235356933995233	0.446778500780666
154	PRE7g7-FOL2-TRg-1	0.016767653042201	0.169608635308668	0.0166484989627622	0.906974461601731
155	PRE7g7-NAB3-NRg-5	0.0780839008191292	0.954422488829266	0.0779371692977419	0.418072638018268
156	PRE7g7-SNF4-TRg-4	0.0385076844349161	0.447868940392037	0.0395482237251032	0.686960670692624
157	PRE7g7-HRR25-TRg-2	-0.117790169644256	-1.55265662345421	-0.116707222045476	0.478711118070027
158	PRE7g7-TRS23-TRg-4	0.0633043193907434	0.765252070306079	0.0645452874275757	0.316109937855614
159	PRE7g7-CTR86-TRg-4	-0.0560916538622561	-0.76294995217298	-0.0562419397780795	0.595113151666197
160	PRE7g7-RPB5-TRg-5	0.0530303879418784	0.633751464454849	0.0546434619518775	0.63380964799215
161	PRE7g7-SPN1-NRg-2	-0.0250754710035271	-0.365960069827018	-0.0235167358623312	0.575432511943743
162	PRE7g7-SPN1-NRg-1	-0.00528894939037378	-0.112703602936189	-0.00449496769085245	0.942009076213921
163	PRE7g7-SEC61-NRg-1	-0.0404966633627218	-0.563342751254826	-0.0400889151642037	0.683973091338812
164	PRE7g7-SEC61-NRg-7	-0.0218404775858526	-0.324553954118903	-0.0219205682654292	0.646495636710484
165	PRE7g7-TUS1-TRg-3	0.0100608008465395	0.0837646590787529	0.0103176017954972	0.933282012460018
166	PRE7g7-OLE1-NRg-2	-0.0854326100664405	-1.13849786548234	-0.0844254900990745	0.624526707936041
167	PRE7g7-AFG2-TRg-1	0.162924192561381	2.04033101568962	0.163335277155819	0.319237245959097
168	PRE7g7-TOA2-NRg-1	0.11881135288275	1.47571121338414	0.1190481919656	0.350775780345092
169	PRE7g7-USO1-TRg-1	0.0381014171841951	0.442668945640931	0.0391806310581071	0.704613433649059
170	PRE7g7-UTP22-NRg-2	0.0497152040899721	0.591318955808701	0.0497734091124537	0.381097193492523
171	PRE7g7-RIB1-TRg-3	-0.065122656833107	-0.878541765104762	-0.0646520650379575	0.461265056654809
172	PRE7g7-RIB1-TRg-7	0.0526535149890003	0.628927700360347	0.053186868694473	0.532895485569807
173	PRE7g7-RIB1-TRg-4	-0.0820127850465699	-1.09472600811143	-0.0818955887446222	0.421959862521169
174	PRE7g7-COG1-TRg-1	0.0177185395456956	0.181779453454346	0.0189114240114137	0.865316376424104
175	PRE7g7-RPL32-NRg-2	-0.0484951299426318	-0.66571867291383	-0.0474922951712373	0.459372942219443
176	PRE7g7-GLC7-NRg-3	-0.0587547492159246	-0.797036090881419	-0.0585657220136639	0.60411446464602
177	PRE7g7-GLC7-NRg-4	0.0957347875347055	1.18034401735632	0.0965520588698206	0.310056552142906
178	PRE7g7-HSF1-TRg-2	0.0293791594862515	0.331028900408115	0.0292987122162948	0.776553876380768
179	PRE7g7-DAM1-NRg-5	-0.00952223881455361	-0.166887352048585	-0.00953844977414509	0.86133729366862
180	PRE7g7-SEC18-TRg-4	0.060371562386634	0.727714412519056	0.0610776763636483	0.44460212412393
181	PRE7g7-SEC18-TRg-5	0.0537568215400752	0.643049410304402	0.0545045266410502	0.570818498593175
182	PRE7g7-PAB1-NRg-3	0.112792508806594	1.39867335825751	0.113733678324765	0.336557913508684
183	PRE7g7-POP8-TRg-2	0.0300032081949926	0.339016376642366	0.0307713047850864	0.663584251032815
184	PRE7g7-PAB1-NRg-4	0.082670221732203	1.0131248445632	0.0839155034824197	0.690159171634025
185	PRE7g7-BIG1-TRg-4	-0.0580492547327985	-0.788006154053679	-0.0573406187995167	0.641118442865921
186	PRE7g7-BIG1-TRg-5	0.0867465524755571	1.0652996098971	0.0869272434651211	0.562011986194394
187	PRE7g7-BIG1-TRg-6	0.0808169665193093	0.989404209039654	0.081424390853235	0.471439762388072
188	PRE7g7-RPO41-NRg-1	0.126644447516922	1.57597046615514	0.126810790416495	0.257314906386077
189	PRE7g7-RVB2-NRg-2	-0.0621909857631869	-0.841018006671119	-0.0629033586907085	0.412701812441757
190	PRE7g7-PET117-NRg-8	0.027030484575561	0.300967168417728	0.0280648427984512	0.765768263395129
191	PRE7g7-VPS45-NRg-9	0.105128003381475	1.30057195355478	0.105721797065631	0.362328495426962
192	PRE7g7-YCG1-NRg-1	0.0649355516488159	0.786130935547515	0.0653083664913456	0.600077187124866
193	PRE7g7-NOC4-NRg-1	-0.0170810373178916	-0.263635766970715	-0.0166152904945009	0.724153282073855
194	PRE7g7-NMD3-NRg-2	-0.0485974658939642	-0.667028516148385	-0.0490967705753936	0.592308633920516
195	PRE7g7-DRS1-TRg-2	0.0412237221893916	0.482632712372217	0.0407782534291785	0.702618598580434
196	PRE7g7-HTB1-NRg-2	-0.0145770167738263	-0.231585697311657	-0.0146856726415894	0.476359832722503
197	PRE7g7-IPI1-TRg-2	-0.0461202556732387	-0.635321603710084	-0.0456767216042988	0.636608205186187
198	PRE7g7-SEC18-NRg-1	-0.0544135033136529	-0.741470558919361	-0.0527244447648506	0.544458198084471
199	PRE7g7-SEC18-NRg-2	0.0185899118202498	0.192932533713461	0.0196562883486939	0.887574344146413
200	PRE7g7-JIP5-NRg-2	-0.0288217264369592	-0.41391005485677	-0.0294974562525939	0.704605603038115
201	PRE7g7-YPT1-TRg-3	0.0236387010995027	0.257554227204544	0.0253689383812712	0.653755545220166
202	PRE7g7-YPT1-TRg-2	0.0183643804124834	0.190045857185846	0.0198091460678165	0.649898590893873
203	PRE7g7-CLF1-NRg-2	-0.0202051017668873	-0.303622053603629	-0.0197746369901026	0.588769028935467
204	PRE7g7-SNF2-NRg-7	-0.063334948827468	-0.855660097361827	-0.0640146092464752	0.426441234179603
205	PRE7g7-SNF2-NRg-4	-0.074300210059009	-0.996009339756659	-0.0747089097941199	0.398066278388614
206	PRE7g7-RPL25-NRg-1	-0.000452721550750934	-0.0508025775974178	0.00138185446058122	0.988428155032557
207	PRE7g7-NOP56-TRg-1	0.0104178096097918	0.088334172599019	0.00994663410620474	0.959384189752488
208	PRE7g7-NOP56-TRg-2	0.00494522569474032	0.0182881435805493	0.0049792462835766	0.996577396465431
209	PRE7g7-TRS31-TRg-1	0.0760205884489192	0.928013238573569	0.0773394483084014	0.66706276893248
210	PRE7g7-DBF4-TRg-2	0.0239000495356893	0.260899341766371	0.0253999184033261	0.820814739500301
211	PRE7g7-DBF4-TRg-1	0.0240885422551748	0.263311943693321	0.0248627731697488	0.895915038568868
212	PRE7g7-RPC19-TRg-4	0.0610051716537913	0.735824258581281	0.0608656426608301	0.65666352095917
213	PRE7g7-RPC19-TRg-6	0.106485651081418	1.31794908868203	0.106783212236304	0.319515813708783
214	PRE7g7-RPC19-TRg-3	0.0965065460946057	1.19022209749563	0.0971328728377068	0.40367712217847
215	PRE7g7-ROK1-NRg-1	-0.0294406895806659	-0.421832438688327	-0.0293402740590007	0.617232610542082
216	PRE7g7-CDC33-TRg-4	-0.077439932339996	-1.03619603792662	-0.0771816439293747	0.373854091225933
217	PRE7g7-DHR2-TRg-3	0.0476244637619853	0.564558642955121	0.0480417099233195	0.740346417967569
218	PRE7g7-RRP42-NRg-5	-0.00678696954022528	-0.131877427315228	-0.0070343101953747	0.958759004900548
219	PRE7g7-CLF1-TRg-1	-0.115095331160124	-1.51816419033857	-0.114805277921329	0.238451803074241
220	PRE7g7-ERG11-NA-16	-0.112809054257928	-1.48890111813697	-0.112682420260525	0.373787895791181
221	PRE7g7-VAS1-NRg-4	0.0716546819625516	0.872132064856902	0.0725108044732793	0.67226648118502
222	PRE7g7-PIK1-NRg-2	0.0346217600220061	0.398131270140577	0.0354209779963607	0.369267815270019
223	PRE7g7-SAR1-NRg-7	-0.185418891616395	-2.41826663424157	-0.18493046630274	0.430028585862732
224	PRE7g7-SAR1-NRg-4	-0.110611587828527	-1.46077477057059	-0.109145981123293	0.465373212233561
225	PRE7g7-RPS3-TRg-1	0.0408342552202487	0.477647751877178	0.0420526173525026	0.563490457819692
226	PRE7g7-YTM1-TRg-2	-0.0120242871585389	-0.198912178644005	-0.0119643124469706	0.937271009710836
227	PRE7g7-SUI3-NRg-5	0.0692237371249733	0.841017323579571	0.0693752200527775	0.410697990857345
228	PRE7g7-SUI3-NRg-2	0.0181190327649881	0.186905543815995	0.0179992080722594	0.684139262648838
229	PRE7g7-RRP7-TRg-4	0.0423390887877599	0.49690878421109	0.0425963506226823	0.703234047451745
230	PRE7g7-RRP7-TRg-6	-0.000334370192517863	-0.0492877460659417	0.000349740907236514	0.95587998248493
231	PRE7g7-NIP7-TRg-2	-0.0226957735932387	-0.335501267103538	-0.0228926497540026	0.513164451551137
232	PRE7g7-MDM35-TRg-1	0.0184047347215502	0.190562369887669	0.0181813601705674	0.89247899420837
233	PRE7g7-ALA1-NRg-1	-0.00195779498305593	-0.0700666800672237	-0.00243024973447481	0.96163860348092
234	PRE7g7-DOA4-NRg-2	-0.00469731951317709	-0.105131069706989	-0.00502796124059661	0.932142806633834
235	PRE7g7-RPS13-NRg-1	-0.0348285650702846	-0.490794246995324	-0.0345037438587834	0.873847544464558
236	PRE7g7-YSF3-TRg-2	0.0684066922516271	0.830559603826677	0.0679494025611566	0.690002298784725
237	PRE7g7-RPS2-NRg-11	-0.197809400845666	-2.57685825796069	-0.196917455238248	0.249266964288976
238	PRE7g7-SSL1-TRg-10	-0.0129212671826878	-0.210393023849085	-0.0129163114893375	0.67997754771511
239	PRE7g7-NIP7-TRg-1	0.0214178025735708	0.22912796184082	0.0213187188402498	0.923948819272438
240	PRE7g7-LST8-NRg-1	-0.0741983910414981	-0.994706112987384	-0.0736235203886949	0.2933182987874
241	PRE7g7-TAF4-TRg-3	-0.0745537506750407	-0.999254518564987	-0.0731431229046633	0.398387314720844
242	PRE7g7-HAS1-TRg-2	0.0351337662285868	0.404684664690663	0.0358479179876136	0.664560673519304
243	PRE7g7-GLC7-TRg-2	NA	NA	NA	NA
244	PRE7g7-CDC45-NRg-1	0.00938681892618165	0.0751380655200015	0.0105383194081866	0.738436013616661
245	PRE7g7-SEC22-NRg-8	0.0368983571932937	0.427270447172617	0.0372515540372813	0.600143925902976
246	PRE7g7-YOS1-TRg-2	0.058257201085412	0.700651764351416	0.0582291939611529	0.535634379270157
247	PRE7g7-RBA50-TRg-3	0.00663469456194932	0.0399124050145029	0.00658573723175904	0.986662206630086
248	PRE7g7-SPP41-NRg-2	0.0230576131628739	0.250116624948791	0.0232458933558754	0.903166369872497
249	PRE7g7-PRP46-TRg-2	0.0921094842133667	1.13394215206032	0.0920262819729563	0.558568772234038
250	PRE7g7-PGA2-NRg-1	0.0559608711253102	0.671260018602414	0.0559589877184218	0.346406276134857
251	PRE7g7-CBF5-TRg-3	0.00646261809942106	0.0377099220421543	0.00608903569195947	0.982399116543727
252	PRE7g7-TCP1-NRg-3	0.0586894951639628	0.706184888016711	0.0587944230627808	0.610226817823579
253	PRE7g7-TCP1-NRg-2	0.0451361563778849	0.532709693000385	0.0452812071193619	0.605123292570341
254	PRE7g7-ERG26-NRg-2	-0.0633393998918066	-0.855717068508668	-0.0630332819136575	0.679953411369504
255	PRE7g7-ERG26-NRg-4	-0.0464513120353845	-0.639558940936808	-0.0458944675893742	0.474355403184378
256	PRE7g7-MES1-TRg-5	0.0474599369119323	0.562452790821646	0.0476034685287213	0.25847668075318
257	PRE7g7-HTS1-TRg-2	-0.000545318841840059	-0.0519877713997132	-0.000577186134286219	0.964660489789317
258	PRE7g7-SSS1-TRg-3	-0.063060921636768	-0.852152701797032	-0.0625648196536025	0.406248346496589
259	PRE7g7-SSS1-TRg-2	-0.0356785733290697	-0.501673879740113	-0.0350760173339872	0.754467880411753
260	PRE7g7-SYS1-TRg-7	0.0338176809735263	0.387839505731437	0.034617021433769	0.826867792544284
261	PRE7g7-SYS1-TRg-2	0.0734186324141838	0.894709649127897	0.0745792706964285	0.152378630386396
262	PRE7g7-SYS1-TRg-1	0.0607377059708322	0.732400846664568	0.062327528885178	0.615247068427079
263	PRE7g7-BFR2-TRg-1	-0.0296150302758921	-0.424063902579329	-0.0294514421756655	0.526004128836275
264	PRE7g7-EOS1-TRg-3	-0.177673670012308	-2.31913210736072	-0.177170033402011	0.30239605986908
265	PRE7g7-TAF4-NRg-1	0.0498659902662407	0.593248934963419	0.0513647594349864	0.407563982594533
266	PRE7g7-ARL3-NRg-8	0.0362188824867833	0.418573549007448	0.0364886666582784	0.684589584635031
267	PRE7g7-RPN5-NRg-1	0.0695649713243662	0.845384931459832	0.0693469546773193	0.549725706812676
268	PRE7g7-TIM9-NRg-2	0.00823484883906778	0.0603934893923592	0.00819263349630102	0.918730322579352
269	PRE7g7-NUP57-NRg-3	0.108628765278032	1.3453797579118	0.109508094737437	0.52027359355244
270	PRE7g7-VPS4-TRg-1	0.083481129299698	1.02350401021617	0.0838360216600258	0.495796616278572
271	PRE7g7-CDC3-TRg-4	-0.0532438533109505	-0.726499689709771	-0.0533394936282698	0.712611271752802
272	PRE7g7-BBP1-NRg-1	-0.066808745837688	-0.900122766177725	-0.0668882736746781	0.39156264459001
273	PRE7g7-BBP1-NRg-2	-0.116754743294527	-1.53940374231699	-0.115900418935129	0.310727610660139
274	PRE7g7-USE1-NRg-3	-0.0664504615268403	-0.895536926357987	-0.0660478150472343	0.505522770453004
275	PRE7g7-CCT7-TRg-1	-0.0240377020527566	-0.352677204699959	-0.024844180862361	0.556088016772219
276	PRE7g7-SAH1-TRg-3	-0.0773882671595798	-1.0355347523652	-0.076993191837433	0.453811381083409
277	PRE7g7-CHS2-TRg-1	-0.0230745629932183	-0.340349560654577	-0.0230900066278804	0.808602668563041
278	PRE7g7-DPM1-TRg-2	-0.0286160543525726	-0.411277566618151	-0.0279584310003912	0.630518430359281
279	PRE7g7-BBP1-TRg-1	-0.0585946043252732	-0.794986325390044	-0.0572317532323188	0.34149818460615
280	PRE7g7-NRD1-TRg-4	0.168605889343007	2.11305357304417	0.169478266443373	0.244555886599623
281	PRE7g7-RPB3-NRg-1	-0.0410859139369577	-0.570884830730037	-0.039610907311608	0.746415454514732
282	PRE7g7-PHO85-NRg-6	0.0318227420519867	0.362305397573879	0.0319594252220908	0.664107876301742
283	PRE7g7-SNF6-TRg-6	-0.0488634211202887	-0.670432595060634	-0.0488705645432661	0.347500215889864
284	PRE7g7-PRP38-NRg-2	0.0737852087776333	0.899401622607015	0.0744146117437119	0.372885522083444
285	PRE7g7-OAR1-NRg-3	0.125074486263613	1.55587583568182	0.124478639455074	0.44230998825438
286	PRE7g7-ROX3-NRg-1	-0.0863461687891478	-1.15019090880413	-0.0868031158059069	0.286243960222347
287	PRE7g7-YPP1-TRg-6	0.0627617828802175	0.758307904853384	0.0634460336116581	0.708805930163238
288	PRE7g7-CBF2-NRg-8	-0.0751687112234384	-1.00712567140374	-0.0760094069549332	0.583773615512678
289	PRE7g7-SPT6-TRg-5	-0.042933839806368	-0.594537253622391	-0.0421107658398864	0.640783936472173
290	PRE7g7-SEC10-NRg-1	0.00946746378084556	0.0761702747867141	0.0108177303899118	0.861673595028175
291	PRE7g7-NSL1-NRg-3	-0.0499164435041123	-0.683910695643348	-0.0484209045442399	0.303148925952669
292	PRE7g7-NRD1-NRg-8	0.04854172464869	0.576299071916094	0.0496101937167098	0.680630603037068
293	PRE7g7-RPB3-TRg-1	-0.107291581468849	-1.41828053650834	-0.106476808204759	0.216329411185014
294	PRE7g7-NRD1-NRg-4	0.0199794223223106	0.210717494978492	0.0196324900806314	0.78419114053586
295	PRE7g7-RVB1-TRg-2	-0.0129211617080563	-0.210391673832491	-0.0120447523685072	0.925367242659204
296	PRE7g7-TIF5-NRg-8	0.0692273396649341	0.841063434086518	0.0700061672290825	0.691726460959917
297	PRE7g7-EOS1-NRg-1	-0.103247112434879	-1.36651358332584	-0.102814017848218	0.318058440218275
298	PRE7g7-ERG25-NA-26	-0.0374706115660752	-0.524610972035081	-0.0368502733672731	0.615464507322658
299	PRE7g7-MSL5-NRg-4	0.065734191972612	0.796353087306958	0.0650021905901597	0.72180184247934
300	PRE7g7-SEC24-TRg-2	-0.0337556001684163	-0.477060893278196	-0.0319266389601054	0.793748751600068
301	PRE7g7-RPL30-NRg-5	-0.0112142531200056	-0.188544193675698	-0.0100656596839092	0.917930214327839
302	PRE7g7-SNU71-NRg-3	0.0668495021813483	0.810628437389918	0.0664667347172254	0.211622172548835
303	PRE7g7-CDC33-NRg-1	-0.0284704530604133	-0.409413951095021	-0.0286102662794988	0.758423026438778
304	PRE7g7-RPN6-TRg-4	0.0606489177092632	0.731264406320683	0.0605880016952947	0.629115044126797
305	PRE7g7-NAB2-TRg-4	0.0768105861353772	0.938124769384082	0.0778288721413593	0.634078925919477
306	PRE7g7-NAB2-TRg-6	0.0402640882183619	0.470349931509418	0.0403904707229656	0.563490457819692
307	PRE7g7-YTM1-NRg-1	0.0356397072056469	0.411160427677744	0.0358279273250523	0.836528177660395
308	PRE7g7-OLE1-TRg-8	-0.102994603213902	-1.36328160580031	-0.102452679074882	0.509235970686536
309	PRE7g7-OLE1-TRg-1	-0.0880608063122071	-1.17213731502845	-0.0881165946234217	0.486991552910868
310	PRE7g7-UTP7-TRg-4	-0.0906439021098026	-1.20519950393307	-0.0903059886604524	0.419399400501761
311	PRE7g7-ACT1-NRg-6	-0.121156324114044	-1.5957415276478	-0.120653157070995	0.548285142299931
312	PRE7g7-RPL18A-NRg-3	-0.0419590728365127	-0.582060778795036	-0.0405026255816797	0.786368905718287
313	PRE7g7-BRX1-NRg-1	-0.000447224231240884	-0.0507322149665469	-0.000272405633254832	0.95170983061345
314	PRE7g7-NAF1-TRg-8	0.00179702074398569	-0.0220071280424487	0.00148238458578613	0.982045090347425
315	PRE7g7-NAF1-TRg-6	0.0226586717064974	0.245010396289024	0.022579812312424	0.869818591965401
316	PRE7g7-NAF1-TRg-4	-0.039006241841843	-0.544266185098554	-0.038821076516786	0.724983317833206
317	PRE7g7-CDC8-TRg-2	0.0218848041932763	0.235105322720677	0.0215198579306366	0.898612758140539
318	PRE7g7-NSE4-TRg-1	0.0593042247556342	0.714053084737879	0.0598534069514818	0.332607413123456
319	PRE7g7-PAB1-NRg-2	0.0458120117056152	0.541360265131089	0.0465873995437038	0.677645272817295
320	PRE7g7-PRP43-TRg-4	0.0137682244510899	0.131217618305903	0.0148499160576501	0.924486452544934
321	PRE7g7-SEC2-NRg-3	-0.105705420989234	-1.397978564952	-0.105498501998629	0.423896493764117
322	PRE7g7-SEC2-NRg-6	-0.00275963583929295	-0.0803297968610472	-0.00260997771187706	0.954867234314418
323	PRE7g7-MPP10-NRg-5	0.0120340205512648	0.10902077334625	0.0121585640176709	0.818812931323981
324	PRE7g7-YDR355C-TRg-2	-0.00829850742465688	-0.151224271175258	-0.00776269050519322	0.910988056148328
325	PRE7g7-YLR339C-TRg-9	-0.0520579117172323	-0.711320297200261	-0.0515419074394532	0.733946351747001
326	PRE7g7-SNM1-TRg-2	0.0422045114712002	0.495186269441597	0.0425264983674398	0.526889294380369
327	PRE7g7-ALR1-NRg-4	-0.07940786578249	-1.06138449097898	-0.0788235403786399	0.506383901843311
328	PRE7g7-ALR1-NRg-1	0.0409019444621853	0.478514136509835	0.0413811666880255	0.693347646920871
329	PRE7g7-ALR1-NRg-3	-0.0439255977302585	-0.60723120320717	-0.0431237600053895	0.0173170181088776
330	PRE7g7-RPL10-TRg-1	0.0787976602180815	0.963558211980758	0.0780318372591465	0.636841033970717
331	PRE7g7-RPL28-TRg-2	-0.0762934503840869	-1.02152170682465	-0.0759052888515891	0.441063111445782
332	PRE7g7-UTP25-TRg-1	-0.00160084681702144	-0.0654979421576277	-0.00127063281970326	0.97653767383955
333	PRE7g7-POB3-TRg-1	0.0973308824938497	1.20077314472282	0.0974939022345441	0.619445024640527
334	PRE7g7-POB3-TRg-3	0.116495312809663	1.44606718915617	0.117540835877046	0.181354295305467
335	PRE7g7-POB3-TRg-2	0.111051960488499	1.37639530827421	0.110904042328964	0.454954449014671
336	PRE7g7-MED11-TRg-1	0.0576116577176924	0.692389168442452	0.057755300042917	0.613998483703021
337	PRE7g7-ISA1-TRg-15	-0.0608453489366637	-0.823794604040466	-0.057798641077669	0.653205860519886
338	PRE7g7-RRP1-NRg-1	-0.0228811918129178	-0.337874517143702	-0.022825189448816	0.668991650545858
339	PRE7g7-MES1-NRg-1	0.0137765432884809	0.131324094795681	0.0144588483995367	0.936539247347783
340	PRE7g7-SEC13-NRg-5	0.048224967244194	0.57224475339096	0.0503933156132759	0.685201203196962
341	PRE7g7-MCM2-NRg-2	-0.0957420685489648	-1.2704531975962	-0.0956233166772782	0.55047603624159
342	PRE7g7-ALA1-TRg-4	-0.0419057725748599	-0.581378565103592	-0.0415512187293693	0.762857009756493
343	PRE7g7-MTG2-TRg-5	0.0652402862807161	0.790031369273219	0.0658305004488753	0.291415134710698
344	PRE7g7-TIF35-NRg-3	0.133770921240334	1.66718536445145	0.133616571788999	0.4526262336842
345	PRE7g7-NSE1-TRg-3	-0.0021457130294873	-0.0724719264988451	-0.00259677511285187	0.94972617471178
346	PRE7g7-NSE1-TRg-4	0.0637680961392412	0.771188154628883	0.0637340776750571	0.256922602175328
347	PRE7g7-MOB2-NRg-6	0.110567176401656	1.37019034170964	0.110722997057004	0.28656813267108
348	PRE7g7-VRG4-NRg-3	-0.1365921834438	-1.7933119381377	-0.135791385180829	0.434377672836263
349	PRE7g7-PRP9-TRg-3	-0.0853393136578844	-1.13730372336548	-0.0842292963611197	0.19737024410951
350	PRE7g7-HYM1-TRg-5	0.0231231579752485	0.250955562076274	0.023866752985188	0.851672260151431
351	PRE7g7-POP1-TRg-5	0.043742928948968	0.514877157139795	0.0439190964750766	0.496196771166101
352	PRE7g7-POP1-TRg-9	7.38835141396166e-05	-0.0440623257841663	0.00032296778370174	0.982239748509362
353	PRE7g7-RPL17A-TRg-1	-0.0376867342150364	-0.527377221685278	-0.0372058089816048	0.584154310885177
354	PRE7g7-SLD2-TRg-1	0.0324548353523011	0.370395840104039	0.032867063405497	0.832638745487317
355	PRE7g7-CDC48-NRg-7	0.0275625357612179	0.307777127546419	0.0277047620922044	0.145104333058886
356	PRE7g7-FHL1-NRg-2	0.0155037242046359	0.153431049472136	0.0153895785539827	0.680630603037068
357	PRE7g7-BET3-NRg-7	0.00338680562306815	-0.00165876618963879	0.00350092990518921	0.997608192778418
358	PRE7g7-MAK21-TRg-1	0.0679539605298358	0.824764889699964	0.0678788368102903	0.220890027371259
359	PRE7g7-BRN1-TRg-4	0.00424195822053242	0.00928671122779402	0.00602106861604422	0.959384189752488
360	PRE7g7-FBA1-NRg-3	-0.0381206615759503	-0.532931250456018	-0.0379423957964671	0.739042483923813
361	PRE7g7-CDC42-TRg-6	NA	NA	NA	NA
362	PRE7g7-CDC42-TRg-7	-0.0795791535513671	-1.06357687911144	-0.0788968352072835	0.295419431821719
363	PRE7g7-COG4-NRg-1	0.0606310044042994	0.731035125984595	0.0606484705077068	0.624653015493026
364	PRE7g7-ATP3-NRg-3	0.0385932662611124	0.448964340147299	0.0382609160511322	0.555629938393157
365	PRE7g7-ATP3-NRg-2	0.0665350430357038	0.80660353529927	0.0666310502978718	0.39394149915342
366	PRE7g7-SMP3-TRg-5	-0.0671891327709372	-0.904991507265703	-0.0673373843594815	0.528449868813819
367	PRE7g7-CFT2-NRg-2	0.0101446092242413	0.0848373596800805	0.01061051574855	0.961904376370906
368	PRE7g7-FAS2-TRg-5	0.00980270175380216	0.0804611343050537	0.0107997071546678	0.916637012160212
369	PRE7g7-DBP2-NRg-3	-0.0262216733187355	-0.380630821683615	-0.0261692121206388	0.559062105980018
370	PRE7g7-DBP2-NRg-2	0.036448448618059	0.421511867750952	0.0365125315647949	0.346631433907638
371	PRE7g7-MPS2-NRg-4	-0.0593607958492028	-0.804793150566588	-0.0593082091633594	0.464829738590857
372	PRE7g7-ARC35-TRg-2	-0.00929266103724607	-0.163948884242353	-0.00820912774153707	0.881994675546219
373	PRE7g7-ARC35-TRg-5	NA	NA	NA	NA
374	PRE7g7-MRD1-TRg-1	-0.041699331287419	-0.578736231493883	-0.0412352974676674	0.800474576810032
375	PRE7g7-RLP7-TRg-1	0.0345610630620619	0.397354382826727	0.0350857100398623	0.86076330583402
376	PRE7g7-SPC34-TRg-1	-0.0773149785110179	-1.0345966984434	-0.0765906822120882	0.405637792418588
377	PRE7g7-CDC45-TRg-2	0.00165239225849267	-0.0238582921815455	0.00154452030611522	0.987880277983522
378	PRE7g7-GCD6-TRg-3	0.0666007712926712	0.807444820415467	0.0671780569753193	0.663707702215388
379	PRE7g7-GCD6-TRg-4	-0.0563959942197159	-0.766845339405233	-0.0566300920319565	0.545650153914275
380	PRE7g7-YPT6-NRg-2	0.0487549587705318	0.579028350026417	0.050111886048617	0.716841066533588
381	PRE7g7-RPS13-TRg-2	-0.0722786926325787	-0.970135041525502	-0.0716263471549941	0.534983894184141
382	PRE7g7-IPI3-TRg-3	-0.0206200517969271	-0.308933183098682	-0.0207907822332197	0.249278441982165
383	PRE7g7-TIF5-NRg-9	0.00549306795219417	0.0253002196416608	0.00613935911038682	0.988593624082357
384	PRE7g7-TIF5-NRg-7	0.0425114613635506	0.499115057268433	0.0423913372437264	0.731912561041621
385	PRE7g7-TIF5-NRg-6	0.0419629897136882	0.492094925334703	0.0432386176714799	0.779794023808868
386	PRE7g7-NAB3-TRg-3	0.0562923701183908	0.67550302125881	0.05783819192726	0.619487279213787
387	PRE7g7-GCD2-TRg-1	0.0778758649625013	0.951759745621224	0.0785795921795203	0.498469666759891
388	PRE7g7-UBA1-TRg-2	0.0815487051329092	0.998770056134512	0.0828253417970176	0.275698175441967
389	PRE7g7-SLD3-TRg-6	0.0880703389556664	1.08224334025178	0.0890589612612001	0.331127655361155
390	PRE7g7-LCB1-TRg-5	0.00288426847671508	-0.00809096203765349	0.00310401705336449	0.994335451011127
391	PRE7g7-TOA2-TRg-6	0.0955747705699317	1.17829588924499	0.0964017051080419	0.67198856171025
392	PRE7g7-TOA2-TRg-1	0.00300298232053386	-0.00657149089237711	0.0034192717415874	0.986543891993733
393	PRE7g7-TOA2-TRg-3	-0.0652000416532491	-0.879532247743567	-0.0659691602630308	0.625815134316959
394	PRE7g7-LSM2-TRg-1	-0.0474468289347074	-0.652301003315524	-0.0478892794276368	0.520127088648173
395	PRE7g7-YML6-TRg-13	-0.0364165872246919	-0.51112004695312	-0.0359213438534411	0.823115464859099
396	PRE7g7-YML6-TRg-12	-0.0818716873765055	-1.09292003644518	-0.0820121510931586	0.631510185468482
397	PRE7g7-UTP15-NRg-1	-0.0405289387072974	-0.563755857706516	-0.0408483960754348	0.832343219456701
398	PRE7g7-TIF6-NRg-8	0.0625405780647889	0.755476606300259	0.0621488429684443	0.366128269918068
399	PRE7g7-SUP35-NRg-1	0.0259856384518021	0.287593719414349	0.0263644294524593	0.864539803547538
400	PRE7g7-MPP10-NRg-1	-0.00930510651776129	-0.164108179467945	-0.00920048246977959	0.633556020908188
401	PRE7g7-SWI3-TRg-7	-0.0525517029543968	-0.717640550277123	-0.0529121047098706	0.524493305902556
402	PRE7g7-SSN3-NRg-2	-0.101175237715834	-1.33999473976938	-0.101371038404179	0.393858293122687
403	PRE7g7-SEC13-NRg-7	-0.0797775621419294	-1.06611639867071	-0.0788314033053408	0.211242487278204
404	PRE7g7-RPS15-NRg-3	-0.109116165775712	-1.44163420038796	-0.108220056477426	0.305874104816283
405	PRE7g7-RPL3-TRg-2	-0.01024908537562	-0.176190583593085	-0.00988070140330582	0.94489538358176
406	PRE7g7-FBA1-NRg-2	-0.121444036976396	-1.59942409219467	-0.12115196276012	0.211242487278204
407	PRE7g7-FBA1-NRg-1	-0.132712747684427	-1.74365731904105	-0.133071009450404	0.417005802368672
408	PRE7g7-FBA1-NRg-5	-0.0900192502175642	-1.19720430728568	-0.0907562293068505	0.476333468070501
409	PRE7g7-DAM1-TRg-2	-0.0200924257663476	-0.302179863492705	-0.0180884497427385	0.855932668906294
410	PRE7g7-NHP2-TRg-2	0.0545757367808838	0.653531069720091	0.0546760376179764	0.53181516238338
411	PRE7g7-HCA4-NRg-6	-0.00750404601213772	-0.1410556071549	-0.00697002704145411	0.89162567724231
412	PRE7g7-PRE3-TRg-4	-0.0906624747247078	-1.20543722306955	-0.0891695957405035	0.42328250626553
413	PRE7g7-DBP5-NRg-4	0.00119667374792243	-0.0296912355426993	0.000897155832643141	0.97464394688236
414	PRE7g7-SPT6-NRg-4	-0.081963342769289	-1.09409317447326	-0.0813038103958282	0.425726543604801
415	PRE7g7-SPT6-NRg-2	-0.185161255682784	-2.41496903764697	-0.185133403715938	0.388224181658246
416	PRE7g7-RPL18A-TRg-4	0.00698324970013797	0.0443737168377807	0.00801381732200214	0.976957123800668
417	PRE7g7-KSH1-TRg-1	-0.0634471975836527	-0.857096818982737	-0.0630694755761031	0.585854393886447
418	PRE7g7-KSH1-TRg-3	-0.0312307267108531	-0.444743917929492	-0.0318620000876905	0.53188077346718
419	PRE7g7-IPI3-NRg-1	0.0892127614915834	1.09686571303662	0.0899782537266575	0.438124203714306
420	PRE7g7-PGA2-TRg-8	0.0232090572131409	0.25205502452463	0.0230779890171271	0.682410044049038
421	PRE7g7-RPL18A-TRg-2	0.0530264600836754	0.633701190055417	0.0528344743386621	0.549339751956597
422	PRE7g7-RPL33A-NRg-6	0.0376508731177578	0.436902232285477	0.0384187656112836	0.804824369083164
423	PRE7g7-TAF12-NRg-2	-0.0206106088248939	-0.308812318310983	-0.020679391558777	0.824551494842372
424	PRE7g7-USE1-TRg-5	-0.0105640287241066	-0.180221683210688	-0.0109990140631522	0.839388529886717
425	PRE7g7-YNL114C-TRg-1	-0.0145426229387757	-0.231145475360672	-0.014457865956741	0.85577118544867
426	PRE7g7-SMC5-TRg-7	0.000871199534742684	-0.0338571243687161	0.00128038522418069	0.965841118284847
427	PRE7g7-SMC5-TRg-6	-0.0551221393382613	-0.750540705730036	-0.0552623388083323	0.816420575942344
428	PRE7g7-RSC58-TRg-1	0.0460072576620398	0.543859304733176	0.0461705716152464	0.642358651603991
429	PRE7g7-CTF13-TRg-2	0.0234822415579188	0.255551632130605	0.0251341165279485	0.843461347662576
430	PRE7g7-NAB2-NRg-2	0.0607633387918297	0.732728932510538	0.0610800655140788	0.532509927613681
431	PRE7g7-MCM7-TRg-4	-0.09901168935773	-1.31230252464266	-0.0977057651340948	0.44967553246442
432	PRE7g7-BCP1-NRg-5	0.0580396614234554	0.697867377723342	0.058683421630307	0.566887969531452
433	PRE7g7-STU2-TRg-3	-0.0114627955675518	-0.191725398708527	-0.0104653727390526	0.907658412448011
434	PRE7g7-SEC21-NRg-6	0.106750973182093	1.32134506393826	0.107864370672651	0.353749083040963
435	PRE7g7-SEC21-NRg-3	0.0553184671756801	0.663037605498138	0.0563469157521566	0.360186957445034
436	PRE7g7-RPL1B-TRg-3	0.0367012039991039	0.424746995988374	0.0372425080438782	0.79716373897941
437	PRE7g7-SEC20-NRg-2	-0.029365805635005	-0.420873965851327	-0.0295039169325866	0.676154648065864
438	PRE7g7-VMA3-NRg-2	0.061994756334617	0.748490391864081	0.062363329548082	0.475827900436147
439	PRE7g7-SEC23-NRg-5	0.0561468471307917	0.673640407990481	0.0561582682394928	0.494953486857076
440	PRE7g7-CDC28-TRg-4	-0.136301429272473	-1.78959044652822	-0.136380992611878	0.382922902952939
441	PRE7g7-RPN12-NRg-11	0.132094619552948	1.64572963559266	0.132644237835802	0.43387713413107
442	PRE7g7-PUP3-TRg-3	0.152939565497174	1.9125333449852	0.153979711789789	0.382469964342804
443	PRE7g7-SEC31-TRg-2	0.00862457542714423	0.0653817728652889	0.00885639296927432	0.948840199743531
444	PRE7g7-SED5-TRg-6	0.0771120844309516	0.941983779805601	0.0779026383788621	0.669920037946318
445	PRE7g7-SED5-TRg-5	0.0404873124739364	0.473207077772739	0.040852441068027	0.737926465770944
446	PRE7g7-RPL33A-TRg-1	-0.0288597721363454	-0.414397018639254	-0.028681047468699	0.28656813267108
447	PRE7g7-RPL33A-TRg-2	-0.0706505191395131	-0.949295326774174	-0.0712670680855659	0.210729661885546
448	PRE7g7-MRPL11-TRg-2	0.148638774289941	1.85748561060955	0.148274615297644	0.393858293122687
449	PRE7g7-RTP1-NRg-2	-0.00858412114713458	-0.154879967899747	-0.00871163442270954	0.858070280061037
450	PRE7g7-NUG1-TRg-2	0.0253034201325907	0.278861704533228	0.0252521091686355	0.861157594526194
451	PRE7g7-VPH2-TRg-4	-0.0272528091133724	-0.393828786103031	-0.0280220360645359	0.719308599440336
452	PRE7g7-COP1-NRg-3	0.0180578481224874	0.186122414436781	0.0189903719365846	0.542708566635123
453	PRE7g7-CRM1-NRg-1	-0.0486067261353663	-0.667147042085682	-0.048208037665881	0.722614522112446
454	PRE7g7-RPL5-NRg-4	0.0122100575782566	0.111273949339966	0.0142380687929286	0.931267998435726
455	PRE7g7-SNU13-NRg-4	-0.0262543390792009	-0.381048925241456	-0.0256093966305087	0.739976292877874
456	PRE7g7-PFS2-TRg-3	-0.0651317332460369	-0.878657938139902	-0.0645644895857336	0.360895212583078
457	PRE7g7-MPP10-TRg-2	-0.0165239677267432	-0.256505586172652	-0.0159720205476013	0.837773937538504
458	PRE7g7-TSR4-NRg-2	-0.0229782550729558	-0.339116872863557	-0.0231495290635954	0.683167073570944
459	PRE7g7-RSC2-TRg-1	0.163225261273469	2.04418452768154	0.163359153980175	0.255922064695873
460	PRE7g7-SEC65-TRg-2	0.0372168554899626	0.431347048148884	0.0372633724048527	0.752544110615862
461	PRE7g7-SMI1-NRg-1	0.0590411960716148	0.710686463938728	0.0588760716825258	0.532846516665101
462	PRE7g7-RTT105-NRg-4	0.0421551766132255	0.494554810710775	0.0422627013794029	0.735159827194577
463	PRE7g7-VMA5-TRg-3	0.021609644876984	0.231583436578245	0.0216958043920648	0.915562328691972
464	PRE7g7-VMA5-TRg-5	-0.0438105427468213	-0.605758563438888	-0.0440728717066074	0.497775462916937
465	PRE7g7-RRP1-TRg-3	0.0116019810876573	0.103490908610555	0.0112572202311611	0.892704836998654
466	PRE7g7-CLC1-TRg-2	0.0594045643148807	0.715337375264581	0.0603802605332629	0.488188774566811
467	PRE7g7-GCD6-NRg-1	-0.0132303065302892	-0.214348555540504	-0.0125129700929549	0.892222439678917
468	PRE7g7-GCD6-NRg-2	-0.0918952858871953	-1.22121651997981	-0.0914479244792073	0.387138301858028
469	PRE7g7-PXR1-TRg-1	0.0680516753377464	0.826015584870049	0.0678269320946785	0.52529415042887
470	PRE7g7-CDC14-NRg-1	-0.0594658684095577	-0.806138020873907	-0.0595698731119915	0.679654934916012
471	PRE7g7-PCF11-TRg-6	0.00288426840602651	-0.00809096294242785	0.00449235564370626	0.997741376047869
472	PRE7g7-PCF11-TRg-5	-0.120642089725212	-1.58915961360472	-0.119379032825301	0.416378408177685
473	PRE7g7-PCF11-TRg-4	-0.0443873265107656	-0.613141074679238	-0.0426652333061068	0.679004398696832
474	PRE7g7-SEC31-NRg-1	NA	NA	NA	NA
475	PRE7g7-RRP5-NRg-1	0.0348707883449756	0.401318694108471	0.0349638384238258	0.467289546009607
476	PRE7g7-PRE10-TRg-5	-0.00274729881414731	-0.0801718898038385	-0.00260581151800795	0.969247884525935
477	PRE7g7-PRE10-TRg-1	0.0494148186007043	0.58747418868871	0.0497546231162235	0.711221490192759
478	PRE7g7-RPS5-TRg-2	-0.173998535544621	-2.27209243111887	-0.172472296332695	0.259728748683914
479	PRE7g7-NSP1-TRg-4	0.0320832863534457	0.365640219658635	0.0325865606701655	0.55698272582457
480	PRE7g7-PRP38-TRg-4	-0.0184295238972773	-0.280895644852328	-0.0186587232710138	0.745146645845101
481	PRE7g7-RCF1-NRg-5	0.0167214793632741	0.169017637910691	0.0166396666050211	0.931366809626721
482	PRE7g7-RSC3-TRg-4	-0.0054633977302907	-0.114936444619336	-0.00564397334055215	0.888810862548098
483	PRE7g7-RSC3-TRg-5	0.0128317622028359	0.119231422601258	0.0129782777615872	0.860885850096605
484	PRE7g7-RSC3-TRg-6	-0.0379380948579209	-0.530594498050318	-0.0382453810518731	0.602423472859342
485	PRE7g7-HTA1-NRg-12	-0.16777252006729	-2.19240289733299	-0.16715731797252	0.288311903181624
486	PRE7g7-HTA1-NRg-11	-0.0595806176722052	-0.807606747586192	-0.0594458858940462	0.629024384126379
487	PRE7g7-UTP23-TRg-2	0.0873745760089594	1.07333796167531	0.0873965713573348	0.447680551637798
488	PRE7g7-GCD7-NRg-1	-0.0390251111408892	-0.544507701626956	-0.0372982454932706	0.761351167462768
489	PRE7g7-GCD7-NRg-2	-0.024696150436948	-0.361104977639061	-0.02482209985152	0.888755489579865
490	PRE7g7-GCD7-NRg-6	0.0299372525500348	0.338172181086416	0.0302000397933238	0.746415454514732
491	PRE7g7-GAL11-NRg-2	0.0112606658062628	0.0991222629257892	0.0106731909025886	0.965922531182498
492	PRE7g7-GAL11-NRg-9	-0.0536597619927423	-0.731823089413829	-0.0535050298908982	0.337118438756309
493	PRE7g7-PHO4-TRg-5	-0.0173673459599755	-0.267300358279492	-0.0169266415712864	0.680687937546224
494	PRE7g7-SNP1-NRg-3	0.00850119400178695	0.0638025592734887	0.00856947149968079	0.948690190611808
495	PRE7g7-RPC37-TRg-5	0.0629706399997801	0.760981159770016	0.0631836145860972	0.614702477175203
496	PRE7g7-CRM1-TRg-5	0.0156052949590593	0.154731098612032	0.0152438649338512	0.911871114760624
497	PRE7g7-CRM1-TRg-2	-0.0521810888256118	-0.712896895648433	-0.0527778414663571	0.510548070702828
498	PRE7g7-ASK1-TRg-7	-0.145737691413705	-1.91036935134368	-0.143002916932361	0.0803752498980829
499	PRE7g7-STU2-NRg-4	-0.00166960117075238	-0.0663779596285956	-0.000854015915538279	0.9788880621016
500	PRE7g7-NEO1-NRg-3	-0.0707589426079484	-0.950683086840386	-0.0682011452367708	0.732633832277149
501	PRE7g7-GAL11-TRg-5	0.0242147122990924	0.264926850051031	0.0238508655106095	0.867607050907905
502	PRE7g7-GAL11-TRg-7	-0.0628713319207904	-0.849726058925381	-0.0629351480440061	0.446813614175691
503	PRE7g7-SAM50-NRg-3	-0.00439951594637811	-0.101319349757947	-0.00446399928443112	0.874624332629694
504	PRE7g7-CSL4-TRg-2	-0.0489390748592095	-0.671400920823027	-0.0490594657086839	0.595453259579961
505	PRE7g7-CCT5-TRg-2	0.0562244770763067	0.674634028097665	0.0563743706483732	0.65020256691013
506	PRE7g7-POL30-NRg-1	0.00390816088627532	0.00501429108319753	0.00432441255744102	0.99667607383178
507	PRE7g7-MED4-TRg-4	0.0330460863001876	0.377963523248915	0.0331278273487456	0.584154310885177
508	PRE7g7-MED4-TRg-3	0.0250031306368552	0.275018166077038	0.0257663774620955	0.818974088312089
509	PRE7g7-MED4-TRg-2	-0.0211434678845996	-0.315632617777976	-0.0209241978570185	0.842547772316728
510	PRE7g7-GDI1-TRg-4	0.0609526049307475	0.735151433775871	0.0616365846279829	0.608343009695118
511	PRE7g7-GDI1-TRg-3	0.0441817956152217	0.520494406270521	0.044695668505438	0.748075269743467
512	PRE7g7-REB1-TRg-6	-0.0138160663795571	-0.221845955678459	-0.0123397065020755	0.762973621699071
513	PRE7g7-MRPL37-NRg-2	0.0160948899717379	0.160997642350368	0.0155426982715878	0.882832889717305
514	PRE7g7-NOC3-TRg-3	0.0229117677649295	0.24824988500744	0.0232052858798422	0.795161760834426
515	PRE7g7-SPC97-TRg-3	-0.0334723836001328	-0.473435878793551	-0.0310027730388387	0.579260399675623
516	PRE7g7-IPP1-TRg-3	0.000353389099606694	-0.0404848098146799	0.000184018731309965	0.984175563450596
517	PRE7g7-IPP1-TRg-2	0.0475506768517155	0.563614211560707	0.0480779327765226	0.505250276799217
518	PRE7g7-PTI1-TRg-3	-0.070597005471463	-0.94861038159959	-0.0685580202970505	0.615247068427079
519	PRE7g7-PTI1-TRg-5	0.0378295615433002	0.439189344705331	0.0383473065787204	0.603146546410347
520	PRE7g7-RFC5-NRg-1	0.0194367511326606	0.203771605707947	0.0189863447435285	0.819763466768818
521	PRE7g7-CDC24-TRg-1	-0.0468691432303114	-0.644906947739257	-0.0469713635749466	0.641970317203144
522	PRE7g7-CDC24-TRg-3	0.0656397547312945	0.795144343165538	0.0667279309443838	0.698071284622884
523	PRE7g7-CDC24-TRg-5	-0.00475467831502918	-0.105865230454702	-0.0032226581357695	0.947422723027808
524	PRE7g7-CDC24-TRg-6	0.0573586763812553	0.689151148101737	0.0584517672047901	0.372369780545556
525	PRE7g7-UTP23-TRg-6	-0.030344574569497	-0.433401663599231	-0.0312586428220752	0.573329121599273
526	PRE7g7-UTP23-TRg-4	-0.0504137292806771	-0.690275676880077	-0.0502265553281684	0.550415916455732
527	PRE7g7-UTP23-TRg-1	0.0500156235370846	0.595164157570209	0.0505740005831113	0.589462769535262
528	PRE7g7-RHO3-NRg-4	-0.0734794620234726	-0.985504221588271	-0.0737561403581933	0.22797606562628
529	PRE7g7-TRS23-NRg-1	0.100256542482847	1.23821996466538	0.101637030990645	0.374836162391419
530	PRE7g7-TRS23-NRg-3	0.0903640704232056	1.11160182674185	0.0911454076281417	0.474024207574591
531	PRE7g7-RSP5-TRg-2	0.106346031460866	1.31616203522711	0.106631899720441	0.214857127968315
532	PRE7g7-RSP5-TRg-1	0.0543132074489213	0.650170840349415	0.054327484111225	0.442689041498176
533	PRE7g7-SDA1-NRg-1	-0.0125577845013676	-0.205740647779814	-0.0124624505201179	0.755739622346027
534	PRE7g7-KAP95-TRg-8	-0.0722183544960346	-0.969362746951514	-0.0718643165315243	0.367195253821414
535	PRE7g7-ACO1-TRg-6	-0.0781644460791897	-1.04546941064919	-0.0761544772367103	0.686657013692406
536	PRE7g7-HTA1-NRg-3	-0.0145493018962184	-0.231230962299586	-0.0144698914425637	0.76012075859568
537	PRE7g7-HTA1-NRg-2	-0.108589780646026	-1.43489676362295	-0.107858503345476	0.291620312492627
538	PRE7g7-SPN1-TRg-1	0.0245624697928533	0.269377952469464	0.0254333223327408	0.843862794817758
539	PRE7g7-MOT1-NRg-7	0.00107084930545132	-0.0313017183941955	0.00118434961171804	0.978571126393419
540	PRE7g7-RPL17A-NRg-4	-0.117296880156561	-1.54634279249137	-0.117230048821073	0.265723606180211
541	PRE7g7-ADA2-TRg-4	0.00919165792648835	0.0726401133168032	0.00941486473776939	0.900020409634862
542	PRE7g7-SFH1-NRg-1	-0.0529045523714123	-0.722156826479931	-0.053138397120982	0.578068230989412
543	PRE7g7-SPC97-NRg-5	0.00562746370123812	0.0270204104479817	0.00846570861096723	0.947344985100579
544	PRE7g7-PRP22-TRg-3	-0.0309793323191422	-0.441526209598253	-0.0298553188352213	0.38870290074511
545	PRE7g7-SEN15-TRg-2	0.0617394279313307	0.745222330373668	0.0618109319381887	0.371883514574522
546	PRE7g7-RPL3-NRg-2	-0.155429165533061	-2.03441482747226	-0.153424459917306	0.513746189329259
547	PRE7g7-ISD11-NRg-2	0.100476627816695	1.24103693447718	0.100779659711822	0.293247071846857
548	PRE7g7-HEM12-TRg-8	-0.0475366594565577	-0.653450784011068	-0.0480067509480517	0.586213117267284
549	PRE7g7-SEC10-TRg-1	-0.100403327836577	-1.33011472282649	-0.0984440046141201	0.381410660984321
550	PRE7g7-HTB1-TRg-7	0.0280257491314123	0.313706000940419	0.0278172425809795	0.841393097454814
551	PRE7g7-TTI2-TRg-1	-0.0134779189813931	-0.217517857136348	-0.0129974567441863	0.883055499735852
552	PRE7g7-ACP1-TRg-2	0.00526394959332499	0.0223676321358073	0.00589330835466101	0.971159772488541
553	PRE7g7-ACP1-TRg-4	0.00233805909084317	-0.0150821382510902	0.00249890485725775	0.940871430542353
554	PRE7g7-GAL11-NRg-10	-0.0720155390340239	-0.966766821889803	-0.0717148368311383	0.571772935220027
555	PRE7g7-UTP22-TRg-2	-0.0083902129859933	-0.152398051332901	-0.00842937462499282	0.927233513859916
556	PRE7g7-MST1-NRg-5	0.143920295969423	1.79709171359629	0.145195498273716	0.342624676940489
557	PRE7g7-RIB7-NRg-2	0.0375778601378738	0.435967706769365	0.0377058791346649	0.359234618323064
558	PRE7g7-MCD1-TRg-6	-0.0984882519902144	-1.30560281759321	-0.0984960070427303	0.332294783235164
559	PRE7g7-MCD1-TRg-5	-0.136128123629123	-1.7873722307253	-0.135790621386287	0.294902740542866
560	PRE7g7-GPI8-NRg-2	-0.136992722205379	-1.79843861141527	-0.135931591968021	0.51772229518264
561	PRE7g7-THS1-TRg-2	0.00360765716744982	0.00116801069065447	0.00368337091067213	0.997777421113648
562	PRE7g7-RRP7-TRg-2	0.00568719008989926	0.027784874989461	0.00653055517275373	0.842077377668686
563	PRE7g7-RRP7-TRg-5	0.0280134719663353	0.313548860058781	0.0296548438027978	0.562797029015322
564	PRE7g7-SMX2-NRg-7	0.0539117179898225	0.64503199867258	0.0535081869058946	0.340003597999744
565	PRE7g7-RRP45-TRg-5	-0.0454989685747171	-0.627369474550008	-0.0443673040025782	0.576492843417128
566	PRE7g7-RRP45-TRg-4	-0.0472575708925819	-0.649878605684628	-0.0468049112466875	0.392035101692723
567	PRE7g7-CNS1-TRg-2	0.136197888530201	1.6982491953313	0.136712625404204	0.275450982855287
568	PRE7g7-FBP1-NRg-9	-0.0830367300651087	-1.10783193459794	-0.0834091743971343	0.409347816793476
569	PRE7g7-GCD11-NRg-1	-0.00131358786981473	-0.0618211874720548	-0.00120244445056665	0.9294966638357
570	PRE7g7-RPL10-TRg-2	-0.0415473743803402	-0.57679126763622	-0.0419836540108991	0.327097655630242
571	PRE7g7-NUP192-TRg-4	0.0371553456043137	0.430559755838348	0.0384066001349693	0.51620302424733
572	PRE7g7-NUP145-NRg-4	0.0137503391582385	0.130988696509268	0.0134327876275949	0.84593180727355
573	PRE7g7-HEM12-TRg-6	0.0150868613443199	0.148095436813899	0.0146971506133725	0.954089507563901
574	PRE7g7-PLC1-TRg-3	-0.0139570545704674	-0.223650526072456	-0.0130261761059101	0.71883916621616
575	PRE7g7-RPA43-TRg-1	0.010268484649761	0.0864228961990845	0.00951556692183904	0.938583676444677
576	PRE7g7-RPB7-NRg-2	-0.0466845883181657	-0.642544747555153	-0.0466387713124662	0.455740607329389
577	PRE7g7-RPB7-NRg-3	0.0193093499098317	0.202140940945234	0.0206687404359541	0.928661979405242
578	PRE7g7-NSL1-NRg-1	-0.041869216554546	-0.580910668384336	-0.0398324735295937	0.737618121419279
579	PRE7g7-UTP6-TRg-3	-0.0527898755270594	-0.720689026681522	-0.0517340277456591	0.584805920266006
580	PRE7g7-UTP6-TRg-1	0.00765169052693326	0.0529293874821462	0.00830282601839155	0.962816417776743
581	PRE7g7-YJU2-TRg-5	0.0254141046760958	0.28027840510221	0.0260555149617548	0.884184881504313
582	PRE7g7-FRS2-NRg-5	-0.0897936351826482	-1.19431656037709	-0.0888012158417716	0.335115023995534
583	PRE7g7-TIF35-NRg-2	0.0333733493010381	0.382152307561788	0.0338783281924367	0.715908933735466
584	PRE7g7-GPI15-TRg-1	-0.0501317780465742	-0.686666857968877	-0.0497572214056016	0.35955097005759
585	PRE7g7-NOP1-NRg-5	-0.00462855014414182	-0.10425086004848	-0.00418267568973552	0.966395417656804
586	PRE7g7-GPI15-TRg-4	-0.0325503789191915	-0.461634731905926	-0.0325775805064584	0.740346417967569
587	PRE7g7-COG4-TRg-1	-0.022767771307485	-0.336422797784409	-0.0211748678980875	0.900884284113219
588	PRE7g7-TFA1-TRg-1	0.0327626617145916	0.374335846258417	0.0329848896965617	0.744519196795272
589	PRE7g7-RHO1-NRg-2	-0.159773266760982	-2.09001690601385	-0.158448591274119	0.548954200653813
590	PRE7g7-RHO1-NRg-1	0.0082004753500684	0.0599535278595091	0.00796610546238249	0.954427869374751
591	PRE7g7-CDC55-NRg-2	-0.0685885337614582	-0.922903061279688	-0.068962138569794	0.325983099660628
592	PRE7g7-IDI1-NRg-7	-0.036552722445322	-0.512862502027854	-0.0363116356997747	0.637384308477276
593	PRE7g7-RPL32-TRg-5	-0.102976218436003	-1.363046290873	-0.104102017831689	0.371506788777027
594	PRE7g7-RPB5-TRg-4	0.0479421303131627	0.568624598051903	0.0480949355562555	0.631237803534502
595	PRE7g7-DIP2-TRg-5	-0.0107350512656501	-0.182410676580862	-0.0112943679455527	0.493059528396604
596	PRE7g7-DIP2-TRg-1	0.0372924102829817	0.432314107458791	0.038503525579055	0.466311206824957
597	PRE7g7-RPC40-TRg-2	0.0784360003374716	0.958929166746322	0.0777365098470846	0.468463596296083
598	PRE7g7-CDC6-TRg-5	-0.00826877199189069	-0.150843674181452	-0.0078430966101349	0.923522354960845
599	PRE7g7-CDC6-TRg-3	-0.0809702375151946	-1.08138197981157	-0.0799031901082799	0.470763140968626
600	PRE7g7-DAD2-TRg-2	-0.0341694457317639	-0.482357886214144	-0.0327038290345146	0.867227296065521
601	PRE7g7-RVS161-TRg-2	-0.145702166225742	-1.90991464870493	-0.145951154971887	0.193074325560502
602	PRE7g7-RVS161-TRg-1	-0.0597150613281586	-0.809327551574297	-0.0590747497047116	0.472727696024516
603	PRE7g7-SUP45-NRg-3	0.0503623464351532	0.599602017739458	0.0509934039629558	0.322928825297776
604	PRE7g7-SRB6-NRg-5	-0.0132103092500592	-0.21409260148059	-0.0127088983846058	0.800662798686603
605	PRE7g7-RPC11-TRg-4	0.029762238957455	0.335932104483707	0.0304100013381462	0.411484953779754
606	PRE7g7-RKI1-TRg-8	0.00297313691662948	-0.00695349545556058	0.00280733665843824	0.991232345039992
607	PRE7g7-NIP7-TRg-3	0.06941546437351	0.843471325678597	0.0696833781220481	0.683344563718771
608	PRE7g7-RPL33A-NRg-12	0.0321360618650587	0.366315716841555	0.0325877098578991	0.824651067312353
609	PRE7g7-SAM50-TRg-4	-0.0541872517239058	-0.738574664463122	-0.0548810789580975	0.688657319368784
610	PRE7g7-NOP4-NRg-1	0.065827462013906	0.797546891937539	0.0657637097663591	0.275806162395584
611	PRE7g7-NOP4-NRg-3	0.0932013570702827	1.14791751708116	0.0935269270520049	0.503580964484738
612	PRE7g7-SMX2-TRg-5	0.061832313533892	0.746411214402383	0.0626319749836236	0.55092071707592
613	PRE7g7-POL12-NRg-2	0.0392759652919555	0.457702507869825	0.0406768749837042	0.709724386539221
614	PRE7g7-BMS1-NRg-2	-0.00597787780062542	-0.121521503248948	-0.00606870489244434	0.940521989983937
615	PRE7g7-RPA190-TRg-5	-0.0311063842166633	-0.4431524031914	-0.0311190823500977	0.459843914148338
616	PRE7g7-ALG14-NRg-4	-0.00211340773325408	-0.0720584366826033	-0.00229069578498268	0.947501721921788
617	PRE7g7-ALG14-NRg-1	0.0405940202543876	0.474572877987409	0.0407535004169481	0.406493734342328
618	PRE7g7-PRE5-NRg-1	0.100034028317626	1.23537190716347	0.10091049379668	0.410209260725286
619	PRE7g7-BIG1-NRg-2	0.00424845688424691	0.00936989050730666	0.0044252708524008	0.997683837927966
620	PRE7g7-TFA2-TRg-4	-0.0253831738234446	-0.369898494707763	-0.0240734782926496	0.823272161633239
621	PRE7g7-IMP4-TRg-6	-0.082781387423989	-1.10456369087118	-0.0827750824513826	0.574395769432278
622	PRE7g7-PAN1-NRg-1	0.11275265649348	1.39816327082456	0.113386196542202	0.405954723712078
623	PRE7g7-UTP13-TRg-2	0.0040368182117394	0.00666103326071074	0.00448296020793905	0.997696256922659
624	PRE7g7-KAE1-NRg-3	-0.0190274252855185	-0.288548449933259	-0.0193569402984017	0.851084192268258
625	PRE7g7-ERG20-TRg-1	0.0206268753460168	0.2190045334215	0.0206568132138668	0.832865578974963
626	PRE7g7-CDC20-TRg-6	-0.289347638591118	-3.7484967667431	-0.288276854522817	0.186312234067351
627	PRE7g7-PWP2-NRg-2	0.00166801702091457	-0.023658303916587	0.0013500932773279	0.976973669823631
628	PRE7g7-COG1-NRg-1	0.10507851984298	1.29993859179603	0.106617914448901	0.272754633882422
629	PRE7g7-RPL1B-TRg-4	-0.0992805208617947	-1.31574341830954	-0.0990577690366616	0.389349719688859
630	PRE7g7-RPL1B-TRg-7	-0.120285117865681	-1.58459057243155	-0.120788199181615	0.454954449014671
631	PRE7g7-UTP20-TRg-3	-0.0759099985220007	-1.01661373635297	-0.0755710992273397	0.405668092120969
632	PRE7g7-UTP20-TRg-4	-0.0252388877417326	-0.36805171314654	-0.0251348746598975	0.637470455190855
633	PRE7g7-RPL25-TRg-4	-0.129981118016237	-1.70869397924109	-0.129747383297399	0.43944029846282
634	PRE7g7-RPL25-TRg-2	-0.128266100267048	-1.68674270633388	-0.128296037430726	0.326914799580368
635	PRE7g7-MCM7-NRg-1	-0.0245792411145641	-0.359608603364067	-0.0243573423624734	0.839371541447336
636	PRE7g7-MRP49-TRg-5	0.0099670540817508	0.0825647526527013	0.00928487479875487	0.869365745330972
637	PRE7g7-ERO1-NRg-3	0.0725790402344834	0.883963336399604	0.0740577381764486	0.520649619291236
638	PRE7g7-UTP5-TRg-7	0.080898918227741	0.990453145307425	0.0804040929262111	0.331403684508435
639	PRE7g7-MCM4-NRg-1	0.0104068638663495	0.0881940731734663	0.0115879691619487	0.928938496759111
640	PRE7g7-PRE3-NRg-1	-0.00321259725003353	-0.0861274508785065	-0.0027998488325787	0.934300141405201
641	PRE7g7-FCF1-NRg-1	-0.0143459992281229	-0.228628801271084	-0.013767546772604	0.791597497839939
642	PRE7g7-CUS1-NRg-1	-0.00827932441977808	-0.150978739386754	-0.00840318643846708	0.87471841465262
643	PRE7g7-PSF1-TRg-2	-0.00542448378213967	-0.114438367735779	-0.0060764904667671	0.948755557008987
644	PRE7g7-BCP1-TRg-2	0.0143979532741718	0.139277796843147	0.0142189025446195	0.786225052571701
645	PRE7g7-PAN1-TRg-1	0.0696446309360984	0.846404530165235	0.0705015525506738	0.56741687454416
646	PRE7g7-PAN1-TRg-3	0.0563893577242652	0.676744408647467	0.0565776969553228	0.550276884850302
647	PRE7g7-PAN1-TRg-4	0.101943381697635	1.25981056801155	0.103147622984579	0.61140953229536
648	PRE7g7-VPS3-TRg-2	0.0316569203867741	0.360182972526832	0.031976098504866	0.393627076877466
649	PRE7g7-YIL060W-NRg-1	0.0832947879932336	1.02111894517878	0.0838227797666611	0.564408425012401
650	PRE7g7-VPS53-NRg-1	0.00540216426893142	0.0241367030771736	0.00603476155918887	0.989903023572117
651	PRE7g7-CYR1-TRg-4	-0.111030132556012	-1.46613191019275	-0.110588763435651	0.744590159386626
652	PRE7g7-CYR1-TRg-7	-0.0502846802360488	-0.688623920915225	-0.0499658137460218	0.252896295647448
653	PRE7g7-MPS1-NRg-1	0.0517300830294122	0.617108285100219	0.0530673921521965	0.598210058831392
654	PRE7g7-SRP1-TRg-5	-0.110696855733325	-1.46186615230663	-0.109330861737653	0.593376407285605
655	PRE7g7-SRP1-TRg-4	-0.0603492292592391	-0.817444548223882	-0.0595090784789065	0.675162460094082
656	PRE7g7-TAF12-TRg-2	-0.12490649140041	-1.64374158221845	-0.123093754416789	0.642030021061612
657	PRE7g7-TAF12-TRg-3	0.0238624640554073	0.260418268532342	0.0256054635573001	0.885302954945703
658	PRE7g7-POP4-TRg-1	0.0142870149507109	0.137857848031941	0.01476504409548	0.8471638892912
659	PRE7g7-SPT16-TRg-1	0.0483315090206138	0.573608428846398	0.0485752713821224	0.447983376781531
660	PRE7g7-NUP82-TRg-4	-0.0632681667685224	-0.854805324166673	-0.0631291212578953	0.619531594757177
661	PRE7g7-DML1-TRg-3	0.0250040573096401	0.275030026973058	0.024735695714645	0.824386109728003
662	PRE7g7-RPA43-NRg-3	0.0652979926155121	0.790769978249238	0.0658184845390257	0.595149405884806
663	PRE7g7-STU2-NRg-3	-0.0773080824822286	-1.03450843311204	-0.0768460548682205	0.297372044106362
664	PRE7g7-POP4-NRg-4	-0.0173462480666696	-0.267030316984616	-0.0168682595874514	0.810060168202616
665	PRE7g7-MCD1-TRg-2	-0.0723862861338174	-0.971512178473413	-0.0730516520341383	0.414643704351131
666	PRE7g7-RPS3-NRg-4	-0.112574274619271	-1.48589606939992	-0.111953544049147	0.403348664517051
667	PRE7g7-PRP9-TRg-4	0.081140394846276	0.99354391166053	0.081195877960991	0.584154310885177
668	PRE7g7-RPP1-NRg-2	0.0397630481189148	0.463936897028802	0.0395632388576163	0.581520632592339
669	PRE7g7-MTR2-NRg-11	0.0227788023195781	0.246548001292524	0.0222561759768846	0.902426187505232
670	PRE7g7-GCD11-TRg-1	-0.0414565076530901	-0.575628224088132	-0.0412846318573076	0.644496945976213
671	PRE7g7-RPF1-TRg-3	0.00189376778655537	-0.0207688197302365	0.00230858688722293	0.992595270663628
672	PRE7g7-SUB2-NRg-4	0.00211330754827677	-0.0179588329380832	0.00216747130783033	0.987993146435341
673	PRE7g7-GPI15-TRg-3	-0.0216402573408166	-0.32199124639042	-0.0214089222742965	0.794651125659544
674	PRE7g7-ERG9-TRg-6	0.010007907976664	0.0830876597753746	0.0103303392884425	0.922939434313277
675	PRE7g7-RPT2-NRg-1	-0.0640020561678799	-0.864198700122473	-0.0634882535399277	0.718245094930821
676	PRE7g7-YOS1-NRg-3	-0.0414037249601875	-0.574952634988701	-0.0407568106539842	0.755835655609716
677	PRE7g7-SCM3-TRg-4	0.0283741617946518	0.318165489163625	0.0285382466693611	0.648166270546503
678	PRE7g7-SCM3-TRg-6	0.0204732215453749	0.217037850270428	0.0211033553839318	0.900020409634862
679	PRE7g7-RLP7-NRg-1	-0.00939545997344882	-0.165264653425631	-0.00932695887458779	0.930072565114349
680	PRE7g7-TFB2-NRg-4	0.0288506385621469	0.324264126662959	0.0293172219886571	0.40613651105122
681	PRE7g7-IMP4-TRg-1	-0.0145563898600453	-0.231321684292635	-0.014748910389474	0.733073223905678
682	PRE7g7-IMP4-TRg-3	-0.0427328065199912	-0.591964139417144	-0.043242197101502	0.605185509693754
683	PRE7g7-PRE4-TRg-3	0.0391323122754242	0.455863829190661	0.0394468779880206	0.822150754355275
684	PRE7g7-SUB2-TRg-3	0.0439129563904702	0.517053413783141	0.0456059828435072	0.415040926497506
685	PRE7g7-RPP0-NRg-4	-0.0277891469446696	-0.400693611910712	-0.0268479768228172	0.731219313244679
686	PRE7g7-RPP0-NRg-3	-0.0722002195905023	-0.969130630251454	-0.0725939421672092	0.317427782753435
687	PRE7g7-TOM40-TRg-4	-0.0240313292020148	-0.352595635756491	-0.0236896041402981	0.729613818862836
688	PRE7g7-FUR1-NRg-12	-0.0039924320822452	-0.0961089028095544	-0.00440381561982828	0.949053365521313
689	PRE7g7-TOM40-TRg-2	0.000924980389622854	-0.0331687593513769	0.00143630936922762	0.954308229253406
690	PRE7g7-VMA11-NRg-4	-0.0288221262486853	-0.413915172224398	-0.0289997710301446	0.460431659736586
691	PRE7g7-PGS1-NRg-4	-0.0975359910375782	-1.2934144072633	-0.0975435564472433	0.624548478291898
692	PRE7g7-URB1-TRg-4	0.0310048915251738	0.351837365904899	0.0312544930705802	0.614183287878275
693	PRE7g7-ARP4-TRg-3	0.0410730629126916	0.480704357461367	0.0414747222901722	0.701305523249625
694	PRE7g7-RPT3-TRg-3	-0.156464001838647	-2.04766015637276	-0.155626720243264	0.354662789561311
695	PRE7g7-SUI3-TRg-3	0.0363668352047075	0.420467261471971	0.0368204615116087	0.473829309936985
696	PRE7g7-RFC5-NRg-2	NA	NA	NA	NA
697	PRE7g7-RRP14-TRg-2	0.0479305462781754	0.568476328849737	0.0491101599996023	0.558286930669599
698	PRE7g7-SCC2-TRg-1	-0.10949962017069	-1.44654220327925	-0.108343015010116	0.399737840918613
699	PRE7g7-SSC1-TRg-3	-0.0480377456166438	-0.659864408042234	-0.0471724626612371	0.639167576611746
700	PRE7g7-RRP9-TRg-3	-0.00876340076004889	-0.157174647189009	-0.00891698811908707	0.874906711649452
701	PRE7g7-MOT1-NRg-9	-0.0174349239259793	-0.268165318642126	-0.0172238414862144	0.876799877941398
702	PRE7g7-RPL42A-NRg-2	-0.0366527026658164	-0.514142193218475	-0.0369523348043603	0.508309669035208
703	PRE7g7-SEC16-TRg-7	-0.0319604906342274	-0.454084490088233	-0.0305994803710614	0.666648713289943
704	PRE7g7-IMP4-NRg-2	-0.0262453816621535	-0.380934275287399	-0.0261826395674069	0.538561378909159
705	PRE7g7-YEF3-NRg-4	-0.00397101374743686	-0.0958347600417503	-0.00299982322513039	0.780965791670187
706	PRE7g7-PUP1-TRg-1	0.00503761002095793	0.0194706115509887	0.00501554855627221	0.991974626415602
707	PRE7g7-UTP22-TRg-6	-0.0188035169179646	-0.285682547417261	-0.0193276418706078	0.87390512495622
708	PRE7g7-DBP2-NRg-4	0.0236491779474192	0.257688325028273	0.0234663388595391	0.778928917414364
709	PRE7g7-PRE2-TRg-7	0.0126866224992562	0.117373715155107	0.0134775859046952	0.862471669152476
710	PRE7g7-ATP16-TRg-6	0.0836337306873298	1.0254572230663	0.0835842769154445	0.343261132263067
711	PRE7g7-UTP13-TRg-4	0.0336581681115119	0.385797829854938	0.0343263166662812	0.828750095375722
712	PRE7g7-DOP1-NRg-4	0.110827428815871	1.37352142780009	0.112284165083533	0.251617194700266
713	PRE7g7-TIM44-TRg-3	0.0149570051303329	0.146433349530386	0.0145652478908052	0.834196606779241
714	PRE7g7-ATP16-TRg-2	0.038434244871012	0.446928954837831	0.0386856506971395	0.686350300618265
715	PRE7g7-ENP1-NRg-3	-0.0470494612526732	-0.647214918091648	-0.0470025901987609	0.550434392360926
716	PRE7g7-NAF1-TRg-3	0.0342464829814529	0.393327932835825	0.0336645121975033	0.870777867082725
717	PRE7g7-COG4-TRg-2	-0.0175500860231831	-0.269639329407019	-0.0167847612898999	0.607184905986051
718	PRE7g7-SOG2-TRg-7	-0.0790326069342071	-1.05658138652516	-0.0779298766615082	0.504045810324682
719	PRE7g7-YDR341C-TRg-3	0.0214071757751112	0.228991944733576	0.0219855356320098	0.903062862515365
720	PRE7g7-YMR290W-A-TRg-10	0.00326177289319807	-0.00325911556037215	0.00275116031436011	0.942891139423407
721	PRE7g7-NUP192-NRg-9	-0.00764874042195851	-0.14290761508871	-0.00741587092686437	0.94872448392857
722	PRE7g7-RPS31-NRg-8	-0.0649531044463975	-0.876371588898429	-0.0638756084517219	0.410705078993522
723	PRE7g7-SPC97-NRg-6	NA	NA	NA	NA
724	PRE7g7-EBP2-NRg-1	0.0127873983290664	0.118663589702272	0.0125074652708405	0.936893059779177
725	PRE7g7-CDC48-TRg-5	-0.0519336014328697	-0.709729194730035	-0.0511878024942499	0.570913828054714
726	PRE7g7-RPT1-TRg-4	0.0152907591660741	0.150705215478072	0.0162669750875955	0.961942086382233
727	PRE7g7-ULP1-NRg-2	-0.129152003161027	-1.6980817704364	-0.129168357081258	0.376363883979147
728	PRE7g7-RPN3-TRg-6	0.0442292491328893	0.521101784892241	0.0458277055409267	0.764640435355321
729	PRE7g7-RPT1-TRg-5	0.0573565997506383	0.689124568385333	0.0584766666521563	0.614974391842418
730	PRE7g7-KRE5-TRg-2	-0.00373549210186752	-0.0928202140290973	-0.0037939586713512	0.834196606779241
731	PRE7g7-TBF1-NRg-8	0.0449545643202915	0.530385415705937	0.0446119162932089	0.366143546468442
732	PRE7g7-UTP22-NRg-4	0.00905807943494985	0.0709303829518077	0.00883597411516372	0.93302334426165
733	PRE7g7-SSC1-NRg-4	0.00733545600193286	0.0488817615236118	0.0071989301368787	0.932299904617633
734	PRE7g7-REB1-TRg-4	0.108398814801681	1.34243651976519	0.109200759501935	0.364907916853598
735	PRE7g7-CDC48-NRg-9	-0.0945566385849425	-1.25528035366212	-0.0941214119038233	0.342283882175871
736	PRE7g7-FAS2-TRg-8	0.0406976798746377	0.475899663447585	0.041978965483607	0.622938820167305
737	PRE7g7-TAO3-TRg-8	0.0167225709631678	0.169031609781935	0.0172558599010856	0.912636005213458
738	PRE7g7-CKS1-TRg-5	-0.144770341332677	-1.89798780856636	-0.143831798709024	0.283733336320648
739	PRE7g7-YLR379W-TRg-7	0.0701714635846278	0.853147694922429	0.0702054568630748	0.231487491453716
740	PRE7g7-TEN1-NRg-2	0.0399272223166581	0.466038235408938	0.0416187580428001	0.87107816288955
741	PRE7g7-RPL42A-TRg-2	-0.0394749396894943	-0.55026525675229	-0.0395925931592621	0.576002546993005
742	PRE7g7-SEC27-TRg-4	-0.0010007308978818	-0.0578167923134218	0.00138002241408027	0.98823616331695
743	PRE7g7-TBF1-NRg-4	0.123903449609774	1.54088721810926	0.124485930633724	0.415289799003725
744	PRE7g7-RPT1-NRg-6	0.0447505991581968	0.527774775122876	0.045847286662183	0.461978368274059
745	PRE7g7-COG1-TRg-3	-0.0179367445915251	-0.274588343934477	-0.0159569898669285	0.925585606916409
746	PRE7g7-SUI1-TRg-6	-0.00947928617004645	-0.16633758209891	-0.00976148495922411	0.881915182804387
747	PRE7g7-TIM23-TRg-6	-0.0694313568156181	-0.933690727403317	-0.0693088652334994	0.388084601235548
748	PRE7g7-CDC48-NRg-6	0.0933285989798636	1.14954614272294	0.0937464417502015	0.525839412382596
749	PRE7g7-EPL1-TRg-5	0.118731753320023	1.47469238327259	0.120418000300746	0.284848002905702
750	PRE7g7-RPT5-TRg-8	0.0996721062970832	1.23073950668375	0.100762829702019	0.491583946707989
751	PRE7g7-ATP16-NRg-4	0.0935887984538218	1.15287655120756	0.0936325476514172	0.433703464437084
752	PRE7g7-RPN6-TRg-3	-0.0802342932638104	-1.0719623028932	-0.0794352859179874	0.4800359732347
753	PRE7g7-ERG9-NRg-6	-0.00739594202821958	-0.139671936312738	-0.00724104071232523	0.724752791790339
754	PRE7g7-SMX3-TRg-1	0.0145969711515423	0.141825114934542	0.0148014708175317	0.907044364350994
755	PRE7g7-NCB2-NRg-3	0.00423151392451904	0.00915303005031247	0.00470383383022329	0.990079258960291
756	PRE7g7-SEC16-NRg-12	-0.0360471897658375	-0.506391965022553	-0.0345665882042869	0.849031654431609
757	PRE7g7-RPN6-TRg-2	0.0339560521038362	0.389610579205952	0.033839857456059	0.833467249206961
758	PRE7g7-REB1-NRg-4	0.154243838122225	1.92922730885317	0.155000617559057	0.345953906267586
759	PRE7g7-ATP16-TRg-9	0.201835940204991	2.53837973397556	0.201523537875555	0.369503965984316
760	PRE7g7-ERG9-NRg-7	-0.0332972748141309	-0.471194583768007	-0.0325268218236039	0.794866801226562
761	PRE4g9-RPL15A-NRg-4	-0.0468040458834048	-0.644073737920783	-0.0484166753705376	0.777793076028434
762	PRE4g9-RPL15A-NRg-5	0.0141610660740409	0.136245772491937	0.0134824664548745	0.933390439682422
763	PRE4g9-KRE33-TRg-1	0.0525210846555897	0.627232665780522	0.0532910899983596	0.66096904338404
764	PRE4g9-PMI40-NRg-1	0.0368536147687669	0.426697769034573	0.0384266272885688	0.67126537851821
765	PRE4g9-NOP19-NRg-3	-0.0257333363253767	-0.374380379892576	-0.0246128829078633	0.772871809485857
766	PRE4g9-SRP14-NRg-4	0.0561333804860523	0.673468042431023	0.056333838587879	0.501952339996578
767	PRE4g9-SEC27-TRg-2	0.0225671368025834	0.243838800451429	0.0190675517594648	0.821154576656924
768	PRE4g9-GPI14-TRg-3	0.011987117515733	0.108420440589564	0.0137680346951237	0.902597059433366
769	PRE4g9-PAH1-TRg-7	-0.0316669562958047	-0.450327413886894	-0.0328404893554605	0.60674577275241
770	PRE4g9-PAH1-TRg-6	0.0438493592745285	0.516239406086248	0.0426926909964804	0.684560878645379
771	PRE4g9-PAH1-TRg-5	0.0557777185163785	0.66891576711917	0.0549371761709259	0.37748925093016
772	PRE4g9-PAH1-TRg-3	-0.0505175681800158	-0.691604757012831	-0.0509006571028018	0.544144959149904
773	PRE4g9-COG3-TRg-1	0.00747878002015778	0.050716229207518	0.00743427709102536	0.934337616676845
774	PRE4g9-HTS1-NRg-5	0.0608278892433393	0.733555142372239	0.0621286994354808	0.637181069772683
775	PRE4g9-MSN5-TRg-7	NA	NA	NA	NA
776	PRE4g9-ERG26-TRg-1	-0.0413383797776091	-0.57411625301153	-0.0408940210184864	0.827809267595475
777	PRE4g9-SMD2-TRg-5	0.000856301430768536	-0.0340478118098759	0.00284529933080143	0.987856335823755
778	PRE4g9-SMD2-TRg-4	0.0167008195479457	0.16875320377017	0.0188017552890944	0.608370545853066
779	PRE4g9-SMD2-TRg-1	-0.0013412813359811	-0.0621756484295883	0.000136979441023977	0.802105165093083
780	PRE4g9-PRE7-TRg-4	-0.0160248907081277	-0.25011767803437	-0.0177462661283494	0.923885219590332
781	PRE4g9-PRE7-TRg-7	-0.011490053651344	-0.19207428701393	-0.0106034465873809	0.842120572339653
782	PRE4g9-SEC6-TRg-3	0.00694653859749272	0.0439038351509752	0.00658385115821473	0.984524232856609
783	PRE4g9-ESF2-NRg-1	0.0425095836512231	0.499091023595451	0.0432333264736307	0.6339818316479
784	PRE4g9-ESF2-NRg-3	0.0297569380404525	0.335864255695649	0.0301108593968123	0.688151866071193
785	PRE4g9-AFG2-TRg-2	-0.0223131976776304	-0.330604508259373	-0.0204968643325844	0.682424060884897
786	PRE4g9-RRP36-TRg-3	0.0178783121615944	0.183824454036031	0.0172774306117479	0.910362720035695
787	PRE4g9-RRP36-TRg-5	-0.0104031202957597	-0.178162144861664	-0.00978109968273618	0.746873772094272
788	PRE4g9-GCR1-NRg-2	-0.0337757669678517	-0.477319017089615	-0.0327058554395593	0.666794497130392
789	PRE4g9-PRE4-NRg-4	-0.0539936993376435	-0.736097301616765	-0.0552279133182731	0.298390540758167
790	PRE4g9-PRE4-NRg-9	-0.011178417509878	-0.18808551780597	-0.0102374815289964	0.729872895201663
791	PRE4g9-DSN1-NRg-2	-0.0488384026182965	-0.670112372156107	-0.0474297880164396	0.649270120420619
792	PRE4g9-GPI11-TRg-3	0.0453307348160858	0.535200188740633	0.0453175206541166	0.718500280392434
793	PRE4g9-POP3-TRg-1	-0.0252391926546045	-0.368055615861639	-0.0236496110852856	0.579703968103552
794	PRE4g9-MNE1-TRg-5	-0.0472806235905414	-0.650173667391363	-0.0485422843217687	0.613718743868727
795	PRE4g9-RRP12-NRg-1	-0.0103573513403098	-0.177576327698994	-0.00928213164458317	0.907191615478154
796	PRE4g9-RSC6-TRg-2	0.019817280146098	0.208642165343277	0.019582769661854	0.518072243588272
797	PRE4g9-CDC25-TRg-1	-0.00279778958741839	-0.0808181436072721	-0.00367660182320192	0.920261960966177
798	PRE4g9-CDC25-TRg-9	-0.019422644206788	-0.293607032214977	-0.0217245984705492	0.872906066048325
799	PRE4g9-YPP1-NRg-3	0.0121453928498375	0.110446276797411	0.0117915499941261	0.955168245478522
800	PRE4g9-NFS1-NRg-9	0.000656844668589618	-0.0366007473826113	0.000875255677699305	0.94320753749901
801	PRE4g9-NFS1-NRg-8	0.00226876196867432	-0.0159691028560523	0.00268452658762497	0.983618788892461
802	PRE4g9-UBA2-TRg-1	0.0224157676758783	0.241901359855493	0.0239688220216712	0.818812931323981
803	PRE4g9-ARP2-NRg-3	-0.0327413845618591	-0.464079497851348	-0.0362059496408139	0.722124114221608
804	PRE4g9-MAK16-TRg-1	0.017557009695619	0.179711961252957	0.0174449550762277	0.65294470969764
805	PRE4g9-CEP3-NRg-1	-0.00209684701923196	-0.0718464687579508	-0.00293188516884988	0.916231615578496
806	PRE4g9-GUK1-TRg-5	-0.0215164990288469	-0.320407208859691	-0.0201596698000975	0.770822164755529
807	PRE4g9-GUK1-TRg-2	0.0212291429790504	0.226713224006276	0.0219921451018641	0.865254930323048
808	PRE4g9-GPI12-NRg-6	-0.0178774399764422	-0.273829277860113	-0.0181164685491086	0.781845817518349
809	PRE4g9-RPS5-NRg-5	-0.0461434654511632	-0.635618675952968	-0.0462349679222953	0.477898564229
810	PRE4g9-RPS5-NRg-2	-0.0556868977354554	-0.757769298967223	-0.0543773425385318	0.668721087907499
811	PRE4g9-RPC19-NRg-1	0.0113048287102451	0.0996875235233245	0.0118389104172973	0.924319651131312
812	PRE4g9-TIM54-TRg-1	-0.03209072763975	-0.455751451291519	-0.0301036737557207	0.687695465995145
813	PRE4g9-TEN1-TRg-2	0.0678255387314742	0.823121162138309	0.0674257787963395	0.520245763987631
814	PRE4g9-SAH1-NRg-4	-0.00245399137534974	-0.0764177177914475	-0.00221368944769181	0.790472932026185
815	PRE4g9-SAH1-NRg-5	0.0265899485293324	0.295328552152212	0.0265411397435644	0.812315040795761
816	PRE4g9-SAH1-NRg-3	-0.0619746933986751	-0.838249584756309	-0.0617291977133383	0.364870701495263
817	PRE4g9-ATP15-NRg-5	0.0189465680329335	0.197497534782618	0.0180355958253488	0.9294966638357
818	PRE4g9-SCD5-TRg-5	0.047699506653054	0.565519150204899	0.0471294718064158	0.419524086280344
819	PRE4g9-ARB1-NRg-2	0.0463275538860597	0.54795891817912	0.0475626524016008	0.3782863031649
820	PRE4g9-ARB1-NRg-4	0.0284499799421655	0.319135919264526	0.0303079155340572	0.690159171634025
821	PRE4g9-PUP2-TRg-1	0.0491873760964341	0.584563051189233	0.0488887801867844	0.735021581611256
822	PRE4g9-CCT8-TRg-2	NA	NA	NA	NA
823	PRE4g9-MCM4-TRg-1	-0.0605171804002373	-0.819594229376087	-0.0611677454486452	0.18032582160456
824	PRE4g9-LSM4-TRg-1	-0.0249861839964675	-0.364817245818368	-0.0228704257304861	0.790545950230823
825	PRE4g9-NOP53-NRg-1	0.0611373057745742	0.737515501804291	0.0606336572061765	0.693701833667477
826	PRE4g9-ATP3-TRg-4	0.00295029667542279	-0.00724583783407624	0.0035639958123197	0.997332820337994
827	PRE4g9-AFG2-NRg-3	0.00353725226462021	0.000266867109633838	0.00576803329166231	0.948905991312688
828	PRE4g9-PRO3-NRg-3	-0.0631722357551598	-0.853577460574251	-0.061365063271255	0.281649890172639
829	PRE4g9-NRD1-NRg-10	0.00860526108232518	0.0651345599986306	0.0075080938682288	0.950766720961
830	PRE4g9-SEC61-TRg-2	-0.0137047783317927	-0.220421530590764	-0.0122805583248655	0.807316975172847
831	PRE4g9-RHO3-TRg-4	-0.0603158042956818	-0.817016727288906	-0.0588203340705912	0.531570681529868
832	PRE4g9-SNF2-TRg-6	-0.0653405057611081	-0.881330110166121	-0.0633916889136797	0.631175644893143
833	PRE4g9-SMD2-NRg-3	0.000730639472775074	-0.0356562149504689	0.00147541355228601	0.912932831058168
834	PRE4g9-RSC4-TRg-2	0.0410443355762885	0.480336663540077	0.0417758046537795	0.798541517543789
835	PRE4g9-RSC4-TRg-1	-0.0652382818358737	-0.880021700803287	-0.0661574887599931	0.690159171634025
836	PRE4g9-TIF34-TRg-2	-0.0556734150479298	-0.757596728069029	-0.0577968692166303	0.33563994899249
837	PRE4g9-BET1-NRg-1	-0.0260159323280961	-0.3779974514833	-0.0270330826144256	0.600735222754536
838	PRE4g9-CDC8-NRg-2	-0.0627165948551215	-0.847745510584721	-0.0607026625035637	0.52529415042887
839	PRE4g9-PRP42-TRg-2	0.0657423554049548	0.79645757469859	0.0667809565453853	0.152378630386396
840	PRE4g9-RRB1-TRg-2	-0.0322465701824568	-0.457746149123146	-0.0303512345510387	0.592469026692569
841	PRE4g9-SPC24-TRg-1	0.0625960700886319	0.756186873328182	0.0625017556942759	0.179719631072195
842	PRE4g9-ILS1-NRg-1	0.0109152387374464	0.0947009886499335	0.0120194481984235	0.911687493778113
843	PRE4g9-GFA1-TRg-2	-0.0330639309369005	-0.468207911978323	-0.0324545797035157	0.745570150586681
844	PRE4g9-SEC21-NRg-10	0.0530006981197473	0.633371451251794	0.0522221350437574	0.501942069716435
845	PRE4g9-RPC10-NRg-1	-0.00481651766278923	-0.106656739696939	-0.00579812741050129	0.855127658073225
846	PRE4g9-RPB10-TRg-3	0.00174171969405312	-0.0227149507105808	0.00160931799999201	0.946722430844912
847	PRE4g9-RPB10-TRg-2	0.0423382324008166	0.496897822934733	0.0428622362783323	0.777500055805674
848	PRE4g9-YNL181W-TRg-1	-0.0539392840886803	-0.735400816708157	-0.0534816272483331	0.599612001855104
849	PRE4g9-RAD3-NRg-1	-0.00047853923719654	-0.0511330296182602	0.00125024118198943	0.980129751353949
850	PRE4g9-NOP10-TRg-1	0.0144625897317818	0.140105107535076	0.0148889003560098	0.944113963977106
851	PRE4g9-BFR2-TRg-3	0.0242652860383006	0.265574165772295	0.0246649243043043	0.833286407354949
852	PRE4g9-MCM2-TRg-6	-0.0508396758367746	-0.695727555789903	-0.0491676323153047	0.559585478931302
853	PRE4g9-MCM2-TRg-4	-0.0375491338855053	-0.525616014031837	-0.0360514027147351	0.349981903898271
854	PRE4g9-MPP10-TRg-1	-0.00546338690323511	-0.114936306039048	-0.00580361082438855	0.876636404963058
855	PRE4g9-RET2-TRg-4	-0.0147161328943224	-0.233366306246023	-0.0163112980756271	0.749932179469348
856	PRE4g9-RET2-TRg-1	0.0388514642551641	0.452269130802791	0.0372923995977125	0.257128633736066
857	PRE4g9-RPS2-NRg-1	-0.0756776584994431	-1.01363991334453	-0.0765455079526419	0.359234618323064
858	PRE4g9-RPS2-NRg-2	-0.00152085777507699	-0.0644741269288121	-0.00281218625583448	0.955238026444941
859	PRE4g9-ORC4-NRg-3	0.0072020692551209	0.0471744853844241	0.00845633407794288	0.96634761501412
860	PRE4g9-TIP20-TRg-7	-0.0417730624227631	-0.579679949000283	-0.0403651266321386	0.368939081673666
861	PRE4g9-SMT3-TRg-1	-0.0592947334170303	-0.80394758819371	-0.0581074616308236	0.28035439557484
862	PRE4g9-MSS18-NRg-6	-0.00446173874725986	-0.102115766986779	-0.00294021284297397	0.859033614218138
863	PRE4g9-YEF3-NRg-9	-0.0672967719811089	-0.906369229262523	-0.0710353985333735	0.387396342825195
864	PRE4g9-ASK1-NRg-1	-0.013452040117735	-0.217186622081226	-0.0125771378040272	0.822393519782895
865	PRE4g9-SMC1-TRg-1	-0.100244472361077	-1.32808146113159	-0.100489332814258	0.277050076041305
866	PRE4g9-NIP1-NRg-1	-0.0236271500513456	-0.347422367524172	-0.022574930759544	0.562532711205829
867	PRE4g9-RPP1-NRg-1	0.00270087650645778	-0.0104382772126783	0.00375570655345496	0.99059793552642
868	PRE4g9-YDJ1-TRg-6	0.00762091804521781	0.0525355168388323	0.00743280580515733	0.899864778493192
869	PRE4g9-SUB2-NRg-1	-0.102458196054414	-1.35641589263037	-0.101215410373912	0.271481649889118
870	PRE4g9-TIM10-NRg-8	-0.0183196425941913	-0.279489225313766	-0.017338935191353	0.835133944985022
871	PRE4g9-TIM10-NRg-4	0.00129440664693847	-0.028440308816531	0.00237352618659762	0.929166744439933
872	PRE4g9-TIM10-NRg-7	-0.0640238582180532	-0.864477754233439	-0.0631498786594175	0.2252328443347
873	PRE4g9-SKI6-TRg-4	-0.0135819152891351	-0.218848952009078	-0.0127644266319556	0.870067152403276
874	PRE4g9-TUB4-TRg-1	-0.0165937175522748	-0.257398345128761	-0.0156152577458682	0.885792823971532
875	PRE4g9-CDC37-NRg-2	0.024034193529756	0.262616310249066	0.0248183118188745	0.578562899542062
876	PRE4g9-ISD11-TRg-3	-0.0691097359701465	-0.929574159539846	-0.0680446004549281	0.699750346532313
877	PRE4g9-YOS1-TRg-4	-0.00897761109309381	-0.159916420259542	-0.00750361103763708	0.961259392039248
878	PRE4g9-SSC1-TRg-6	0.00584013859677124	0.0297425307727229	0.00575737130324202	0.990283437572138
879	PRE4g9-MTR3-TRg-5	0.0163652263066362	0.164457797014594	0.0171089010487117	0.932340434006784
880	PRE4g9-MTR3-TRg-6	-0.118185907876966	-1.5577218526334	-0.116412143845888	0.292872930916365
881	PRE4g9-TFA1-TRg-2	0.101894897686313	1.25918999964445	0.102323508047412	0.349981903898271
882	PRE4g9-CDC3-NRg-3	0.0392140811047376	0.456910424707477	0.0397690562467835	0.636559970520861
883	PRE4g9-ERG25-TA-18	-0.0947206692545512	-1.25737985496199	-0.0951349788310057	0.287996184636018
884	PRE4g9-RPB11-TRg-4	-0.0501672645501545	-0.687121065469052	-0.0491360648022812	0.363831800116137
885	PRE4g9-RPB11-TRg-1	-0.0637517669821763	-0.860995137813161	-0.0654038857909611	0.757509360867544
886	PRE4g9-RPB11-TRg-2	0.0370493150250276	0.429202623421777	0.036371735744237	0.762430559804351
887	PRE4g9-DED1-TRg-3	0.0170827656981745	0.173641901967896	0.0175686245006933	0.923404047111139
888	PRE4g9-DED1-TRg-1	0.0151713863044565	0.149177309271666	0.0163059622584334	0.710094817866879
889	PRE4g9-DED1-TRg-6	0.0463134325972255	0.547778173539511	0.0464229407484872	0.552430862936264
890	PRE4g9-DED1-TRg-4	0.0360224475904387	0.416059291635944	0.0361163294999889	0.638359255493174
891	PRE4g9-RPL10-NRg-5	0.00812707694682335	0.0590140691388357	0.00910859142291343	0.966270649675921
892	PRE4g9-RPL10-NRg-4	0.00286064910613881	-0.00839327683857104	0.00423585008852967	0.996637703391933
893	PRE4g9-EFB1-NRg-1	0.00336421785562724	-0.00194787704443572	0.00430363119924023	0.998457325726745
894	PRE4g9-EFB1-NRg-5	0.0789682132274052	0.965741195599779	0.0803691363072765	0.428215910695369
895	PRE4g9-EFB1-NRg-4	0.0433753602186728	0.510172481917232	0.0438430561311106	0.675162460094082
896	PRE4g9-RPT3-NRg-1	-0.0118142552422595	-0.196223886983086	-0.011699390287203	0.442097432800796
897	PRE4g9-SAC6-TRg-8	-0.0380882388824513	-0.532516258020097	-0.0366765763538706	0.716872275320226
898	PRE4g9-SAC6-TRg-4	-0.0782131699395485	-1.04609304895051	-0.0765254890070017	0.321321134800261
899	PRE4g9-SAC6-TRg-5	-0.0756978016684307	-1.01389773469936	-0.074476004715956	0.492844088151334
900	PRE4g9-SAC6-TRg-3	-0.0492970029774052	-0.675982201575014	-0.0474144308293181	0.588551736770785
901	PRE4g9-DIM1-TRg-5	0.0262844056101609	0.291417772799188	0.0270498426693072	0.916091134439803
902	PRE4g9-DIM1-TRg-7	0.0673853675029717	0.817487215336692	0.0689011637305013	0.659687335924743
903	PRE4g9-RPC17-NRg-1	0.0155133942487329	0.153554820655903	0.0162480153602766	0.865755249014424
904	PRE4g9-RPC17-NRg-2	0.0267930570271617	0.297928227909347	0.0268291229041316	0.258339397247737
905	PRE4g9-YDR341C-TRg-1	-0.0166683854567042	-0.258354052758209	-0.0177268440888283	0.871479837260871
906	PRE4g9-RAP1-NRg-8	-0.020434113174216	-0.306553272189275	-0.0178695812232637	0.275450982855287
907	PRE4g9-RAP1-NRg-5	-0.00337302682323914	-0.0881808601481706	-0.00390915060534267	0.967696771579581
908	PRE4g9-RAP1-NRg-2	0.0173748263648328	0.177380115990642	0.0190140186387458	0.818512441584599
909	PRE4g9-SEC26-NRg-3	0.0776727971704936	0.949160590875955	0.0786894756281675	0.404256526264375
910	PRE4g9-SPP41-TRg-3	0.0090393058143301	0.0706900910540268	0.00828483481733633	0.925728021165826
911	PRE4g9-TAP42-NRg-1	0.017046115851541	0.173172804323956	0.0186504586842082	0.886064343885156
912	PRE4g9-PGA2-TRg-6	-0.0738327417661726	-0.990026005720396	-0.0721742912292013	0.420020976875514
913	PRE4g9-BRL1-TRg-1	0.0283770251929788	0.318202139068938	0.026928401734922	0.738814333178496
914	PRE4g9-FOL2-TRg-1	-0.0506477113607561	-0.69327051731111	-0.0485380432118127	0.528481140093658
915	PRE4g9-NAB3-NRg-5	-0.0182074467533102	-0.278053180979298	-0.0168919297018642	0.76437912574223
916	PRE4g9-SNF4-TRg-4	0.0149856485147358	0.146799968912787	0.0137291266367947	0.909067807539675
917	PRE4g9-HRR25-TRg-2	0.0620933556934437	0.749752408793704	0.061013942662468	0.28656813267108
918	PRE4g9-TRS23-TRg-4	-0.0574729488687711	-0.780629759666349	-0.0588209299502596	0.350632583447159
919	PRE4g9-CTR86-TRg-4	-0.0503306474331808	-0.689212275461119	-0.0489487873521134	0.550276884850302
920	PRE4g9-RPB5-TRg-5	0.028946002669681	0.325484734176219	0.0270048197467038	0.75327459375852
921	PRE4g9-SPN1-NRg-2	-0.0191263430031992	-0.28981454167907	-0.0206700625389919	0.846913627639351
922	PRE4g9-SPN1-NRg-1	0.039711143788501	0.463272550480483	0.0382412763565873	0.555388485382527
923	PRE4g9-SEC61-NRg-1	0.0137219121830421	0.130624847044294	0.0145124653820538	0.958656434171149
924	PRE4g9-SEC61-NRg-7	0.0612872295514991	0.739434442727272	0.0623360602764352	0.51023358385933
925	PRE4g9-TUS1-TRg-3	-0.00200224476283284	-0.0706356125153046	-0.00120834252963179	0.757301442032319
926	PRE4g9-OLE1-NRg-2	-0.0486486737620715	-0.667683948366711	-0.0492726536297064	0.577270258213018
927	PRE4g9-AFG2-TRg-1	0.0295795427584046	0.333593694792984	0.0290986645367788	0.804371029926208
928	PRE4g9-TOA2-NRg-1	0.0310802360859816	0.352801734359481	0.0306761754172203	0.456514067677606
929	PRE4g9-USO1-TRg-1	-0.0120500420925904	-0.19924182746912	-0.0132745319050793	0.922894992358204
930	PRE4g9-UTP22-NRg-2	0.057710999064744	0.693660682408491	0.0583265319029831	0.513746189329259
931	PRE4g9-RIB1-TRg-3	0.0128111123383945	0.118967115826553	0.012646450049704	0.931818785361971
932	PRE4g9-RIB1-TRg-7	-0.0200745990483479	-0.301951691421579	-0.020351194664528	0.7536094357377
933	PRE4g9-RIB1-TRg-4	-0.0804660493629349	-1.07492865200661	-0.0804243499228146	0.466970756183882
934	PRE4g9-COG1-TRg-1	-0.0914569015389487	-1.2156054442512	-0.0936944095412175	0.540161475866572
935	PRE4g9-RPL32-NRg-2	0.00880350022478971	0.0676719107165385	0.00871482986327713	0.955857136453908
936	PRE4g9-GLC7-NRg-3	-0.058776753302024	-0.797317730939821	-0.0577162240067316	0.682515078931945
937	PRE4g9-GLC7-NRg-4	-0.00823768733249231	-0.150445807837501	-0.00887396248104472	0.912462031140769
938	PRE4g9-HSF1-TRg-2	0.0634790991204186	0.767489153593737	0.0646467631923473	0.325037369692449
939	PRE4g9-DAM1-NRg-5	0.0679681805305031	0.824946897796111	0.0690780220018559	0.539653642776762
940	PRE4g9-SEC18-TRg-4	0.00617032961165154	0.0339687920359503	0.00594320822203331	0.989903023572117
941	PRE4g9-SEC18-TRg-5	0.0194884418776538	0.204433218481727	0.0191814034874035	0.811975130902591
942	PRE4g9-PAB1-NRg-3	0.00518268420575108	0.021327480393128	0.00473153415578897	0.990001099732782
943	PRE4g9-POP8-TRg-2	-0.010559564750229	-0.180164546828931	-0.00993907977570888	0.309539983936245
944	PRE4g9-PAB1-NRg-4	0.0704636192549616	0.856887124939359	0.0694390076073676	0.296793949268951
945	PRE4g9-BIG1-TRg-4	0.0207382888951109	0.220430564856382	0.0202187843666182	0.688443260356699
946	PRE4g9-BIG1-TRg-5	-0.048074499505086	-0.660334837363433	-0.0478921475851135	0.634339548483624
947	PRE4g9-BIG1-TRg-6	-0.056064434195661	-0.762601555586324	-0.0558049835955731	0.417137770085278
948	PRE4g9-RPO41-NRg-1	0.0332853910260887	0.381026490584806	0.0338919793828812	0.534892500038448
949	PRE4g9-RVB2-NRg-2	-0.0801274314508018	-1.0705945311475	-0.0787551463607052	0.437952175855903
950	PRE4g9-PET117-NRg-8	0.00664304641495639	0.0400193040857958	0.00558461525723279	0.994739125328271
951	PRE4g9-VPS45-NRg-9	-0.101946261814902	-1.34986341921872	-0.101998991549732	0.370275719302793
952	PRE4g9-YCG1-NRg-1	-0.00075340577585048	-0.05465116836983	-0.000816925184865314	0.931267998435726
953	PRE4g9-NOC4-NRg-1	0.052149884108331	0.622481505321668	0.0530822167538948	0.286243960222347
954	PRE4g9-NMD3-NRg-2	-0.0175251495015404	-0.26932015580535	-0.0157326304108663	0.740028673392917
955	PRE4g9-DRS1-TRg-2	0.00106055260681859	-0.0314335104073319	0.00254722613533024	0.98361233880776
956	PRE4g9-HTB1-NRg-2	0.0110687497222441	0.0966658438376666	0.0113307385107172	0.929963494352734
957	PRE4g9-IPI1-TRg-2	-0.00961781274453055	-0.168110645172361	-0.00950988603501313	0.844108973856206
958	PRE4g9-SEC18-NRg-1	0.0636811366060703	0.77007512099094	0.060871396390941	0.557017357634281
959	PRE4g9-SEC18-NRg-2	0.121384549876658	1.50864670310953	0.119068725404586	0.510030452517142
960	PRE4g9-JIP5-NRg-2	0.0115696739302352	0.103077394972131	0.0137863723154435	0.847306126421871
961	PRE4g9-YPT1-TRg-3	-0.0592817540378326	-0.803781459362058	-0.0614979094840286	0.19671175844389
962	PRE4g9-YPT1-TRg-2	-0.080355364751844	-1.07351195057257	-0.083654850510029	0.477898564229
963	PRE4g9-CLF1-NRg-2	0.0409445866408926	0.479059932670023	0.0411710689605549	0.600143925902976
964	PRE4g9-SNF2-NRg-7	0.00834028781190699	0.0617430495755955	0.0103477561301018	0.877611604598899
965	PRE4g9-SNF2-NRg-4	-0.0460513875438793	-0.63444012997438	-0.0435774838801337	0.557623069114089
966	PRE4g9-RPL25-NRg-1	-0.00289821271481805	-0.0821035037598346	-0.00477162470228598	0.934035832025772
967	PRE4g9-NOP56-TRg-1	0.0688824250672414	0.836648719155893	0.0709083548284652	0.399115825927004
968	PRE4g9-NOP56-TRg-2	0.0192887786022873	0.2018776396551	0.0207985783021684	0.818838494636844
969	PRE4g9-TRS31-TRg-1	-0.0698654440703082	-0.939246802725423	-0.07185430869277	0.463537859317511
970	PRE4g9-DBF4-TRg-2	0.0569957845041286	0.684506333997403	0.0554949239700055	0.685208397522901
971	PRE4g9-DBF4-TRg-1	0.00864831190146487	0.0656855865289747	0.00818498770474045	0.963355325263364
972	PRE4g9-RPC19-TRg-4	0.0594383272480781	0.715769522022895	0.0601769637631932	0.514126296304104
973	PRE4g9-RPC19-TRg-6	0.0348268088709234	0.400755781311975	0.0354333715843679	0.332607413123456
974	PRE4g9-RPC19-TRg-3	0.0689455086871326	0.837456154389062	0.0688452436735855	0.443569200361319
975	PRE4g9-ROK1-NRg-1	-0.00988422982796144	-0.171520635598582	-0.00934526070986793	0.932396052257985
976	PRE4g9-CDC33-TRg-4	0.0273927451358252	0.305603902017504	0.0286745194134903	0.524012119360824
977	PRE4g9-DHR2-TRg-3	0.0274934906069733	0.306893387990686	0.0278298114167688	0.749159472851999
978	PRE4g9-RRP42-NRg-5	-0.126024489371755	-1.65805133416726	-0.124562448316037	0.181354295305467
979	PRE4g9-CLF1-TRg-1	0.101277918963014	1.25129301528992	0.10083213849362	0.261214344541809
980	PRE4g9-ERG11-NA-16	-0.0939962814181274	-1.24810809372482	-0.0935856900759546	0.301483449992232
981	PRE4g9-VAS1-NRg-4	0.129145590086559	1.6079836993429	0.128426837369131	0.324656062603886
982	PRE4g9-PIK1-NRg-2	0.0387289053636353	0.450700445186315	0.039026655447865	0.725296092048739
983	PRE4g9-SAR1-NRg-7	-0.0704724745156909	-0.94701645465811	-0.070626328385976	0.336714442395914
984	PRE4g9-SAR1-NRg-4	0.0113911848357199	0.10079283387851	0.00982227602658518	0.906830766320637
985	PRE4g9-RPS3-TRg-1	-0.0428776127689896	-0.593817578830197	-0.0442593157736147	0.546833935302236
986	PRE4g9-YTM1-TRg-2	0.0455495393192252	0.538000764632055	0.0466081235492873	0.734949434743395
987	PRE4g9-SUI3-NRg-5	-0.054882694959618	-0.747475950916751	-0.0539784078629037	0.605449390653958
988	PRE4g9-SUI3-NRg-2	0.0292396229731465	0.329242910682273	0.0308541252970312	0.417418844676306
989	PRE4g9-RRP7-TRg-4	0.0192892917962402	0.201884208252142	0.02063592415092	0.409375555308387
990	PRE4g9-RRP7-TRg-6	0.0109192438663688	0.0947522520715778	0.0106147453045688	0.890655533845909
991	PRE4g9-NIP7-TRg-2	0.0551561316140364	0.66095980063701	0.0560555766465244	0.421562758697043
992	PRE4g9-MDM35-TRg-1	-0.0254464719686136	-0.370708675745121	-0.0249651442199164	0.471967894074744
993	PRE4g9-ALA1-NRg-1	0.0496189463588054	0.590086910410181	0.0511961278880101	0.548723428466526
994	PRE4g9-DOA4-NRg-2	0.00729539966440484	0.0483690626916863	0.00851992618206739	0.958839228195532
995	PRE4g9-RPS13-NRg-1	-0.0733882482982731	-0.98433673665951	-0.0745632628016448	0.341885115125845
996	PRE4g9-YSF3-TRg-2	0.00855767312364675	0.0645254606067782	0.0103529556635894	0.913595315564555
997	PRE4g9-RPS2-NRg-11	-0.0741083975233573	-0.993554246030017	-0.0749497680854914	0.510132717195524
998	PRE4g9-SSL1-TRg-10	0.0274351375611397	0.306146501473234	0.0283279202932604	0.578382135189279
999	PRE4g9-NIP7-TRg-1	0.0395812698390584	0.461610236193008	0.0408935093789305	0.342578896053058
1000	PRE4g9-LST8-NRg-1	-0.0804184391460118	-1.07431926772161	-0.0819863742462295	0.595748266262538
1001	PRE4g9-TAF4-TRg-3	0.0595856085977527	0.717654641347391	0.0571660377211251	0.375803112380797
1002	PRE4g9-HAS1-TRg-2	0.0941381300603671	1.15990769010833	0.0936122244246797	0.343008090710155
1003	PRE4g9-GLC7-TRg-2	-0.196473804859796	-2.5597633725034	-0.201062115758176	0.262778812259474
1004	PRE4g9-CDC45-NRg-1	-0.0134387220018084	-0.217016157607927	-0.0139730318921142	0.912579390852807
1005	PRE4g9-SEC22-NRg-8	0.0685965544660931	0.832989734527354	0.0681301002582948	0.470306027257767
1006	PRE4g9-YOS1-TRg-2	0.0199142367492847	0.209883155914782	0.0199929668532288	0.876959142383044
1007	PRE4g9-RBA50-TRg-3	-0.0497416691491924	-0.681673681149566	-0.0480873877609639	0.582896841395482
1008	PRE4g9-SPP41-NRg-2	0.0419176608034323	0.491514740505663	0.0424629804906997	0.584437872953587
1009	PRE4g9-PRP46-TRg-2	0.0324868434989776	0.370805526571297	0.0339384103040084	0.292137926874869
1010	PRE4g9-PGA2-NRg-1	0.018544269927354	0.192348342880783	0.0200436014590762	0.905249733047166
1011	PRE4g9-CBF5-TRg-3	0.0140659427464024	0.135028246827365	0.0157446178099092	0.904193310301443
1012	PRE4g9-TCP1-NRg-3	0.062893280264446	0.759990998202796	0.0633069100545941	0.495495970417175
1013	PRE4g9-TCP1-NRg-2	0.0400314082620155	0.467371757537626	0.0403355321706275	0.772314150727301
1014	PRE4g9-ERG26-NRg-2	-0.0578662181050391	-0.785663387064905	-0.0583439743048009	0.805384536849585
1015	PRE4g9-ERG26-NRg-4	-0.0567055758350564	-0.77080781182198	-0.0569823547775515	0.57294747158941
1016	PRE4g9-MES1-TRg-5	0.0132374141932231	0.124423542362439	0.0146622267679893	0.934258115115478
1017	PRE4g9-HTS1-TRg-2	0.0467742028250329	0.553675776070387	0.0478804088478428	0.620972583891956
1018	PRE4g9-SSS1-TRg-3	0.0239838253231559	0.261971625230822	0.0237975420006439	0.679138246100787
1019	PRE4g9-SSS1-TRg-2	0.0496489094665694	0.590470421517274	0.0493034298567513	0.57305930252903
1020	PRE4g9-SYS1-TRg-7	-0.0476224030412007	-0.654548254184442	-0.0484060620953567	0.634345879328321
1021	PRE4g9-SYS1-TRg-2	0.0551602597328086	0.661012638260297	0.053541039104728	0.641681763328477
1022	PRE4g9-SYS1-TRg-1	-0.0595804771899371	-0.807604949491328	-0.0613897122531263	0.587223478534708
1023	PRE4g9-BFR2-TRg-1	0.0578209440601345	0.695067917173111	0.0583545021815556	0.415224972594273
1024	PRE4g9-EOS1-TRg-3	0.0188985729421863	0.196883224326825	0.0189692525137163	0.603593185724235
1025	PRE4g9-TAF4-NRg-1	0.0272098559537875	0.303263022251925	0.0256814185430183	0.884479181796171
1026	PRE4g9-ARL3-NRg-8	0.0782032020239557	0.955949477868617	0.0787437191095686	0.330646178142888
1027	PRE4g9-RPN5-NRg-1	0.0519411234254038	0.619809484740308	0.0529877011873211	0.34875179992706
1028	PRE4g9-TIM9-NRg-2	-0.0161806160703258	-0.252110876020688	-0.0148996860979375	0.760441112028152
1029	PRE4g9-NUP57-NRg-3	0.0276977173813006	0.309507377064756	0.0269999833498109	0.493488357650845
1030	PRE4g9-VPS4-TRg-1	0.039326445840927	0.458348630807913	0.0393494286692984	0.838814098795454
1031	PRE4g9-CDC3-TRg-4	-0.0223012264045547	-0.330451282625145	-0.0211931126458173	0.618643352546637
1032	PRE4g9-BBP1-NRg-1	-0.053082001997126	-0.72442808295128	-0.0525389992590401	0.288781352001608
1033	PRE4g9-BBP1-NRg-2	-0.0430622913862758	-0.596181362371267	-0.0435741435620291	0.500420358926797
1034	PRE4g9-USE1-NRg-3	0.0227389253641513	0.246037598451681	0.0228010932236507	0.627450852042363
1035	PRE4g9-CCT7-TRg-1	-0.0174954267201242	-0.268939720741785	-0.0152439368218784	0.666442216358411
1036	PRE4g9-SAH1-TRg-3	-0.124233498001722	-1.63512764118703	-0.123182156871973	0.146306728915803
1037	PRE4g9-CHS2-TRg-1	0.00495575691910632	0.0184229373925751	0.00624239565486961	0.981004462695151
1038	PRE4g9-DPM1-TRg-2	0.00161058010787374	-0.0243934644440526	0.00313280420065691	0.98968379922949
1039	PRE4g9-BBP1-TRg-1	0.102328293816334	1.26473722895535	0.100438521368546	0.35955097005759
1040	PRE4g9-NRD1-TRg-4	-0.0266465376014161	-0.386068848095911	-0.0269808072119909	0.459198773279295
1041	PRE4g9-RPB3-NRg-1	-0.00858587520728327	-0.154902418893644	-0.0100655232059495	0.858371563090736
1042	PRE4g9-PHO85-NRg-6	-0.101287447638012	-1.34143096433661	-0.101336647885397	0.211242487278204
1043	PRE4g9-SNF6-TRg-6	0.0405847174840757	0.474453807703731	0.0416365753345607	0.64483248452352
1044	PRE4g9-PRP38-NRg-2	-0.0181387277664779	-0.277173616184954	-0.018888256402404	0.813882347625414
1045	PRE4g9-OAR1-NRg-3	0.031632539263473	0.359870907714896	0.0327685720600774	0.713863687676073
1046	PRE4g9-ROX3-NRg-1	0.0285578418516866	0.320516491689102	0.030400354435458	0.690292756794116
1047	PRE4g9-YPP1-TRg-6	-0.0130740446483116	-0.212348490399543	-0.0131952426760368	0.69612472269271
1048	PRE4g9-CBF2-NRg-8	-0.0288204248319263	-0.413893395036598	-0.0265669075878176	0.686350300618265
1049	PRE4g9-SPT6-TRg-5	0.00741808176419112	0.0499393253053014	0.00723482000267221	0.978555619487347
1050	PRE4g9-SEC10-NRg-1	0.0885891646759428	1.08888402078261	0.0870496124875446	0.482816134601608
1051	PRE4g9-NSL1-NRg-3	-0.0156375290767706	-0.245159664691521	-0.0184161267103703	0.834189008367794
1052	PRE4g9-NRD1-NRg-8	0.0214957234110067	0.230125305202731	0.0215974613736469	0.894434678172147
1053	PRE4g9-RPB3-TRg-1	-0.0532206537332574	-0.726202748024173	-0.0537825887312765	0.354591652204079
1054	PRE4g9-NRD1-NRg-4	0.000612070533290376	-0.0371738314008978	0.00125654379229001	0.970789879727465
1055	PRE4g9-RVB1-TRg-2	-0.0430799141090315	-0.596406923416778	-0.0444224294324094	0.216895352164984
1056	PRE4g9-TIF5-NRg-8	0.223483814316307	2.81546047713584	0.222565582162464	0.210729661885546
1057	PRE4g9-EOS1-NRg-1	6.29266659507577e-05	-0.044202567344296	-0.000571392159597894	0.958150169804296
1058	PRE4g9-ERG25-NA-26	-0.0531631105140454	-0.725466226836868	-0.0533090320214434	0.577102654479294
1059	PRE4g9-MSL5-NRg-4	-0.0409994781152454	-0.569778500307356	-0.0386023668313063	0.275952978650444
1060	PRE4g9-SEC24-TRg-2	0.149132552880826	1.86380570182107	0.146752214845928	0.349405029761559
1061	PRE4g9-RPL30-NRg-5	-0.0724822936596106	-0.972741021382374	-0.0734255933289171	0.504556611937996
1062	PRE4g9-SNU71-NRg-3	0.0204622434592494	0.216897336876526	0.0219541322486803	0.644690216504307
1063	PRE4g9-CDC33-NRg-1	-0.0293576543478142	-0.420769633910882	-0.0286162871941691	0.641880009077142
1064	PRE4g9-RPN6-TRg-4	0.0186742555449649	0.194012086458677	0.0194812096981111	0.88508569486509
1065	PRE4g9-NAB2-TRg-4	0.00416827595280378	0.00834361919968057	0.00368015586220105	0.994291150525931
1066	PRE4g9-NAB2-TRg-6	-0.0208911773708125	-0.312403439582789	-0.0202295520926204	0.861867407752254
1067	PRE4g9-YTM1-NRg-1	0.0301352235511668	0.340706099744469	0.0311737600551023	0.711434640431941
1068	PRE4g9-OLE1-TRg-8	-0.0282515150632857	-0.406611666554831	-0.0284187310792036	0.267700045604636
1069	PRE4g9-OLE1-TRg-1	-0.0549607245516643	-0.748474686277162	-0.0541927307991231	0.402793003738011
1070	PRE4g9-UTP7-TRg-4	-0.0378218078661149	-0.529106089260438	-0.0374013006361101	0.267700045604636
1071	PRE4g9-ACT1-NRg-6	-0.064972161387593	-0.876615507141932	-0.065649674419139	0.193000567278537
1072	PRE4g9-RPL18A-NRg-3	0.0133932126133537	0.126417675449642	0.0126063682245897	0.849835725559876
1073	PRE4g9-BRX1-NRg-1	-0.00604835803650317	-0.122423611051068	-0.00544470908061982	0.8528827401564
1074	PRE4g9-NAF1-TRg-8	-0.00354337115030534	-0.090361172750412	-0.0018985802925046	0.813078497179565
1075	PRE4g9-NAF1-TRg-6	-0.039420788874612	-0.54957215645278	-0.0381921812649586	0.74335831721634
1076	PRE4g9-NAF1-TRg-4	0.0958358709311961	1.18163782858585	0.0971042939502002	0.319008385908498
1077	PRE4g9-CDC8-TRg-2	0.0348473794026138	0.40101907267161	0.0365008059396315	0.688916942679154
1078	PRE4g9-NSE4-TRg-1	-0.0330319532942669	-0.467798615945841	-0.0328616535686764	0.438685500151179
1079	PRE4g9-PAB1-NRg-2	-0.0507979016190986	-0.695192869047959	-0.0517551359316256	0.672358687146002
1080	PRE4g9-PRP43-TRg-4	0.0294926246154139	0.332481190926317	0.0287523696638254	0.840094732923152
1081	PRE4g9-SEC2-NRg-3	-0.0414743505607993	-0.575856603378532	-0.0411326810303458	0.509152100703565
1082	PRE4g9-SEC2-NRg-6	-0.0325918138387465	-0.462165075820716	-0.031854442313228	0.517477453085587
1083	PRE4g9-MPP10-NRg-5	0.00650956113843948	0.0383107668212093	0.00747458745364179	0.975224502539663
1084	PRE4g9-YDR355C-TRg-2	-0.0597859307210186	-0.810234640369252	-0.0599455446512589	0.557234111415411
1085	PRE4g9-YLR339C-TRg-9	-0.0303929836528312	-0.434021272929781	-0.0310250006041251	0.677952468221426
1086	PRE4g9-SNM1-TRg-2	0.0384705758012789	0.447393970529732	0.0393448536112333	0.504030196675473
1087	PRE4g9-ALR1-NRg-4	-0.039928527332338	-0.556070926192217	-0.0408300051379038	0.346406276134857
1088	PRE4g9-ALR1-NRg-1	-0.018777220839259	-0.285345972241681	-0.0193674889594305	0.807850798055678
1089	PRE4g9-ALR1-NRg-3	-0.010846822835465	-0.183841290481759	-0.0111272465986665	0.881404757833507
1090	PRE4g9-RPL10-TRg-1	0.0240348952419711	0.262625291774968	0.025141616411508	0.645081681769336
1091	PRE4g9-RPL28-TRg-2	-0.0380176455425345	-0.531612702549212	-0.0372975758833424	0.491068999073277
1092	PRE4g9-UTP25-TRg-1	0.0680814888492909	0.826397181228771	0.0688359948211305	0.359456722792504
1093	PRE4g9-POB3-TRg-1	0.0509045871492474	0.606542397162417	0.0509631295362556	0.621443976470148
1094	PRE4g9-POB3-TRg-3	0.0384920689053814	0.447669070302897	0.0371335340189302	0.685261451202537
1095	PRE4g9-POB3-TRg-2	0.0255830455075103	0.282440753741053	0.0260160765150971	0.475827900436147
1096	PRE4g9-MED11-TRg-1	0.0407560767176829	0.476647110544976	0.0409446111108619	0.738931181495155
1097	PRE4g9-ISA1-TRg-15	0.0182293694841524	0.188317792426954	0.0143195236520238	0.956119142399136
1098	PRE4g9-RRP1-NRg-1	0.0404819268304039	0.473138144532241	0.0414727825550597	0.367314391180165
1099	PRE4g9-MES1-NRg-1	0.0614962888283552	0.742110285144776	0.0609137863004492	0.594475930284051
1100	PRE4g9-SEC13-NRg-5	0.00211962402432461	-0.0178779855593295	-0.00129185463626279	0.961493504888573
1101	PRE4g9-MCM2-NRg-2	-0.0214134747692895	-0.319088555662849	-0.0199295526098989	0.551330759775608
1102	PRE4g9-ALA1-TRg-4	0.0602894146741706	0.726662967508741	0.0600122307302079	0.48383194202908
1103	PRE4g9-MTG2-TRg-5	-0.0518435314939978	-0.708576349629833	-0.0517710549239823	0.40066510792719
1104	PRE4g9-TIF35-NRg-3	0.0487698942373838	0.579219515691624	0.0496317898414148	0.24948258067754
1105	PRE4g9-NSE1-TRg-3	-0.0273653861701691	-0.395269709789099	-0.0256117555114789	0.854389332907449
1106	PRE4g9-NSE1-TRg-4	-0.0207281197269176	-0.310316392470632	-0.0196565084242123	0.65589395132062
1107	PRE4g9-MOB2-NRg-6	-0.0154916840523944	-0.243292929531635	-0.0163002686458833	0.777327773249413
1108	PRE4g9-VRG4-NRg-3	-0.0441368033326048	-0.609934517396674	-0.0440490716925259	0.374480776278082
1109	PRE4g9-PRP9-TRg-3	0.0772350909820689	0.94355819521572	0.0768132108089427	0.319337066582815
1110	PRE4g9-HYM1-TRg-5	0.00878099028688634	0.0673837960365156	0.007489587520909	0.970509649314784
1111	PRE4g9-POP1-TRg-5	-0.0299812278918697	-0.428751028301552	-0.0293177907614302	0.560925039470048
1112	PRE4g9-POP1-TRg-9	-0.102579635693093	-1.35797025243315	-0.101895666479693	0.297279652281933
1113	PRE4g9-RPL17A-TRg-1	-0.0650670250130826	-0.877829708763504	-0.0638940108272142	0.392134285767944
1114	PRE4g9-SLD2-TRg-1	-0.0433830661442888	-0.600287100786053	-0.0438933011898129	0.548723428466526
1115	PRE4g9-CDC48-NRg-7	0.0941308355043777	1.15981432385055	0.0950464511190945	0.159349221688969
1116	PRE4g9-FHL1-NRg-2	0.0297387725435772	0.33563174744342	0.0307885398956995	0.713888962691723
1117	PRE4g9-BET3-NRg-7	-0.0090080287481511	-0.160305749319067	-0.00801469058194674	0.947496152315855
1118	PRE4g9-MAK21-TRg-1	0.0169103929609472	0.171435626844255	0.0177175947012817	0.857034655049696
1119	PRE4g9-BRN1-TRg-4	0.034677937604944	0.398850311943451	0.0327368897212148	0.353539544478969
1120	PRE4g9-FBA1-NRg-3	-0.00191072713268192	-0.0694642377722655	-0.000750147132152046	0.950045558930801
1121	PRE4g9-CDC42-TRg-6	-0.180917732105643	-2.36065429707124	-0.182016978350312	0.482858598480068
1122	PRE4g9-CDC42-TRg-7	-0.00607529577218735	-0.122768399078938	-0.00640715234504495	0.939641629475052
1123	PRE4g9-COG4-NRg-1	-0.0608987591176404	-0.824478224638094	-0.0605603397228753	0.57202614571933
1124	PRE4g9-ATP3-NRg-3	0.00569989828784156	0.0279475328519363	0.00720567005007614	0.971573677525067
1125	PRE4g9-ATP3-NRg-2	-0.0266071427432806	-0.385564615832144	-0.0253676827952961	0.733422763021938
1126	PRE4g9-SMP3-TRg-5	-0.0785897621693314	-1.05091321994559	-0.0769743922795115	0.57686521237458
1127	PRE4g9-CFT2-NRg-2	-0.0672914524590757	-0.906301142340425	-0.0677632378573169	0.235006132960316
1128	PRE4g9-FAS2-TRg-5	0.0614704943802473	0.741780130561726	0.0613467078827203	0.315577427843485
1129	PRE4g9-DBP2-NRg-3	0.0095973838061284	0.077833178819307	0.011175990448378	0.952221045631325
1130	PRE4g9-DBP2-NRg-2	0.0393384707527062	0.4585025429877	0.0403459281932383	0.771627670464191
1131	PRE4g9-MPS2-NRg-4	0.0299733853791598	0.33863466119393	0.030146773156145	0.799054793671171
1132	PRE4g9-ARC35-TRg-2	0.0521660041915861	0.622687833417681	0.0508593431038908	0.543900484509512
1133	PRE4g9-ARC35-TRg-5	-0.0765230170657768	-1.02446003261315	-0.0817805354496601	0.260127476018192
1134	PRE4g9-MRD1-TRg-1	0.0817589258956056	1.00146076492449	0.0817889194847868	0.41499242178694
1135	PRE4g9-RLP7-TRg-1	-0.0360976768394119	-0.507038171471928	-0.0355968179039491	0.627434488792539
1136	PRE4g9-SPC34-TRg-1	0.0405453243898514	0.473949598017047	0.0404290728128293	0.852542304509657
1137	PRE4g9-CDC45-TRg-2	0.00306226293300382	-0.00581273203810298	0.00415963631058939	0.999373583604115
1138	PRE4g9-GCD6-TRg-3	0.0246319183976245	0.270266855967447	0.0249987426678167	0.332294783235164
1139	PRE4g9-GCD6-TRg-4	0.0361286857589954	0.41741908107967	0.0369145774436345	0.753380203594558
1140	PRE4g9-YPT6-NRg-2	-0.0468222192981234	-0.644306347517	-0.0494983840963829	0.803976305098389
1141	PRE4g9-RPS13-TRg-2	-0.0156978338356245	-0.245931532049647	-0.0156406307576292	0.648853620292298
1142	PRE4g9-IPI3-TRg-3	0.00691736751966299	0.0435304615863339	0.00858953032022062	0.914781272730754
1143	PRE4g9-TIF5-NRg-9	-0.0147595769983033	-0.2339223666035	-0.016083986633184	0.873737916857476
1144	PRE4g9-TIF5-NRg-7	0.0661457513576844	0.801620818433075	0.0667638356278957	0.558819844100714
1145	PRE4g9-TIF5-NRg-6	0.0543240820293911	0.650310028928517	0.0535369013034933	0.676568983541259
1146	PRE4g9-NAB3-TRg-3	-0.00840887729429873	-0.152636944093883	-0.0100424617500777	0.864272632941471
1147	PRE4g9-GCD2-TRg-1	0.0793725734051647	0.970916780878125	0.0791532468804057	0.425649762357599
1148	PRE4g9-UBA1-TRg-2	0.00414650121934934	0.00806491472751629	0.00433782959284651	0.998457325726745
1149	PRE4g9-SLD3-TRg-6	0.0477330026549308	0.565947880390838	0.0466466683066813	0.641350558609943
1150	PRE4g9-LCB1-TRg-5	0.0380666685255605	0.442224182145504	0.0396114826642877	0.544433692634912
1151	PRE4g9-TOA2-TRg-6	0.111024248896411	1.37604061531496	0.110296128597237	0.448450870663522
1152	PRE4g9-TOA2-TRg-1	0.0609065774192356	0.734562307239475	0.0612657420971322	0.596019851776697
1153	PRE4g9-TOA2-TRg-3	0.0803967706747836	0.984025936038095	0.0806380437850505	0.672297301477279
1154	PRE4g9-LSM2-TRg-1	0.0355565947800109	0.410096634875612	0.036974755192762	0.605222746200519
1155	PRE4g9-YML6-TRg-13	0.00243551213629667	-0.0138347934948043	0.00371723011474186	0.997777421113648
1156	PRE4g9-YML6-TRg-12	-0.0415749931051813	-0.577144771946378	-0.0399826694433268	0.601513251394848
1157	PRE4g9-UTP15-NRg-1	0.0130326677084663	0.121802901284052	0.0130937630066171	0.89162567724231
1158	PRE4g9-TIF6-NRg-8	0.00516195329710001	0.0210621362976345	0.00628033930055379	0.988428155032557
1159	PRE4g9-SUP35-NRg-1	0.011069296473067	0.0966728419439727	0.0109824981087377	0.885302954945703
1160	PRE4g9-MPP10-NRg-1	0.0267181305763128	0.296969211029592	0.0276306894482542	0.754931465980198
1161	PRE4g9-SWI3-TRg-7	-0.0445402389970574	-0.615098269419116	-0.0433044479447795	0.344366810860925
1162	PRE4g9-SSN3-NRg-2	-0.0176699709127091	-0.271173789285746	-0.0161713081503898	0.841301383693581
1163	PRE4g9-SEC13-NRg-7	0.021731035542286	0.233137169549051	0.020316836239361	0.762085296731989
1164	PRE4g9-RPS15-NRg-3	-0.0561341499022311	-0.76349387783871	-0.0574942140438165	0.555042865182475
1165	PRE4g9-RPL3-TRg-2	0.0165245656168835	0.166497251525043	0.0172677876637734	0.689880412549561
1166	PRE4g9-FBA1-NRg-2	-0.0123782292588143	-0.203442440584541	-0.0107520914938459	0.774811872529458
1167	PRE4g9-FBA1-NRg-1	-0.048303179764922	-0.663261817445432	-0.0465010994161235	0.380153656447196
1168	PRE4g9-FBA1-NRg-5	-0.0134340854132452	-0.216956811854241	-0.0116368145884841	0.879778398490391
1169	PRE4g9-DAM1-TRg-2	0.0480031506960834	0.569405624999891	0.0444632344030144	0.748835612427212
1170	PRE4g9-NHP2-TRg-2	-0.00950066695505936	-0.166611244250226	-0.00812484351464911	0.833297980202687
1171	PRE4g9-HCA4-NRg-6	0.0287991694122337	0.323605350182902	0.0293088166914935	0.8844165957687
1172	PRE4g9-PRE3-TRg-4	-0.107818952323778	-1.42503059000797	-0.109873030334628	0.422901135559081
1173	PRE4g9-DBP5-NRg-4	0.0260577835935427	0.288517137085114	0.0266056463064931	0.729872895201663
1174	PRE4g9-SPT6-NRg-4	0.044875855001803	0.529377980225285	0.0453884880894443	0.576842757911005
1175	PRE4g9-SPT6-NRg-2	-0.0511113123301367	-0.699204351759022	-0.0500136667965485	0.299846984708245
1176	PRE4g9-RPL18A-TRg-4	0.0095442290886999	0.0771528280129493	0.00951067900943133	0.923809904149212
1177	PRE4g9-KSH1-TRg-1	-0.00511651406496971	-0.110496526718711	-0.00439042274280551	0.955668042110706
1178	PRE4g9-KSH1-TRg-3	0.00369682807204197	0.00230934865232302	0.00485838552164623	0.986840547774613
1179	PRE4g9-IPI3-NRg-1	0.0431733111792243	0.507586366637859	0.0434388121990147	0.620945410403738
1180	PRE4g9-PGA2-TRg-8	-0.00413202838522442	-0.0978956578125175	-0.00222806247286178	0.789357141662784
1181	PRE4g9-RPL18A-TRg-2	-0.000933800474836155	-0.0569601201403411	-0.000204516194481474	0.965841118284847
1182	PRE4g9-RPL33A-NRg-6	0.0188106226528565	0.195757509561331	0.0185251278141553	0.883002799979815
1183	PRE4g9-TAF12-NRg-2	0.0623545892926111	0.753096053505583	0.0632290094518993	0.548285142299931
1184	PRE4g9-USE1-TRg-5	-0.0272069471273994	-0.39324177820143	-0.0251250371616865	0.452861069072936
1185	PRE4g9-YNL114C-TRg-1	0.0309832292976361	0.351560101445868	0.0322329729413342	0.612537880009297
1186	PRE4g9-SMC5-TRg-7	-0.0663433510536561	-0.894165971900403	-0.0654322523800886	0.206373596012507
1187	PRE4g9-SMC5-TRg-6	-0.0204986110928647	-0.307378809659586	-0.0187533272721287	0.887871667403908
1188	PRE4g9-RSC58-TRg-1	0.0577554185412614	0.694229226991712	0.0584044156163279	0.188148049763405
1189	PRE4g9-CTF13-TRg-2	0.0112304005434397	0.098734884402067	0.010193622378748	0.958157795579745
1190	PRE4g9-NAB2-NRg-2	-0.0158105018159255	-0.247373619505978	-0.0160862813900216	0.796261463139076
1191	PRE4g9-MCM7-TRg-4	-0.134354150698237	-1.76466636429664	-0.134865215034039	0.367864492588662
1192	PRE4g9-BCP1-NRg-5	-0.000269513460215864	-0.0484576159805218	-0.0010884410183231	0.926501795403621
1193	PRE4g9-STU2-TRg-3	0.00932726026157699	0.0743757477531189	0.00828662563177179	0.978041528983038
1194	PRE4g9-SEC21-NRg-6	0.1012524439148	1.25096694884779	0.100324735735894	0.210100732869471
1195	PRE4g9-SEC21-NRg-3	0.0294571770856679	0.332027482269535	0.0280978221304096	0.550719766530021
1196	PRE4g9-RPL1B-TRg-3	0.00426572631823963	0.00959092965323179	0.00472713559181045	0.983935220933006
1197	PRE4g9-SEC20-NRg-2	0.0270872478814532	0.301693707148504	0.0286922944228167	0.22438082681518
1198	PRE4g9-VMA3-NRg-2	-0.0140645564853766	-0.225026490766311	-0.013192565131634	0.906417734093937
1199	PRE4g9-SEC23-NRg-5	-0.00812639757241063	-0.149021360833098	-0.00726507339254086	0.832395600862231
1200	PRE4g9-CDC28-TRg-4	0.0312538990421	0.355024523567015	0.0322995626001621	0.776125247454046
1201	PRE4g9-RPN12-NRg-11	0.0178771640673364	0.18380975906836	0.018361576629673	0.932699586175946
1202	PRE4g9-PUP3-TRg-3	-0.0208881540288042	-0.312364742487352	-0.0217901795802464	0.780087735375684
1203	PRE4g9-SEC31-TRg-2	-0.0710967247015133	-0.955006509686894	-0.0711735005661992	0.383968941976109
1204	PRE4g9-SED5-TRg-6	-0.00361856896938451	-0.0913236629925184	-0.00365989858540479	0.76641493907812
1205	PRE4g9-SED5-TRg-5	-0.0481595298449732	-0.661423178400801	-0.0474975189970634	0.277870611432905
1206	PRE4g9-RPL33A-TRg-1	0.0120393540715878	0.109089039438669	0.0131934340543245	0.958759004900548
1207	PRE4g9-RPL33A-TRg-2	-0.0338263974586654	-0.477967059199851	-0.032545325915434	0.780082069498482
1208	PRE4g9-MRPL11-TRg-2	0.0259997009067989	0.287773711013577	0.0274064725692492	0.636841033970717
1209	PRE4g9-RTP1-NRg-2	-0.0428549823664444	-0.593527922269789	-0.0420864392626365	0.65715927708816
1210	PRE4g9-NUG1-TRg-2	0.0262939724889704	0.291540223524679	0.0270127971301158	0.829884617510128
1211	PRE4g9-VPH2-TRg-4	0.0536154577196256	0.641240032061313	0.05509946876151	0.509235970686536
1212	PRE4g9-COP1-NRg-3	0.0860206187046731	1.05600806155903	0.0853680065967105	0.404269152193917
1213	PRE4g9-CRM1-NRg-1	0.00514424536671776	0.0208354846419146	0.00507740299106552	0.993925173249012
1214	PRE4g9-RPL5-NRg-4	-0.047937353182757	-0.658579440749557	-0.0503620004573589	0.801580256149614
1215	PRE4g9-SNU13-NRg-4	0.107000419470104	1.32453783762611	0.106600140685796	0.466888479339684
1216	PRE4g9-PFS2-TRg-3	-0.0764406190995356	-1.02340538449373	-0.07770844548085	0.521938504162786
1217	PRE4g9-MPP10-TRg-2	-0.0114942251717601	-0.192127680154109	-0.0113825590246365	0.699292606383089
1218	PRE4g9-TSR4-NRg-2	-0.111401654137382	-1.4708871797096	-0.109893947073607	0.317509527576291
1219	PRE4g9-RSC2-TRg-1	-0.0233059055883178	-0.343310617146553	-0.0220659301501484	0.791083915186568
1220	PRE4g9-SEC65-TRg-2	0.0593910381044225	0.715164247297066	0.0600960221796624	0.529017949896974
1221	PRE4g9-SMI1-NRg-1	0.071981385021936	0.876313682230574	0.0732048445612013	0.472986256132317
1222	PRE4g9-RTT105-NRg-4	0.013314635048583	0.125411926343267	0.0145968508772089	0.89063345923666
1223	PRE4g9-VMA5-TRg-3	-0.0209218855016915	-0.312796486571203	-0.0199773596163201	0.460954827663772
1224	PRE4g9-VMA5-TRg-5	-0.0288486263160764	-0.414254358341648	-0.0270962883306994	0.703043525867653
1225	PRE4g9-RRP1-TRg-3	0.0351455858399103	0.404835949138852	0.0364613981294384	0.761847391659995
1226	PRE4g9-CLC1-TRg-2	-0.0352541559751522	-0.496241573767301	-0.0366769042090181	0.76022071624087
1227	PRE4g9-GCD6-NRg-1	0.0300594412162538	0.33973612802493	0.0299228133520712	0.756717192441574
1228	PRE4g9-GCD6-NRg-2	-0.0223175253985675	-0.330659900679306	-0.0215298449488757	0.621644737784298
1229	PRE4g9-PXR1-TRg-1	0.026888239988234	0.299146516848691	0.0282159437926343	0.745570150586681
1230	PRE4g9-CDC14-NRg-1	-0.0125720611264374	-0.205923380636806	-0.0115383741083654	0.856298141257824
1231	PRE4g9-PCF11-TRg-6	-0.038464241746409	-0.537328885460559	-0.040751956556894	0.425726543604801
1232	PRE4g9-PCF11-TRg-5	-0.07302707472669	-0.979713915910022	-0.0754164177892115	0.449254047913219
1233	PRE4g9-PCF11-TRg-4	-0.0800597927361318	-1.06972879323574	-0.0831114297031121	0.31812162412825
1234	PRE4g9-SEC31-NRg-1	0.0974949100040312	1.20287260558378	0.0940383484069235	0.454954449014671
1235	PRE4g9-RRP5-NRg-1	0.00504849697255638	0.0196099584736536	0.0059650591704599	0.980579208840008
1236	PRE4g9-PRE10-TRg-5	0.0340790735736006	0.391185185566452	0.0330887480913118	0.780170877527821
1237	PRE4g9-PRE10-TRg-1	-0.0114472125342781	-0.191525944553446	-0.0121136936674556	0.534036767251914
1238	PRE4g9-RPS5-TRg-2	-0.025141536124401	-0.366805666613778	-0.0262905573337634	0.641681763328477
1239	PRE4g9-NSP1-TRg-4	0.0448852149255903	0.529497782041647	0.0452607594621066	0.677776130408822
1240	PRE4g9-PRP38-TRg-4	-0.0170015813000626	-0.262618774153988	-0.0155267467813955	0.819748235030603
1241	PRE4g9-RCF1-NRg-5	-0.0169774417985207	-0.262309801966126	-0.0163193697411862	0.63146487767265
1242	PRE4g9-RSC3-TRg-4	-0.0195307307014946	-0.294990479204962	-0.0181092107926286	0.830928925490247
1243	PRE4g9-RSC3-TRg-5	0.0111555913931954	0.0977773689047811	0.0120319369508966	0.917588894294787
1244	PRE4g9-RSC3-TRg-6	-0.0271184844475918	-0.392109505122928	-0.025681039942775	0.577102654479294
1245	PRE4g9-HTA1-NRg-12	-0.0412934431686433	-0.573541089420717	-0.0404459489300134	0.623498169460075
1246	PRE4g9-HTA1-NRg-11	-0.0267159563637553	-0.386957369627369	-0.0255513181878892	0.680630603037068
1247	PRE4g9-UTP23-TRg-2	-0.02113456467723	-0.315518661677631	-0.0199503018103195	0.814223794778278
1248	PRE4g9-GCD7-NRg-1	0.041499964658075	0.486168462262559	0.0400335286666566	0.660917293007201
1249	PRE4g9-GCD7-NRg-2	-0.00811129674328925	-0.148828078622855	-0.00681312567211834	0.894434550398843
1250	PRE4g9-GCD7-NRg-6	-0.00243213849926716	-0.0761380131371237	-0.00163031770626954	0.947217811017924
1251	PRE4g9-GAL11-NRg-2	0.0241784434460292	0.264462628912796	0.0254289262737199	0.606696386126992
1252	PRE4g9-GAL11-NRg-9	-0.0319691004520456	-0.45419469096557	-0.0317494336230303	0.78871016303388
1253	PRE4g9-PHO4-TRg-5	0.0766415952725703	0.935961780371255	0.0763186228876247	0.266206964232698
1254	PRE4g9-SNP1-NRg-3	0.0480267345057899	0.569707484641462	0.0493041765462086	0.467981869782171
1255	PRE4g9-RPC37-TRg-5	0.0483321210598461	0.573616262608016	0.0487105188873136	0.377257355135282
1256	PRE4g9-CRM1-TRg-5	-0.00998429539227152	-0.172801419142556	-0.00890842509985201	0.829884617510128
1257	PRE4g9-CRM1-TRg-2	0.0398178645820608	0.464638517255703	0.0414423054367346	0.462389929919136
1258	PRE4g9-ASK1-TRg-7	0.0165082589110438	0.166288534763789	0.0120884227755039	0.961567456602151
1259	PRE4g9-STU2-NRg-4	0.0121873384038679	0.110983156549356	0.0117258384492064	0.961357589008715
1260	PRE4g9-NEO1-NRg-3	-0.0466158629065149	-0.641665100526707	-0.0511620896793297	0.264748008903602
1261	PRE4g9-GAL11-TRg-5	0.0129223105384905	0.120390390914086	0.0137656345573981	0.918998524183464
1262	PRE4g9-GAL11-TRg-7	-0.00938506812907436	-0.165131643599942	-0.00794196649817532	0.727846042639022
1263	PRE4g9-SAM50-NRg-3	0.0181507653631821	0.187311703416	0.0199602503861697	0.77721760115246
1264	PRE4g9-CSL4-TRg-2	-0.022191298929188	-0.329044272107081	-0.0211711922058388	0.881817800401858
1265	PRE4g9-CCT5-TRg-2	-0.0344461112229806	-0.485899050557531	-0.0329328527755794	0.628951195459813
1266	PRE4g9-POL30-NRg-1	-0.0351501224279557	-0.494910002250275	-0.0338822602835204	0.593163130326976
1267	PRE4g9-MED4-TRg-4	0.0396051681482268	0.461916121252696	0.0402218040411222	0.324832295494145
1268	PRE4g9-MED4-TRg-3	0.0205532861850202	0.218062633107749	0.0211444948078761	0.61343305305339
1269	PRE4g9-MED4-TRg-2	0.00812857574193893	0.0590332528823448	0.00913885599510219	0.914102980967833
1270	PRE4g9-GDI1-TRg-4	-0.0661447511155133	-0.891624003198569	-0.0659477365948961	0.343008090710155
1271	PRE4g9-GDI1-TRg-3	-0.0122848687951481	-0.202247478597909	-0.0118547609158742	0.693609355288568
1272	PRE4g9-REB1-TRg-6	-0.0459784523046238	-0.633506599495056	-0.0477677816490944	0.380755067010135
1273	PRE4g9-MRPL37-NRg-2	-0.0299914377957374	-0.428881709389991	-0.0278620624320068	0.539653642776762
1274	PRE4g9-NOC3-TRg-3	0.0498396746869613	0.592912110191345	0.0507039853550626	0.424109968936044
1275	PRE4g9-SPC97-TRg-3	-0.0273362443782945	-0.394896711068388	-0.0312244533809382	0.791248155675592
1276	PRE4g9-IPP1-TRg-3	0.0152980054164874	0.150797963451351	0.0162017642665603	0.82823874875679
1277	PRE4g9-IPP1-TRg-2	0.112306316746642	1.39245037042058	0.112117105203617	0.331016928682584
1278	PRE4g9-PTI1-TRg-3	-0.036520120211858	-0.512445211580282	-0.0389805114671617	0.405437530382305
1279	PRE4g9-PTI1-TRg-5	-0.12963150273195	-1.70421909813764	-0.1297557741481	0.526470484343951
1280	PRE4g9-RFC5-NRg-1	-0.00881859353757108	-0.157881084030534	-0.00721720715331683	0.850149697097411
1281	PRE4g9-CDC24-TRg-1	0.00461702503025119	0.0140873576948439	0.0053461096278404	0.992590226230896
1282	PRE4g9-CDC24-TRg-3	0.0340717539507208	0.391091498466428	0.0325931380305695	0.0791854923150082
1283	PRE4g9-CDC24-TRg-5	0.0340306767660469	0.390565733359062	0.0322344409908658	0.844547108853871
1284	PRE4g9-CDC24-TRg-6	-0.0239344494580092	-0.351355628939738	-0.0249369051448239	0.823272161633239
1285	PRE4g9-UTP23-TRg-6	0.00781493575573411	0.0550188355767221	0.00966686557439067	0.958043643969524
1286	PRE4g9-UTP23-TRg-4	-0.0336866326452067	-0.476178147356515	-0.0332938359656469	0.475372726617891
1287	PRE4g9-UTP23-TRg-1	0.0106096794992018	0.0907900004218542	0.010858668712122	0.929335710748214
1288	PRE4g9-RHO3-NRg-4	-0.0585339441795079	-0.794209909277199	-0.0567036000889834	0.624085243645606
1289	PRE4g9-TRS23-NRg-1	-0.116727444143573	-1.53905432837477	-0.118213991647446	0.368176289615661
1290	PRE4g9-TRS23-NRg-3	-0.0297328089521106	-0.425571404099675	-0.0309914165667472	0.715129478851458
1291	PRE4g9-RSP5-TRg-2	-0.033780580527493	-0.477380627974628	-0.0338165636706465	0.632962691801929
1292	PRE4g9-RSP5-TRg-1	-0.0353399444188094	-0.497339618111096	-0.0350232973791712	0.796518799514358
1293	PRE4g9-SDA1-NRg-1	0.0346156561891973	0.398053144476963	0.0353221150606152	0.726563430155239
1294	PRE4g9-KAP95-TRg-8	-0.107433839577651	-1.42010136114473	-0.107375179792728	0.495488796533807
1295	PRE4g9-ACO1-TRg-6	0.0239812726208444	0.261938952061628	0.020990376016251	0.912256297801647
1296	PRE4g9-HTA1-NRg-3	-0.0173346870149993	-0.266882341956119	-0.0166383243833337	0.88739708656177
1297	PRE4g9-HTA1-NRg-2	0.00138675590056403	-0.0272582897557545	0.00115299587337988	0.976221252603827
1298	PRE4g9-SPN1-TRg-1	-0.00918759323932372	-0.162604074891521	-0.00956487945974616	0.889670828883604
1299	PRE4g9-MOT1-NRg-7	-0.032339870497213	-0.458940341237199	-0.0317800381045194	0.689880412549561
1300	PRE4g9-RPL17A-NRg-4	0.0077479354452078	0.0541612688827762	0.00834172716695643	0.978393460227813
1301	PRE4g9-ADA2-TRg-4	-0.0157568709367166	-0.246687174093781	-0.0149219707934879	0.888755489579865
1302	PRE4g9-SFH1-NRg-1	0.00340437572445396	-0.0014338786683816	0.00496924568175849	0.981195473619741
1303	PRE4g9-SPC97-NRg-5	0.0170548674447426	0.173284819847313	0.0128277767475804	0.954233098745435
1304	PRE4g9-PRP22-TRg-3	-0.0172500898751157	-0.265799545637754	-0.0187072758122726	0.779194600099031
1305	PRE4g9-SEN15-TRg-2	0.0282186918024163	0.316175559770733	0.0288534146127285	0.816407467205785
1306	PRE4g9-RPL3-NRg-2	-0.00212635146340873	-0.0722241092263401	-0.00420785731142431	0.945683796999464
1307	PRE4g9-ISD11-NRg-2	0.0118975403321706	0.107273902483141	0.0130448635190683	0.840094732923152
1308	PRE4g9-HEM12-TRg-8	-0.0542788994925578	-0.739747704906562	-0.0522183001575813	0.482326865015991
1309	PRE4g9-SEC10-TRg-1	0.0557706149076995	0.668824844880719	0.0540001866754255	0.744689358593427
1310	PRE4g9-HTB1-TRg-7	0.0434010195248674	0.510500906758989	0.0446088986077366	0.726557552274354
1311	PRE4g9-TTI2-TRg-1	0.04937401225793	0.586951890206956	0.0505853982595939	0.241736710689438
1312	PRE4g9-ACP1-TRg-2	-0.0444925933935815	-0.614488432205931	-0.044531731360718	0.529526424729526
1313	PRE4g9-ACP1-TRg-4	0.00196498529991573	-0.0198572751865808	0.00273759927136282	0.979316950988563
1314	PRE4g9-GAL11-NRg-10	0.0336264121820201	0.385391371627303	0.0326301057872822	0.558568772234038
1315	PRE4g9-UTP22-TRg-2	-0.015835161066838	-0.247689244196582	-0.0144756768425276	0.552995793405494
1316	PRE4g9-MST1-NRg-5	-0.0514602383435661	-0.703670410579017	-0.0535016477326197	0.620972583891956
1317	PRE4g9-RIB7-NRg-2	0.0397447661532662	0.463702898041082	0.04097965177923	0.782883604418245
1318	PRE4g9-MCD1-TRg-6	-0.0314111573183891	-0.447053329309466	-0.0308215460558983	0.811555508858471
1319	PRE4g9-MCD1-TRg-5	-0.0675406825127791	-0.909491148349464	-0.067126393026066	0.251863714078339
1320	PRE4g9-GPI8-NRg-2	0.000742515445584235	-0.0355042091066252	0.000472125757397635	0.988286137565699
1321	PRE4g9-THS1-TRg-2	0.0365683037075547	0.423045946205873	0.037525659849475	0.27754153261354
1322	PRE4g9-RRP7-TRg-2	0.0229055705164475	0.248170563675187	0.0227299233001832	0.406771993710752
1323	PRE4g9-RRP7-TRg-5	0.0966517173750391	1.19208020910794	0.0955764544941401	0.307301047121735
1324	PRE4g9-SMX2-NRg-7	0.00728419816498693	0.0482256897319553	0.0091599378654	0.958759004900548
1325	PRE4g9-RRP45-TRg-5	-0.135455839894896	-1.77876737300411	-0.135973549048507	0.268770869808645
1326	PRE4g9-RRP45-TRg-4	-0.0842891507874092	-1.12386222296251	-0.085484434404543	0.445009807041721
1327	PRE4g9-CNS1-TRg-2	0.00505746200788559	0.0197247059374786	0.00440392905554499	0.997193751221503
1328	PRE4g9-FBP1-NRg-9	0.0133738390152781	0.12616970417427	0.0147969689791419	0.924039074820557
1329	PRE4g9-GCD11-NRg-1	0.0694062160954216	0.843352952865058	0.069362591158076	0.543680686637484
1330	PRE4g9-RPL10-TRg-2	0.00462043660225264	0.0141310239181712	0.00648000633511699	0.940512037965115
1331	PRE4g9-NUP192-TRg-4	-0.0995178655852909	-1.31878129870525	-0.100986266956881	0.21141943795985
1332	PRE4g9-NUP145-NRg-4	-0.0956270067048633	-1.26898047001524	-0.095312228150188	0.488118597176993
1333	PRE4g9-HEM12-TRg-6	0.00717053723972871	0.0467708931326731	0.0092796529730463	0.971733722363045
1334	PRE4g9-PLC1-TRg-3	-0.0168068968170373	-0.260126921098994	-0.0180093346565537	0.619672085824347
1335	PRE4g9-RPA43-TRg-1	0.0230055152124526	0.249449800172112	0.0242832155392917	0.899314872264429
1336	PRE4g9-RPB7-NRg-2	-0.0271729586979393	-0.392806745216425	-0.0267792572746162	0.601513251394848
1337	PRE4g9-RPB7-NRg-3	0.00161610476281998	-0.0243227519348087	0.00010738049127997	0.972098395941775
1338	PRE4g9-NSL1-NRg-1	0.013939568808781	0.133410730743699	0.0117786851455965	0.685441244855409
1339	PRE4g9-UTP6-TRg-3	0.0479947017471205	0.56929748315439	0.0477923399160084	0.664118965832211
1340	PRE4g9-UTP6-TRg-1	-0.00224451418405447	-0.0737365263016615	-0.00245371726489513	0.97441855810596
1341	PRE4g9-YJU2-TRg-5	0.103175403069021	1.27557975603517	0.10258020985887	0.421160517810116
1342	PRE4g9-FRS2-NRg-5	0.0324473747451066	0.370300348483234	0.0312232176009251	0.679834672408041
1343	PRE4g9-TIF35-NRg-2	0.0423346082354017	0.496851435634006	0.0420400057627138	0.533200529607723
1344	PRE4g9-GPI15-TRg-1	0.040388616003074	0.471943817863095	0.042009769073139	0.293723684585183
1345	PRE4g9-NOP1-NRg-5	0.0503487050198922	0.599427415214571	0.0500367803930596	0.601184151518475
1346	PRE4g9-GPI15-TRg-4	0.018610251367335	0.193192868598676	0.0201239410659874	0.935210646112493
1347	PRE4g9-COG4-TRg-1	0.135513173859757	1.68948522854344	0.134293478417748	0.690742227258603
1348	PRE4g9-TFA1-TRg-1	0.0648141185482374	0.784576659428783	0.0649961173799653	0.40753455402793
1349	PRE4g9-RHO1-NRg-2	0.0139165241161478	0.133115771500687	0.0113892080193854	0.940871430542353
1350	PRE4g9-RHO1-NRg-1	-0.000139712516753931	-0.0467962361289762	0.000987968908466567	0.980401054739295
1351	PRE4g9-CDC55-NRg-2	-0.0510618257577752	-0.698570951168467	-0.0495882162380583	0.384484034915605
1352	PRE4g9-IDI1-NRg-7	-0.0142781897316915	-0.227760877447806	-0.0133244314908323	0.76161205626912
1353	PRE4g9-RPL32-TRg-5	-0.0759666547563226	-1.01733890462722	-0.0755200978127322	0.697134148165871
1354	PRE4g9-RPB5-TRg-4	0.0645320454813506	0.78096628112574	0.0653320454954957	0.117563521047648
1355	PRE4g9-DIP2-TRg-5	0.0340680726854895	0.391044380319823	0.0346386574092795	0.502533792580087
1356	PRE4g9-DIP2-TRg-1	0.0218214205930274	0.234294047905846	0.0213692886764904	0.849742760419363
1357	PRE4g9-RPC40-TRg-2	0.0428333561124109	0.503235130942872	0.0441122936993225	0.43256680930688
1358	PRE4g9-CDC6-TRg-5	-0.0129475720432198	-0.210729711427157	-0.0118378340789426	0.851002672119052
1359	PRE4g9-CDC6-TRg-3	-0.0177257593561301	-0.271887850319331	-0.0191274086724096	0.664930740097144
1360	PRE4g9-DAD2-TRg-2	-0.0115725589928811	-0.193130309477394	-0.0148833210574921	0.859452801233985
1361	PRE4g9-RVS161-TRg-2	0.0213765291569815	0.228599685074126	0.0214883463590631	0.85345893503394
1362	PRE4g9-RVS161-TRg-1	-0.0367979861402612	-0.516001740851701	-0.0365217202992817	0.478780673112163
1363	PRE4g9-SUP45-NRg-3	0.0878018966631823	1.07880742827656	0.0877274207765181	0.323418690218928
1364	PRE4g9-SRB6-NRg-5	-0.069988379306184	-0.940820305340132	-0.0696398279771573	0.550276884850302
1365	PRE4g9-RPC11-TRg-4	0.0524454359313814	0.626264404203659	0.0525528428686628	0.39468632590624
1366	PRE4g9-RKI1-TRg-8	0.0197187192433378	0.207380640629907	0.0211620100319516	0.784508685919143
1367	PRE4g9-NIP7-TRg-3	0.055927582855108	0.670833947266323	0.0564149127226795	0.60600815201564
1368	PRE4g9-RPL33A-NRg-12	-0.0365965399014074	-0.513423341084526	-0.0364827805174114	0.550854504531384
1369	PRE4g9-SAM50-TRg-4	-0.0413321257519004	-0.574036204962369	-0.0392964476641881	0.865768807792471
1370	PRE4g9-NOP4-NRg-1	0.00811167467703355	0.0588169286557671	0.00883892329171868	0.972270275173486
1371	PRE4g9-NOP4-NRg-3	-0.0169510932796603	-0.261972555585743	-0.0167008799853724	0.79634568200944
1372	PRE4g9-SMX2-TRg-5	0.0284245583897493	0.31881053753884	0.0283138079072452	0.476961787615333
1373	PRE4g9-POL12-NRg-2	-0.0122240474768344	-0.201468999566125	-0.0135418937048552	0.78945201398268
1374	PRE4g9-BMS1-NRg-2	0.0221524520154246	0.238531065917664	0.0232287968913237	0.302953678411186
1375	PRE4g9-RPA190-TRg-5	0.00341589673356379	-0.00128641616237787	0.00459362098108995	0.994623541909708
1376	PRE4g9-ALG14-NRg-4	0.0107254963257013	0.0922723913574228	0.0121970801741969	0.90685440556684
1377	PRE4g9-ALG14-NRg-1	-0.0172067378643863	-0.265244664022652	-0.0156173955732641	0.802033323170555
1378	PRE4g9-PRE5-NRg-1	0.0848395013531601	1.04089041666541	0.0843728523239469	0.698308070074338
1379	PRE4g9-BIG1-NRg-2	-0.0348800301970387	-0.491452971981183	-0.0345479744370673	0.464686417954736
1380	PRE4g9-TFA2-TRg-4	-0.0237079937209125	-0.348457121511017	-0.0250016060962178	0.737911333501601
1381	PRE4g9-IMP4-TRg-6	-0.0343734048838306	-0.484968449872191	-0.0331374979866943	0.630053851523381
1382	PRE4g9-PAN1-NRg-1	0.11643072426726	1.44524049175223	0.115837755364864	0.306449986026415
1383	PRE4g9-UTP13-TRg-2	0.0761038561218131	0.929079018454218	0.0762153703115041	0.416947334787749
1384	PRE4g9-KAE1-NRg-3	0.0555604087588879	0.666134323140336	0.0571345249998416	0.731269781955286
1385	PRE4g9-ERG20-TRg-1	0.0340307218716865	0.390566310686151	0.0351131006842512	0.551330759775608
1386	PRE4g9-CDC20-TRg-6	-0.0729517372283167	-0.978749637850672	-0.0756878702156991	0.185967654300811
1387	PRE4g9-PWP2-NRg-2	0.0226815745010074	0.245303539315015	0.0245112053448443	0.859833607261077
1388	PRE4g9-COG1-NRg-1	-0.194975091697554	-2.54058067795137	-0.197029090434344	0.492043422338341
1389	PRE4g9-RPL1B-TRg-4	-0.0134043209466163	-0.216575843243148	-0.0130124971534692	0.840647937681567
1390	PRE4g9-RPL1B-TRg-7	-0.00973547766783778	-0.169616690718738	-0.00824283169372183	0.449625799845514
1391	PRE4g9-UTP20-TRg-3	0.0377977419916703	0.438782072149731	0.0383097268051764	0.816537496136818
1392	PRE4g9-UTP20-TRg-4	0.0921253494030436	1.13414521766036	0.0928545628282638	0.344163299575043
1393	PRE4g9-RPL25-TRg-4	0.053589263584805	0.640904761710737	0.0536599507580622	0.708035498273567
1394	PRE4g9-RPL25-TRg-2	-0.0182605360455701	-0.278732694379902	-0.0181479726436463	0.716231446116917
1395	PRE4g9-MCM7-NRg-1	-0.0330736772953799	-0.468332659943721	-0.0324382228817197	0.739769547510069
1396	PRE4g9-MRP49-TRg-5	-0.0682429316675068	-0.918479546779493	-0.0666585145774115	0.288033635959221
1397	PRE4g9-ERO1-NRg-3	-0.01750208947209	-0.269025000259611	-0.018422703039969	0.857778582877941
1398	PRE4g9-UTP5-TRg-7	-0.0281168187520093	-0.404887628719175	-0.0268925855078231	0.700687708363059
1399	PRE4g9-MCM4-NRg-1	-0.0177621860596083	-0.272354091855046	-0.0187855082930935	0.442383973065514
1400	PRE4g9-PRE3-NRg-1	-0.0506901544663981	-0.693813765446832	-0.0499576797027491	0.420634199030953
1401	PRE4g9-FCF1-NRg-1	-0.065731600092904	-0.88633589999761	-0.0663148820797273	0.461213351860462
1402	PRE4g9-CUS1-NRg-1	-0.0338768707122734	-0.478613088761346	-0.0329750432481335	0.382105740339314
1403	PRE4g9-PSF1-TRg-2	-0.0328689855186857	-0.465712719098094	-0.0311254112882935	0.685900472078454
1404	PRE4g9-BCP1-TRg-2	-0.032416008611285	-0.459914866732008	-0.0310083665747658	0.604154176881264
1405	PRE4g9-PAN1-TRg-1	0.0080214614770644	0.0576622498932344	0.00808800793017469	0.904570791913092
1406	PRE4g9-PAN1-TRg-3	0.122511042790184	1.52306518559144	0.122165157130788	0.540658846837916
1407	PRE4g9-PAN1-TRg-4	0.0909351989072523	1.11891195354626	0.0903364085951584	0.415496259359412
1408	PRE4g9-VPS3-TRg-2	-0.0441431155945989	-0.610015310837885	-0.0433582125071241	0.602976156572892
1409	PRE4g9-YIL060W-NRg-1	0.00819806878224816	0.0599227251304897	0.00732497818095681	0.971087717503883
1410	PRE4g9-VPS53-NRg-1	-0.00124476059365286	-0.0609402366345469	-0.00316559870104484	0.860731777707735
1411	PRE4g9-CYR1-TRg-4	0.0126501249234746	0.116906566493344	0.0123659046856426	0.940775327503002
1412	PRE4g9-CYR1-TRg-7	0.0175596096249218	0.179745238901361	0.0160698482779105	0.809970999303673
1413	PRE4g9-MPS1-NRg-1	0.019392007326859	0.203198909890354	0.01799312510894	0.940655471846117
1414	PRE4g9-SRP1-TRg-5	0.0667271795086079	0.809062775242496	0.0642019841914191	0.699647526574089
1415	PRE4g9-SRP1-TRg-4	-0.0212104675283347	-0.316490175937365	-0.0236705416631342	0.856678813664125
1416	PRE4g9-TAF12-TRg-2	0.0174218586794588	0.177982103447799	0.0146130055719061	0.915276026163464
1417	PRE4g9-TAF12-TRg-3	0.0424544965496558	0.498385939347348	0.0392176728546414	0.665590143963068
1418	PRE4g9-POP4-TRg-1	0.00142139522918217	-0.0268149256237047	0.00188749922297023	0.971767216964685
1419	PRE4g9-SPT16-TRg-1	0.032571910928278	0.371894342332516	0.0331935364334075	0.583624235608611
1420	PRE4g9-NUP82-TRg-4	-0.0585550404296644	-0.794479929540676	-0.0580355981082894	0.762255254378297
1421	PRE4g9-DML1-TRg-3	-0.00866099405715015	-0.155863898373773	-0.00685854377801702	0.759751346423626
1422	PRE4g9-RPA43-NRg-3	0.0838277836869638	1.02794099348526	0.0840489175061849	0.28592879407782
1423	PRE4g9-STU2-NRg-3	-0.0168561160432615	-0.26075689980775	-0.0164959428372162	0.579258140403761
1424	PRE4g9-POP4-NRg-4	0.0235189553314381	0.256021548003112	0.0239778043784484	0.899464320990272
1425	PRE4g9-MCD1-TRg-2	-0.0555023565326279	-0.755407274254764	-0.0537226435240488	0.498778092757504
1426	PRE4g9-RPS3-NRg-4	0.00586465492610966	0.0300563261467037	0.00579194200347362	0.965500863786456
1427	PRE4g9-PRP9-TRg-4	-0.00526606283524611	-0.112410667765255	-0.00394775953164831	0.878221380772993
1428	PRE4g9-RPP1-NRg-2	-0.0965397065795942	-1.28066252056082	-0.0950750900011822	0.294862627346148
1429	PRE4g9-MTR2-NRg-11	-0.103622771617178	-1.3713218118323	-0.102481159104149	0.460503958864275
1430	PRE4g9-GCD11-TRg-1	-0.0149343081834901	-0.236158828548718	-0.0142215019619224	0.53238175442376
1431	PRE4g9-RPF1-TRg-3	-0.0254568570353163	-0.370841598820382	-0.024979439162198	0.538572421063465
1432	PRE4g9-SUB2-NRg-4	-0.170735489195381	-2.23032725349613	-0.170321501986341	0.387739571435642
1433	PRE4g9-GPI15-TRg-3	0.050746840402216	0.604523326574985	0.05112146518192	0.675201980299893
1434	PRE4g9-ERG9-TRg-6	0.0434086362791914	0.510598396976167	0.0440107364378821	0.70373743643958
1435	PRE4g9-RPT2-NRg-1	0.0404962673977466	0.473321695814747	0.0403597299208896	0.588971997150627
1436	PRE4g9-YOS1-NRg-3	-0.0118725751750152	-0.196970349671565	-0.0121215493207284	0.665469104131852
1437	PRE4g9-SCM3-TRg-4	-0.0535138370219126	-0.729955330983823	-0.0532205614351388	0.265755011073253
1438	PRE4g9-SCM3-TRg-6	-0.0237666518115384	-0.349207912432075	-0.0238198636274524	0.77993780468997
1439	PRE4g9-RLP7-NRg-1	-0.0660544713164798	-0.890468472005071	-0.0646643454082527	0.408825255228123
1440	PRE4g9-TFB2-NRg-4	0.00715963262178865	0.0466313200906657	0.00649411791013928	0.972056054488832
1441	PRE4g9-IMP4-TRg-1	0.00103896958129912	-0.0317097611246001	0.00240871334671625	0.935465865934613
1442	PRE4g9-IMP4-TRg-3	0.0191167834888403	0.199676197905726	0.0209255436955486	0.687707842774694
1443	PRE4g9-PRE4-TRg-3	0.0347655690306697	0.399971945432237	0.0352107382058571	0.816358345770856
1444	PRE4g9-SUB2-TRg-3	-0.0293306765860242	-0.420424333571129	-0.0311830245336833	0.734330252031706
1445	PRE4g9-RPP0-NRg-4	-0.0247153040347652	-0.36135013303354	-0.0257428430055498	0.739291276356385
1446	PRE4g9-RPP0-NRg-3	-0.0172237570321476	-0.26546249990007	-0.0158278351027915	0.466970756183882
1447	PRE4g9-TOM40-TRg-4	0.00760639061604229	0.0523495738288414	0.00828510116973128	0.930945042127708
1448	PRE4g9-FUR1-NRg-12	0.0064865167781375	0.0380158118318514	0.00870104824813911	0.923383655443738
1449	PRE4g9-TOM40-TRg-2	-0.000112749413154645	-0.0464511234059078	0.000248314015031781	0.914195823141018
1450	PRE4g9-VMA11-NRg-4	-0.0310019659373636	-0.441815907317528	-0.0294773191308285	0.658080825048955
1451	PRE4g9-PGS1-NRg-4	0.0299487031705656	0.338318742657775	0.0312418391630244	0.566068655292267
1452	PRE4g9-URB1-TRg-4	-0.0114011850331202	-0.190936818149576	-0.0103768211209394	0.594802034533223
1453	PRE4g9-ARP4-TRg-3	0.0374050113548429	0.433755338524323	0.0374013207679857	0.255922064695873
1454	PRE4g9-RPT3-TRg-3	-0.020891221635948	-0.312404006151893	-0.0212145461133326	0.714848948783428
1455	PRE4g9-SUI3-TRg-3	0.0409375944914327	0.478970437047558	0.0409775932893509	0.388479501029434
1456	PRE4g9-RFC5-NRg-2	NA	NA	NA	NA
1457	PRE4g9-RRP14-TRg-2	0.0428493909053237	0.503440367369962	0.0420959496188345	0.540674425996221
1458	PRE4g9-SCC2-TRg-1	-0.0203951532934273	-0.306054607393515	-0.0214710085646881	0.71093124737689
1459	PRE4g9-SSC1-TRg-3	-0.0187432981808457	-0.284911781089478	-0.0183134897122476	0.627213550137003
1460	PRE4g9-RRP9-TRg-3	0.00536106285063809	0.0236106277929634	0.00666928280848615	0.945978601481879
1461	PRE4g9-MOT1-NRg-9	0.00529072338884778	0.0227103218208327	0.00454649585313558	0.997683837927966
1462	PRE4g9-RPL42A-NRg-2	-0.0406676515875363	-0.565531305389964	-0.0396186460752692	0.415953025117327
1463	PRE4g9-SEC16-TRg-7	0.00523221139992242	0.0219614009202464	0.00271904243246783	0.993306854125182
1464	PRE4g9-IMP4-NRg-2	0.0347990198488212	0.400400097291633	0.0353952027786013	0.521013498102827
1465	PRE4g9-YEF3-NRg-4	-0.0202113805248036	-0.303702418211286	-0.0214103645444273	0.704974819541436
1466	PRE4g9-PUP1-TRg-1	-0.0697225898596422	-0.937418348316857	-0.0697330770038189	0.40613651105122
1467	PRE4g9-UTP22-TRg-6	0.0211732189351674	0.225997427362229	0.0228086601065828	0.868983622801269
1468	PRE4g9-DBP2-NRg-4	-0.0156492507976483	-0.245309696196472	-0.0151782129927086	0.768307507796644
1469	PRE4g9-PRE2-TRg-7	-0.0178370071743712	-0.273311760491513	-0.0174551105244212	0.854351268274006
1470	PRE4g9-ATP16-TRg-6	-0.00075164942904149	-0.054628688107954	5.1447400075196e-05	0.886330483386267
1471	PRE4g9-UTP13-TRg-4	0.034043046019036	0.390724052914735	0.0336476000232784	0.733128763390507
1472	PRE4g9-DOP1-NRg-4	-0.00585984879764351	-0.12001079768532	-0.00790280862588768	0.917668519811358
1473	PRE4g9-TIM44-TRg-3	0.0347507744460173	0.399782582980794	0.0358871809421871	0.592663219957444
1474	PRE4g9-ATP16-TRg-2	0.0024406145812359	-0.013769485038721	0.00321871301344841	0.994922289340333
1475	PRE4g9-ENP1-NRg-3	-0.0321748244201162	-0.456827843286476	-0.0321375826185366	0.508356118115363
1476	PRE4g9-NAF1-TRg-3	0.0204815034468278	0.21714385400075	0.0222976430465848	0.839539298909548
1477	PRE4g9-COG4-TRg-2	-0.0102701657433109	-0.17646040056984	-0.0106593399704094	0.866621647252302
1478	PRE4g9-SOG2-TRg-7	0.0197393366983755	0.207644532582278	0.0193764912099163	0.910588971357087
1479	PRE4g9-YDR341C-TRg-3	0.0196735578150468	0.206802599476826	0.0189266785969029	0.910872986806202
1480	PRE4g9-YMR290W-A-TRg-10	0.0248528679134454	0.273094886827649	0.0266291219486039	0.622510477399749
1481	PRE4g9-NUP192-NRg-9	0.0239329723927582	0.261320736017682	0.0247574742533567	0.85456048612827
1482	PRE4g9-RPS31-NRg-8	0.00888029875629415	0.0686548891870084	0.00865084756686322	0.95766027863088
1483	PRE4g9-SPC97-NRg-6	-0.0824196446572134	-1.09993358473994	-0.0867307415740573	0.622255748913428
1484	PRE4g9-EBP2-NRg-1	-0.0785466442702172	-1.0503613348289	-0.0781261297767041	0.63886612059732
1485	PRE4g9-CDC48-TRg-5	0.0816626458918013	1.0002284344486	0.0809195245735256	0.63308806083579
1486	PRE4g9-RPT1-TRg-4	-0.0528026361277057	-0.72085235526945	-0.0532373797864754	0.371384950482068
1487	PRE4g9-ULP1-NRg-2	-0.0672194291467818	-0.905379284018788	-0.0660892172244884	0.425131079968009
1488	PRE4g9-RPN3-TRg-6	0.0328253102219035	0.375137712292679	0.0307599428000781	0.477077271898643
1489	PRE4g9-RPT1-TRg-5	0.0664171729894407	0.805094864293195	0.06578212431639	0.50083495047722
1490	PRE4g9-KRE5-TRg-2	-0.0459654043088786	-0.633339592409776	-0.0444188683111009	0.588479329490338
1491	PRE4g9-TBF1-NRg-8	0.00873594493660368	0.0668072406173528	0.00975796677433349	0.763726315766928
1492	PRE4g9-UTP22-NRg-4	-0.0179778242357407	-0.275114140522608	-0.0167194449155241	0.831134180452666
1493	PRE4g9-SSC1-NRg-4	0.0288795130278591	0.324633703757539	0.0296924979694122	0.807798119602126
1494	PRE4g9-REB1-TRg-4	0.00265833966478835	-0.0109827251173941	0.00149574886951187	0.957126462897546
1495	PRE4g9-CDC48-NRg-9	0.072338052734273	0.880878830488895	0.072726101896336	0.546979663186249
1496	PRE4g9-FAS2-TRg-8	0.0752207970758761	0.917776354024239	0.0731357429333171	0.774096354491318
1497	PRE4g9-TAO3-TRg-8	0.0156163348279139	0.154872402790488	0.0152294065779892	0.815928351146219
1498	PRE4g9-CKS1-TRg-5	0.0357617131435713	0.412722035795762	0.0343032471862014	0.836881725047064
1499	PRE4g9-YLR379W-TRg-7	-0.0164747063964104	-0.255875068554733	-0.0148645644775109	0.873737916857476
1500	PRE4g9-TEN1-NRg-2	0.0417942957748587	0.48993573678357	0.0404761287334326	0.645324737161402
1501	PRE4g9-RPL42A-TRg-2	0.00211140886746208	-0.0179831349960337	0.00296301142475223	0.98620231806641
1502	PRE4g9-SEC27-TRg-4	0.0884761206302382	1.08743711989836	0.0844156839800732	0.341573788871332
1503	PRE4g9-TBF1-NRg-4	-0.0199066974156226	-0.299802643947719	-0.0201259102531056	0.565857586845196
1504	PRE4g9-RPT1-NRg-6	-0.0176919079025155	-0.271454570548932	-0.0196783385211675	0.727164199717702
1505	PRE4g9-COG1-TRg-3	-0.0728399736013418	-0.977319125613708	-0.0764105660343583	0.439185840980244
1506	PRE4g9-SUI1-TRg-6	-0.0723944141942398	-0.971616213124147	-0.0710979260772417	0.266861515196047
1507	PRE4g9-TIM23-TRg-6	-0.00227136404445472	-0.0740801895747938	-0.000940171236894087	0.961085877037319
1508	PRE4g9-CDC48-NRg-6	0.0778550447213544	0.951493258119491	0.0781057931492545	0.542643077314237
1509	PRE4g9-EPL1-TRg-5	0.048647851896062	0.577657441630375	0.0465903338982487	0.830784868166908
1510	PRE4g9-RPT5-TRg-8	0.0291386078438461	0.327949973234787	0.0287645885556467	0.934979069314607
1511	PRE4g9-ATP16-NRg-4	-0.0349034281369205	-0.491752452592422	-0.0340732827415784	0.693767032083904
1512	PRE4g9-RPN6-TRg-3	0.129569889788383	1.61341449943438	0.128859321832542	0.303148925952669
1513	PRE4g9-ERG9-NRg-6	0.0147318417482685	0.143551383526977	0.0143450631674408	0.941503387006318
1514	PRE4g9-SMX3-TRg-1	0.0376441926426108	0.436816725920793	0.0369852139346928	0.741986162945847
1515	PRE4g9-NCB2-NRg-3	0.0192011905525873	0.200756561355307	0.0197571255008431	0.765464485367762
1516	PRE4g9-SEC16-NRg-12	-0.0229189790392691	-0.338358172615161	-0.0246488234971511	0.211242487278204
1517	PRE4g9-RPN6-TRg-2	0.0345856609484451	0.3976692220855	0.0350939509949439	0.424561482610548
1518	PRE4g9-REB1-NRg-4	-0.0523869208317898	-0.715531430796998	-0.0523673266604861	0.267935891641767
1519	PRE4g9-ATP16-TRg-9	-0.0179927676765272	-0.275305408249739	-0.0165743637642995	0.851084192268258
1520	PRE4g9-ERG9-NRg-7	-0.0686582879574424	-0.923795876175158	-0.0687719954919451	0.354050578741072
1521	PRE4g3-RPL15A-NRg-4	-0.0141398213082811	-0.225989838620099	-0.0162675437093994	0.848383969324981
1522	PRE4g3-RPL15A-NRg-5	-0.00198862219461537	-0.0704612512220876	-0.00304327648668029	0.914015288318236
1523	PRE4g3-KRE33-TRg-1	0.0479334364693923	0.568513321689132	0.0490732781564355	0.521014546579806
1524	PRE4g3-PMI40-NRg-1	-0.0115400826304142	-0.192714630108547	-0.0100933458788045	0.649330305835562
1525	PRE4g3-NOP19-NRg-3	-0.0222831266893908	-0.33021961634222	-0.0208814494869431	0.653755545220166
1526	PRE4g3-SRP14-NRg-4	0.071865702497553	0.874833010287368	0.0720467900062428	0.24798411212463
1527	PRE4g3-SEC27-TRg-2	-0.0102635578152911	-0.176375822768017	-0.0144225668536054	0.896599144339478
1528	PRE4g3-GPI14-TRg-3	-0.0355055671237622	-0.499459496577524	-0.0339470547178242	0.745328448394076
1529	PRE4g3-PAH1-TRg-7	0.12222437614719	1.51939601207022	0.120936918968253	0.28045064951947
1530	PRE4g3-PAH1-TRg-6	0.139726646289293	1.7434153311511	0.138385714367245	0.17005372668747
1531	PRE4g3-PAH1-TRg-5	0.169098286775082	2.11935598619144	0.16804725172743	0.218990639047613
1532	PRE4g3-PAH1-TRg-3	0.138148893187537	1.72322096935326	0.137809812328848	0.222667087250203
1533	PRE4g3-COG3-TRg-1	0.0361800195663793	0.41807612525066	0.0357374428725598	0.565560782442291
1534	PRE4g3-HTS1-NRg-5	0.0702508826278232	0.85416421448442	0.0717811156388835	0.372651421611056
1535	PRE4g3-MSN5-TRg-7	0.137763217878951	1.71828454000357	0.136735541815112	0.236310360154583
1536	PRE4g3-ERG26-TRg-1	-0.0468860420215476	-0.645123242864134	-0.0468643549146696	0.572328106545999
1537	PRE4g3-SMD2-TRg-5	-0.0109206314939718	-0.184786000241505	-0.00871497352222128	0.681794554598376
1538	PRE4g3-SMD2-TRg-4	0.00841427606658263	0.0626900580663711	0.0106507273650107	0.938583676444677
1539	PRE4g3-SMD2-TRg-1	-0.00574447906591846	-0.118534129314089	-0.00395577208891259	0.400753123936819
1540	PRE4g3-PRE7-TRg-4	0.0559967479724353	0.671719222282764	0.0539004473546595	0.264264160872653
1541	PRE4g3-PRE7-TRg-7	-0.012589295336476	-0.206143968935718	-0.0119646153497639	0.724124578323404
1542	PRE4g3-SEC6-TRg-3	0.042576682566498	0.499949852375312	0.0419435507855027	0.533200529607723
1543	PRE4g3-ESF2-NRg-1	0.027245192892382	0.303715315403503	0.0281622347945969	0.640164909641379
1544	PRE4g3-ESF2-NRg-3	0.0216327030493761	0.231878568354672	0.0218055167663231	0.475208215633418
1545	PRE4g3-AFG2-TRg-2	0.0276379673828069	0.308742610330557	0.0294487459218921	0.260279466533985
1546	PRE4g3-RRP36-TRg-3	0.0128678451683574	0.119693264482392	0.0121675415185654	0.930610158779095
1547	PRE4g3-RRP36-TRg-5	0.0321926938356701	0.367040574553815	0.0328694452344238	0.55677589244293
1548	PRE4g3-GCR1-NRg-2	-0.0324115313976455	-0.459857560888665	-0.0310083561504841	0.78871016303388
1549	PRE4g3-PRE4-NRg-4	0.0394490849375473	0.459918343004932	0.0371769882401403	0.740539442570417
1550	PRE4g3-PRE4-NRg-9	-0.00951816863868815	-0.166835256062263	-0.0086015828067478	0.813713535923514
1551	PRE4g3-DSN1-NRg-2	-0.00419976924118459	-0.0987627030759573	-0.00292021518886002	0.943930173748433
1552	PRE4g3-GPI11-TRg-3	-0.0923945055190092	-1.22760625348768	-0.0921807404669248	0.295853744098507
1553	PRE4g3-POP3-TRg-1	0.0488040139106435	0.579656228524236	0.0504027268468356	0.465959604699068
1554	PRE4g3-MNE1-TRg-5	-0.241388468688348	-3.13464607777115	-0.243588531460568	0.292872930916365
1555	PRE4g3-RRP12-NRg-1	-0.0092988155842203	-0.164027659019066	-0.00832500682226596	0.766760125229479
1556	PRE4g3-RSC6-TRg-2	0.112329820181553	1.39275120130949	0.112084870386628	0.244555886599623
1557	PRE4g3-CDC25-TRg-1	-0.101985664297595	-1.35036774907258	-0.103134554261345	0.351714437116571
1558	PRE4g3-CDC25-TRg-9	-0.160038200227473	-2.09340790696876	-0.16345794380923	0.298785661380115
1559	PRE4g3-YPP1-NRg-3	0.0560839077930378	0.672834819488387	0.0554800149956233	0.662441690207359
1560	PRE4g3-NFS1-NRg-9	0.0103776624331725	0.0878203110772705	0.0105660928388754	0.747581152547914
1561	PRE4g3-NFS1-NRg-8	0.0220907084476666	0.237740782606158	0.022269953899109	0.684490327530252
1562	PRE4g3-UBA2-TRg-1	-0.0113904768092364	-0.190799758842209	-0.00947988999500767	0.468274161757191
1563	PRE4g3-ARP2-NRg-3	-0.020683725819038	-0.309748175151748	-0.024390484930726	0.661150729598209
1564	PRE4g3-MAK16-TRg-1	0.0502006626475909	0.597532555223907	0.0498067911116956	0.321422311468688
1565	PRE4g3-CEP3-NRg-1	0.0146338915456832	0.142297675436036	0.0139025465140367	0.525618757060088
1566	PRE4g3-GUK1-TRg-5	-0.000133062831953912	-0.046711123863601	0.00132783318258859	0.888755489579865
1567	PRE4g3-GUK1-TRg-2	0.0603912434560493	0.727966319256491	0.0614774575791436	0.43465819196892
1568	PRE4g3-GPI12-NRg-6	-0.0672401772374512	-0.905644848034556	-0.067412977716648	0.211622172548835
1569	PRE4g3-RPS5-NRg-5	-0.0714921866912731	-0.960068203110037	-0.0716243966061549	0.343733969290888
1570	PRE4g3-RPS5-NRg-2	-0.0652370523581155	-0.880005964172097	-0.0643934779187513	0.48454389764976
1571	PRE4g3-RPC19-NRg-1	0.0659269761742248	0.798820617817241	0.0663905023036421	0.211242487278204
1572	PRE4g3-TIM54-TRg-1	-0.0129044548505904	-0.210177835353076	-0.010721174323687	0.624282949003087
1573	PRE4g3-TEN1-TRg-2	0.0568145211660943	0.682186264130404	0.0564602307531356	0.261854079675788
1574	PRE4g3-SAH1-NRg-4	0.00236520201450052	-0.0147347239313354	0.00249777648810205	0.968859449394421
1575	PRE4g3-SAH1-NRg-5	0.0332684850768618	0.380810103841631	0.0330826309575514	0.629903128625074
1576	PRE4g3-SAH1-NRg-3	0.0611311094601981	0.737436192428075	0.0613149914312354	0.211242487278204
1577	PRE4g3-ATP15-NRg-5	0.0470227500491648	0.556857042240856	0.0454787341248246	0.597086681645619
1578	PRE4g3-SCD5-TRg-5	0.0736679586969738	0.8979008868157	0.0730520456277488	0.507836786597642
1579	PRE4g3-ARB1-NRg-2	-0.00767954210106891	-0.143301859442434	-0.00650166831058674	0.73326061698245
1580	PRE4g3-ARB1-NRg-4	0.0132581366706003	0.124688778542319	0.0153183397696903	0.832887427576475
1581	PRE4g3-PUP2-TRg-1	0.0455700094417792	0.538262770810614	0.0452146132684247	0.346406276134857
1582	PRE4g3-CCT8-TRg-2	NA	NA	NA	NA
1583	PRE4g3-MCM4-TRg-1	-0.029653975282595	-0.424562376995068	-0.030691406988644	0.648328262675292
1584	PRE4g3-LSM4-TRg-1	-0.045720694051351	-0.63020743727685	-0.043473517488726	0.524034721729383
1585	PRE4g3-NOP53-NRg-1	-0.035657863088936	-0.501408800190141	-0.0363036440876642	0.63709319709277
1586	PRE4g3-ATP3-TRg-4	0.0457005442361407	0.53993354354534	0.0463092050203805	0.598151443558924
1587	PRE4g3-AFG2-NRg-3	-0.0126149471083307	-0.206472297342116	-0.0103569798103062	0.33741776683963
1588	PRE4g3-PRO3-NRg-3	-0.023944591525263	-0.351485441757265	-0.0212339453508244	0.581053746128307
1589	PRE4g3-NRD1-NRg-10	0.119228618287641	1.48105197838895	0.118070314948375	0.36175544383265
1590	PRE4g3-SEC61-TRg-2	-0.0375899484010057	-0.526138417119939	-0.0356204114968056	0.470763140968626
1591	PRE4g3-RHO3-TRg-4	0.0568792502214566	0.683014760022038	0.0586774236192546	0.272625334529632
1592	PRE4g3-SNF2-TRg-6	-0.0539212226859966	-0.73516964080366	-0.0516133271870787	0.520772552353554
1593	PRE4g3-SMD2-NRg-3	0.0246192860964102	0.27010516954086	0.025397755573352	0.680210495608169
1594	PRE4g3-RSC4-TRg-2	0.00560091073316871	0.0266805472314853	0.00644260770532061	0.982046622782239
1595	PRE4g3-RSC4-TRg-1	0.124825341396197	1.55268692000986	0.12434584406036	0.350610041207419
1596	PRE4g3-TIF34-TRg-2	0.00418132939454324	0.00851069599065647	0.00200879902572619	0.951657583860834
1597	PRE4g3-BET1-NRg-1	0.0528619073607235	0.631595006763233	0.0516602248189562	0.387942018639472
1598	PRE4g3-CDC8-NRg-2	-0.0221596868903631	-0.328639655599919	-0.019958629205957	0.53188077346718
1599	PRE4g3-PRP42-TRg-2	0.0188260854653943	0.195955424957886	0.0201616282714273	0.650660072433647
1600	PRE4g3-RRB1-TRg-2	-0.0203588291984018	-0.3055896791889	-0.0184900280273284	0.630185602811003
1601	PRE4g3-SPC24-TRg-1	-0.00481991766537948	-0.106700257838241	-0.00509442166086677	0.845351964951789
1602	PRE4g3-ILS1-NRg-1	0.0317223809428586	0.361020831220684	0.0328255582190545	0.526739124005868
1603	PRE4g3-GFA1-TRg-2	0.025835331242915	0.285669870775604	0.0262380797025191	0.759330774929661
1604	PRE4g3-SEC21-NRg-10	0.0709603524156462	0.863245033000313	0.0701411385164585	0.389797873727959
1605	PRE4g3-RPC10-NRg-1	0.0458084128912712	0.541314202309964	0.0448075600626998	0.500896168445901
1606	PRE4g3-RPB10-TRg-3	0.0401925492921336	0.469434273059896	0.0397490896544821	0.710725717412921
1607	PRE4g3-RPB10-TRg-2	0.0498313050678461	0.592804983723754	0.0504063776892922	0.445476844996143
1608	PRE4g3-YNL181W-TRg-1	-0.036739638289514	-0.515254920828464	-0.0361133724019706	0.554793096419002
1609	PRE4g3-RAD3-NRg-1	0.0139837750948484	0.133976546607785	0.0154182025892386	0.570066259472807
1610	PRE4g3-NOP10-TRg-1	0.0275241550310644	0.307285875556534	0.0278996307577184	0.799380207863036
1611	PRE4g3-BFR2-TRg-3	-0.00669316323291569	-0.13067675877804	-0.00643208507283636	0.84650361419771
1612	PRE4g3-MCM2-TRg-6	-0.0309079729517778	-0.440612849402277	-0.0293382346627632	0.577559176345828
1613	PRE4g3-MCM2-TRg-4	-0.0197864121646931	-0.298263059665799	-0.0181112086172132	0.455145242139894
1614	PRE4g3-MPP10-TRg-1	-0.00500696314376464	-0.109094335884391	-0.00541616412766118	0.799870654474461
1615	PRE4g3-RET2-TRg-4	0.120228967557365	1.49385589241994	0.118310508839468	0.326273692699543
1616	PRE4g3-RET2-TRg-1	0.155201655257354	1.94148683522738	0.153582719200864	0.18268381181308
1617	PRE4g3-RPS2-NRg-1	-0.0775336756751637	-1.03739590045543	-0.0784037998273896	0.349231689754223
1618	PRE4g3-RPS2-NRg-2	-0.0801350391432337	-1.0706919053775	-0.081306309041863	0.477350138937998
1619	PRE4g3-ORC4-NRg-3	-0.00019899069507523	-0.0475549638275019	0.000948706997971634	0.845308903208702
1620	PRE4g3-TIP20-TRg-7	-0.0260256996346304	-0.378122467572145	-0.0247858003955922	0.473281897297419
1621	PRE4g3-SMT3-TRg-1	-0.0480676759557905	-0.660247499729259	-0.0470858504766225	0.297604762157425
1622	PRE4g3-MSS18-NRg-6	-0.0819527320701157	-1.09395736342793	-0.0797966533003636	0.34978535792472
1623	PRE4g3-YEF3-NRg-9	0.0506661009751337	0.60348990683394	0.0466689032996209	0.433645835011601
1624	PRE4g3-ASK1-NRg-1	-0.0360689359893009	-0.506670304582696	-0.0351929177943908	0.47422079218401
1625	PRE4g3-SMC1-TRg-1	-0.0928813795068419	-1.23383796962204	-0.093294979151311	0.266881677454182
1626	PRE4g3-NIP1-NRg-1	-0.0278122531811333	-0.400989358880511	-0.0276194303129894	0.39119205116371
1627	PRE4g3-RPP1-NRg-1	-0.0758341472337596	-1.0156428820692	-0.0750124664469147	0.563682436025426
1628	PRE4g3-YDJ1-TRg-6	-0.0389727659879476	-0.543837712795567	-0.0393888638589674	0.485807334170051
1629	PRE4g3-SUB2-NRg-1	0.0476076280314438	0.564343154972047	0.0487536128117282	0.3228813366831
1630	PRE4g3-TIM10-NRg-8	0.0163473103175711	0.164228482323503	0.0175655005658579	0.583694088079606
1631	PRE4g3-TIM10-NRg-4	-0.0117067317352653	-0.194847645922557	-0.0103361741724789	0.34519064767327
1632	PRE4g3-TIM10-NRg-7	-0.01342145537602	-0.216795154405454	-0.0124098000039049	0.493911669793728
1633	PRE4g3-SKI6-TRg-4	0.0247664237034191	0.271988449039216	0.0255761747630331	0.740312891879575
1634	PRE4g3-TUB4-TRg-1	-0.0422026217890507	-0.585178069870276	-0.0410555659133193	0.413299493675331
1635	PRE4g3-CDC37-NRg-2	-0.0197446039771264	-0.297727938128155	-0.0186552975232441	0.528226883665117
1636	PRE4g3-ISD11-TRg-3	0.0227506491414261	0.24618765627737	0.0238308708923187	0.526100760799532
1637	PRE4g3-YOS1-TRg-4	-0.0566000136068873	-0.769456674039103	-0.0550680433366037	0.381928784085788
1638	PRE4g3-SSC1-TRg-6	-0.0678023246557606	-0.912840022194839	-0.0678914391439145	0.259247605088989
1639	PRE4g3-MTR3-TRg-5	0.0211514220841151	0.225718439797119	0.0219108549015915	0.691041714478018
1640	PRE4g3-MTR3-TRg-6	0.0229639254842222	0.248917474792416	0.0250039967990194	0.699958739919919
1641	PRE4g3-TFA1-TRg-2	0.0546307629380445	0.654235373913701	0.055030861184016	0.464713277791737
1642	PRE4g3-CDC3-NRg-3	-0.120969468104106	-1.59334987469235	-0.120746615154332	0.318166865771243
1643	PRE4g3-ERG25-TA-18	-0.00891232173860346	-0.159080752850834	-0.00973804497965488	0.748871213674956
1644	PRE4g3-RPB11-TRg-4	0.044046616981504	0.518764194975994	0.0450535694968665	0.601076558371784
1645	PRE4g3-RPB11-TRg-1	-0.000914585182468564	-0.0567141750899461	-0.00315531689346519	0.702223057936992
1646	PRE4g3-RPB11-TRg-2	0.0205864563159227	0.21848719232654	0.0193258548367855	0.433749652133647
1647	PRE4g3-DED1-TRg-3	0.0623871885660662	0.753513306066688	0.0620851251653654	0.470474549557983
1648	PRE4g3-DED1-TRg-1	-0.0211329527206946	-0.315498029530915	-0.0200966690392971	0.590124718857337
1649	PRE4g3-DED1-TRg-6	0.0274332064381445	0.306121784173425	0.027495354803921	0.711168797420239
1650	PRE4g3-DED1-TRg-4	0.0708423345869772	0.861734470461672	0.0708567456514471	0.272987823843757
1651	PRE4g3-RPL10-NRg-5	0.00852782362949311	0.0641434036906801	0.00966471068577316	0.950790065250001
1652	PRE4g3-RPL10-NRg-4	-0.03870939888992	-0.540466760485413	-0.0371142506063047	0.44460212412393
1653	PRE4g3-EFB1-NRg-1	0.0601563601190049	0.724959943237785	0.0611315532935327	0.49117330566933
1654	PRE4g3-EFB1-NRg-5	0.00561764194029757	0.026894697373037	0.00665819270007188	0.966184437947305
1655	PRE4g3-EFB1-NRg-4	0.0827927231442869	1.01469279447477	0.0828234794400946	0.254001208444601
1656	PRE4g3-RPT3-NRg-1	-0.141713984158342	-1.85886813737494	-0.141424085881065	0.198004684444795
1657	PRE4g3-SAC6-TRg-8	-0.152854603896608	-2.00146187108162	-0.151010420595799	0.254351075032624
1658	PRE4g3-SAC6-TRg-4	-0.104133157332728	-1.37785446499888	-0.103122484306195	0.193074325560502
1659	PRE4g3-SAC6-TRg-5	-0.0775470941839541	-1.03756764990153	-0.0765143836739114	0.286243960222347
1660	PRE4g3-SAC6-TRg-3	-0.119065927475411	-1.56898561382671	-0.117321354724041	0.211242487278204
1661	PRE4g3-DIM1-TRg-5	-0.0457640301240254	-0.630762114893716	-0.045436062003742	0.475561477042205
1662	PRE4g3-DIM1-TRg-7	-0.032231796793136	-0.457557057960155	-0.0308669140379901	0.686816781440043
1663	PRE4g3-RPC17-NRg-1	0.0971152369535545	1.19801300179807	0.0977612971576806	0.342630198117597
1664	PRE4g3-RPC17-NRg-2	0.121835355468797	1.51441676384845	0.122038125542991	0.324737306626181
1665	PRE4g3-YDR341C-TRg-1	0.0631659089959487	0.763480494268006	0.0620237245637862	0.508672543589363
1666	PRE4g3-RAP1-NRg-8	-0.0721952457453605	-0.969066967801221	-0.069470173301489	0.193074325560502
1667	PRE4g3-RAP1-NRg-5	-0.028898155146807	-0.414888299815814	-0.0297242750719064	0.636033353274641
1668	PRE4g3-RAP1-NRg-2	-0.0288461419871943	-0.414222560314305	-0.0269475023394932	0.606253915084797
1669	PRE4g3-SEC26-NRg-3	0.0610252488596557	0.736081235644843	0.0617085617402046	0.383968941976109
1670	PRE4g3-SPP41-TRg-3	0.0740934722197765	0.903347223140304	0.0729858546129246	0.276649038560512
1671	PRE4g3-TAP42-NRg-1	0.00333990421885022	-0.00225907806641432	0.00456073014505753	0.992187128016718
1672	PRE4g3-PGA2-TRg-6	-0.0250520686678509	-0.365660532952057	-0.0238728805922808	0.593868416453673
1673	PRE4g3-BRL1-TRg-1	0.0528846548537747	0.631886162016966	0.0512439528922006	0.592748996985042
1674	PRE4g3-FOL2-TRg-1	0.00541273691478339	0.0242720270611718	0.00756404547428602	0.943958002090453
1675	PRE4g3-NAB3-NRg-5	-0.00147102738835081	-0.0638363257056964	-0.000130232595941915	0.958759004900548
1676	PRE4g3-SNF4-TRg-4	0.0235954970865349	0.257001239878441	0.022277761926313	0.748075269743467
1677	PRE4g3-HRR25-TRg-2	-0.0598708831587019	-0.811321984301756	-0.0607206634523069	0.415729968201216
1678	PRE4g3-TRS23-TRg-4	0.0914402563790577	1.12537640815769	0.0898577431513387	0.303050239893861
1679	PRE4g3-CTR86-TRg-4	0.00996386313348807	0.0825239102904686	0.0109877760713949	0.831308632064224
1680	PRE4g3-RPB5-TRg-5	-0.0704521851085106	-0.946756761535779	-0.0730180544280991	0.291415134710698
1681	PRE4g3-SPN1-NRg-2	0.0167766675896787	0.169724016500443	0.015125285141183	0.908798335677145
1682	PRE4g3-SPN1-NRg-1	-0.073874126090898	-0.99055570204952	-0.0750628613607057	0.609319664808443
1683	PRE4g3-SEC61-NRg-1	-0.0685792820228238	-0.922784644173086	-0.0677363200163928	0.337887856588699
1684	PRE4g3-SEC61-NRg-7	-0.0917664063734792	-1.2195669339163	-0.0904057232702186	0.264641515177185
1685	PRE4g3-TUS1-TRg-3	0.0226852931497065	0.245351135949207	0.0237015764352753	0.409205867498646
1686	PRE4g3-OLE1-NRg-2	-0.0835556342190106	-1.11447361903553	-0.0844874656555989	0.364478693055634
1687	PRE4g3-AFG2-TRg-1	0.0829617099588127	1.01685573167185	0.0823568616303746	0.309297079646013
1688	PRE4g3-TOA2-NRg-1	0.112838943452825	1.39926769589177	0.112594636864104	0.140242449518006
1689	PRE4g3-USO1-TRg-1	0.0286866166781886	0.32216473781452	0.0273677772867894	0.667399404129946
1690	PRE4g3-UTP22-NRg-2	0.0261838409848847	0.290130601552539	0.026847847935929	0.675162460094082
1691	PRE4g3-RIB1-TRg-3	-0.0692105843613701	-0.930864962832727	-0.0694800148289717	0.279521818628051
1692	PRE4g3-RIB1-TRg-7	-0.0173449338176699	-0.267013495328704	-0.0183597769711681	0.801678618735371
1693	PRE4g3-RIB1-TRg-4	-0.0676898981076073	-0.911401024935659	-0.068023722674399	0.183245621448334
1694	PRE4g3-COG1-TRg-1	0.0395266333083399	0.460910919001059	0.0365969097281959	0.749159472851999
1695	PRE4g3-RPL32-NRg-2	-0.0336332191186114	-0.47549448393683	-0.0337548634028351	0.294634798516824
1696	PRE4g3-GLC7-NRg-3	-0.0814577746774976	-1.08762218421014	-0.0808967452163118	0.337041931990351
1697	PRE4g3-GLC7-NRg-4	0.026007390082884	0.287872128189	0.0253139550672349	0.836314090707192
1698	PRE4g3-HSF1-TRg-2	0.0330704416810133	0.378275258571489	0.0342017364041122	0.371737971180136
1699	PRE4g3-DAM1-NRg-5	-0.00165624763505812	-0.0662070418019787	-0.000957321135126551	0.95054718452973
1700	PRE4g3-SEC18-TRg-4	0.0626121635882601	0.756392861168563	0.0616909867648386	0.28592879407782
1701	PRE4g3-SEC18-TRg-5	0.0463148033905815	0.547795718931721	0.0456771048964998	0.382981919774832
1702	PRE4g3-PAB1-NRg-3	0.0717167652395198	0.872926696257274	0.0710283422181258	0.278050610861073
1703	PRE4g3-POP8-TRg-2	0.0645368257392185	0.781027465766584	0.065293969375159	0.381672264047438
1704	PRE4g3-PAB1-NRg-4	0.11937094092041	1.48287362889622	0.118191683543996	0.253364817685477
1705	PRE4g3-BIG1-TRg-4	-0.0353351802406443	-0.4972786392815	-0.0357164839033321	0.449879057674132
1706	PRE4g3-BIG1-TRg-5	0.0117272432354548	0.105094194403105	0.0118235288900858	0.822042224019561
1707	PRE4g3-BIG1-TRg-6	-0.0162969855600406	-0.253600340737896	-0.0160453424187739	0.877910636943212
1708	PRE4g3-RPO41-NRg-1	0.088651287331762	1.08967915621036	0.0892574999003472	0.320176118251421
1709	PRE4g3-RVB2-NRg-2	-0.0276890220986471	-0.399412069593805	-0.0261361364247997	0.675162460094082
1710	PRE4g3-PET117-NRg-8	0.0938044929405989	1.15563732062004	0.0925829802452129	0.173514850517496
1711	PRE4g3-VPS45-NRg-9	0.130803970872071	1.62921005062938	0.130413497070133	0.159349221688969
1712	PRE4g3-YCG1-NRg-1	0.0641159960353643	0.775641079718317	0.0645105745614751	0.18032582160456
1713	PRE4g3-NOC4-NRg-1	0.0160861954226983	0.160886356960544	0.0169491737016636	0.730464794671033
1714	PRE4g3-NMD3-NRg-2	0.0103651689541723	0.0876604014977786	0.0119153249217529	0.760901661880613
1715	PRE4g3-DRS1-TRg-2	0.0169298578340003	0.171684766388551	0.0185121609851261	0.847021727539704
1716	PRE4g3-HTB1-NRg-2	0.0150736727176926	0.147926629731579	0.0155061672078782	0.869586274892482
1717	PRE4g3-IPI1-TRg-2	0.076611254151808	0.935573430908121	0.0766449269265854	0.347128128700878
1718	PRE4g3-SEC18-NRg-1	-0.0138026590364189	-0.221674349146499	-0.0172310602196401	0.809422205391209
1719	PRE4g3-SEC18-NRg-2	0.0337946337592445	0.387544514212725	0.0301289606317486	0.762837607756684
1720	PRE4g3-JIP5-NRg-2	0.0219883486188484	0.236430633753072	0.0242337564618951	0.796924520327103
1721	PRE4g3-YPT1-TRg-3	0.0399799292214596	0.466712854462845	0.0377785166028079	0.642583621381046
1722	PRE4g3-YPT1-TRg-2	0.00489441325100518	0.017637772574162	0.000190993163507504	0.968206409799749
1723	PRE4g3-CLF1-NRg-2	0.0167280241603327	0.169101407671339	0.0170535623298234	0.82837990761298
1724	PRE4g3-SNF2-NRg-7	-0.0741865950269804	-0.99455513056518	-0.0719884630687674	0.365172551866318
1725	PRE4g3-SNF2-NRg-4	-0.0738212533293707	-0.98987896012181	-0.070963607112139	0.388490102865814
1726	PRE4g3-RPL25-NRg-1	-0.00377630617012137	-0.0933426113926915	-0.00554696127695894	0.805149561105261
1727	PRE4g3-NOP56-TRg-1	0.0213910363025895	0.228785368465739	0.0234102637596152	0.802186541265646
1728	PRE4g3-NOP56-TRg-2	0.0186762513236634	0.194037631315513	0.0203847405789036	0.814363645684486
1729	PRE4g3-TRS31-TRg-1	0.031635354626751	0.35990694279831	0.0288422393016767	0.773567392274475
1730	PRE4g3-DBF4-TRg-2	0.0109719826547017	0.095427279216946	0.00882578851501858	0.961162129756268
1731	PRE4g3-DBF4-TRg-1	-0.0106120992164672	-0.180836958765177	-0.0111643474759015	0.621365521733781
1732	PRE4g3-RPC19-TRg-4	0.0477603119064167	0.566297423614249	0.0483571889963074	0.486636555853544
1733	PRE4g3-RPC19-TRg-6	0.0307458735852224	0.348522080398132	0.0308287114656201	0.840745123785805
1734	PRE4g3-RPC19-TRg-3	0.0938963706197604	1.15681330379008	0.0939558386816974	0.320343598027157
1735	PRE4g3-ROK1-NRg-1	-0.0484023472425065	-0.664531105979038	-0.047495821735296	0.629855737517431
1736	PRE4g3-CDC33-TRg-4	-0.0536738426861164	-0.732003314454138	-0.0523594438487842	0.528061685766613
1737	PRE4g3-DHR2-TRg-3	0.0640353444652433	0.77460878449749	0.0644557592356463	0.432221096720905
1738	PRE4g3-RRP42-NRg-5	-0.0181420609429294	-0.277216278988863	-0.0169698633134405	0.728149038363105
1739	PRE4g3-CLF1-TRg-1	-0.015909508957096	-0.248640855822701	-0.0165360481565459	0.82549251562096
1740	PRE4g3-ERG11-NA-16	-0.0839961866956192	-1.12011244560077	-0.0837332259646956	0.328848682701348
1741	PRE4g3-VAS1-NRg-4	0.0223875845305907	0.241540631277678	0.0217694831747187	0.318195502763966
1742	PRE4g3-PIK1-NRg-2	0.00672253796856925	0.041036751740783	0.00662414249181723	0.974317354851688
1743	PRE4g3-SAR1-NRg-7	-0.155043953643065	-2.02948432962266	-0.154985218383798	0.254351075032624
1744	PRE4g3-SAR1-NRg-4	-0.0406403718000106	-0.565182139288849	-0.0423900587004806	0.585837304920323
1745	PRE4g3-RPS3-TRg-1	-0.0884806959404322	-1.17751166863174	-0.0899261088431566	0.335194220575586
1746	PRE4g3-YTM1-TRg-2	-0.0258323702255379	-0.37564795870949	-0.0247065504855058	0.594929074022011
1747	PRE4g3-SUI3-NRg-5	-0.055942394433284	-0.761039514534134	-0.0548837766001424	0.30102340689677
1748	PRE4g3-SUI3-NRg-2	-0.0598721948430513	-0.811338773131572	-0.0581016544807111	0.434377672836263
1749	PRE4g3-RRP7-TRg-4	-0.00758416710928267	-0.142081112616803	-0.00610495276567794	0.855086266959615
1750	PRE4g3-RRP7-TRg-6	-0.0340278497794386	-0.480545536812211	-0.0344314940480903	0.498887023099422
1751	PRE4g3-NIP7-TRg-2	0.0179227983579633	0.184393852596226	0.0187143055467143	0.752664064377017
1752	PRE4g3-MDM35-TRg-1	0.00201531111688213	-0.019213132732061	0.0026788332065613	0.985160222233187
1753	PRE4g3-ALA1-NRg-1	0.00602052473735704	0.0320513730004777	0.00741693871086394	0.911916871925194
1754	PRE4g3-DOA4-NRg-2	-0.027873787933836	-0.401776969475499	-0.0265283742257187	0.627316882634437
1755	PRE4g3-RPS13-NRg-1	-0.0388026510813698	-0.541660336647921	-0.0400982896521422	0.655343838731336
1756	PRE4g3-YSF3-TRg-2	-0.0409876380664715	-0.569626954271174	-0.0389700262544736	0.247291409372562
1757	PRE4g3-RPS2-NRg-11	-0.103364980131771	-1.36802222426127	-0.104088042713515	0.332607413123456
1758	PRE4g3-SSL1-TRg-10	0.0166082356521547	0.167568181420237	0.0173541593391304	0.626981025649228
1759	PRE4g3-NIP7-TRg-1	0.0774182621475944	0.945902684213039	0.0785253030195519	0.200810056469632
1760	PRE4g3-LST8-NRg-1	-0.112673683907087	-1.48716845296994	-0.11449563997103	0.351228583817249
1761	PRE4g3-TAF4-TRg-3	0.0455272310395583	0.537715231065251	0.0420861786313455	0.69478802082146
1762	PRE4g3-HAS1-TRg-2	0.0633222345912448	0.765481374903993	0.0628031346687698	0.383805732965849
1763	PRE4g3-GLC7-TRg-2	-0.210634967420288	-2.74101837362258	-0.216322850658874	0.480348723704406
1764	PRE4g3-CDC45-NRg-1	0.028324614747525	0.317531314529723	0.0283731708977168	0.516114651187383
1765	PRE4g3-SEC22-NRg-8	0.130341795903425	1.62329446819741	0.129268464799089	0.297604762157425
1766	PRE4g3-YOS1-TRg-2	0.00606554580058039	0.0326276175587953	0.00571085950775816	0.976957123800668
1767	PRE4g3-RBA50-TRg-3	-0.0441014329147058	-0.609481795728627	-0.0423776035006733	0.361649554179831
1768	PRE4g3-SPP41-NRg-2	0.0182337497608284	0.188373857531102	0.0185231328861239	0.644438725740173
1769	PRE4g3-PRP46-TRg-2	-0.0136897012505941	-0.220228552340719	-0.0123532724405578	0.681707191925391
1770	PRE4g3-PGA2-NRg-1	0.0283314143126583	0.317618345179967	0.0296499518351919	0.6694489453073
1771	PRE4g3-CBF5-TRg-3	0.00551083147166742	0.0255275828068141	0.00740098660510591	0.8132674440433
1772	PRE4g3-TCP1-NRg-3	0.0314448003183181	0.357467953679957	0.0321873621272176	0.611261309031692
1773	PRE4g3-TCP1-NRg-2	0.0877886551020203	1.07863794366165	0.0878752716645542	0.260536723550727
1774	PRE4g3-ERG26-NRg-2	-0.0056258371389602	-0.11701557866461	-0.00627705544643102	0.326027892703504
1775	PRE4g3-ERG26-NRg-4	0.024662570261176	0.270659182765378	0.0243219804866619	0.815649998362326
1776	PRE4g3-MES1-TRg-5	-0.0263569265713308	-0.382361988058255	-0.0248466596765011	0.538251775112275
1777	PRE4g3-HTS1-TRg-2	0.0620434519247204	0.749113668321856	0.063102316443691	0.287016789250954
1778	PRE4g3-SSS1-TRg-3	-0.00394348088729912	-0.0954823547520177	-0.00407729915169693	0.899464320990272
1779	PRE4g3-SSS1-TRg-2	-0.0452929863746729	-0.624733017003528	-0.0460753096809584	0.603258495515162
1780	PRE4g3-SYS1-TRg-7	0.0179944762870192	0.185311290204597	0.0169987128954896	0.358446601483368
1781	PRE4g3-SYS1-TRg-2	0.0717912040607577	0.87387947174934	0.0697177059929247	0.237113068580102
1782	PRE4g3-SYS1-TRg-1	0.0850622659843893	1.04374167999286	0.0829107763955686	0.188148049763405
1783	PRE4g3-BFR2-TRg-1	0.00160273755571394	-0.0244938447478892	0.00244598967517743	0.969567773721717
1784	PRE4g3-EOS1-TRg-3	-0.0988371262080149	-1.31006821345798	-0.0986019118207318	0.28592879407782
1785	PRE4g3-TAF4-NRg-1	0.0226997709208094	0.245536443363499	0.020449714770004	0.722073234709128
1786	PRE4g3-ARL3-NRg-8	0.0994858932085798	1.22835608276492	0.100143028429427	0.464819915457899
1787	PRE4g3-RPN5-NRg-1	-0.00396536476969311	-0.0957624562698749	-0.00276274838135175	0.903593447628415
1788	PRE4g3-TIM9-NRg-2	0.00373532422983514	0.0028020780517688	0.00487355630361249	0.981772863352531
1789	PRE4g3-NUP57-NRg-3	0.0685541027868005	0.832446376653675	0.0674348820489766	0.46395941717471
1790	PRE4g3-VPS4-TRg-1	0.0179935794896865	0.185299811697741	0.0172255740055492	0.86723466799922
1791	PRE4g3-CDC3-TRg-4	-0.0784137289561674	-1.04866009276675	-0.0778602144744333	0.300484242212672
1792	PRE4g3-BBP1-NRg-1	-0.0521318410433245	-0.712266551437958	-0.0513052293510056	0.652915454556995
1793	PRE4g3-BBP1-NRg-2	-0.128609494110837	-1.69113795646073	-0.129298834693462	0.347404422982782
1794	PRE4g3-USE1-NRg-3	-0.0360034698945577	-0.505832374997094	-0.0359367580567076	0.291415134710698
1795	PRE4g3-CCT7-TRg-1	0.0204013210256576	0.216117563625446	0.02259049992788	0.451494915524587
1796	PRE4g3-SAH1-TRg-3	-0.0619254618802569	-0.837619448714309	-0.0608046958651369	0.426175425252537
1797	PRE4g3-CHS2-TRg-1	-0.0195475502951705	-0.295205760645136	-0.01845333876343	0.678505440491007
1798	PRE4g3-DPM1-TRg-2	-0.0601532570513689	-0.814936213007398	-0.058676562909152	0.494953486857076
1799	PRE4g3-BBP1-TRg-1	0.00295915997104546	-0.00713239258188425	0.000407715957783161	0.802105165093083
1800	PRE4g3-NRD1-TRg-4	0.066110218001639	0.801166011247417	0.0654390686260704	0.406904494191674
1801	PRE4g3-RPB3-NRg-1	-0.00776917232706309	-0.144449076462469	-0.00940248941538604	0.873001814471808
1802	PRE4g3-PHO85-NRg-6	-0.0276002427227767	-0.398275742981918	-0.0276802620282281	0.305747711131362
1803	PRE4g3-SNF6-TRg-6	-0.0866045012642321	-1.15349742074201	-0.0861790712292756	0.297372044106362
1804	PRE4g3-PRP38-NRg-2	0.103788274825779	1.2834241735032	0.10273737630726	0.238130090699847
1805	PRE4g3-OAR1-NRg-3	0.0340246714488637	0.390488868640639	0.0352929584860207	0.181354295305467
1806	PRE4g3-ROX3-NRg-1	-0.021431132493781	-0.319314564711104	-0.0197292096175752	0.306621235388255
1807	PRE4g3-YPP1-TRg-6	0.0420755700116955	0.493535890506464	0.0414895558919109	0.444584884050845
1808	PRE4g3-CBF2-NRg-8	-0.0542067770454592	-0.738824577714587	-0.0521292189916835	0.411713287571965
1809	PRE4g3-SPT6-TRg-5	-0.0834305467098874	-1.11287256852084	-0.0843823909428332	0.432505064089075
1810	PRE4g3-SEC10-NRg-1	-0.0208917172099627	-0.31241034922353	-0.0227433132196854	0.454986432517525
1811	PRE4g3-NSL1-NRg-3	0.0219283747040305	0.235663001014516	0.0190091043504444	0.654726297028668
1812	PRE4g3-NRD1-NRg-8	0.123429706819468	1.53482357399668	0.123911002737714	0.257770142201544
1813	PRE4g3-RPB3-TRg-1	0.00994838891596855	0.0823258489164932	0.00954043990770274	0.840263171193984
1814	PRE4g3-NRD1-NRg-4	0.0581045355694773	0.698697730694688	0.0586519068458593	0.578186988146529
1815	PRE4g3-RVB1-TRg-2	-0.0412059262346737	-0.572420921362703	-0.0426632656211215	0.565146904194234
1816	PRE4g3-TIF5-NRg-8	0.175053695196122	2.1955819002299	0.174255792473719	0.203848168125804
1817	PRE4g3-EOS1-NRg-1	-0.060623926636783	-0.820960521807369	-0.0613167224804969	0.472208233874535
1818	PRE4g3-ERG25-NA-26	-0.000381275341290066	-0.0498881058709283	-0.000361942706956756	0.910565223821673
1819	PRE4g3-MSL5-NRg-4	-0.0467888487160653	-0.643879222634953	-0.0444396455749076	0.531583749567914
1820	PRE4g3-SEC24-TRg-2	0.00812537163638155	0.0589922421140617	0.00523322710913739	0.947440385574771
1821	PRE4g3-RPL30-NRg-5	-0.0590566980725171	-0.800900868233266	-0.0603391618450762	0.391477455471006
1822	PRE4g3-SNU71-NRg-3	0.0302358423459713	0.341993964330939	0.0322517586122933	0.548775678864765
1823	PRE4g3-CDC33-NRg-1	-0.0107328238974079	-0.18238216750673	-0.0100155763353661	0.818837583871807
1824	PRE4g3-RPN6-TRg-4	-0.0179587504408216	-0.274870006560821	-0.0171393778801372	0.697409472140153
1825	PRE4g3-NAB2-TRg-4	0.0555833079707269	0.666427420310132	0.054678487968297	0.43625494040851
1826	PRE4g3-NAB2-TRg-6	0.0184261809897462	0.190836870187292	0.0194630954881788	0.772074739871321
1827	PRE4g3-YTM1-NRg-1	0.035297243107892	0.406777077782798	0.036862344178669	0.357677688540387
1828	PRE4g3-OLE1-TRg-8	-0.0734175971407571	-0.984712385512813	-0.0731120738592047	0.292872930916365
1829	PRE4g3-OLE1-TRg-1	-0.00401140610621187	-0.096351759758666	-0.00361233794700844	0.867794645490408
1830	PRE4g3-UTP7-TRg-4	-0.0454213847932656	-0.62637644531715	-0.0448576908891371	0.283572773826422
1831	PRE4g3-ACT1-NRg-6	-0.158159276136342	-2.06935872408664	-0.158739424186267	0.18032582160456
1832	PRE4g3-RPL18A-NRg-3	0.00377404674282517	0.00329770467178422	0.00268143093749842	0.963517757733135
1833	PRE4g3-BRX1-NRg-1	0.0130227619858742	0.121676113546686	0.0139669958599069	0.652859830055479
1834	PRE4g3-NAF1-TRg-8	-0.010495011875266	-0.179338305948376	-0.00897715506776449	0.748542803593894
1835	PRE4g3-NAF1-TRg-6	0.0236268588749852	0.257402653320055	0.0246253424330031	0.633493182921809
1836	PRE4g3-NAF1-TRg-4	0.0297666963850332	0.335989157076474	0.0306093887819962	0.787996274676441
1837	PRE4g3-CDC8-TRg-2	0.0120570063344961	0.109314978581697	0.013834139592743	0.906183693082098
1838	PRE4g3-NSE4-TRg-1	0.0259127811869141	0.286661186963542	0.0263173082090061	0.760929091831854
1839	PRE4g3-PAB1-NRg-2	0.0423370738236556	0.496882993791736	0.0410858797648166	0.45091367774508
1840	PRE4g3-PRP43-TRg-4	-0.00618019195272929	-0.124111011822794	-0.00737633525514708	0.795502200756809
1841	PRE4g3-SEC2-NRg-3	-0.0526403155355596	-0.718774742009562	-0.052010591408703	0.459798822483888
1842	PRE4g3-SEC2-NRg-6	0.00442477500306804	0.0116266643200314	0.00517850860525807	0.975831569440476
1843	PRE4g3-MPP10-NRg-5	-0.00763217094418267	-0.142695534992887	-0.00682865114236486	0.193074325560502
1844	PRE4g3-YDR355C-TRg-2	-0.0117766630168894	-0.195742727415683	-0.0118037618259231	0.381794688283186
1845	PRE4g3-YLR339C-TRg-9	0.0217994865310364	0.234013304117068	0.0214159805849789	0.740539442570417
1846	PRE4g3-SNM1-TRg-2	0.0208408500152312	0.221743290126132	0.0218673270692039	0.628539076911947
1847	PRE4g3-ALR1-NRg-4	-0.118059156035926	-1.55609949959625	-0.119096235013911	0.272987823843757
1848	PRE4g3-ALR1-NRg-1	-0.0747450481003576	-1.00170301916596	-0.0755496839184301	0.426951274744291
1849	PRE4g3-ALR1-NRg-3	-0.0761712698541474	-1.01995786402599	-0.0766627184597747	0.570066259472807
1850	PRE4g3-RPL10-TRg-1	-0.0108531680986109	-0.183922506319349	-0.00984669306469362	0.783887496241408
1851	PRE4g3-RPL28-TRg-2	-0.038355985382001	-0.535943264232916	-0.0377369621033217	0.368811929882643
1852	PRE4g3-UTP25-TRg-1	0.0162890343328684	0.163482582145648	0.0175096829543882	0.876959142383044
1853	PRE4g3-POB3-TRg-1	0.0430560817591783	0.506085895290901	0.0427483429161483	0.320176118251421
1854	PRE4g3-POB3-TRg-3	0.0444965557652455	0.524523161049737	0.0427898309771465	0.491445235956183
1855	PRE4g3-POB3-TRg-2	0.0514308914609248	0.613278799501887	0.0520097535788105	0.697785212465542
1856	PRE4g3-MED11-TRg-1	-0.00696365011629596	-0.134138840379066	-0.00731823087875857	0.577052560772203
1857	PRE4g3-ISA1-TRg-15	-0.0790896191528672	-1.05731111120086	-0.0835464544437499	0.613247728514307
1858	PRE4g3-RRP1-NRg-1	-0.0959827225467098	-1.27353343486093	-0.0948399759386238	0.372457139509348
1859	PRE4g3-MES1-NRg-1	0.0475991103598863	0.564234133515575	0.0463098997484489	0.424218180091825
1860	PRE4g3-SEC13-NRg-5	-0.115830329363221	-1.52757175836527	-0.119595781688402	0.311997607313687
1861	PRE4g3-MCM2-NRg-2	-0.00761610735811125	-0.142489930029388	-0.00636905205605535	0.651230152895714
1862	PRE4g3-ALA1-TRg-4	-0.0123475813765071	-0.203050164744322	-0.0127662233347996	0.698463124239785
1863	PRE4g3-MTG2-TRg-5	0.1125505485506	1.39557640161404	0.112480334525915	0.207789829296656
1864	PRE4g3-TIF35-NRg-3	0.074575308631129	0.909514461098763	0.0755193866269405	0.323621511330875
1865	PRE4g3-NSE1-TRg-3	-0.00253029755251177	-0.077394394400294	-0.000308828389546119	0.93432763889037
1866	PRE4g3-NSE1-TRg-4	0.0216865161161883	0.232567345666817	0.0226147128252593	0.654251889693319
1867	PRE4g3-MOB2-NRg-6	0.0257545859247689	0.28463637563222	0.0244795448401756	0.480798564325833
1868	PRE4g3-VRG4-NRg-3	-0.112515064696568	-1.48513821533533	-0.112298044054528	0.100475412518143
1869	PRE4g3-PRP9-TRg-3	0.0255661541887098	0.282224554259195	0.0251822209964947	0.770652324691466
1870	PRE4g3-HYM1-TRg-5	0.00948162229812971	0.076351495929768	0.00710583759258955	0.96408173861226
1871	PRE4g3-POP1-TRg-5	-0.00373630077719356	-0.0928305646233017	-0.00336584125834153	0.814690310290882
1872	PRE4g3-POP1-TRg-9	0.0151818582378829	0.149311344192656	0.0162661561931201	0.811769873488492
1873	PRE4g3-RPL17A-TRg-1	-0.0469942136390036	-0.646507779377948	-0.0458211129393786	0.504459238337174
1874	PRE4g3-SLD2-TRg-1	0.00675361201897945	0.0414344822955887	0.0058924333731208	0.934934452524019
1875	PRE4g3-CDC48-NRg-7	0.0735260909749921	0.896085058913385	0.0749041149582396	0.276570877230912
1876	PRE4g3-FHL1-NRg-2	-0.018272770517603	-0.278889288814331	-0.0172128252274265	0.796371259755288
1877	PRE4g3-BET3-NRg-7	0.0531726711165227	0.635572609920077	0.0542219373525887	0.474280584201154
1878	PRE4g3-MAK21-TRg-1	0.0486250959130702	0.577366177710127	0.0493722467328173	0.415805311604399
1879	PRE4g3-BRN1-TRg-4	0.0377285968531421	0.437897052850801	0.0354015366049765	0.383760209405457
1880	PRE4g3-FBA1-NRg-3	-0.0831238560881972	-1.10894709921419	-0.0816193483729313	0.367314391180165
1881	PRE4g3-CDC42-TRg-6	-0.116961585186761	-1.54205120344515	-0.117432100217543	0.769921907599443
1882	PRE4g3-CDC42-TRg-7	-0.00747515802983306	-0.140685857055458	-0.00809542296201001	0.679522264036643
1883	PRE4g3-COG4-NRg-1	-0.00712356399364378	-0.136185649028697	-0.00680690596420434	0.845300787111116
1884	PRE4g3-ATP3-NRg-3	0.0502015521874465	0.597543940839095	0.0516805077118416	0.430904758892237
1885	PRE4g3-ATP3-NRg-2	0.0235824790002601	0.25683461561774	0.0249311905925547	0.628390725680426
1886	PRE4g3-SMP3-TRg-5	-0.0323025324311148	-0.458462434767055	-0.0302964810660212	0.384484034915605
1887	PRE4g3-CFT2-NRg-2	0.0388294223007414	0.451987006050922	0.0379291137977438	0.0183754290589292
1888	PRE4g3-FAS2-TRg-5	-0.0103739276247802	-0.17778849491672	-0.0102465558745662	0.865599845988717
1889	PRE4g3-DBP2-NRg-3	0.0228275970998328	0.247172547329044	0.024274076598622	0.669330215944534
1890	PRE4g3-DBP2-NRg-2	0.0365582544673919	0.422917321523459	0.037559186707165	0.624668903476178
1891	PRE4g3-MPS2-NRg-4	-0.0791283004150693	-1.05780620983375	-0.0794376148777906	0.267932760835055
1892	PRE4g3-ARC35-TRg-2	-0.0440864543188696	-0.609290078036421	-0.0456551926722087	0.507992930702569
1893	PRE4g3-ARC35-TRg-5	-0.121623767869921	-1.60172454762464	-0.128560080589316	0.366473531305399
1894	PRE4g3-MRD1-TRg-1	0.00962322773286683	0.0781639667012967	0.00989765594061842	0.947440385574771
1895	PRE4g3-RLP7-TRg-1	0.0231585423853726	0.251408462837016	0.0237632924719062	0.679834672408041
1896	PRE4g3-SPC34-TRg-1	-0.0299860852662777	-0.4288131999912	-0.0301613686165906	0.394416670927777
1897	PRE4g3-CDC45-TRg-2	0.00232461345982549	-0.0152542348466026	0.00375525362235326	0.985312402136905
1898	PRE4g3-GCD6-TRg-3	0.0214001509883528	0.22890203137185	0.021830081384172	0.76000349519541
1899	PRE4g3-GCD6-TRg-4	0.00379789669481256	0.00360297078646236	0.00441085524355667	0.996577396465431
1900	PRE4g3-YPT6-NRg-2	0.0468378143505432	0.55448996820174	0.0436211257660811	0.490516687139005
1901	PRE4g3-RPS13-TRg-2	-0.040459429400923	-0.562866177261788	-0.0406428149695405	0.324985422435932
1902	PRE4g3-IPI3-TRg-3	0.0207581520138113	0.220684801723369	0.0222404176498923	0.503580964484738
1903	PRE4g3-TIF5-NRg-9	-0.0225833901992796	-0.334062822194032	-0.0239458991709695	0.56134834505352
1904	PRE4g3-TIF5-NRg-7	0.0731050923461191	0.890696510718871	0.0740962412303517	0.228204006093972
1905	PRE4g3-TIF5-NRg-6	0.0468075707441089	0.554102866867745	0.0461145046720146	0.444152990097473
1906	PRE4g3-NAB3-TRg-3	0.0338886551539163	0.388747935748469	0.0316004885805103	0.498367291384064
1907	PRE4g3-GCD2-TRg-1	0.0587653926880279	0.707156334093302	0.057908821922181	0.371633499534566
1908	PRE4g3-UBA1-TRg-2	0.0995606703398936	1.22931318843772	0.0992054719732447	0.259728748683914
1909	PRE4g3-SLD3-TRg-6	0.0284899035387957	0.31964691908682	0.0272327435681751	0.458377413259774
1910	PRE4g3-LCB1-TRg-5	-0.0240043314961651	-0.352250080143871	-0.022604616670146	0.38042859754315
1911	PRE4g3-TOA2-TRg-6	0.0622137632895166	0.751293559025383	0.0615082424157831	0.4185469450041
1912	PRE4g3-TOA2-TRg-1	0.0206348651590215	0.219106798582211	0.02088634154887	0.840407142638732
1913	PRE4g3-TOA2-TRg-3	0.0125483950151247	0.115604480271747	0.012843967465436	0.929453287906857
1914	PRE4g3-LSM2-TRg-1	-0.0560306068158983	-0.762168583947833	-0.0543585403123434	0.46997953653285
1915	PRE4g3-YML6-TRg-13	-0.0282794722675049	-0.406969503212689	-0.027058536102224	0.731444829529222
1916	PRE4g3-YML6-TRg-12	-0.0654202117920134	-0.882350303011111	-0.0636899517955734	0.54047376209216
1917	PRE4g3-UTP15-NRg-1	0.0294065845637022	0.331379926139426	0.0293005866289522	0.509333786131497
1918	PRE4g3-TIF6-NRg-8	-0.00661147025806519	-0.129631134156142	-0.0056333589045845	0.587895738914029
1919	PRE4g3-SUP35-NRg-1	0.0482443521082513	0.572492868864629	0.0480104810724936	0.406734717502232
1920	PRE4g3-MPP10-NRg-1	-0.0286016569169282	-0.411093287453026	-0.0276014642680362	0.667200541074351
1921	PRE4g3-SWI3-TRg-7	-0.0963139943723379	-1.27777352990033	-0.095232478232574	0.191554978366738
1922	PRE4g3-SSN3-NRg-2	-0.0281999264778687	-0.405951361366782	-0.0265470346675548	0.64618840121057
1923	PRE4g3-SEC13-NRg-7	0.00564873947778832	0.0272927285494049	0.00383426802948981	0.996511391475115
1924	PRE4g3-RPS15-NRg-3	-0.0369937418976584	-0.51850730562257	-0.0384895908415115	0.446939092835969
1925	PRE4g3-RPL3-TRg-2	-0.00490633925609274	-0.107806406112052	-0.00387180260173536	0.937924554942499
1926	PRE4g3-FBA1-NRg-2	-0.0538263814987548	-0.733955726379175	-0.0525925920436031	0.31134701770413
1927	PRE4g3-FBA1-NRg-1	-0.0810755850152788	-1.08273036919444	-0.0793594551486706	0.194359662244832
1928	PRE4g3-FBA1-NRg-5	-0.0755200435939622	-1.01162253025558	-0.0736172329229006	0.248979463257995
1929	PRE4g3-DAM1-TRg-2	-0.0352814432646215	-0.49659083588912	-0.0389286488988246	0.693126133013959
1930	PRE4g3-NHP2-TRg-2	0.0335907966598378	0.384935512760813	0.0352253783999303	0.664444677407991
1931	PRE4g3-HCA4-NRg-6	-0.0143546676833209	-0.228739752674255	-0.0140924608770599	0.791248155675592
1932	PRE4g3-PRE3-TRg-4	-0.0344396853349906	-0.485816802766798	-0.0371894918740682	0.633014602461382
1933	PRE4g3-DBP5-NRg-4	0.0381040036521094	0.442702050991053	0.0385180444392613	0.328526699814133
1934	PRE4g3-SPT6-NRg-4	-0.0928508329436962	-1.23344699061071	-0.0921432235982839	0.263192374041596
1935	PRE4g3-SPT6-NRg-2	-0.114150607401768	-1.50607225190155	-0.112927054369216	0.411096383160483
1936	PRE4g3-RPL18A-TRg-4	-0.0383075462712255	-0.535323270567825	-0.0381243638539208	0.503222794323653
1937	PRE4g3-KSH1-TRg-1	-0.011640716110666	-0.194002682660571	-0.0107780645458147	0.501398720039688
1938	PRE4g3-KSH1-TRg-3	-0.00774848792119509	-0.144184327576723	-0.00655912174323966	0.846389570896935
1939	PRE4g3-IPI3-NRg-1	0.0261711854968029	0.289968618346949	0.0265913951263718	0.590720921617141
1940	PRE4g3-PGA2-TRg-8	0.0478867270291288	0.567915466844159	0.0500906604263571	0.254001208444601
1941	PRE4g3-RPL18A-TRg-2	-0.0122864769818891	-0.202268062493355	-0.0109463186152655	0.843215005654616
1942	PRE4g3-RPL33A-NRg-6	-0.0168058643770543	-0.260113706441689	-0.0174839000849465	0.841170994788809
1943	PRE4g3-TAF12-NRg-2	-0.0308687417392167	-0.440110711710806	-0.0303020736024039	0.640853360635949
1944	PRE4g3-USE1-TRg-5	-0.02505429250946	-0.365688996887247	-0.0228844973282402	0.422995495566204
1945	PRE4g3-YNL114C-TRg-1	0.0808802129158054	0.990213727722792	0.0818953019319854	0.302953678411186
1946	PRE4g3-SMC5-TRg-7	-0.0200980407612485	-0.302251732303101	-0.0194372640941378	0.793474716481769
1947	PRE4g3-SMC5-TRg-6	0.0121446391443286	0.110436629786279	0.0137679157383108	0.850899648434671
1948	PRE4g3-RSC58-TRg-1	0.0970338214345158	1.19697092845618	0.0973806629482053	0.236038475001277
1949	PRE4g3-CTF13-TRg-2	-0.00832564668395386	-0.151571638593239	-0.00946716107926162	0.81164429975931
1950	PRE4g3-NAB2-NRg-2	0.0792057028887791	0.968780931119673	0.0787163292030407	0.297372044106362
1951	PRE4g3-MCM7-TRg-4	-0.123079722062993	-1.62035995116354	-0.12390251777499	0.328385535052964
1952	PRE4g3-BCP1-NRg-5	0.0321532213323296	0.366535348474629	0.0311124413143215	0.442097432800796
1953	PRE4g3-STU2-TRg-3	-0.0140808559261789	-0.225235114539129	-0.0153235421235061	0.595110655321994
1954	PRE4g3-SEC21-NRg-6	0.08701462004191	1.06873072558635	0.0858541509929923	0.396180938043478
1955	PRE4g3-SEC21-NRg-3	0.0583978067744849	0.702451438934729	0.0567789731360829	0.319010466060676
1956	PRE4g3-RPL1B-TRg-3	-0.00934036056708176	-0.164559411682937	-0.00847134890890056	0.795795115692518
1957	PRE4g3-SEC20-NRg-2	0.00464324567234409	0.0144229673237563	0.00624703354891295	0.979316950988563
1958	PRE4g3-VMA3-NRg-2	-0.0393252204198323	-0.548348933408481	-0.0387114369935227	0.520772552353554
1959	PRE4g3-SEC23-NRg-5	-0.0813417169516074	-1.08613670989641	-0.0803955752384343	0.211242487278204
1960	PRE4g3-CDC28-TRg-4	-0.115626270061434	-1.52495991284653	-0.114713780136452	0.184068085944275
1961	PRE4g3-RPN12-NRg-11	0.0736868863180317	0.898143149833399	0.0740798882833527	0.465873513967721
1962	PRE4g3-PUP3-TRg-3	0.0903376536561514	1.11126370682257	0.0893013397834139	0.244555886599623
1963	PRE4g3-SEC31-TRg-2	-0.029251250065355	-0.419407718301635	-0.0294065246883294	0.334320386255296
1964	PRE4g3-SED5-TRg-6	0.0796504977801109	0.974474058232773	0.0794136363192492	0.289786420826251
1965	PRE4g3-SED5-TRg-5	0.0667258056041226	0.809045190029561	0.0673371868970373	0.306621235388255
1966	PRE4g3-RPL33A-TRg-1	-0.0292707269663549	-0.419657011796957	-0.0278858894117698	0.838215200130252
1967	PRE4g3-RPL33A-TRg-2	-0.049641482874999	-0.680391352586252	-0.0483315236410819	0.185967654300811
1968	PRE4g3-MRPL11-TRg-2	0.0444995772667355	0.524561834587563	0.0457862367871434	0.450680393926808
1969	PRE4g3-RTP1-NRg-2	-0.00889460841623235	-0.158854032180657	-0.00747366091341513	0.789161820104975
1970	PRE4g3-NUG1-TRg-2	0.0547446963053577	0.655693657619693	0.0555347069939283	0.260680109611279
1971	PRE4g3-VPH2-TRg-4	0.00944500341161481	0.0758827945581194	0.0107693480764705	0.896222304194768
1972	PRE4g3-COP1-NRg-3	0.077346079490235	0.944978786363228	0.0764708770133431	0.367191078887745
1973	PRE4g3-CRM1-NRg-1	-0.0271673252472908	-0.392734640182729	-0.0270391905338734	0.664952373456447
1974	PRE4g3-RPL5-NRg-4	-0.0132101621149284	-0.214090718232786	-0.015815762131459	0.548252922912623
1975	PRE4g3-SNU13-NRg-4	-0.00171404964335325	-0.0669468753455505	-0.00226447462281985	0.935581366709781
1976	PRE4g3-PFS2-TRg-3	-0.0740181669884704	-0.992399345390183	-0.0757986203620101	0.325222658914832
1977	PRE4g3-MPP10-TRg-2	0.00143669902352983	-0.0266190455715011	0.00161406953488757	0.968206409799749
1978	PRE4g3-TSR4-NRg-2	-0.0221242197476689	-0.328185695908314	-0.0203049930851393	0.53188077346718
1979	PRE4g3-RSC2-TRg-1	0.0958599487028244	1.18194601066517	0.0968973239836941	0.259247605088989
1980	PRE4g3-SEC65-TRg-2	0.0398951340497666	0.465627523447509	0.0404470570621196	0.570854448595677
1981	PRE4g3-SMI1-NRg-1	0.00718149899993226	0.0469111975638577	0.00832452965542659	0.911074518629193
1982	PRE4g3-RTT105-NRg-4	0.0306322656917084	0.347067962575667	0.0321738277514368	0.391357926213992
1983	PRE4g3-VMA5-TRg-3	-0.00895333851167635	-0.159605744723321	-0.00782812081139835	0.653755545220166
1984	PRE4g3-VMA5-TRg-5	-0.086661824963514	-1.15423113219636	-0.0845937009127795	0.271359682197301
1985	PRE4g3-RRP1-TRg-3	0.0132115227998415	0.124092146933829	0.014500791536503	0.615405686352573
1986	PRE4g3-CLC1-TRg-2	0.0720504355759361	0.877197490900174	0.0705938890145463	0.347385416882289
1987	PRE4g3-GCD6-NRg-1	0.0612905238630873	0.739476608082557	0.0608454586748813	0.549446481156888
1988	PRE4g3-GCD6-NRg-2	0.0208868697926308	0.222332317670194	0.0216839685849718	0.39372081328061
1989	PRE4g3-PXR1-TRg-1	0.0239877021886787	0.262021246952321	0.0253739695826646	0.362802413064252
1990	PRE4g3-CDC14-NRg-1	-0.0492815565302731	-0.675784495646546	-0.048414927314007	0.335669444538805
1991	PRE4g3-PCF11-TRg-6	-0.0060386757439343	-0.122299683093677	-0.00893806853275155	0.827173560414053
1992	PRE4g3-PCF11-TRg-5	-0.0385976164563415	-0.539036007534388	-0.0414294702260676	0.724124578323404
1993	PRE4g3-PCF11-TRg-4	-0.0640278085409524	-0.864528316168482	-0.0678141577573034	0.469153911122834
1994	PRE4g3-SEC31-NRg-1	-0.0537128923726334	-0.73250312871325	-0.0581096099482262	0.370275719302793
1995	PRE4g3-RRP5-NRg-1	0.0599873871492979	0.722797183246681	0.0608299883250997	0.424017464368101
1996	PRE4g3-PRE10-TRg-5	0.0157191178303908	0.156187968030941	0.0136907055370528	0.929535570904171
1997	PRE4g3-PRE10-TRg-1	0.0620414996758544	0.749088680622656	0.0609377635252463	0.29562289862847
1998	PRE4g3-RPS5-TRg-2	-0.0634813459886755	-0.85753389956593	-0.0647447095121843	0.392746812301948
1999	PRE4g3-NSP1-TRg-4	0.0152984612599837	0.15080379799446	0.0157092827238153	0.829627340032638
[truncated: 13,201 more rows]
