# Supplementary material for: Improved discovery of genetic interactions using CRISPRiSeq across multiple environments
Source: Genome Res. 2019 Apr;29(4):668–81. doi: 10.1101/gr.246603.118 (PMC6442382; doi:10.1101/gr.246603.118)
Supplement: Supplemental Material [file supp_gr.246603.118_Supplemental_CRISPRiSeq-master.zip › CRISPRiSeq-master/final_fitness_GI_estimates/ypd37_data.txt]

X37YPDR1T1	X37YPDR1T2	X37YPDR1T3	X37YPDR2T1	X37YPDR2T2	X37YPDR2T3	X37YPDR3T1	X37YPDR3T2	X37YPDR3T3	r1t1_f	r1t2_f	r1t3_f	r2t1_f	r2t2_f	r2t3_f	r3t1_f	r3t2_f	r3t3_f	r1t1_nf	r1t2_nf	r1t3_nf	r2t1_nf	r2t2_nf	r2t3_nf	r3t1_nf	r3t2_nf	r3t3_nf	r1	r2	r3	strain	query	array	category	mean	sd	avg_start_freq	reason_iscore_skipped	num_expected	min_expected	max_expected	mean_expected	sd_expected	range_sig	t_pval	array_mean	query_mean	i_score	corrected_i_score	corrected_expected
PRE7g7-CC5	148.88828086696	199.446387406322	259.430961672004	150.183395839955	199.4895214681	242.51631320832	142.087617319669	178.189296372642	295.478327988004	3.18791181079034e-05	4.25000475307196e-05	5.36590438326536e-05	2.87488379269571e-05	4.01994385841392e-05	4.81561506504236e-05	2.96458438171984e-05	4.0249325083475e-05	6.23397205820098e-05	1	1.14286833366966	0.963122187108799	1	1.18620499440004	0.924369202965211	1	1.17326039868038	1.33693633010266	0.998475548873262	0.988559077951952	1.1022045807318	PRE7g7-CC5	PRE7g7	CC5	single	1.029746402519	0.0629462055355289	NA	NA	NA	NA	NA	NA	NA	NA	NA	NA	NA	NA	NA
PRE7g7-CC16	123.101459453878	188.410315048381	212.289526063169	155.477393701686	203.756862238581	213.490053909299	125.328287241011	172.742035364442	256.165997171834	2.63577894938024e-05	4.01483699402429e-05	4.39086102553891e-05	2.97622408112198e-05	4.10593569495657e-05	4.23924438831135e-05	2.61490965892188e-05	3.90189000040973e-05	5.40456445487682e-05	1	1.30578601978892	0.953203137516423	1	1.17032524153027	0.786025843793613	1	1.28948994095511	1.31405547877885	1.0053750520822	0.937243393224483	1.1040162821606	PRE7g7-CC16	PRE7g7	CC16	single	1.01554490915576	0.0838502749887986	NA	NA	NA	NA	NA	NA	NA	NA	NA	NA	NA	NA	NA
PRE7g7-CC14	148.620142175602	174.416812353668	284.629049822778	129.095295470615	229.796444484243	300.691561279096	159.067146544751	202.235527924232	313.474665302604	3.18217057651634e-05	3.7166493269622e-05	5.88708555141401e-05	2.47120509285353e-05	4.63066329946311e-05	5.97079344177102e-05	3.31885344540878e-05	4.56808779907182e-05	6.61365697361627e-05	1	1.00124696638838	1.05857503629836	1	1.58962421085937	1.33332878353135	1	1.18944945964507	1.2669610997127	1.01775330666574	1.12440942592441	1.08656716947438	PRE7g7-CC14	PRE7g7	CC14	single	1.07624330068818	0.0540723463876499	NA	NA	NA	NA	NA	NA	NA	NA	NA	NA	NA	NA	NA
PRE7g7-CC15	172.84092267725	228.34568808147	305.395081874675	146.089146828117	263.962085033801	315.685008084172	205.486520798491	199.967074240563	379.195756490708	3.70077225408397e-05	4.86582019514168e-05	6.31659690076168e-05	2.79650968175247e-05	5.31914034770715e-05	6.26851637577181e-05	4.28736959423153e-05	4.51684806042902e-05	8.00023394828275e-05	1	1.12713719025745	0.976642367351717	1	1.6135602153451	1.23697930935124	1	0.910425019732262	1.18637354408509	1.00174846664165	1.10227505578391	1.04589655553434	PRE7g7-CC15	PRE7g7	CC15	single	1.04997335931996	0.0503871414943739	NA	NA	NA	NA	NA	NA	NA	NA	NA	NA	NA	NA	NA
PRE7g7-CC2	164.268005224908	185.891108568454	244.279276494223	133.822865936515	198.303211849148	264.253733534997	121.530228669264	192.625776609709	316.824451758294	3.5172137856799e-05	3.96115520187507e-05	5.05251660030635e-05	2.56170255187842e-05	3.99603835184e-05	5.2472522090162e-05	2.53566513828693e-05	4.35102313104559e-05	6.68433043149016e-05	1	0.965464200288928	0.821965783394874	1	1.32330819403811	1.13036118485608	1	1.48285647662296	1.67600650829	0.936513135988618	1.05926753720945	1.19009205650065	PRE7g7-CC2	PRE7g7	CC2	single	1.06195757656624	0.126810860993126	NA	NA	NA	NA	NA	NA	NA	NA	NA	NA	NA	NA	NA
PRE4g9-CC5	304.467936225242	332.921983962577	425.238690562322	336.202882214771	351.252087549313	426.282330148096	343.914255227616	281.857293187256	424.349428700853	6.51909555438221e-05	7.09423736695994e-05	8.79536559135616e-05	6.43575950411216e-05	7.07813453913529e-05	8.46463309566801e-05	7.17559241918164e-05	6.36658096281924e-05	8.95288158508215e-05	1	0.932892177012957	0.771989344963251	1	0.932994452564923	0.72580896675081	1	0.766740016654503	0.793258561278555	0.914449906007406	0.895322767373516	0.907999555171837	PRE4g9-CC5	PRE4g9	CC5	single	0.905924076184253	0.00973101062844654	NA	NA	NA	NA	NA	NA	NA	NA	NA	NA	NA	NA	NA
PRE4g9-CC16	305.948306205715	265.698459662549	324.03377383072	394.900251850954	323.426396333373	378.45569918937	311.499798346154	269.748287056794	290.257535577	6.55079240061893e-05	5.66177072011452e-05	6.70210770571995e-05	7.55937317456586e-05	6.5174147795888e-05	7.51494587047412e-05	6.49928160177581e-05	6.09306322965332e-05	6.12382430478202e-05	1	0.740920351553678	0.585412947085706	1	0.731391031928441	0.548597809807292	1	0.810158432024317	0.59905549681615	0.811146524384587	0.790015124228995	0.825071060920157	PRE4g9-CC16	PRE4g9	CC16	single	0.808744236511246	0.017651003217763	NA	NA	NA	NA	NA	NA	NA	NA	NA	NA	NA	NA	NA
PRE4g9-CC14	454.863720859178	445.867478458146	475.570972451923	485.993906128507	495.06301243303	469.587206408355	422.864450410637	424.931816659738	499.344591913231	9.73928518472671e-05	9.50099386271091e-05	9.83640637642875e-05	9.30313232207537e-05	9.97609048190679e-05	9.32453242264469e-05	8.82284726086668e-05	9.59834242303868e-05	0.00010535121998955	1	0.836286405608521	0.577901918863398	1	0.90968542448616	0.553110449174285	1	0.940128253326727	0.75917255297153	0.816326965060439	0.809107912230524	0.909842579154523	PRE4g9-CC14	PRE4g9	CC14	single	0.845092485481829	0.0561912773827689	NA	NA	NA	NA	NA	NA	NA	NA	NA	NA	NA	NA	NA
PRE4g9-CC15	324.614589575481	288.579355041756	331.533393298444	332.351344225235	339.778486108065	382.055173868804	387.884776120642	254.111041018438	336.296834476434	6.95046432154876e-05	6.1493399129225e-05	6.85722504682421e-05	6.36203148590388e-05	6.84692824164057e-05	7.58642017363834e-05	8.09301451376346e-05	5.73984975835041e-05	7.09515680443622e-05	1	0.758451411843006	0.564520010920445	1	0.912977379066758	0.658044215965127	1	0.612900296700791	0.557392818107382	0.801646991749829	0.863271320021405	0.781539024969206	PRE4g9-CC15	PRE4g9	CC15	single	0.81548577891348	0.0425872755203424	NA	NA	NA	NA	NA	NA	NA	NA	NA	NA	NA	NA	NA
PRE4g9-CC2	304.32359525296	359.741585251428	441.339136193754	340.719719874617	334.648092620897	395.304892447073	294.991116135273	298.560882442168	366.806505131191	6.51600500697552e-05	7.66573647724915e-05	9.12837692982337e-05	6.5222230130101e-05	6.74354489780271e-05	7.84951812176801e-05	6.15483651663481e-05	6.74388095090372e-05	7.73884676864365e-05	1	1.00852242343502	0.80159853014114	1	0.877107175182155	0.664142618022668	1	0.946875761305278	0.799409703866043	0.932039970378055	0.863091934395222	0.926406232840238	PRE4g9-CC2	PRE4g9	CC2	single	0.907179379204505	0.0382846162579687	NA	NA	NA	NA	NA	NA	NA	NA	NA	NA	NA	NA	NA
PRE4g3-CC8	348.264445946101	387.561930953419	679.481989917899	374.687931285118	502.236435590185	709.190615385661	370.771866115452	340.851966949835	501.444903375831	7.45684169395433e-05	8.25856045868677e-05	0.000140539716792168	7.17245907875318e-05	0.000101206432290997	0.000140823063251181	7.73596252933174e-05	7.69915023089575e-05	0.000105794341590397	1	0.949429041037096	1.07842241869757	1	1.19701637418745	1.08347702296469	1	0.860058638878041	0.869476347978178	1.01948390720545	1.03851598921341	0.945173616397215	PRE4g3-CC8	PRE4g3	CC8	single	1.00105783760536	0.0493238245822436	NA	NA	NA	NA	NA	NA	NA	NA	NA	NA	NA	NA	NA
PRE4g3-CC17	411.375165072374	373.326967875685	617.347746918182	473.095235270555	412.183965039153	650.797272620023	535.859881144725	440.557286541056	546.220298129723	8.80813278092641e-05	7.95522751028435e-05	0.000127688266652436	9.05621967511164e-05	8.30598212177677e-05	0.000129227972702413	0.000111804382704079	9.95128989499006e-05	0.000115241009360969	1	0.774251105426915	0.829491414750684	1	0.778043893162365	0.787451075573699	1	0.769166172464395	0.655326779263633	0.922594620391517	0.906830472704906	0.848982894521461	PRE4g3-CC17	PRE4g3	CC17	single	0.892802662539295	0.0387589491591799	NA	NA	NA	NA	NA	NA	NA	NA	NA	NA	NA	NA	NA
PRE4g3-CC19	282.456897734985	417.708360801113	607.520323860354	374.702728229242	425.775330041499	767.102255933672	451.02336501731	378.443677295739	578.614908388035	6.04780762518952e-05	8.9009509868232e-05	0.000125655625208163	7.17274232907261e-05	8.57986379669661e-05	0.000152322502813614	9.41036839764042e-05	8.5482702403221e-05	0.000122075591665591	1	1.26168669680229	1.18885454915609	1	1.01474102491471	1.17190615478997	1	0.785002868542963	0.824768189490158	1.07130102214577	1.05032064589898	0.921869508236581	PRE4g3-CC19	PRE4g3	CC19	single	1.01449705876045	0.0809008120101549	NA	NA	NA	NA	NA	NA	NA	NA	NA	NA	NA	NA	NA
PRE4g3-CC20	542.848011954603	597.822069146405	991.448623445233	542.11840083789	613.668255684897	1123.57829406067	552.728298795087	550.050593364963	682.745678960825	0.000116231551516165	0.000127389955185671	0.000205064903589003	0.000103774947661447	0.000123661228789832	0.000223107488649037	0.000115323890487652	0.0001242452021271	0.000144044996953957	1	0.939559379344305	1.00951333480318	1	1.01088345728403	1.18641225080515	1	0.931022052498334	0.794124479473221	0.998207097177792	1.05384803898569	0.923067357594896	PRE4g3-CC20	PRE4g3	CC20	single	0.991707497919458	0.0656321586506872	NA	NA	NA	NA	NA	NA	NA	NA	NA	NA	NA	NA	NA
PRE4g3-CC23	400.064402216613	450.212205215286	753.502435857136	419.319492471842	484.135307211194	612.902731145265	414.384320479947	361.615808144804	451.98889713842	8.5659531124732e-05	9.59357568185925e-05	0.000155849633263077	8.02681818536945e-05	9.7558846226226e-05	0.000121703302613438	8.64591375165794e-05	8.16816302305036e-05	9.53601631146491e-05	1	0.960103152345052	1.04105781486943	1	1.03105844678825	0.836706100686766	1	0.816419039309065	0.701238539199457	1.00939326342191	0.947014189746115	0.874512549827095	PRE4g3-CC23	PRE4g3	CC23	single	0.943640000998373	0.0675036338817444	NA	NA	NA	NA	NA	NA	NA	NA	NA	NA	NA	NA	NA
PRE4g3-CC25	441.61981644161	512.047211025378	885.03807223578	506.321567755033	537.103734123375	966.957401838778	463.329087362162	468.072895912137	633.599486902385	9.45571418056239e-05	0.000109112183427099	0.000183055624531464	9.69225433271215e-05	0.000108232594946883	0.000192007480649318	9.66712090681408e-05	0.00010572811349416	0.000133676182762219	1	0.989217960090652	1.10772892983204	1	0.94731262247886	1.09321943836544	1	0.945133068990863	0.879157276610634	1.03091650370267	1.0235421491193	0.955765164534487	PRE4g3-CC25	PRE4g3	CC25	single	1.00340793911882	0.0414242773497683	NA	NA	NA	NA	NA	NA	NA	NA	NA	NA	NA	NA	NA
PRE4g3-CC27	516.850337257232	513.658081791207	577.38546970274	446.630051112004	476.67953947481	769.459469802048	443.011014962541	420.422688081892	482.868526610184	0.000110665076187265	0.000109455444014588	0.000119422724363512	8.54961021550663e-05	9.60564230662993e-05	0.000152790571722708	9.2431948727315e-05	9.49649041190925e-05	0.000101875116296	1	0.847890681388343	0.617477509591335	1	0.953103687955179	0.986198274907089	1	0.887852150256597	0.700738046635324	0.837920889376921	0.99204440067251	0.880654981766358	PRE4g3-CC27	PRE4g3	CC27	single	0.903540090605263	0.0795695314705748	NA	NA	NA	NA	NA	NA	NA	NA	NA	NA	NA	NA	NA
PRE4g3-CC28	372.702383784377	366.665770619552	652.808662190037	365.146822103649	400.24574050487	828.783504299978	440.253943936289	368.893162201412	624.81268781572	7.98009302181144e-05	7.81328400171609e-05	0.000135022775974897	6.9898185145501e-05	8.06541313327162e-05	0.000164570468525029	9.18567001688619e-05	8.33254359760484e-05	0.000131822352724657	1	0.839341582295164	0.96815264328858	1	0.978860431191341	1.29927177372521	1	0.783910318031645	0.912405529491743	0.976671663573356	1.07959520500719	0.953090330666077	PRE4g3-CC28	PRE4g3	CC28	single	1.00311906641554	0.0672716109948162	NA	NA	NA	NA	NA	NA	NA	NA	NA	NA	NA	NA	NA
PRE4g3-CC30	286.692794512302	320.537857633674	548.547832449748	338.180634048725	358.664896747823	573.735028445397	401.633245061125	357.094162264294	438.874909501859	6.13850425548888e-05	6.83034391446406e-05	0.000113458131581619	6.47361859407088e-05	7.22751119106089e-05	0.000113925822546662	8.37986918176607e-05	8.06602827160243e-05	9.25933871871355e-05	1	0.953878571529591	1.05759118648813	1	0.947112828695688	0.971156144321114	1	0.831806149977159	0.702509857398752	1.01378772732317	0.986797893492068	0.876491103933481	PRE4g3-CC30	PRE4g3	CC30	single	0.959025574916241	0.0727397206336448	NA	NA	NA	NA	NA	NA	NA	NA	NA	NA	NA	NA	NA
PRE4g3-CC32	371.811214902899	470.544444666512	642.390437172529	425.007896190085	422.620206022245	750.870421028969	473.074492590995	345.181275943549	470.683100112329	7.96101181685609e-05	0.000100268355439808	0.000132867936825129	8.13570838301364e-05	8.5162844100181e-05	0.000149099368350358	9.87045372835003e-05	7.79694048464387e-05	9.93042472640089e-05	1	1.0797139333841	0.954985284618044	1	0.888003828763728	1.01133358109977	1	0.682632134055931	0.63964704337829	0.991530622072393	0.994484132101224	0.832414845610633	PRE4g3-CC32	PRE4g3	CC32	single	0.939476533261417	0.0927299009346395	NA	NA	NA	NA	NA	NA	NA	NA	NA	NA	NA	NA	NA
PRE4g3-CC34	473.620869769205	506.192539077566	737.053699107475	480.894211127048	510.567735471213	903.33979764955	484.286367007866	367.907331729713	624.718495980044	0.000101409026673039	0.000107864610887458	0.000152447481567098	9.20551147374265e-05	0.00010288528527249	0.000179375015266571	0.000101043836682918	8.31027569939753e-05	0.000131802480225861	1	0.911833301632214	0.860178130462146	1	0.948124561669133	1.07529598753069	1	0.710730953110503	0.829322492952659	0.946273464930222	1.01847893829006	0.916036653265185	PRE4g3-CC34	PRE4g3	CC34	single	0.96026301882849	0.0526344578577941	NA	NA	NA	NA	NA	NA	NA	NA	NA	NA	NA	NA	NA
PRE4g3-CC35	326.52311854523	361.65044044326	528.51806272883	428.766901742376	414.22865576473	557.554957427938	392.069343949635	330.599542107059	509.175919359195	6.99132866633446e-05	7.70641228864744e-05	0.000109315301888178	8.20766510018927e-05	8.34718499731706e-05	0.000110712966771545	8.18032334942485e-05	7.4675688796075e-05	0.000107425423570248	1	0.944942980667425	0.894676430266691	1	0.862741057094146	0.74437685149882	1	0.788875362062183	0.834922748372349	0.961178195542845	0.89721946834708	0.926038957929226	PRE4g3-CC35	PRE4g3	CC35	single	0.928145540606384	0.0320313590729044	NA	NA	NA	NA	NA	NA	NA	NA	NA	NA	NA	NA	NA
PRE4g3-CC36	447.071884833498	549.143385603364	816.960347986231	450.621547507899	440.22423487635	949.762141138548	485.253943936289	486.5593830505	550.984879985542	9.57245079084851e-05	0.000117017010399775	0.000168974862674858	8.62601738577326e-05	8.87102588793936e-05	0.00018859303997191	0.000101245716586616	0.000109903833616694	0.000116246236050873	1	1.04794608242206	1.01005196189795	1	0.87241590058801	1.20650556591812	1	0.938071213577847	0.729981629872738	1.00665596222743	1.04788102850848	0.897512824306246	PRE4g3-CC36	PRE4g3	CC36	single	0.984016605014052	0.0776984850561941	NA	NA	NA	NA	NA	NA	NA	NA	NA	NA	NA	NA	NA
PRE4g3-CC11	222.728756883851	301.240567016061	464.63035821793	376.427019175753	335.614559451327	514.217663997993	301.594467542208	255.046677484385	359.514925095385	4.76894239451351e-05	6.41913778577555e-05	9.61011769640598e-05	7.20574954713617e-05	6.76302031872083e-05	0.000102107536466321	6.29261201612795e-05	5.76098387641724e-05	7.58500974610169e-05	1	1.15389875264369	1.15305862018247	1	0.796198919718711	0.78197457531458	1	0.791161837606326	0.766363615884115	1.05504140732186	0.906415520420966	0.899678306636053	PRE4g3-CC11	PRE4g3	CC11	single	0.953711744792959	0.087818693303655	NA	NA	NA	NA	NA	NA	NA	NA	NA	NA	NA	NA	NA
PRE4g3-CC22	362.573211470391	356.008909324846	591.023929386556	374.570095655698	323.986129169551	568.719817402354	321.269031020457	351.268919780016	488.664308599662	7.76321290293803e-05	7.58619685441642e-05	0.000122243616292784	7.1702034116781e-05	6.52869404158003e-05	0.000112929958576369	6.70311157059334e-05	7.93444793360646e-05	0.000103097904553395	1	0.837713846436286	0.901009664042909	1	0.772422462809872	0.869143907726573	1	1.02291581352466	0.977874407849924	0.954227841810034	0.936901138781301	0.994778209727953	PRE4g3-CC22	PRE4g3	CC22	single	0.961969063439763	0.0297049443625369	NA	NA	NA	NA	NA	NA	NA	NA	NA	NA	NA	NA	NA
PRE4g3-CC26	425.705653090881	580.848298576765	771.020629439303	479.926850449636	507.104496667989	960.332202808165	497.318105822093	454.653063396396	629.118484841811	9.11496909969221e-05	0.000123773012981972	0.000159472984582581	9.1869937839699e-05	0.000102187402724335	0.000190691923446643	0.000103762841342444	0.000102696847236942	0.000132730785452421	1	1.16408272630809	1.0010981950612	1	0.943591441873893	1.14544139679098	1	0.855292928981335	0.813278888508538	1.01186793024645	1.03771926320686	0.924024181160138	PRE4g3-CC26	PRE4g3	CC26	single	0.991203791537818	0.0595978010653928	NA	NA	NA	NA	NA	NA	NA	NA	NA	NA	NA	NA	NA
PRE4g3-CC7	462.524171872825	463.043905638859	839.95793845246	509.641600150448	573.888967892941	956.470438117187	567.062142536226	432.198855314623	667.4298947437	9.90330643690444e-05	9.86700649451709e-05	0.000173731537463863	9.75580801167526e-05	0.000115645243665675	0.000189925097826647	0.00011831457258132	9.76248999372268e-05	0.000140813688197436	1	0.854118795632261	1.00379077993126	1	1.00559842702252	1.07431864123253	1	0.713053290959821	0.756687090122223	0.989209926376169	1.02266206333783	0.887849802846471	PRE4g3-CC7	PRE4g3	CC7	single	0.966573930853491	0.0701988433998361	NA	NA	NA	NA	NA	NA	NA	NA	NA	NA	NA	NA	NA
RPN5g1-CC8	226.419521106498	323.126824262332	396.474150243939	238.990421800759	329.627724443038	451.026783964257	270.813506311693	280.891624037454	321.753553133725	4.84796695432243e-05	6.88551222621155e-05	8.20041820349518e-05	4.57487118600448e-05	6.64237869080076e-05	8.95598051472181e-05	5.65038323757782e-05	6.34476846772292e-05	6.78832411676554e-05	1	1.21755807537706	0.967879088906408	1	1.23169964532065	1.08030968024867	1	0.970370308958633	0.763825855503823	1.00480709439843	1.0397749133828	0.914140444477113	RPN5g1-CC8	RPN5g1	CC8	single	0.986240817419447	0.0648423852503032	NA	NA	NA	NA	NA	NA	NA	NA	NA	NA	NA	NA	NA
RPN5g1-CC17	235.165841765898	299.132648223776	386.267375272131	222.515996586557	264.217019569155	357.634104706027	257.771323890079	238.535758542543	283.08864518283	5.03523823429628e-05	6.37422012643458e-05	7.98930778626799e-05	4.25950970561313e-05	5.32427757252052e-05	7.10149416182118e-05	5.3782648711781e-05	5.38803591745154e-05	5.97257577596479e-05	1	1.08522581598109	0.907891366140698	1	1.06037903198234	0.920034514722348	1	0.865740872374106	0.706039781237731	0.97622886036187	0.978593244074091	0.88107978316908	RPN5g1-CC17	RPN5g1	CC17	single	0.94530062920168	0.0556294470262096	NA	NA	NA	NA	NA	NA	NA	NA	NA	NA	NA	NA	NA
RPN5g1-CC19	185.542050951968	296.91575873559	340.516776479339	164.163920953147	198.89702705713	324.93383524232	217.130200332573	213.900479230839	261.388815507192	3.97272164191736e-05	6.32698040961469e-05	7.04303160929558e-05	3.1425058213261e-05	4.00800441291827e-05	6.4521691404355e-05	4.53030892380611e-05	4.83157524011356e-05	5.51475495104412e-05	1	1.36527908118937	1.01441639130894	1	1.08196236633923	1.13303584794107	1	0.921638387222454	0.773941422676788	1.02806360102987	1.04472331615806	0.914312513112147	RPN5g1-CC19	RPN5g1	CC19	single	0.995699810100025	0.0709739784025312	NA	NA	NA	NA	NA	NA	NA	NA	NA	NA	NA	NA	NA
RPN5g1-CC20	207.583214502553	268.122737486786	449.04275759936	247.048783712394	251.771763358046	378.295565531593	285.109565755232	286.580788789754	311.659119527861	4.44465459189384e-05	5.7134296767382e-05	9.28771371677026e-05	4.7291282789798e-05	5.07349131114672e-05	7.51176611714286e-05	5.948663097188e-05	6.47327508749761e-05	6.57535277138525e-05	1	1.10197553434255	1.19568164083711	1	0.910093224865543	0.876546501627641	1	0.940382017746981	0.702763787158186	1.06280853392117	0.951976228878025	0.885911661829917	RPN5g1-CC20	RPN5g1	CC20	single	0.966898808209704	0.0893875739090725	NA	NA	NA	NA	NA	NA	NA	NA	NA	NA	NA	NA	NA
RPN5g1-CC23	202.438988723132	266.911237663569	347.927063333299	213.75711826873	254.782947237719	379.829413389906	224.171674374367	238.74194225802	265.9630044023	4.33450933382453e-05	5.68761381677716e-05	7.19630125164918e-05	4.09184298601818e-05	5.13417013805733e-05	7.54222353568207e-05	4.67722562465855e-05	5.3926931867489e-05	5.6112607284905e-05	1	1.12487234716031	0.949979316818951	1	1.06441589398573	1.01717209495161	1	0.996361683591812	0.762749301116191	0.993008924698519	1.0100182488395	0.915708389594383	RPN5g1-CC23	RPN5g1	CC23	single	0.972911854377467	0.0502643667454917	NA	NA	NA	NA	NA	NA	NA	NA	NA	NA	NA	NA	NA
RPN5g1-CC25	208.037814532039	299.028635498064	350.717666558159	220.675301906665	293.410309241351	454.167033740107	255.460911569094	276.961106222898	267.665657466265	4.45438823106777e-05	6.37200371838427e-05	7.25402030715328e-05	4.22427423052663e-05	5.91255601772903e-05	9.01833604837033e-05	5.3300593173703e-05	6.25598609275151e-05	5.64718313165909e-05	1	1.22631216630891	0.931827359548763	1	1.18736220144319	1.1781166892271	1	1.01429283677334	0.673611541033728	0.99357489567212	1.06387980338506	0.878509087898767	RPN5g1-CC25	RPN5g1	CC25	single	0.978654595651982	0.0935817132483329	NA	NA	NA	NA	NA	NA	NA	NA	NA	NA	NA	NA	NA
RPN5g1-CC27	182.9016880254	261.117654023693	272.396649867056	196.001730697024	229.219535411237	269.054895257331	266.953362412356	229.154812542496	247.698347158284	3.91618768162601e-05	5.56415829408256e-05	5.63407840023502e-05	3.75196069958136e-05	4.6190379164965e-05	5.34258825636868e-05	5.56984333880946e-05	5.17613949447179e-05	5.22591482617973e-05	1	1.21800497503236	0.823197695304294	1	1.04436738722669	0.785791673117328	1	0.803087040651638	0.596525532438468	0.95460729626107	0.928511429133559	0.823093011219272	RPN5g1-CC27	RPN5g1	CC27	single	0.9020705788713	0.0696300273908981	NA	NA	NA	NA	NA	NA	NA	NA	NA	NA	NA	NA	NA
RPN5g1-CC28	273.219267604292	289.108611879652	428.922574329038	249.063583354778	311.253768119062	469.870018452754	276.586582623214	240.283916012952	355.781416387652	5.85001670419913e-05	6.16061785134949e-05	8.87156069129282e-05	4.76769655615202e-05	6.27212228667606e-05	9.33014818483225e-05	5.77083547817743e-05	5.42752322659745e-05	7.50624055473142e-05	1	0.902776501643643	0.867736126026561	1	1.11600455051586	1.07992583940979	1	0.812760565038591	0.826977083906046	0.94822994088642	1.03218068543297	0.925335701308627	RPN5g1-CC28	RPN5g1	CC28	single	0.968582109209339	0.0562549617786379	NA	NA	NA	NA	NA	NA	NA	NA	NA	NA	NA	NA	NA
RPN5g1-CC30	212.396784418791	247.276431992043	391.645937758183	146.933502357133	250.426206175788	373.451820723448	185.071670668746	242.678950197277	256.529984923518	4.54772003330189e-05	5.26921557695531e-05	8.10055453890525e-05	2.81267274699723e-05	5.04637678256818e-05	7.41558450296299e-05	3.8614243430445e-05	5.48162216039049e-05	5.41224383186862e-05	1	0.993265449135998	1.01921495241922	1	1.52202057471132	1.45492357430227	1	1.22676448019887	0.89112681855659	1.00539158923202	1.14818631805588	0.979748287368778	RPN5g1-CC30	RPN5g1	CC30	single	1.04444206488556	0.0907554256340238	NA	NA	NA	NA	NA	NA	NA	NA	NA	NA	NA	NA	NA
RPN5g1-CC32	176.4524385745	257.116044932394	358.007883457877	240.55341402147	223.450891960949	353.999326029653	265.820869109423	300.466527783861	271.33992674389	3.77809999349139e-05	5.47888797217241e-05	7.40480649922935e-05	4.60479074520939e-05	4.50279310003343e-05	7.02931883175583e-05	5.54621445388893e-05	6.78692558961829e-05	5.72470249548855e-05	1	1.24317439012823	1.12146318916041	1	0.829530096424075	0.842398026354181	1	1.05748947941465	0.656244918565255	1.05207644437163	0.932616689232272	0.873570645332542	RPN5g1-CC32	RPN5g1	CC32	single	0.952754592978815	0.09094081288467	NA	NA	NA	NA	NA	NA	NA	NA	NA	NA	NA	NA	NA
RPN5g1-CC34	212.745720335049	256.666225055714	332.674512352517	227.494215451932	265.040187087066	408.684508901586	244.190351643152	245.292896919718	299.816188209321	4.55519125213908e-05	5.46930275662261e-05	6.88082722481644e-05	4.35480519851709e-05	5.34086534707489e-05	8.11519543522567e-05	5.09490493474374e-05	5.54066588160391e-05	6.32549179704683e-05	1	1.02929160686277	0.864328421513719	1	1.04040624644091	1.0283578044931	1	0.939778494920293	0.789346889399854	0.956959925301972	1.01168004847165	0.92190564839206	RPN5g1-CC34	RPN5g1	CC34	single	0.963515207388559	0.0452447733980225	NA	NA	NA	NA	NA	NA	NA	NA	NA	NA	NA	NA	NA
RPN5g1-CC35	203.848262187006	232.263609274332	273.883909127657	217.593716392398	241.192333783993	328.581516193053	219.98747365642	231.999269205266	250.779334258002	4.3646839015874e-05	4.94930721091751e-05	5.6648399212735e-05	4.16528501802931e-05	4.86030360770868e-05	6.52460066929403e-05	4.58992444857859e-05	5.24038996475045e-05	5.29091718226488e-05	1	0.972086020703625	0.742642162367745	1	0.989871293446485	0.864416822083214	1	0.986637675588932	0.732883791013827	0.905549435476553	0.954028776522475	0.90257347481263	RPN5g1-CC35	RPN5g1	CC35	single	0.920717228937219	0.0288869951251749	NA	NA	NA	NA	NA	NA	NA	NA	NA	NA	NA	NA	NA
RPN5g1-CC36	242.845660302614	350.087921812724	484.373563559428	295.269335880151	313.102500307207	539.915135189252	311.586582623214	261.269450688532	421.788995390881	5.19967417294345e-05	7.46002648153254e-05	0.000100184735510768	5.65218960094948e-05	6.3093763717573e-05	0.000107210250084428	6.50109231066941e-05	5.90154362198727e-05	8.89886182051957e-05	1	1.22992129600753	1.10247863624813	1	0.946955930509992	1.04672738180163	1	0.784474651465008	0.870277630102647	1.04596681282172	1.01003198563729	0.938480219759184	RPN5g1-CC36	RPN5g1	CC36	single	0.9981596727394	0.0547179658083808	NA	NA	NA	NA	NA	NA	NA	NA	NA	NA	NA	NA	NA
RPN5g1-CC11	193.722316460661	206.024726829795	262.033421594717	164.748319346175	207.319355253222	304.451698296506	170.557839812113	158.085581783814	224.506356752081	4.14787286858688e-05	4.39018264338452e-05	5.41973200282378e-05	3.15369266031852e-05	4.17772403656698e-05	6.04545799620084e-05	3.55860079593909e-05	3.57083062886146e-05	4.73661254417885e-05	1	0.907340369674375	0.747647924144928	1	1.12377776885267	1.05784938649156	1	0.867140770024254	0.846249215752123	0.902403858995079	1.02629994786704	0.937395975652272	RPN5g1-CC11	RPN5g1	CC11	single	0.955366594171463	0.063873058145933	NA	NA	NA	NA	NA	NA	NA	NA	NA	NA	NA	NA	NA
RPN5g1-CC22	122.181893501658	178.484585538064	327.912483721991	152.094855955353	202.617298635303	330.724093325137	175.443483229047	214.789714714058	207.415637696294	2.61608972237854e-05	3.80332954009075e-05	6.78233246483447e-05	2.91147389425393e-05	4.08297217449415e-05	6.56714554629131e-05	3.66053720983438e-05	4.85166125468819e-05	4.37603427174235e-05	1	1.24630519255743	1.48344413865034	1	1.18966195922169	1.24473740080706	1	1.14536859445456	0.76005597714819	1.13904526078669	1.08109091483222	0.925185388886483	RPN5g1-CC22	RPN5g1	CC22	single	1.0484405215018	0.110605367594736	NA	NA	NA	NA	NA	NA	NA	NA	NA	NA	NA	NA	NA
RPN5g1-CC26	270.794315971734	408.138906481693	498.473452299576	221.031935791897	309.005635749841	486.493711891356	253.624104991685	318.230281999117	361.404494046062	5.79809500891855e-05	8.69703540394035e-05	0.00010310106648016	4.23110109025268e-05	6.22681982745894e-05	9.66024271538374e-05	5.2917353015669e-05	7.18817254028673e-05	7.6248756818567e-05	1	1.28587571109196	1.01747228189069	1	1.24845517192694	1.25993643303758	1	1.17387000872481	0.916103083666716	1.024450571829	1.08851580836001	0.984979395981095	RPN5g1-CC26	RPN5g1	CC26	single	1.0326485920567	0.052252778144464	NA	NA	NA	NA	NA	NA	NA	NA	NA	NA	NA	NA	NA
RPN5g1-CC7	215.556167990016	266.574600751239	303.625529911928	181.924847549086	288.231279546581	396.276232731934	234.644031189206	241.843851581416	290.659490157199	4.61536697060871e-05	5.68044041797025e-05	6.27999661769551e-05	3.48249413846562e-05	5.80819259823302e-05	7.86880590017425e-05	4.89572591369655e-05	5.46275898715238e-05	6.13230470210487e-05	1	1.05508841309398	0.778570472401854	1	1.41485088181289	1.24690232984968	1	0.964260929898938	0.79637261965805	0.926422329459608	1.09478272120682	0.926605832560351	RPN5g1-CC7	RPN5g1	CC7	single	0.982603627742258	0.0971499880403726	NA	NA	NA	NA	NA	NA	NA	NA	NA	NA	NA	NA	NA
COG3g1-CC5	536.936873462196	475.659133114033	402.766457634056	663.878047817586	435.689343165401	401.818972700498	560.649302258972	456.71271883431	315.321593986089	0.000114965891915192	0.000101358244832899	8.3305642723679e-05	0.000127082772987178	8.77964259147427e-05	7.97886737084861e-05	0.000116976566744707	0.000103162081361371	6.65262328930085e-05	1	0.755793497383895	0.41461991978757	1	0.586070968605758	0.346472333598944	1	0.762115599330723	0.361579459390042	0.70564314868864	0.630644399746309	0.663812392353829	COG3g1-CC5	COG3g1	CC5	single	0.666699980262926	0.037582665002342	NA	NA	NA	NA	NA	NA	NA	NA	NA	NA	NA	NA	NA
COG3g1-CC16	476.546648676387	370.621353214259	384.818352690599	551.844559015369	416.925611919164	376.149877646157	502.422013793422	385.769732141662	322.039868275337	0.000102035477934324	7.8975735446218e-05	7.95933712828798e-05	0.000105636776284594	8.40153177327622e-05	7.4691594703186e-05	0.000104827745247722	8.71375086630553e-05	6.79436476483878e-05	1	0.663522353338238	0.446344773735756	1	0.67468862734178	0.39018501863048	1	0.718337469340769	0.412080728093432	0.718636434301982	0.678187418377384	0.699881030076106	COG3g1-CC16	COG3g1	CC16	single	0.698901627585157	0.0202422860429979	NA	NA	NA	NA	NA	NA	NA	NA	NA	NA	NA	NA	NA
COG3g1-CC14	543.169890575596	536.598928633685	435.047239274435	740.588419882896	574.466383690688	475.074200984589	592.583577369835	466.801128311432	402.317768290807	0.000116300470349235	0.000114343911005038	8.99823935086657e-05	0.000141767046448222	0.000115761599606219	9.43348696427347e-05	0.000123639487484818	0.000105440847150819	8.48805982868728e-05	1	0.842839060025505	0.44271152376235	1	0.692706531735351	0.367207007249164	1	0.736972557518105	0.436476560030908	0.734250442555168	0.661358253787553	0.719666505913072	COG3g1-CC14	COG3g1	CC14	single	0.705091734085265	0.038569881724059	NA	NA	NA	NA	NA	NA	NA	NA	NA	NA	NA	NA	NA
COG3g1-CC15	443.661806450612	464.489795275721	340.55051559135	529.855683325909	437.287734984404	354.977422716117	452.930049422969	349.200078272945	285.070952049505	9.49943611777134e-05	9.89781696899594e-05	7.04372944754843e-05	0.000101427558482208	8.81185202948811e-05	7.04874077115485e-05	9.45015037805867e-05	7.8877170266107e-05	6.01439828694818e-05	1	0.893212258139138	0.424277104651496	1	0.73700643395505	0.383503706195916	1	0.721293848651102	0.404634729531928	0.725460594079221	0.6795323159532	0.694535970797025	COG3g1-CC15	COG3g1	CC15	single	0.699842960276482	0.0234195385502489	NA	NA	NA	NA	NA	NA	NA	NA	NA	NA	NA	NA	NA
COG3g1-CC2	528.023035562474	493.564430114819	418.386366324667	562.980291028927	507.125129353897	371.349321860738	526.070380943019	450.547408309488	352.683122190264	0.000113057311269723	0.000105173686082455	8.65363649153934e-05	0.000107768432404535	0.00010219156044843	7.37383545497708e-05	0.000109761854301514	0.000101769463552076	7.44087305523959e-05	1	0.797483166896573	0.437970392051765	1	0.804421222988068	0.377585992245415	1	0.801245633822931	0.431004842812093	0.726713444287802	0.681348904638604	0.722097149291656	COG3g1-CC2	COG3g1	CC2	single	0.710053166072687	0.0249655465237596	NA	NA	NA	NA	NA	NA	NA	NA	NA	NA	NA	NA	NA
SED5g5-CC5	569.044088288417	636.385194438752	1031.19748940591	652.07212178877	642.410994618936	1123.69822675571	565.709008285992	639.423002101445	788.63408757885	0.000121840507483328	0.000135607374809918	0.000213286305256467	0.000124822825060965	0.000129453222073568	0.000223131303529175	0.000118032248143745	0.000144432605107834	0.000166385226950078	1	0.95412371819892	1.00165007674808	1	0.879789778087777	0.986462301268672	1	1.05746059161859	0.896238867619983	0.99694838292002	0.986054621831393	0.970255118392995	SED5g5-CC5	SED5g5	CC5	single	0.98441937438147	0.0134215542484574	NA	NA	NA	NA	NA	NA	NA	NA	NA	NA	NA	NA	NA
SED5g5-CC16	451.674751183515	512.976039983445	707.793279397431	504.028823597609	504.338529775061	703.298517552663	522.559422684851	449.812136676204	624.072413171227	9.67100476645538e-05	0.00010931010766819	0.00014639544316095	9.6483655061071e-05	0.00010163002850528	0.000139653077005146	0.000109029311085336	0.000101603380697522	0.000131666170324391	1	0.968950982147136	0.866165174296343	1	0.893569537546474	0.798749794675314	1	0.805312641888389	0.767786772461439	0.953034896860026	0.921753757373988	0.901598909854646	SED5g5-CC16	SED5g5	CC16	single	0.925462521362886	0.0259177813006518	NA	NA	NA	NA	NA	NA	NA	NA	NA	NA	NA	NA	NA
SED5g5-CC14	513.250832615676	607.305702586813	890.793146494872	625.78543336794	651.809998830429	1032.26398974927	556.636674187698	602.539190479162	786.626426723498	0.000109894370575447	0.000129410823436145	0.000184245967349216	0.000119790898989376	0.000131347229787714	0.000204975325345115	0.000116139352726051	0.000136101304886533	0.000165961652681203	1	1.00950444889073	0.959328401009658	1	0.930158905354121	0.944260359321272	1	1.01270397308745	0.908527421068322	0.987836896026916	0.976714864606541	0.971198521987238	SED5g5-CC14	SED5g5	CC14	single	0.978583427540232	0.00847511169536573	NA	NA	NA	NA	NA	NA	NA	NA	NA	NA	NA	NA	NA
SED5g5-CC15	491.862363100887	503.802335566244	843.103658541874	542.019536452364	574.812590865684	835.699543801003	489.118545714905	441.377700691266	702.134657620964	0.000105314792237656	0.000107355282219437	0.000174382178124004	0.000103756022558706	0.000115831364343566	0.000165943777543748	0.000102052045687672	9.96982137612114e-05	0.00014813566417911	1	0.873870593406433	0.947452572739959	1	0.94705000737128	0.882595390774307	1	0.844238762600022	0.922885035898202	0.973025688725805	0.957129694485276	0.962258236159618	SED5g5-CC15	SED5g5	CC15	single	0.964137873123566	0.00811297938866589	NA	NA	NA	NA	NA	NA	NA	NA	NA	NA	NA	NA	NA
SED5g5-CC2	503.167456570311	611.580516360508	847.75542824371	629.153028753449	546.290605258948	988.307236434042	498.272988789641	501.519957079299	661.358038409634	0.000107735375025194	0.000130321743864084	0.000175344320470937	0.000120435540518488	0.00011008385540045	0.000196246889691661	0.000103962072717096	0.000113283121934109	0.000139532654052369	1	1.03698300176362	0.931275402857307	1	0.775405755011702	0.899212041747229	1	0.941650856092411	0.853317427547222	0.980667725466817	0.947744173213767	0.946230624260574	SED5g5-CC2	SED5g5	CC2	single	0.958214174313719	0.0194600662164088	NA	NA	NA	NA	NA	NA	NA	NA	NA	NA	NA	NA	NA
SEC22g1-CC8	88.6507020646169	85.2318357431692	51.7764547972037	112.905018562618	66.2112644322061	36.7879152167786	80.6306613184103	64.0571254740178	40.9391758199472	1.8981387823208e-05	1.81620590742289e-05	1.07091113549319e-05	2.16128291789048e-05	1.33423331638313e-05	7.3049287442055e-06	1.6823168953176e-05	1.44691971942291e-05	8.63730615660209e-06	1	0.820257488211828	0.322827281218704	1	0.523697155402513	0.186516973956107	1	0.743252288346194	0.326422583144479	0.634222808711506	0.42999473667164	0.630178949941247	SEC22g1-CC8	SEC22g1	CC8	single	0.564798831774798	0.116761278859365	NA	NA	NA	NA	NA	NA	NA	NA	NA	NA	NA	NA	NA
SEC22g1-CC17	128.122326958918	88.5068861523015	43.6522091551719	112.655939919783	94.1939625722013	40.0072897381737	142.843080198191	84.837798771272	44.7729915906902	2.74328292972396e-05	1.88599398424078e-05	9.02874425378311e-06	2.15651493305841e-05	1.89811694647e-05	7.94419577907613e-06	2.98034672254082e-05	1.91631271441264e-05	9.44616075361579e-06	1	0.589362887464005	0.188322194888195	1	0.746673179373304	0.203287870496052	1	0.555647309606571	0.201510755284509	0.441945377414314	0.483617490554161	0.458474083200109	SEC22g1-CC17	SEC22g1	CC17	single	0.461345650389528	0.0209839385477934	NA	NA	NA	NA	NA	NA	NA	NA	NA	NA	NA	NA	NA
SEC22g1-CC19	97.8734057998465	71.6092399658178	35.9653077855495	99.002836128041	73.8568695742306	51.5936866904062	104.212945126347	87.4236848842098	54.0979505612756	2.09561010775862e-05	1.52592189899424e-05	7.43883464981171e-06	1.89516056301407e-05	1.48830107497192e-05	1.02448916363814e-05	2.17434900607505e-05	1.97472260373103e-05	1.1413531222453e-05	1	0.624216010644045	0.203113681349371	1	0.666200324505099	0.298315182161768	1	0.784831578810763	0.333734010130515	0.469760593397654	0.593942449750801	0.641180707652572	SEC22g1-CC19	SEC22g1	CC19	single	0.568294583600342	0.0885413670063104	NA	NA	NA	NA	NA	NA	NA	NA	NA	NA	NA	NA	NA
SEC22g1-CC20	110.886517830559	64.0491496776918	30.4379395535603	91.9237464174966	118.052112620418	39.1037588375626	74.550429786948	57.4908182019804	36.1657664132987	2.37423951563604e-05	1.36482387121833e-05	6.29558909296679e-06	1.75964917600581e-05	2.37888617712247e-05	7.76478281674164e-06	1.5554560204895e-05	1.29860024043607e-05	7.63021703889839e-06	1	0.492793718636684	0.151724809970721	1	1.14685266262189	0.24351023525108	1	0.721468491057731	0.311880947703027	0.361334308124521	0.572183227107574	0.613784979653137	SEC22g1-CC20	SEC22g1	CC20	single	0.515767504961744	0.135350972171385	NA	NA	NA	NA	NA	NA	NA	NA	NA	NA	NA	NA	NA
SEC22g1-CC23	134.043717831681	56.1534628144267	43.3150958189629	118.285096114207	113.432780386898	73.5751298248292	109.789054582227	78.0027398048498	82.741589475183	2.87006840800115e-05	1.1965746131895e-05	8.95901788354715e-06	2.26427098571252e-05	2.2858013067721e-05	1.4609718369442e-05	2.29069163547161e-05	1.76192268319049e-05	1.74567373638437e-05	1	0.357404995809408	0.178612937112888	1	0.856387126087533	0.35606348681208	1	0.664691067925422	0.484513785250059	0.387575638153453	0.667891956010114	0.744224644209719	SEC22g1-CC23	SEC22g1	CC23	single	0.599897412791095	0.187795292302291	NA	NA	NA	NA	NA	NA	NA	NA	NA	NA	NA	NA	NA
SEC22g1-CC25	100.288260570002	104.651407064324	29.4733950963042	101.238667021289	96.1655619123138	71.8369434808409	125.705806036216	66.265661531625	54.4173361701146	2.14731561472193e-05	2.23001771665555e-05	6.09608887534865e-06	1.93795992816532e-05	1.93784694632268e-05	1.42645689552346e-05	2.62278639262453e-05	1.49680604118901e-05	1.1480914877114e-05	1	0.890277738048367	0.162442686993115	1	0.848271224852745	0.406188719151441	1	0.493176338039567	0.278306445834088	0.4273825394557	0.708027948954184	0.549588316009294	SEC22g1-CC25	SEC22g1	CC25	single	0.561666268139726	0.140712007888068	NA	NA	NA	NA	NA	NA	NA	NA	NA	NA	NA	NA	NA
SEC22g1-CC27	62.4498273761042	69.046169043557	23.5661892613242	86.4133549703152	87.8369530735035	51.3471220344429	109.692510116663	95.8794367918374	38.6751849541939	1.33714044594278e-05	1.471305399073e-05	4.87428013369026e-06	1.6541665760532e-05	1.77001587577664e-05	1.01959316115461e-05	2.2886772853111e-05	2.16572078054833e-05	8.15965163983153e-06	1	0.943276219106664	0.208582667151626	1	0.907732688829279	0.340143103850453	1	0.817744308997431	0.226671411191209	0.509327535172685	0.658119579198263	0.524291937009156	SEC22g1-CC27	SEC22g1	CC27	single	0.563913017126701	0.0819276545715068	NA	NA	NA	NA	NA	NA	NA	NA	NA	NA	NA	NA	NA
SEC22g1-CC28	110.768612436682	114.134614740775	57.0463586288008	134.931185486877	92.2094702225063	57.9829507583245	74.2036134367835	72.8363196571958	61.4462684563122	2.37171499190919e-05	2.43209546909524e-05	1.17991046189242e-05	2.58291854512882e-05	1.85812713760928e-05	1.15135995386647e-05	1.54821987736585e-05	1.64522379707678e-05	1.29638719443721e-05	1	0.8790856734433	0.284663188717919	1	0.610273863456959	0.245988275155867	1	0.918315616247098	0.53236780480854	0.600449223272842	0.527459100031497	0.797966821442012	SEC22g1-CC28	SEC22g1	CC28	single	0.641958381582117	0.139949506977823	NA	NA	NA	NA	NA	NA	NA	NA	NA	NA	NA	NA	NA
SEC22g1-CC30	75.8734041404507	87.4674235355477	49.8943630906332	100.389667735849	82.0801797386219	46.3965804077034	95.6292931340941	70.3431940938412	47.1332338371264	1.62455849295716e-05	1.86384406656469e-05	1.0319831522143e-05	1.92170796987079e-05	1.65401025582463e-05	9.21290896360703e-06	1.99525556278716e-05	1.58890917924276e-05	9.94412228991723e-06	1	0.983529306111147	0.363481248489438	1	0.730147935735051	0.264559515339713	1	0.688177025401907	0.31686744072772	0.684790760691327	0.563644270333754	0.615121278653453	SEC22g1-CC30	SEC22g1	CC30	single	0.621185436559511	0.0608004814111004	NA	NA	NA	NA	NA	NA	NA	NA	NA	NA	NA	NA	NA
SEC22g1-CC32	80.7467701147989	68.2279170967321	49.4165270060267	100.680051804558	92.558635799037	56.3161673235365	61.1916857015462	77.9026701735807	48.8357958217045	1.7289042538019e-05	1.45386926143e-05	1.02209989570418e-05	1.92726664330548e-05	1.86516322654575e-05	1.11826285077867e-05	1.27673275929303e-05	1.75966231446918e-05	1.03033271057657e-05	1	0.720887498644958	0.338272862089467	1	0.820984758278037	0.320196138941331	1	1.19104715813227	0.513082468904712	0.638923273467214	0.631751316831931	0.806250584182298	SEC22g1-CC32	SEC22g1	CC32	single	0.692308391493814	0.0987419702886738	NA	NA	NA	NA	NA	NA	NA	NA	NA	NA	NA	NA	NA
SEC22g1-CC34	72.052454760434	81.7008591509391	46.0882187390038	103.650295527034	75.5413339390322	44.1276943098249	84.4706192243606	54.8395827973459	46.7048948682982	1.54274648205839e-05	1.74096429740871e-05	9.53259292393861e-06	1.98412449693401e-05	1.52224497402069e-05	8.76237918566077e-06	1.76243562381194e-05	1.23871424400069e-05	9.85375176490121e-06	1	0.96740512261598	0.353558464859414	1	0.650842170254749	0.24370650512367	1	0.607375815329875	0.355465981657003	0.674950118991023	0.529451160293145	0.641303364139493	SEC22g1-CC34	SEC22g1	CC34	single	0.61523488114122	0.0761719180532767	NA	NA	NA	NA	NA	NA	NA	NA	NA	NA	NA	NA	NA
SEC22g1-CC35	110.803541898341	66.3721618563719	13.9299194616625	65.7109177455524	74.7155065117863	28.2629975771606	83.7075951894071	63.4595794258607	40.4454908284055	2.37246288182181e-05	1.41432495734591e-05	2.88117560896104e-06	1.25787042817413e-05	1.50560359922649e-05	5.61214687438029e-06	1.74651552338678e-05	1.43342237382796e-05	8.53314899340909e-06	1	0.511049374595199	0.0694888396798938	1	1.01539446561999	0.24621081115621	1	0.709253283241873	0.310632268726111	0.121844237962698	0.56636773575547	0.611244881281691	SEC22g1-CC35	SEC22g1	CC35	single	0.433152284999953	0.270532834717447	NA	NA	NA	NA	NA	NA	NA	NA	NA	NA	NA	NA	NA
SEC22g1-CC36	130.410537747047	80.672959619728	40.0412551404906	75.5319554301008	77.1916814731629	60.2138629066526	78.2036134367835	57.377696010111	72.1982270270814	2.7922768072446e-05	1.71906077762007e-05	8.28187757872351e-06	1.4458695202765e-05	1.55550137959655e-05	1.19565888785631e-05	1.63167780107922e-05	1.29604504101198e-05	1.52323093542329e-05	1	0.527771391377485	0.169712993663771	1	0.91264389474597	0.456343839099611	1	0.68641270865024	0.593527759955098	0.401293944313977	0.749695879207245	0.809619478617059	SEC22g1-CC36	SEC22g1	CC36	single	0.653536434046094	0.220493570566694	NA	NA	NA	NA	NA	NA	NA	NA	NA	NA	NA	NA	NA
SEC22g1-CC11	68.283878830459	68.1935872911003	31.6815290058844	58.809844974446	51.8330311124199	37.4176381236354	58.1709875685789	62.9443081941461	37.6271996990369	1.46205586190299e-05	1.45313772731196e-05	6.55280519586375e-06	1.12576672822178e-05	1.04449533764945e-05	7.42997200735528e-06	1.21370746070745e-05	1.42178344840785e-05	7.93854876428254e-06	1	0.852031977496244	0.256453155840351	1	0.78707868544671	0.364210755127749	1	1.01232289376956	0.415850076072792	0.565703046418258	0.668507085565853	0.728734510772029	SEC22g1-CC11	SEC22g1	CC11	single	0.654314880918713	0.0824371190477531	NA	NA	NA	NA	NA	NA	NA	NA	NA	NA	NA	NA	NA
SEC22g1-CC22	60.21838339333	46.4524941083329	37.1237751100332	56.96812047093	88.1608195202077	29.5112294666939	52.7937204270088	60.3834394890255	39.1046543836873	1.28936202720908e-05	9.89856589130698e-06	7.67844463522955e-06	1.09051153974933e-05	1.77654215807856e-05	5.86000666625909e-06	1.10151357298556e-05	1.36393865126978e-05	8.2502606683022e-06	1	0.658128177241567	0.340755707081681	1	1.38199129414822	0.296539016112344	1	1.07005132635291	0.47619793456101	0.634281241658981	0.647452691731435	0.774979546682752	SEC22g1-CC22	SEC22g1	CC22	single	0.68557116002439	0.0777095005639033	NA	NA	NA	NA	NA	NA	NA	NA	NA	NA	NA	NA	NA
SEC22g1-CC26	129.078655590319	112.055027647347	49.6027442266462	101.920581714541	101.416785847254	46.3829454380022	92.2202070168024	54.0901482762114	46.3520621097907	2.76375929845685e-05	2.38778153016443e-05	1.02595149380921e-05	1.95101347172562e-05	2.04366516299425e-05	9.21020148530852e-06	1.92412675050985e-05	1.22178604781609e-05	9.77931146422903e-06	1	0.740640496087061	0.212408243822607	1	0.888606587692992	0.260509077325402	1	0.548733039320251	0.323135215861787	0.496616554047558	0.573759816549793	0.604017702334125	SEC22g1-CC26	SEC22g1	CC26	single	0.558131357643825	0.0553799441056948	NA	NA	NA	NA	NA	NA	NA	NA	NA	NA	NA	NA	NA
SEC22g1-CC7	139.567736088773	55.6675506562235	40.0793464509608	86.369405567191	94.621973720618	55.2328498814278	75.6712506918621	68.676425789842	43.6657304321039	2.98834556817967e-05	1.18622030690802e-05	8.28975614219562e-06	1.65332527514884e-05	1.90674186458474e-05	1.09675155644376e-05	1.57884136688417e-05	1.55126028524511e-05	9.21255190755388e-06	1	0.340288772114481	0.158728786032534	1	0.978348654168704	0.366069842330797	1	0.849074510275597	0.37098055031121	0.347239035555602	0.686591498275671	0.679972842007352	SEC22g1-CC7	SEC22g1	CC7	single	0.571267791946209	0.19404281594571	NA	NA	NA	NA	NA	NA	NA	NA	NA	NA	NA	NA	NA
SEC22g2-CC8	249.49406727993	165.212230267968	128.130008085295	302.659979130884	155.884873083024	94.8927227671353	362.655741164794	196.988630367361	101.748452467945	5.34202610959363e-05	3.52050880958812e-05	2.65015928546707e-05	5.79366489773774e-05	3.14125991960907e-05	1.88427252284581e-05	7.56662379508668e-05	4.44957109254388e-05	2.14667862096508e-05	1	0.564953250336483	0.283864267889131	1	0.459949928505792	0.179475156505398	1	0.508177736234036	0.180374267013686	0.56603151886903	0.408208025584844	0.417323670607568	SEC22g2-CC8	SEC22g2	CC8	single	0.46385440502048	0.0886052802707584	NA	NA	NA	NA	NA	NA	NA	NA	NA	NA	NA	NA	NA
SEC22g2-CC17	254.549749531377	134.538475493405	37.6109666641277	277.037060806502	157.827277042767	91.1291701962842	177.438715449173	181.176669634447	64.4633252186539	5.45027552363174e-05	2.86688151013309e-05	7.77921222591177e-06	5.3031785014198e-05	3.18040159888659e-05	1.80954014621306e-05	3.70216669443883e-05	4.0924111728957e-05	1.36004075469158e-05	1	0.450925056963401	0.0816698803137799	1	0.508751581870203	0.188298116182352	1	0.955262915529641	0.233563859465052	0.162453897282374	0.430746338990711	0.545377486327047	SEC22g2-CC17	SEC22g2	CC17	single	0.379525907533378	0.196533122426526	NA	NA	NA	NA	NA	NA	NA	NA	NA	NA	NA	NA	NA
SEC22g2-CC19	208.10043199874	144.392364339637	75.5531616047474	247.837475164431	161.235877419423	113.453930764562	251.355126756549	142.833974494919	92.0208670373309	4.45572896091229e-05	3.07685811074912e-05	1.56269335938795e-05	4.74422579532119e-05	3.24908882641154e-05	2.25284002939954e-05	5.24439424845307e-05	3.22632794979341e-05	1.94144700150543e-05	1	0.591972846948865	0.200677997334532	1	0.580973454070007	0.26204688501792	1	0.531634068718778	0.235363924537102	0.461994152232761	0.543344058892792	0.503296008311796	SEC22g2-CC19	SEC22g2	CC19	single	0.502878073145783	0.0406765636546547	NA	NA	NA	NA	NA	NA	NA	NA	NA	NA	NA	NA	NA
SEC22g2-CC20	285.477281605624	199.172871298068	87.649562647465	316.825677321423	211.472567320877	122.569648985844	325.584620099949	189.376477418748	87.4214908321793	6.11247837938362e-05	4.24417639601201e-05	1.81288759587587e-05	6.06483159970524e-05	4.26141604816333e-05	2.43384966711978e-05	6.79315409663696e-05	4.27762809436674e-05	1.84440982472394e-05	1	0.595235976289	0.169706430272237	1	0.596067228963425	0.221456790130727	1	0.544165724358864	0.172621803873374	0.410408903342386	0.493081611753371	0.408886861058619	SEC22g2-CC20	SEC22g2	CC20	single	0.437459125384792	0.0481764973357908	NA	NA	NA	NA	NA	NA	NA	NA	NA	NA	NA	NA	NA
SEC22g2-CC23	297.440742689513	190.031283805853	81.0962639169695	404.834477938937	171.310310259535	125.412007961769	290.118009266178	162.863208389979	94.4094476704864	6.36863325379808e-05	4.04937823096233e-05	1.6773433487429e-05	7.74953897427752e-05	3.45210026342623e-05	2.49029002168249e-05	6.0531616713028e-05	3.6787474624275e-05	1.9918410355696e-05	1	0.545073647897051	0.150702510638749	1	0.377891905247424	0.177332386796617	1	0.525191064055606	0.209209832565056	0.366887188057113	0.389572525025813	0.4658286919404	SEC22g2-CC23	SEC22g2	CC23	single	0.407429468341108	0.0518315359226012	NA	NA	NA	NA	NA	NA	NA	NA	NA	NA	NA	NA	NA
SEC22g2-CC25	281.535239553258	232.254568002835	144.488355746102	274.753031926932	165.724631279573	114.707718981801	293.03808309464	169.857230432384	90.8531165832289	6.02807360055083e-05	4.94911455038686e-05	2.98850490485801e-05	5.25945650691301e-05	3.33954239198855e-05	2.27773633986802e-05	6.11408749600611e-05	3.83672814508146e-05	1.91680991982369e-05	1	0.703820710611484	0.283674425188288	1	0.538649359274804	0.238988267279837	1	0.542286764168509	0.199322850244387	0.582499101128735	0.509031245879652	0.453240844080646	SEC22g2-CC25	SEC22g2	CC25	single	0.514923730363011	0.0648302806088126	NA	NA	NA	NA	NA	NA	NA	NA	NA	NA	NA	NA	NA
SEC22g2-CC27	232.509715106143	109.401140865927	53.6214780394004	267.15689010828	210.218195555768	62.9335163429493	267.836245852001	188.885010665383	62.011245338477	4.97836674984979e-05	2.33122983433365e-05	1.10907241832051e-05	5.11404745633639e-05	4.2361390108723e-05	1.249662694389e-05	5.58826424349787e-05	4.26652686352596e-05	1.3083070198976e-05	1	0.401431351522234	0.127472873072172	1	0.70269280114222	0.134847236074708	1	0.659777007427989	0.148847802682358	0.291747446884389	0.351673049757346	0.377535662678684	SEC22g2-CC27	SEC22g2	CC27	single	0.340318719773473	0.0440067619727824	NA	NA	NA	NA	NA	NA	NA	NA	NA	NA	NA	NA	NA
SEC22g2-CC28	310.702204342755	281.67897979836	109.253467454073	303.847583335726	204.858642836064	104.815031482077	258.49092569899	154.479417139189	135.902756571428	6.65258018358021e-05	6.0022997586044e-05	2.25972897036065e-05	5.81639859650347e-05	4.1281378442904e-05	2.08129852367665e-05	5.39327898939613e-05	3.48937472997147e-05	2.86726269526328e-05	1	0.773464962656192	0.19436183579801	1	0.602088156603337	0.197466856680689	1	0.559106255172012	0.338005905190498	0.472362923632815	0.458275568984304	0.61939607233923	SEC22g2-CC28	SEC22g2	CC28	single	0.516678188318783	0.0892347250989026	NA	NA	NA	NA	NA	NA	NA	NA	NA	NA	NA	NA	NA
SEC22g2-CC30	200.622745398755	126.373728099795	45.634849723931	227.976587908205	133.687544842894	86.2677906987657	205.570231480187	173.648349968393	74.0814036083056	4.29562095717503e-05	2.69289883899159e-05	9.43882097129513e-06	4.36403900728021e-05	2.69395816322896e-05	1.71300836228713e-05	4.28911617415327e-05	3.92236179746201e-05	1.56296200561022e-05	1	0.537411764172085	0.125729316058457	1	0.523675526483266	0.216613169519551	1	0.790277226090199	0.23168093709371	0.309608925395614	0.476397389417966	0.52848099047006	SEC22g2-CC30	SEC22g2	CC30	single	0.438162435094546	0.114335816857945	NA	NA	NA	NA	NA	NA	NA	NA	NA	NA	NA	NA	NA
SEC22g2-CC32	263.25869899785	225.203182944862	78.5641861210221	247.052788775598	225.587466852868	112.086125219993	263.374598140958	159.632431951595	73.5710803149889	5.63674663272161e-05	4.79885652665503e-05	1.62497146816058e-05	4.72920494585252e-05	4.54584754746305e-05	2.22567969160892e-05	5.49517427992183e-05	3.60577081692317e-05	1.55219525607279e-05	1	0.729831047015767	0.164953670064279	1	0.815430190321866	0.259709912430148	1	0.567043367255399	0.179586865796512	0.41706385503279	0.566286379924828	0.424282363287295	SEC22g2-CC32	SEC22g2	CC32	single	0.469210866081637	0.0841473009447995	NA	NA	NA	NA	NA	NA	NA	NA	NA	NA	NA	NA	NA
SEC22g2-CC34	238.418144827475	206.98631798714	137.587911702326	316.965164718384	186.529870812611	113.142029343867	307.270177641323	129.486942457832	68.3464896366727	5.10487471127014e-05	4.41067319747463e-05	2.84578052569239e-05	6.06750173547202e-05	3.75879195591636e-05	2.24664664322919e-05	6.41103276124574e-05	2.92484573829355e-05	1.44196736719194e-05	1	0.740683850112214	0.318978250843812	1	0.525531115169603	0.204333163936924	1	0.394252626594966	0.143000358373865	0.622759613513194	0.458561026365256	0.326035930040912	SEC22g2-CC34	SEC22g2	CC34	single	0.469118856639787	0.148643321136266	NA	NA	NA	NA	NA	NA	NA	NA	NA	NA	NA	NA	NA
SEC22g2-CC35	271.357260294765	106.845001291739	98.1958198731928	232.033130680414	182.927355032794	63.7434663036183	259.880271385466	208.916752999991	59.6171522614317	5.81014845493697e-05	2.27676103456702e-05	2.0310196473082e-05	4.44169132699889e-05	3.68619710944352e-05	1.2657457660015e-05	5.42226696597448e-05	4.71900303668954e-05	1.25779668484643e-05	1	0.335925756187362	0.200019184493831	1	0.7040284912869	0.157257767870765	1	0.752088566653607	0.147482075032723	0.417987412003988	0.399511207301039	0.384611728222615	SEC22g2-CC35	SEC22g2	CC35	single	0.400703449175881	0.0167197532124328	NA	NA	NA	NA	NA	NA	NA	NA	NA	NA	NA	NA	NA
SEC22g2-CC36	241.754391085078	228.304328279917	56.0013819445065	335.671960568113	230.754859460547	138.818390949086	334.49092569899	196.115599705792	86.477184477476	5.17630853256479e-05	4.8649388587812e-05	1.15829683129673e-05	6.42559634307407e-05	4.64997646623723e-05	2.75649883472015e-05	6.97897953995014e-05	4.42985111181516e-05	1.82448694418754e-05	1	0.805694343506778	0.12803964773601	1	0.6138996279542	0.236732765443345	1	0.548525510954292	0.166210526344678	0.345981027826175	0.51601107318357	0.397751218648515	SEC22g2-CC36	SEC22g2	CC36	single	0.419914439886086	0.0871548068828027	NA	NA	NA	NA	NA	NA	NA	NA	NA	NA	NA	NA	NA
SEC22g2-CC11	217.225045684395	104.359073927875	54.8799140814819	199.103344561564	129.27806682067	89.0928229935651	232.069641000325	105.340772982531	49.9289156019514	4.65110003758816e-05	2.22378838738293e-05	1.13510110599427e-05	3.81133330452546e-05	2.60510209718699e-05	1.76910466318373e-05	4.84201259869853e-05	2.37943305385283e-05	1.05339524180425e-05	1	0.409874462321924	0.139644431737159	1	0.579839601961457	0.256147779389617	1	0.424665716129959	0.138316861883334	0.321617259048709	0.536132518099985	0.321343729207183	SEC22g2-CC11	SEC22g2	CC11	single	0.393031168785292	0.123929479287245	NA	NA	NA	NA	NA	NA	NA	NA	NA	NA	NA	NA	NA
SEC22g2-CC22	201.9705750494	150.030471415407	89.1488818515875	219.735247097682	128.850646968036	87.7859537199017	200.050109794957	165.741162231656	70.0323689858161	4.32447992469891e-05	3.19700058202656e-05	1.84389855708676e-05	4.20627924300171e-05	2.59648909436401e-05	1.74315432904316e-05	4.17394170052966e-05	3.74375456560762e-05	1.47753588021157e-05	1	0.633755749781952	0.243976443349264	1	0.5236588610895	0.228692401868134	1	0.775105139579667	0.225061571594415	0.527776124515383	0.493228875399624	0.518017877684449	SEC22g2-CC22	SEC22g2	CC22	single	0.513007625866485	0.0178102519023771	NA	NA	NA	NA	NA	NA	NA	NA	NA	NA	NA	NA	NA
SEC22g2-CC26	267.484231641449	231.186442282727	122.259482676837	288.761083238073	201.232757130978	102.459527525084	344.539353785802	198.758627609502	88.7411239269257	5.72722135204117e-05	4.9263538503994e-05	2.5287370858256e-05	5.52760545544634e-05	4.05507206687911e-05	2.03452558625647e-05	7.18863477612725e-05	4.48955171755673e-05	1.87225131108859e-05	1	0.737385710175289	0.252641369080241	1	0.622331229441855	0.203114120668328	1	0.539704681585244	0.165587448338305	0.550093081870814	0.469531828149068	0.395356103505289	SEC22g2-CC26	SEC22g2	CC26	single	0.471660337841724	0.0773904453634751	NA	NA	NA	NA	NA	NA	NA	NA	NA	NA	NA	NA	NA
SEC22g2-CC7	223.240165568982	189.909415740741	73.568032006781	333.082746101042	175.692972937753	94.3795918930309	340.85571723641	154.110676525684	86.2792940428908	4.77989238854915e-05	4.04678134333398e-05	1.52163420614569e-05	6.37603233724265e-05	3.54041596936982e-05	1.87408334944553e-05	7.11177761159551e-05	3.48104563213757e-05	1.82031187169342e-05	1	0.725779508657905	0.182153239822086	1	0.471046558230499	0.162200574822095	1	0.422991046595542	0.162733634404135	0.447410050711718	0.378621726132299	0.371475323963092	SEC22g2-CC7	SEC22g2	CC7	single	0.39916903360237	0.041930472985638	NA	NA	NA	NA	NA	NA	NA	NA	NA	NA	NA	NA	NA
COG8g2-CC5	718.672209378269	792.0442552557	1394.01583273585	831.482011204295	839.825992304936	1583.3430711178	925.212129370614	754.348386690474	1084.94153088192	0.000153878036002778	0.000168776777220952	0.000288329335057383	0.000159166340896742	0.000169234620197456	0.000314402385783248	0.000193040708279242	0.000170391903779701	0.000228899873447716	1	0.940262547634255	1.072153462821	1	0.901982338199681	1.09005546969153	1	0.762780670209308	0.75388714885495	1.01693924301543	1.01892271561425	0.891814624575003	COG8g2-CC5	COG8g2	CC5	single	0.975892194401561	0.0728200648986416	NA	NA	NA	NA	NA	NA	NA	NA	NA	NA	NA	NA	NA
COG8g2-CC8	651.98775055451	727.025235113121	1176.13876192721	827.383421586523	701.221044882524	1180.84044757636	714.033156443937	660.926628411293	896.633746801957	0.0001395999361656	0.000154921868729525	0.000243265032719282	0.000158381768887357	0.000141304125250351	0.00023447796041149	0.000148979311748286	0.000149289835387304	0.00018917088647633	1	0.951350585524452	0.997101166645902	1	0.756849810815214	0.816978893074303	1	0.86597210301346	0.8073057121353	0.995315505229623	0.916154792290561	0.922678824593735	COG8g2-CC8	COG8g2	CC8	single	0.944716374037973	0.0439413792157867	NA	NA	NA	NA	NA	NA	NA	NA	NA	NA	NA	NA	NA
COG8g2-CC16	742.387792854705	727.803582578946	1060.39666348123	798.136511318714	770.332170193163	1187.46446281907	849.591066248233	650.92408011075	834.467768611425	0.00015895588284365	0.00015508772685673	0.000219325676006539	0.000152783182715757	0.000155230813815044	0.00023579328255093	0.000177262765986263	0.000147030463885158	0.000176055170895787	1	0.836399775466782	0.789509986856174	1	0.861911025881735	0.851667105352188	1	0.716785863866329	0.631452887419559	0.913127848636957	0.938916765858274	0.832119275891764	COG8g2-CC16	COG8g2	CC16	single	0.894721296795665	0.055727253914053	NA	NA	NA	NA	NA	NA	NA	NA	NA	NA	NA	NA	NA
COG8g2-CC17	847.019557732885	721.183245215847	1399.08396615367	889.2769178701	773.723848366418	1261.25177438875	913.55260426008	883.996305749388	1014.52798250728	0.000181359045610841	0.000153676998609103	0.000289377595417148	0.000170229723739073	0.000155914276071204	0.000250445133575019	0.000190608008886219	0.000199676722491177	0.000214044093801363	1	0.726411533116034	0.912999287660503	1	0.776981258112221	0.811878799336768	1	0.905286243224725	0.713956569227252	0.947512399330123	0.91620388376571	0.887927732524975	COG8g2-CC17	COG8g2	CC17	single	0.917214671873603	0.0298051908066267	NA	NA	NA	NA	NA	NA	NA	NA	NA	NA	NA	NA	NA
COG8g2-CC19	724.809875472525	749.425015917942	1253.99576820709	685.944724942746	735.315888261299	1535.95229909704	725.144121121548	719.408803912686	933.690209503872	0.000155192198414932	0.000159695039912331	0.00025936847883738	0.000131306883919746	0.000148174629286625	0.000304992061476893	0.000151297556854401	0.000162499765171312	0.000196989021722746	1	0.882134128267514	0.956295399497095	1	0.957296363544132	1.28178456666578	1	0.928154871894829	0.827789280686526	0.976621697650152	1.07370143426559	0.935713099485756	COG8g2-CC19	COG8g2	CC19	single	0.995345410467167	0.0708740305053178	NA	NA	NA	NA	NA	NA	NA	NA	NA	NA	NA	NA	NA
COG8g2-CC20	884.365082017075	967.468541206193	1731.31087910028	1030.24219063898	950.923055467591	1998.02575858632	1116.49165310087	1031.59329689199	1390.48759959618	0.000189355258425744	0.000206157953124378	0.000358093289061794	0.000197213983600134	0.000191621959314912	0.000396745390695676	0.000232950188027764	0.000233015870233349	0.000293363675846624	1	0.933331247545126	1.08209046162383	1	0.824266454804199	1.11016666364787	1	0.86441453653381	0.800668906617399	1.01923981051196	1.01775786924071	0.919981414597647	COG8g2-CC20	COG8g2	CC20	single	0.985659698116772	0.0568838881582198	NA	NA	NA	NA	NA	NA	NA	NA	NA	NA	NA	NA	NA
COG8g2-CC23	699.055448059757	796.717992962064	1162.60218282736	764.148993880784	780.544836572943	1256.77190274551	700.607382586811	636.706721066872	833.319037661795	0.000149677805821289	0.000169772704383383	0.000240465213119564	0.000146277126404419	0.000157288783837193	0.000249555571256952	0.000146178093722383	0.000143819052663304	0.000175812812794902	1	0.972352065859376	0.919262632877198	1	0.912181771431782	0.941466448708915	1	0.850224774680819	0.764676807111439	0.971757550077527	0.974314897320932	0.904457369192168	COG8g2-CC23	COG8g2	CC23	single	0.950176605530209	0.0396146618656663	NA	NA	NA	NA	NA	NA	NA	NA	NA	NA	NA	NA	NA
COG8g2-CC25	706.736729767386	913.90928728958	1698.82643763054	831.377279913495	763.750779703207	1613.71070098867	1009.05494160292	990.682880486085	936.161506054993	0.000151322478493656	0.000194745007185535	0.000351374414577923	0.000159146292722386	0.000153904587751378	0.000320432446770122	0.000210534075847238	0.000223775042177224	0.000197510413384602	1	1.10325516359535	1.32865261285157	1	0.820380057371019	1.111102072217	1	0.918520546188882	0.596454458985377	1.0956087404214	1.0176605648378	0.833245697762169	COG8g2-CC25	COG8g2	CC25	single	0.98217166767379	0.134733766757969	NA	NA	NA	NA	NA	NA	NA	NA	NA	NA	NA	NA	NA
COG8g2-CC27	691.440498805977	664.137890910083	938.403518818816	892.21565230523	662.685138563401	1079.44046779945	829.257378080678	646.251627458929	732.53103834906	0.000148047335879441	0.000141521199244021	0.000194093392802811	0.000170792270613935	0.000133538695828498	0.000214343097574892	0.000173020247496515	0.000145975052199111	0.000154548662026353	1	0.819471748963688	0.750161742607469	1	0.663283162833682	0.692556625048652	1	0.729090326896754	0.567908031519977	0.895717043669433	0.854887326231002	0.800507733595094	COG8g2-CC27	COG8g2	CC27	single	0.850370701165177	0.0477650825153357	NA	NA	NA	NA	NA	NA	NA	NA	NA	NA	NA	NA	NA
COG8g2-CC28	667.072487190826	676.723844998328	1144.12659030277	775.269003771449	713.77715928892	1363.2938957844	835.859652337668	556.033804592946	918.354017036231	0.000142829794808977	0.000144203141263257	0.000236643839515113	0.000148405772918935	0.000143834327068575	0.000270707505642322	0.000174397777749701	0.000125596687422012	0.000193753407254048	1	0.865503824395144	0.948027963340393	1	0.822189271681344	1.00661523684211	1	0.6223531105515	0.706346978644982	0.972484104034049	0.987190905227025	0.856171170322861	COG8g2-CC28	COG8g2	CC28	single	0.938615393194645	0.0717764579373468	NA	NA	NA	NA	NA	NA	NA	NA	NA	NA	NA	NA	NA
COG8g2-CC30	544.879161535837	568.789317472012	1136.13124205376	662.339007831128	586.083565545323	1152.75744790648	678.653515554244	720.083341042944	809.924978993187	0.000116666449797064	0.000121203363680278	0.000234990132727819	0.0001267881624486	0.000118102595689869	0.000228901555488755	0.00014159753332234	0.000162652129341267	0.000170877157816039	1	0.890598117687255	1.15251981554516	1	0.790206849894197	0.996286015039644	1	0.992667244128602	0.767251973055652	1.03524502010896	0.980980933804994	0.917252439062545	COG8g2-CC30	COG8g2	CC30	single	0.977826130992166	0.0590595198176334	NA	NA	NA	NA	NA	NA	NA	NA	NA	NA	NA	NA	NA
COG8g2-CC32	709.351902527834	745.009873005568	1210.43264227178	912.968192439982	802.41520954656	1255.9757303832	825.441729705117	781.302091553139	1045.94587219826	0.000151882424520418	0.000158754216736383	0.00025035815998806	0.000174764823036058	0.000161695916145171	0.000249397476340714	0.000172224132268903	0.000176480195564369	0.000220672608582628	1	0.896047084091542	0.943189563574502	1	0.78488329277693	0.787502662543542	1	0.885526570973127	0.814636966450338	0.973528123974539	0.907514830588127	0.927177438713746	COG8g2-CC32	COG8g2	CC32	single	0.93607346442547	0.0338938516699988	NA	NA	NA	NA	NA	NA	NA	NA	NA	NA	NA	NA	NA
COG8g2-CC34	796.943681924953	797.943669539712	1148.37128266562	924.860939910106	799.918013030454	1567.70098732632	919.827633549941	724.046999033611	899.074877392908	0.000170637081800512	0.000170033883908792	0.000237521784584144	0.000177041390745908	0.000161192702255825	0.000311296357435777	0.00019191726117565	0.00016354743878035	0.000189685913754236	1	0.854230634953265	0.796479842655201	1	0.772379286225034	0.970316070376131	1	0.736426377989311	0.628392124817482	0.917454935664559	0.971055979827906	0.832662910711987	COG8g2-CC34	COG8g2	CC34	single	0.907057942068151	0.0697798932480815	NA	NA	NA	NA	NA	NA	NA	NA	NA	NA	NA	NA	NA
COG8g2-CC35	761.387569348037	689.495608410995	989.147027862432	817.288177603985	717.392204365181	1002.62267100586	847.312066284761	737.553942760004	809.002688973621	0.000163024007717735	0.000146924677407122	0.000204588856252684	0.00015644928805974	0.000144562800330993	0.000199089487019431	0.000176787264473527	0.000166598381682054	0.000170682573994928	1	0.772602773605901	0.718083860626993	1	0.783868145421434	0.702245127000711	1	0.814365615936707	0.613829699991047	0.877691296018979	0.871870546894033	0.833021975498775	COG8g2-CC35	COG8g2	CC35	single	0.860861272803929	0.0242845657965603	NA	NA	NA	NA	NA	NA	NA	NA	NA	NA	NA	NA	NA
COG8g2-CC36	742.834869399611	717.993778881121	1233.24332869239	838.830032328952	781.402853770106	1317.09611027206	740.859652337668	742.135889615591	874.70358752635	0.000159051608349346	0.000152997354958565	0.000255076176737519	0.000160572934929425	0.000157461684194904	0.000261534071123972	0.000154576520867776	0.000167633349956019	0.000184544083519682	1	0.824629638837378	0.917648989202749	1	0.831883675113205	0.898814203319321	1	0.937165994874044	0.759042840187677	0.958710124546144	0.952941137395019	0.909550128501362	COG8g2-CC36	COG8g2	CC36	single	0.940400463480841	0.0268724334485554	NA	NA	NA	NA	NA	NA	NA	NA	NA	NA	NA	NA	NA
COG8g2-CC11	481.346901341278	446.556325849035	855.537663593778	558.062213594336	494.984808790713	888.125973935256	524.242650011545	504.55741326268	640.211751843592	0.000103063280933732	9.51567251757897e-05	0.000176953948346785	0.000106826990041426	9.97451458834947e-05	0.000176354025968729	0.000109380507729895	0.000113969221289348	0.000135071231771925	1	0.791495784458068	0.982428721117885	1	0.792083256214591	0.911000015877512	1	0.900424434850779	0.785113807826791	0.976759494289124	0.953399019241946	0.916991911705232	COG8g2-CC11	COG8g2	CC11	single	0.949050141745434	0.0301201848199894	NA	NA	NA	NA	NA	NA	NA	NA	NA	NA	NA	NA	NA
COG8g2-CC14	809.514327036815	955.836866803737	1530.63603955723	896.686554941052	838.721051272312	1419.88245331751	947.009783015507	842.647460678886	1168.92274932277	0.000173328637360695	0.000203679358643952	0.000316586986414829	0.000171648112596636	0.000169011961839998	0.000281944222321722	0.000197588675566806	0.000190336862348352	0.000246618146484485	1	1.00737177521955	1.045123210613	1	0.835292275960741	0.906438127130231	1	0.832454454665665	0.793547027490826	1.01424866169681	0.955871617201042	0.914351324659194	COG8g2-CC14	COG8g2	CC14	single	0.961490534519016	0.0501851438243592	NA	NA	NA	NA	NA	NA	NA	NA	NA	NA	NA	NA	NA
COG8g2-CC15	757.338723038593	914.350400406138	1343.08080652625	821.660016607302	777.5476592262	1319.39292583916	781.155148885011	751.379866730813	930.620368779479	0.000162157091604875	0.000194839004016783	0.000277794259419596	0.000157286166798872	0.00015668481804596	0.0002619901468205	0.000162983967059877	0.000169721375710364	0.000196341349812954	1	1.03003750211364	0.980239225320833	1	0.845077315552693	0.919196638927322	1	0.89989385247713	0.765907950836219	0.996053910877227	0.961091259790915	0.909264116889835	COG8g2-CC15	COG8g2	CC15	single	0.955469762519326	0.0436671273245028	NA	NA	NA	NA	NA	NA	NA	NA	NA	NA	NA	NA	NA
COG8g2-CC2	743.728092445671	860.162763088925	1258.13360869222	856.255772395927	852.645299699082	1393.60460245708	743.587185697269	794.171996992832	1065.71638822114	0.000159242860225023	0.000183292155806055	0.000260224323346197	0.000163908655061074	0.000171817858437187	0.000276726263463353	0.000155145606545404	0.000179387244519501	0.000224843772176995	1	0.986726955013044	0.935045350904784	1	0.889255315371869	0.931670812575556	1	0.999198338788538	0.921406074607306	0.978151891299016	0.969138971721441	0.974546433019431	COG8g2-CC2	COG8g2	CC2	single	0.973945765346629	0.00453638414023972	NA	NA	NA	NA	NA	NA	NA	NA	NA	NA	NA	NA	NA
COG8g2-CC22	653.868712149388	728.810531615828	1055.38706847429	682.819596991225	747.360782342331	1119.5932554216	730.24961697875	700.246072477815	815.734815706842	0.000140002677042789	0.000155302297712011	0.000218289523357955	0.00013070865668912	0.000150601814315189	0.000222316184680608	0.000152362792063824	0.000158171295264812	0.00017210291132501	1	0.950943301688585	0.892157045099583	1	0.977430546516113	0.938600382962736	1	0.897115529426023	0.718156316117198	0.960783653900628	0.978610890033616	0.889059306313614	COG8g2-CC22	COG8g2	CC22	single	0.942817950082619	0.0474019664354491	NA	NA	NA	NA	NA	NA	NA	NA	NA	NA	NA	NA	NA
COG8g2-CC26	788.024099900411	973.491584367522	1425.76449501446	909.835150389809	924.614416647733	1648.46108041833	947.91980936216	909.016675827498	1131.72718249976	0.000168727271255465	0.000207441403900122	0.000294896025670778	0.000174165080850079	0.000186320465268066	0.000327332784668366	0.000197778547840347	0.000205328313408718	0.000238770663190447	1	1.05395784918818	1.00006538050538	1	0.907526946768513	1.03715201928251	1	0.897158718716312	0.767558475894253	1.00400752263349	1.00395431350303	0.909700959626269	COG8g2-CC26	COG8g2	CC26	single	0.972554265254264	0.0544325658873206	NA	NA	NA	NA	NA	NA	NA	NA	NA	NA	NA	NA	NA
COG8g2-CC7	682.594521505604	787.813091625513	1196.28404075985	829.452876048764	652.195229827463	1409.72323331831	837.554986664247	761.38727700035	938.814283259768	0.000146153285162378	0.000167875158205779	0.00024743175357995	0.000158777913951193	0.000131424858275126	0.000279926919146113	0.000174751500456942	0.000171981845432069	0.000198070093652316	1	0.984670520063556	0.968705149074181	1	0.702178423637389	0.972900822129383	1	0.850474540828683	0.720622276866468	0.988964539808904	0.964651575904699	0.886071889251485	COG8g2-CC7	COG8g2	CC7	single	0.946562668321696	0.0537785349172196	NA	NA	NA	NA	NA	NA	NA	NA	NA	NA	NA	NA	NA
GET2g2-CC8	82.1256451431889	37.2453425746929	49.8803222504347	75.0685776927102	64.1952984532734	31.1935757148109	80.9824061779227	80.9661959110357	27.5483226127936	1.7584279474265e-05	7.93661319368778e-06	1.0316927404397e-05	1.43699931768407e-05	1.29360927760585e-05	6.19406798485132e-06	1.68965586923054e-05	1.82886110800982e-05	5.81211740934969e-06	1	0.386922263382356	0.335714851265637	1	0.763671555272949	0.237866566460414	1	0.935367097820498	0.218698501615582	0.589356666585451	0.534056536329337	0.523380188875767	GET2g2-CC8	GET2g2	CC8	single	0.548931130596852	0.0354141789218879	NA	NA	NA	NA	NA	NA	NA	NA	NA	NA	NA	NA	NA
GET2g2-CC17	78.8599437801694	69.6264122705285	30.0804510898693	86.2357085263754	55.3056058708319	32.654939422684	90.6435157127542	77.9065226564957	20.415211367909	1.68850459358654e-05	1.48366980689525e-05	6.22164846144295e-06	1.65076598120277e-05	1.11447172272586e-05	6.48424908623952e-06	1.89122990486666e-05	1.75974933419505e-05	4.3071807701233e-06	1	0.753265530991053	0.21083755881898	1	0.572721646802105	0.216764509289799	1	0.804092680984932	0.144796632844633	0.49559649288809	0.483406653571736	0.383983844209304	GET2g2-CC17	GET2g2	CC17	single	0.45432899688971	0.0612248187001139	NA	NA	NA	NA	NA	NA	NA	NA	NA	NA	NA	NA	NA
GET2g2-CC19	91.840686212523	69.4213101526054	28.0146861770685	57.7781778191922	78.5090416630984	53.0595568592421	47.4185342113025	76.2847595923738	50.6754989614095	1.96644092189907e-05	1.47929928413285e-05	5.79437883529834e-06	1.10601805249429e-05	1.58204770627014e-05	1.05359675798944e-05	9.89363102701667e-06	1.72311701670741e-05	1.06914658246491e-05	1	0.644893836521672	0.168605112510485	1	1.21343750690664	0.525685753949063	1	1.50507689096665	0.687054569318944	0.414468594653816	0.815191710927719	0.914581953081151	GET2g2-CC19	GET2g2	CC19	single	0.714747419554228	0.264754857503142	NA	NA	NA	NA	NA	NA	NA	NA	NA	NA	NA	NA	NA
GET2g2-CC20	111.449594442514	77.3818605237762	36.5050565943702	97.4539553510327	126.557866279328	59.6514855754226	50.4243218306928	79.6049742459709	41.9288324879802	2.38629579415023e-05	1.64893071919925e-05	7.55047284752132e-06	1.86551113194524e-05	2.55028692003209e-05	1.18449183392628e-05	1.05207730116108e-05	1.79811388894382e-05	8.84610292547985e-06	1	0.592367489774375	0.181048374993616	1	1.15971494393962	0.350387192999897	1	1.4769614872902	0.534581625731565	0.430111693302317	0.685911489419436	0.835308453836064	GET2g2-CC20	GET2g2	CC20	single	0.650443878852606	0.204913560401089	NA	NA	NA	NA	NA	NA	NA	NA	NA	NA	NA	NA	NA
GET2g2-CC23	71.8856940360869	64.1784311904589	26.5520774900674	65.5633767097072	66.5144666295148	40.0467525099839	60.1010420419249	58.9189312698876	38.3900587122939	1.5391758955782e-05	1.36757873206535e-05	5.49186219218062e-06	1.25504612572487e-05	1.34034319023495e-05	7.95203185063451e-06	1.25397704545724e-05	1.33085839976229e-05	8.09949599196496e-06	1	0.761688094300466	0.204162574849736	1	0.905975346373739	0.349649105343512	1	0.917153207863775	0.410655929631223	0.486460000570564	0.666523299274066	0.717344672068678	GET2g2-CC23	GET2g2	CC23	single	0.623442657304436	0.121321429135931	NA	NA	NA	NA	NA	NA	NA	NA	NA	NA	NA	NA	NA
GET2g2-CC25	74.3027822384547	82.0422852487886	60.8188086200859	103.710597450398	71.5316456607199	50.7773753327316	78.5406979639522	60.4092986316179	57.1303363470094	1.5909292235311e-05	1.74823974901029e-05	1.25793740907492e-05	1.9852788257543e-05	1.4414451322549e-05	1.00827977458806e-05	1.63871089476757e-05	1.36452275652064e-05	1.2053300926941e-05	1	0.942026702772031	0.452431599415644	1	0.615937520187195	0.28026801837798	1	0.719578316273286	0.467641826756539	0.749429121495394	0.568631791538087	0.739249405931173	GET2g2-CC25	GET2g2	CC25	single	0.685770106321551	0.101572364573119	NA	NA	NA	NA	NA	NA	NA	NA	NA	NA	NA	NA	NA
GET2g2-CC27	97.7422512643837	52.7943411197099	28.5766184963089	60.4828424987726	89.366184516914	45.6494499025276	60.0287306581521	50.6808372851947	42.1378556421553	2.09280190089234e-05	1.12499506063732e-05	5.91060532867743e-06	1.15779206258718e-05	1.80083165248407e-05	9.06455222551052e-06	1.25246830596961e-05	1.14477667116917e-05	8.89020242040787e-06	1	0.460824517532262	0.161602694105548	1	1.31947936413841	0.432045797850182	1	0.789866421859371	0.451288840844523	0.375811536673213	0.760692145600127	0.735278287410925	GET2g2-CC27	GET2g2	CC27	single	0.623927323228088	0.215249967945	NA	NA	NA	NA	NA	NA	NA	NA	NA	NA	NA	NA	NA
GET2g2-CC28	83.1302197784778	59.308583195417	24.6494043990573	104.460017762829	94.3191682577594	30.9481393436331	69.9135535365308	61.7743014679745	37.1535107038683	1.77993733235599e-05	1.2638071000252e-05	5.09832543723155e-06	1.9996245947927e-05	1.90063998538951e-05	6.14533200206661e-06	1.45871000439558e-05	1.39535538452849e-05	7.83861033630151e-06	1	0.608680181411027	0.163895714825162	1	0.806327453526501	0.169594154337543	1	0.826638250270806	0.341648724979774	0.401295590738822	0.43323306897423	0.652389431031268	GET2g2-CC28	GET2g2	CC28	single	0.49563936358144	0.136685545553118	NA	NA	NA	NA	NA	NA	NA	NA	NA	NA	NA	NA	NA
GET2g2-CC30	64.6122862221055	44.1539898099676	22.6756845544016	64.0934232325861	79.7043400348539	50.6135583704788	43.7303770538227	41.2148079234746	19.7037603722131	1.38344179387543e-05	9.40877741631658e-06	4.69009382534068e-06	1.22690755951549e-05	1.6061343465766e-05	1.00502688235621e-05	9.12411618028702e-06	9.30958388710268e-06	4.15707955430324e-06	1	0.58302259408882	0.19398377029112	1	1.11052945493972	0.45204308888521	1	0.881737048132969	0.289672467663272	0.450313456541863	0.76164794417063	0.606089209576153	GET2g2-CC30	GET2g2	CC30	single	0.606016870096215	0.155667256420601	NA	NA	NA	NA	NA	NA	NA	NA	NA	NA	NA	NA	NA
GET2g2-CC32	53.9713726646091	77.2419970054812	22.3357167668783	71.0703005502963	63.4990959204486	29.5580728570268	73.6536153548306	61.8319643301752	41.4655166791393	1.1556045604141e-05	1.64595036630711e-05	4.6197770586185e-06	1.36046234706129e-05	1.27957999388485e-05	5.86930829769164e-06	1.53674445287432e-05	1.3966578708917e-05	8.74835302192163e-06	1	1.2210137943202	0.228747590228047	1	0.797886229398976	0.238075329284322	1	0.785394770230497	0.361938127821525	0.557536378938465	0.53765399778833	0.666402803925836	GET2g2-CC32	GET2g2	CC32	single	0.58719772688421	0.0693102477410608	NA	NA	NA	NA	NA	NA	NA	NA	NA	NA	NA	NA	NA
GET2g2-CC34	77.3492328816344	53.7920179465076	40.3906604238428	73.0460509031122	68.6094033380071	34.0480132678468	77.1135397072775	75.7771373464434	31.3606668450582	1.65615810474211e-05	1.14625456456246e-05	8.35414633683135e-06	1.39828312369212e-05	1.38255858026192e-05	6.76086995791342e-06	1.60893397853946e-05	1.71165086626405e-05	6.61644196276146e-06	1	0.593324615399144	0.288632373672754	1	0.838780799846573	0.266821895065116	1	0.919340910877703	0.261454411369168	0.574916622695691	0.576809386348042	0.577463314940465	GET2g2-CC34	GET2g2	CC34	single	0.576396441328066	0.0013226122030058	NA	NA	NA	NA	NA	NA	NA	NA	NA	NA	NA	NA	NA
GET2g2-CC35	83.4719752660754	81.2189032152976	11.1239292938243	65.725338970614	75.5108499852372	13.5914035192239	71.0400293118666	57.3159542555315	47.9538738578243	1.7872548079086e-05	1.7306942943072e-05	2.30080251686887e-06	1.25814648629606e-05	1.52163068720534e-05	2.69882741809712e-06	1.48221333672632e-05	1.29465042079523e-05	1.01172600964598e-05	1	0.830131646378662	0.0736610027391062	1	1.02597813171224	0.118374430437257	1	0.754816571398004	0.433972178621451	0.176738936517169	0.3399708453252	0.719696596583211	GET2g2-CC35	GET2g2	CC35	single	0.412135459475193	0.27857952869452	NA	NA	NA	NA	NA	NA	NA	NA	NA	NA	NA	NA	NA
GET2g2-CC36	61.3107263060998	53.060685879453	23.9342997425428	69.1346683297748	90.6799277616753	25.7274580476877	71.9135535365308	57.5066637923829	42.9548329859195	1.3127506569439e-05	1.1306706033713e-05	4.95041775550558e-06	1.32340953128046e-05	1.82730509354225e-05	5.10866806940391e-06	1.50043896625227e-05	1.29895815998131e-05	9.06256747905325e-06	1	0.738357922550997	0.215776608245658	1	1.17132351359525	0.21302345562818	1	0.748128938866564	0.384010066395268	0.501263195384648	0.532291365191893	0.681078102969038	GET2g2-CC36	GET2g2	CC36	single	0.57154422118186	0.0961194063387956	NA	NA	NA	NA	NA	NA	NA	NA	NA	NA	NA	NA	NA
GET2g2-CC11	54.2438128923411	49.6277130477214	17.6586796864007	65.0657278702297	78.9864376712997	36.6981064297086	48.8850994634448	37.6062789588742	44.0994201234625	1.16143789675638e-05	1.05751735631698e-05	3.6524085684011e-06	1.24551988898568e-05	1.59166778624766e-05	7.28709552951302e-06	1.01996222543516e-05	8.49449084657796e-06	9.30405132263006e-06	1	0.780556947885844	0.179940166155721	1	1.08408120412577	0.322862640158955	1	0.71970230046824	0.579959543678736	0.449138498812355	0.655415092524277	0.806038663438207	GET2g2-CC11	GET2g2	CC11	single	0.636864084924947	0.179171808021527	NA	NA	NA	NA	NA	NA	NA	NA	NA	NA	NA	NA	NA
GET2g2-CC22	59.1068713686672	41.2874873841374	22.8389051632655	71.7498865641441	64.7748644468767	24.3826729492528	63.8535323793108	32.2497837579242	30.6808686294622	1.26556295927287e-05	8.79795417239129e-06	4.72385333403223e-06	1.37347131390497e-05	1.30528820058579e-05	4.84163583171255e-06	1.33227080853542e-05	7.28456791046488e-06	6.47301881866501e-06	1	0.595951644670378	0.213578438344315	1	0.806207573869353	0.194529972343853	1	0.472509897824604	0.308904366606433	0.481829767444465	0.475776872223241	0.578698896285552	GET2g2-CC22	GET2g2	CC22	single	0.512101845317753	0.0577540888885412	NA	NA	NA	NA	NA	NA	NA	NA	NA	NA	NA	NA	NA
GET2g2-CC26	75.3694494757719	78.3868788775937	51.3337844371657	78.2663185317015	75.7513563289448	43.5341320509523	88.9259820556167	57.1258305914228	37.0780527370229	1.61376810019907e-05	1.67034666378564e-05	1.06175522437926e-05	1.49821203204467e-05	1.5264771673221e-05	8.64451629561212e-06	1.85539445663353e-05	1.2903559152786e-05	7.82269029031756e-06	1	0.88731652584588	0.376467974186422	1	0.86432502412773	0.318406125873739	1	0.600997808484848	0.268058492933625	0.687870391823268	0.63391538580005	0.552951357339149	GET2g2-CC26	GET2g2	CC26	single	0.624912378320822	0.067908593523095	NA	NA	NA	NA	NA	NA	NA	NA	NA	NA	NA	NA	NA
GET2g2-CC7	83.518425909255	92.7635806082082	25.384348024605	90.6320840433956	70.6799277500299	32.1205712469764	76.2638118016803	51.6353434229991	42.3292966790663	1.78824938285533e-05	1.97669992233893e-05	5.25033648465483e-06	1.73492354502531e-05	1.42428203436894e-05	6.3781402887251e-06	1.59120484685885e-05	1.16633701660896e-05	8.93059245791155e-06	1	0.947601509559482	0.167997883530484	1	0.696427176509289	0.202874622301372	1	0.633428489068936	0.356832060713068	0.442548407381439	0.477700682372129	0.645679828748838	GET2g2-CC7	GET2g2	CC7	single	0.521976306167469	0.108562616648342	NA	NA	NA	NA	NA	NA	NA	NA	NA	NA	NA	NA	NA
IMP4g6-CC5	359.856283875493	568.83506967415	744.671001919569	472.084205276839	497.764760988311	813.041301538502	352.481885839679	512.367906391957	849.938011757476	7.70503958319517e-05	0.000121213113020894	0.000154022995849767	9.03686604599301e-05	0.000100305338302684	0.000161444559683177	7.35435158468811e-05	0.000115733452269671	0.000179319067241849	1	1.34861446452457	1.14381410852645	1	0.94159958225912	0.98586981089679	1	1.35992245866022	1.55021442247443	1.06437501152403	0.991019708151994	1.15932252457311	IMP4g6-CC5	IMP4g6	CC5	single	1.07157241474971	0.0843819380182461	NA	NA	NA	NA	NA	NA	NA	NA	NA	NA	NA	NA	NA
IMP4g6-CC16	363.257379774586	445.624329023431	519.796347275985	375.686484213663	485.992725996792	447.272086037117	336.937885015161	401.329885357762	561.121722930158	7.77786192840068e-05	9.49581258935376e-05	0.000107511357945774	7.19157386580649e-05	9.79331375265769e-05	8.881423963604e-05	7.03003407593483e-05	9.06522296810551e-05	0.00011838489698433	1	1.04661026018778	0.79093150460397	1	1.15522286928818	0.681510661595918	1	1.11434761104385	1.0706525615777	0.930696711587205	0.891996725934647	1.02939262260858	IMP4g6-CC16	IMP4g6	CC16	single	0.95069535337681	0.0708474936803003	NA	NA	NA	NA	NA	NA	NA	NA	NA	NA	NA	NA	NA
IMP4g6-CC14	383.351780439915	474.780171944115	672.026169774757	428.903724383312	549.546342624298	720.349561398457	362.443099702914	430.448367117264	816.931707037515	8.20811189057868e-05	0.000101170946922995	0.000138997602553795	8.21028422589689e-05	0.000110739924016492	0.000143038880728295	7.56218714136072e-05	9.72295003821216e-05	0.00017235543025467	1	1.05663655036822	0.968966580124502	1	1.14421090935051	0.961412820258746	1	1.11109261113036	1.44906290923511	0.994400157796635	0.998013556425344	1.12305776814523	IMP4g6-CC14	IMP4g6	CC14	single	1.0384904941224	0.073259689046237	NA	NA	NA	NA	NA	NA	NA	NA	NA	NA	NA	NA	NA
IMP4g6-CC15	325.648681174564	426.504367317058	648.192627806787	390.939711092307	450.353504421461	652.856017305448	333.237691369617	395.721539770655	639.172948779841	6.97260570704236e-05	9.08838516393196e-05	0.000134068024893116	7.48355857220143e-05	9.0751423477836e-05	0.000129636774971879	6.95283145618619e-05	8.93854188831501e-05	0.000134852066145887	1	1.11738979212383	1.10020815857133	1	1.02873931781566	0.955947527082597	1	1.11097581280253	1.23312071401505	1.03804703709482	0.988173732911753	1.07299023627339	IMP4g6-CC15	IMP4g6	CC15	single	1.03307033542665	0.0426266991478802	NA	NA	NA	NA	NA	NA	NA	NA	NA	NA	NA	NA	NA
IMP4g6-CC2	404.570735945752	500.660568873932	622.984991214522	379.394212661311	498.195215794893	609.097409056339	436.32050501298	503.127550298534	757.533807793793	8.66244018610206e-05	0.000106685802889728	0.000128854238272952	7.26254901164233e-05	0.000100392079909126	0.00012094768472793	9.10360085548801e-05	0.000113646244430242	0.000159823721187458	1	1.0557946661852	0.851144340829941	1	1.17265546160922	0.919014747838465	1	1.07880141297882	1.11618895351266	0.954120415734761	0.985885261582178	1.03985412473011	IMP4g6-CC2	IMP4g6	CC2	single	0.993286600682348	0.0433434202605354	NA	NA	NA	NA	NA	NA	NA	NA	NA	NA	NA	NA	NA
DIP2g5-CC5	193.870784303472	217.85205799494	316.131871635187	190.687644549017	272.593970293186	287.216547306669	158.079456440951	245.140698509297	425.782650547055	4.15105177821537e-05	4.64221134303511e-05	6.53866980550221e-05	3.65023587138416e-05	5.49308278778938e-05	5.70322183213859e-05	3.29824580407493e-05	5.53722803016e-05	8.98311955550545e-05	1	0.958693626973168	0.901313783880161	1	1.2766012657241	0.862210551612019	1	1.45080490796894	1.7316250152505	0.964567236036559	0.972536339467879	1.1985616274169	DIP2g5-CC5	DIP2g5	CC5	single	1.04522173430711	0.132856007641979	NA	NA	NA	NA	NA	NA	NA	NA	NA	NA	NA	NA	NA
DIP2g5-CC16	198.084372241537	217.756318226338	236.632108447359	188.006699955577	213.739707689745	216.785275015587	121.320800751016	234.700486575655	300.410895331029	4.24127074424377e-05	4.64017122349767e-05	4.89434745859029e-05	3.59891592274608e-05	4.30710154048854e-05	4.30467716762486e-05	2.5312955334808e-05	5.30140495177559e-05	6.33803886811219e-05	1	0.937888243854767	0.66030343640422	1	1.01525109009999	0.660059192505806	1	1.8098715473148	1.59192181928797	0.866376988597958	0.872275838369037	1.18924466853317	DIP2g5-CC16	DIP2g5	CC16	single	0.975965831833388	0.184728437835554	NA	NA	NA	NA	NA	NA	NA	NA	NA	NA	NA	NA	NA
DIP2g5-CC14	161.602130725124	192.824313646931	278.305128983579	202.592035353112	230.967395154443	261.367927208484	163.058928304232	219.187519651378	348.779304369777	3.46013358598615e-05	4.10889492742609e-05	5.75628561014338e-05	3.8781155247453e-05	4.65425930551161e-05	5.1899491260322e-05	3.40213989979959e-05	4.95099869199741e-05	7.35851069933033e-05	1	1.01799407937381	0.951906352443889	1	1.01809871323727	0.738509959395424	1	1.25759345742898	1.37514168557774	0.986062885637879	0.90732740406442	1.1162118210344	DIP2g5-CC14	DIP2g5	CC14	single	1.0032007035789	0.105491485514502	NA	NA	NA	NA	NA	NA	NA	NA	NA	NA	NA	NA	NA
DIP2g5-CC15	165.825255401701	159.695691688096	286.84978488193	200.67059302377	212.925239029528	268.089873591626	167.479477699703	203.9283953702	253.438083021414	3.55055674727532e-05	3.40295684241614e-05	5.93301781759835e-05	3.84133433878044e-05	4.29068905794604e-05	5.3234259459658e-05	3.49437236835419e-05	4.6063262194164e-05	5.34701119638004e-05	1	0.821623903233496	0.956145424645919	1	0.947556225092248	0.764756375558962	1	1.13916107011311	0.972862808111016	0.971181500429004	0.91271303424125	1.00135069260525	DIP2g5-CC15	DIP2g5	CC15	single	0.961748409091834	0.0450654638187018	NA	NA	NA	NA	NA	NA	NA	NA	NA	NA	NA	NA	NA
DIP2g5-CC2	175.251237818151	179.269250783517	251.748495970563	141.381616914799	201.329585780749	193.717337114504	150.523308045669	201.582745174244	337.098864299841	3.75238056106864e-05	3.82004997843066e-05	5.20700516739702e-05	2.70639584875691e-05	4.0570232758103e-05	3.84662010826121e-05	3.14059068998986e-05	4.55334276912447e-05	7.11207794901901e-05	1	0.872720645499929	0.794009846285365	1	1.27167529887704	0.784335688903958	1	1.25290641164119	1.43977576466066	0.91811614827903	0.942877030468223	1.13017702255857	DIP2g5-CC2	DIP2g5	CC2	single	0.997056733768606	0.115948410025056	NA	NA	NA	NA	NA	NA	NA	NA	NA	NA	NA	NA	NA
PWP2g2_BC1-CC5	284.505391713169	371.968545502024	443.579918239616	334.706831104302	395.814663673522	403.897485813356	258.946207146144	424.753407365091	725.146960392395	6.09166882171459e-05	7.92628087645548e-05	9.17472383508225e-05	6.40712136428002e-05	7.97612182632353e-05	8.02014013690196e-05	5.40277820046729e-05	9.59431252121834e-05	0.000152990776682582	1	1.11544010681924	0.861790044686417	1	1.05606070465118	0.690769262253864	1	1.53460407836503	1.80035355452834	0.962145958965012	0.889373494762632	1.21489666417071	PWP2g2_BC1-CC5	PWP2g2_BC1	CC5	single	1.02213870596612	0.170852804264149	NA	NA	NA	NA	NA	NA	NA	NA	NA	NA	NA	NA	NA
PWP2g2_BC1-CC16	202.821112762468	235.444005966376	334.460443043937	255.227095086947	262.706824570276	266.495057738492	158.281199526734	300.659469775828	481.289870622585	4.34269115801575e-05	5.01707831087885e-05	6.91776627504984e-05	4.88568150306177e-05	5.29384540211841e-05	5.29175789383884e-05	3.30245506884069e-05	6.79128375540884e-05	0.000101542053042826	1	0.99038719818992	0.911489556696316	1	0.919191833526328	0.597707647027555	1	1.77711112284002	1.95487373842049	0.970517634996993	0.833952230815706	1.25157243715588	PWP2g2_BC1-CC16	PWP2g2_BC1	CC16	single	1.01868076765619	0.212935259401919	NA	NA	NA	NA	NA	NA	NA	NA	NA	NA	NA	NA	NA
PWP2g2_BC1-CC14	244.108273830848	294.923275692322	389.848824542687	259.550927082567	387.77988818311	417.109497418521	215.917713541358	368.829191182964	623.140872987707	5.22670854096546e-05	6.28452257162412e-05	8.06338419648311e-05	4.96845040342538e-05	7.81421183652198e-05	8.28248934254361e-05	4.50501101627494e-05	8.33109862286738e-05	0.000131469634912989	1	1.03075889173381	0.882742074273841	1	1.3342102610707	0.919928184065039	1	1.59810770121904	1.85540742214453	0.963607476217986	0.995986100887109	1.227317245581	PWP2g2_BC1-CC14	PWP2g2_BC1	CC14	single	1.06230360756203	0.1438200938084	NA	NA	NA	NA	NA	NA	NA	NA	NA	NA	NA	NA	NA
PWP2g2_BC1-CC15	166.916270152224	233.34508304888	348.246227660069	233.309664586189	303.013225624579	309.521129427268	173.501447390754	286.028358654	496.339330785676	3.57391693914996e-05	4.97235234470972e-05	7.20290264282069e-05	4.46612736146203e-05	6.10606585450406e-05	6.14612103449931e-05	3.62001764012418e-05	6.46079681827915e-05	0.000104717173018175	1	1.19269808819509	1.1532085314124	1	1.15981957683254	0.759423448424568	1	1.54232189023016	1.83914898780506	1.05759093419551	0.925878388952692	1.22189109534835	PWP2g2_BC1-CC15	PWP2g2_BC1	CC15	single	1.06845347283218	0.148305012208438	NA	NA	NA	NA	NA	NA	NA	NA	NA	NA	NA	NA	NA
PWP2g2_BC1-CC2	208.067769832233	245.649269307168	354.089020898273	225.83844905982	276.029516976551	257.999382117683	167.562285087459	305.468895763238	571.72222013542	4.45502961704339e-05	5.23454235356596e-05	7.32375124795762e-05	4.32310971088644e-05	5.5623130144622e-05	5.12306036184172e-05	3.49610010151675e-05	6.89991887209247e-05	0.000120621379227567	1	1.00725911248767	0.940649320839318	1	1.09148864642126	0.653954019764252	1	1.70553152552274	2.1935630452935	0.981568121311927	0.874886748015853	1.28419078472187	PWP2g2_BC1-CC2	PWP2g2_BC1	CC2	single	1.04688188468322	0.212324902873524	NA	NA	NA	NA	NA	NA	NA	NA	NA	NA	NA	NA	NA
PWP2g2_BC2-CC8	317.62593019684	348.705546339328	692.976037762707	303.969866125913	421.92505830452	648.438555670308	343.864436115351	329.285834849654	435.646722832896	6.80082709258063e-05	7.4305694308992e-05	0.000143330739498625	5.8187393932984e-05	8.50227638203752e-05	0.000128759605328402	7.17455296926391e-05	7.43789491403034e-05	9.19123076091508e-05	1	0.936641606862468	1.20593073817865	1	1.23955661294722	1.22113794922056	1	0.895890265882373	0.814495170579065	1.05312269371372	1.07827005497891	0.928006239641335	PWP2g2_BC2-CC8	PWP2g2_BC2	CC8	single	1.01979966277799	0.0804836743880965	NA	NA	NA	NA	NA	NA	NA	NA	NA	NA	NA	NA	NA
PWP2g2_BC2-CC17	305.612132850753	288.320183047105	511.141939161345	325.282698817559	390.688215947791	648.015220766754	304.970112624236	354.364860521981	383.161605421288	6.54359444653875e-05	6.14381721470043e-05	0.000105721335423496	6.22672002883378e-05	7.87281799412786e-05	0.000128675544264132	6.36304309856279e-05	8.0043789159377e-05	8.08390503031649e-05	1	0.804887149822332	0.924466167432793	1	1.07258304444389	1.14038283757125	1	1.08708223982305	0.807729655076922	0.959167660762908	1.04606779750746	0.940094886542525	PWP2g2_BC2-CC17	PWP2g2_BC2	CC17	single	0.981776781604296	0.0564884388482334	NA	NA	NA	NA	NA	NA	NA	NA	NA	NA	NA	NA	NA
PWP2g2_BC2-CC19	203.868444295702	213.137736594551	491.29991678368	233.07278072665	245.943431872479	557.093922421722	236.110181995156	303.065824455743	329.06562481851	4.3651160295044e-05	4.54175382851345e-05	0.000101617338191902	4.46159281511801e-05	4.95604371195564e-05	0.00011062141964665	4.92631638922537e-05	6.84563839609134e-05	6.94259347005753e-05	1	0.891950762857078	1.3320385054466	1	0.942334846110818	1.36824318406246	1	1.20085696199614	0.896002300649388	1.08026726052938	1.09275553161738	0.979821446196357	PWP2g2_BC2-CC19	PWP2g2_BC2	CC19	single	1.05094807944771	0.0619131463983697	NA	NA	NA	NA	NA	NA	NA	NA	NA	NA	NA	NA	NA
PWP2g2_BC2-CC20	206.102191725607	248.512857940582	543.894847553027	236.31711344744	271.603090010695	481.965193795846	227.841421689826	233.679944544704	428.735093605197	4.4129437683476e-05	5.29556258793128e-05	0.000112495737891534	4.52369741399824e-05	5.47311540766481e-05	9.5703205172662e-05	4.75379299753378e-05	5.27835299029344e-05	9.04540990232449e-05	1	1.02871907858732	1.45865448608236	1	1.02636329691724	1.16747323539717	1	0.959528303503987	1.20975569578755	1.11926003367537	1.05000902470509	1.05593670693065	PWP2g2_BC2-CC20	PWP2g2_BC2	CC20	single	1.07506858843704	0.0383855080509743	NA	NA	NA	NA	NA	NA	NA	NA	NA	NA	NA	NA	NA
PWP2g2_BC2-CC23	204.389692105718	267.339561118547	414.298910489995	260.575387816003	239.682840525438	440.869912875679	172.475325538614	241.021741436288	443.880978139688	4.37627669332714e-05	5.69674096489541e-05	8.56909416460073e-05	4.98806113031257e-05	4.82988557818316e-05	8.75429683917526e-05	3.59860814031004e-05	5.44418919695775e-05	9.36495625155316e-05	1	1.11592442132044	1.1204046414711	1	0.821419729589166	0.968508639340485	1	1.30736928466932	1.65455376746609	1.04359049575915	0.975148133772006	1.17653937439143	PWP2g2_BC2-CC23	PWP2g2_BC2	CC23	single	1.0650926679742	0.102402956534624	NA	NA	NA	NA	NA	NA	NA	NA	NA	NA	NA	NA	NA
PWP2g2_BC2-CC25	253.928091046577	316.655482945119	711.025908392219	280.533508428875	312.240365638945	651.672808785957	294.440675124075	358.586597813367	484.983264973513	5.43696492313026e-05	6.74761435944861e-05	0.000147064059504227	5.37010920667752e-05	6.2920033641963e-05	0.00012940182678649	6.1433518506545e-05	8.09973934449154e-05	0.000102321281669859	1	1.06391468929033	1.54772848500988	1	0.993953079154613	1.32975394556729	1	1.13937131047735	1.05893736266212	1.14020025820365	1.08795006371343	1.0276643942232	PWP2g2_BC2-CC25	PWP2g2_BC2	CC25	single	1.08527157204676	0.0563157252342801	NA	NA	NA	NA	NA	NA	NA	NA	NA	NA	NA	NA	NA
PWP2g2_BC2-CC27	189.229820334545	211.178104200404	347.609583217127	276.93333834004	179.025267801524	373.403586601412	251.102973890149	248.278927259753	307.224121815095	4.05168207790152e-05	4.49999600528233e-05	7.18973469561444e-05	5.30119299539163e-05	3.60756555283393e-05	7.41462672424019e-05	5.23913320978104e-05	5.60811421229032e-05	6.48178363551046e-05	1	0.952115971510787	1.01536516933501	1	0.577298821356978	0.771844252482679	1	0.925032592287563	0.786583403994224	1.00100740121374	0.877978550622945	0.919617749090485	PWP2g2_BC2-CC27	PWP2g2_BC2	CC27	single	0.932867900309056	0.0625755495374124	NA	NA	NA	NA	NA	NA	NA	NA	NA	NA	NA	NA	NA
PWP2g2_BC2-CC28	261.976431112581	280.581753248396	664.686810490037	323.345847187159	287.752801959326	654.649893825164	372.360613311474	265.213615591387	524.241820446447	5.60929143670321e-05	5.97891894878787e-05	0.000137479576335859	6.18964387051448e-05	5.79855072319056e-05	0.000129992982712253	7.76911091490309e-05	5.9906342568287e-05	0.000110604012235247	1	0.913750744448534	1.40240979735447	1	0.794719470718322	1.15895945971023	1	0.666348017586288	0.905126436804286	1.09806983211741	1.02833143229706	0.938277696539329	PWP2g2_BC2-CC28	PWP2g2_BC2	CC28	single	1.02155965365127	0.0801110128987981	NA	NA	NA	NA	NA	NA	NA	NA	NA	NA	NA	NA	NA
PWP2g2_BC2-CC30	184.126864194797	222.145274762101	489.732153846586	153.566935192034	220.873470438591	487.786068780528	220.715948479163	203.674966203961	338.380936370868	3.94242046205692e-05	4.73369553537211e-05	0.00010129307211503	2.93965315278932e-05	4.45085508472766e-05	9.68590487898245e-05	4.60512369762448e-05	4.60060177181756e-05	7.1391269766814e-05	1	1.02932012380913	1.47014969996328	1	1.28442105993631	1.81826888166313	1	0.863322318064962	0.985629052113597	1.12173950121169	1.20446594102614	0.984358889078019	PWP2g2_BC2-CC30	PWP2g2_BC2	CC30	single	1.10352144377195	0.11117869306653	NA	NA	NA	NA	NA	NA	NA	NA	NA	NA	NA	NA	NA
PWP2g2_BC2-CC32	168.197386068774	247.687247078289	420.85227202842	230.238376985531	263.371784962916	429.815360747674	288.171399713735	213.535809555694	409.722859984486	3.60134746986454e-05	5.27796963909644e-05	8.70463971081282e-05	4.40733527664829e-05	5.30724512069416e-05	8.53478802733221e-05	6.01254667342094e-05	4.82333809646812e-05	8.64429170877524e-05	1	1.25636244089901	1.38302659484209	1	1.02153467222531	1.06863808422982	1	0.693248391557284	0.914072500085109	1.11791119174522	1.02221035531442	0.944331484543029	PWP2g2_BC2-CC32	PWP2g2_BC2	CC32	single	1.02815101053422	0.0869422062431711	NA	NA	NA	NA	NA	NA	NA	NA	NA	NA	NA	NA	NA
PWP2g2_BC2-CC34	189.901310123241	207.225996468538	443.507136364128	289.123442026655	287.134942606186	626.397168284302	239.390398339261	273.229461196189	425.553054125235	4.06605963814835e-05	4.41578050825823e-05	9.17321846123564e-05	5.53454190406377e-05	5.78610014486575e-05	0.000124382875542835	4.99475640057777e-05	6.17169584814443e-05	8.9782755532802e-05	1	0.930993859135614	1.29090044033328	1	0.886878896701025	1.24020338011561	1	1.06779978499166	1.14284756716705	1.07378604362205	1.05767414973583	1.04639844204247	PWP2g2_BC2-CC34	PWP2g2_BC2	CC34	single	1.05928621180012	0.0137647825316931	NA	NA	NA	NA	NA	NA	NA	NA	NA	NA	NA	NA	NA
PWP2g2_BC2-CC35	237.865522072716	234.030631301689	392.780138461904	229.082687928797	246.189901423465	355.38807665935	261.161153835221	247.240126108565	265.171443609241	5.09304226484421e-05	4.98696069821658e-05	8.12401362215566e-05	4.38521251320951e-05	4.96101035757432e-05	7.05689507339286e-05	5.44899191341885e-05	5.58464981455016e-05	5.59456045845751e-05	1	0.839405379059976	0.912721161017903	1	0.959708947824458	0.888049171107234	1	0.88568524268442	0.652768964621065	0.958387181342196	0.960048147653055	0.858471752627867	PWP2g2_BC2-CC35	PWP2g2_BC2	CC35	single	0.925635693874373	0.0581716078090896	NA	NA	NA	NA	NA	NA	NA	NA	NA	NA	NA	NA	NA
PWP2g2_BC2-CC36	313.292820870174	382.756128880834	608.318783217343	349.803803155577	357.184364114515	735.29431710237	325.360613311474	372.130630244902	541.025180233367	6.70804900205874e-05	8.15615358174896e-05	0.000125820773443975	6.69611496457949e-05	7.19767675152418e-05	0.00014600644153932	6.788480311271e-05	8.4056713928105e-05	0.000114144948610068	1	1.04232283209919	1.0732499598753	1	0.9118627859212	1.20327006639991	1	1.07003866581015	1.06903967685776	1.02507475183215	1.05040328743467	1.02584650007956	PWP2g2_BC2-CC36	PWP2g2_BC2	CC36	single	1.03377484644879	0.0144058212558315	NA	NA	NA	NA	NA	NA	NA	NA	NA	NA	NA	NA	NA
PWP2g2_BC2-CC11	199.239641230574	208.206099249799	373.028865035305	191.914978513924	263.503285230185	339.254822876377	202.661938865592	208.449876293466	371.795298103888	4.26600671159691e-05	4.43666552669866e-05	7.71549089236348e-05	3.67373009658929e-05	5.30989500269246e-05	6.73653913965121e-05	4.22843615836202e-05	4.70845724481687e-05	7.84409982123709e-05	1	0.891555199880493	1.03487235447686	1	1.22613627797601	1.01191396404871	1	0.962273396560649	1.17943231772959	1.00192453280532	1.01914188116664	1.04827851071899	PWP2g2_BC2-CC11	PWP2g2_BC2	CC11	single	1.02311497489698	0.0234310034451745	NA	NA	NA	NA	NA	NA	NA	NA	NA	NA	NA	NA	NA
PWP2g2_BC2-CC22	263.99252801635	251.405766152989	438.555120979446	296.938689941295	296.209317698575	526.241575512862	234.350109880455	318.870395329852	454.125534013458	5.65245896536159e-05	5.35720759345291e-05	9.07079413652354e-05	5.68414519036608e-05	5.96895926525031e-05	0.000104495109024461	4.88959339815568e-05	7.20263139391234e-05	9.58109486144928e-05	1	0.812482732984725	0.918232476944703	1	0.890827278622511	1.01448305803049	1	1.27296970892884	1.24581077819014	0.957781401794475	0.995689561044533	1.08649355537294	PWP2g2_BC2-CC22	PWP2g2_BC2	CC22	single	1.01332150607065	0.0661427904896237	NA	NA	NA	NA	NA	NA	NA	NA	NA	NA	NA	NA	NA
PWP2g2_BC2-CC26	300.986683570379	327.54030683214	650.228034266275	310.167434569776	300.286659025821	644.406918503097	344.424611251054	319.590253960001	535.39993860165	6.44455693797695e-05	6.97955916355252e-05	0.000134489015370594	5.93737627038946e-05	6.05112239395248e-05	0.000127959048350508	7.18624073269933e-05	7.21889153108601e-05	0.000112958140785902	1	0.928427531404814	1.1940939715189	1	0.864572504551755	1.18929728358848	1	0.868097250546858	0.999368057134365	1.04939441159955	1.04273935567842	0.989071738597288	PWP2g2_BC2-CC26	PWP2g2_BC2	CC26	single	1.02706850195842	0.033073977108441	NA	NA	NA	NA	NA	NA	NA	NA	NA	NA	NA	NA	NA
PWP2g2_BC2-CC7	257.838741149381	346.070452749706	565.397960839653	227.901036866151	241.470789866171	539.66655571188	287.164191608727	237.43718095609	404.203058302117	5.52069755526225e-05	7.3744181993511e-05	0.00011694330456187	4.36259277239447e-05	4.86591481880964e-05	0.000107160889979112	5.99153179912313e-05	5.36322129204659e-05	8.52783548780971e-05	1	1.14510916238801	1.21206570507487	1	0.946193328177418	1.35551907724878	1	0.773548367969049	0.904920933934772	1.06994362356009	1.09016716153144	0.94952549197151	PWP2g2_BC2-CC7	PWP2g2_BC2	CC7	single	1.03654542568768	0.0760368300233153	NA	NA	NA	NA	NA	NA	NA	NA	NA	NA	NA	NA	NA
TIF6g8-CC5	360.272471188444	420.750272664368	553.582031625271	403.069426069277	462.635251576905	527.197707512767	429.145356474969	367.880771635521	524.347086025343	7.71395075096963e-05	8.96577111239871e-05	0.000114499373199353	7.71575149074796e-05	9.32263371316849e-05	0.000104684966919049	8.95389510565865e-05	8.30967576108072e-05	0.000110626221061255	1	0.996377400034176	0.849319321690959	1	1.02499192640026	0.748721124545783	1	0.801995076020037	0.785517319387942	0.949059828563941	0.912099287256657	0.908368120702804	TIF6g8-CC5	TIF6g8	CC5	single	0.923175745507801	0.022493770642247	NA	NA	NA	NA	NA	NA	NA	NA	NA	NA	NA	NA	NA
TIF6g8-CC16	352.734018197744	316.55200424641	353.304783862328	383.722996603215	370.767372767061	376.391234523325	297.711802131008	232.76835997813	405.255650350608	7.55254165158178e-05	6.7454093309842e-05	7.30753058978491e-05	7.34541270457628e-05	7.47139003636114e-05	7.47395206261215e-05	6.21160221770484e-05	5.25776215554185e-05	8.55004296902722e-05	1	0.765646431183506	0.553633383575996	1	0.862869785765241	0.561497858224777	1	0.731470685206929	0.875133584731955	0.796322437986011	0.809768088650711	0.934898594688669	TIF6g8-CC16	TIF6g8	CC16	single	0.84699637377513	0.0764218339978743	NA	NA	NA	NA	NA	NA	NA	NA	NA	NA	NA	NA	NA
TIF6g8-CC14	419.691931590809	464.694992263555	591.909301236581	424.873574966514	520.469247801038	687.50377171965	471.097176039858	485.955010266883	551.342246801241	8.98620669015097e-05	9.90218951334208e-05	0.000122426740953782	8.1331371406569e-05	0.000104880554166133	0.000136516734753537	9.82919804487953e-05	0.000109767318140543	0.000116321632942373	1	0.944643439704531	0.779551195460049	1	1.09394864046393	0.926278949775668	1	0.965060619352347	0.752405730576119	0.918423546639611	0.983056351609428	0.909050990042174	TIF6g8-CC14	TIF6g8	CC14	single	0.936843629430404	0.0402948256317084	NA	NA	NA	NA	NA	NA	NA	NA	NA	NA	NA	NA	NA
TIF6g8-CC15	273.335009386252	331.431206333523	321.827035694336	288.082951451613	329.112631027967	324.985252072953	327.08422387268	203.129727433731	308.294969046441	5.85249490188915e-05	7.0624703738765e-05	6.65646494295014e-05	5.51462432613241e-05	6.63199896461171e-05	6.45319011779126e-05	6.82444255095317e-05	4.5882859408682e-05	6.50437626274058e-05	1	1.03449567066962	0.650799726647609	1	1.02020764209364	0.645762060030002	1	0.581009079287924	0.60596587008036	0.86931793755029	0.865852068908037	0.803404536157808	TIF6g8-CC15	TIF6g8	CC15	single	0.846191514205378	0.0370951099094446	NA	NA	NA	NA	NA	NA	NA	NA	NA	NA	NA	NA	NA
TIF6g8-CC2	330.094601798759	334.58152609881	423.635708844648	325.490996994948	374.004170295585	425.232047188825	267.187095612512	255.581671655146	421.80439270304	7.06779924937611e-05	7.12960056435164e-05	8.76221054089601e-05	6.2307073741117e-05	7.53661523841667e-05	8.44377776278622e-05	5.57472006070643e-05	5.77306830277451e-05	8.89918667146354e-05	1	0.864756980116639	0.709372315946914	1	1.02612210632338	0.747848173170149	1	0.894918030145623	1.01493199347645	0.882454303994556	0.911820997595404	0.99617442154001	TIF6g8-CC2	TIF6g8	CC2	single	0.93014990770999	0.0590341256658331	NA	NA	NA	NA	NA	NA	NA	NA	NA	NA	NA	NA	NA
RPF1g3-CC8	176.280275638555	223.139951466247	239.7550965447	214.757454872544	182.663124586691	253.68736887096	108.104957033057	161.603686088334	260.910158789638	3.77441373790643e-05	4.75489110965835e-05	4.95894135059303e-05	4.1109919170532e-05	3.68087256131087e-05	5.03743727250444e-05	2.25555381427548e-05	3.65029742440572e-05	5.50465629973856e-05	1	1.07995125628485	0.751768673400194	1	0.759563721460027	0.676202895671427	1	1.39853933202275	1.55162477134022	0.917322281416349	0.857757909595903	1.1617290824685	RPF1g3-CC8	RPF1g3	CC8	single	0.978936424493584	0.161080245389501	NA	NA	NA	NA	NA	NA	NA	NA	NA	NA	NA	NA	NA
RPF1g3-CC17	218.584469871212	196.409736871472	298.807651404364	183.252379672282	210.382225612041	300.770388522559	192.69075224867	188.372874887492	269.145165681848	4.68020726077452e-05	4.18529674118784e-05	6.18034669451302e-05	3.50790640567342e-05	4.23944440562415e-05	5.97235870414919e-05	4.0203925253603e-05	4.25495876160803e-05	5.67839764725022e-05	1	0.766609597000416	0.755600973652294	1	1.02522928239446	0.93953266569593	1	0.914590159872113	0.897980767238869	0.892898948025948	0.982541306799044	0.959844725114053	RPF1g3-CC17	RPF1g3	CC17	single	0.945094993313015	0.0466058372175961	NA	NA	NA	NA	NA	NA	NA	NA	NA	NA	NA	NA	NA
RPF1g3-CC19	146.178510342802	166.427359196321	252.75416004629	171.959542655809	161.594852712838	237.712779465732	132.217094625271	173.574946904288	199.64104392447	3.12989173420545e-05	3.54640200218115e-05	5.22780568109538e-05	3.29173341310897e-05	3.25632259245333e-05	4.72023191679048e-05	2.75864104920979e-05	3.92070377206463e-05	4.2120066739573e-05	1	0.97134102300307	0.9557292505937	1	0.83919487207942	0.791320978085444	1	1.22819821600134	0.970741387860925	0.983746967324076	0.914091743581696	1.00638330080919	RPF1g3-CC19	RPF1g3	CC19	single	0.968074003904988	0.0481005636206176	NA	NA	NA	NA	NA	NA	NA	NA	NA	NA	NA	NA	NA
RPF1g3-CC20	209.924727382495	241.930602659274	337.093799476329	238.788816410572	243.337863839722	358.201208050775	206.131802267091	217.453491503845	315.349936088415	4.49478974371117e-05	5.15530125457106e-05	6.97223293828927e-05	4.57101195732257e-05	4.90353851201392e-05	7.11275505959039e-05	4.30083305712654e-05	4.91183053541632e-05	6.65322124812637e-05	1	0.98323595182185	0.887579501700904	1	0.910033307873378	0.858696106502383	1	0.986939237738783	0.983533304603364	0.961721576971585	0.945588599508433	0.993851739413906	RPF1g3-CC20	RPF1g3	CC20	single	0.967053971964641	0.0245694626651722	NA	NA	NA	NA	NA	NA	NA	NA	NA	NA	NA	NA	NA
RPF1g3-CC23	157.461905557684	203.952901239785	242.314431346186	174.515703163541	192.91768055426	284.619665828289	148.407481507623	165.459582109706	295.00061284407	3.37148542218334e-05	4.34603409439556e-05	5.01187699767627e-05	3.34066468393361e-05	3.88751368701624e-05	5.65165589249528e-05	3.09644506753911e-05	3.73739424537734e-05	6.22389327212099e-05	1	1.1050576243873	0.850597054647454	1	0.987186255428764	0.933591359008484	1	1.0430500753062	1.27793406468577	0.957380913314872	0.977704436473912	1.07927726893543	RPF1g3-CC23	RPF1g3	CC23	single	1.00478753957474	0.0653054456655095	NA	NA	NA	NA	NA	NA	NA	NA	NA	NA	NA	NA	NA
RPF1g3-CC25	189.136965275101	223.981322759979	328.991199981633	269.419626278745	238.834335583318	417.84465040139	161.428564370713	232.856901032324	355.507982979826	4.04969391779268e-05	4.77281989765976e-05	6.80464394326638e-05	5.15736185542314e-05	4.81278722531828e-05	8.29708718024194e-05	3.36812320260241e-05	5.25976211723767e-05	7.50047168418252e-05	1	1.01033623586029	0.961452786510154	1	0.791642520524133	0.887793676607422	1	1.34951513518184	1.41582734721808	0.988585588153774	0.945352066299294	1.1306093340399	RPF1g3-CC25	RPF1g3	CC25	single	1.02151566283099	0.0969193281877459	NA	NA	NA	NA	NA	NA	NA	NA	NA	NA	NA	NA	NA
RPF1g3-CC27	158.68180206464	143.470164208848	197.803417818212	157.775691273926	148.792304164026	191.546564532367	128.223085637411	162.782538245192	180.298217436879	3.39760515746285e-05	3.05720694037645e-05	4.09123961093557e-05	3.02021921390127e-05	2.99833647853568e-05	3.80351535785895e-05	2.67530812485497e-05	3.67692528851012e-05	3.80391366533853e-05	1	0.771374027932745	0.689011967211484	1	0.842174247773904	0.694961436044592	1	1.18771057430742	0.903996050302269	0.864749930995968	0.874079656239048	0.981741620684467	RPF1g3-CC27	RPF1g3	CC27	single	0.906857069306494	0.0650194814620052	NA	NA	NA	NA	NA	NA	NA	NA	NA	NA	NA	NA	NA
RPF1g3-CC28	160.471767481234	186.521248295776	308.602602050271	168.80371743108	177.416995413484	259.630515735751	192.379355576491	170.018623935104	246.641166493284	3.43593088638685e-05	3.97458285464455e-05	6.3829392003034e-05	3.23132306787465e-05	3.57515700996221e-05	5.15544957112976e-05	4.01389539543249e-05	3.84037369489257e-05	5.20361053479241e-05	1	0.991654113824529	1.06297009141058	1	0.938587559073041	0.880440800437213	1	0.826812553661559	0.824230011656426	1.01830819827567	0.955690460144345	0.92560404647952	RPF1g3-CC28	RPF1g3	CC28	single	0.966534234966511	0.047293821259824	NA	NA	NA	NA	NA	NA	NA	NA	NA	NA	NA	NA	NA
RPF1g3-CC30	157.932333028996	153.475559176083	282.669016064178	187.734395722226	178.095537853615	338.741496179063	145.012301815558	212.361673015918	233.803462843321	3.38155794960581e-05	3.27041198620402e-05	5.84654546449132e-05	3.59370334233556e-05	3.58883042245429e-05	6.72634607781478e-05	3.02560640560573e-05	4.79681674852869e-05	4.93276195381431e-05	1	0.829084343653056	0.989298279391437	1	0.847170392054897	1.032882650964	1	1.37006232084154	1.03654322341368	0.982441363479521	0.997453092462068	1.03502280195445	RPF1g3-CC30	RPF1g3	CC30	single	1.00497241929868	0.027085182758845	NA	NA	NA	NA	NA	NA	NA	NA	NA	NA	NA	NA	NA
RPF1g3-CC32	115.202587840453	121.130598954924	174.14118425143	124.303753495555	146.44196813901	212.338003750147	134.266532060688	175.194430789031	172.434271357404	2.46665276992724e-05	2.5811729557783e-05	3.60182507846984e-05	2.37948306000776e-05	2.95097449781891e-05	4.21636827730378e-05	2.80140149749489e-05	3.95728460754206e-05	3.63800092154962e-05	1	0.897061401541015	0.835524821241396	1	1.05206577802519	0.977844770921586	1	1.22073544650543	0.82565219200464	0.936013296671301	0.996900683022274	0.955700780483772	RPF1g3-CC32	RPF1g3	CC32	single	0.962871586725782	0.0310706260120954	NA	NA	NA	NA	NA	NA	NA	NA	NA	NA	NA	NA	NA
RPF1g3-CC34	158.969577413996	191.872686181966	277.114214119444	129.244149413523	192.16106916436	279.3568021078	179.889325405045	174.027270173822	267.831697168465	3.40376684077148e-05	4.088616689741e-05	5.73165348740686e-05	2.47405452760996e-05	3.87226709517697e-05	5.5471518882806e-05	3.75329739912593e-05	3.93092083150025e-05	5.65068622060343e-05	1	1.0297449635605	0.963529199881727	1	1.32774933783314	1.23729935998673	1	0.905067448485807	0.957189451548212	0.990698515990345	1.08756354446002	0.978858861026666	RPF1g3-CC34	RPF1g3	CC34	single	1.01904030715901	0.0596374034903642	NA	NA	NA	NA	NA	NA	NA	NA	NA	NA	NA	NA	NA
RPF1g3-CC35	146.794504454617	182.861532261273	211.437445483997	161.371732094247	176.035795326646	175.124449375963	136.251897492132	164.670055530183	224.240870275156	3.14308105235056e-05	3.89659793476809e-05	4.37323713483132e-05	3.08905638071584e-05	3.54732423576203e-05	3.47742354118552e-05	2.84282511667503e-05	3.7195604514244e-05	4.73101133717917e-05	1	1.06277932697239	0.796145057767184	1	0.974170795866274	0.621220462605499	1	1.13068362759012	1.05806789046571	0.933898031664797	0.85032928977905	1.02682883925914	RPF1g3-CC35	RPF1g3	CC35	single	0.93701872023433	0.0882911477132909	NA	NA	NA	NA	NA	NA	NA	NA	NA	NA	NA	NA	NA
RPF1g3-CC36	190.33611573213	211.032761572256	294.285438582079	202.004029330482	214.650792052708	329.753682299598	174.379355576491	225.153755228298	283.499361493758	4.07536945036395e-05	4.49689889799206e-05	6.08681213160361e-05	3.86685962674797e-05	4.32546094083417e-05	6.54787622006725e-05	3.63833473872232e-05	5.08576377617949e-05	5.9812410274017e-05	1	0.945930481988334	0.854609406649912	1	0.948929707035596	0.934449964921315	1	1.20796167911409	1.04519744762489	0.947044000760554	0.97499085585261	1.02804819974134	RPF1g3-CC36	RPF1g3	CC36	single	0.983361018784836	0.0411456532790987	NA	NA	NA	NA	NA	NA	NA	NA	NA	NA	NA	NA	NA
RPF1g3-CC11	139.913710836496	139.595340413913	288.41358411784	131.582194394173	148.509829802781	247.900396354647	158.956873368	149.60409414673	222.077327707241	2.99575338414798e-05	2.9746382874169e-05	5.96536244262089e-05	2.5188105246619e-05	2.99264429447866e-05	4.92252610771776e-05	3.31655265281556e-05	3.37925113444415e-05	4.68536513359141e-05	1	0.85121876203618	1.1393982126127	1	1.00790512913328	1.07846617074628	1	0.880507780363185	0.898185903770827	1.02826165635401	1.024031229049	0.95703418478626	RPF1g3-CC11	RPF1g3	CC11	single	1.00310902339642	0.0399580053745214	NA	NA	NA	NA	NA	NA	NA	NA	NA	NA	NA	NA	NA
RPF1g3-CC22	155.783540876467	173.053258743397	188.882643539263	172.890004560105	163.276340821118	238.334522001422	116.326351032012	165.468309960103	149.671903519051	3.33554922519786e-05	3.68759335156909e-05	3.90672801102079e-05	3.30954476857487e-05	3.29020651650172e-05	4.73257777790737e-05	2.42708893257108e-05	3.73759138970366e-05	3.15776277329348e-05	1	0.947738998107299	0.670178635587187	1	0.843363794493448	0.789120812545385	1	1.33077844158018	0.827186619362383	0.871774850913228	0.913604000589492	0.962825291683595	RPF1g3-CC22	RPF1g3	CC22	single	0.916068047728772	0.0455752052913418	NA	NA	NA	NA	NA	NA	NA	NA	NA	NA	NA	NA	NA
RPF1g3-CC26	176.015529100098	172.944631426259	323.255808590161	195.785553158648	245.397606366692	316.619841458455	224.411048616684	178.041517348327	309.20750797995	3.76874513449521e-05	3.68527861115111e-05	6.68601676935893e-05	3.74782252373346e-05	4.94504469870618e-05	6.28707924117639e-05	4.6822200439721e-05	4.02159448181545e-05	6.52362891741834e-05	1	0.838275243170845	1.0151154775208	1	1.1193122571476	0.925729098366584	1	0.742242952203501	0.885823340583431	0.991269584336869	0.984611177291975	0.93977415426884	RPF1g3-CC26	RPF1g3	CC26	single	0.971884971965895	0.0280073571758205	NA	NA	NA	NA	NA	NA	NA	NA	NA	NA	NA	NA	NA
RPF1g3-CC7	104.627116593513	156.793189835719	279.067278250242	181.684581395966	178.341872131863	289.884446053306	146.272523072829	219.594958237938	271.65141216854	2.24021675027222e-05	3.3411074059394e-05	5.7720494189977e-05	3.47789484660865e-05	3.59379434217133e-05	5.7561979524925e-05	3.05190026799355e-05	4.96020189805738e-05	5.73127418366285e-05	1	1.27853752601398	1.47429623830566	1	0.876590638784001	0.913341668390747	1	1.40452231249079	1.1939620917388	1.13906359943543	0.961886767895	1.08076798705319	RPF1g3-CC7	RPF1g3	CC7	single	1.06057278479454	0.0902983502306524	NA	NA	NA	NA	NA	NA	NA	NA	NA	NA	NA	NA	NA
MAK16g1-CC8	168.864391048615	162.812821882838	142.937149162656	165.816801374025	172.142176125451	159.533291079041	132.494316001419	166.949682457249	161.396659158737	3.61562900391617e-05	3.46937979605232e-05	2.95642073821954e-05	3.17414606428818e-05	3.46886331972165e-05	3.16783192739737e-05	2.76442512932536e-05	3.7710525708302e-05	3.40513048904012e-05	1	0.822585530729389	0.467872086031981	1	0.927086666938852	0.550743298949229	1	1.17884683181194	0.783138576071414	0.749552760926706	0.809215052238194	0.936652236741476	MAK16g1-CC8	MAK16g1	CC8	single	0.831806683302125	0.0955737401598213	NA	NA	NA	NA	NA	NA	NA	NA	NA	NA	NA	NA	NA
MAK16g1-CC17	204.307446973991	157.065382591056	198.426834718464	186.924842982125	210.838999302654	204.541604682007	132.963606689179	168.955258837412	203.82096192113	4.37451570700043e-05	3.34690756366085e-05	4.10413396809366e-05	3.57820648904606e-05	4.24864892212584e-05	4.06155618937069e-05	2.77421663592999e-05	3.8163544477376e-05	4.30019416362595e-05	1	0.655883673300933	0.536829415917042	1	1.00726907732683	0.626384589742354	1	1.18879770434921	0.98550171337935	0.775020645922844	0.855432412446569	1.00859087592946	MAK16g1-CC17	MAK16g1	CC17	single	0.879681311432957	0.118658206260143	NA	NA	NA	NA	NA	NA	NA	NA	NA	NA	NA	NA	NA
MAK16g1-CC19	227.108849606263	157.132956537223	187.694800630733	174.379752641442	219.131840240835	232.788925366942	178.644403591735	244.849879388458	247.946688366641	4.8627264669793e-05	3.34834749745022e-05	3.88215942665279e-05	3.33806225275002e-05	4.41575922823569e-05	4.6224595827874e-05	3.72732275169484e-05	5.53065901980226e-05	5.23115430402684e-05	1	0.590287742779189	0.456812818904034	1	1.12220192249878	0.764174758929619	1	1.28227008262915	0.892298618005844	0.716954545825066	0.92531159574032	0.983513402116218	MAK16g1-CC19	MAK16g1	CC19	single	0.875259847893868	0.140150950990978	NA	NA	NA	NA	NA	NA	NA	NA	NA	NA	NA	NA	NA
MAK16g1-CC20	148.766740191258	172.551612771906	186.543498377986	167.507347399242	195.725834298102	232.414048463562	184.385583392492	187.103143641401	237.717405772679	3.18530945046146e-05	3.67690377332743e-05	3.85834662588042e-05	3.20650732061429e-05	3.94410122260689e-05	4.61501570060244e-05	3.84710948815392e-05	4.22627812436836e-05	5.01533792825262e-05	1	0.989563611001354	0.693097556714045	1	1.04346015841509	0.794245832905401	1	0.949343002153108	0.82884885942449	0.885482895700538	0.931765232724819	0.937822469172009	MAK16g1-CC20	MAK16g1	CC20	single	0.918356865865789	0.0286303329384001	NA	NA	NA	NA	NA	NA	NA	NA	NA	NA	NA	NA	NA
MAK16g1-CC23	185.795705883163	189.623909526969	160.086242220507	218.468411519587	187.379684105567	239.717807623748	196.807163661997	198.816122081699	200.712178366678	3.97815275809597e-05	4.04069748901433e-05	3.31112163056904e-05	4.18202885865592e-05	3.77591667355905e-05	4.76004550159987e-05	4.10627931278688e-05	4.49085040033346e-05	4.23460536073332e-05	1	0.870738935532073	0.476253779839671	1	0.765941200727455	0.628113426043658	1	0.945104273503973	0.655653140538311	0.759377286071556	0.835506757365996	0.864766013038228	MAK16g1-CC23	MAK16g1	CC23	single	0.819883352158593	0.054403713435941	NA	NA	NA	NA	NA	NA	NA	NA	NA	NA	NA	NA	NA
MAK16g1-CC25	161.353090302666	233.592882565874	250.673882490692	208.192329445296	198.246689418175	271.559077194842	160.692472050012	201.550203686623	185.588896495425	3.45480127306336e-05	4.9776327067094e-05	5.18477854824257e-05	3.98531908496514e-05	3.99489935968854e-05	5.39231347321842e-05	3.35276501841565e-05	4.55260772333853e-05	3.91553588022131e-05	1	1.23513053631702	0.858720631728523	1	0.850359952299941	0.746665405625651	1	1.17342879237238	0.742502262588285	0.968772507575803	0.897075042774048	0.919773146429209	MAK16g1-CC25	MAK16g1	CC25	single	0.928540232259687	0.0366439348353716	NA	NA	NA	NA	NA	NA	NA	NA	NA	NA	NA	NA	NA
MAK16g1-CC27	142.390394812956	142.186142921189	145.141027616021	159.922481054664	188.350754496944	105.173674223679	137.616475564121	97.9691153355698	159.946350109155	3.04878274316924e-05	3.02984571991734e-05	3.00200435313149e-05	3.06131411066032e-05	3.79548486153792e-05	2.08842004621085e-05	2.87129632983328e-05	2.21292235367243e-05	3.37453201451776e-05	1	0.851936292731554	0.563416546063379	1	1.0517667209725	0.376464438086618	1	0.666020790032849	0.747214389659354	0.809858805537434	0.700767542056129	0.878764657443753	MAK16g1-CC27	MAK16g1	CC27	single	0.796463668345772	0.0897514097207748	NA	NA	NA	NA	NA	NA	NA	NA	NA	NA	NA	NA	NA
MAK16g1-CC28	201.451181504902	231.168048900682	149.996248129598	217.523528077495	184.874108705441	222.61590525769	179.675707554686	211.407427332515	183.689124039976	4.31335896336257e-05	4.9259619056661e-05	3.10242663452619e-05	4.16394143908157e-05	3.72542644045104e-05	4.420455238226e-05	3.74884037356115e-05	4.77526228622223e-05	3.87545467194844e-05	1	0.979013159101311	0.411557646286638	1	0.758981926801045	0.585836440014051	1	1.1007784232523	0.657257276929461	0.722977284354596	0.813198213491236	0.877092798226306	MAK16g1-CC28	MAK16g1	CC28	single	0.804422765357379	0.0774316102857732	NA	NA	NA	NA	NA	NA	NA	NA	NA	NA	NA	NA	NA
MAK16g1-CC30	137.018439016286	119.201546833981	159.422039060939	151.221147910611	147.637415640961	157.865953055809	148.466746013826	156.652210032644	146.068917079508	2.93376145854207e-05	2.54006676784705e-05	3.29738367646235e-05	2.89474894884083e-05	2.97506414327075e-05	3.13472381191857e-05	3.09768159069851e-05	3.53845368661366e-05	3.08174732761551e-05	1	0.742221304834857	0.643116188277512	1	0.871857451500302	0.597588698843347	1	0.987134582527942	0.632513709657692	0.840442575424895	0.829879238613434	0.856921138835741	MAK16g1-CC30	MAK16g1	CC30	single	0.84241431762469	0.0136283497674934	NA	NA	NA	NA	NA	NA	NA	NA	NA	NA	NA	NA	NA
MAK16g1-CC32	169.957434463094	168.803376265044	169.505028299428	158.152383021656	154.92862674787	184.557776168634	169.627281056388	171.570370990686	161.038529030035	3.6390326323981e-05	3.59703256995815e-05	3.50593378860983e-05	3.02743003101146e-05	3.12199045345444e-05	3.66473989122931e-05	3.53918517052756e-05	3.87542449365482e-05	3.39757469558911e-05	1	0.847366914026493	0.551267661622806	1	0.874817598330212	0.6680101152138	1	0.946271195247273	0.610345037547982	0.802688403957081	0.864694873051679	0.842645708320732	MAK16g1-CC32	MAK16g1	CC32	single	0.836676328443164	0.0314312849639794	NA	NA	NA	NA	NA	NA	NA	NA	NA	NA	NA	NA	NA
MAK16g1-CC34	169.993204699887	151.53294067183	189.176043476978	159.087660308643	191.625449925073	208.170623654604	163.203079325375	162.415440955048	170.585060505296	3.63979852451321e-05	3.2290167120963e-05	3.91279650801779e-05	3.04533356488082e-05	3.86147374996477e-05	4.13361714974308e-05	3.40514753603102e-05	3.66863330999681e-05	3.59898645690086e-05	1	0.76051192920284	0.615112672534256	1	1.07566805837254	0.749047534723405	1	0.931039266150637	0.671976319682752	0.828478731611262	0.915895850963148	0.87125704150687	MAK16g1-CC34	MAK16g1	CC34	single	0.871877208027093	0.0437118593041992	NA	NA	NA	NA	NA	NA	NA	NA	NA	NA	NA	NA	NA
MAK16g1-CC35	151.246660282045	177.561496660721	157.588403206794	177.569708184794	191.547788195745	164.851273787865	147.646270579414	186.938029236322	132.150641188386	3.23840809933566e-05	3.78365943141026e-05	3.25945792309945e-05	3.39912593718538e-05	3.85990877657897e-05	3.27343042223451e-05	3.08056279664505e-05	4.22254852696756e-05	2.78810094212794e-05	1	1.00159821987909	0.575915223771928	1	0.963318365972165	0.531434636933858	1	1.18452493992816	0.575424192472605	0.828944476837909	0.801052487382139	0.841406945926976	MAK16g1-CC35	MAK16g1	CC35	single	0.823801303382341	0.0206630045251725	NA	NA	NA	NA	NA	NA	NA	NA	NA	NA	NA	NA	NA
MAK16g1-CC36	206.948219577338	188.644833463738	176.963915148488	184.655165011237	230.041818923181	218.836013739848	194.675707554686	198.825338060256	202.829856188517	4.43105843905966e-05	4.01983434891706e-05	3.66020864223449e-05	3.53475920663079e-05	4.63560787731141e-05	4.34539842123608e-05	4.06180758748629e-05	4.49105857047861e-05	4.27928391451935e-05	1	0.777702977371877	0.472653764432636	1	1.11251765774361	0.678396761066477	1	0.955496275414287	0.669825141799392	0.748450124376966	0.887718147640846	0.872229663853364	MAK16g1-CC36	MAK16g1	CC36	single	0.836132645290392	0.0763291663639057	NA	NA	NA	NA	NA	NA	NA	NA	NA	NA	NA	NA	NA
MAK16g1-CC11	113.531056174486	128.36234147198	118.603754351558	119.485261902336	141.133891115303	162.443921647816	123.511796576787	110.584227488845	114.780119059655	2.43086287760651e-05	2.73527421812839e-05	2.4531243350644e-05	2.28724514443055e-05	2.84401062586009e-05	3.22562794214929e-05	2.57700952410166e-05	2.4978719888962e-05	2.42161941258825e-05	1	0.96461384952888	0.57743599972103	1	1.05482048478836	0.778243596751236	1	0.837633002849689	0.597447235313049	0.826907944839646	0.926272790705531	0.82676744760571	MAK16g1-CC11	MAK16g1	CC11	single	0.859982727716962	0.0574089215465637	NA	NA	NA	NA	NA	NA	NA	NA	NA	NA	NA	NA	NA
MAK16g1-CC22	152.767616258629	185.755131825486	178.342407622832	156.304242809593	157.819984535451	172.137758830337	125.791511680521	148.751044710551	196.969911822086	3.27097395000713e-05	3.95825767231119e-05	3.68872050050579e-05	2.99205202991773e-05	3.18025464645628e-05	3.41811721331068e-05	2.62457459640559e-05	3.35998248881391e-05	4.15565139740144e-05	1	1.0373852276158	0.645272892073634	1	0.901680773521091	0.630422649456734	1	1.10631224442294	1.00667637845044	0.866883829504968	0.849024012870417	1.00972972675838	MAK16g1-CC22	MAK16g1	CC22	single	0.908545856377923	0.0880816381627429	NA	NA	NA	NA	NA	NA	NA	NA	NA	NA	NA	NA	NA
MAK16g1-CC26	195.043237610193	152.565781198596	192.216529915994	178.675558285178	232.815461743317	261.316431561079	155.708482071508	193.574978979965	196.36277337662	4.17615568647688e-05	3.25102551960093e-05	3.97568398839108e-05	3.4202946590202e-05	4.69149997800014e-05	5.18892658362197e-05	3.24877665456212e-05	4.37246367520181e-05	4.14284205151721e-05	1	0.667354787523475	0.544728292807241	1	1.16361216063489	0.837197652046902	1	1.16307033953412	0.810752338738753	0.780867411210025	0.956372543463892	0.946379966686664	MAK16g1-CC26	MAK16g1	CC26	single	0.89453997378686	0.0985700335282008	NA	NA	NA	NA	NA	NA	NA	NA	NA	NA	NA	NA	NA
MAK16g1-CC7	127.886774679266	139.452652920586	186.140449112706	172.65179253979	171.808018819563	165.573624199371	149.599353028774	112.014759828397	113.449386634013	2.73823941729981e-05	2.97159775841694e-05	3.85001021219525e-05	3.30498479792967e-05	3.46212966474235e-05	3.28777404092914e-05	3.1213128481612e-05	2.53018479463099e-05	2.39354375365623e-05	1	0.930318563051344	0.804516990616834	1	0.888656491908034	0.548967322620556	1	0.700510367933109	0.487543937730704	0.927043418141884	0.805000955265447	0.750140967163239	MAK16g1-CC7	MAK16g1	CC7	single	0.827395113523523	0.0905524325108323	NA	NA	NA	NA	NA	NA	NA	NA	NA	NA	NA	NA	NA
YCR016Wg4-CC8	496.061112187008	629.094968089872	972.877083637452	549.694735579652	566.534063864151	981.959953396992	498.374450201518	557.527907210058	791.625737959145	0.000106213804686739	0.000134053899861756	0.000201223684861049	0.000105225246599975	0.000114163145705733	0.000194986517908381	0.000103983242114027	0.000125934174707547	0.00016701640233968	1	1.08196090733674	1.0840339618361	1	0.920377577499227	1.0225831431709	1	1.04659793180719	1.02118742945899	1.03100804496709	1.0006325963108	1.00995962226838	YCR016Wg4-CC8	YCR016Wg4	CC8	single	1.01386675451542	0.0155600845776813	NA	NA	NA	NA	NA	NA	NA	NA	NA	NA	NA	NA	NA
YCR016Wg4-CC17	479.007410404623	493.730536354174	817.382427888603	567.207953620085	566.648949515707	720.86087005729	463.485337898958	522.230051026833	709.573832780904	0.00010256236234264	0.000105209081675023	0.000169062162987188	0.000108577712191847	0.000114186296489093	0.000143140410627368	9.67038099315911e-05	0.000117961109449478	0.000149705173875436	1	0.879383468109654	0.943198632399266	1	0.892140706322899	0.7275043091098	1	1.05413173916053	0.984244315583066	0.972106851669017	0.892649346317152	0.999073147134473	YCR016Wg4-CC17	YCR016Wg4	CC17	single	0.95460978170688	0.0553273615677281	NA	NA	NA	NA	NA	NA	NA	NA	NA	NA	NA	NA	NA
YCR016Wg4-CC19	343.309401450227	419.587388387697	815.472014535511	467.745251056823	422.037120386169	801.44243186873	410.967021803871	408.819947828922	644.630742906509	7.35074707872061e-05	8.94099120152945e-05	0.000168667025285846	8.9538076686364e-05	8.50453456218437e-05	0.000159141387134482	8.57461358860451e-05	9.23440819159211e-05	0.00013600354606378	1	1.04271895893079	1.31293571501096	1	0.805754693634062	0.980820141634476	1	0.930666617041797	1.00842908747495	1.08763554059703	0.977605814968413	0.997152203216915	YCR016Wg4-CC19	YCR016Wg4	CC19	single	1.02079785292745	0.0587024078991006	NA	NA	NA	NA	NA	NA	NA	NA	NA	NA	NA	NA	NA
YCR016Wg4-CC20	528.811832057006	629.976111458609	1156.68213071471	594.980359851213	548.73852014079	1123.17537307111	624.684926264615	708.0070214796	872.730247193318	0.000113226203921756	0.000134241662776591	0.000239240747335848	0.000113894041611053	0.000110577138472301	0.000223027481149266	0.00013033726730271	0.000159924335237964	0.000184127750160101	1	1.01637379276754	1.20901853807151	1	0.823615284265402	1.08061594855317	1	1.06034103535667	0.898173682028807	1.0601143856019	1.00932855081312	0.971130487722156	YCR016Wg4-CC20	YCR016Wg4	CC20	single	1.01352447471239	0.0446400924449574	NA	NA	NA	NA	NA	NA	NA	NA	NA	NA	NA	NA	NA
YCR016Wg4-CC23	520.266671226568	640.839353848175	1022.98074238313	530.906758192781	625.326247701165	946.297445735457	515.807662684024	644.336209788862	843.375065135759	0.000111396562328889	0.000136556512014515	0.00021158680576028	0.000101628760358273	0.000126010448591572	0.000187905059886851	0.000107620591407636	0.000145542398442445	0.000177934423361608	1	1.05088140889654	1.08682983085598	1	1.05184073128147	1.02031869584141	1	1.16867506845856	1.05117322667613	1.0295957691732	1.01007472516878	1.02730818313592	YCR016Wg4-CC23	YCR016Wg4	CC23	single	1.02232622582597	0.0106715844059941	NA	NA	NA	NA	NA	NA	NA	NA	NA	NA	NA	NA	NA
YCR016Wg4-CC25	542.482871535926	741.678869181996	1400.53620847698	704.888652363744	711.896312979483	1385.27765303964	673.109887080787	759.213394155846	1066.32262169881	0.000116153369711223	0.000158044412850398	0.00028967796794778	0.000134933222877394	0.000143455314852064	0.000275072791887361	0.000140440884016757	0.000171490809667952	0.000224971674706642	1	1.16643466084155	1.42701457393876	1	0.901898790028379	1.12497465881933	1	1.05522949631879	1.01845999988375	1.12198930577796	1.02869745852153	1.00975313765467	YCR016Wg4-CC25	YCR016Wg4	CC25	single	1.05347996731805	0.060082184675966	NA	NA	NA	NA	NA	NA	NA	NA	NA	NA	NA	NA	NA
YCR016Wg4-CC27	500.948021686358	526.012437785158	786.882743940786	566.160877036886	526.816681770645	663.768293758835	555.543609361354	527.426372218549	670.28449422626	0.000107260162158295	0.000112088034776358	0.000162753803077907	0.000108377275686738	0.000106159635293554	0.000131803611593616	0.000115911290423824	0.000119134852346168	0.000141415948726416	1	0.895847091717237	0.868235328205443	1	0.830962151246439	0.671124477240749	1	0.888203982528544	0.775679547775833	0.94782374390097	0.86223562816317	0.912204850554514	YCR016Wg4-CC27	YCR016Wg4	CC27	single	0.907421407539551	0.0429940970854698	NA	NA	NA	NA	NA	NA	NA	NA	NA	NA	NA	NA	NA
YCR016Wg4-CC28	575.8946501929	701.516368706113	1199.26580393376	712.001815579856	747.692929917361	1247.8576355006	709.471412025804	683.74961568	1075.50575593366	0.000123307311121511	0.000149486182233264	0.000248048482438433	0.000136294859264055	0.000150668745881043	0.000247785476739577	0.000148027527454165	0.000154445082378308	0.000226909123135317	1	1.03926261655802	1.15104553279604	1	0.937786016756215	1.00325277605491	1	0.90163596262399	0.974583742520448	1.046560506462	0.99613393251765	0.984157404695691	YCR016Wg4-CC28	YCR016Wg4	CC28	single	1.00895061455845	0.0331170240422516	NA	NA	NA	NA	NA	NA	NA	NA	NA	NA	NA	NA	NA
YCR016Wg4-CC30	417.670616069631	530.38636433428	857.318218215225	515.86094894623	533.670438169973	907.71549856836	458.105751757885	533.536235645552	686.854077339257	8.94292742340294e-05	0.00011302007515398	0.000177322226897128	9.87486181888288e-05	0.000107540746228193	0.000180243892538618	9.55813872071631e-05	0.000120514945787778	0.000144911782713491	1	1.08340034124317	1.13456198358906	1	0.923851298309933	1.00726450124758	1	1.08960028073076	0.963917932508163	1.04524165098199	0.996236084123319	0.995110375810493	YCR016Wg4-CC30	YCR016Wg4	CC30	single	1.01219603697193	0.0286238756770908	NA	NA	NA	NA	NA	NA	NA	NA	NA	NA	NA	NA	NA
YCR016Wg4-CC32	486.64916838557	610.082187377787	1074.28272191611	677.161692263196	594.51922486118	921.087225324175	543.173832750004	618.98348653386	868.971368071195	0.000104198572417792	0.000130002464814659	0.000222197779680742	0.000129625592978098	0.00011980247830069	0.000182899099025929	0.00011333040074187	0.000139815735725803	0.000183334705621877	1	1.06955445277707	1.2201766303398	1	0.78403436923362	0.778636589019808	1	1.06612776537137	1.02850865589586	1.06683379979242	0.903920335148215	1.01357848219965	YCR016Wg4-CC32	YCR016Wg4	CC32	single	0.994777539046762	0.0830680795382513	NA	NA	NA	NA	NA	NA	NA	NA	NA	NA	NA	NA	NA
YCR016Wg4-CC34	584.5648639495	577.363181602374	957.064684458619	600.075869348626	517.634110512737	1039.98852734013	645.201684496313	571.761117525272	829.142797325701	0.000125163728340905	0.000123030369111667	0.000197953149165664	0.000114869448884788	0.000104309241314912	0.000206509176783846	0.000134617982411076	0.000129149166408061	0.000174931713807344	1	0.842649404467854	0.904958535642584	1	0.770332647445592	0.992084845946711	1	0.82906418842419	0.826180924890248	0.956030170462208	0.977737404940841	0.926543788334153	YCR016Wg4-CC34	YCR016Wg4	CC34	single	0.953437121245734	0.0256951264542021	NA	NA	NA	NA	NA	NA	NA	NA	NA	NA	NA	NA	NA
YCR016Wg4-CC35	470.06078189808	449.814155306564	613.509218364775	424.019106182584	462.800162824501	623.111023287996	425.584867693021	434.946468126912	548.830587069073	0.000100646760757567	9.58509363299374e-05	0.000126894329912685	8.11678048255536e-05	9.32595686494147e-05	0.00012373034998112	8.87960735537212e-05	9.82455295908402e-05	0.000115791725497159	1	0.816412490011192	0.721418327900813	1	0.974697061169411	0.841213896671401	1	0.956133779586542	0.829074300965514	0.883313155119813	0.944415935895996	0.938447623101295	YCR016Wg4-CC35	YCR016Wg4	CC35	single	0.922058904705701	0.0336872382755416	NA	NA	NA	NA	NA	NA	NA	NA	NA	NA	NA	NA	NA
YCR016Wg4-CC36	602.326720522688	757.749163098463	1242.77734620113	669.850358142711	724.134343755668	1409.03562412853	641.471412025804	753.608290843511	1087.93571487145	0.00012896679679072	0.000161468833137796	0.000257048132051201	0.000128226021750639	0.000145921419151466	0.000279790381478632	0.000133839680422892	0.000170224731233741	0.000229531583375646	1	1.07330678839509	1.14046325161156	1	0.965390300949891	1.20412232885565	1	1.09910046653241	1.09035332324249	1.04614085017857	1.05495087573517	1.03400368341084	YCR016Wg4-CC36	YCR016Wg4	CC36	single	1.04503180310819	0.0105175427558626	NA	NA	NA	NA	NA	NA	NA	NA	NA	NA	NA	NA	NA
YCR016Wg4-CC11	383.723492129697	467.016268007657	784.856829254366	410.841212664574	444.313695370023	693.319241065274	357.32235325427	466.179807725576	731.980759397723	8.21607077141983e-05	9.95165359777057e-05	0.000162334775818172	7.86452281928364e-05	8.9534332318178e-05	0.000137671504979943	7.45534542474412e-05	0.000105300503512058	0.000154432564726419	1	1.03835094257008	1.13055618665772	1	0.965777931444991	0.966019028009525	1	1.22056891038978	1.31698492495033	1.04092210206266	0.986633268182276	1.10053948222731	YCR016Wg4-CC11	YCR016Wg4	CC11	single	1.04269828415742	0.0569738757383055	NA	NA	NA	NA	NA	NA	NA	NA	NA	NA	NA	NA	NA
YCR016Wg4-CC22	428.123968939017	474.076159904303	851.255684608169	474.645124323158	486.89913625857	761.424332306984	500.555467573058	488.678091737237	662.673176448731	9.16674871330319e-05	0.000101020928937995	0.000176068291150749	9.08588840708355e-05	9.81157896447543e-05	0.00015119504486272	0.000104438300067555	0.000110382406664714	0.000139810120553694	1	0.944733061491138	1.09903261231098	1	0.916076114956593	0.918299097587901	1	0.913355168138928	0.851115512190885	1.02498047468627	0.966908868578915	0.943114273121515	YCR016Wg4-CC22	YCR016Wg4	CC22	single	0.978334538795568	0.0421120908360683	NA	NA	NA	NA	NA	NA	NA	NA	NA	NA	NA	NA	NA
YCR016Wg4-CC26	472.626729834724	632.995282526736	1040.51932195845	539.855427489301	550.608795486263	993.169750524756	531.516796190638	565.119527061185	895.909452998225	0.000101196167042969	0.000134885018194392	0.000215214373588457	0.000103341758268786	0.000110954020517696	0.000197212432825624	0.000110898220572132	0.000127648966681691	0.000189018075697782	1	1.14264871119775	1.21689180631286	1	0.910808872115109	1.05310686059343	1	0.994700535800927	1.08364853894833	1.0710131731084	1.00896404513796	1.02451778859189	YCR016Wg4-CC26	YCR016Wg4	CC26	single	1.03483166894608	0.0322847590426696	NA	NA	NA	NA	NA	NA	NA	NA	NA	NA	NA	NA	NA
YCR016Wg4-CC7	598.142774311654	608.254545549653	1139.98975481911	688.149923117396	653.862808601333	1156.81011542868	557.750420307486	647.186025261683	958.894896105351	0.000128070953849677	0.000129613012463203	0.000235788202874383	0.000131729013706898	0.000131760894624359	0.000229706288437038	0.000116371730072805	0.000146186113591046	0.000202306681162585	1	0.867583018927918	1.05345547625547	1	0.848525991093712	0.962288824781322	1	1.08557105609775	1.10528028767157	1.005377700443	0.975612758596296	1.03728202826586	YCR016Wg4-CC7	YCR016Wg4	CC7	single	1.00609082910172	0.0308408190513359	NA	NA	NA	NA	NA	NA	NA	NA	NA	NA	NA	NA	NA
YLR050Cg1-CC8	182.482994413197	248.69786253967	321.619009125781	179.3020594281	227.571012084169	308.832647051871	178.576421798065	212.110193390829	356.261729914847	3.90722285038697e-05	5.29950485249516e-05	6.6521622542161e-05	3.43228744938042e-05	4.58581827079616e-05	6.13244992901731e-05	3.72590434685733e-05	4.79113633708528e-05	7.51637416124022e-05	1	1.16273352480248	0.974180446615711	1	1.13342618813131	0.985971488328537	1	1.11123638785131	1.28258565890839	1.003324540363	1.00511983790629	1.08520889270914	YLR050Cg1-CC8	YLR050Cg1	CC8	single	1.03121775699281	0.0467663107938992	NA	NA	NA	NA	NA	NA	NA	NA	NA	NA	NA	NA	NA
YLR050Cg1-CC17	187.116924007638	221.68152685441	283.34820722724	159.973653263506	191.098690306282	236.791160308289	146.969282823778	191.373318377688	321.733000783998	4.00644193464578e-05	4.72381352729193e-05	5.86059342089352e-05	3.06229367403359e-05	3.85085893632025e-05	4.70193144438061e-05	3.06643779852887e-05	4.32273265593832e-05	6.78789050535722e-05	1	1.01075750596861	0.837003929982681	1	1.06677008302249	0.847312187684003	1	1.21821472132184	1.40737670569462	0.945615822544688	0.953505196079803	1.1209860501703	YLR050Cg1-CC17	YLR050Cg1	CC17	single	1.00670235626493	0.0990511613924137	NA	NA	NA	NA	NA	NA	NA	NA	NA	NA	NA	NA	NA
YLR050Cg1-CC19	176.640442941183	199.628900341664	341.168444844927	205.473869367733	281.399946463857	362.324701855766	197.099928670701	238.632340473281	391.766885135402	3.78212543684757e-05	4.25389392275203e-05	7.05651030172616e-05	3.93328099663742e-05	5.6705333604516e-05	7.19463474275573e-05	4.11238770272748e-05	5.39021750613648e-05	8.2654583565996e-05	1	0.964192635486857	1.06757601563069	1	1.22300713537403	1.009410399023	1	1.13269208147602	1.27785795321893	1.01751876739901	1.01817954869282	1.08551425617534	YLR050Cg1-CC19	YLR050Cg1	CC19	single	1.04040419075572	0.0390678596751991	NA	NA	NA	NA	NA	NA	NA	NA	NA	NA	NA	NA	NA
YLR050Cg1-CC20	233.858679395452	278.637868071077	326.906165607452	208.250905596225	295.551550181284	397.197864924475	169.706173152038	259.87906045691	520.801062707163	5.00725001161615e-05	5.93749668313308e-05	6.76151842341488e-05	3.986440378208e-05	5.95570449140585e-05	7.88710663142038e-05	3.54083121315266e-05	5.87013754453781e-05	0.000109878084626553	1	1.01652294575271	0.772662288939098	1	1.26738313209653	1.09180841468279	1	1.43265849223025	1.97294757444441	0.921234057199827	1.04522623515779	1.23808029167541	YLR050Cg1-CC20	YLR050Cg1	CC20	single	1.06818019467767	0.159665422896035	NA	NA	NA	NA	NA	NA	NA	NA	NA	NA	NA	NA	NA
YLR050Cg1-CC23	180.923188797679	210.587988411534	348.276763476323	195.66027162088	249.444326821213	307.276172059959	150.718826517305	231.03272349729	368.633092307044	3.87382517318032e-05	4.48742122295524e-05	7.20353422614917e-05	3.74542432345015e-05	5.02659078151871e-05	6.10154320641275e-05	3.14467008141245e-05	5.2185576699941e-05	7.77738392124525e-05	1	0.993047227225667	1.06402140259903	1	1.13849875173526	0.898985448916563	1	1.43408543313805	1.57241847936856	1.01872137467683	0.976806720288988	1.16776307985657	YLR050Cg1-CC23	YLR050Cg1	CC23	single	1.05443039160746	0.100361512705021	NA	NA	NA	NA	NA	NA	NA	NA	NA	NA	NA	NA	NA
YLR050Cg1-CC25	204.189910614297	290.080256870786	488.099987202953	211.576933802293	333.163024322325	442.884897530769	185.845865400436	235.558335097659	414.601453089954	4.37199908482517e-05	6.1813226426687e-05	0.000100955485186668	4.05010883190219e-05	6.71361905938153e-05	8.7943081288593e-05	3.87757751425868e-05	5.32078199895932e-05	8.74721977564875e-05	1	1.21203296769487	1.32127925030107	1	1.40620959376371	1.19825426217423	1	1.18580862067431	1.43423144519413	1.10101690639919	1.0819722804688	1.12480406702695	YLR050Cg1-CC25	YLR050Cg1	CC25	single	1.10259775129831	0.0214596082882913	NA	NA	NA	NA	NA	NA	NA	NA	NA	NA	NA	NA	NA
YLR050Cg1-CC27	167.25865861874	218.241448606024	190.644598389185	197.828325430021	231.818402810845	170.140661887505	142.63202745034	187.281538181136	281.603405003911	3.58124796768982e-05	4.65050887085413e-05	3.94317116025547e-05	3.78692626660924e-05	4.67140809095479e-05	3.37846111761541e-05	2.97594321650841e-05	4.23030769290536e-05	5.94124032798744e-05	1	1.11321530043076	0.630022402899559	1	1.04645610077577	0.492318406947376	1	1.22842018173971	1.2692938330572	0.864816734553165	0.783615616208533	1.08958379733171	YLR050Cg1-CC27	YLR050Cg1	CC27	single	0.912672049364469	0.158498360659418	NA	NA	NA	NA	NA	NA	NA	NA	NA	NA	NA	NA	NA
YLR050Cg1-CC28	220.714877043101	286.159624745763	350.585587940314	204.258607049912	270.121134235823	415.112315579785	187.293423089478	229.795665623061	445.693503596811	4.72582233635676e-05	6.09777785961657e-05	7.25128847734446e-05	3.91001785278695e-05	5.44325229018477e-05	8.24283156108137e-05	3.90778005405436e-05	5.19061505753617e-05	9.40319673142666e-05	1	1.10613285193083	0.877975807505439	1	1.18097248293281	1.16335345182985	1	1.14785845207055	1.52987201533761	0.96728256842507	1.05955843018051	1.14236230468126	YLR050Cg1-CC28	YLR050Cg1	CC28	single	1.05640110109561	0.0875825613755213	NA	NA	NA	NA	NA	NA	NA	NA	NA	NA	NA	NA	NA
YLR050Cg1-CC30	148.611082848666	179.832022044756	259.871373584083	143.874344959438	192.723139049246	261.424424354315	123.474249646991	197.517685030843	358.879141851081	3.18197660332268e-05	3.83204207598762e-05	5.37501358208355e-05	2.7541128644433e-05	3.88359345139417e-05	5.1910709825498e-05	2.57622612690102e-05	4.46152135755469e-05	7.57159605513136e-05	1	1.03239613387165	0.966556711543874	1	1.19622281481455	1.04013385296038	1	1.49657546822121	1.86858623774966	0.991866813212933	1.02580073627996	1.22453263906171	YLR050Cg1-CC30	YLR050Cg1	CC30	single	1.08073339618487	0.12568430479835	NA	NA	NA	NA	NA	NA	NA	NA	NA	NA	NA	NA	NA
YLR050Cg1-CC32	185.546883569434	238.692368833264	252.481190590001	184.033886721034	278.073756105886	253.214128572488	153.181757290455	198.890178893178	414.932817737907	3.97282511519414e-05	5.08629770263374e-05	5.22215975513282e-05	3.52286639466399e-05	5.60350678981754e-05	5.02804020110518e-05	3.19605785355666e-05	4.49252319254969e-05	8.75421087367776e-05	1	1.09752749978862	0.75213441798453	1	1.3493474249962	0.787619693132288	1	1.21471759364782	1.7414542184152	0.918698042433981	0.948671318022197	1.18684220942429	YLR050Cg1-CC32	YLR050Cg1	CC32	single	1.01807052329349	0.146926889444875	NA	NA	NA	NA	NA	NA	NA	NA	NA	NA	NA	NA	NA
YLR050Cg1-CC34	222.990386187146	197.953465321548	368.616703115738	217.003080906287	275.601434328	346.490847987074	219.533476759055	250.800313816673	381.516345322738	4.77454425344535e-05	4.21819206376346e-05	7.62423255206633e-05	4.15397878555992e-05	5.55368665553731e-05	6.88022395438845e-05	4.58045203897198e-05	5.66506718828634e-05	8.04919349816227e-05	1	0.757368973513777	0.913711242011665	1	1.13416738293471	0.914012843808394	1	1.06879976821425	1.11725862907906	0.950920627475006	0.981660243843772	1.03944458074633	YLR050Cg1-CC34	YLR050Cg1	CC34	single	0.990675150688371	0.0449452331705894	NA	NA	NA	NA	NA	NA	NA	NA	NA	NA	NA	NA	NA
YLR050Cg1-CC35	236.660705583277	230.296531104052	243.793479389108	232.136383577486	252.748073249642	251.920660146517	171.645589804553	218.683470603016	343.87261378484	5.06724541438592e-05	4.90739072557992e-05	5.04246868313057e-05	4.44366784430082e-05	5.09316508109586e-05	5.00235596586401e-05	3.58129613491116e-05	4.93961325279398e-05	7.25498983465975e-05	1	0.830217305859452	0.569398119007472	1	0.972313283426481	0.621222249338053	1	1.19193435936738	1.28797153284932	0.811175579117249	0.850185374713176	1.09182776602949	YLR050Cg1-CC35	YLR050Cg1	CC35	single	0.917729573286639	0.152029854223947	NA	NA	NA	NA	NA	NA	NA	NA	NA	NA	NA	NA	NA
YLR050Cg1-CC36	268.426031846416	271.110472256023	409.661409918281	286.845295702062	337.753545547152	374.485808379592	215.293423089478	296.717923078349	478.904338885588	5.74738664630971e-05	5.77709534215989e-05	8.47317506348505e-05	5.4909325162927e-05	6.80612335468917e-05	7.43611626211816e-05	4.49198552004795e-05	6.70225226048291e-05	0.000101038755955231	1	0.861692281668484	0.843568825209391	1	1.05151086539584	0.74733283310514	1	1.28938332162022	1.43007670597376	0.935933612044653	0.913461554849974	1.1302575363927	YLR050Cg1-CC36	YLR050Cg1	CC36	single	0.993217567762442	0.119210792675313	NA	NA	NA	NA	NA	NA	NA	NA	NA	NA	NA	NA	NA
YLR050Cg1-CC11	121.921431179425	155.251999716956	244.980159801549	132.379884558825	185.154569998158	235.325075111569	90.8603222475992	133.798398696627	289.450735870587	2.61051285018634e-05	3.30826617268714e-05	5.06701322317164e-05	2.53408029874796e-05	3.73107805885629e-05	4.67281958024842e-05	1.89575346067807e-05	3.02223273474679e-05	6.10680252568712e-05	1	1.08639483307948	1.11063398633138	1	1.24903330129725	1.0175895499778	1	1.37767149872889	2.04805544193951	1.03883857128235	1.0222807291193	1.24670130288593	YLR050Cg1-CC11	YLR050Cg1	CC11	single	1.10260686776253	0.12506376457401	NA	NA	NA	NA	NA	NA	NA	NA	NA	NA	NA	NA	NA
YLR050Cg1-CC22	163.975292516253	164.409152085392	267.538808920764	177.437929250529	212.839847482859	292.339447422409	150.622079307917	164.575012752062	397.788213911381	3.51094638642152e-05	3.5033960098156e-05	5.53360191948299e-05	3.39660336057018e-05	4.28896831982874e-05	5.80494659715624e-05	3.14265150110729e-05	3.71741362905556e-05	8.39249574576548e-05	1	0.855417470692617	0.901837878752928	1	1.07119381964842	0.943120948943052	1	1.02221980166313	1.69787063184828	0.956099572828564	0.987051379252155	1.16588902101662	YLR050Cg1-CC22	YLR050Cg1	CC22	single	1.03634665769911	0.113249377484535	NA	NA	NA	NA	NA	NA	NA	NA	NA	NA	NA	NA	NA
YLR050Cg1-CC26	214.015817800442	314.646108630687	417.294967123528	272.282900390235	330.526615980888	367.543185515384	218.308341679113	294.732778683708	559.393778165948	4.58238586199826e-05	6.7047965852182e-05	8.63106268724265e-05	5.21217204459972e-05	6.66049239166268e-05	7.29825749784168e-05	4.55489023146189e-05	6.65741190042534e-05	0.000118020336935153	1	1.25431620353746	1.0777483616885	1	1.08404584420839	0.772706271985218	1	1.26306918167138	1.64736041053547	1.04041906500303	0.926131192590006	1.17257225521209	YLR050Cg1-CC26	YLR050Cg1	CC26	single	1.04637417093504	0.123328410358567	NA	NA	NA	NA	NA	NA	NA	NA	NA	NA	NA	NA	NA
YLR050Cg1-CC7	254.461181156126	280.90676881709	397.590890699402	236.747554762662	337.718142761613	431.765850163309	206.713856070093	273.567904136057	572.391740368334	5.44837914758468e-05	5.98584470828511e-05	8.22351615011774e-05	4.53193713153771e-05	6.80540994774301e-05	8.573518643388e-05	4.31297730759856e-05	6.17934058337054e-05	0.00012076263393321	1	0.941827150946835	0.86364444583543	1	1.27388572184617	1.04397288241949	1	1.23812526413151	1.78018482081078	0.949976611810445	1.03171615911	1.19511411408372	YLR050Cg1-CC7	YLR050Cg1	CC7	single	1.05893562833472	0.124814956571123	NA	NA	NA	NA	NA	NA	NA	NA	NA	NA	NA	NA	NA
SAP30g7-CC8	524.845368544817	701.758728845867	1329.03372846833	617.735020811969	776.46399080523	1312.0419906744	590.697427660626	724.863936012644	1152.92680512972	0.000112376927148329	0.000149537826775905	0.000274888851474557	0.000118249849764045	0.000156466446365013	0.000260530481132312	0.00012324595213846	0.000163731968169664	0.000243243338260036	1	1.14074085227098	1.39966702484381	1	1.12248533646036	1.21582744267666	1	1.14804905143138	1.25481002770481	1.11429657526399	1.06939092236588	1.08088972627039	SAP30g7-CC8	SAP30g7	CC8	single	1.08819240796675	0.0233265146457849	NA	NA	NA	NA	NA	NA	NA	NA	NA	NA	NA	NA	NA
SAP30g7-CC17	515.429816569731	648.166403482692	1283.47597736793	538.753248818418	618.388396148661	1181.76000043376	579.777841728867	670.854453366581	1128.10842186933	0.000110360922317613	0.000138117833639722	0.000265465977090335	0.000103130773853375	0.000124612391513995	0.000234660554833062	0.000120967637214274	0.000151532328410912	0.000238007180710732	1	1.07287103140368	1.37637984365316	1	1.02502158116319	1.25564194358605	1	1.08251949097738	1.2509229259817	1.10443791547201	1.072495249608	1.0754680619239	SAP30g7-CC17	SAP30g7	CC17	single	1.08413374233464	0.0176466424104083	NA	NA	NA	NA	NA	NA	NA	NA	NA	NA	NA	NA	NA
SAP30g7-CC19	419.228872458971	516.784147035899	1131.1353123623	449.448999981257	544.861802518807	1106.97658264305	448.648448900845	569.768660055217	933.70869996449	8.97629192945333e-05	0.000110121577521498	0.000233956806525846	8.6035719092833e-05	0.000109795935174974	0.000219810908284998	9.36081700562204e-05	0.000128699110933014	0.000196992922821538	1	1.05169192238386	1.49136337382598	1	1.0825987569606	1.40988745331423	1	1.18812303919408	1.33797056324947	1.12781520499712	1.11258445801501	1.103399558562	SAP30g7-CC19	SAP30g7	CC19	single	1.11459974052471	0.0123319491730465	NA	NA	NA	NA	NA	NA	NA	NA	NA	NA	NA	NA	NA
SAP30g7-CC20	592.593103770079	664.964538428092	1569.56009104056	656.227373818752	839.978099236757	1666.83316827088	687.299867323161	764.998052863374	1364.11810851235	0.000126882689725566	0.000141697349633424	0.000324637788721644	0.000125618243665582	0.00016926527149793	0.000330980906391338	0.000143401549738163	0.000172797446001087	0.000287800267128127	1	0.957353728785331	1.46400126451054	1	1.14307624646545	1.45399938145067	1	1.04131734030423	1.27598931567516	1.11494015176803	1.1262659592651	1.07867867803982	SAP30g7-CC20	SAP30g7	CC20	single	1.10662826302432	0.0248586595469104	NA	NA	NA	NA	NA	NA	NA	NA	NA	NA	NA	NA	NA
SAP30g7-CC23	579.399141746372	767.586585563361	1448.3426107676	700.63750923712	842.875654650355	1463.87479206681	623.956125148251	754.72970395885	1416.95378044645	0.000124057673067332	0.000163565090321368	0.000299565938988173	0.000134119448331492	0.000169849162321046	0.000290679724128795	0.00013018520673278	0.000170478035567677	0.00029894748407484	1	1.13026445363612	1.38169936481018	1	1.07431516391005	1.19601597032529	1	1.13163513058765	1.45996671839016	1.1095884819875	1.06096652205585	1.12677328525535	SAP30g7-CC23	SAP30g7	CC23	single	1.09910942976623	0.0341319560279037	NA	NA	NA	NA	NA	NA	NA	NA	NA	NA	NA	NA	NA
SAP30g7-CC25	545.249149256886	712.090911269377	1740.93388068272	682.784909698775	851.249862900502	1728.88426493267	670.553637239592	882.442332160667	1450.35697743945	0.000116745669479023	0.000151739512400828	0.000360083649273181	0.000130702016678464	0.000171536661833628	0.000343302312400435	0.00013990753575616	0.000199325711575163	0.00030599485699477	1	1.11422009502729	1.76484828870019	1	1.11335770902569	1.44946735288517	1	1.2311808220424	1.39053751419484	1.1844297822558	1.12329885624001	1.1180551976907	SAP30g7-CC25	SAP30g7	CC25	single	1.1419279453955	0.0369009294072646	NA	NA	NA	NA	NA	NA	NA	NA	NA	NA	NA	NA	NA
SAP30g7-CC27	469.06183458861	547.743845835866	797.139338152848	515.634980303345	554.861460785502	899.565423197881	449.79844287008	521.893524666011	806.551322074897	0.000100432871799505	0.000116718782352563	0.000164875211543773	9.87053621693831e-05	0.000111810981606467	0.000178625542613366	9.38481103286084e-05	0.000117885095013305	0.000170165387071098	1	0.996272056929791	0.939343082334159	1	0.960956588591274	0.998658062457117	1	1.08550790770316	1.15280375802597	0.98030489073314	0.996561760021964	1.0503371936112	SAP30g7-CC27	SAP30g7	CC27	single	1.0090679481221	0.0366528909800863	NA	NA	NA	NA	NA	NA	NA	NA	NA	NA	NA	NA	NA
SAP30g7-CC28	638.935869567051	799.348722890791	1488.94203709061	802.24054395765	759.420036311108	1446.14116062513	654.366686486411	692.31895387424	1271.49945605378	0.000136805341096688	0.000170333286845995	0.000307963265130768	0.000153568796654793	0.000153031893026697	0.000287158379869569	0.000136530212503383	0.000156380720970252	0.000268259676945878	1	1.06735663997683	1.28807342186003	1	0.845354802527306	1.03188787891073	1	0.989815090972897	1.24921249931798	1.08347665832563	0.996991400034425	1.06825094069801	SAP30g7-CC28	SAP30g7	CC28	single	1.04957299968602	0.0461689731936895	NA	NA	NA	NA	NA	NA	NA	NA	NA	NA	NA	NA	NA
SAP30g7-CC30	437.751116852569	541.669115979333	1114.55451366624	492.133847203963	601.317420858054	1077.38072157518	481.328453725457	625.569996615601	999.882454372217	9.37287976914675e-05	0.000115424317654574	0.000230527339979992	9.42066606798125e-05	0.000121172393173652	0.000213934096431154	0.000100426683430233	0.00014130349391803	0.000210954194999197	1	1.0556922959191	1.40732418047505	1	1.09114415481723	1.25317694153596	1	1.21591553182586	1.33551489363193	1.1101104360243	1.07662862539569	1.10458401540916	SAP30g7-CC30	SAP30g7	CC30	single	1.09710769227638	0.0179493583849601	NA	NA	NA	NA	NA	NA	NA	NA	NA	NA	NA	NA	NA
SAP30g7-CC32	555.513854757888	686.750121681741	1269.76728461906	724.566337940068	707.172730444058	1401.93962907813	639.980466052068	745.482716979869	1364.41770471508	0.00011894349026857	0.000146339641408197	0.000262630558602274	0.000138700021398944	0.000142503458510776	0.000278381338919222	0.00013352860228455	0.000168389329946542	0.000287863475633781	1	1.05471322289117	1.26342462101199	1	0.871583362485492	1.10758633535337	1	1.08978265603464	1.3706354230575	1.0765786305578	1.02127097727097	1.10432712255041	SAP30g7-CC32	SAP30g7	CC32	single	1.06739224345972	0.0422832484337084	NA	NA	NA	NA	NA	NA	NA	NA	NA	NA	NA	NA	NA
SAP30g7-CC34	640.367947670038	764.592458106893	1386.01923145873	731.513657384475	820.097135787489	1411.93512711983	584.802776536978	767.327007797468	1321.77307586242	0.000137111969574894	0.000162927071448889	0.000286675369101754	0.00014002991116217	0.000165259028145944	0.000280366132037483	0.000122016063778974	0.000173323509385114	0.000278866354710901	1	1.01866401441852	1.1963541701671	1	1.00116218172995	1.10488921570469	1	1.22755254009703	1.45307757030773	1.05701851023866	1.0310308430233	1.13147881801969	SAP30g7-CC34	SAP30g7	CC34	single	1.07317605709388	0.0521368263370817	NA	NA	NA	NA	NA	NA	NA	NA	NA	NA	NA	NA	NA
SAP30g7-CC35	523.555781591289	585.26341360632	1025.42796154361	513.161785859273	625.533086562656	952.103972585578	499.823080726044	599.857253210721	875.420180880597	0.000112100808070571	0.000124713830216367	0.000212092972947703	9.82319312295856e-05	0.000126052129006904	0.000189058054413492	0.000104285491353538	0.000135495509997791	0.000184695269665139	1	0.953715754515097	1.08258571799906	1	1.088572998966	1.06207821250123	1	1.12279543508635	1.12600824577969	1.02102100501709	1.02512272426799	1.04560388404733	SAP30g7-CC35	SAP30g7	CC35	single	1.03058253777747	0.0131695352242438	NA	NA	NA	NA	NA	NA	NA	NA	NA	NA	NA	NA	NA
SAP30g7-CC36	724.34629763455	850.138250672066	1604.07924495689	671.533746503448	996.262860698786	1597.43712568992	684.366686486411	886.718850191482	1541.27796256746	0.000155092939745526	0.000181156031608825	0.000331777510137796	0.000128548264158865	0.000200758452812891	0.000317201023970806	0.000142789556781886	0.000200291689711626	0.000325177275030356	1	1.00132221878824	1.22405144927216	1	1.32485295390191	1.36170289849494	1	1.21217719948149	1.44788287603179	1.06281585341997	1.11711828499699	1.12941150497756	SAP30g7-CC36	SAP30g7	CC36	single	1.10311521446484	0.0354374052357263	NA	NA	NA	NA	NA	NA	NA	NA	NA	NA	NA	NA	NA
SAP30g7-CC11	422.942701443835	545.460571776514	1091.81211757803	462.418532392173	612.974340170397	1101.95222738761	355.846442605	529.5217882793	885.315016080389	9.05581033892896e-05	0.000116232239290489	0.000225823447966905	8.85184102264598e-05	0.000123521396813183	0.000218813228560275	7.42455131515048e-05	0.000119608164065397	0.000186782872047894	1	1.10030318253678	1.42687678676653	1	1.18377358162761	1.36412436641241	1	1.39216348019322	1.59947157240932	1.11753102410482	1.10912673920195	1.17080393129164	SAP30g7-CC11	SAP30g7	CC11	single	1.1324872315328	0.0334482452677086	NA	NA	NA	NA	NA	NA	NA	NA	NA	NA	NA	NA	NA
SAP30g7-CC22	446.754013537986	605.439860470888	1149.8926793361	508.387539333066	595.481949702782	1080.4949421882	498.597006355467	751.669328335409	1033.74171330196	9.56564471013233e-05	0.000129013230982139	0.000237836460558446	9.73180216802801e-05	0.000119996478455979	0.000214552483190441	0.000104029677300322	0.00016978675917873	0.000218097787408044	1	1.15620032771567	1.422685626491	1	1.04600866944744	1.21661809450082	1	1.41041264672107	1.33291881502943	1.12037817001083	1.06423881366106	1.11523861562092	SAP30g7-CC22	SAP30g7	CC22	single	1.09995186643093	0.0310349860389792	NA	NA	NA	NA	NA	NA	NA	NA	NA	NA	NA	NA	NA
SAP30g7-CC26	529.407831802621	699.97744917428	1327.35442391684	568.992172431109	754.762433532154	1290.84993199326	607.393788127972	746.477290096185	1314.03553178515	0.0001133538160224	0.000149158253740302	0.000274541514842275	0.000108919256056516	0.000152093332367049	0.000256322401449173	0.000126729561083897	0.000168613983713591	0.000277233895440361	1	1.1280392929465	1.38585131221229	1	1.18458318596282	1.29866128796221	1	1.14978141524981	1.3908429278346	1.11036975968117	1.09392246911915	1.11293356318957	SAP30g7-CC26	SAP30g7	CC26	single	1.1057419306633	0.0103159112783408	NA	NA	NA	NA	NA	NA	NA	NA	NA	NA	NA	NA	NA
SAP30g7-CC7	563.674580004441	667.519297211828	1136.96747919525	591.7867708113	625.261664632217	1305.5119403852	548.130460021302	709.924311636086	1121.58020846984	0.000120690818684656	0.000142241743398336	0.000235163094679394	0.000113282709225071	0.00012599743435857	0.000259233817492159	0.00011436457529358	0.000160357411951092	0.000236629864810798	1	1.01033620466369	1.1149096906453	1	0.943535250018649	1.26282167153788	1	1.21170567795457	1.31549052407246	1.03452366891586	1.06797917208643	1.09963431729583	SAP30g7-CC7	SAP30g7	CC7	single	1.06737905276604	0.0325594723623408	NA	NA	NA	NA	NA	NA	NA	NA	NA	NA	NA	NA	NA
CC16-RPL15A-NRg-4	308.561559497401	235.324789838762	118.547114812176	328.148412812636	285.767785839193	134.772656891628	257.388164055386	273.830582123185	104.353329341323	6.60674590471371e-05	5.01453793340903e-05	2.45195283899209e-05	6.28157692345166e-05	5.75855035975164e-05	2.67616321680436e-05	5.37027044011464e-05	6.18527394295578e-05	2.2016360513603e-05	1	0.650663431586461	0.212358312379098	1	0.777686467056198	0.235102860115605	1	0.995319260793682	0.260650799440109	0.486716511476009	0.531810870928189	0.582533058006992	CC16-RPL15A-NRg-4	CC16	RPL15A-NRg-4	single	0.533686813470397	0.0479358114315097	NA	NA	NA	NA	NA	NA	NA	NA	NA	NA	NA	NA	NA
CC16-RPL15A-NRg-5	282.875568436649	264.092279815057	223.051781665089	280.173774819113	264.290286768821	206.343200372882	290.92797101623	222.246347122612	190.165896389497	6.05677196588104e-05	5.6275446201841e-05	4.61346064948502e-05	5.36322301051311e-05	5.32575399106699e-05	4.09733024199139e-05	6.07006110278945e-05	5.0200913612936e-05	4.01210096384122e-05	1	0.796509218749282	0.435843280190769	1	0.842394068993337	0.4215888449412	1	0.714690787846983	0.420231381125305	0.725110406036331	0.719044488482986	0.705570872690521	CC16-RPL15A-NRg-5	CC16	RPL15A-NRg-5	single	0.716575255736613	0.0100010586244573	NA	NA	NA	NA	NA	NA	NA	NA	NA	NA	NA	NA	NA
CC16-KRE33-TRg-1	431.775473733401	570.766757148325	712.496955343613	403.797139223436	506.16627910829	771.454857563445	470.453379218363	533.447938817994	769.787657276603	9.24493267239918e-05	0.000121624736467849	0.000147368321464079	7.72968173077832e-05	0.000101998341068905	0.000153186793289714	9.81576555837572e-05	0.000120495001336633	0.000162409026032026	1	1.12779779747211	0.912105639655842	1	1.11941610550568	1.09363829875155	1	1.06082679237261	1.05195139720792	0.980584955276503	1.03632649022167	1.02019169812679	CC16-KRE33-TRg-1	CC16	KRE33-TRg-1	single	1.01236771454166	0.0286825856377383	NA	NA	NA	NA	NA	NA	NA	NA	NA	NA	NA	NA	NA
CC16-PMI40-NRg-1	242.247207150299	262.769524525174	296.050749747818	281.537255098866	321.027737806763	316.783203047562	224.753284511543	324.120173467376	349.344703489586	5.18686043191991e-05	5.59935801654458e-05	6.12332470073189e-05	5.38932341486206e-05	6.46907904475161e-05	6.29032309112259e-05	4.68936061827339e-05	7.32121316687777e-05	7.37043943311807e-05	1	0.925436782573176	0.675503313985219	1	1.01828246718881	0.644099117469678	1	1.34917736436346	0.999285164351288	0.872423087910132	0.864908868366077	1.02250134568213	CC16-PMI40-NRg-1	CC16	PMI40-NRg-1	single	0.919944433986113	0.0888963215004281	NA	NA	NA	NA	NA	NA	NA	NA	NA	NA	NA	NA	NA
CC16-NOP19-NRg-3	481.861993182862	625.230854736784	603.638764643352	533.092408640509	554.466038946139	681.730618539467	497.721053691064	543.195824000698	590.007517733026	0.000103173569490754	0.000133230495621118	0.000124852788280675	0.000102047148224224	0.000111731299546831	0.000135370367193372	0.000103846914323716	0.000122696849638309	0.000124479192931724	1	1.10700165444991	0.692427880653066	1	0.92882529121309	0.732043236094287	1	1.0210322067539	0.762101571691096	0.893691745283056	0.897636179545861	0.917300586432282	CC16-NOP19-NRg-3	CC16	NOP19-NRg-3	single	0.9028761704204	0.0126466388173413	NA	NA	NA	NA	NA	NA	NA	NA	NA	NA	NA	NA	NA
CC16-SRP14-NRg-4	271.840857634508	329.299202522779	383.420324053328	342.043295724509	356.481949703057	423.728485068991	279.630780694302	320.675739950001	419.702345756777	5.82050296814686e-05	7.01703948667385e-05	7.93042119649514e-05	6.54755954730523e-05	7.18352229128676e-05	8.41392172423891e-05	5.83435109077374e-05	7.24341044404795e-05	8.854837896319e-05	1	1.0334904976956	0.779615555184534	1	0.930717847018972	0.709141674281842	1	1.07287755826489	0.96493430183264	0.925269231496421	0.88793057053368	0.994263828045672	CC16-SRP14-NRg-4	CC16	SRP14-NRg-4	single	0.935821210025257	0.0539462566025918	NA	NA	NA	NA	NA	NA	NA	NA	NA	NA	NA	NA	NA
CC16-SEC27-TRg-2	373.380057527853	234.790654745549	134.327135636323	373.403267656566	287.650020493573	142.896868332966	345.270459824382	232.258213348785	157.775356759394	7.99460298940668e-05	5.00315604419832e-05	2.77833671531354e-05	7.14786742117258e-05	5.79647955815405e-05	2.83748463263377e-05	7.20388892412579e-05	5.24623898442959e-05	3.32872861508369e-05	1	0.536488268095021	0.198853268280167	1	0.687935743465206	0.219064007044598	1	0.629333265585766	0.293779218697181	0.451693504243042	0.500587138073311	0.584869940059456	CC16-SEC27-TRg-2	CC16	SEC27-TRg-2	single	0.512383527458603	0.067367327882943	NA	NA	NA	NA	NA	NA	NA	NA	NA	NA	NA	NA	NA
CC16-GPI14-TRg-3	383.313449571043	365.944713102546	454.051284286608	426.262890715203	435.605738170263	502.400081076244	480.156188896435	333.422096024093	453.19016790067	8.20729117165517e-05	7.79791898099867e-05	9.39130688518622e-05	8.15973210014963e-05	8.7779578544301e-05	9.9760934310058e-05	0.000100182096458552	7.53132461156504e-05	9.56136060123801e-05	1	0.814501634030649	0.654743126728801	1	0.91259407748892	0.674681194950936	1	0.649652145533209	0.606791197392091	0.85305160562331	0.870985029009309	0.812299403601643	CC16-GPI14-TRg-3	CC16	GPI14-TRg-3	single	0.845445346078087	0.0300731116709629	NA	NA	NA	NA	NA	NA	NA	NA	NA	NA	NA	NA	NA
CC16-PAH1-TRg-7	342.37213169722	238.942600954098	75.250006967558	414.565749135242	292.278545495292	83.8736968800642	385.062500191724	205.039935608217	60.0390897220362	7.33067878793166e-05	5.09162990100918e-05	1.55642310241469e-05	7.93581971249172e-05	5.88974967338241e-05	1.66546915097412e-05	8.03412919147003e-05	4.63143364466249e-05	1.2666986789711e-05	1	0.595423156289767	0.121486560091774	1	0.629600550075043	0.11581339629905	1	0.498168498017078	0.100240724415642	0.306737294981884	0.296136257409866	0.233573875442499	CC16-PAH1-TRg-7	CC16	PAH1-TRg-7	single	0.278815809278083	0.039537576206545	NA	NA	NA	NA	NA	NA	NA	NA	NA	NA	NA	NA	NA
CC16-PAH1-TRg-6	442.734770100251	338.93948874713	118.060571542045	474.660556783556	319.057048102426	192.966340899794	479.778701511229	297.566484833129	116.2632069703	9.47958693882227e-05	7.22246442721688e-05	2.44188948861549e-05	9.08618382276537e-05	6.42936737510858e-05	3.83170767355731e-05	0.000100103335675059	6.72141953855001e-05	2.45290945222593e-05	1	0.65314420826569	0.147394523794358	1	0.600270192536402	0.23271525210214	1	0.580245900381523	0.155791104859151	0.37372535478036	0.508997845060663	0.381933326354848	CC16-PAH1-TRg-6	CC16	PAH1-TRg-6	single	0.421552175398624	0.0758412918951395	NA	NA	NA	NA	NA	NA	NA	NA	NA	NA	NA	NA	NA
CC16-PAH1-TRg-5	340.374773640765	267.527333050446	150.121649752649	348.175135037536	324.635158062589	130.888447289133	411.70766204963	259.045220413585	154.675696887019	7.28791248489239e-05	5.70074219857751e-05	3.10502036163748e-05	6.66493820532426e-05	6.54177272207061e-05	2.59903496909967e-05	8.59006666288691e-05	5.85130279988447e-05	3.26333230271829e-05	1	0.670565700176013	0.243784483733126	1	0.832644042942318	0.215193918367845	1	0.588647989325599	0.241531876633852	0.531815515550282	0.509542406291992	0.519050159063136	CC16-PAH1-TRg-5	CC16	PAH1-TRg-5	single	0.52013602696847	0.0111761881175474	NA	NA	NA	NA	NA	NA	NA	NA	NA	NA	NA	NA	NA
CC16-PAH1-TRg-3	332.414596626067	320.762455251858	234.518137517897	418.475559174515	343.313464346237	205.496883378042	425.929354894517	343.754099960782	176.380974061737	7.11747366879905e-05	6.83512986700613e-05	4.85062343350327e-05	8.01066320268956e-05	6.91816212878204e-05	4.08052503488497e-05	8.88679490201779e-05	7.76470349215833e-05	3.72126805842687e-05	1	0.823254254786209	0.389956755379176	1	0.732625983982187	0.281100469982459	1	0.755056316322569	0.266229077882874	0.693105386636627	0.582714789288382	0.568140946881716	CC16-PAH1-TRg-3	CC16	PAH1-TRg-3	single	0.614653707602241	0.0683308032889211	NA	NA	NA	NA	NA	NA	NA	NA	NA	NA	NA	NA	NA
CC16-COG3-TRg-1	303.488958709582	265.464787248698	260.601992229078	351.497663711828	286.43600911453	271.593731650907	322.213836716601	362.118644358764	214.389543779447	6.49813424052663e-05	5.65679139267497e-05	5.39012523168931e-05	6.72853966927482e-05	5.77201582917565e-05	5.3930016022704e-05	6.72282445102152e-05	8.17952106680012e-05	4.52316904116834e-05	1	0.746267566280847	0.47462972478034	1	0.727724089031926	0.442306915803269	1	1.05141878107886	0.427760558035865	0.746613808480472	0.72282473768782	0.74036968856409	CC16-COG3-TRg-1	CC16	COG3-TRg-1	single	0.736602744910794	0.0123337897930759	NA	NA	NA	NA	NA	NA	NA	NA	NA	NA	NA	NA	NA
CC16-HTS1-NRg-5	598.781809972265	659.279684421591	901.456589799045	685.679690005491	745.693974026895	1146.35171335885	702.043984988365	671.339148687476	1012.12716425772	0.000128207780557469	0.000140485963613233	0.000186451525883856	0.000131256149639744	0.000150265933222214	0.000227629577064616	0.000146477833356472	0.000151641811190934	0.000213537571580714	1	0.939359074574408	0.8321398431139	1	0.971182677643987	0.957024440871282	1	0.894636641525094	0.926855608021025	0.938249623206314	0.984154716221023	0.967989251029007	CC16-HTS1-NRg-5	CC16	HTS1-NRg-5	single	0.963464530152115	0.0232846347498217	NA	NA	NA	NA	NA	NA	NA	NA	NA	NA	NA	NA	NA
CC16-MSN5-TRg-7	43.2916272069799	12.6662183704536	5.41045580871386	36.2098225831999	17.9128982456183	1.10736935367139	38.131437443232	26.2777251180184	1.88173498323564	9.26935880230784e-06	2.69904554190831e-06	1.11906413761616e-06	6.93146079822054e-06	3.6096555227028e-06	2.19888900320097e-07	7.95592649304591e-06	5.93560175756834e-06	3.97006554975041e-07	1	0.249616679539635	0.0690796361951401	NA	NA	NA	NA	NA	NA	0.0656469921498516	NA	NA	CC16-MSN5-TRg-7	CC16	MSN5-TRg-7	single	NA	NA	NA	NA	NA	NA	NA	NA	NA	NA	NA	NA	NA	NA	NA
CC16-ERG26-TRg-1	271.905704295622	269.813129854564	268.195673379524	334.663939691986	324.405869686258	254.766356780708	263.842515200812	289.627810058957	277.18306389193	5.8218914282436e-05	5.74945026197436e-05	5.54718808458741e-05	6.40630031595159e-05	6.53715229693021e-05	5.05886259587524e-05	5.50493712649322e-05	6.5421010787872e-05	5.84798041560253e-05	1	0.846594225206462	0.545197111438608	1	0.865648067923061	0.43577226690997	1	1.02698597523333	0.675403390378476	0.799184123504586	0.731375392176041	0.880276778392895	CC16-ERG26-TRg-1	CC16	ERG26-TRg-1	single	0.803612098024508	0.0745493857995288	NA	NA	NA	NA	NA	NA	NA	NA	NA	NA	NA	NA	NA
CC16-SMD2-TRg-5	463.924369604359	472.65445920282	767.544065510751	408.747363835852	519.315013014791	794.324346011186	388.842874366714	507.914924418867	629.785251851005	9.93328668021041e-05	0.000100717978615488	0.000158753914294953	7.82444134404212e-05	0.00010464796254899	0.000157727958032069	8.11300473634612e-05	0.0001147276145304	0.000132871459285691	1	0.869214803035897	0.914484248537423	1	1.1345861895397	1.11242141182929	1	1.22204123416906	1.04126115062048	0.961633502141782	1.04263050411927	1.02775690622801	CC16-SMD2-TRg-5	CC16	SMD2-TRg-5	single	1.01067363749636	0.0431162050191561	NA	NA	NA	NA	NA	NA	NA	NA	NA	NA	NA	NA	NA
CC16-SMD2-TRg-4	506.21670575526	677.100961207561	988.601513430752	619.454403262573	689.954864723736	1002.03590958794	649.242327853442	637.865349172622	929.273571920226	0.000108388263045267	0.000144283500988121	0.000204476025530352	0.00011857898233646	0.000139033860055277	0.000198972974563576	0.000135461041673707	0.000144080763103989	0.000196057203965581	1	1.14116251548126	1.079455877146	1	0.994656022321368	0.92597736668012	1	0.919160208727898	0.92019121709579	1.03373702776171	0.975735989653629	0.967802406171649	CC16-SMD2-TRg-4	CC16	SMD2-TRg-4	single	0.992425141195663	0.035996380588204	NA	NA	NA	NA	NA	NA	NA	NA	NA	NA	NA	NA	NA
CC16-SMD2-TRg-1	371.4706368087	438.614466109657	556.367538341201	375.284583659463	418.986052477941	508.903231131704	347.698728423639	452.696297938533	544.34370763893	7.9537195509862e-05	9.34643936134323e-05	0.000115075509625025	7.18388048943102e-05	8.4430520261142e-05	0.000101052256405591	7.25455348800389e-05	0.00010225485385895	0.000114845088185837	1	1.00736997296457	0.827860935802178	1	0.997012082612419	0.77624875096607	1	1.21807175083148	1.0064945518968	0.941953809744114	0.921200246317278	1.01697534075463	CC16-SMD2-TRg-1	CC16	SMD2-TRg-1	single	0.960043132272009	0.0503848674778429	NA	NA	NA	NA	NA	NA	NA	NA	NA	NA	NA	NA	NA
CC16-PRE7-TRg-4	253.958565294718	246.555954973827	226.074558165666	255.655939095968	267.113486265569	238.328466680564	307.24128554595	233.247992477813	206.125838883818	5.43761742052635e-05	5.2538629260915e-05	4.67598182879817e-05	4.89389064418708e-05	5.38264471592566e-05	4.73245753818428e-05	6.41042994267286e-05	5.26859607474651e-05	4.34882222606569e-05	1	0.82829143791961	0.492049645603461	1	0.933042678149495	0.533637650203918	1	0.710243669861267	0.431314626877892	0.765707466235147	0.7999129994257	0.713172994867789	CC16-PRE7-TRg-4	CC16	PRE7-TRg-4	single	0.759597820176212	0.0436915658783332	NA	NA	NA	NA	NA	NA	NA	NA	NA	NA	NA	NA	NA
CC16-PRE7-TRg-7	417.521736512099	585.99842231265	832.423447675373	455.759695965671	601.325205619765	799.94535724681	418.346982013808	514.193829905731	835.134352467501	8.93973969837128e-05	0.000124870453283652	0.00017217315149382	8.72437432891666e-05	0.000121173961892891	0.000158844114963078	8.72859262765666e-05	0.000116145891123067	0.000176195806087597	1	1.19742383128357	1.10200943374227	1	1.17824355130995	1.00473339138541	1	1.14989782220365	1.28339703566336	1.04380308853526	1.0139097502829	1.08799987484842	CC16-PRE7-TRg-7	CC16	PRE7-TRg-7	single	1.04857090455553	0.0372744643386822	NA	NA	NA	NA	NA	NA	NA	NA	NA	NA	NA	NA	NA
CC16-SEC6-TRg-3	237.257946628403	297.104573443789	275.353551717581	277.837142203526	246.999671210012	342.821116551157	287.470528138541	286.764320831754	236.050948447945	5.08003320245465e-05	6.33100386382578e-05	5.69523707034269e-05	5.31849404964188e-05	4.97732815239483e-05	6.80735457189755e-05	5.99792335180708e-05	6.47742070172475e-05	4.98017917915141e-05	1	1.06836366758063	0.641490180385171	1	0.79390338138003	0.706323559227709	1	0.933256061637486	0.527902534020223	0.867292433364537	0.874632148684155	0.79657832589271	CC16-SEC6-TRg-3	CC16	SEC6-TRg-3	single	0.846167635980467	0.0431021184105612	NA	NA	NA	NA	NA	NA	NA	NA	NA	NA	NA	NA	NA
CC16-ESF2-NRg-1	282.22340753019	387.183792370306	453.116508746449	274.823038262232	385.464795247226	475.347458955459	266.391255787648	367.868523636435	427.05376759783	6.042808264748e-05	8.25050270042676e-05	9.37197258470035e-05	5.26079660231845e-05	7.76756004468462e-05	9.43891301245867e-05	5.55811527585853e-05	8.30939910378038e-05	9.0099374552519e-05	1	1.17045488564625	0.887435814757173	1	1.25254449623207	0.990112333762291	1	1.29193806719801	1.03063269684025	0.974895674689705	1.0140019567124	1.02879419603154	CC16-ESF2-NRg-1	CC16	ESF2-NRg-1	single	1.00589727581121	0.0278482861248502	NA	NA	NA	NA	NA	NA	NA	NA	NA	NA	NA	NA	NA
CC16-ESF2-NRg-3	483.14410496744	569.250217638831	808.33339217049	477.736517363722	569.722040623645	833.446432340424	518.849399402034	513.095376892773	666.950264657901	0.00010344808802754	0.000121301576935737	0.000167190518210821	9.1450653600314e-05	0.000114805559778452	0.000165496380115128	0.000108255233985056	0.000115897773007628	0.000140712496324126	1	1.00521060336593	0.924770425596609	1	1.06496702721245	0.998655465174717	1	0.925179101261578	0.826405986705643	0.976132234522974	1.00435827256566	0.934950625874504	CC16-ESF2-NRg-3	CC16	ESF2-NRg-3	single	0.971813710987711	0.0349047645593609	NA	NA	NA	NA	NA	NA	NA	NA	NA	NA	NA	NA	NA
CC16-AFG2-TRg-2	415.073802715311	494.277572273143	650.69829497805	497.30656275751	472.33830018887	654.941157172863	433.590640960217	396.97930786192	671.846789784986	8.8873259219654e-05	0.00010532564960518	0.000134586281093942	9.51968471132691e-05	9.51816132979971e-05	0.000130050818498494	9.04664365902216e-05	8.96695230230479e-05	0.000141745560272754	1	1.01595885906797	0.866511722578039	1	0.848184929433215	0.753883994024622	1	0.856558445622749	0.996165898959663	0.956753339997638	0.899865443475921	0.987060894255116	CC16-AFG2-TRg-2	CC16	AFG2-TRg-2	single	0.947893225909559	0.0442677972728156	NA	NA	NA	NA	NA	NA	NA	NA	NA	NA	NA	NA	NA
CC16-RRP36-TRg-3	508.82217019756	562.760187904269	505.627883061622	526.133771839023	478.308575326902	563.019021529209	539.170605250253	550.013377431825	511.624138245691	0.000108946130381759	0.000119918615951677	0.000104580843263101	0.000100715092037322	9.63846925724146e-05	0.000111797958913077	0.000112495148103667	0.000124236795807408	0.000107941946329623	1	0.943599887972866	0.549268997637078	1	0.811845835881296	0.612566607460376	1	0.954368455324962	0.610050999264974	0.809723033938541	0.83214785140961	0.84314269546286	CC16-RRP36-TRg-3	CC16	RRP36-TRg-3	single	0.828337860270337	0.0170324827450674	NA	NA	NA	NA	NA	NA	NA	NA	NA	NA	NA	NA	NA
CC16-RRP36-TRg-5	333.701820593806	395.779550806316	592.073554118627	328.781675063718	404.199125127713	546.265373629226	334.160305341082	367.076464259443	477.169157330682	7.14503498165722e-05	8.4336697895096e-05	0.000122460713971268	6.29369913824099e-05	8.14507839146458e-05	0.000108471208718245	6.97208131779805e-05	8.29150809910224e-05	0.000100672669095229	1	1.01187138800686	0.980702279015686	1	1.09786602432797	0.951091935558421	1	1.02771030556842	0.918034133868885	0.994850379812914	0.991528265330343	0.975543761044941	CC16-RRP36-TRg-5	CC16	RRP36-TRg-5	single	0.987307468729399	0.0103221957461998	NA	NA	NA	NA	NA	NA	NA	NA	NA	NA	NA	NA	NA
CC16-GCR1-NRg-2	411.912040534486	514.107185621497	526.624262061097	404.978879363313	445.840744698537	501.835862781038	498.020635008556	420.219323959866	461.761478265159	8.81962805521276e-05	0.0001095511435877	0.000108923600248615	7.75230317675314e-05	8.98420503639421e-05	9.9648898212922e-05	0.000103909420410569	9.49189683147294e-05	9.74219724559781e-05	1	1.06482865015582	0.706669706136857	1	0.983125500211453	0.709342122819573	1	0.789401073757613	0.59608979365566	0.897060614365983	0.892174540539232	0.821562200540545	CC16-GCR1-NRg-2	CC16	GCR1-NRg-2	single	0.870265785148587	0.042249234248855	NA	NA	NA	NA	NA	NA	NA	NA	NA	NA	NA	NA	NA
CC16-PRE4-NRg-4	405.702529537727	415.865494176029	282.011922789079	472.557336946171	418.342360075596	269.138982746346	520.364831670683	381.854547068707	227.178309174761	8.68667351150701e-05	8.86168132635084e-05	5.83295456669584e-05	9.0459229631067e-05	8.43008088206376e-05	5.34425797076242e-05	0.00010857142106173	8.62531482667172e-05	4.79298512776984e-05	1	0.874532013412177	0.384219897354005	1	0.790567417765262	0.326023215602773	1	0.686529272714562	0.280672749561012	0.693092157708591	0.634481624107605	0.577311775696309	CC16-PRE4-NRg-4	CC16	PRE4-NRg-4	single	0.634961852504168	0.0578916848883513	NA	NA	NA	NA	NA	NA	NA	NA	NA	NA	NA	NA	NA
CC16-PRE4-NRg-9	454.384460767093	374.026199376651	276.663070439681	515.153030500223	389.29111590143	303.458994949574	411.722761545039	313.611007767182	310.655156175345	9.72902353821499e-05	7.97012744024171e-05	5.72232231955735e-05	9.8613104988079e-05	7.84466481741148e-05	6.02574601423411e-05	8.59038170602089e-05	7.08383256364635e-05	6.55417125350657e-05	1	0.702278049268598	0.336548623984559	1	0.674838441013976	0.337202034720962	1	0.712615807428108	0.48508183642873	0.635353669616544	0.632931428451271	0.74987032357786	CC16-PRE4-NRg-9	CC16	PRE4-NRg-9	single	0.672718473881892	0.0668264374832117	NA	NA	NA	NA	NA	NA	NA	NA	NA	NA	NA	NA	NA
CC16-DSN1-NRg-2	310.519266272483	377.611353902689	542.650152893641	419.917845910546	440.387776501156	630.347463134646	414.069708368633	367.451113281807	478.870177713558	6.64866321690245e-05	8.0465235283048e-05	0.000112238293194664	8.03827215865067e-05	8.87432144023403e-05	0.000125167280482074	8.6393495332616e-05	8.29997065583281e-05	0.0001010315486655	1	1.03749743909959	0.965942947400874	1	0.93655331179147	0.859294649952428	1	0.830223721012201	0.743508015622174	0.992043737918079	0.947984189261787	0.893942228793399	CC16-DSN1-NRg-2	CC16	DSN1-NRg-2	single	0.944656718657755	0.0491353291288503	NA	NA	NA	NA	NA	NA	NA	NA	NA	NA	NA	NA	NA
CC16-GPI11-TRg-3	344.310098683578	395.559412010914	243.203956587923	472.152081874853	374.031993066468	294.21267628306	437.231344802681	390.430671539864	218.906006494409	7.37217344290892e-05	8.42897885005985e-05	5.03027536987865e-05	9.03816537292887e-05	7.53717589932815e-05	5.84214306036435e-05	9.122605054909e-05	8.8190319740104e-05	4.61845691746946e-05	1	0.980149905670674	0.390428014980361	1	0.707438061932983	0.356702293732342	1	0.835413847804205	0.321875346083193	0.706715137869901	0.653951034442559	0.634695832061585	CC16-GPI11-TRg-3	CC16	GPI11-TRg-3	single	0.665120668124681	0.0372862661005702	NA	NA	NA	NA	NA	NA	NA	NA	NA	NA	NA	NA	NA
CC16-POP3-TRg-1	373.611069609032	421.798913708363	677.42035192356	394.456300513314	368.850303543882	671.374851378247	379.745410788151	363.069650345462	644.357501932123	7.99954928966441e-05	8.98811661325838e-05	0.000140113300751491	7.55087484158978e-05	7.43275888123499e-05	0.000133314035902008	7.92319088101489e-05	8.20100235097047e-05	0.000135945897957704	1	0.963199530543233	1.00220970122971	1	0.835050667796138	0.974299775312279	1	0.894471368454829	1.09087673277733	0.997839949166113	0.978246248210547	1.01852190814674	CC16-POP3-TRg-1	CC16	POP3-TRg-1	single	0.998202701841135	0.0201402802351767	NA	NA	NA	NA	NA	NA	NA	NA	NA	NA	NA	NA	NA
CC16-MNE1-TRg-5	556.756442888598	411.618923205264	201.320409593908	574.076944480791	395.524878730791	250.421081445979	627.684671235723	385.302503789661	254.777734117979	0.000119209546223732	8.77119110968305e-05	4.16398282347849e-05	0.00010989260791565	7.97028232562084e-05	4.97257902555846e-05	0.000130963148520106	8.7031971314793e-05	5.37527502053456e-05	1	0.630754883108666	0.199867716827691	1	0.615269349028623	0.249704984511707	1	0.574287467773035	0.260952385813333	0.465553598147495	0.532729748306086	0.541167435767653	CC16-MNE1-TRg-5	CC16	MNE1-TRg-5	single	0.513150260740411	0.041435255036173	NA	NA	NA	NA	NA	NA	NA	NA	NA	NA	NA	NA	NA
CC16-RRP12-NRg-1	385.507280610464	380.546195923233	487.049211161989	422.719692985581	441.448164954363	446.747439731195	439.609515329477	355.314835002188	427.569290596164	8.25426424328126e-05	8.10906210169803e-05	0.000100738149378802	8.09190648154355e-05	8.89568949013776e-05	8.87100612976348e-05	9.17222434850968e-05	8.02583690048178e-05	9.02081390764304e-05	1	0.842180809582705	0.698329449720772	1	0.932585835875945	0.604973041405659	1	0.756162763301213	0.625288936916188	0.875580035459943	0.838797916539951	0.833133772487293	CC16-RRP12-NRg-1	CC16	RRP12-NRg-1	single	0.849170574829062	0.0230459397741305	NA	NA	NA	NA	NA	NA	NA	NA	NA	NA	NA	NA	NA
CC16-RSC6-TRg-2	312.725082973922	309.188249465913	314.621147729129	364.09674017431	291.727453805947	307.477949611778	338.825707851429	305.355485992896	324.991815939563	6.69589291875683e-05	6.58849501819792e-05	6.50742295671756e-05	6.96971733423803e-05	5.87864454046263e-05	6.1055498771619e-05	7.06942251949823e-05	6.89735717685766e-05	6.8566446598868e-05	1	0.843511105205833	0.556090264748123	1	0.715520515854702	0.483418889258768	1	0.843137495412667	0.61664809481877	0.805044423393824	0.749113647175198	0.837077389834015	CC16-RSC6-TRg-2	CC16	RSC6-TRg-2	single	0.797078486801012	0.0445196261775319	NA	NA	NA	NA	NA	NA	NA	NA	NA	NA	NA	NA	NA
CC16-CDC25-TRg-1	377.355742795962	263.870373701326	284.68480573291	400.035706721544	333.260561906853	304.387413987397	437.28555931979	209.765733693777	218.982306505225	8.07972811778071e-05	5.62281602093315e-05	5.88823877106306e-05	7.65767855575002e-05	6.71558455416545e-05	6.04418151098922e-05	9.12373621266726e-05	4.7381797777337e-05	4.62006668742688e-05	1	0.596582086989627	0.416997472193027	1	0.7439551325649	0.435566393220547	1	0.448785111288591	0.321947616302064	0.689469411196864	0.719734420478689	0.587620127133151	CC16-CDC25-TRg-1	CC16	CDC25-TRg-1	single	0.665607986269568	0.0692139604864398	NA	NA	NA	NA	NA	NA	NA	NA	NA	NA	NA	NA	NA
CC16-CDC25-TRg-9	345.006851350646	167.990663379096	135.097316086088	450.845679831863	173.439239868647	118.347383730078	412.868939317777	176.804506836108	95.086777228796	7.38709191764455e-05	3.57971446421013e-05	2.7942666360318e-05	8.63030783600565e-05	3.49500064959271e-05	2.35000869203119e-05	8.61429611030067e-05	3.99365293916866e-05	2.006131266496e-05	1	0.41542054014888	0.216440784345559	1	0.343542940639392	0.150264772967494	1	0.400636165359746	0.148063919046935	0.458579990182914	0.330961786533985	0.338049199941626	CC16-CDC25-TRg-9	CC16	CDC25-TRg-9	single	0.375863658886175	0.0717220430174476	NA	NA	NA	NA	NA	NA	NA	NA	NA	NA	NA	NA	NA
CC16-YPP1-NRg-3	244.777943973018	284.169308993556	232.807994071388	362.767159529371	391.590461172974	249.583198032537	396.274576269029	295.679146906992	283.050008731317	5.24104713996818e-05	6.05536620444949e-05	4.81525191825892e-05	6.94426585322816e-05	7.89099927565618e-05	4.95594128298707e-05	8.26806333895208e-05	6.67878842698616e-05	5.97176062799505e-05	1	0.990456552047386	0.525709353129247	1	0.96397488576125	0.393834548437987	1	0.698061228166857	0.4592067742209	0.799800164472824	0.708147563543509	0.731299440532966	CC16-YPP1-NRg-3	CC16	YPP1-NRg-3	single	0.746415722849767	0.0476594828715963	NA	NA	NA	NA	NA	NA	NA	NA	NA	NA	NA	NA	NA
CC16-NFS1-NRg-9	342.795041818197	344.50578040038	197.097841334801	383.618370398938	311.871517886438	193.49897505664	299.185687150555	248.794750951491	189.067674159078	7.33973390067602e-05	7.34107658304955e-05	4.0766459174124e-05	7.34340989875819e-05	6.28457065672141e-05	3.8422841211205e-05	6.24235406358574e-05	5.61976561665475e-05	3.98893078163279e-05	1	0.857417853300799	0.317809908782115	1	0.72600213462214	0.288739169683835	1	0.777981788478708	0.406272842030246	0.632725199859993	0.590343137788302	0.701529496786012	CC16-NFS1-NRg-9	CC16	NFS1-NRg-9	single	0.641532611478102	0.0561139865038125	NA	NA	NA	NA	NA	NA	NA	NA	NA	NA	NA	NA	NA
CC16-NFS1-NRg-8	296.550282779304	255.213836781896	206.302295301205	389.03339787775	309.734525253466	181.637928548671	310.033667484087	207.367119725891	204.669006602566	6.34956722893526e-05	5.43835380263401e-05	4.26702496687348e-05	7.44706699512875e-05	6.24150779132791e-05	3.60676085468407e-05	6.46869154236576e-05	4.6839999839366e-05	4.31808612505736e-05	1	0.734237251636888	0.384526092691541	1	0.710991340087712	0.267267458869599	1	0.62574886206348	0.424408963594107	0.680072616626445	0.564786225658652	0.698556160912045	CC16-NFS1-NRg-8	CC16	NFS1-NRg-8	single	0.647805001065714	0.0724879173028551	NA	NA	NA	NA	NA	NA	NA	NA	NA	NA	NA	NA	NA
CC16-UBA2-TRg-1	340.450897019976	333.366127820564	256.546092184983	324.54554184867	333.442970965386	337.151628939253	327.912529950027	322.490118917314	280.735741045016	7.28954239571044e-05	7.10370163217946e-05	5.30623558457692e-05	6.21260901069707e-05	6.71926030700284e-05	6.69477628966256e-05	6.8417247273068e-05	7.28439356164626e-05	5.92293444101263e-05	1	0.835405881339329	0.416515356868056	1	0.917503012409044	0.594670020892676	1	0.920083899877143	0.55040328714282	0.714656587175281	0.83223211739874	0.808448200832216	CC16-UBA2-TRg-1	CC16	UBA2-TRg-1	single	0.785112301802079	0.0621644952082008	NA	NA	NA	NA	NA	NA	NA	NA	NA	NA	NA	NA	NA
CC16-ARP2-NRg-3	233.710283664432	157.35786885775	51.655284609763	310.032449252379	159.914032347869	36.9579031392092	297.449245178609	137.741652501667	48.2298397490754	5.0040726460046e-05	3.35314015598715e-05	1.06840492869459e-05	5.93479231562492e-05	3.2224521242025e-05	7.33868302610526e-06	6.20612410317889e-05	3.11130278974816e-05	1.01754831027558e-05	1	0.574435383475616	0.122167878928684	1	0.460618103624295	0.0682380491149787	1	0.433232918677321	0.104242368757645	0.305749561249641	0.108326656695547	0.235120635524419	CC16-ARP2-NRg-3	CC16	ARP2-NRg-3	single	0.216398951156536	0.100034128725259	NA	NA	NA	NA	NA	NA	NA	NA	NA	NA	NA	NA	NA
CC16-MAK16-TRg-1	373.958908702573	498.063580292106	309.595266186662	412.464712702385	380.716432068364	260.242156205258	454.503135720029	366.164928894607	316.203078611262	8.00699702395281e-05	0.000106132410373575	6.40347083155607e-05	7.89560064862716e-05	7.67187505201979e-05	5.167594836825e-05	9.48297200710233e-05	8.27091837571749e-05	6.67122076330337e-05	1	1.13629590887666	0.457604751576281	1	0.824283111758377	0.36117466565829	1	0.75371800917524	0.447270787293578	0.767181647695899	0.669414439508187	0.728949641873747	CC16-MAK16-TRg-1	CC16	MAK16-TRg-1	single	0.721848576359278	0.0492689110675835	NA	NA	NA	NA	NA	NA	NA	NA	NA	NA	NA	NA	NA
CC16-CEP3-NRg-1	441.430985527325	419.627682197338	503.956041325139	433.895329780181	543.3934946531	594.730597643528	467.530584549379	399.343619766724	486.967488294362	9.45167103963562e-05	8.94184982265928e-05	0.000104235050191831	8.30583597031398e-05	0.000109500054211224	0.000118094885567293	9.75478296474724e-05	9.02035728250976e-05	0.000102739911111268	1	0.811020545634456	0.631029901448639	1	1.11838424133742	0.784624269666552	1	0.79910850783654	0.669624391048018	0.841282783193903	0.933245423803224	0.858575824813744	CC16-CEP3-NRg-1	CC16	CEP3-NRg-1	single	0.877701343936957	0.0488735197040183	NA	NA	NA	NA	NA	NA	NA	NA	NA	NA	NA	NA	NA
CC16-GUK1-TRg-5	431.267462050805	412.663795823724	549.039380077684	429.02350003099	408.642534479749	620.606398739753	489.504160432414	457.493525874305	512.651782966105	9.23405541306393e-05	8.79345630913117e-05	0.000113559800154804	8.21257702974744e-05	8.23461821292329e-05	0.000123233009923982	0.000102132502196863	0.000103338449734892	0.000108158757779601	1	0.816357178944624	0.703682742027897	1	0.850597432239288	0.82805960272148	1	0.874374726588946	0.673298130518863	0.875586201468706	0.929193855387349	0.867102492601909	CC16-GUK1-TRg-5	CC16	GUK1-TRg-5	single	0.890627516485988	0.0336677174935445	NA	NA	NA	NA	NA	NA	NA	NA	NA	NA	NA	NA	NA
CC16-GUK1-TRg-2	386.050540335195	524.432553089089	546.60926210036	492.882586057309	471.42623107586	658.480095619818	399.088582737893	445.316712850566	613.871117430186	8.26589621379439e-05	0.000111751377013091	0.000113057170066925	9.43499879219758e-05	9.49978208560528e-05	0.000130753540928749	8.32677612325393e-05	0.000100587956210027	0.000129513911204742	1	1.15898020332395	0.782623562796295	1	0.854145484237771	0.764760780455086	1	1.04392361458195	0.988892813133098	0.935158631055625	0.904840502789548	0.999796514583391	CC16-GUK1-TRg-2	CC16	GUK1-TRg-2	single	0.946598549476188	0.0485006684907534	NA	NA	NA	NA	NA	NA	NA	NA	NA	NA	NA	NA	NA
CC16-GPI12-NRg-6	408.550454483231	421.481037943777	432.451899720939	556.255838744556	505.838976836657	585.724284995044	477.277668001291	482.912814077311	467.756225622662	8.74765167256274e-05	8.98134299590713e-05	8.94455900447919e-05	0.000106481204959785	0.00010193238588755	0.000116306513713179	9.95815080153663e-05	0.000109080148114652	9.86867382266903e-05	1	0.880162545373521	0.585075899297815	1	0.812080884010753	0.60276090843273	1	0.946600318516513	0.630071428316996	0.824033984951865	0.827163805538379	0.852539742399572	CC16-GPI12-NRg-6	CC16	GPI12-NRg-6	single	0.834579177629939	0.0156328295378375	NA	NA	NA	NA	NA	NA	NA	NA	NA	NA	NA	NA	NA
CC16-RPS5-NRg-5	334.08649732125	289.261821607324	294.739673859734	330.249860838545	275.235616467558	362.57688956324	340.875122782301	246.866297048291	249.708096324602	7.153271462565e-05	6.16388259872993e-05	6.09620724409016e-05	6.32180386623112e-05	5.54631500388083e-05	7.19964240144585e-05	7.11218249823766e-05	5.57620577908961e-05	5.2683163120421e-05	1	0.738690874956172	0.487640505626385	1	0.744258098319243	0.628469066100342	1	0.677540914746024	0.470954162992063	0.754228941553121	0.833503508580359	0.736871828538695	CC16-RPS5-NRg-5	CC16	RPS5-NRg-5	single	0.774868092890725	0.0515160297661903	NA	NA	NA	NA	NA	NA	NA	NA	NA	NA	NA	NA	NA
CC16-RPS5-NRg-2	267.458479442754	322.081253475395	271.756756235167	282.065811854875	371.162438414889	257.155833192388	226.435853537175	352.004569422877	401.708538115903	5.72666996050185e-05	6.86323214948545e-05	5.62084324887894e-05	5.39944130601022e-05	7.47935106465459e-05	5.10631011993424e-05	4.72446654761931e-05	7.95106475752674e-05	8.47520635170565e-05	1	1.0274001319122	0.561621954201892	1	1.17510087286977	0.5218820508735	1	1.45436072653206	1.14053125935302	0.823077984295788	0.810503180683282	1.06921082903941	CC16-RPS5-NRg-2	CC16	RPS5-NRg-2	single	0.900930664672826	0.145870462091907	NA	NA	NA	NA	NA	NA	NA	NA	NA	NA	NA	NA	NA
CC16-RPC19-NRg-1	390.650720890407	449.051709093064	485.328195423826	440.598163112366	547.030225204589	560.496916811545	457.859681716098	436.97237770135	477.911203002878	8.36439268267922e-05	9.56884666019331e-05	0.000100382185470964	8.43414487426483e-05	0.000110232897346922	0.000111297147841305	9.5530045970224e-05	9.87031412134865e-05	0.000100829225145139	1	0.980704717090491	0.686699909388453	1	1.10874128895874	0.728210566225712	1	0.892874898050317	0.671051934927478	0.881923840140664	0.909441575727603	0.867654399904343	CC16-RPC19-NRg-1	CC16	RPC19-NRg-1	single	0.88633993859087	0.0212407264462033	NA	NA	NA	NA	NA	NA	NA	NA	NA	NA	NA	NA	NA
CC16-TIM54-TRg-1	373.077153602776	471.261744007753	522.103563330177	440.341822610747	477.375511064661	480.644291347409	377.675396038937	400.301207174226	548.969837585933	7.98811738157599e-05	0.000100421204816991	0.000107988567784513	8.42923787939103e-05	9.61966693658372e-05	9.54409152818916e-05	7.88000109775853e-05	9.04198722754292e-05	0.000115821104431211	1	1.07769054368521	0.773531671449539	1	0.96812576977685	0.62482771260577	1	0.991601642036473	0.934482373248648	0.926016276280904	0.851653154031227	0.978338959886726	CC16-TIM54-TRg-1	CC16	TIM54-TRg-1	single	0.918669463399619	0.0636616454071741	NA	NA	NA	NA	NA	NA	NA	NA	NA	NA	NA	NA	NA
CC16-TEN1-TRg-2	257.727724917466	294.44626920603	316.663079729758	296.320666698805	325.207964437112	354.800070210356	285.470869709336	285.306143239829	313.864953138075	5.51832053838188e-05	6.27435803638058e-05	6.54965697459226e-05	5.67231468810978e-05	6.5533154309326e-05	7.04521910538619e-05	5.95620151664773e-05	6.44448344616474e-05	6.62189122713173e-05	1	0.974710078133551	0.679135431254051	1	0.980078383793203	0.685406447437028	1	0.935014521039643	0.706842004422223	0.87802241650084	0.881290493823945	0.887272388958733	CC16-TEN1-TRg-2	CC16	TEN1-TRg-2	single	0.882195099761173	0.00469086682226188	NA	NA	NA	NA	NA	NA	NA	NA	NA	NA	NA	NA	NA
CC16-SAH1-NRg-4	347.467285921235	379.062735432727	458.245372629917	452.340873985376	452.247772307391	467.147424686118	361.656180098882	395.510560659257	443.986563297066	7.43977335356137e-05	8.07745102958169e-05	9.4780547308563e-05	8.6589295715499e-05	9.11331402967544e-05	9.2760859925403e-05	7.54576847229025e-05	8.93377630081153e-05	9.36718387658859e-05	1	0.930738568710276	0.72896094939145	1	0.89283700758978	0.591172953489829	1	1.02313095408854	0.78925121632361	0.896483367573534	0.828334797348498	0.928315508882649	CC16-SAH1-NRg-4	CC16	SAH1-NRg-4	single	0.884377891268227	0.0510778091459744	NA	NA	NA	NA	NA	NA	NA	NA	NA	NA	NA	NA	NA
CC16-SAH1-NRg-5	301.602091426624	344.174610948542	274.064201832648	440.752643995024	427.607091465838	217.233718444673	305.703528009876	358.399776433772	311.267463762142	6.45773370354877e-05	7.33401969040442e-05	5.66856898047965e-05	8.43710202264565e-05	8.61677590132077e-05	4.31358185079589e-05	6.37834542988903e-05	8.09551943084189e-05	6.56708965741492e-05	1	0.973587573360694	0.502270950164377	1	0.866386252599479	0.282136153044422	1	1.09682239684657	0.654597888401222	0.784348158546361	0.596578985340937	0.875561888624274	CC16-SAH1-NRg-5	CC16	SAH1-NRg-5	single	0.752163010837191	0.142248999577838	NA	NA	NA	NA	NA	NA	NA	NA	NA	NA	NA	NA	NA
CC16-SAH1-NRg-3	384.352391908497	445.35594634028	451.403776216686	417.693382353733	439.700630908109	558.242202176324	355.341499285981	442.400241420127	490.13053746696	8.22953641842015e-05	9.49009362049268e-05	9.33654751851091e-05	7.99569039259619e-05	8.86047466429173e-05	0.00011084943207237	7.41401593490091e-05	9.99291848410957e-05	0.000103407248045755	1	0.988571777777504	0.649165897795768	1	0.940071905713459	0.765052962342528	1	1.16476538506207	0.886762165632999	0.865092974000342	0.912231664143644	0.974290393871631	CC16-SAH1-NRg-3	CC16	SAH1-NRg-3	single	0.917205010671872	0.0547683280592354	NA	NA	NA	NA	NA	NA	NA	NA	NA	NA	NA	NA	NA
CC16-ATP15-NRg-5	316.38482630316	138.58204231907	40.9927579989495	283.361206711214	124.301418103066	77.4610615530452	337.816774225438	107.485898234204	68.5102422888232	6.7742532767098e-05	2.95304590975908e-05	8.47868035530764e-06	5.42423838598569e-05	2.50481688771541e-05	1.53813428067659e-05	7.04837164310077e-05	2.42788705493872e-05	1.44542220418427e-05	1	0.373698927345573	0.0716162521329222	1	0.391739414420609	0.156483835201864	1	0.297672908093453	0.130381392966152	0.107450115789224	0.353503101785887	0.276057326779046	CC16-ATP15-NRg-5	CC16	ATP15-NRg-5	single	0.245670181451386	0.12580958600338	NA	NA	NA	NA	NA	NA	NA	NA	NA	NA	NA	NA	NA
CC16-SCD5-TRg-5	326.135126785032	264.881822470678	203.90115461816	445.578904451166	321.038235381379	178.200030090152	372.124264456537	299.902128219985	227.461089073093	6.98302120581694e-05	5.64436899129846e-05	4.21736130594054e-05	8.52948865358504e-05	6.46929058298326e-05	3.53849494964077e-05	7.76417961872682e-05	6.77417695544898e-05	4.79895118963579e-05	1	0.692923226467351	0.345574911136407	1	0.643418757971419	0.228933623442958	1	0.753981325094665	0.392970951814089	0.64254669424019	0.509182084519267	0.688825090928651	CC16-SCD5-TRg-5	CC16	SCD5-TRg-5	single	0.613517956562703	0.093273271339177	NA	NA	NA	NA	NA	NA	NA	NA	NA	NA	NA	NA	NA
CC16-ARB1-NRg-2	336.186226488432	423.244993283415	581.288345837894	414.442733604338	567.751875082276	526.869551135559	397.791392415966	480.882151464397	494.127690250061	7.19822967803061e-05	9.01893113513171e-05	0.000120229970346258	7.9334648892167e-05	0.000114408548706903	0.000104619805331655	8.29971092052165e-05	0.000108621462877627	0.000104250563321427	1	1.07409440306829	0.95572247035439	1	1.22336380577591	0.727721157105122	1	1.13097318305732	0.798592329018099	0.991374081237262	0.916697184281757	0.939568681827178	CC16-ARB1-NRg-2	CC16	ARB1-NRg-2	single	0.949213315782066	0.0382612592293903	NA	NA	NA	NA	NA	NA	NA	NA	NA	NA	NA	NA	NA
CC16-ARB1-NRg-4	314.676625214067	330.807327870318	363.073535538472	317.531974939694	345.657396910733	403.848488078006	318.22241117669	351.868407389846	396.25836805209	6.73767823940388e-05	7.04917614243695e-05	7.50958121281087e-05	6.07835189310539e-05	6.96539507238651e-05	8.01916719520833e-05	6.63954542896716e-05	7.94798913511674e-05	8.36021921162805e-05	1	0.896894122476874	0.637749619175105	1	0.972120205943727	0.728043664901219	1	1.03447153285411	0.800551007329018	0.852204828832632	0.899393255194655	0.933561787248592	CC16-ARB1-NRg-4	CC16	ARB1-NRg-4	single	0.895053290425293	0.0408517458785244	NA	NA	NA	NA	NA	NA	NA	NA	NA	NA	NA	NA	NA
CC16-PUP2-TRg-1	289.133365489336	384.278917161782	437.173440707815	332.341822610747	387.659993905221	502.72218495807	319.13970552274	361.123929164132	503.366597642174	6.19076038335505e-05	8.18860269008386e-05	9.04221634388833e-05	6.36184921851661e-05	7.81179582859078e-05	9.98248940612727e-05	6.65868429935599e-05	8.15705248083609e-05	0.000106199778714749	1	1.13391078883408	0.835748596271497	1	1.04166378874376	0.865903478088848	1	1.05863063559803	1.01401616203579	0.953873360296607	0.958431264541328	1.00864075515165	CC16-PUP2-TRg-1	CC16	PUP2-TRg-1	single	0.973648459996529	0.0303897871487025	NA	NA	NA	NA	NA	NA	NA	NA	NA	NA	NA	NA	NA
CC16-CCT8-TRg-2	18.7941832985605	6.5517306769303	7.02329245921252	19.7957437297584	9.67175899909606	9.14947457283783	19.203160046421	13.2504694620945	5.78445246944561	4.02410441995607e-06	1.39610884307842e-06	1.4526529736065e-06	3.78939778893317e-06	1.94897094856649e-06	1.81679933227141e-06	4.00663966552457e-06	2.99301060021686e-06	1.22039796664815e-06	NA	NA	NA	NA	NA	NA	NA	NA	NA	NA	NA	NA	CC16-CCT8-TRg-2	CC16	CCT8-TRg-2	single	NA	NA	NA	NA	NA	NA	NA	NA	NA	NA	NA	NA	NA	NA	NA
CC16-MCM4-TRg-1	360.054771870508	319.629449515667	385.720011691124	370.724436112435	366.540984860688	397.480066365503	322.903955489937	330.716739680476	344.434825860608	7.70928949608235e-05	6.81098663820821e-05	7.9779864674106e-05	7.09658792155471e-05	7.38622344724675e-05	7.89271026893578e-05	6.73722342100609e-05	7.47021613358262e-05	7.26685132851274e-05	1	0.75737114748491	0.592139043324168	1	0.882943490182404	0.613748679629622	1	0.958190462219707	0.685764525447034	0.816356613987524	0.839115383347131	0.879738883794595	CC16-MCM4-TRg-1	CC16	MCM4-TRg-1	single	0.84507029370975	0.032108001332132	NA	NA	NA	NA	NA	NA	NA	NA	NA	NA	NA	NA	NA
CC16-LSM4-TRg-1	440.631861749531	959.613733281686	1951.04931335284	440.608884145231	968.775967568617	2110.31396284358	398.341157715186	830.335026347993	1888.72401537326	9.43456065247366e-05	0.000204484171440601	0.000403542583931169	8.4343501015035e-05	0.000195219526937871	0.000419042314184832	8.31118148812229e-05	0.000187555734738326	0.000398481093949064	1	1.8580230518397	2.44744221379275	1	1.96350353167952	2.74170202716974	1	1.9501463650418	3.04827851455242	1.32466207533214	1.36407223768359	1.39643686119126	CC16-LSM4-TRg-1	CC16	LSM4-TRg-1	single	1.36172372473566	0.0359449802626244	NA	NA	NA	NA	NA	NA	NA	NA	NA	NA	NA	NA	NA
CC16-NOP53-NRg-1	346.958565294718	325.898495595447	339.028498495953	398.313203135105	431.476231551113	416.631636796126	357.999693619419	345.410113551332	414.526385873587	7.42888091471915e-05	6.9445737940488e-05	7.01224901764539e-05	7.62470555220448e-05	8.69474353495226e-05	8.27300052596978e-05	7.46947777987475e-05	7.80210945913029e-05	8.74563601506466e-05	1	0.80137406472288	0.540105612726653	1	0.967372537836217	0.598761644964197	1	0.902654237497379	0.744407686337595	0.792108567568497	0.838374980877614	0.900663611744909	CC16-NOP53-NRg-1	CC16	NOP53-NRg-1	single	0.843715720063673	0.0544742326731254	NA	NA	NA	NA	NA	NA	NA	NA	NA	NA	NA	NA	NA
CC16-ATP3-TRg-4	273.923854492577	259.779628405887	415.356666049548	256.740974336789	321.92878518219	423.031655184553	249.087540430401	256.840919240745	392.35565056588	5.86510292085644e-05	5.53564629489643e-05	8.59097210529389e-05	4.9146609178308e-05	6.48723618822627e-05	8.40008486334952e-05	5.1970822367978e-05	5.80151213552156e-05	8.27788007046074e-05	1	0.809106663187355	0.838130081313487	1	1.11976323813569	0.943200694736299	1	0.964675484970965	1.01267300025579	0.929149621973696	0.990442024400878	1.00117807896977	CC16-ATP3-TRg-4	CC16	ATP3-TRg-4	single	0.973589908448113	0.0388589759691726	NA	NA	NA	NA	NA	NA	NA	NA	NA	NA	NA	NA	NA
CC16-AFG2-NRg-3	371.008075406349	411.359480976938	507.023854868235	430.048325005149	404.153184539186	486.93271523309	357.481511189302	430.108772227558	518.719955050511	7.94381544739131e-05	8.76566265304929e-05	0.000104869577159308	8.23219472910815e-05	8.1441526356387e-05	9.66895994796117e-05	7.45866617244418e-05	9.71527928279041e-05	0.000109439014625378	1	0.945951106078272	0.755379383949863	1	0.83924801838992	0.648153878494298	1	1.12562504061815	0.932869070465246	0.908757179970626	0.852184622800278	0.987421354341814	CC16-AFG2-NRg-3	CC16	AFG2-NRg-3	single	0.916121052370906	0.0679184316077386	NA	NA	NA	NA	NA	NA	NA	NA	NA	NA	NA	NA	NA
CC16-PRO3-NRg-3	222.175487010328	339.494754060718	332.667732647554	246.304379352982	223.075860823474	309.364267609622	205.443744855675	255.692542241776	324.131533317616	4.75709609234594e-05	7.23429658047197e-05	6.88068699772735e-05	4.71487852775987e-05	4.4952357902223e-05	6.14300624967436e-05	4.28647709638844e-05	5.77557264303195e-05	6.83849450361682e-05	1	1.30366938766008	0.827626970500117	1	0.80880164064151	0.718992643369118	1	1.16437847701583	1.01430761178834	0.961428864503065	0.881557709599842	1.01595373748475	CC16-PRO3-NRg-3	CC16	PRO3-NRg-3	single	0.952980103862552	0.0675951865525994	NA	NA	NA	NA	NA	NA	NA	NA	NA	NA	NA	NA	NA
CC16-NRD1-NRg-10	402.48983935743	259.798146448554	301.460173639261	325.182187008183	354.050915384179	294.040051153259	387.650697371055	279.496700338118	261.002321224557	8.61788520318253e-05	5.53604089602397e-05	6.23520977097548e-05	6.22479598276909e-05	7.1345341469078e-05	5.83871526548872e-05	8.08813058215696e-05	6.31325998849092e-05	5.506600733525e-05	1	0.550695677399096	0.413995024014915	1	0.972300600024371	0.517614188589575	1	0.674536020709599	0.432857676557162	0.681155363558591	0.793582394616202	0.710367145805761	CC16-NRD1-NRg-10	CC16	NRD1-NRg-10	single	0.728368301326851	0.0583351568796907	NA	NA	NA	NA	NA	NA	NA	NA	NA	NA	NA	NA	NA
CC16-SEC61-TRg-2	358.235736600063	388.927039919257	562.703989103194	374.980239581736	429.825358104586	540.400110330559	453.498677704587	393.541572011937	444.712794907744	7.67034133985992e-05	8.28764957716479e-05	0.000116386100646967	7.17805458669677e-05	8.66147653163526e-05	0.000107306550970985	9.46201451199582e-05	8.88930086611095e-05	9.38250583809953e-05	1	0.926253306284039	0.868222794667828	1	1.02363524609929	0.824961112944256	1	0.811864631073893	0.630441688438602	0.950351709539539	0.942080533306254	0.841072403187555	CC16-SEC61-TRg-2	CC16	SEC61-TRg-2	single	0.911168215344449	0.0608454620372094	NA	NA	NA	NA	NA	NA	NA	NA	NA	NA	NA	NA	NA
CC16-RHO3-TRg-4	281.795213522124	336.485417439814	532.534731804927	348.942259291653	395.703752065565	521.829571028493	300.417338333817	324.468148066759	410.381857644338	6.03364001639647e-05	7.17017060101073e-05	0.000110146084076343	6.67962287184687e-05	7.97388682954798e-05	0.000103619023000354	6.26805182620928e-05	7.32907320283756e-05	8.65819517515096e-05	1	1.01873957175724	1.04456248214055	1	1.01269386588726	0.856054762699915	1	1.0104529747494	0.87822234494726	1.01493356614099	0.952742671896688	0.960505460692655	CC16-RHO3-TRg-4	CC16	RHO3-TRg-4	single	0.976060566243445	0.0338880187271074	NA	NA	NA	NA	NA	NA	NA	NA	NA	NA	NA	NA	NA
CC16-SNF2-TRg-6	540.21741469918	527.929229667276	1199.3406527517	572.464301109332	688.314598448487	1298.82540020886	572.152414022583	651.439479548812	1068.32029164334	0.000115668302883623	0.000112496484120344	0.00024806396369008	0.000109583907858225	0.000138703327489414	0.000257906079857513	0.000119376631304792	0.000147146882098557	0.000225393141103198	1	0.833753497098125	1.22713988532665	1	1.07374251922488	1.29875967083572	1	1.06520052281964	1.20041404086836	1.0497025434772	1.08649228329973	1.06145873246849	CC16-SNF2-TRg-6	CC16	SNF2-TRg-6	single	1.06588451974847	0.0187899423585662	NA	NA	NA	NA	NA	NA	NA	NA	NA	NA	NA	NA	NA
CC16-SMD2-NRg-3	289.731956452779	346.798991307934	395.593202352121	423.783160721407	339.178654141448	427.560064192325	386.516851337151	366.398014831983	448.124373174848	6.20357707511266e-05	7.38994263363908e-05	8.1821972397225e-05	8.11226389949034e-05	6.83484093593882e-05	8.49000489532596e-05	8.0644734732069e-05	8.27618331129825e-05	9.45448297339846e-05	1	1.02120273015906	0.754696817816633	1	0.714737216635126	0.577537074036282	1	0.886857227569157	0.745369222926578	0.914284368739811	0.804214943235988	0.89972449876621	CC16-SMD2-NRg-3	CC16	SMD2-NRg-3	single	0.872741270247336	0.0597903886394943	NA	NA	NA	NA	NA	NA	NA	NA	NA	NA	NA	NA	NA
CC16-RSC4-TRg-2	357.135126785032	310.613198820588	207.553334186034	382.303305288346	329.127934130249	249.90109348204	391.855906842246	281.51208976787	240.364276417617	7.64677570388121e-05	6.61885927602687e-05	4.29290065646918e-05	7.31823628118459e-05	6.63230733976635e-05	4.96225369181221e-05	8.17587009496831e-05	6.35878352215943e-05	5.07118133901839e-05	1	0.742023873977616	0.321230847609834	1	0.768808667230731	0.374185138002399	1	0.672108957949515	0.394352726837977	0.625079787798061	0.675106626842222	0.681192747285136	CC16-RSC4-TRg-2	CC16	RSC4-TRg-2	single	0.660459720641806	0.0307906633824663	NA	NA	NA	NA	NA	NA	NA	NA	NA	NA	NA	NA	NA
CC16-RSC4-TRg-1	319.256185332707	225.240268957258	133.303843177111	354.285943877886	210.519684741815	167.667391754118	350.236485959713	186.49306088795	124.959914427308	6.83573319514269e-05	4.79964679280628e-05	2.75717158738562e-05	6.78191428778085e-05	4.24221436557218e-05	3.32934971246211e-05	7.30750248171607e-05	4.21249760018912e-05	2.63639171183698e-05	1	0.60191789872981	0.230793433295366	1	0.530640469430596	0.270907554976418	1	0.498161684179432	0.229377416061037	0.50663333081121	0.546784595329808	0.490369508654004	CC16-RSC4-TRg-1	CC16	RSC4-TRg-1	single	0.514595811598341	0.0290381873809933	NA	NA	NA	NA	NA	NA	NA	NA	NA	NA	NA	NA	NA
CC16-TIF34-TRg-2	341.893009689683	395.530790087533	418.707591523564	365.12251377384	452.589107877399	488.320062353483	362.640055891088	353.493642120894	405.322753202969	7.32042009800829e-05	8.42836894525288e-05	8.66028050847421e-05	6.98935319264814e-05	9.1201923349529e-05	9.69650832029547e-05	7.5662965299926e-05	7.98469987047431e-05	8.5514586982602e-05	1	0.987007871173519	0.676925245703185	1	1.10694760487299	0.765583183053551	1	0.91195805746673	0.718565786094974	0.877962467662192	0.924844409307147	0.890481136675648	CC16-TIF34-TRg-2	CC16	TIF34-TRg-2	single	0.897762671214996	0.024274362443451	NA	NA	NA	NA	NA	NA	NA	NA	NA	NA	NA	NA	NA
CC16-BET1-NRg-1	364.590105764606	328.398784409862	143.11026150236	432.994880555349	362.129287425824	187.496866661291	398.226186050542	249.024662425054	200.084371803198	7.80639750487044e-05	6.99785246950391e-05	2.96000128333423e-05	8.28859913219258e-05	7.29732265748122e-05	3.72310103100881e-05	8.30878266401803e-05	5.62495884757727e-05	4.22135996097307e-05	1	0.768470504289958	0.216963158310795	1	0.746865619939097	0.24787782872538	1	0.585034633132803	0.323016477959394	0.505997256865963	0.545157288273488	0.608763950606118	CC16-BET1-NRg-1	CC16	BET1-NRg-1	single	0.553306165248523	0.0518657062280698	NA	NA	NA	NA	NA	NA	NA	NA	NA	NA	NA	NA	NA
CC16-CDC8-NRg-2	406.650892594334	451.722306959555	639.507302386553	485.019705529508	464.139151240811	650.949578216696	444.571425020161	453.91809888268	616.28407720522	8.70697932584962e-05	9.62575445267694e-05	0.000132271607632734	9.28448369918844e-05	9.3529390253127e-05	0.000129258215827757	9.27575201861912e-05	0.000102530833754428	0.000130022995032227	1	0.947720659895817	0.869248351171373	1	0.854575425434762	0.768270923261476	1	0.955223471872199	0.89121138540608	0.952456301774846	0.906299282476821	0.960795387695567	CC16-CDC8-NRg-2	CC16	CDC8-NRg-2	single	0.939850323982411	0.0293536944536916	NA	NA	NA	NA	NA	NA	NA	NA	NA	NA	NA	NA	NA
CC16-PRP42-TRg-2	375.641377171933	478.448381354478	689.688463893745	493.776931936865	584.538692835841	741.572739639547	503.879939963645	475.018662237193	536.221627621625	8.0430210889331e-05	0.000101952605975939	0.000142650758708357	9.4521187971077e-05	0.000117791286027346	0.000147253139782204	0.000105131933975457	0.000107297020339083	0.000113131499909258	1	1.08665630999462	1.01484481046823	1	1.0571680929139	0.859704876582871	1	0.88196760590944	0.684161421298632	1.01087662196442	0.957323535853227	0.872723747209119	CC16-PRP42-TRg-2	CC16	PRP42-TRg-2	single	0.946974635008923	0.0696554306016594	NA	NA	NA	NA	NA	NA	NA	NA	NA	NA	NA	NA	NA
CC16-RRB1-TRg-2	280.401215204418	297.769524525174	379.850957989287	326.873887714452	317.73670768165	341.555834864063	228.493159786546	329.021371714652	414.092913453894	6.00379251143932e-05	6.34517331203287e-05	7.85659470760932e-05	6.25717934256292e-05	6.4027609933475e-05	6.78223003708468e-05	4.76739117462307e-05	7.43192123159824e-05	8.73649065753279e-05	1	0.906005630446003	0.748778614295373	1	0.868057997292791	0.598146975254505	1	1.3471623472025	1.16510728730641	0.902760963669795	0.829837551290861	1.07001517817173	CC16-RRB1-TRg-2	CC16	RRB1-TRg-2	single	0.93420456437746	0.123137517161214	NA	NA	NA	NA	NA	NA	NA	NA	NA	NA	NA	NA	NA
CC16-SPC24-TRg-1	379.426753992012	343.242381105706	229.452406389498	401.749261086594	429.564162438104	274.29267828907	355.175746407285	341.113708293161	329.573133663719	8.124071440262e-05	7.31415479681306e-05	4.74584708494743e-05	7.69048024893609e-05	8.6562131378109e-05	5.44659423659071e-05	7.41055758712455e-05	7.70506243360926e-05	6.95330084065173e-05	1	0.771797728857971	0.334260273212459	1	0.95484864271613	0.390827899806639	1	0.898514110241634	0.59655408421063	0.640398908267479	0.705048460109514	0.831626674004383	CC16-SPC24-TRg-1	CC16	SPC24-TRg-1	single	0.725691347460458	0.0972708136895126	NA	NA	NA	NA	NA	NA	NA	NA	NA	NA	NA	NA	NA
CC16-ILS1-NRg-1	371.9768871956	368.794534212326	763.378419922931	331.51881962377	443.344432907117	796.909577213691	345.598873849511	489.759617259328	598.088572461011	7.96455909845238e-05	7.85864584308666e-05	0.000157892318756211	6.34609489404307e-05	8.93390147568208e-05	0.000158241304048289	7.2107411122897e-05	0.000110626701205469	0.000126184125734007	1	0.845861115404267	1.13434202049098	1	1.19424835494494	1.37602805703577	1	1.32580509904617	1.11258835406024	1.02640291776238	1.11249044335773	1.05449420741472	CC16-ILS1-NRg-1	CC16	ILS1-NRg-1	single	1.06446252284494	0.0439009225434984	NA	NA	NA	NA	NA	NA	NA	NA	NA	NA	NA	NA	NA
CC16-GFA1-TRg-2	509.185689248439	494.124281175955	673.220034916317	520.460918200902	590.707592758966	722.296953588398	459.762235732641	533.110766322525	641.176787331763	0.000109023965028582	0.000105292984792338	0.000139244533997707	9.96291667330399e-05	0.000119034390485998	0.000143425571876753	9.59270039901571e-05	0.000120418840951831	0.000135274833989028	1	0.827924142583086	0.730804041320503	1	1.01355194026013	0.794427171976753	1	1.08480877130199	0.896573336066725	0.888385428911806	0.929629604082395	0.972308125137474	CC16-GFA1-TRg-2	CC16	GFA1-TRg-2	single	0.930107719377225	0.0419633909631095	NA	NA	NA	NA	NA	NA	NA	NA	NA	NA	NA	NA	NA
CC16-SEC21-NRg-10	272.046846039875	284.98351650621	214.218965838737	370.396752718237	248.061412958794	227.166358452383	329.70902833281	318.222498423679	249.330411271065	5.82491347558594e-05	6.07271615921061e-05	4.43076832604863e-05	7.09031524624433e-05	4.99872347276468e-05	4.510812998771e-05	6.8792077335522e-05	7.1879967252044e-05	5.26034795075284e-05	1	0.893730514849307	0.435245531029298	1	0.598072209111102	0.35107772552671	1	0.902961165142547	0.486167292414086	0.733422458964133	0.636278690143862	0.768525347862969	CC16-SEC21-NRg-10	CC16	SEC21-NRg-10	single	0.712742165656988	0.0685058429473049	NA	NA	NA	NA	NA	NA	NA	NA	NA	NA	NA	NA	NA
CC16-RPC10-NRg-1	492.182166657046	466.739057683894	561.156874291017	451.715898484098	467.913813154544	466.501129423056	485.234778105738	359.97754626013	470.994663156462	0.000105383266769558	9.94574652064114e-05	0.000116066105296429	8.64696598576595e-05	9.42900281485929e-05	9.26325259109157e-05	0.000101241717735556	8.13115803088169e-05	9.93699805218325e-05	1	0.809056426513741	0.630200163112259	1	0.92504331647913	0.591171860702114	1	0.694052819304578	0.624029886269084	0.840690642729916	0.83102285097143	0.82600565269986	CC16-RPC10-NRg-1	CC16	RPC10-NRg-1	single	0.832573048800402	0.00746421918404229	NA	NA	NA	NA	NA	NA	NA	NA	NA	NA	NA	NA	NA
CC16-RPB10-TRg-3	407.413007034298	350.198775776316	416.44982659632	477.400421780454	408.674441769901	432.219009827483	379.153097164173	371.53793256177	413.341828205673	8.72329728996464e-05	7.46238866957859e-05	8.61358234013916e-05	9.13863165449604e-05	8.23526118160726e-05	8.58251697622919e-05	7.91083256470381e-05	8.39228356188562e-05	8.72064433647562e-05	1	0.733348273791398	0.564999278170806	1	0.764462628687478	0.518259767829176	1	0.916764067782735	0.700867742306497	0.799356560759921	0.775722551364973	0.883143693574869	CC16-RPB10-TRg-3	CC16	RPB10-TRg-3	single	0.819407601899921	0.0564478399632626	NA	NA	NA	NA	NA	NA	NA	NA	NA	NA	NA	NA	NA
CC16-RPB10-TRg-2	257.239796431448	275.423371667325	289.766596609549	339.940362040911	320.11909482085	328.023217423968	271.528517529502	316.120522207142	341.861138137534	5.50787328911323e-05	5.86899895212708e-05	5.99334728919849e-05	6.50730416534188e-05	6.45076884096833e-05	6.51351460284502e-05	5.66530157549535e-05	7.14051737275205e-05	7.21255192367507e-05	1	0.913467654807166	0.62263031234582	1	0.840950488830639	0.552367708739973	1	1.0891965898888	0.809423127899546	0.846151046045646	0.80273012210542	0.940892028976622	CC16-RPB10-TRg-2	CC16	RPB10-TRg-2	single	0.863257732375896	0.0706516607410815	NA	NA	NA	NA	NA	NA	NA	NA	NA	NA	NA	NA	NA
CC16-YNL181W-TRg-1	413.75186794543	496.187749436653	728.231929835164	494.561543040706	563.344432907117	670.172712892745	419.256385041359	497.314835002188	519.874490639427	8.85902140100877e-05	0.000105732689418219	0.000150622843131448	9.46713820543435e-05	0.000113520398293139	0.000133075328817752	8.74756684978117e-05	0.000112333270686348	0.000109682597383224	1	1.02314364426498	0.9728588791684	1	1.01722082792808	0.775698280259862	1	1.10973877258559	0.797186886864855	0.993199900476051	0.922502666966636	0.937584189599621	CC16-YNL181W-TRg-1	CC16	YNL181W-TRg-1	single	0.951095585680769	0.0372349711228223	NA	NA	NA	NA	NA	NA	NA	NA	NA	NA	NA	NA	NA
CC16-RAD3-NRg-1	395.25371509309	459.545273464283	688.717975726814	434.934258695635	505.663005466014	924.659079369169	438.318508472074	486.913046570488	679.842007000803	8.46294939579518e-05	9.79245411197177e-05	0.000142450029131776	8.32572365419605e-05	0.000101896925627509	0.000183608357463914	9.14528816055502e-05	0.000109983718987342	0.000143432383163016	1	0.991934244397714	0.963131429353062	1	1.03824331640825	1.21698283165127	1	1.03927536421083	0.997147741778713	0.987732093891981	1.06376644524223	1.00203677048559	CC16-RAD3-NRg-1	CC16	RAD3-NRg-1	single	1.0178451032066	0.0404070932371653	NA	NA	NA	NA	NA	NA	NA	NA	NA	NA	NA	NA	NA
CC16-NOP10-TRg-1	393.908689647021	467.470856463493	688.331835004506	461.657710907444	557.819639952643	659.334837837678	418.768060031263	442.444531861003	633.182979690889	8.4341504703165e-05	9.96134042701385e-05	0.000142370162250004	8.83727700680822e-05	0.000112407088814882	0.000130923265985451	8.7373782019212e-05	9.9939189147691e-05	0.00013358830848947	1	1.01248714983338	0.965878262001103	1	1.07903439154088	0.817546305222615	1	0.988449105523684	0.972068804385781	0.990171567978768	0.943278579619014	0.99033044394924	CC16-NOP10-TRg-1	CC16	NOP10-TRg-1	single	0.974593530515674	0.027119659338544	NA	NA	NA	NA	NA	NA	NA	NA	NA	NA	NA	NA	NA
CC16-BFR2-TRg-3	253.03909191317	277.634329040964	177.0403934148	309.803779601031	267.506066009744	215.802145172202	273.15789675041	236.668809789432	174.505431437627	5.41793017559561e-05	5.916112261468e-05	3.66179046986902e-05	5.93041500965933e-05	5.39055565039438e-05	4.28515528547984e-05	5.69929772717503e-05	5.34586535569062e-05	3.68169804869965e-05	1	0.93608672245268	0.386727310809413	1	0.771096092785063	0.398745207242437	1	0.810580771747625	0.410711168208424	0.700270788520014	0.695053191444271	0.708014464246705	CC16-BFR2-TRg-3	CC16	BFR2-TRg-3	single	0.701112814736997	0.00652153388991756	NA	NA	NA	NA	NA	NA	NA	NA	NA	NA	NA	NA	NA
CC16-MCM2-TRg-6	333.650011946486	421.845131215462	630.301309834321	363.327181637134	473.836270245507	712.444336482638	407.012402119262	437.534874344545	573.884441865065	7.14392568415085e-05	8.98910146250734e-05	0.000130367498906853	6.95498606948212e-05	9.54834715352092e-05	0.000141469150441142	8.49210250161613e-05	9.88301977242377e-05	0.000121077562594314	1	1.07867952914762	1.0441843081876	1	1.16464077465142	1.12248224149803	1	1.00571299718078	0.906479802712965	1.01915892859502	1.04740717081488	0.969972991535837	CC16-MCM2-TRg-6	CC16	MCM2-TRg-6	single	1.01217969698191	0.0391860343181938	NA	NA	NA	NA	NA	NA	NA	NA	NA	NA	NA	NA	NA
CC16-MCM2-TRg-4	460.619532679658	525.93856628818	584.761427733117	491.825884138344	493.767261676226	707.745339694221	403.245060419803	471.667280680819	569.109583030999	9.86252537781882e-05	0.000112072293492831	0.000120948320432343	9.41477088881616e-05	9.94997961022535e-05	0.000140536076726408	8.41349887257721e-05	0.000106540011649519	0.000120070167677871	1	0.97414410870616	0.701708059932949	1	0.89654581961498	0.823743626611358	1	1.0942983013912	0.907336049465648	0.888121510661607	0.931564362213459	0.976670705877568	CC16-MCM2-TRg-4	CC16	MCM2-TRg-4	single	0.932118859584211	0.0442772017391481	NA	NA	NA	NA	NA	NA	NA	NA	NA	NA	NA	NA	NA
CC16-MPP10-TRg-1	324.151687390218	380.412767757352	451.644965437055	471.715898484098	453.888867715248	415.536913635362	491.928671752927	368.727076798036	348.27697319648	6.94055292130256e-05	8.10621887978481e-05	9.3415361223631e-05	9.02981573777973e-05	9.14638399423967e-05	8.25126274975472e-05	0.000102638363898937	8.3287920673344e-05	7.34791256673758e-05	1	1.00123803367838	0.770138765151082	1	0.859271875283531	0.504261169212591	1	0.701248467693423	0.45515985390862	0.919069718211482	0.776098400160899	0.728899047564529	CC16-MPP10-TRg-1	CC16	MPP10-TRg-1	single	0.808022388645637	0.0990231123231249	NA	NA	NA	NA	NA	NA	NA	NA	NA	NA	NA	NA	NA
CC16-RET2-TRg-4	379.711336016208	294.570438350577	300.554375393382	380.331924763988	380.646899336117	311.176896249941	379.948912405367	369.764553324931	220.38429113695	8.13016474989516e-05	6.27700395773003e-05	6.21647481834457e-05	7.28049915394082e-05	7.67047388729746e-05	6.1789993821452e-05	7.92743683662618e-05	8.35222654451543e-05	4.64964561823955e-05	1	0.661860005784905	0.437511617244576	1	0.893760372366459	0.468350506126412	1	0.910477255448779	0.372903752050948	0.712245340960903	0.756166036227933	0.686874397742227	CC16-RET2-TRg-4	CC16	RET2-TRg-4	single	0.718428591643688	0.0350571994426687	NA	NA	NA	NA	NA	NA	NA	NA	NA	NA	NA	NA	NA
CC16-RET2-TRg-1	454.432746823021	441.284219116768	513.430680386346	431.658247939762	421.499409128529	578.336916978713	428.983227840831	416.769605637122	436.162523180256	9.73005741198324e-05	9.40332915071122e-05	0.000106194724046514	8.26301265892204e-05	8.49369906039038e-05	0.000114839613600777	8.95051237586373e-05	9.41397473567649e-05	9.20211306478809e-05	1	0.828474828795989	0.624499787186437	1	0.872004058574816	0.766950442417299	1	0.908918110730478	0.653656159005453	0.839671354722395	0.907297426504894	0.86085766385661	CC16-RET2-TRg-1	CC16	RET2-TRg-1	single	0.869275481694633	0.0345899716543475	NA	NA	NA	NA	NA	NA	NA	NA	NA	NA	NA	NA	NA
CC16-RPS2-NRg-1	397.854948000077	486.144644136522	361.566279602306	418.840399672691	404.517392716968	382.282157208263	447.810266785226	395.135679143716	427.859258704278	8.51864552619923e-05	0.000103592603261923	7.47840609330141e-05	8.01764715740212e-05	8.15149185033371e-05	7.59092735245263e-05	9.34332877085623e-05	8.92530849253462e-05	9.02693162563629e-05	1	1.04248852319575	0.502323220511188	1	0.862482344914727	0.522470643208269	1	0.825507894696287	0.614254309236228	0.789568404171563	0.787386168091636	0.834267541051445	CC16-RPS2-NRg-1	CC16	RPS2-NRg-1	single	0.803740704438214	0.0264595229319291	NA	NA	NA	NA	NA	NA	NA	NA	NA	NA	NA	NA	NA
CC16-RPS2-NRg-2	367.562611849177	332.243725994346	354.31990292535	440.940362040911	438.230727448223	333.473737000267	428.356598781389	313.716623433887	295.687583679942	7.87004312694004e-05	7.07978436218868e-05	7.32852666440415e-05	8.44069541301147e-05	8.83085441485434e-05	6.62174486511767e-05	8.93743808580387e-05	7.08621820598832e-05	6.23838691375212e-05	1	0.771180430425724	0.532824660521094	1	0.887533084433803	0.432920560913184	1	0.685174357505451	0.443781251476954	0.784984311006866	0.731232959824402	0.719285900946197	CC16-RPS2-NRg-2	CC16	RPS2-NRg-2	single	0.745167723925822	0.0349957641586326	NA	NA	NA	NA	NA	NA	NA	NA	NA	NA	NA	NA	NA
CC16-ORC4-NRg-3	416.628339158139	475.211991863997	576.67913018792	452.739900272152	461.539631565113	539.012708880725	450.455087072338	526.210980937272	466.026122877416	8.92061077862127e-05	0.000101262963466179	0.000119276629607735	8.66656792729686e-05	9.30055570673915e-05	0.000107031056459515	9.39851157329556e-05	0.000118860320262706	9.83217228888439e-05	1	0.973126108536802	0.765077666915077	1	0.910378112865022	0.681516954844178	1	1.09289248986105	0.665120126086485	0.914863601356322	0.873927835587782	0.88023645326648	CC16-ORC4-NRg-3	CC16	ORC4-NRg-3	single	0.889675963403528	0.022040020269609	NA	NA	NA	NA	NA	NA	NA	NA	NA	NA	NA	NA	NA
CC16-TIP20-TRg-7	404.253543389163	459.241958676017	410.622704895113	433.260170278357	464.561565443615	497.256902435139	369.62700582045	482.362416153466	595.144387894181	8.65564863816048e-05	9.78599077458786e-05	8.49305787506833e-05	8.29367743742586e-05	9.36145115852037e-05	9.87396599793273e-05	7.71207561354106e-05	0.000108955824457659	0.000125562964634011	1	0.969210846895411	0.561447589669216	1	0.957538159126181	0.656989584624595	1	1.22089635839078	1.03514210027791	0.818557994254775	0.866389365048941	1.02585739482334	CC16-TIP20-TRg-7	CC16	TIP20-TRg-7	single	0.903601584709019	0.108544103193329	NA	NA	NA	NA	NA	NA	NA	NA	NA	NA	NA	NA	NA
CC16-SMT3-TRg-1	453.849835816916	447.496866209166	379.189472585822	435.275097405756	491.901133151744	431.846379682657	471.952004137629	435.723669841045	399.390483496075	9.71757645061958e-05	9.53571450005352e-05	7.84291296583476e-05	8.33224815497839e-05	9.91237496890986e-05	8.57511770763824e-05	9.84703358942249e-05	9.84210835948369e-05	8.42630026838039e-05	1	0.841217611331236	0.461810907607902	1	1.00919614150374	0.567926184076937	1	0.863738640723579	0.544052990228071	0.747207063919489	0.825184411362933	0.800053561713218	CC16-SMT3-TRg-1	CC16	SMT3-TRg-1	single	0.79081501233188	0.0398011278054083	NA	NA	NA	NA	NA	NA	NA	NA	NA	NA	NA	NA	NA
CC16-MSS18-NRg-6	423.595217947767	463.869451242376	585.870638738052	475.1249480569	456.147575983905	590.010596306188	374.181229135113	383.38614860581	536.895473142401	9.06978165391431e-05	9.88459805275213e-05	0.000121177742555091	9.09507342695722e-05	9.19189957002388e-05	0.000117157641006446	7.80709711903324e-05	8.65991057928994e-05	0.000113273667159786	1	0.934276154307384	0.764488193183461	1	0.857351902582679	0.710850718523826	1	0.958569158506871	0.92246324027475	0.911533360440123	0.882447655514562	0.971752602541879	CC16-MSS18-NRg-6	CC16	MSS18-NRg-6	single	0.921911206165521	0.0455479763800005	NA	NA	NA	NA	NA	NA	NA	NA	NA	NA	NA	NA	NA
CC16-YEF3-NRg-9	420.761383367832	192.061545743228	53.8317839090809	535.85029751945	199.809471168015	56.9031642646989	520.271484536767	169.857372792754	43.8574073380347	9.00910518781102e-05	4.09264109972639e-05	1.11342225066385e-05	0.000102575076760916	4.02639121375223e-05	1.1299187731189e-05	0.000108551944666777	3.83673136071165e-05	9.25299170846623e-06	1	0.389435094621971	0.0707168643110173	1	0.332992286815501	0.0607882122955931	1	0.305438240934711	0.0541943803357006	0.106659052758452	0.0478469130181235	0.00567492843600237	CC16-YEF3-NRg-9	CC16	YEF3-NRg-9	single	0.0533936314041925	0.0507200444098163	NA	NA	NA	NA	NA	NA	NA	NA	NA	NA	NA	NA	NA
CC16-ASK1-NRg-1	427.047898391651	637.524143243907	749.457612426238	453.309820226675	512.812263535482	819.722210033197	498.453720789158	479.369462560624	591.368505142445	9.14370849826935e-05	0.000135850073506964	0.000155013027807911	8.67747761295969e-05	0.000103337583555658	0.000162771179042081	0.000103999781510666	0.000108279777329294	0.000124766332687105	1	1.27365143130586	0.970042101452575	1	1.01024068522723	1.03513741222598	1	0.899734871779422	0.762736751669647	1.00891690226098	1.01148615163674	0.907963604963981	CC16-ASK1-NRg-1	CC16	ASK1-NRg-1	single	0.976122219620567	0.059041068964894	NA	NA	NA	NA	NA	NA	NA	NA	NA	NA	NA	NA	NA
CC16-SMC1-TRg-1	358.828163028569	409.498211097805	273.282117173959	399.538489878023	443.757593234219	289.181104682264	392.251243884327	337.888849131789	268.945096216445	7.68302604007583e-05	8.72600083748103e-05	5.65239284070399e-05	7.64816058848807e-05	8.94222713262511e-05	5.74223179385578e-05	8.18411859714308e-05	7.63221944731505e-05	5.67417660178299e-05	1	0.97363466438765	0.420963837052951	1	0.991856293645916	0.414321737295931	1	0.805895184825249	0.44079902410281	0.729569567111976	0.726042642087065	0.729506663573802	CC16-SMC1-TRg-1	CC16	SMC1-TRg-1	single	0.728372957590948	0.0020183574942277	NA	NA	NA	NA	NA	NA	NA	NA	NA	NA	NA	NA	NA
CC16-NIP1-NRg-1	392.645608707246	545.835449764439	745.44932921784	513.484508395904	609.083127643972	775.379047273006	441.134564365708	511.867110774411	748.317444426445	8.40710609434246e-05	0.000116312122072586	0.000154183980099083	9.82937083511448e-05	0.000122737272625493	0.000153966014564911	9.2040437050409e-05	0.000115620332761253	0.000157879262109816	1	1.18601869229436	1.04939135251494	1	1.05928007494216	0.86439679086153	1	1.08556334048638	1.09057642591913	1.02789957090655	0.959163397552121	1.03312687288538	CC16-NIP1-NRg-1	CC16	NIP1-NRg-1	single	1.00672994711468	0.0412766719765571	NA	NA	NA	NA	NA	NA	NA	NA	NA	NA	NA	NA	NA
CC16-RPP1-NRg-1	92.0643094211206	151.101194006272	210.775893155064	130.340713270856	129.605128230979	194.831604198461	123.280724543339	141.325771255651	171.011886792923	1.97122901578869e-05	3.21981661875489e-05	4.35955400881312e-05	2.49504548765232e-05	2.61169276168917e-05	3.86874596563137e-05	2.57218832606672e-05	3.19226071696575e-05	3.60799159500655e-05	1	1.40025501561208	1.26546382846911	1	0.88798099842446	0.855668892312791	1	1.07249485345269	0.89181021855131	1.09857984855587	0.942631840373172	0.969789511842232	CC16-RPP1-NRg-1	CC16	RPP1-NRg-1	single	1.00366706692376	0.0833109348631009	NA	NA	NA	NA	NA	NA	NA	NA	NA	NA	NA	NA	NA
CC16-YDJ1-TRg-6	471.606666369792	357.972490166547	219.411506306139	462.721590236322	376.519160578848	192.901080944477	479.571425020161	338.776187057926	167.679981745874	0.000100977756812917	7.6280388151498e-05	4.53816751801379e-05	8.85764230366991e-05	7.58729519227474e-05	3.83041181506511e-05	0.000100060088511111	7.65226259994824e-05	3.53769539729448e-05	1	0.647590185248755	0.257157716738741	1	0.726656056649779	0.238638949123466	1	0.660889129387593	0.224785992006183	0.545737551074028	0.531292574682189	0.505542900075235	CC16-YDJ1-TRg-6	CC16	YDJ1-TRg-6	single	0.527524341943818	0.0203605544056785	NA	NA	NA	NA	NA	NA	NA	NA	NA	NA	NA	NA	NA
CC16-SUB2-NRg-1	387.456889850985	454.710013330823	609.600462933326	403.519768249141	453.121277249034	659.515879832124	377.916304823879	374.066010895294	517.167747755739	8.2960081756317e-05	9.68941951296608e-05	0.000126085867893829	7.72437216034208e-05	9.13091616135439e-05	0.000130959215260134	7.88502753450741e-05	8.44938769145675e-05	0.000109111531490827	1	1.0012480209524	0.869644986579983	1	1.00279283016711	0.935592802062544	1	0.926022735534526	0.879786163147071	0.95676641563019	0.979558856806328	0.954437167334567	CC16-SUB2-NRg-1	CC16	SUB2-NRg-1	single	0.963587479923695	0.0138805622743097	NA	NA	NA	NA	NA	NA	NA	NA	NA	NA	NA	NA	NA
CC16-TIM10-NRg-8	351.094423151882	202.990585779526	200.407885305614	333.277531688816	260.046135961506	207.484245543511	357.735452449775	235.023017069853	163.304204192607	7.51743556814003e-05	4.32552810612852e-05	4.14510875368035e-05	6.3797610179414e-05	5.24022945901894e-05	4.11998782836519e-05	7.46396452503023e-05	5.3086902573324e-05	3.44537568239112e-05	1	0.493267504992431	0.315508433101703	1	0.696796480767652	0.356373596732906	1	0.614635224671302	0.293478781649131	0.588523091920618	0.652515076284708	0.582759531612888	CC16-TIM10-NRg-8	CC16	TIM10-NRg-8	single	0.607932566606071	0.0387169831442164	NA	NA	NA	NA	NA	NA	NA	NA	NA	NA	NA	NA	NA
CC16-TIM10-NRg-4	409.338473246855	350.988318431937	436.773331942041	364.444630855079	368.582560592847	501.480074723878	436.70766204963	392.125574519333	426.510158087782	8.76452428543095e-05	7.47921304069295e-05	9.03394074961766e-05	6.97637682728104e-05	7.42736355207823e-05	9.95782498385775e-05	9.11167868609547e-05	8.85731637290209e-05	8.99846843646028e-05	1	0.731544311852819	0.589784895405796	1	0.903160231392423	0.787677710210841	1	0.840046616782793	0.627884686560429	0.812488418268856	0.918233497211182	0.842400661092815	CC16-TIM10-NRg-4	CC16	TIM10-NRg-4	single	0.857707525524284	0.0545089947088756	NA	NA	NA	NA	NA	NA	NA	NA	NA	NA	NA	NA	NA
CC16-TIM10-NRg-7	399.18270389704	284.038570604953	301.134079210286	441.57374973126	342.287689774333	301.823199871379	430.874439640711	291.178091736214	280.694273964395	8.54707468584246e-05	6.052580299023e-05	6.22846504199433e-05	8.4528200290204e-05	6.89749158849453e-05	5.99326424293524e-05	8.98997152839379e-05	6.57711877764402e-05	5.92205957271455e-05	1	0.607066326424561	0.416973340732327	1	0.69222871708018	0.391269325421231	1	0.632232758581344	0.418816849458946	0.690773234078017	0.680995559883932	0.69522360932317	CC16-TIM10-NRg-7	CC16	TIM10-NRg-7	single	0.688997467761706	0.00727834852277361	NA	NA	NA	NA	NA	NA	NA	NA	NA	NA	NA	NA	NA
CC16-SKI6-TRg-4	462.573007919426	491.552765167288	820.662066392642	482.060531695703	611.515515258426	776.987479182728	518.472936729213	512.187248484928	743.087134819055	9.90435208676248e-05	0.000104745020228951	0.000169740502477237	9.22783775076655e-05	0.000123227426773944	0.000154285398808927	0.000108176687002483	0.000115692645335826	0.000156775776647101	1	0.906609774307189	0.980627729456895	1	1.13283715506454	0.922654013805828	1	0.924212207783036	0.921414355389792	0.986492704808284	0.98449025982014	0.968630353918424	CC16-SKI6-TRg-4	CC16	SKI6-TRg-4	single	0.979871106182283	0.00978612947368433	NA	NA	NA	NA	NA	NA	NA	NA	NA	NA	NA	NA	NA
CC16-TUB4-TRg-1	407.503586315145	462.164007038569	580.73244114876	483.428218069991	484.287165611366	591.271652844208	382.150688573501	480.590682271828	536.611725460427	8.72523672238701e-05	9.84825672781495e-05	0.000120114990569408	9.25401867022799e-05	9.75894474447074e-05	0.000117408047372187	7.97337575349469e-05	0.000108555625936114	0.000113213802359106	1	0.967598586827834	0.787707081518035	1	0.894607515991343	0.700134521278613	1	1.17654821891229	0.902748624800084	0.92347393583047	0.880962781327325	0.980596825180031	CC16-TUB4-TRg-1	CC16	TUB4-TRg-1	single	0.928344514112609	0.0499952755089172	NA	NA	NA	NA	NA	NA	NA	NA	NA	NA	NA	NA	NA
CC16-CDC37-NRg-2	474.098117447202	447.301814700487	618.748491606922	482.506075900898	487.816213825546	640.328508472443	439.974994951536	387.75597780916	592.873052997471	0.000101511212251413	9.53155814580835e-05	0.00012797798774111	9.23636657519006e-05	9.83005913479178e-05	0.000127149203745615	9.17984989111383e-05	8.75861610186919e-05	0.000125083760680972	1	0.804939000132672	0.721383193229471	1	0.902848798353811	0.759672633578975	1	0.824516854144123	0.86631341635403	0.88222421759504	0.906976999772493	0.940841055538838	CC16-CDC37-NRg-2	CC16	CDC37-NRg-2	single	0.91001409096879	0.0294262020116993	NA	NA	NA	NA	NA	NA	NA	NA	NA	NA	NA	NA	NA
CC16-ISD11-TRg-3	162.84667876159	184.690305598657	176.519685393803	231.657013160605	180.028676536034	131.576872846489	210.145871392157	191.513502629893	179.827329125009	3.48678114589781e-05	3.93556728125386e-05	3.65102047759724e-05	4.43449150203953e-05	3.62778539571134e-05	2.61270494635319e-05	4.38458452583154e-05	4.32589913206987e-05	3.79397891107509e-05	1	0.967599722046424	0.599148307252414	1	0.693997356291666	0.325132615977552	1	0.852604396748551	0.550143714827318	0.838593061803042	0.623748271622733	0.802522784307763	CC16-ISD11-TRg-3	CC16	ISD11-TRg-3	single	0.754954705911179	0.115050478176594	NA	NA	NA	NA	NA	NA	NA	NA	NA	NA	NA	NA	NA
CC16-YOS1-TRg-4	250.777428861236	375.937298999111	483.977260659732	306.480016147582	328.328850940187	500.911643817162	274.489043341899	322.361951167111	444.825863416039	5.36950472321409e-05	8.01085107823121e-05	0.000100102766749103	5.86678990896406e-05	6.6162048921861e-05	9.94653772486223e-05	5.72707140984598e-05	7.28149851376844e-05	9.38489134612028e-05	1	1.27896162004121	1.06673515850695	1	0.956683898623611	0.935589621799406	1	1.09872193004373	1.04185274569486	1.0387090340426	0.975986434465559	1.01986226323096	CC16-YOS1-TRg-4	CC16	YOS1-TRg-4	single	1.01151924391304	0.0321828464081383	NA	NA	NA	NA	NA	NA	NA	NA	NA	NA	NA	NA	NA
CC16-SSC1-TRg-6	404.332652119773	412.04329493111	330.135645666346	362.13092596291	427.003926469718	343.450598980868	409.302042693485	360.732361603404	264.823955915768	8.65734246963722e-05	8.78023405037185e-05	6.82831492716296e-05	6.93208676007105e-05	8.60462143123172e-05	6.81985412308895e-05	8.53987466370977e-05	8.14820776885579e-05	5.58722919803503e-05	1	0.86942991182813	0.451308696160206	1	1.05299869555823	0.542906565151253	1	0.82453714215409	0.415962979590768	0.742573631114878	0.814431406394569	0.713251329751391	CC16-SSC1-TRg-6	CC16	SSC1-TRg-6	single	0.756752122420279	0.0520588531294422	NA	NA	NA	NA	NA	NA	NA	NA	NA	NA	NA	NA	NA
CC16-MTR3-TRg-5	460.132484841488	414.005069156276	545.750039482829	407.51135606007	509.66706535274	695.566393557561	397.445128733961	517.205579885315	649.909295502608	9.8520969844847e-05	8.82203751389823e-05	0.000112879453946232	7.80078108051986e-05	0.00010270378985937	0.000138117719143937	8.29248630853229e-05	0.00011682618397155	0.000137117209783752	1	0.767632412898627	0.655587973889915	1	1.11688493880264	0.977069160118017	1	1.21746098872336	1.05127634888924	0.848955070712322	1.001190728825	1.03044152538627	CC16-MTR3-TRg-5	CC16	MTR3-TRg-5	single	0.960195774974529	0.0974411257551504	NA	NA	NA	NA	NA	NA	NA	NA	NA	NA	NA	NA	NA
CC16-MTR3-TRg-6	340.185002432729	389.071149594681	653.703970523039	406.524099782942	428.691181659427	592.991645823172	333.794124982326	409.138969854118	579.952228292199	7.28384921092669e-05	8.29072041145504e-05	0.000135207955834597	7.78188253947623e-05	8.63862156862005e-05	0.000117749584153433	6.96444115468644e-05	9.2416142479952e-05	0.000122357738074507	1	0.975763133904829	1.06215049827904	1	0.941715747878914	0.835004293624115	1	1.14673004016282	1.11700433016311	1.01684324659687	0.939505752951572	1.04471366899793	CC16-MTR3-TRg-6	CC16	MTR3-TRg-6	single	1.00035422284879	0.0545077272304367	NA	NA	NA	NA	NA	NA	NA	NA	NA	NA	NA	NA	NA
CC16-TFA1-TRg-2	370.961378942189	451.357291228919	596.420333343406	456.589213890978	442.088431229611	605.195871808084	402.862431877565	487.82928550775	425.466755439877	7.94281560906455e-05	9.61797632939118e-05	0.000123359774035071	8.74025336551638e-05	8.90859159377705e-05	0.000120172961522675	8.40551552665505e-05	0.000110190678662197	8.97645483229247e-05	1	1.03805963983247	0.888676797701555	1	0.864659429792712	0.758746567759996	1	1.13287013818953	0.678969374021988	0.966221605321222	0.903319477321872	0.889355340288103	CC16-TFA1-TRg-2	CC16	TFA1-TRg-2	single	0.919632140977066	0.0409473188582724	NA	NA	NA	NA	NA	NA	NA	NA	NA	NA	NA	NA	NA
CC16-CDC3-NRg-3	312.410021682899	275.015250636559	87.9565294135422	342.189776011149	322.162548011552	95.9473820584024	333.397421657065	326.915756047947	132.665689527353	6.6891470042703e-05	5.86030229763691e-05	1.81923670048927e-05	6.55036354437597e-05	6.49194677875404e-05	1.90521475598602e-05	6.95616414572233e-05	7.38435967139497e-05	2.79896738020347e-05	1	0.751038778214038	0.155619216766007	1	0.840755276824892	0.160506465162896	1	0.91736601322052	0.255821891394161	0.401166151619229	0.419320358561718	0.570544081891939	CC16-CDC3-NRg-3	CC16	CDC3-NRg-3	single	0.463676864024295	0.0929937927955707	NA	NA	NA	NA	NA	NA	NA	NA	NA	NA	NA	NA	NA
CC16-ERG25-TA-18	151.080870026307	106.88013275192	102.78054607286	206.210108736986	183.321474523027	59.6926423480545	157.948535644358	199.794518458313	289.26174126133	3.23485829198141e-05	2.2775096511486e-05	2.12584719700509e-05	3.9473744496345e-05	3.69413907157058e-05	1.18530907863734e-05	3.29551420961131e-05	4.51295037750632e-05	6.10281513642145e-05	1	0.603556662110435	0.376029174386196	1	0.793898479715472	0.165705637139806	1	1.1834147982084	1.17738016772807	0.658270565740227	0.424858850181842	1.06343314759806	CC16-ERG25-TA-18	CC16	ERG25-TA-18	single	0.715520854506709	0.323113726113635	NA	NA	NA	NA	NA	NA	NA	NA	NA	NA	NA	NA	NA
CC16-RPB11-TRg-4	395.092833560114	375.459907723401	444.548174599679	496.294356066957	441.757178667915	498.183229794364	452.17608797808	368.953581314608	460.435765577237	8.45950469124136e-05	8.00067834350671e-05	9.19475063147195e-05	9.50030855730366e-05	8.90191647274224e-05	9.89235996049645e-05	9.43441936387109e-05	8.33390834205235e-05	9.71422749258753e-05	1	0.810764934932599	0.621927522862362	1	0.794887850483642	0.574613993343791	1	0.763366625852569	0.654640368800053	0.83675149673415	0.81070495393633	0.848083548743062	CC16-RPB11-TRg-4	CC16	RPB11-TRg-4	single	0.831846666471181	0.0191659295981927	NA	NA	NA	NA	NA	NA	NA	NA	NA	NA	NA	NA	NA
CC16-RPB11-TRg-1	517.08789308088	410.868106353737	237.623727522306	548.688639226879	495.800936828258	295.290569893721	529.856949149738	434.227783229048	232.787741477645	0.000110715940299035	8.75519194705507e-05	4.91485747445924e-05	0.000105032654730395	9.99096050925831e-05	5.86354665437971e-05	0.000110551902102843	9.80831933412697e-05	4.91133236655605e-05	1	0.677904632381495	0.254006910563163	1	0.806943178666592	0.308070448148397	1	0.766704484934447	0.282450791469701	0.545384167901204	0.618466387191976	0.587651003987255	CC16-RPB11-TRg-1	CC16	RPB11-TRg-1	single	0.583833853026812	0.0366903349018137	NA	NA	NA	NA	NA	NA	NA	NA	NA	NA	NA	NA	NA
CC16-RPB11-TRg-2	397.126663714406	354.782663013284	401.204481836636	419.723899080116	454.676209631781	358.566372661621	384.782817955877	308.180202077769	297.691868538797	8.50305191424815e-05	7.56006676141073e-05	8.29825736218295e-05	8.03455953385397e-05	9.16224984162125e-05	7.12000608603867e-05	8.0282937667942e-05	6.96116174777353e-05	6.28067311420498e-05	1	0.762191116377564	0.558414679118271	1	0.967386699442428	0.48902638258776	1	0.749304076783835	0.497384932626547	0.798646865160729	0.775573338067954	0.761449179839511	CC16-RPB11-TRg-2	CC16	RPB11-TRg-2	single	0.778556461022731	0.0187774123679645	NA	NA	NA	NA	NA	NA	NA	NA	NA	NA	NA	NA	NA
CC16-DED1-TRg-3	539.941467449538	671.668597749451	834.824588358417	591.923000630452	636.250783868184	984.025367611196	569.86277344836	588.136027883482	926.54874988449	0.000115609218616468	0.000143125918200204	0.00017266978810315	0.000113308787001311	0.00012821186858333	0.00019539664453755	0.000118898909683856	0.000132847924434705	0.000195482323751861	1	1.06130180411866	0.854611331622555	1	0.959897132432493	0.951628650959633	1	0.965553911352644	1.04529605372324	0.95577619509378	0.981513907420132	1.01108314990481	CC16-DED1-TRg-3	CC16	DED1-TRg-3	single	0.982791084139573	0.0276755884832959	NA	NA	NA	NA	NA	NA	NA	NA	NA	NA	NA	NA	NA
CC16-DED1-TRg-1	423.196085318688	495.214526442135	1025.27804524534	462.052942692737	526.644083148304	1139.0549144004	487.388523221288	505.225073751589	953.077513116662	9.0612356514022e-05	0.000105525305248153	0.000212061965217677	8.84484272635759e-05	0.000106124854681182	0.000226180661132899	0.000101691085474435	0.000114120032166379	0.000201079335548093	1	0.998348740956984	1.33912190307032	1	1.01785765811087	1.41117005471445	1	0.969792069423484	1.25717069317644	1.09046264557817	1.10818796766526	1.06867038957824	CC16-DED1-TRg-1	CC16	DED1-TRg-1	single	1.08910700094056	0.0197936372037491	NA	NA	NA	NA	NA	NA	NA	NA	NA	NA	NA	NA	NA
CC16-DED1-TRg-6	259.287373543455	291.868106353737	477.66878314498	253.640886529303	352.78035624533	425.553764081405	285.781092506795	300.703111852514	446.975560086744	5.55171485421736e-05	6.21941994239487e-05	9.87979615350311e-05	4.85531752541495e-05	7.10893091537275e-05	8.45016605351227e-05	5.96267415428884e-05	6.79226954084466e-05	9.43024543036069e-05	1	0.960363868824347	1.01827619005524	1	1.24207182881166	0.960420904275627	1	0.984404207021499	1.00552207372738	1.00254993717297	1.00391978060453	1.00051573174047	CC16-DED1-TRg-6	CC16	DED1-TRg-6	single	1.00232848317265	0.00171279554322883	NA	NA	NA	NA	NA	NA	NA	NA	NA	NA	NA	NA	NA
CC16-DED1-TRg-4	283.2567225727	251.644932950937	426.754176441989	284.803493447245	305.362111525915	510.269540269671	226.262892481571	293.125225779567	477.028998161329	6.06493302305071e-05	5.36230400076956e-05	8.82671093376277e-05	5.4518473419468e-05	6.15339861355676e-05	0.000101323562643973	4.7208578049733e-05	6.62110056144776e-05	0.000100643098454586	1	0.75794641790498	0.832755772342842	1	0.957483762375469	1.02560649593854	1	1.21201750020863	1.35541650347409	0.922198229872461	1.0045472374232	1.10892910110411	CC16-DED1-TRg-4	CC16	DED1-TRg-4	single	1.01189152279993	0.0935818276349858	NA	NA	NA	NA	NA	NA	NA	NA	NA	NA	NA	NA	NA
CC16-RPL10-NRg-5	377.639444172309	348.564291536211	326.163591043355	399.864813053798	370.001853638196	400.530584270127	439.35007374607	318.254922638383	272.245043617211	8.08580257147934e-05	7.42755943110703e-05	6.74615948521141e-05	7.65440722583415e-05	7.45596394331158e-05	7.95328400842303e-05	9.16681123454066e-05	7.18872912203449e-05	5.74379856028663e-05	1	0.787473748483636	0.477395397595392	1	0.826327660179902	0.573388430065809	1	0.677693713485506	0.398373647535362	0.752493990380328	0.812985686814667	0.684967627496673	CC16-RPL10-NRg-5	CC16	RPL10-NRg-5	single	0.75014910156389	0.0640412348066264	NA	NA	NA	NA	NA	NA	NA	NA	NA	NA	NA	NA	NA
CC16-RPL10-NRg-4	458.175830418182	403.974679914566	452.432744220888	502.78452093983	487.985637911637	431.463215919461	436.293450638289	426.445828476438	411.253613334921	9.81020220465804e-05	8.60829986486486e-05	9.35783003578796e-05	9.62454645790907e-05	9.83347322546349e-05	8.56750927434971e-05	9.10303638000324e-05	9.63254085977482e-05	8.67658738906959e-05	1	0.752233223011159	0.545810581204814	1	0.866735772305989	0.491233875212105	1	0.914437878778811	0.60599962701355	0.790566854527843	0.768634956036427	0.837832879208556	CC16-RPL10-NRg-4	CC16	RPL10-NRg-4	single	0.799011563257609	0.0353634411784533	NA	NA	NA	NA	NA	NA	NA	NA	NA	NA	NA	NA	NA
CC16-EFB1-NRg-1	409.033979730009	404.688460680758	427.345793757895	428.06012010265	460.102049961682	541.591652509873	508.240260833565	439.638379669695	476.924085646457	8.75800464215875e-05	8.62350982523775e-05	8.83894756861997e-05	8.19413554141444e-05	9.27158677997473e-05	0.000107543153960426	0.000106041692291776	9.93053366431866e-05	0.000100620964117672	1	0.844096256073613	0.577484249324635	1	0.959866818802798	0.724258537666081	1	0.809273955875684	0.603283593001987	0.816807935329509	0.896813786826869	0.827169992907269	CC16-EFB1-NRg-1	CC16	EFB1-NRg-1	single	0.846930571687883	0.043509704937669	NA	NA	NA	NA	NA	NA	NA	NA	NA	NA	NA	NA	NA
CC16-EFB1-NRg-5	265.69636500279	322.459062864021	298.854063031177	337.682249727816	356.841683427808	336.444257078069	260.175045670589	373.256684240172	410.484890725953	5.6889405609654e-05	6.87128289293736e-05	6.18130664297155e-05	6.4640782783875e-05	7.19077134059439e-05	6.68073009810439e-05	5.42841727842458e-05	8.43110665420937e-05	8.66036895674852e-05	1	1.03542707088412	0.621718297778627	1	0.943689073806574	0.570336698662257	1	1.34218068611752	1.01431502895185	0.855204643714131	0.82140637210433	1.02673798944997	CC16-EFB1-NRg-5	CC16	EFB1-NRg-5	single	0.901116335089478	0.110096234377718	NA	NA	NA	NA	NA	NA	NA	NA	NA	NA	NA	NA	NA
CC16-EFB1-NRg-4	392.016538476975	482.486339898763	420.487612347711	393.544181630247	410.432887957075	443.903218594141	405.234077369041	410.987650884513	546.84872535227	8.39363679773147e-05	0.000102813054903046	8.69709732278594e-05	7.53341461718031e-05	8.27069589967394e-05	8.81452879850806e-05	8.45499867878075e-05	9.28337217918565e-05	0.000115373594304597	1	1.05005288691826	0.592882885494691	1	0.931344249309987	0.645685789606204	1	0.948837507586696	0.867566089791005	0.841536544175166	0.858901056263706	0.951944712161306	CC16-EFB1-NRg-4	CC16	EFB1-NRg-4	single	0.884127437533393	0.059369761861461	NA	NA	NA	NA	NA	NA	NA	NA	NA	NA	NA	NA	NA
CC16-RPT3-NRg-1	296.254424037011	474.737290365565	698.332876211854	346.392546623702	460.872651988689	774.958003439717	304.773884329885	391.391549657768	665.840099500532	6.34323246858079e-05	0.000101161809283801	0.000144438713763896	6.6308150287153e-05	9.28711529928215e-05	0.000153882408435501	6.3589488970577e-05	8.84073624947497e-05	0.000140478274795321	1	1.36715905366109	1.30291997216395	1	1.18815740522671	1.2806665304221	1	1.20144176613949	1.40453808593341	1.10581383788895	1.08982248983287	1.11930782687107	CC16-RPT3-NRg-1	CC16	RPT3-NRg-1	single	1.10498138486429	0.0147602848411828	NA	NA	NA	NA	NA	NA	NA	NA	NA	NA	NA	NA	NA
CC16-SAC6-TRg-8	385.494070892743	164.847976191881	35.9984521240938	415.484096802851	170.237908492405	63.0147462298809	409.406355283056	171.412823028791	56.39769977287	8.25398140426334e-05	3.51274691640557e-05	7.44569001319351e-06	7.95339917133206e-05	3.43049013139623e-05	1.25127566574777e-05	8.54205109174545e-05	3.87186580676192e-05	1.18987299990798e-05	1	0.364834968477724	0.0516162229945788	1	0.365900876236589	0.0868188875679332	1	0.391703776061282	0.0885621467006483	0.00403673261276916	0.165567772088468	0.176905161345923	CC16-SAC6-TRg-8	CC16	SAC6-TRg-8	single	0.11550322201572	0.0966991095804784	NA	NA	NA	NA	NA	NA	NA	NA	NA	NA	NA	NA	NA
CC16-SAC6-TRg-4	319.097774039347	286.452071190276	145.923405870025	425.579441483484	279.62164892718	143.496862482103	361.936545476319	296.658356425283	198.420091850787	6.8323413819649e-05	6.10400960337169e-05	3.01818656544522e-05	8.14664918170575e-05	5.63469861480488e-05	2.84939863885174e-05	7.55161815036075e-05	6.70090677136983e-05	4.18624714985423e-05	1	0.765876480283285	0.252767527582292	1	0.586748153978135	0.193013726459954	1	0.766819556114146	0.352447580220295	0.553124231462288	0.449241558160799	0.656343899015715	CC16-SAC6-TRg-4	CC16	SAC6-TRg-4	single	0.552903229546267	0.103551347303073	NA	NA	NA	NA	NA	NA	NA	NA	NA	NA	NA	NA	NA
CC16-SAC6-TRg-5	351.049316279492	237.525643331687	50.5735030232015	412.201982701702	202.965691088339	56.002112574537	319.378547287805	238.044871673819	67.3862547712476	7.51646976525478e-05	5.06143593907054e-05	1.04603004899768e-05	7.89057134284677e-05	4.08999268410084e-05	1.11202670624669e-05	6.66366760880807e-05	5.37694778502121e-05	1.42170842853769e-05	1	0.57726192351003	0.0796296858745905	1	0.439717889871151	0.0777715517331281	1	0.697303940276026	0.135645972095171	0.173345817268184	0.145371747375107	0.35292104045529	CC16-SAC6-TRg-5	CC16	SAC6-TRg-5	single	0.223879535032861	0.112625129246811	NA	NA	NA	NA	NA	NA	NA	NA	NA	NA	NA	NA	NA
CC16-SAC6-TRg-3	465.881732971586	409.741747461172	306.132006085667	563.361492865	468.230312881919	217.951611386664	534.719669812777	445.287346853087	278.553118944386	9.97519663954405e-05	8.73119035590408e-05	6.33183897066886e-05	0.000107841403918739	9.43538064927329e-05	4.32783695809487e-05	0.000111566483528182	0.000100581323030577	5.8768856993618e-05	1	0.750352050430354	0.363206115768143	1	0.742222212520763	0.221462070596911	1	0.779082098268016	0.334906201384873	0.664024616034795	0.509727295812248	0.641710530779752	CC16-SAC6-TRg-3	CC16	SAC6-TRg-3	single	0.605154147542265	0.0833918018963452	NA	NA	NA	NA	NA	NA	NA	NA	NA	NA	NA	NA	NA
CC16-DIM1-TRg-5	327.938653802067	364.710935789773	321.432228262252	327.102431926535	330.999671210012	417.783215585126	370.169904513556	305.859715627487	306.936498431722	7.02163730807298e-05	7.77162840982459e-05	6.64829899808098e-05	6.26155424730891e-05	6.67002499993711e-05	8.29586727704118e-05	7.72340291296939e-05	6.90874669513542e-05	6.47571538628404e-05	1	0.948826305860539	0.541772437839352	1	0.903660645506079	0.731128385980826	1	0.773019063536247	0.533075534697224	0.805879021839602	0.895164302758087	0.785311015463702	CC16-DIM1-TRg-5	CC16	DIM1-TRg-5	single	0.828784780020464	0.0583989854426068	NA	NA	NA	NA	NA	NA	NA	NA	NA	NA	NA	NA	NA
CC16-DIM1-TRg-7	240.857246535767	263.179912903529	296.914625283145	333.576595607372	193.934088767829	360.176896249941	334.319874755254	210.943011703871	245.817293698329	5.15709937998353e-05	5.60810298596366e-05	6.14119255078238e-05	6.38548584529417e-05	3.90799548438438e-05	7.15198604463162e-05	6.97541065079678e-05	4.76477208507566e-05	5.18622854939188e-05	1	0.932231046378104	0.68138406164494	1	0.519182638971574	0.618082873230315	1	0.590298905003294	0.472706486111986	0.875667064150977	0.801010138325446	0.727565727571863	CC16-DIM1-TRg-7	CC16	DIM1-TRg-7	single	0.801414310016095	0.0740514955297773	NA	NA	NA	NA	NA	NA	NA	NA	NA	NA	NA	NA	NA
CC16-RPC17-NRg-1	362.123850066935	419.862804398751	713.996425449861	430.073275418574	507.697204781012	727.751669059456	493.31232500755	491.003040314265	673.19873761838	7.75359143026703e-05	8.9468600436342e-05	0.000147678462287821	8.23267234208777e-05	0.00010230684024272	0.000144508707672875	0.000102927055968362	0.000110907565094452	0.000142030792867473	1	0.989192497425701	1.08983062057496	1	1.05420214508378	0.968650671955742	1	0.931174867843664	0.877329334273925	1.02586121727592	0.994123998409316	0.953990621224103	CC16-RPC17-NRg-1	CC16	RPC17-NRg-1	single	0.991325278969779	0.0360169441664163	NA	NA	NA	NA	NA	NA	NA	NA	NA	NA	NA	NA	NA
CC16-RPC17-NRg-2	384.878382084121	551.453260879775	659.639805850701	427.730002425393	515.935637436384	634.029576043518	442.438962864544	448.287811839441	660.399964863399	8.24079862309782e-05	0.000117509221917437	0.000136435686117743	8.18781626787077e-05	0.000103966979407533	0.000125898432880054	9.23125930264284e-05	0.000101259066829424	0.000139330520658777	1	1.2224067279783	0.947334676130593	1	1.07717779600935	0.848528108555673	1	0.94792198623609	0.959610518385779	0.998452991434409	0.954686687732872	0.983152549775517	CC16-RPC17-NRg-2	CC16	RPC17-NRg-2	single	0.978764076314266	0.0222107262243689	NA	NA	NA	NA	NA	NA	NA	NA	NA	NA	NA	NA	NA
CC16-YDR341C-TRg-1	351.590986412454	407.868528783427	400.850967279365	391.875122493609	425.423219515067	422.724276636668	319.73579402057	417.035464528968	466.054735381472	7.52806770032641e-05	8.69127392328532e-05	8.29094549277391e-05	7.50146467335241e-05	8.57276836362427e-05	8.39398128727959e-05	6.67112137645056e-05	9.41997994540686e-05	9.83277595261842e-05	1	0.989721499103779	0.630180993745758	1	0.969471565422082	0.617498527289194	1	1.22025546631972	0.937102272573219	0.855973508874647	0.848098204762827	0.994950379199535	CC16-YDR341C-TRg-1	CC16	YDR341C-TRg-1	single	0.89967403094567	0.0826056414911068	NA	NA	NA	NA	NA	NA	NA	NA	NA	NA	NA	NA	NA
CC16-RAP1-NRg-8	325.701992297733	465.582654379738	704.019745779306	400.494280803397	387.108902215876	754.351721717223	363.827433300511	380.782053096238	600.609733759115	6.97374717471335e-05	9.92110471286992e-05	0.000145614949558667	7.6664568044259e-05	7.800690695671e-05	0.000149790645725414	7.59107054330625e-05	8.60108937686821e-05	0.000126716037810051	1	1.21957051898581	1.19477058673474	1	0.86317413836213	1.07821159466631	1	0.979151873680499	1.06130020342932	1.07026502019944	1.01219691162753	1.01685784400984	CC16-RAP1-NRg-8	CC16	RAP1-NRg-8	single	1.03310659194561	0.0322644179459337	NA	NA	NA	NA	NA	NA	NA	NA	NA	NA	NA	NA	NA
CC16-RAP1-NRg-5	361.184465192736	425.936798969851	486.19361883506	443.609421177549	422.314293478845	612.711655518888	372.304775259845	435.32153266958	529.078593168359	7.73347785169726e-05	9.07629084522962e-05	0.00010056118412424	8.49178784444006e-05	8.51011991956767e-05	0.00012166536097344	7.76794588293981e-05	9.83302490157015e-05	0.000111624469681503	1	1.00611272219757	0.744046861908629	1	0.850152036453499	0.790645514510722	1	1.09390743395402	0.913614339295749	0.908746026136603	0.914811057665343	0.978782754371588	CC16-RAP1-NRg-5	CC16	RAP1-NRg-5	single	0.934113279391178	0.0388035777748684	NA	NA	NA	NA	NA	NA	NA	NA	NA	NA	NA	NA	NA
CC16-RAP1-NRg-2	383.687192988244	448.050786634115	729.375840129754	408.690124884568	470.688365471614	841.168550431489	380.86209030677	514.919860484469	721.384206935908	8.21529355469674e-05	9.54751799506524e-05	0.000150859442233739	7.8233456481269e-05	9.48491324295984e-05	0.000167029751116914	7.94648981953418e-05	0.000116309886612017	0.000152196914741189	1	0.996277865366149	1.05073734460544	1	1.0284919556566	1.17818994852566	1	1.2648555392697	1.21769972329001	1.01507042498173	1.0530008455009	1.07892829940045	CC16-RAP1-NRg-2	CC16	RAP1-NRg-2	single	1.0489998566277	0.0321163971405863	NA	NA	NA	NA	NA	NA	NA	NA	NA	NA	NA	NA	NA
CC16-SEC26-NRg-3	404.072041419614	428.338350756562	595.652741976895	411.053068132003	448.872237422385	590.425356745307	396.508276877061	431.967325389159	554.202552618921	8.65176242046064e-05	9.12746553252779e-05	0.00012320101033734	7.86857825994205e-05	9.04529310992997e-05	0.000117239999450403	8.27293938083132e-05	9.75726020527509e-05	0.000116925097388201	1	0.904396137849116	0.814806417882724	1	0.975183694069391	0.822230413653951	1	1.01921937484903	0.8985817381339	0.928841713977138	0.937372987684173	0.96827039888214	CC16-SEC26-NRg-3	CC16	SEC26-NRg-3	single	0.944828366847817	0.0207446934706147	NA	NA	NA	NA	NA	NA	NA	NA	NA	NA	NA	NA	NA
CC16-SPP41-TRg-3	428.994156744707	309.534824753451	190.651672899315	446.351183425188	352.090723254458	155.749502155478	471.863798160745	339.723321101279	230.686174105	9.18538068330923e-05	6.59588019392604e-05	3.94331748490645e-05	8.54427199426953e-05	7.09503401549643e-05	3.09269772012613e-05	9.84519321750002e-05	7.67365642482133e-05	4.86699370940747e-05	1	0.615585924476554	0.245645798921694	1	0.704432641507383	0.199745225413418	1	0.673562240186451	0.314301338874721	0.527684457819308	0.473745367409946	0.610970160241255	CC16-SPP41-TRg-3	CC16	SPP41-TRg-3	single	0.537466661823503	0.0691334186792732	NA	NA	NA	NA	NA	NA	NA	NA	NA	NA	NA	NA	NA
CC16-TAP42-NRg-1	498.06869053215	563.554532485617	856.334424087761	527.536592627281	685.372389907205	915.162204349502	548.994552462387	648.858419012052	780.071404958578	0.000106643656027643	0.000120087882905579	0.000177118745200619	0.000100983626832775	0.000138110438546243	0.000181722575274233	0.000114544863696153	0.000146563873204538	0.000164578680779281	1	0.965333206132247	0.950329603695058	1	1.16020730303081	0.993051830451444	1	1.10573470240735	0.913498097069209	0.981518609295734	1.00911145633224	0.979559198939054	CC16-TAP42-NRg-1	CC16	TAP42-NRg-1	single	0.990063088189009	0.0165254370267925	NA	NA	NA	NA	NA	NA	NA	NA	NA	NA	NA	NA	NA
CC16-PGA2-TRg-6	324.334070007615	379.798491278674	718.5166268023	282.912279597588	450.150587544698	718.924331801948	292.780409365205	439.633443604092	698.438086801793	6.94445799493694e-05	8.09312925711461e-05	0.000148613391877334	5.41564480427949e-05	9.07105333876443e-05	0.000142755874730665	6.10871126739256e-05	9.93042216867154e-05	0.000147355765384001	1	0.999059154967886	1.22451567220917	1	1.42091337736955	1.45464766707562	1	1.40481048357744	1.53365340842561	1.06276181195845	1.14291215155136	1.15845453215195	CC16-PGA2-TRg-6	CC16	PGA2-TRg-6	single	1.12137616522059	0.0513529279100738	NA	NA	NA	NA	NA	NA	NA	NA	NA	NA	NA	NA	NA
CC16-BRL1-TRg-1	325.295299374088	395.099271488802	179.252089382254	342.5638518845	346.395262514979	233.890564042858	332.26600180894	321.730367508438	195.040969155293	6.96503929544236e-05	8.41917371178942e-05	3.70753577725148e-05	6.55752428714332e-05	6.98026391503195e-05	4.6443346794924e-05	6.93255765787917e-05	7.26723232802504e-05	4.11495475894224e-05	1	1.03623672969494	0.304583614710605	1	0.903008815759718	0.390838734443291	1	0.905889404835788	0.377382071886119	0.633910543825228	0.700821865446309	0.690194431641165	CC16-BRL1-TRg-1	CC16	BRL1-TRg-1	single	0.674975613637567	0.0359581778784728	NA	NA	NA	NA	NA	NA	NA	NA	NA	NA	NA	NA	NA
CC16-FOL2-TRg-1	511.291776782696	576.226052811057	841.730386604296	522.747900868171	603.130421528075	853.98115399668	556.847673952951	684.870401484813	796.495809735233	0.000109474908600899	0.000122788058241523	0.000174098139323786	0.000100066952106552	0.000121537733711597	0.000169573933235415	0.000116183376731831	0.0001546982450156	0.000168043885186909	1	0.961511809657354	0.90996417611717	1	1.03033989653188	0.935152457514721	1	1.15064410890483	0.919577654092365	0.967753073671521	0.981468922498398	0.984637529458788	CC16-FOL2-TRg-1	CC16	FOL2-TRg-1	single	0.977953175209569	0.0089744955878995	NA	NA	NA	NA	NA	NA	NA	NA	NA	NA	NA	NA	NA
CC16-NAB3-NRg-5	439.256528740562	414.526332991926	609.461758675477	450.309283194356	487.665602460502	767.035909587942	595.365873978175	486.071411947251	647.542059600037	9.40511279856915e-05	8.83314512937289e-05	0.000126057179190662	8.62003987002313e-05	9.82702414213924e-05	0.000152309328505553	0.000124219999230035	0.000109793610904299	0.00013661777273291	1	0.805127090805772	0.766916943704452	1	0.967103162193169	0.975059744097222	1	0.763809705024078	0.699238558034394	0.901229779881178	0.989627054035595	0.868572783031115	CC16-NAB3-NRg-5	CC16	NAB3-NRg-5	single	0.919809872315963	0.0626294579911912	NA	NA	NA	NA	NA	NA	NA	NA	NA	NA	NA	NA	NA
CC16-SNF4-TRg-4	377.480323935029	235.4617526413	245.241733049237	401.076532887739	296.180946166295	251.536871843484	462.824683139044	296.8628900913	197.962291785892	8.08239557879457e-05	5.01745647492463e-05	5.07242343723116e-05	7.67760255773088e-05	5.96838754616399e-05	4.99473513116872e-05	9.65659677452066e-05	6.70552676941776e-05	4.17658853010967e-05	1	0.532177604023295	0.359103927454156	1	0.659464533626571	0.359005278464916	1	0.600079001026047	0.274983910853686	0.634434103008141	0.6506196141231	0.560748123118499	CC16-SNF4-TRg-4	CC16	SNF4-TRg-4	single	0.615267280083247	0.047903512915268	NA	NA	NA	NA	NA	NA	NA	NA	NA	NA	NA	NA	NA
CC16-HRR25-TRg-2	301.426410584158	244.157937823774	138.081274918003	369.302482102241	281.421670846513	196.025288206627	338.717944363695	217.448770447074	116.257484469489	6.45397212453552e-05	5.2027635583957e-05	2.85598493546863e-05	7.06936818454582e-05	5.67097113180918e-05	3.89244879459399e-05	7.06717409026362e-05	4.91172389637988e-05	2.45278871947913e-05	1	0.691066891733522	0.253205761705382	1	0.680513727567874	0.303847946021748	1	0.60060339401294	0.220660216743949	0.545863192544175	0.601256115561855	0.492538964406975	CC16-HRR25-TRg-2	CC16	HRR25-TRg-2	single	0.546552757504335	0.0543618557785137	NA	NA	NA	NA	NA	NA	NA	NA	NA	NA	NA	NA	NA
CC16-TRS23-TRg-4	420.222698586269	344.142031958814	114.826099074014	456.103255112639	305.159012287792	187.637920190296	431.98975287615	281.760797628175	128.91985692163	8.99757117339808e-05	7.33332546443725e-05	2.37498972506412e-05	8.7309509056276e-05	6.14930592974595e-05	3.72590191269081e-05	9.01324196012373e-05	6.36440132509373e-05	2.71993818047236e-05	1	0.698696796260472	0.151036252413978	1	0.59748170078271	0.235496181315868	1	0.610205550442144	0.191861437258053	0.386412050360043	0.512329676536666	0.45035819263713	CC16-TRS23-TRg-4	CC16	TRS23-TRg-4	single	0.449699973177946	0.062961393608554	NA	NA	NA	NA	NA	NA	NA	NA	NA	NA	NA	NA	NA
CC16-CTR86-TRg-4	474.710627072287	503.449303813428	521.654289852802	529.986342927012	508.281862025727	596.0885066336	387.137997668765	526.34396850649	600.926434938028	0.000101642359354238	0.000107280054653425	0.00010789564292674	0.000101452569980149	0.000102424655418317	0.000118364523799172	8.07743336899657e-05	0.000118890359440224	0.000126782855106385	1	0.904809873665269	0.607398795805224	1	0.856449013514928	0.643831913550007	1	1.27195832428634	0.997922543134143	0.837745225357034	0.851648448425941	1.01760637195285	CC16-CTR86-TRg-4	CC16	CTR86-TRg-4	single	0.902333348578608	0.100071111422352	NA	NA	NA	NA	NA	NA	NA	NA	NA	NA	NA	NA	NA
CC16-RPB5-TRg-5	493.971775012439	355.208534826909	127.199285089972	579.696228229845	444.142381994928	180.155812296449	490.4581788046	346.498345693319	144.761064540873	0.00010576644760687	7.5691416674827e-05	2.63090880523131e-05	0.00011096827861056	8.94998106979442e-05	3.57733066395618e-05	0.000102331553178181	7.8266904020605e-05	3.05415438623934e-05	1	0.613496088910619	0.142332026692424	1	0.684200398062869	0.177899297834611	1	0.660949403662131	0.189754074814844	0.358131758081711	0.435603315605679	0.45299271196746	CC16-RPB5-TRg-5	CC16	RPB5-TRg-5	single	0.415575928551617	0.0505022011123128	NA	NA	NA	NA	NA	NA	NA	NA	NA	NA	NA	NA	NA
CC16-SPN1-NRg-2	344.979357435217	262.472778980963	50.4265062668759	338.857349490098	258.640047081924	98.1705376303906	383.670938023495	210.186434758807	69.0371822217658	7.38650323344986e-05	5.5930346632377e-05	1.04298966193666e-05	6.48657261101654e-05	5.21189514694949e-05	1.94935966864269e-05	8.00509496915041e-05	4.74768255611268e-05	1.45653952991398e-05	1	0.649115083803119	0.0807952572901885	1	0.681617043029629	0.165840535085556	1	0.512524712286588	0.115681917068704	0.186754489334786	0.413541805180113	0.280174300737047	CC16-SPN1-NRg-2	CC16	SPN1-NRg-2	single	0.293490198417315	0.113978535283428	NA	NA	NA	NA	NA	NA	NA	NA	NA	NA	NA	NA	NA
CC16-SPN1-NRg-1	337.312397219268	226.93998877639	36.7406871968498	437.300996444552	223.257135779756	44.4379026377067	337.071416222608	193.521961899075	50.3671797685437	7.2223426099074e-05	4.83586613678207e-05	7.59920917700674e-06	8.37102890220879e-05	4.4988886895918e-05	8.82397685211407e-06	7.03282013526593e-05	4.37126612755604e-05	1.06264169513046e-05	1	0.573996529546108	0.060205347788061	1	0.455917708963213	0.0581700606480547	1	0.537127469242542	0.0960654080771133	0.0861704643422139	0.0580278743595135	0.226088486795515	CC16-SPN1-NRg-1	CC16	SPN1-NRg-1	single	0.123428941832414	0.0900124323177457	NA	NA	NA	NA	NA	NA	NA	NA	NA	NA	NA	NA	NA
CC16-SEC61-NRg-1	448.535655173741	581.876442916122	740.067850703405	555.790624285107	548.437252813443	835.423248349958	497.341840856776	557.420450668892	657.178722899048	9.60379221496044e-05	0.000123992100346047	0.000153070909440017	0.000106392151339569	0.000110516429632388	0.000165888913913386	0.000103767793534229	0.00012590990246816	0.000138650906267589	1	1.10678775090534	0.911999634108019	1	0.881205725354219	0.860442336391988	1	1.04856880030768	0.849512591470311	0.979122134964125	0.943776498253599	0.953004067407283	CC16-SEC61-NRg-1	CC16	SEC61-NRg-1	single	0.958634233541669	0.0183331008463849	NA	NA	NA	NA	NA	NA	NA	NA	NA	NA	NA	NA	NA
CC16-SEC61-NRg-7	451.924369604359	481.790077116719	585.607198265819	463.609295738283	490.726405480013	734.823266738385	474.73237831262	429.269131699288	605.205869694134	9.67634945515327e-05	0.000102664688208038	0.000121123254209692	8.87463519523425e-05	9.88870285192583e-05	0.000145912905677786	9.90504465337024e-05	9.69631351702133e-05	0.00012768572594893	1	0.909541733004678	0.716243581362767	1	0.945254757756162	0.90731312647494	1	0.845960017760777	0.819588021042994	0.88927567859254	0.965554187737264	0.925588999597825	CC16-SEC61-NRg-7	CC16	SEC61-NRg-7	single	0.926806288642543	0.0381538213525098	NA	NA	NA	NA	NA	NA	NA	NA	NA	NA	NA	NA	NA
CC16-TUS1-TRg-3	281.274507233589	303.44719166498	209.251573423619	344.650247343744	291.17782500884	214.686354774697	391.545342473992	183.104900284213	173.693804106081	6.02249094732596e-05	6.46615876904883e-05	4.32802595265613e-05	6.59746308635202e-05	5.86756888650808e-05	4.26299917986958e-05	8.16939033062986e-05	4.13596596762143e-05	3.66457441685505e-05	1	0.920414158455391	0.411205066752084	1	0.754468796701962	0.356576138864426	1	0.437508943848567	0.285196103950964	0.718028508720845	0.658724690277338	0.548087329363161	CC16-TUS1-TRg-3	CC16	TUS1-TRg-3	single	0.641613509453781	0.0862530897548167	NA	NA	NA	NA	NA	NA	NA	NA	NA	NA	NA	NA	NA
CC16-OLE1-NRg-2	398.974245252056	412.264856214722	488.927570699417	483.099997643475	451.170753561321	492.206380351327	389.825366280634	427.711571121696	465.038065804366	8.54261128702735e-05	8.78495530163487e-05	0.000101126657273552	9.24773571478311e-05	9.09161086019666e-05	9.77367843413391e-05	8.13350392014635e-05	9.66113140266267e-05	9.81132636009075e-05	1	0.881580536879561	0.677360338152834	1	0.833998911511181	0.583225674604701	1	1.02647868301925	0.766937073245255	0.869591209974795	0.818963860453996	0.919666333398508	CC16-OLE1-NRg-2	CC16	OLE1-NRg-2	single	0.8694071346091	0.0503514888269476	NA	NA	NA	NA	NA	NA	NA	NA	NA	NA	NA	NA	NA
CC16-AFG2-TRg-1	431.475211751868	403.136730003827	263.936360576374	463.989188803124	349.35899036846	284.383205555075	434.722419974244	406.455933100821	313.461558931407	9.23850363237207e-05	8.59044398314252e-05	5.45909117783109e-05	8.88190729351756e-05	7.03998644830051e-05	5.64696053143313e-05	9.07025764067542e-05	9.18100992400229e-05	6.61338045671439e-05	1	0.797126154219432	0.33811424701145	1	0.672396806632489	0.350850834886996	1	0.87472282569576	0.463568133617719	0.646405144484826	0.644965528885816	0.751348521952915	CC16-AFG2-TRg-1	CC16	AFG2-TRg-1	single	0.680906398441186	0.0610089148969195	NA	NA	NA	NA	NA	NA	NA	NA	NA	NA	NA	NA	NA
CC16-TOA2-NRg-1	358.625525510667	371.126626123114	176.440492890496	416.75779871493	337.292054630701	215.237926876996	392.075532667255	260.327997843795	242.388604062818	7.67868727994732e-05	7.90834040930237e-05	3.64938251041754e-05	7.977780994391e-05	6.79682378064814e-05	4.27395167576624e-05	8.18045247380559e-05	5.88027812379522e-05	5.1138904001626e-05	1	0.882899877369081	0.271942547867533	1	0.722743101760202	0.295638843940319	1	0.621183866859907	0.397451170377557	0.586595821016263	0.597327529010959	0.677642435485121	CC16-TOA2-NRg-1	CC16	TOA2-NRg-1	single	0.620521928504114	0.0497579805402738	NA	NA	NA	NA	NA	NA	NA	NA	NA	NA	NA	NA	NA
CC16-USO1-TRg-1	497.847193873372	368.83510493432	266.94722357795	488.299510786863	385.985223345333	223.549509678016	506.73306145421	330.581990509469	230.955131643125	0.000106596230413588	7.85951036494413e-05	5.5213659459368e-05	9.34726733066004e-05	7.77804727088744e-05	4.4389937004508e-05	0.000105727222964719	7.46717242484197e-05	4.8726681485074e-05	1	0.632072254101085	0.296380374347821	1	0.705904530970867	0.262067920684461	1	0.610335990906938	0.293014896377	0.587934050704766	0.55814685406106	0.581736230004646	CC16-USO1-TRg-1	CC16	USO1-TRg-1	single	0.575939044923491	0.0157170222091074	NA	NA	NA	NA	NA	NA	NA	NA	NA	NA	NA	NA	NA
CC16-UTP22-NRg-2	293.445613132888	470.097926600163	510.917232946554	370.682661320869	504.292774166647	595.048505630595	298.388847196976	456.958866119977	699.832469499451	6.28309179529616e-05	0.000100173206867353	0.000105674858624616	7.09578824812514e-05	0.000101620808222647	0.000118158012145112	6.22572841157135e-05	0.000103217681009166	0.000147649950843721	1	1.3667568365921	0.962372107993612	1	1.21490425394312	0.918917509630444	1	1.43272735288092	1.50783154687998	1.01180725346049	0.988537872872472	1.15467993557166	CC16-UTP22-NRg-2	CC16	UTP22-NRg-2	single	1.05167502063487	0.0899604101485122	NA	NA	NA	NA	NA	NA	NA	NA	NA	NA	NA	NA	NA
CC16-RIB1-TRg-3	405.430104879477	509.481460373466	802.787318565662	431.585007796442	557.0656682185	840.412727269151	486.893314009971	511.357363841274	632.090010102967	8.68084050852969e-05	0.000108565447404069	0.000166043403754078	8.26161066038667e-05	0.000112255154817558	0.000166879668289128	0.000101587762642984	0.000115505191333346	0.000133357714864619	1	1.07211885013182	1.09447187846663	1	1.15266106503496	1.11468639695158	1	0.982561480228491	0.834615487601527	1.03328745007013	1.04446066219411	0.942582738812272	CC16-RIB1-TRg-3	CC16	RIB1-TRg-3	single	1.00677695035884	0.0558738110777841	NA	NA	NA	NA	NA	NA	NA	NA	NA	NA	NA	NA	NA
CC16-RIB1-TRg-7	327.51134044185	317.200120664955	296.22259612934	391.331513170935	384.86267857704	317.077947940103	326.769767885238	328.600786896211	254.563596162367	7.01248791565597e-05	6.75922004921871e-05	6.12687906157577e-05	7.4910586386335e-05	7.75542669957179e-05	6.29617580233235e-05	6.8178815900004e-05	7.42242107899244e-05	5.37075715947525e-05	1	0.8262995989659	0.499933154093148	1	0.878258892342159	0.463818051511524	1	0.940796645550574	0.500836246055496	0.770455640855676	0.751821813768303	0.780861352649124	CC16-RIB1-TRg-7	CC16	RIB1-TRg-7	single	0.767712935757701	0.0147127675181631	NA	NA	NA	NA	NA	NA	NA	NA	NA	NA	NA	NA	NA
CC16-RIB1-TRg-4	388.51574368109	439.437432614386	535.108741496686	342.122102180788	437.761958090587	635.669558658097	354.322966487516	421.558374303713	507.004670516128	8.31867975603572e-05	9.36397596154041e-05	0.000110678475807791	6.54906809891739e-05	8.82140817183178e-05	0.000126224082106727	7.39276477675244e-05	9.52214324564584e-05	0.000106967335672187	1	0.964981454803186	0.76129595263423	1	1.14266379251663	1.06359604246876	1	1.11308274012544	0.919928302444131	0.912688731908735	1.02924510412479	0.982237733887625	CC16-RIB1-TRg-4	CC16	RIB1-TRg-4	single	0.974723856640383	0.0586403507791923	NA	NA	NA	NA	NA	NA	NA	NA	NA	NA	NA	NA	NA
CC16-COG1-TRg-1	358.604733370168	177.729531432011	45.5289912293955	380.625422369585	149.046245558169	49.8105369617206	382.686379089698	207.40084055603	77.3633647680029	7.67824209037375e-05	3.7872400857703e-05	9.41692587611554e-06	7.2861174282168e-05	3.00345369040862e-05	9.89081390102882e-06	7.98455265805338e-05	4.68476166866288e-05	1.63220449220804e-05	1	0.42283810601096	0.0701765651872878	1	0.349691300798339	0.0749117360901106	1	0.507033364398848	0.12996717208389	0.110523429963674	0.11636851553835	0.315478031842565	CC16-COG1-TRg-1	CC16	COG1-TRg-1	single	0.180789992448196	0.116679870685856	NA	NA	NA	NA	NA	NA	NA	NA	NA	NA	NA	NA	NA
CC16-RPL32-NRg-2	477.772660085929	413.922315593101	374.39184413753	525.519768249141	473.148514713176	464.669516866219	501.18397929658	305.195126521166	308.367621559844	0.000102297984575537	8.8202741175219e-05	7.74368188195003e-05	0.000100597556476261	9.53448808659884e-05	9.22688249744575e-05	0.000104569435776242	6.89373498369608e-05	6.50590907816429e-05	1	0.739142351698164	0.433136898781849	1	0.804025834610111	0.506152697856432	1	0.56970423135991	0.395560497886651	0.717506826399107	0.772217906760231	0.669599570220791	CC16-RPL32-NRg-2	CC16	RPL32-NRg-2	single	0.719774767793376	0.0513467468994514	NA	NA	NA	NA	NA	NA	NA	NA	NA	NA	NA	NA	NA
CC16-GLC7-NRg-3	493.081385138089	315.419492200548	187.450839933437	482.759695965671	306.509187167199	198.176862816438	454.906004914707	305.798041661893	168.597489375933	0.000105575802353924	6.72127662223768e-05	3.87711349934122e-05	9.24122149413526e-05	6.17651351024598e-05	3.93517233334278e-05	9.49137766373131e-05	6.90735360613347e-05	3.55705288103253e-05	1	0.545758441104374	0.210130396971311	1	0.566988265901792	0.234989455247526	1	0.628900675079264	0.238270763938903	0.470105276259594	0.507686910042966	0.519851654753705	CC16-GLC7-NRg-3	CC16	GLC7-NRg-3	single	0.499214613685422	0.0259328054305232	NA	NA	NA	NA	NA	NA	NA	NA	NA	NA	NA	NA	NA
CC16-GLC7-NRg-4	262.542185244744	169.782818212425	110.27950951055	281.118970150889	164.287384804691	98.29685328789	268.48183516499	148.03794151325	73.4401346371328	5.62140504476841e-05	3.61790350668385e-05	2.28095096920297e-05	5.38131640043186e-05	3.31058021845077e-05	1.95186790231636e-05	5.60173412940628e-05	3.34387494307995e-05	1.54943257732591e-05	1	0.551728201011244	0.232175199622339	1	0.521885995509613	0.200159354852721	1	0.515854425385926	0.175857089224279	0.501879272816144	0.451630664398288	0.410593403810515	CC16-GLC7-NRg-4	CC16	GLC7-NRg-4	single	0.454701113674983	0.0457203260497861	NA	NA	NA	NA	NA	NA	NA	NA	NA	NA	NA	NA	NA
CC16-HSF1-TRg-2	469.906047703477	534.212836723376	571.886689196214	483.514076496916	543.277911735663	692.612715567425	550.506910593881	604.923151194871	542.122935532892	0.000100613629945414	0.000113835458478424	0.00011828539170929	9.25566221410082e-05	0.000109476762920751	0.000137531211125634	0.000114860409370067	0.00013663979295392	0.000114376551919542	1	0.9699153347823	0.672696319326459	1	1.00340094497434	0.819988513343981	1	1.02803159322042	0.633105855123665	0.874692957786201	0.93869019729607	0.860291415721475	CC16-HSF1-TRg-2	CC16	HSF1-TRg-2	single	0.891224856934582	0.0417321219827659	NA	NA	NA	NA	NA	NA	NA	NA	NA	NA	NA	NA	NA
CC16-DAM1-NRg-5	420.852306056533	479.645277781057	639.645490685768	441.638040653191	489.308575326902	661.120082413584	409.821591406782	489.222847163445	536.536365166239	9.01105197308849e-05	0.000102207652736526	0.000132300189618311	8.4540507171963e-05	9.86013193965771e-05	0.000131277759691907	8.5507147779297e-05	0.000110505455796659	0.000113197902920002	1	0.972346381841542	0.840097570720902	1	0.989413729073957	0.856920052310418	1	1.11681419711292	0.8416773711054	0.94382078943829	0.951291555788407	0.954913598433865	CC16-DAM1-NRg-5	CC16	DAM1-NRg-5	single	0.950008647886854	0.00565658840344438	NA	NA	NA	NA	NA	NA	NA	NA	NA	NA	NA	NA	NA
CC16-SEC18-TRg-4	373.270103994349	375.268813281069	284.841642863618	457.024860249414	353.199234724376	316.543209567095	399.647264067998	314.287346853087	349.733833544746	7.9922487264247e-05	7.99660631042174e-05	5.89148269014542e-05	8.74859272053103e-05	7.11737179967017e-05	6.285557571621e-05	8.33843271921092e-05	7.09910968314196e-05	7.37864925990094e-05	1	0.857728432876196	0.421793974859619	1	0.690146848510042	0.396478468803231	1	0.735731047294136	0.562603109213324	0.720564087986923	0.684869852948441	0.79828424486263	CC16-SEC18-TRg-4	CC16	SEC18-TRg-4	single	0.734572728599332	0.0579904093982103	NA	NA	NA	NA	NA	NA	NA	NA	NA	NA	NA	NA	NA
CC16-SEC18-TRg-5	159.291261670914	117.027621864861	163.449808016166	213.791286756691	174.903534773253	141.720026412467	177.153762710656	150.441840286505	132.523566723702	3.41065456246455e-05	2.49374258232667e-05	3.38069147809227e-05	4.09249705587531e-05	3.52450788017483e-05	2.81411623482764e-05	3.69622130346057e-05	3.39817410984368e-05	2.79596888758025e-05	1	0.626797085313604	0.567169097692718	1	0.730584014047418	0.379461442949139	1	0.794487899378756	0.480932424930563	0.788633953047402	0.675581097059488	0.755456734570664	CC16-SEC18-TRg-5	CC16	SEC18-TRg-5	single	0.739890594892518	0.0581116648368955	NA	NA	NA	NA	NA	NA	NA	NA	NA	NA	NA	NA	NA
CC16-PAB1-NRg-3	412.796974817821	339.874330767673	175.899081493541	532.733796926876	328.100391696465	183.002129291288	505.734086166595	319.92926762932	150.740551896213	8.83857576847259e-05	7.24238498372508e-05	3.63818430273505e-05	0.000101978501021407	6.61160117502371e-05	3.63384961238857e-05	0.000105518791956355	7.22654915792554e-05	3.18030900931907e-05	1	0.702445120718672	0.23553050502375	1	0.549994161304233	0.196640207498578	1	0.591835179700032	0.191623690038319	0.52465422838066	0.450108091557943	0.447654323866138	CC16-PAB1-NRg-3	CC16	PAB1-NRg-3	single	0.474138881268247	0.0437647742412433	NA	NA	NA	NA	NA	NA	NA	NA	NA	NA	NA	NA	NA
CC16-POP8-TRg-2	315.996798688251	252.69990945011	323.793510069287	320.058222851909	284.577781170175	296.063218426973	301.187071028842	204.750693003792	258.272218479311	6.76594504849146e-05	5.38478450389709e-05	6.69713824346955e-05	6.12671056244123e-05	5.73457039365869e-05	5.87888903637245e-05	6.28411189934455e-05	4.62490024459274e-05	5.4490013002746e-05	1	0.682264766543882	0.566376929091794	1	0.794023907998391	0.529519425524945	1	0.636001421066646	0.551293271164264	0.794633897997876	0.785268747810008	0.780932738575296	CC16-POP8-TRg-2	CC16	POP8-TRg-2	single	0.786945128127727	0.00700272308519804	NA	NA	NA	NA	NA	NA	NA	NA	NA	NA	NA	NA	NA
CC16-PAB1-NRg-4	358.35222020457	256.307194255043	202.769167112649	466.932898477211	241.20412374371	223.071610216492	452.757418551297	276.150719833702	170.023331794545	7.67283542103547e-05	5.46165216626e-05	4.19394799906892e-05	8.9382572194538e-05	4.86054118899018e-05	4.42950411265341e-05	9.44654852452903e-05	6.23768111827439e-05	3.58713516103441e-05	1	0.610212693687976	0.312760511898612	1	0.461308900857132	0.273474135884143	1	0.570623476431687	0.241426129063654	0.601951554884684	0.539086463217127	0.516554793995231	CC16-PAB1-NRg-4	CC16	PAB1-NRg-4	single	0.552530937365681	0.0442573960649626	NA	NA	NA	NA	NA	NA	NA	NA	NA	NA	NA	NA	NA
CC16-BIG1-TRg-4	221.264648403333	207.453838508605	169.90115461816	232.040986880716	165.174398881743	166.673712760978	275.234760510631	115.746821060447	147.107261806442	4.73759373033293e-05	4.42063559621359e-05	3.5141270124884e-05	4.44184171421574e-05	3.32845457478352e-05	3.3096183572148e-05	5.74263041149093e-05	2.61448444046721e-05	3.10365422027516e-05	1	0.799907895740626	0.424428360378912	1	0.635681556120953	0.411177021517475	1	0.393436656834169	0.34361503140294	0.717200427996888	0.689925284280572	0.59783904725354	CC16-BIG1-TRg-4	CC16	BIG1-TRg-4	single	0.668321586510334	0.062544581070229	NA	NA	NA	NA	NA	NA	NA	NA	NA	NA	NA	NA	NA
CC16-BIG1-TRg-5	397.687901932164	424.884857078076	320.639777980469	430.616473148196	362.267938324014	368.31794142057	445.006901796328	352.317893219412	282.43579364425	8.51506883010371e-05	9.05387500657674e-05	6.63190846237492e-05	8.24307049789178e-05	7.30011663293687e-05	7.31364172564634e-05	9.28483801551018e-05	7.95814210257488e-05	5.95880197983777e-05	1	0.91150575330847	0.44565123783194	1	0.751278291024919	0.489619454167906	1	0.740690858004993	0.408032082587963	0.742245967124067	0.756767298013013	0.699143103510695	CC16-BIG1-TRg-5	CC16	BIG1-TRg-5	single	0.732718789549258	0.0299701898962402	NA	NA	NA	NA	NA	NA	NA	NA	NA	NA	NA	NA	NA
CC16-BIG1-TRg-6	333.428343583781	438.070227135732	504.040411994955	460.394855467495	399.426340672523	586.909552138564	407.065933494781	372.852901713506	435.259335835732	7.13917944631782e-05	9.33484216845311e-05	0.000104252500882529	8.81310281220754e-05	8.0489012819253e-05	0.000116541870676878	8.49321940597971e-05	8.42198603108012e-05	9.18305770899457e-05	1	1.12091263256186	0.83557019555587	1	0.774761121662881	0.729738309370552	1	0.856922999690796	0.68742395182119	0.952932384355828	0.882897351064243	0.872013900054085	CC16-BIG1-TRg-6	CC16	BIG1-TRg-6	single	0.902614545158052	0.0439149869933098	NA	NA	NA	NA	NA	NA	NA	NA	NA	NA	NA	NA	NA
CC16-RPO41-NRg-1	390.325263529134	316.608819324551	318.899606742254	449.052656538951	371.89074517379	262.090560699507	365.420070900177	390.704524714537	320.313243768631	8.3574241734059e-05	6.74662000396398e-05	6.59591587145753e-05	8.59598490985333e-05	7.4940272855455e-05	5.2042983658002e-05	7.62430010013024e-05	8.82521775827295e-05	6.75793661458119e-05	1	0.69203313181949	0.451593226857434	1	0.739570671665699	0.334103127014322	1	1.00028803501549	0.563538798577989	0.725454945566729	0.637016903451425	0.82210590024548	CC16-RPO41-NRg-1	CC16	RPO41-NRg-1	single	0.728192583087878	0.0925748625597433	NA	NA	NA	NA	NA	NA	NA	NA	NA	NA	NA	NA	NA
CC16-RVB2-NRg-2	368.419171569234	346.885279507766	280.044539664038	442.031375187743	338.112547536298	381.6842630961	416.55907568622	366.301090927637	256.588393665882	7.88838330007065e-05	7.3917813496178e-05	5.79226247016973e-05	8.46158011864688e-05	6.8133576586807e-05	7.57905504639724e-05	8.69128889018304e-05	8.27399399812749e-05	5.41347613364293e-05	1	0.803293382733726	0.420150597055611	1	0.683077171247422	0.494285178766056	1	0.822679436377701	0.396005967736908	0.71437835149558	0.752488883453048	0.69782771224223	CC16-RVB2-NRg-2	CC16	RVB2-NRg-2	single	0.721564982396953	0.0280302810781311	NA	NA	NA	NA	NA	NA	NA	NA	NA	NA	NA	NA	NA
CC16-PET117-NRg-8	368.844380225901	192.607974465172	151.442040766402	382.048450444415	208.968288082827	162.360021564609	340.638672012801	292.007511393513	123.950376925956	7.89748762776349e-05	4.10428495397553e-05	3.13233048639153e-05	7.31335772549467e-05	4.21095193421557e-05	3.22396194904843e-05	7.10724907566695e-05	6.59585367479936e-05	2.61509259112654e-05	1	0.445514285000119	0.226946442851188	1	0.488453833152729	0.243269178298361	1	0.801990276515708	0.233935011461066	0.478589718358389	0.507117134350831	0.532600856587881	CC16-PET117-NRg-8	CC16	PET117-NRg-8	single	0.5061025697657	0.0270198587928282	NA	NA	NA	NA	NA	NA	NA	NA	NA	NA	NA	NA	NA
CC16-VPS45-NRg-9	308.709231312657	237.378999078125	164.675997275798	332.58703048645	227.398493269097	195.642132801806	302.231668778369	237.017732264484	151.973266929201	6.60990777024962e-05	5.05831109543334e-05	3.4060531939051e-05	6.36654310723684e-05	4.58234181776742e-05	3.88484052727664e-05	6.30590688916736e-05	5.35374680222709e-05	3.20631670715498e-05	1	0.656029272833874	0.294849763232735	1	0.610581797349531	0.336731317492724	1	0.733685439381025	0.323272345427296	0.589150379857457	0.624906281493616	0.626187629877625	CC16-VPS45-NRg-9	CC16	VPS45-NRg-9	single	0.613414763742899	0.0210233372095251	NA	NA	NA	NA	NA	NA	NA	NA	NA	NA	NA	NA	NA
CC16-YCG1-NRg-1	312.18270389704	357.108530510136	415.053864079785	372.732436708453	371.085834235123	348.884272290313	306.920762839321	361.157998734037	402.498243227845	6.68427980417823e-05	7.60962869153734e-05	8.58470914266853e-05	7.13502604806616e-05	7.47780740211175e-05	6.92774987121952e-05	6.40374240277328e-05	8.15782204288188e-05	8.49186747076501e-05	1	0.975937323630555	0.734878803732482	1	0.889075755029766	0.535809776820374	1	1.10088004510119	0.84309991205163	0.902589441624473	0.797510942518697	0.954347167932459	CC16-YCG1-NRg-1	CC16	YCG1-NRg-1	single	0.884815850691877	0.0799144905601515	NA	NA	NA	NA	NA	NA	NA	NA	NA	NA	NA	NA	NA
CC16-NOC4-NRg-1	472.865515774254	508.402586277069	677.200888706343	477.556262881535	595.491398951739	734.522213376548	501.582066500128	486.090208333993	692.347964430771	0.000101247294540207	0.000108335550031784	0.000140067908380756	9.14161484084116e-05	0.000119998382588589	0.0001458531259011	0.000104652494604904	0.000109797856624416	0.000146070877488821	1	0.917277304100296	0.791589405626097	1	1.11355719376111	0.880454301785083	1	0.906658846077933	0.887408824495497	0.920947019388115	0.968664616502215	0.955510026978164	CC16-NOC4-NRg-1	CC16	NOC4-NRg-1	single	0.948373887622831	0.0246462092878384	NA	NA	NA	NA	NA	NA	NA	NA	NA	NA	NA	NA	NA
CC16-NMD3-NRg-2	358.250901445619	317.408888290575	323.53211485144	410.224498832068	408.180007437024	306.309516197549	395.683970499026	377.154359283869	399.187818609099	7.67066604097121e-05	6.76366868031558e-05	6.69173171166561e-05	7.85271738239172e-05	8.22529775974324e-05	6.08234844597723e-05	8.25574065612769e-05	8.51914717802144e-05	8.42202446496974e-05	1	0.7558964970673	0.499171983642212	1	0.88857014210443	0.427430320834889	1	0.891742993217034	0.648589848475087	0.763226366236961	0.727362260039001	0.856996476345721	CC16-NMD3-NRg-2	CC16	NMD3-NRg-2	single	0.782528367540561	0.0669379036877275	NA	NA	NA	NA	NA	NA	NA	NA	NA	NA	NA	NA	NA
CC16-DRS1-TRg-2	418.460412442378	452.286408864787	761.108225538051	427.256375776874	495.029810638284	724.459036741453	485.957828436251	550.756094055749	730.672267543751	8.95983809743408e-05	9.63777490493798e-05	0.000157422766243196	8.17874987562414e-05	9.97542142746277e-05	0.000143854893932081	0.000101392578433868	0.000124404560333391	0.00015415650043055	1	0.922124793757779	1.00533808299705	1	1.03467601178969	0.970625534612733	1	1.06030243638429	0.966641341603289	0.995500293949587	0.993337333240044	0.993917602847667	CC16-DRS1-TRg-2	CC16	DRS1-TRg-2	single	0.994251743345766	0.0011195254182501	NA	NA	NA	NA	NA	NA	NA	NA	NA	NA	NA	NA	NA
CC16-HTB1-NRg-2	307.478562639332	261.49121942406	205.079736332175	350.084533483757	273.367305514891	273.343208731258	255.610540041862	285.069185359107	232.554058661015	6.58355738742556e-05	5.57211860235283e-05	4.24173833767379e-05	6.70148884140582e-05	5.50866638412122e-05	5.42774074238279e-05	5.33318123778671e-05	6.43913105128672e-05	4.90640214998391e-05	1	0.725559125615635	0.368661686674198	1	0.697324987215726	0.446952935858403	1	1.04337529073737	0.584906556172901	0.666100343430496	0.722828818406043	0.836850677740777	CC16-HTB1-NRg-2	CC16	HTB1-NRg-2	single	0.741926613192438	0.0869624257426485	NA	NA	NA	NA	NA	NA	NA	NA	NA	NA	NA	NA	NA
CC16-IPI1-TRg-2	294.270984642197	385.269235710758	315.46535180577	303.064326197186	406.934808303775	315.833741848125	283.150347002706	378.832692464741	451.244545691883	6.30076418406642e-05	8.20970539640479e-05	6.52488393487537e-05	5.8014051064408e-05	8.20020556155976e-05	6.27146976288585e-05	5.90778501489147e-05	8.55705729898291e-05	9.52031205947868e-05	1	1.11698522781752	0.592549071399957	1	1.1990895036779	0.596554515924301	1	1.25169749537923	1.02455715630429	0.846050149462105	0.853521586146666	1.02455926700234	CC16-IPI1-TRg-2	CC16	IPI1-TRg-2	single	0.908043667537037	0.100974597204455	NA	NA	NA	NA	NA	NA	NA	NA	NA	NA	NA	NA	NA
CC16-SEC18-NRg-1	279.723321678226	199.140264640485	154.979315204197	318.774211500019	223.646070203509	166.734772642348	306.573474444931	202.835750681965	165.711441466829	5.98927783798065e-05	4.24348158047028e-05	3.20549321256825e-05	6.10213139105852e-05	4.50672616665116e-05	3.31083081538186e-05	6.39649641069191e-05	4.58164560607275e-05	3.49616333239288e-05	1	0.607380638503862	0.306242286235154	1	0.626526826059745	0.299412158341915	1	0.618983337913555	0.347503547995405	0.595065048520176	0.590422674089271	0.635711772172228	CC16-SEC18-NRg-1	CC16	SEC18-NRg-1	single	0.607066498260558	0.0249158924824121	NA	NA	NA	NA	NA	NA	NA	NA	NA	NA	NA	NA	NA
CC16-SEC18-NRg-2	373.195570206906	341.07291691301	183.623202273594	410.656887721339	317.24393161399	186.7284474563	426.849381806927	303.462514521625	196.945124283459	7.99065285104815e-05	7.26792566601515e-05	3.79794508565562e-05	7.86099438134328e-05	6.39283098743949e-05	3.70784263024036e-05	8.90599078598532e-05	6.85459881500768e-05	4.1551284324035e-05	1	0.779724707161732	0.271963846148837	1	0.689883553701505	0.260290192946187	1	0.66511911009241	0.296627834040462	0.577191480245184	0.554293533169313	0.592059558498703	CC16-SEC18-NRg-2	CC16	SEC18-NRg-2	single	0.5745148573044	0.0190247575561527	NA	NA	NA	NA	NA	NA	NA	NA	NA	NA	NA	NA	NA
CC16-JIP5-NRg-2	439.27291764182	652.130850420011	1022.93332056503	413.221527516689	632.549080813795	1171.77911999087	490.363465387503	572.465438589301	1076.24822035735	9.40546370847008e-05	0.000138962617972295	0.000211576997334177	7.910087966826e-05	0.000127465932739199	0.00023267866431249	0.000102311791715334	0.000129308258160744	0.000227065767532997	1	1.26657484345754	1.28716136072507	1	1.36701370922638	1.62326433449725	1	1.09219503364004	1.41102810639519	1.09624091938933	1.17400138822008	1.11350490631092	CC16-JIP5-NRg-2	CC16	JIP5-NRg-2	single	1.12791573797344	0.0408341362110013	NA	NA	NA	NA	NA	NA	NA	NA	NA	NA	NA	NA	NA
CC16-YPT1-TRg-3	378.776891621242	204.43186342885	97.7282670292904	424.603854864591	217.539436192133	82.1684334142293	414.634213997359	176.780774383763	67.0657947258217	8.11015695407745e-05	4.356240303726e-05	2.02134908278369e-05	8.12797402695019e-05	4.383670450697e-05	1.63160795488671e-05	8.65112765018611e-05	3.99311687150978e-05	1.4149473947165e-05	1	0.46046396857419	0.142612245943961	1	0.457525859642134	0.110776465644431	1	0.398876937941305	0.103986572481479	0.336971352754661	0.258119951285272	0.228089759282403	CC16-YPT1-TRg-3	CC16	YPT1-TRg-3	single	0.274393687774112	0.0562354534412738	NA	NA	NA	NA	NA	NA	NA	NA	NA	NA	NA	NA	NA
CC16-YPT1-TRg-2	331.990634153314	179.172498800094	39.8255738253012	357.514613529235	201.117131585991	62.1515871473749	413.176429548875	158.724501470126	51.4377572785483	7.10839602369261e-05	3.81798828959907e-05	8.23726743245938e-06	6.8437190565485e-05	4.05274207883752e-05	1.23413602748487e-05	8.62071173436308e-05	3.58526252049585e-05	1.08522863180684e-05	1	0.460443195485089	0.0663065310593103	1	0.502362077330539	0.0995141540668362	1	0.359399496272774	0.0800364486827868	0.0993902676685549	0.231953161327113	0.138973782562027	CC16-YPT1-TRg-2	CC16	YPT1-TRg-2	single	0.156772403852565	0.0680501534433649	NA	NA	NA	NA	NA	NA	NA	NA	NA	NA	NA	NA	NA
CC16-CLF1-NRg-2	324.254595740938	333.946902850564	497.568371307079	402.427681037673	406.031993066468	483.320091607797	348.790367703581	354.209219335483	537.354682782238	6.94275633680833e-05	7.11607737219696e-05	0.000102913865305961	7.70346689443768e-05	8.18201279362997e-05	9.59722454787967e-05	7.27732997494086e-05	8.00086329920916e-05	0.000113370550747936	1	0.878661951156415	0.848177452708912	1	0.901019081868361	0.68750115717593	1	0.950089259920174	0.990462138622274	0.939103447689395	0.875855854170251	0.993142405019856	CC16-CLF1-NRg-2	CC16	CLF1-NRg-2	single	0.936033902293168	0.0587034950769873	NA	NA	NA	NA	NA	NA	NA	NA	NA	NA	NA	NA	NA
CC16-SNF2-NRg-7	360.27961941675	250.136307574138	264.200335587398	376.384546027684	252.818505850393	274.568468519407	386.115689996448	219.460985413012	241.066706375436	7.71410380479839e-05	5.33015668987873e-05	5.46455106843009e-05	7.2049365054259e-05	5.09458437920604e-05	5.45207056752463e-05	8.05610345006461e-05	4.95717572539014e-05	5.08600113565019e-05	1	0.592335252205708	0.405334683771274	1	0.59984446619815	0.417585402189821	1	0.531751723169953	0.401384972018186	0.680127408039903	0.690320253368445	0.668903466891828	CC16-SNF2-NRg-7	CC16	SNF2-NRg-7	single	0.679783709433392	0.0107125292202794	NA	NA	NA	NA	NA	NA	NA	NA	NA	NA	NA	NA	NA
CC16-SNF2-NRg-4	361.514325793249	508.002301779427	908.182783703716	462.690536477621	590.714554609822	938.240135572853	459.973628668356	440.466851451324	704.117626756367	7.74054064064321e-05	0.000108250253374387	0.000187842728889201	8.85704785747901e-05	0.000119035793379212	0.000186305130228947	9.59711100289133e-05	9.94924715089731e-05	0.000148554029013735	1	1.19886617990889	1.38857023136527	1	1.14011493419707	1.16077974322798	1	0.895878939858119	0.984132574334815	1.1155980082043	1.05619999212487	0.986696082520361	CC16-SNF2-NRg-4	CC16	SNF2-NRg-4	single	1.05283136094984	0.0645169541148039	NA	NA	NA	NA	NA	NA	NA	NA	NA	NA	NA	NA	NA
CC16-RPL25-NRg-1	191.006679646719	171.540626737697	102.140795962623	237.181900854397	172.724137275513	98.1431744619172	297.145529821362	146.022668330087	95.3447596236132	4.08972718631709e-05	3.65536066338921e-05	2.11261501415927e-05	4.54025159621315e-05	3.4805905078657e-05	1.94881632174538e-05	6.19978723989998e-05	3.29835403518462e-05	2.01157415312579e-05	1	0.766212050473458	0.295577097610971	1	0.650328918736165	0.236867232745597	1	0.459748276403806	0.206285618107333	0.601694023339012	0.520560989812413	0.451364828429165	CC16-RPL25-NRg-1	CC16	RPL25-NRg-1	single	0.52453994719353	0.0752435431578101	NA	NA	NA	NA	NA	NA	NA	NA	NA	NA	NA	NA	NA
CC16-NOP56-TRg-1	388.402267556194	425.627682197338	601.8716799454	387.944693574712	434.654799916245	683.560076729889	374.43482882479	436.362416153466	547.198267760066	8.31625006931562e-05	9.06970387331441e-05	0.000124487295763311	7.42622648650703e-05	8.7587953522303e-05	0.000135733640340077	7.81238834492196e-05	9.85653633495575e-05	0.000115447340410384	1	0.934929040647066	0.856529350860541	1	1.00054411955646	1.00863330506432	1	1.09028523261182	0.939528154428375	0.946852566862873	1.00270798392405	0.987207673027808	CC16-NOP56-TRg-1	CC16	NOP56-TRg-1	single	0.978922741271576	0.0288346488520929	NA	NA	NA	NA	NA	NA	NA	NA	NA	NA	NA	NA	NA
CC16-NOP56-TRg-2	249.175487010328	378.294400597052	530.880985780992	318.066348887193	368.64347320902	497.482166402476	272.843539913198	350.895314306004	473.235008190531	5.33520484872449e-05	8.06107857608161e-05	0.000109804033806728	6.08858113976952e-05	7.42859101152314e-05	9.87843903539718e-05	5.69273883494031e-05	7.92600894850321e-05	9.98426462648066e-05	1	1.29525458387914	1.17763838374434	1	1.03502396439758	0.89533636411238	1	1.20318642727589	1.11507611411016	1.07035262018022	0.968315447740693	1.04782400682143	CC16-NOP56-TRg-2	CC16	NOP56-TRg-2	single	1.02883069158078	0.0536046234735055	NA	NA	NA	NA	NA	NA	NA	NA	NA	NA	NA	NA	NA
CC16-TRS31-TRg-1	399.431866175173	225.785852819823	85.5574618551169	462.052119506632	284.122740141272	122.814753752419	428.032642771702	256.447125091873	110.127304592788	8.55240960787018e-05	4.81127264393977e-05	1.76961591874241e-05	8.84482696852779e-05	5.72540079228814e-05	2.43871668076854e-05	8.93067891181814e-05	5.79261712945971e-05	2.32345480073348e-05	1	0.482263682323957	0.118395523039478	1	0.549131816683813	0.152154921903039	1	0.56051853072532	0.165409116911843	0.282749806080211	0.370425416710935	0.397892828291543	CC16-TRS31-TRg-1	CC16	TRS31-TRg-1	single	0.350356017027563	0.0601378790258518	NA	NA	NA	NA	NA	NA	NA	NA	NA	NA	NA	NA	NA
CC16-DBF4-TRg-2	412.064115588982	326.696874842712	317.245879298475	439.977519144889	358.709994380475	314.263194187684	378.921104410116	395.743762843222	335.013296367865	8.82288420042131e-05	6.96158646416911e-05	6.56171122879609e-05	8.42226420481296e-05	7.22841996035401e-05	6.24028360112241e-05	7.90599215631126e-05	8.93904386216547e-05	7.06807684646118e-05	1	0.676411098518553	0.4255506825679	1	0.728072403951573	0.408873971081512	1	0.977089429987751	0.56840065992626	0.705296322088493	0.698478823311975	0.822990453949834	CC16-DBF4-TRg-2	CC16	DBF4-TRg-2	single	0.742255199783434	0.0700018251288986	NA	NA	NA	NA	NA	NA	NA	NA	NA	NA	NA	NA	NA
CC16-DBF4-TRg-1	441.203496037539	474.478425766068	638.612873810808	546.383597402313	532.52394000152	660.511650503862	497.134564365708	504.602548498	546.908825644294	9.446800163116e-05	0.00010110664780444	0.000132086609736408	0.000104591412384936	0.000107309713628734	0.000131156944154521	0.000103724546370281	0.000113979416417765	0.000115386274203787	1	0.917504209951221	0.800053117248897	1	0.870368296135282	0.692005043297542	1	0.949608319691472	0.707265210361045	0.92426504439325	0.875255578009032	0.888633134912812	CC16-DBF4-TRg-1	CC16	DBF4-TRg-1	single	0.896051252438365	0.0253328502054868	NA	NA	NA	NA	NA	NA	NA	NA	NA	NA	NA	NA	NA
CC16-RPC19-TRg-4	341.892837985756	331.927117518828	383.228815503197	384.34561711223	372.663529628981	364.882172253339	323.826390993019	320.062487691715	384.960328151595	7.32041642158074e-05	7.0730377495109e-05	7.92646015590861e-05	7.35733120995003e-05	7.50959978329706e-05	7.24541810166477e-05	6.75646955896777e-05	7.22955832722364e-05	8.12185430164728e-05	1	0.828291628340058	0.619566961837245	1	0.86587766997588	0.543446933124925	1	0.924680219730965	0.764266915881121	0.837194483489852	0.79989545858056	0.910660250489224	CC16-RPC19-TRg-4	CC16	RPC19-TRg-4	single	0.849250064186546	0.0563578969718821	NA	NA	NA	NA	NA	NA	NA	NA	NA	NA	NA	NA	NA
CC16-RPC19-TRg-6	255.660773552801	307.124436375096	313.231395296374	301.049936102104	299.721845250666	328.955844894114	251.741276748397	277.750460510615	288.657063675616	5.47406414271813e-05	6.54451720762191e-05	6.47867820465514e-05	5.76284466902275e-05	6.03974074518281e-05	6.53203366589645e-05	5.25245106759347e-05	6.2738159949842e-05	6.09005770950885e-05	1	1.02489839846691	0.677206758893161	1	0.889081222691661	0.625497385055238	1	1.0322131510899	0.737172427374687	0.88094959277697	0.845523212543454	0.907809675798656	CC16-RPC19-TRg-6	CC16	RPC19-TRg-6	single	0.878094160373027	0.0312412547262514	NA	NA	NA	NA	NA	NA	NA	NA	NA	NA	NA	NA	NA
CC16-RPC19-TRg-3	305.505347610841	320.727186484852	415.995374952436	343.914588441382	385.543581855176	387.166379348322	308.629414411122	380.127336121123	329.494428227305	6.54130802127042e-05	6.83437832455223e-05	8.60418275247166e-05	6.58338074493521e-05	7.76914768567159e-05	7.68791271977708e-05	6.43939253090632e-05	8.58630065672311e-05	6.95164032126686e-05	1	0.895668908123119	0.752644310645019	1	1.00111613076377	0.644426615742468	1	1.15228741358071	0.686360187203273	0.903487792524606	0.863776603795719	0.894003335430011	CC16-RPC19-TRg-3	CC16	RPC19-TRg-3	single	0.887089243916778	0.020738807189791	NA	NA	NA	NA	NA	NA	NA	NA	NA	NA	NA	NA	NA
CC16-ROK1-NRg-1	333.127372658327	335.850933199709	392.959662325664	411.339925360006	473.788671391762	458.667433545997	406.825366280634	447.292631658455	458.624138245691	7.13273522678374e-05	7.15665037098169e-05	8.12772677914064e-05	7.87406942087225e-05	9.54738798173902e-05	9.10769990524762e-05	8.48820009592817e-05	0.000101034275938857	9.67600596127718e-05	1	0.86013531766338	0.652015244431868	1	1.02859731677279	0.638297981157791	1	1.02861475705747	0.724753311519811	0.855892444603485	0.862866890829214	0.902273963103469	CC16-ROK1-NRg-1	CC16	ROK1-NRg-1	single	0.873677766178722	0.0250093499307368	NA	NA	NA	NA	NA	NA	NA	NA	NA	NA	NA	NA	NA
CC16-CDC33-TRg-4	347.697417354566	657.422794038495	1576.67920450854	415.734333959194	638.87472482021	1593.20443076512	355.410813298498	660.501153514406	1657.43507118281	7.44470079788457e-05	0.000140090278684731	0.000326110260700956	7.95818933299458e-05	0.00012874062293781	0.000316360543214027	7.41546213579314e-05	0.000149193729292335	0.000349683985028353	1	1.61314658692283	2.50646689138548	1	1.37233896312893	2.19372428600544	1	1.73864923656635	2.99810757049034	1.32133211281175	1.26772210853477	1.38257881255446	CC16-CDC33-TRg-4	CC16	CDC33-TRg-4	single	1.32387767796699	0.0574706493876324	NA	NA	NA	NA	NA	NA	NA	NA	NA	NA	NA	NA	NA
CC16-DHR2-TRg-3	328.980947026986	286.74578212709	174.899081493541	350.807162509462	323.033041392402	154.284236349297	338.702844868286	266.707699178351	165.09772430509	7.04395430214852e-05	6.1102682922039e-05	3.61750094116293e-05	6.71532175857026e-05	6.50948822401085e-05	3.06360212652591e-05	7.06685904712964e-05	6.02438255553e-05	3.48321518941411e-05	1	0.74362988104003	0.293857567858305	1	0.822318525363474	0.251755828469859	1	0.73669163608655	0.313374436753049	0.597614310151789	0.55727509424263	0.616851212445925	CC16-DHR2-TRg-3	CC16	DHR2-TRg-3	single	0.590580205613448	0.0304045627338316	NA	NA	NA	NA	NA	NA	NA	NA	NA	NA	NA	NA	NA
CC16-RRP42-NRg-5	339.084027081633	493.901107773155	708.445182968602	433.140412216618	566.898536157255	731.080085589767	458.92797101623	470.728722153237	712.176317473449	7.26027574829611e-05	0.000105245428753094	0.000146530278733676	8.29138497021393e-05	0.000114236591074966	0.000145169627038424	9.57529389875096e-05	0.000106328010434769	0.000150254243479481	1	1.24269115879253	1.15483255130972	1	1.16879463601384	0.966190312973606	1	0.959610962819585	0.997664050592144	1.06114288139057	1.00116414785583	0.996146514142179	CC16-RRP42-NRg-5	CC16	RRP42-NRg-5	single	1.01948451446286	0.0361643306772543	NA	NA	NA	NA	NA	NA	NA	NA	NA	NA	NA	NA	NA
CC16-CLF1-TRg-1	357.075392307079	362.665140712363	463.581814101832	358.96015773443	347.930967610374	398.237960310499	384.810266785226	339.212393799296	399.239790974714	7.64549670296409e-05	7.7280345452484e-05	9.5884302793284e-05	6.8713903685727e-05	7.01121014329063e-05	7.90775967097783e-05	8.02886647237066e-05	7.66211561990758e-05	8.42312097271448e-05	1	0.866515692070515	0.717606834288739	1	0.865582399960186	0.635071813763833	1	0.824696386960186	0.667004083561459	0.886188776851024	0.848203415089561	0.859750894215885	CC16-CLF1-TRg-1	CC16	CLF1-TRg-1	single	0.864714362052157	0.0194730310110825	NA	NA	NA	NA	NA	NA	NA	NA	NA	NA	NA	NA	NA
CC16-ERG11-NA-16	342.77777226909	346.511927214746	284.819382321676	351.315100385847	342.713944670539	369.000045971066	390.535725706411	281.627810058957	318.82492369941	7.33936413484057e-05	7.38382558245381e-05	5.89102226730765e-05	6.72504495307089e-05	6.90608111610235e-05	7.32718618748419e-05	8.14832520083773e-05	6.36139740734196e-05	6.7265361873879e-05	1	0.862454269873206	0.459279420449324	1	0.871157215928572	0.601251307018571	1	0.67465819512749	0.52484712126956	0.747393491074599	0.831713794098801	0.770159288573677	CC16-ERG11-NA-16	CC16	ERG11-NA-16	single	0.783088857915692	0.0436217686258914	NA	NA	NA	NA	NA	NA	NA	NA	NA	NA	NA	NA	NA
CC16-VAS1-NRg-4	363.588516172837	390.152980698906	350.455004762829	414.52723181284	419.786903529883	434.355859103353	379.360373655241	338.590798518417	412.402868214326	7.78495203400751e-05	8.31377315958836e-05	7.2485875782693e-05	7.93508239512524e-05	8.45919009814958e-05	8.62494811592643e-05	7.91515728109859e-05	7.64807505123158e-05	8.7008342529758e-05	1	0.915493598991649	0.532772998515661	1	0.904351782494483	0.599817383981381	1	0.835011040954721	0.698893556505595	0.797969328266624	0.833810365193032	0.875181840779677	CC16-VAS1-NRg-4	CC16	VAS1-NRg-4	single	0.835653844746444	0.0386392525133765	NA	NA	NA	NA	NA	NA	NA	NA	NA	NA	NA	NA	NA
CC16-PIK1-NRg-2	438.831513916034	494.734678187857	508.537302308026	479.774211500019	523.021080925548	590.006379515489	403.36963125692	473.812250722798	575.311778059661	9.39601262110063e-05	0.000105423054343137	0.000105182608965484	9.18407189476946e-05	0.000105394777962003	0.00011715680368377	8.41609797843248e-05	0.000107024516601676	0.000121378700549688	1	0.961844986474843	0.640538302128318	1	0.973517747711833	0.703957171476384	1	1.09893528516862	0.916940997319207	0.858862961721143	0.889065429861212	0.980258195138176	CC16-PIK1-NRg-2	CC16	PIK1-NRg-2	single	0.909395528906844	0.0631995677951827	NA	NA	NA	NA	NA	NA	NA	NA	NA	NA	NA	NA	NA
CC16-SAR1-NRg-7	421.695827762797	419.993620386923	229.149088461099	451.179341132071	342.093320248946	268.48635393886	528.909797383666	364.135795390305	194.646116599321	9.02911298362873e-05	8.94964760263058e-05	4.73957345056307e-05	8.63669494330772e-05	6.89357481846025e-05	5.33129880494123e-05	0.000110354283803249	8.22508439145749e-05	4.10662419941256e-05	1	0.849716262332334	0.300357808805593	1	0.677106477160618	0.340642978854291	1	0.644096281806206	0.236594941745031	0.614519823886576	0.636335540628872	0.51947352608627	CC16-SAR1-NRg-7	CC16	SAR1-NRg-7	single	0.590109630200573	0.0621375552913045	NA	NA	NA	NA	NA	NA	NA	NA	NA	NA	NA	NA	NA
CC16-SAR1-NRg-4	390.531423638428	368.688460680758	304.792984820574	360.366647584906	354.386532802243	252.800045135229	512.601282440183	409.1732719172	301.612251452769	8.36183835727253e-05	7.85638552130693e-05	6.30414350969019e-05	6.89831408309593e-05	7.14129722483088e-05	5.01981779984783e-05	0.00010695159681317	9.24238906158733e-05	6.36338495879122e-05	1	0.805441682699094	0.431389012986462	1	0.878201551128704	0.401567898599137	1	0.746786742260469	0.378277590408064	0.722769830576026	0.707109570626301	0.676276035564841	CC16-SAR1-NRg-4	CC16	SAR1-NRg-4	single	0.702051812255723	0.0236559492186827	NA	NA	NA	NA	NA	NA	NA	NA	NA	NA	NA	NA	NA
CC16-RPS3-TRg-1	404.201734741842	358.413267786612	430.843715988237	500.162928346983	407.053926944971	479.461111703299	413.840465776042	346.457694702611	334.601746167774	8.65453934065411e-05	7.63743134917704e-05	8.9112963588613e-05	9.57436265420643e-05	8.20260593951733e-05	9.52059728302498e-05	8.63456650556053e-05	7.82577217915188e-05	7.05939400171455e-05	1	0.756513087496475	0.589171441512039	1	0.726778430199115	0.548742148609359	1	0.783224542777325	0.519800356062939	0.814711989592688	0.789616724958055	0.778482948515912	CC16-RPS3-TRg-1	CC16	RPS3-TRg-1	single	0.794270554355552	0.0185574634684115	NA	NA	NA	NA	NA	NA	NA	NA	NA	NA	NA	NA	NA
CC16-YTM1-TRg-2	383.907465591318	354.821888846638	441.666184771648	388.499149369517	413.323961920853	489.42111905867	394.532633974149	322.425270487907	472.856853278679	8.22000990731259e-05	7.56090262502484e-05	9.1351413938116e-05	7.43684014968421e-05	8.32895437329893e-05	9.71837186088299e-05	8.23171861716228e-05	7.28292876798608e-05	9.97628635216793e-05	1	0.788523037992347	0.635898337546925	1	0.950084189952959	0.721139133800233	1	0.764566335375386	0.770527387222992	0.841532546735591	0.894697557943162	0.89876487042296	CC16-YTM1-TRg-2	CC16	YTM1-TRg-2	single	0.878331658367238	0.0319337865020869	NA	NA	NA	NA	NA	NA	NA	NA	NA	NA	NA	NA	NA
CC16-SUI3-NRg-5	249.685088284693	209.619845664214	220.380971845876	251.917022724441	194.729745830794	217.412668760522	226.121855865865	219.092801564863	252.955601501439	5.34611614350124e-05	4.46679106097902e-05	4.55821932430388e-05	4.82231848390511e-05	3.92402889155348e-05	4.31713524407279e-05	4.7179151491947e-05	4.94885920374922e-05	5.33683184977753e-05	1	0.716259394719647	0.487867160024282	1	0.690297597365418	0.49403050082983	1	0.906472427029834	0.719189078319202	0.752033431932283	0.75312679149549	0.890292343776802	CC16-SUI3-NRg-5	CC16	SUI3-NRg-5	single	0.798484189068192	0.0795100736512914	NA	NA	NA	NA	NA	NA	NA	NA	NA	NA	NA	NA	NA
CC16-SUI3-NRg-2	431.85847059147	451.111565117534	884.759907727443	455.856812457779	525.184677263033	1037.88225165791	461.310617153574	529.611472753537	731.120032181966	9.2467097542659e-05	9.61274014960912e-05	0.000182998090760439	8.72623338016266e-05	0.000105830767569124	0.000206090936345821	9.62500657364257e-05	0.000119628421957605	0.000154250969363764	1	0.891195652996216	1.13241102720853	1	1.02883368972105	1.30330501496618	1	1.0740709366505	1.01891171860543	1.02983555093925	1.0843345050144	1.0112334571174	CC16-SUI3-NRg-2	CC16	SUI3-NRg-2	single	1.04180117102369	0.0379910890724852	NA	NA	NA	NA	NA	NA	NA	NA	NA	NA	NA	NA	NA
CC16-RRP7-TRg-4	400.768428550616	456.873330709153	849.333917419203	414.82114101149	555.112023373331	867.118024168489	436.518918357028	445.192300797119	731.529176956458	8.58102732685868e-05	9.73551766124478e-05	0.000175670805094481	7.94070854831612e-05	0.000111861472856768	0.000172182504554596	9.10774064692081e-05	0.00010055985406649	0.000154337290316955	1	0.972596822723487	1.17139957862039	1	1.1950369453862	1.19658557316094	1	0.954143300725046	1.07738247269423	1.04696811486656	1.0691940797408	1.01956041095577	CC16-RRP7-TRg-4	CC16	RRP7-TRg-4	single	1.04524086852104	0.02486187451137	NA	NA	NA	NA	NA	NA	NA	NA	NA	NA	NA	NA	NA
CC16-RRP7-TRg-6	378.572836215499	507.897150706808	535.225710461307	467.994880555349	529.504188551201	587.477962149341	415.086515718016	491.960395228589	558.508250587511	8.10578783493498e-05	0.000108227846723445	0.00011070266892167	8.9585861982167e-05	0.000106701198895363	0.000116654739117554	8.66056469081061e-05	0.00011112381202932	0.000117833509216913	1	1.14460824072157	0.78146155298261	1	1.01039194970981	0.718582949123469	1	1.10881871414248	0.865032235089466	0.933750958527913	0.898265359072026	0.962859132594595	CC16-RRP7-TRg-6	CC16	RRP7-TRg-6	single	0.931625150064844	0.0323493151502078	NA	NA	NA	NA	NA	NA	NA	NA	NA	NA	NA	NA	NA
CC16-NIP7-TRg-2	426.546051243991	539.286408864787	456.515567014797	481.27984053261	529.603970308383	560.797965994194	439.799283734465	429.819064636779	538.707100473946	9.13296323047581e-05	0.000114916586394374	9.4422765358693e-05	9.21289337985707e-05	0.000106721306069866	0.000111356926788136	9.17618376777635e-05	9.70873537962799e-05	0.000113655882472889	1	1.07865879801201	0.591574932858815	1	0.982686842816541	0.66701436875308	1	0.91432414335967	0.787479951562301	0.842890688641047	0.873054093827829	0.919087698397328	CC16-NIP7-TRg-2	CC16	NIP7-TRg-2	single	0.878344160288735	0.0383729680415823	NA	NA	NA	NA	NA	NA	NA	NA	NA	NA	NA	NA	NA
CC16-MDM35-TRg-1	329.168785235398	286.77482648016	215.319377676638	419.544181630247	313.728392535218	193.473720283516	429.014793114827	265.668693542843	228.837336484675	7.04797618781761e-05	6.11088719856869e-05	4.45352854197017e-05	8.03111929479823e-05	6.32198882177225e-05	3.84178264035695e-05	8.95117096892103e-05	6.00091353890644e-05	4.82798711916535e-05	1	0.743280812032511	0.361563489101416	1	0.667786602130374	0.263979809205558	1	0.579344839994911	0.342922467794245	0.661900053197929	0.556190064798268	0.62657380461345	CC16-MDM35-TRg-1	CC16	MDM35-TRg-1	single	0.614887974203216	0.0538151408633919	NA	NA	NA	NA	NA	NA	NA	NA	NA	NA	NA	NA	NA
CC16-ALA1-NRg-1	397.487369117813	501.421104319737	623.061649909703	456.152081874853	521.943952582816	791.467474502037	423.514118770791	444.761262614529	599.599782533477	8.51077513469936e-05	0.000106847865452083	0.000128870093868052	8.73188557131785e-05	0.000105177724182225	0.000157160672751489	8.83640225397686e-05	0.000100462491338831	0.000126502959315812	1	1.07624170438124	0.866418637098884	1	1.02182326966023	0.993230028702238	1	0.982489894654068	0.910195947170366	0.961093422049697	0.999530650437937	0.969469630787523	CC16-ALA1-NRg-1	CC16	ALA1-NRg-1	single	0.976697901091719	0.0202123984285714	NA	NA	NA	NA	NA	NA	NA	NA	NA	NA	NA	NA	NA
CC16-DOA4-NRg-2	359.426753992012	391.305349337144	189.437903807242	493.832810669725	445.358466205493	180.564239191145	391.927629445435	443.851372604894	230.421031567415	7.69584273183344e-05	8.33832899262947e-05	3.91821265991003e-05	9.45318845505862e-05	8.97448656871785e-05	3.58544074397945e-05	8.17736654985468e-05	0.000100256965757141	4.86139975880541e-05	1	0.928829338571149	0.291324209191653	1	0.805362402062422	0.209304338858631	1	1.05949940541399	0.3779701993086	0.611800767343383	0.498406214482243	0.702561634324778	CC16-DOA4-NRg-2	CC16	DOA4-NRg-2	single	0.604256205383468	0.102286603101998	NA	NA	NA	NA	NA	NA	NA	NA	NA	NA	NA	NA	NA
CC16-RPS13-NRg-1	222.729142805308	192.980481898812	144.35301717879	328.475273020729	224.500872020767	190.134765955647	218.465369386402	193.898488769817	155.618941737222	4.76895065764585e-05	4.11222271802388e-05	2.98570564833565e-05	6.28783384093224e-05	4.52395140881004e-05	3.77548145611884e-05	4.55816653306584e-05	4.37977110104865e-05	3.28323278773945e-05	1	0.7392083799243	0.358235744739493	1	0.610347162296546	0.331348708823133	1	0.830349352932799	0.457953284310343	0.658614816761303	0.619878262840382	0.743618226618353	CC16-RPS13-NRg-1	CC16	RPS13-NRg-1	single	0.674037102073346	0.0632951800860691	NA	NA	NA	NA	NA	NA	NA	NA	NA	NA	NA	NA	NA
CC16-YSF3-TRg-2	360.366847810132	441.101038807131	648.577686432749	414.99677780609	468.555432725368	634.745343873409	338.792417128351	453.042162196361	571.02468523546	7.7159714899102e-05	9.39942575994665e-05	0.000134147667960988	7.94407067347897e-05	9.44193218896471e-05	0.000126040561972283	7.06872792584146e-05	0.000102332977535464	0.000120474214015634	1	1.04429642259708	0.994803420317989	1	1.00827229233332	0.875550558839758	1	1.25104799364332	1.08358385482097	1.00167225737287	0.959396339128656	1.04189626956306	CC16-YSF3-TRg-2	CC16	YSF3-TRg-2	single	1.0009882886882	0.0412542178484991	NA	NA	NA	NA	NA	NA	NA	NA	NA	NA	NA	NA	NA
CC16-RPS2-NRg-11	463.93987785777	356.925350200499	366.956547993697	441.108409832545	381.52217213964	343.19373415842	410.570400307776	340.510560659257	280.486826293237	9.93361873417681e-05	7.60572530077277e-05	7.58989496341134e-05	8.44391226577915e-05	7.68811164343155e-05	6.81475359153172e-05	8.56633828696347e-05	7.69143855962552e-05	5.91768286260404e-05	1	0.656366233914459	0.437192834548842	1	0.772388900175327	0.445369469887471	1	0.775911127836599	0.439203867899979	0.711386824280999	0.729484685077797	0.725505289150162	CC16-RPS2-NRg-11	CC16	RPS2-NRg-11	single	0.722125599502986	0.00951051354756844	NA	NA	NA	NA	NA	NA	NA	NA	NA	NA	NA	NA	NA
CC16-SSL1-TRg-10	421.16560605186	614.963998405023	753.874278318732	486.419680441654	620.229679122289	825.663266905552	518.298950961223	497.787105408429	651.151989828248	9.01776017570597e-05	0.000131042730338601	0.000155926542783888	9.31128270158548e-05	0.000124983431262197	0.000163950887021239	0.000108140385775103	0.000112439946931751	0.000137379392183242	1	1.24573978471213	0.989386830776852	1	1.1386833905896	0.971668795702031	1	0.898529506787919	0.807687508064732	1.01336124935752	1.00093790090866	0.925625683372158	CC16-SSL1-TRg-10	CC16	SSL1-TRg-10	single	0.979974944546111	0.047475957486778	NA	NA	NA	NA	NA	NA	NA	NA	NA	NA	NA	NA	NA
CC16-NIP7-TRg-1	479.93618356245	536.861037080422	686.260916419521	498.810831571678	625.443800097995	668.629566013468	452.613973344919	542.427264582873	636.242140266285	0.00010276122600754	0.000114399763716082	0.000141941826671207	9.54848015845023e-05	0.000126034136754849	0.000132768908137794	9.4435556147563e-05	0.000122523247752653	0.000134233727112163	1	0.954352758064276	0.790361669105514	1	1.11973175834343	0.767319317063463	1	1.1211986959381	0.903723959783412	0.923471807981179	0.926418324114729	0.977275814191451	CC16-NIP7-TRg-1	CC16	NIP7-TRg-1	single	0.942388648762453	0.0302490697887392	NA	NA	NA	NA	NA	NA	NA	NA	NA	NA	NA	NA	NA
CC16-LST8-NRg-1	228.570903215875	192.976102402775	60.9068394532273	284.843782581121	178.072020130073	108.60632769356	198.680878766764	142.230608953095	75.0738945852174	4.89403113342418e-05	4.11212939530585e-05	1.25975818262628e-05	5.45261857619248e-05	3.58835651321022e-05	2.15658180219315e-05	4.14537340585544e-05	3.21269915371452e-05	1.58390148046178e-05	1	0.720299522324728	0.14728727151606	1	0.558278008979718	0.218260333885276	1	0.669739676453664	0.242926111099895	0.380925036450071	0.4836020487251	0.53062778227571	CC16-LST8-NRg-1	CC16	LST8-NRg-1	single	0.465051622483627	0.0765559714342338	NA	NA	NA	NA	NA	NA	NA	NA	NA	NA	NA	NA	NA
CC16-TAF4-TRg-3	359.812483071231	203.921470733722	88.9912101230432	336.501458213311	237.669357377587	91.8631757992573	430.987002714683	183.867826156903	78.169269598737	7.70410174510331e-05	4.34536434147651e-05	1.84063737571558e-05	6.44147499146207e-05	4.78931157131476e-05	1.82411520053721e-05	8.99232009850391e-05	4.15319890590089e-05	1.64920739130583e-05	1	0.483523146690486	0.136707072613311	1	0.630736292707255	0.156271915378082	1	0.399126532363482	0.116603934403572	0.327560010162169	0.389219679324448	0.263663770110338	CC16-TAF4-TRg-3	CC16	TAF4-TRg-3	single	0.326814486532318	0.0627812745869135	NA	NA	NA	NA	NA	NA	NA	NA	NA	NA	NA	NA	NA
CC16-HAS1-TRg-2	343.730195157083	400.403586335589	263.614928355272	443.1249480569	416.010168784628	225.522142330354	265.71828593449	399.457694702611	348.634643530685	7.35975687600071e-05	8.53220340164139e-05	5.45244287898111e-05	8.48251382373517e-05	8.38308453865797e-05	4.47816401189388e-05	5.54407410919197e-05	9.02293400247658e-05	7.35545865949053e-05	1	0.993827053456793	0.423908781534382	1	0.838376940605245	0.291332823064024	1	1.4064308362424	0.84351036183003	0.733289630455855	0.604036343481261	0.973082554988684	CC16-HAS1-TRg-2	CC16	HAS1-TRg-2	single	0.7701361763086	0.187261922218465	NA	NA	NA	NA	NA	NA	NA	NA	NA	NA	NA	NA	NA
CC16-GLC7-TRg-2	183.709059608729	99.2359670607917	9.06987737763756	246.189901450415	71.3027713986417	39.2715817980144	227.489726483489	52.7770186870066	30.4792524261828	3.93347466614357e-05	2.11462005990031e-05	1.87595553216486e-06	4.71268713592942e-05	1.43683305199415e-05	7.79810720494137e-06	4.74645505960857e-05	1.1921251305845e-05	6.43048203479043e-06	1	0.460860060870629	0.027289208468826	1	0.25864122921568	0.0913134160852264	1	0.217046154670139	0.0861358306081469	-0.175951709703244	0.154904135633269	0.123493298353969	CC16-GLC7-TRg-2	CC16	GLC7-TRg-2	single	0.0341485747613313	0.182628741778829	NA	NA	NA	NA	NA	NA	NA	NA	NA	NA	NA	NA	NA
CC16-CDC45-NRg-1	319.108341813524	359.435242866367	532.651700769547	368.001395493678	412.501591556713	495.581135608254	356.26668495053	353.498694433085	423.53161044907	6.83256765317923e-05	7.65920862477959e-05	0.000110170277190222	7.04446215027398e-05	8.31238266231213e-05	9.84069051278994e-05	7.43331945355407e-05	7.98481399189459e-05	8.93562733782477e-05	1	0.960977105605692	0.922625085028167	1	1.00100844803199	0.770888791841518	1	0.92828563997985	0.764279024668016	0.971997377301244	0.919354288401181	0.910960421269311	CC16-CDC45-NRg-1	CC16	CDC45-NRg-1	single	0.934104028990579	0.0330838878610407	NA	NA	NA	NA	NA	NA	NA	NA	NA	NA	NA	NA	NA
CC16-SEC22-NRg-8	248.330375712295	244.906064898022	106.103010211232	303.573338138207	284.545044747414	65.2421185925675	220.277991976979	239.837279790577	110.393386847001	5.31710980274275e-05	5.21870540453695e-05	2.19456692408946e-05	5.81114886121041e-05	5.73391071699671e-05	1.29550431067196e-05	4.59598596253722e-05	5.41743462594951e-05	2.32906857738249e-05	1	0.841395597397495	0.236166317198762	1	0.837045335231016	0.123024287805684	1	1.0186256588432	0.32219090189917	0.53918495600046	0.336481593070208	0.650043819157999	CC16-SEC22-NRg-8	CC16	SEC22-NRg-8	single	0.508570122742889	0.15900713323252	NA	NA	NA	NA	NA	NA	NA	NA	NA	NA	NA	NA	NA
CC16-YOS1-TRg-2	281.791519226805	344.482382832416	440.820948777737	328.285532284834	403.705519927444	523.789540771173	256.118422562808	342.331753540551	587.944570224103	6.03356091623081e-05	7.34057800407625e-05	9.11765907213577e-05	6.28420173124803e-05	8.13513167757856e-05	0.000104008211657192	5.34377794295882e-05	7.732575589633e-05	0.00012404395434026	1	1.04296476988632	0.864677989329465	1	1.09818251279225	0.913337961665715	1	1.25047610441054	1.47583188653522	0.958086611178494	0.978984830686422	1.13770277713517	CC16-YOS1-TRg-2	CC16	YOS1-TRg-2	single	1.02492473966669	0.0982260057015485	NA	NA	NA	NA	NA	NA	NA	NA	NA	NA	NA	NA	NA
CC16-RBA50-TRg-3	314.455128555289	311.768179636534	424.774879817948	318.087379359869	304.488082421305	453.861117554162	318.3318825184	296.708047918116	386.507780729197	6.7329356779984e-05	6.64347077198482e-05	8.78577242602923e-05	6.08898371533196e-05	6.13578591938969e-05	9.01226151023231e-05	6.64182949168846e-05	6.70202920076915e-05	8.15450230055757e-05	1	0.845870045403433	0.746655452709504	1	0.854841191156446	0.816776004650976	1	0.872003482782672	0.780583608548446	0.896669243449053	0.925315181733666	0.91276331498153	CC16-RBA50-TRg-3	CC16	RBA50-TRg-3	single	0.911582580054749	0.0143594236053177	NA	NA	NA	NA	NA	NA	NA	NA	NA	NA	NA	NA	NA
CC16-SPP41-NRg-2	344.964729829654	360.176800696561	286.132531334379	387.509870402381	294.016301502876	240.734785179912	326.45954508778	305.915988541124	318.743371046098	7.38619003541799e-05	7.67501048684379e-05	5.91818260313547e-05	7.41790288932219e-05	5.92476746047568e-05	4.78023949339977e-05	6.81140895235928e-05	6.91001778539756e-05	6.72481559770715e-05	1	0.89078230809558	0.458471813401229	1	0.677563840384675	0.355616996754941	1	0.876681486612889	0.627701424345774	0.749299532349588	0.649732150340292	0.845548787469039	CC16-SPP41-NRg-2	CC16	SPP41-NRg-2	single	0.748193490052973	0.0979130039436758	NA	NA	NA	NA	NA	NA	NA	NA	NA	NA	NA	NA	NA
CC16-PRP46-TRg-2	342.892129041835	372.377999019606	517.982964074954	334.153567532542	452.772455665203	628.991666719111	327.557691807933	395.974023056551	531.566885170566	7.34181267749519e-05	7.93500592491845e-05	0.000107136289341617	6.39653052321768e-05	9.12388700426742e-05	0.000124898061741388	6.83432121365845e-05	8.94424497040751e-05	0.000112149447026544	1	0.926524778560267	0.834983815906801	1	1.21002815706259	1.07751970239298	1	1.13096176988564	1.04330536268311	0.9382642684487	1.03762588797833	1.02248875389904	CC16-PRP46-TRg-2	CC16	PRP46-TRg-2	single	0.999459636775356	0.0535344565257735	NA	NA	NA	NA	NA	NA	NA	NA	NA	NA	NA	NA	NA
CC16-PGA2-NRg-1	224.398744964801	354.285141575718	379.438438346032	366.422651757032	397.311696484357	365.267427695134	261.684653640616	362.323061778192	462.3184402771	4.80469923646333e-05	7.54946507289729e-05	7.84806241467226e-05	7.01424106787058e-05	8.00628876346124e-05	7.25306806914469e-05	5.4599144651245e-05	8.18413843907489e-05	9.75394797413199e-05	1	1.34698591903307	0.934632757019491	1	0.968301527377919	0.570630608405881	1	1.29534888019254	1.13580633242305	1.00162860908198	0.823519645927801	1.05913810435172	CC16-PGA2-NRg-1	CC16	PGA2-NRg-1	single	0.961428786453834	0.122845568874163	NA	NA	NA	NA	NA	NA	NA	NA	NA	NA	NA	NA	NA
CC16-CBF5-TRg-3	365.109222461372	388.139764611225	605.593220932275	370.414114128696	450.624965457615	575.67167959101	329.859340145303	366.495403722683	547.574985029961	7.81751253849944e-05	8.27087352097933e-05	0.000125257035541682	7.09064758682877e-05	9.08061260064226e-05	0.000114310380859839	6.88234391149725e-05	8.27838312756169e-05	0.000115526819841257	1	0.906976168214884	0.916807799698064	1	1.08639886198009	0.889638908497432	1	1.0394623830772	1.06722536304417	0.96564722378313	0.970010587976635	1.02311996273208	CC16-CBF5-TRg-3	CC16	CBF5-TRg-3	single	0.986259258163948	0.0319967715983281	NA	NA	NA	NA	NA	NA	NA	NA	NA	NA	NA	NA	NA
CC16-TCP1-NRg-3	310.817058014399	351.497288638855	306.894963114535	388.063789164867	439.924725295464	369.360071714863	371.305817567337	414.701582743901	303.204018327891	6.65503936555353e-05	7.49005869112918e-05	6.34761948676095e-05	7.42850627236487e-05	8.86499042456586e-05	7.33433517211411e-05	7.74710314921626e-05	9.36726231949676e-05	6.39696789629547e-05	1	0.964823059322443	0.545764160494099	1	1.01236432224233	0.5448453595555	1	1.04489576725527	0.524982132544355	0.809424792442092	0.81255145091248	0.803430358125049	CC16-TCP1-NRg-3	CC16	TCP1-NRg-3	single	0.808468867159874	0.00463507586433261	NA	NA	NA	NA	NA	NA	NA	NA	NA	NA	NA	NA	NA
CC16-TCP1-NRg-2	413.855828647925	532.254252304748	403.676015855953	488.246477930114	495.778173817146	529.037959474661	475.658588689554	449.762791723141	466.58742588224	8.86124734887661e-05	0.000113418103559304	8.34937699394229e-05	9.3462521498573e-05	9.99050180833987e-05	0.000105050383370996	9.92436955211541e-05	0.000101592234679789	9.84401460324998e-05	1	1.09723740502484	0.539142996787471	1	0.906796560356788	0.620260530051446	1	0.884620932629183	0.630636366919214	0.815395795837325	0.844411950971622	0.847679912626091	CC16-TCP1-NRg-2	CC16	TCP1-NRg-2	single	0.835829219811679	0.0177711424739815	NA	NA	NA	NA	NA	NA	NA	NA	NA	NA	NA	NA	NA
CC16-ERG26-NRg-2	382.967371773199	431.249872808711	331.441018139209	408.094842923569	445.222826868096	287.315837204408	388.500385558562	390.829169261161	339.950818717256	8.19988114923583e-05	9.18950718051763e-05	6.85531441800547e-05	7.81195047056955e-05	8.97175327968434e-05	5.70519341879613e-05	8.10585888514026e-05	8.82803322417302e-05	7.17224819659856e-05	1	0.960722022970681	0.478370706757573	1	0.974266783228141	0.403018413708401	1	0.941162351487237	0.562556259107159	0.768214573252142	0.716104261632607	0.816941879704133	CC16-ERG26-NRg-2	CC16	ERG26-NRg-2	single	0.767086904862961	0.050428266196467	NA	NA	NA	NA	NA	NA	NA	NA	NA	NA	NA	NA	NA
CC16-ERG26-NRg-4	409.18710713628	464.650579736043	474.437922387396	474.571852480518	437.407942517779	562.764277639673	450.013768402442	530.560019658914	408.204018327891	8.76128331972938e-05	9.90124312641837e-05	9.81297109226483e-05	9.08448580174434e-05	8.81427434987853e-05	0.00011174737474841	9.3893036883242e-05	0.000119842679343029	8.61224734019999e-05	1	0.968802124905111	0.640881229121227	1	0.823087997035827	0.678814290395316	1	1.10300568272747	0.583166808753449	0.859575812979414	0.865047544414892	0.840143380659994	CC16-ERG26-NRg-4	CC16	ERG26-NRg-4	single	0.8549222460181	0.0130880138745443	NA	NA	NA	NA	NA	NA	NA	NA	NA	NA	NA	NA	NA
CC16-MES1-TRg-5	378.168785235398	325.083443223413	426.048685913276	410.539975535712	378.506895142352	437.69479671447	420.116373138038	341.45428774562	355.556436019599	8.09713652346758e-05	6.92720583617203e-05	8.81211901807169e-05	7.85875639127954e-05	7.62735033548183e-05	8.69124896822217e-05	8.76551005502292e-05	7.71275542829403e-05	7.50149394154447e-05	1	0.733397986346501	0.622721197126935	1	0.823341342042173	0.610298583720448	1	0.760382291151439	0.544101922663238	0.829537989264689	0.832063925589694	0.790411704621723	CC16-MES1-TRg-5	CC16	MES1-TRg-5	single	0.817337873158702	0.023352922785828	NA	NA	NA	NA	NA	NA	NA	NA	NA	NA	NA	NA	NA
CC16-HTS1-TRg-2	490.337936006862	555.643432863157	781.24799887348	491.108821425598	542.042381044422	935.480133232508	526.150364597813	544.194294892086	798.71085934046	0.000104988390514872	0.000118402106019133	0.000161588348381969	9.4010445247285e-05	0.000109227789241452	0.000185757080133929	0.000109778542475914	0.00012292238383319	0.000168511214125736	1	0.966787956804283	0.88067064576776	1	0.985637206109504	1.09039352565502	1	0.967638500053013	0.975935323340126	0.958017465598812	1.02574822153291	0.989947484002514	CC16-HTS1-TRg-2	CC16	HTS1-TRg-2	single	0.991237723711413	0.0338838068069545	NA	NA	NA	NA	NA	NA	NA	NA	NA	NA	NA	NA	NA
CC16-SSS1-TRg-3	294.304643092562	240.250372837971	170.241217090601	315.135257496712	227.890330607486	186.913714599821	295.591665672602	225.879924876253	158.370966702071	6.3014848598028e-05	5.11949722312354e-05	3.521160647563e-05	6.03247275917074e-05	4.59225290719831e-05	3.71152145594734e-05	6.16736667100293e-05	5.10216646636417e-05	3.34129473377509e-05	1	0.696462114660828	0.319733174200235	1	0.645788762085522	0.339524097837014	1	0.714915117346689	0.344448824271117	0.618822241907236	0.631721933321684	0.643904750166535	CC16-SSS1-TRg-3	CC16	SSS1-TRg-3	single	0.631482975131818	0.012542961408967	NA	NA	NA	NA	NA	NA	NA	NA	NA	NA	NA	NA	NA
CC16-SSS1-TRg-2	399.873807140953	304.792844493568	298.61907460451	355.930589633418	355.691596225732	336.800049314416	353.65240522503	299.765966186955	293.82110869887	8.56187219831905e-05	6.49483329653392e-05	6.17644629237753e-05	6.81339689876363e-05	7.16759575748304e-05	6.68779501852444e-05	7.37877386408002e-05	6.77110133303897e-05	6.1990082122461e-05	1	0.650297897835353	0.412776234810081	1	0.892421182478136	0.541668103749069	1	0.793002832404368	0.534130897279824	0.692854268335882	0.801169287395814	0.787861044229498	CC16-SSS1-TRg-2	CC16	SSS1-TRg-2	single	0.760628199987065	0.0590699305284665	NA	NA	NA	NA	NA	NA	NA	NA	NA	NA	NA	NA	NA
CC16-SYS1-TRg-7	420.798736113517	249.326134727401	144.453944975326	442.596677454677	318.004145663043	162.865284194607	494.959553885333	314.174568532635	171.366211984902	9.00990496371307e-05	5.31289270984771e-05	2.98779317444408e-05	8.47240141028232e-05	6.40815017701437e-05	3.23399488374313e-05	0.000103270741723414	7.09656225107133e-05	3.61546711228511e-05	1	0.505503210496432	0.189747069616744	1	0.64163229071867	0.210642888976343	1	0.593841229214395	0.222585469048419	0.432638335512367	0.483139937266625	0.494374785273802	CC16-SYS1-TRg-7	CC16	SYS1-TRg-7	single	0.470051019350931	0.0328836910403829	NA	NA	NA	NA	NA	NA	NA	NA	NA	NA	NA	NA	NA
CC16-SYS1-TRg-2	352.007194758501	249.831647897232	85.3840675976889	338.236168490303	175.334569092131	115.498966698265	343.345615730628	131.298864339493	91.7152845343835	7.53697931844965e-05	5.32366469425146e-05	1.7660295426215e-05	6.47468166143018e-05	3.53319371865992e-05	2.29344804343623e-05	7.16372805124163e-05	2.96577335534208e-05	1.93499985257975e-05	1	0.605517156815842	0.134074256580996	1	0.46292334661576	0.195471967038033	1	0.357765529578059	0.171732121641269	0.338597182399386	0.435183401357162	0.37546513676102	CC16-SYS1-TRg-2	CC16	SYS1-TRg-2	single	0.383081906839189	0.0487415204210707	NA	NA	NA	NA	NA	NA	NA	NA	NA	NA	NA	NA	NA
CC16-SYS1-TRg-1	278.145351151355	241.262744066273	106.208084257006	359.9418476986	277.188846746422	124.402122604588	285.280400567651	202.143789673132	143.759626898917	5.95549122394763e-05	5.14106985017439e-05	2.19674020857005e-05	6.89018235653955e-05	5.5856748459708e-05	2.47023685876051e-05	5.95222747687361e-05	4.56601561922361e-05	3.03302615554812e-05	1	0.740029441359975	0.211059967599939	1	0.687709446034213	0.19784354230427	1	0.662914469438167	0.323971140767468	0.494578524693766	0.468954860852006	0.619161488459024	CC16-SYS1-TRg-1	CC16	SYS1-TRg-1	single	0.527564958001599	0.0803528862645728	NA	NA	NA	NA	NA	NA	NA	NA	NA	NA	NA	NA	NA
CC16-BFR2-TRg-1	394.544461652222	485.016440326058	594.992288490701	427.949722855352	496.98511374867	699.739052120864	408.144522704084	428.497281571061	642.934064939109	8.44776326154861e-05	0.000103352194216702	0.000123064406354774	8.19202226347688e-05	0.000100148230394978	0.00013894627855806	8.51572360996673e-05	9.67887899802433e-05	0.00013564558265196	1	1.04879606462827	0.833557345775846	1	1.03707988477814	0.935986949390884	1	0.982207235746106	1.01273026293631	0.947138695117792	0.982240324438199	1.00256211082829	CC16-BFR2-TRg-1	CC16	BFR2-TRg-1	single	0.977313710128094	0.0280382310190049	NA	NA	NA	NA	NA	NA	NA	NA	NA	NA	NA	NA	NA
CC16-EOS1-TRg-3	365.984813026233	343.518918888491	227.847852947398	407.218270047525	344.680159921845	294.625315789267	337.223795054977	305.648600540666	235.547866301889	7.83626018933457e-05	7.3200475427611e-05	4.71265952594268e-05	7.79517068515878e-05	6.94570262035801e-05	5.85033678966954e-05	7.03599944050778e-05	6.90397803622466e-05	4.9695652026109e-05	1	0.800789069853177	0.344113708351655	1	0.755876095313558	0.41416103459136	1	0.847955830780378	0.449057843885163	0.652209195885345	0.705307912614971	0.739125094925447	CC16-EOS1-TRg-3	CC16	EOS1-TRg-3	single	0.698880734475254	0.0438129528862985	NA	NA	NA	NA	NA	NA	NA	NA	NA	NA	NA	NA	NA
CC16-TAF4-NRg-1	320.860060183238	232.246415771624	153.097841334801	446.010344715066	302.478938142264	177.204238522475	374.6705964527	243.118411865586	165.750559255879	6.8700744579289e-05	4.94894083442315e-05	3.16657800823904e-05	8.53774749348719e-05	6.0952993457303e-05	3.51872164527411e-05	7.81730751409799e-05	5.49154870250587e-05	3.49698863557358e-05	1	0.617538303436486	0.263738483178189	1	0.60563614680993	0.227434112353082	1	0.607067899921337	0.284411212955181	0.54997108510264	0.502552001503347	0.572083660141203	CC16-TAF4-NRg-1	CC16	TAF4-NRg-1	single	0.541535582249063	0.0355250780368932	NA	NA	NA	NA	NA	NA	NA	NA	NA	NA	NA	NA	NA
CC16-ARL3-NRg-8	442.474331104019	611.25198495716	1194.04200632125	467.873225242868	720.909338701513	1210.28856597807	428.561466681785	611.782053096238	1097.54963346709	9.47401056607324e-05	0.000130251737079608	0.000246968025490442	8.95625741290598e-05	0.000145271543450457	0.0002403254351952	8.94171254820452e-05	0.000138189078898495	0.000231559918255675	1	1.17858997224819	1.4915974136246	1	1.37598607374056	1.48076850293587	1	1.33552691155701	1.64646450760297	1.13650707174004	1.14599555422531	1.17663571750902	CC16-ARL3-NRg-8	CC16	ARL3-NRg-8	single	1.15304611449146	0.0209728360710482	NA	NA	NA	NA	NA	NA	NA	NA	NA	NA	NA	NA	NA
CC16-RPN5-NRg-1	315.129133954023	427.409655550384	645.270240835267	394.112204334028	477.054231914613	675.490633417376	330.065933494781	407.926558151862	549.162964971557	6.74736710106709e-05	9.10767595853882e-05	0.00013346357702926	7.54428798474435e-05	9.61319279129245e-05	0.000134131301418289	6.88665437449735e-05	9.21422834225759e-05	0.000115861850252871	1	1.15714108497291	1.13180909098939	1	1.08095956513899	0.98112846991382	1	1.15624617555185	1.06965041095025	1.04948400782068	0.999996308161238	1.03190250642814	CC16-RPN5-NRg-1	CC16	RPN5-NRg-1	single	1.02712760747002	0.025087005589369	NA	NA	NA	NA	NA	NA	NA	NA	NA	NA	NA	NA	NA
CC16-TIM9-NRg-2	471.879434435896	465.282374198869	683.888255652275	441.87268821055	485.871713259418	561.067481188738	463.5844750908	429.06635963506	552.117184965067	0.000101036160371241	9.91470603996067e-05	0.000141451080665837	8.45854245515357e-05	9.79087520647833e-05	0.000111410444071734	9.67244943920756e-05	9.69173330996227e-05	0.000116485128617099	1	0.841232594050647	0.801076871361688	1	0.981942452950366	0.726849288528274	1	0.865893765790905	0.765673656727434	0.918076926014069	0.899646671543969	0.906247040790681	CC16-TIM9-NRg-2	CC16	TIM9-NRg-2	single	0.907990212782906	0.00933796318283678	NA	NA	NA	NA	NA	NA	NA	NA	NA	NA	NA	NA	NA
CC16-NUP57-NRg-3	334.051786519109	236.094547162646	96.3317885541195	439.44801376351	284.398907835401	120.32843742625	333.187053433735	233.595269597665	175.605119377015	7.15252825446654e-05	5.03094069872238e-05	1.99246521355405e-05	8.4121281546154e-05	5.73096588973154e-05	2.38934621905252e-05	6.95177492193873e-05	5.27644035606727e-05	3.70489915428857e-05	1	0.602979710118841	0.159395450879683	1	0.577938994672775	0.156742655998786	1	0.655911064230114	0.338836649475671	0.391944557088224	0.383520086232147	0.632273198109329	CC16-NUP57-NRg-3	CC16	NUP57-NRg-3	single	0.469245947143233	0.141248562277543	NA	NA	NA	NA	NA	NA	NA	NA	NA	NA	NA	NA	NA
CC16-VPS4-TRg-1	394.908517943094	155.771791872762	27.142859797165	367.561543040706	214.735049416433	29.7452686480278	346.732360717513	134.666583201288	41.9432448502024	8.45555822931038e-05	3.31934242812357e-05	5.61405583286174e-06	7.03604228014685e-05	4.3271588238575e-05	5.90647952379728e-06	7.23439072742965e-05	3.04184325068228e-05	8.84914363117212e-06	1	0.336529278981055	0.0379908665450175	1	0.521716353581153	0.0463248754194559	1	0.36335780678403	0.0777694402324891	-0.0971694503670673	-0.00237780986187541	0.130891164947544	CC16-VPS4-TRg-1	CC16	VPS4-TRg-1	single	0.0104479682395336	0.114570006992885	NA	NA	NA	NA	NA	NA	NA	NA	NA	NA	NA	NA	NA
CC16-CDC3-TRg-4	314.80296764883	358.507470119139	149.057466500156	334.404753314255	405.884088292576	170.915818815982	292.621864663418	429.418805313692	142.300389192066	6.74038341228679e-05	7.63943870747615e-05	3.08300947464716e-05	6.40133884392959e-05	8.17903234190968e-05	3.39385330848769e-05	6.10540331448585e-05	9.69969433847649e-05	3.00223930511235e-05	1	0.971605427603184	0.261718857071739	1	1.08390486096124	0.292574349699509	1	1.37291394631355	0.31263718975533	0.581972076710737	0.624843748270247	0.66335224444313	CC16-CDC3-TRg-4	CC16	CDC3-TRg-4	single	0.623389356474705	0.0407095734030623	NA	NA	NA	NA	NA	NA	NA	NA	NA	NA	NA	NA	NA
CC16-BBP1-NRg-1	325.79257157858	362.9839389359	331.944127826138	347.546078880989	337.683695645604	333.696896751443	326.36963125692	336.447473831639	344.409088640465	6.97568660713572e-05	7.7348278192852e-05	6.86572041757065e-05	6.65289650564741e-05	6.80471579863974e-05	6.62617611943396e-05	6.80953294695013e-05	7.5996617212316e-05	7.26630832722962e-05	1	0.950553952512412	0.563175703330004	1	0.867679384194533	0.549624654103353	1	0.96444299219247	0.678431784752908	0.818036630040187	0.803559728162228	0.876897404547805	CC16-BBP1-NRg-1	CC16	BBP1-NRg-1	single	0.832831254250074	0.0388428162411368	NA	NA	NA	NA	NA	NA	NA	NA	NA	NA	NA	NA	NA
CC16-BBP1-NRg-2	341.963849181806	404.658493868738	436.598896477265	330.836193578156	347.750631383363	438.915856428672	346.077941257927	341.924564056895	322.071930950919	7.32193687321918e-05	8.62287126218741e-05	9.03033283782869e-05	6.333027733429e-05	7.00757616039825e-05	8.71549539303888e-05	7.22073660509599e-05	7.72337801029916e-05	6.79504121994483e-05	1	1.00957596902256	0.705703927257037	1	0.938677680514472	0.759442129453162	1	0.924326520931547	0.59830176259113	0.892593655879024	0.909835558983176	0.834683077686621	CC16-BBP1-NRg-2	CC16	BBP1-NRg-2	single	0.879037430849607	0.039367528358323	NA	NA	NA	NA	NA	NA	NA	NA	NA	NA	NA	NA	NA
CC16-USE1-NRg-3	499.712388367983	647.025199318132	1012.28113170708	502.191959415677	609.471232935116	995.890668522554	513.423180227546	577.264079387096	927.099021611978	0.000106995595328286	0.000137874654347949	0.000209373766597342	9.61320335628032e-05	0.000122815480316306	0.000197752721993293	0.000107123081520265	0.000130392173173379	0.000195598419527715	1	1.10466760860925	1.1196985693318	1	1.08378974301049	1.13518942970398	1	1.05188458903242	1.16089241620639	1.04262570022017	1.04544042853965	1.05011897018184	CC16-USE1-NRg-3	CC16	USE1-NRg-3	single	1.04606169964722	0.00378507027958807	NA	NA	NA	NA	NA	NA	NA	NA	NA	NA	NA	NA	NA
CC16-CCT7-TRg-1	340.084736025554	342.472278951703	398.032635455114	439.590699548667	442.471866694745	361.109515361711	236.493159786546	365.294160767068	593.275037629196	7.28170236322451e-05	7.29774468351179e-05	8.23265291662271e-05	8.41485951548856e-05	8.91631826048024e-05	7.17050494171187e-05	4.9343070220498e-05	8.25124950101451e-05	0.000125168570994442	1	0.859149663629733	0.646921581679113	1	0.898873851489936	0.470237075072637	1	1.4450842806704	1.61279368925507	0.853372455309071	0.757845967544444	1.17620772714334	CC16-CCT7-TRg-1	CC16	CCT7-TRg-1	single	0.929142049998952	0.219231416734174	NA	NA	NA	NA	NA	NA	NA	NA	NA	NA	NA	NA	NA
CC16-SAH1-TRg-3	383.036621673553	357.793689352947	374.689993189496	405.708434920398	407.411892807843	413.928485904828	422.270801395177	369.118760605352	392.15060832032	8.20136388900521e-05	7.62422874710326e-05	7.74984860659424e-05	7.76626868495867e-05	8.20981936436984e-05	8.21932440833874e-05	8.81046108230549e-05	8.33763940508787e-05	8.27355410977767e-05	1	0.796935032957874	0.540694427629838	1	0.896770359098701	0.584033432020415	1	0.817794333960636	0.597039636743419	0.792025136061174	0.824899041710097	0.82473715320901	CC16-SAH1-TRg-3	CC16	SAH1-TRg-3	single	0.81388711032676	0.0189331981203273	NA	NA	NA	NA	NA	NA	NA	NA	NA	NA	NA	NA	NA
CC16-CHS2-TRg-1	433.924369604359	477.021742281044	441.058010329023	475.007910432007	433.109426378843	484.924285830881	417.174380124105	398.514316356014	389.079063026673	9.29094361756757e-05	0.000101648603335336	9.12256230191586e-05	9.09283303567389e-05	8.72765429371798e-05	9.62907882508577e-05	8.70412689789242e-05	9.00162501112759e-05	8.2087509559678e-05	1	0.93789597856369	0.561825918279027	1	0.814251136971769	0.584385623369722	1	0.893707349065962	0.599599905646309	0.816275100252623	0.817762093468216	0.832799543513656	CC16-CHS2-TRg-1	CC16	CHS2-TRg-1	single	0.822278912411499	0.00914141927145744	NA	NA	NA	NA	NA	NA	NA	NA	NA	NA	NA	NA	NA
CC16-DPM1-TRg-2	350.134246137184	517.361248295267	717.012991866659	414.247426555485	499.853010135033	787.307470490017	522.326399790573	545.827640152549	717.604067392331	7.49687679999668e-05	0.000110244552077579	0.00014830238962687	7.92972622645571e-05	0.000100726144582153	0.000156334626135247	0.000108980692068001	0.00012329132318982	0.000151399384700619	1	1.26063640857094	1.13191165525329	1	1.07756647793275	1.08795512828886	1	0.97764813936137	0.883251205018379	1.05601160909575	1.03181935729241	0.959772678161267	CC16-DPM1-TRg-2	CC16	DPM1-TRg-2	single	1.01586788151648	0.0500631615204823	NA	NA	NA	NA	NA	NA	NA	NA	NA	NA	NA	NA	NA
CC16-BBP1-TRg-1	460.900226576395	422.407465802366	589.024886785505	509.290973158526	481.916410149032	530.46744942691	468.003144517583	451.972610194527	462.598372958534	9.868535437062e-05	9.00108425496719e-05	0.000121830147083628	9.74909613882994e-05	9.71117128854947e-05	0.000105334235341954	9.76464268319134e-05	0.000102091387568548	9.75985396570205e-05	1	0.781907186074682	0.706393704980234	1	0.845020638581811	0.596237368722173	1	0.903508778982227	0.635472342518896	0.873507754743176	0.826804828709169	0.851652625069892	CC16-BBP1-TRg-1	CC16	BBP1-TRg-1	single	0.850655069507412	0.0233674380893514	NA	NA	NA	NA	NA	NA	NA	NA	NA	NA	NA	NA	NA
CC16-NRD1-TRg-4	457.092124616193	402.271425458777	536.707084855006	513.38726646453	526.408357084083	552.061139285939	481.876506660588	463.863355077655	481.905950360381	9.78699850786291e-05	8.57200520128668e-05	0.000111009066943756	9.82750938264889e-05	0.000106077353161445	0.000109622066408628	0.000100541031830361	0.000104777264139298	0.000101672032926536	1	0.750837554144445	0.649013434951256	1	0.915670583590389	0.615557341182557	1	0.900582165717047	0.642936170791908	0.844149949756298	0.84278960747954	0.855028844736296	CC16-NRD1-TRg-4	CC16	NRD1-TRg-4	single	0.847322800657378	0.00670820164329876	NA	NA	NA	NA	NA	NA	NA	NA	NA	NA	NA	NA	NA
CC16-RPB3-NRg-1	355.231333360822	253.367472709203	140.862852908134	362.744106366688	330.313464346237	162.595823329505	417.66923016952	279.985773036135	118.336631697204	7.60601275392299e-05	5.39900961502102e-05	2.91351731877956e-05	6.94382455834734e-05	6.65619714047193e-05	3.22864423419607e-05	8.71445168722736e-05	6.32430714250783e-05	2.49665435866395e-05	1	0.608513383047882	0.219182215012736	1	0.813181503418402	0.256587473751857	1	0.627151568772576	0.182149526003382	0.491446818579025	0.562324572965076	0.436322065005682	CC16-RPB3-NRg-1	CC16	RPB3-NRg-1	single	0.496697818849928	0.0631651625177841	NA	NA	NA	NA	NA	NA	NA	NA	NA	NA	NA	NA	NA
CC16-PHO85-NRg-6	310.552044075	330.105495902738	228.370099554223	415.612267053661	321.58090232763	187.307403623012	300.852131968394	229.498345693319	184.142066669624	6.64936503670431e-05	7.03422079911457e-05	4.72346134134147e-05	7.95585266876896e-05	6.48022594761641e-05	3.71933888796228e-05	6.27712356970567e-05	5.18389920717389e-05	3.8850108100125e-05	1	0.90687807718937	0.406466676613733	1	0.690976809208398	0.25798414532957	1	0.713666804841153	0.393496834841865	0.71330896187972	0.551653040026774	0.685070701250181	CC16-PHO85-NRg-6	CC16	PHO85-NRg-6	single	0.650010901052225	0.0863426398714556	NA	NA	NA	NA	NA	NA	NA	NA	NA	NA	NA	NA	NA
CC16-SNF6-TRg-6	746.600673538783	653.496021349787	483.536251810601	778.551645193947	715.787842259154	444.391614061345	687.119806441095	565.350433680705	440.993751506847	0.000159857921070703	0.000139253522360975	0.000100011551294272	0.000149034152146212	0.000144239502869185	8.82422680413272e-05	0.000143363980969765	0.000127701123774076	9.30404183431862e-05	1	0.746766988077876	0.357981645362482	1	0.821028949396429	0.326741921427939	1	0.769758145080983	0.412611465990112	0.65916656735081	0.638033247082118	0.705525846778654	CC16-SNF6-TRg-6	CC16	SNF6-TRg-6	single	0.66757522040386	0.034523062408688	NA	NA	NA	NA	NA	NA	NA	NA	NA	NA	NA	NA	NA
CC16-PRP38-NRg-2	424.789048987188	272.437087784266	232.9974294969	422.465786767021	297.150282575056	232.075822828002	417.071416222608	282.564723231339	208.869294130957	9.09534329011897e-05	5.80536420365121e-05	4.81917007965937e-05	8.08704608490304e-05	5.98792079239396e-05	4.60829959790222e-05	8.70197860953332e-05	6.38256036360131e-05	4.40670336905863e-05	1	0.547171486277101	0.303178161580304	1	0.628125151449178	0.314459547993316	1	0.633835479407705	0.321962652091477	0.584025012299048	0.605827325670007	0.61382893715441	CC16-PRP38-NRg-2	CC16	PRP38-NRg-2	single	0.601227091707822	0.0154253070820698	NA	NA	NA	NA	NA	NA	NA	NA	NA	NA	NA	NA	NA
CC16-OAR1-NRg-3	281.771607734154	255.606629576533	202.473100475378	371.629216871068	267.234787334949	198.703184324801	305.711077757581	283.433497263911	253.942248999546	6.03313458259177e-05	5.44672382761109e-05	4.18782434576082e-05	7.11390767600819e-05	5.38508907232737e-05	3.94562343146148e-05	6.37850295145601e-05	6.40218419576907e-05	5.35764803950074e-05	1	0.773936669832732	0.397182587551148	1	0.642162175750188	0.306070453649243	1	0.867379253426709	0.534029328972946	0.694114091312903	0.599115864105376	0.794603904663177	CC16-OAR1-NRg-3	CC16	OAR1-NRg-3	single	0.695944620027152	0.0977568750871894	NA	NA	NA	NA	NA	NA	NA	NA	NA	NA	NA	NA	NA
CC16-ROX3-NRg-1	372.559969905632	513.031846161757	799.657938723559	418.990137428495	567.310233592119	860.703288804496	383.051175570168	540.541688258526	766.424236374573	7.97704373624359e-05	0.000109321999411438	0.000165396142806371	8.02051351053596e-05	0.000114319552854744	0.000170908738849995	7.99216394726286e-05	0.000122097334546904	0.000161699414871505	1	1.17483986668327	1.18639186691325	1	1.20914503602887	1.17591543954234	1	1.32020515733594	1.28633401535508	1.06524676224656	1.06467892971551	1.0991879195954	CC16-ROX3-NRg-1	CC16	ROX3-NRg-1	single	1.07637120385249	0.0197618950613393	NA	NA	NA	NA	NA	NA	NA	NA	NA	NA	NA	NA	NA
CC16-YPP1-TRg-6	458.525430807419	504.339695645201	449.957589201045	473.872276617497	477.863507709648	424.541113709309	535.959895456128	435.422096024093	420.007075941726	9.81768765081549e-05	0.000107469788324029	9.30663550956551e-05	9.07109417946072e-05	9.62950063161446e-05	8.43005798604675e-05	0.000111825250171007	9.83529642249183e-05	8.86126706312523e-05	1	0.938404896196655	0.542410703765372	1	0.900542357501194	0.512843533464279	1	0.760058816513148	0.503808670232827	0.805406332290254	0.784893061893651	0.766511243496761	CC16-YPP1-TRg-6	CC16	YPP1-TRg-6	single	0.785603545893556	0.0194572755980643	NA	NA	NA	NA	NA	NA	NA	NA	NA	NA	NA	NA	NA
CC16-CBF2-NRg-8	379.129133954023	368.231354766044	600.162577706239	368.067172073298	452.092381519675	642.08220652268	382.334291109072	376.440892410835	552.170125114324	8.11769896803848e-05	7.84664504751117e-05	0.000124133795967549	7.04572127763377e-05	9.11018272614563e-05	0.00012749743329927	7.97720652509651e-05	8.50303141759497e-05	0.000116496297876566	1	0.828636668446207	0.874987504136718	1	1.09688648096006	0.998596365033448	1	0.921133493283435	0.928476633033154	0.944309870180773	1.00658054372711	0.970745823063946	CC16-CBF2-NRg-8	CC16	CBF2-NRg-8	single	0.973878745657276	0.0312533294060076	NA	NA	NA	NA	NA	NA	NA	NA	NA	NA	NA	NA	NA
CC16-SPT6-TRg-5	506.264991811188	477.568248602558	216.878894076219	517.033809470802	410.409295813355	193.663183321795	471.014109973237	447.318009466001	210.763911757772	0.00010839860178295	0.000101765058413526	4.48578458354036e-05	9.89731328693184e-05	8.2702204907775e-05	3.84554478340348e-05	9.82746491451673e-05	0.000101040008267603	4.44667582127521e-05	1	0.804800223668354	0.236787891608985	1	0.708858947755365	0.214414698471002	1	0.888487857920115	0.287676016888879	0.536626507581142	0.496205549156078	0.604522435777084	CC16-SPT6-TRg-5	CC16	SPT6-TRg-5	single	0.545784830838102	0.0547361228575442	NA	NA	NA	NA	NA	NA	NA	NA	NA	NA	NA	NA	NA
CC16-SEC10-NRg-1	312.418484753525	308.622035412232	403.291948258264	357.811905636315	389.626013783548	358.635832690886	295.636263422129	272.089394607873	308.761506332173	6.68932821076047e-05	6.57642955814777e-05	8.34143318495116e-05	6.84940996702207e-05	7.85141339585565e-05	7.12138534485601e-05	6.1682971798974e-05	6.14594407086934e-05	6.51421921949198e-05	1	0.842792670636472	0.713514703640372	1	0.972421915771296	0.573753467097474	1	0.861039233322344	0.671439319994555	0.882308566699964	0.825534899950206	0.865078804268373	CC16-SEC10-NRg-1	CC16	SEC10-NRg-1	single	0.857640756972848	0.0291085162749841	NA	NA	NA	NA	NA	NA	NA	NA	NA	NA	NA	NA	NA
CC16-NSL1-NRg-3	368.414768329994	356.309306403492	230.479835807871	411.335593826204	317.046026364844	265.600044299391	502.698404447951	358.880273616019	215.57028644682	7.88828902039801e-05	7.59259801830138e-05	4.76709777909748e-05	7.87398650454017e-05	6.38884296849495e-05	5.27398572773696e-05	0.000104885412723124	8.10637288146076e-05	4.54808023125951e-05	1	0.825126766165487	0.345792844640588	1	0.688315584152331	0.369622399398998	1	0.66789948920287	0.275691080698412	0.655990808797281	0.662909637324534	0.569668940144977	CC16-NSL1-NRg-3	CC16	NSL1-NRg-3	single	0.629523128755597	0.0519505579154277	NA	NA	NA	NA	NA	NA	NA	NA	NA	NA	NA	NA	NA
CC16-NRD1-NRg-8	511.483846526421	474.562946647572	682.982448116319	527.381700151571	464.035528790228	773.345350560109	454.726194848096	460.96204058379	520.079532884987	0.00010951603349004	0.000101124658366215	0.000141263729218028	0.000100953976559817	9.35085091346227e-05	0.000153562186038954	9.48762602002576e-05	0.000104121916412975	0.000109725856990055	1	0.791575682504241	0.738070280073552	1	0.785756092926964	0.839411381239142	1	0.948384006496653	0.73529415547017	0.888048295380144	0.927401659133768	0.900591848098035	CC16-NRD1-NRg-8	CC16	NRD1-NRg-8	single	0.905347267537316	0.020103042561112	NA	NA	NA	NA	NA	NA	NA	NA	NA	NA	NA	NA	NA
CC16-RPB3-TRg-1	394.109222461372	332.743514779501	286.212239796322	429.023911624043	362.3427746419	372.341100335908	457.360715226036	390.333282649164	309.116771240781	8.43844416572086e-05	7.09043436563103e-05	5.91983124207418e-05	8.21258490866234e-05	7.30162467102458e-05	7.39352907188487e-05	9.54259392020663e-05	8.81683215774696e-05	6.52171456281749e-05	1	0.720316797702165	0.401413248415941	1	0.754222852517348	0.49680494505583	1	0.798446380248581	0.434515260638356	0.691953456161535	0.761583660286646	0.724348025814357	CC16-RPB3-TRg-1	CC16	RPB3-TRg-1	single	0.725961714087513	0.0348431388369122	NA	NA	NA	NA	NA	NA	NA	NA	NA	NA	NA	NA	NA
CC16-NRD1-NRg-4	341.190458023745	373.866339035408	521.914127904665	345.373287962501	419.996550052557	635.109565511965	385.482194330892	407.711687368284	481.291735273315	7.30537745838284e-05	7.96672097488054e-05	0.000107949386170509	6.61130388243137e-05	8.46341471729279e-05	0.000126112884991978	8.04288589183244e-05	9.20937484982275e-05	0.000101542446444963	1	0.934867428904621	0.845516863314202	1	1.08597182458084	1.05265568221463	1	0.989504717968248	0.802685476966688	0.942833199143748	1.02217674122956	0.931015960198132	CC16-NRD1-NRg-4	CC16	NRD1-NRg-4	single	0.965341966857146	0.0495737376798108	NA	NA	NA	NA	NA	NA	NA	NA	NA	NA	NA	NA	NA
CC16-RVB1-TRg-2	379.248431206002	352.673477274748	168.727244402097	285.953105763783	420.883673726272	173.858984083686	410.108140248743	306.972145208173	209.569816588506	8.12025329344517e-05	7.5151221047014e-05	3.48984660303635e-05	5.47385378146173e-05	8.48129128212465e-05	3.45229536054829e-05	8.55669347077784e-05	6.93387420881719e-05	4.42148292144149e-05	1	0.793376893004112	0.245913017207575	1	1.31440390755206	0.348039671590029	1	0.700276593182066	0.328527453527429	0.547272179509579	0.693325913302259	0.62765398024175	CC16-RVB1-TRg-2	CC16	RVB1-TRg-2	single	0.622750691017863	0.0731502219586901	NA	NA	NA	NA	NA	NA	NA	NA	NA	NA	NA	NA	NA
CC16-TIF5-NRg-8	275.654243481799	333.702521627818	374.490201430966	365.346977330653	393.726515076676	310.553751543841	312.677463058814	330.159760335827	296.658003392244	5.90215303295312e-05	7.11086985065826e-05	7.74571624141343e-05	6.99364998350124e-05	7.93404322457256e-05	6.16662567831185e-05	6.52385296471308e-05	7.45763510702046e-05	6.25886073128186e-05	1	1.03282168218654	0.750923808059155	1	0.96238916310011	0.486583851636876	1	0.987862709653073	0.609959238613948	0.913587955773664	0.773627045454552	0.845713140200918	CC16-TIF5-NRg-8	CC16	TIF5-NRg-8	single	0.844309380476378	0.0699910137829263	NA	NA	NA	NA	NA	NA	NA	NA	NA	NA	NA	NA	NA
CC16-EOS1-NRg-1	459.419880513155	339.287331323737	228.19929438005	399.044118910614	306.302966771621	218.092669094857	399.277668001291	332.363945262078	268.730516469533	9.83683910292757e-05	7.22987660761847e-05	4.71992851616565e-05	7.63869709837431e-05	6.17235793151391e-05	4.33063792276247e-05	8.33072128912593e-05	7.5074231456102e-05	5.66964941985524e-05	1	0.630069417056545	0.274551999036469	1	0.685475391805606	0.312857509242552	1	0.778767673876655	0.432696408292895	0.563960646706189	0.610872001631144	0.721153367667374	CC16-EOS1-NRg-1	CC16	EOS1-NRg-1	single	0.631995338668235	0.080697177190297	NA	NA	NA	NA	NA	NA	NA	NA	NA	NA	NA	NA	NA
CC16-ERG25-NA-26	447.016881884829	454.277572273143	532.616504101411	430.154390718646	416.691901195373	588.882193149278	486.038826236226	449.374514872815	517.599312675162	9.57127309876511e-05	9.68020462281707e-05	0.00011016299733609	8.23422509071363e-05	8.39682223273577e-05	0.000116933575451021	0.000101409478204396	0.0001015045308643	0.000109202582623657	1	0.867017596905817	0.658583419013002	1	0.865072047425484	0.783665075038672	1	0.864980877128539	0.684642809572227	0.859606500300941	0.913380031575576	0.871466399259776	CC16-ERG25-NA-26	CC16	ERG25-NA-26	single	0.881484310378764	0.0282518508035668	NA	NA	NA	NA	NA	NA	NA	NA	NA	NA	NA	NA	NA
CC16-MSL5-NRg-4	374.543237596519	430.003301837947	605.348382841149	392.249860838545	474.946244607662	565.941115380984	348.329815498523	502.064249293505	770.344177497244	8.01950834433042e-05	9.1629439891774e-05	0.000125206394794028	7.50863809747384e-05	9.5707144166599e-05	0.000112378195309875	7.26772079224192e-05	0.000113406066435917	0.000162526440108684	1	0.979490821598108	0.893353871460091	1	1.08129262193239	0.825914096573767	1	1.34845878968958	1.42179007559066	0.963443695283171	0.946596219582793	1.13185365504391	CC16-MSL5-NRg-4	CC16	MSL5-NRg-4	single	1.01396452330329	0.102441909862548	NA	NA	NA	NA	NA	NA	NA	NA	NA	NA	NA	NA	NA
CC16-SEC24-TRg-2	546.029039250775	342.089167608089	250.050224499105	541.250146992331	363.070142671531	259.010558693497	527.222428771797	323.208870595717	156.819229265613	0.000116912655121423	7.28958096065631e-05	5.17187920450524e-05	0.000103608742276718	7.31628197543837e-05	5.14313916432511e-05	0.000110002223101035	7.30062869503935e-05	3.30855633334345e-05	1	0.534507892926468	0.253122998256268	1	0.599037607680226	0.273933957526478	1	0.573533017841482	0.191225921041759	0.526271102641006	0.559429586543181	0.444626378465685	CC16-SEC24-TRg-2	CC16	SEC24-TRg-2	single	0.510109022549958	0.059083447520209	NA	NA	NA	NA	NA	NA	NA	NA	NA	NA	NA	NA	NA
CC16-RPL30-NRg-5	348.731956452779	297.667830489642	138.588521564093	347.066760480245	300.933674201525	166.454761442125	401.96571975475	309.579996414502	172.975174429471	7.46685176497691e-05	6.34300631297117e-05	2.86647650125594e-05	6.6437211591044e-05	6.06416049571708e-05	3.30527066919483e-05	8.38680609367038e-05	6.99278024476301e-05	3.64941284018482e-05	1	0.728233572420357	0.219662343726987	1	0.774317982457822	0.274542529665364	1	0.720531387734724	0.276653445668388	0.505752390884439	0.579591084045392	0.576504904849409	CC16-RPL30-NRg-5	CC16	RPL30-NRg-5	single	0.553949459926413	0.0417683998219355	NA	NA	NA	NA	NA	NA	NA	NA	NA	NA	NA	NA	NA
CC16-SNU71-NRg-3	333.180233657423	363.041105183091	653.257304709073	334.940362040911	407.529548556801	630.734847867729	338.873756499121	377.444415614415	467.037069953711	7.13386705665218e-05	7.73604597532923e-05	0.000135115570329276	6.41159172733843e-05	8.21219026336218e-05	0.000125244202967491	7.07042502959162e-05	8.52569895850337e-05	9.85350114866525e-05	1	0.92962354091302	1.08374010147052	1	1.08655871059464	1.07796775795598	1	1.04203929904708	0.886042879630058	1.01941037145115	1.02958893810394	0.965591112378645	CC16-SNU71-NRg-3	CC16	SNU71-NRg-3	single	1.00486347397791	0.0343895273879128	NA	NA	NA	NA	NA	NA	NA	NA	NA	NA	NA	NA	NA
CC16-CDC33-NRg-1	364.422350752772	368.112487576484	390.00417411947	340.225859050491	408.551482435304	470.831641811152	329.580682621841	291.779710261505	383.612693244069	7.80280562926794e-05	7.84411210556529e-05	8.06659734794979e-05	6.51276928830779e-05	8.23278340924954e-05	9.34924301548646e-05	6.87652986691343e-05	6.59070811218522e-05	8.09342203585176e-05	1	0.861799198313479	0.591540313899816	1	1.07236109901913	0.792181603297336	1	0.82825176598298	0.748294483992496	0.825843038743789	0.933030790187091	0.895752487537473	CC16-CDC33-NRg-1	CC16	CDC33-NRg-1	single	0.884875438822784	0.0544154036686678	NA	NA	NA	NA	NA	NA	NA	NA	NA	NA	NA	NA	NA
CC16-RPN6-TRg-4	396.699178650262	426.530790087533	468.926022823511	417.928692382676	445.890635577128	569.25270654038	363.444445592371	422.033702927179	526.678487969891	8.4938988454036e-05	9.08894820697108e-05	9.69896648063577e-05	8.00019481190755e-05	8.98521039511935e-05	0.000113035773683283	7.58307970357398e-05	9.53287994907126e-05	0.000111118097899658	1	0.917317389602116	0.653375929004484	1	0.952769274279408	0.779703253604802	1	1.08637091303916	0.931641589816777	0.861422548569445	0.91913390914145	0.984319774703509	CC16-RPN6-TRg-4	CC16	RPN6-TRg-4	single	0.921625410804801	0.0614864841511181	NA	NA	NA	NA	NA	NA	NA	NA	NA	NA	NA	NA	NA
CC16-NAB2-TRg-4	285.233803600439	275.69990945011	322.571983017527	329.980776614054	302.767261676226	353.901122736355	359.640739032678	260.537816315181	335.637490747584	6.10726516579907e-05	5.87489169807511e-05	6.67187295778788e-05	6.31665292480026e-05	6.10110939736137e-05	7.02736882166214e-05	7.50371734060225e-05	5.88501749480978e-05	7.08124603673157e-05	1	0.824643368369767	0.625094601583885	1	0.819373383810557	0.613931236384513	1	0.677752172143763	0.599988474641542	0.839614987368013	0.833538413677993	0.812014671170372	CC16-NAB2-TRg-4	CC16	NAB2-TRg-4	single	0.828389357405459	0.0145027221212337	NA	NA	NA	NA	NA	NA	NA	NA	NA	NA	NA	NA	NA
CC16-NAB2-TRg-6	356.699178650262	378.089590037779	495.966397658157	399.651195969115	464.54930000712	511.155870805079	417.040534090201	462.508915304056	415.229755548034	7.63744142854648e-05	8.05671426614494e-05	0.000102582523303864	7.65031806343932e-05	9.36120399583359e-05	0.000101499560152036	8.7013342698707e-05	0.000104471323839497	8.7604756377434e-05	1	0.904322114679758	0.768546663862995	1	1.03803565900763	0.732147639766087	1	1.03755438754701	0.640105447769631	0.91070348492502	0.906114671750877	0.864401926380078	CC16-NAB2-TRg-6	CC16	NAB2-TRg-6	single	0.893740027685325	0.0255109279081436	NA	NA	NA	NA	NA	NA	NA	NA	NA	NA	NA	NA	NA
CC16-YTM1-NRg-1	415.598031595238	466.424216526705	580.127381038102	411.345080079912	500.439849807931	660.842204683837	416.338407553719	453.369346314035	525.396647788187	8.89855041477402e-05	9.93903756776454e-05	0.000119989843798992	7.87416809503414e-05	0.000100844399542192	0.00013122258187051	8.68668476414097e-05	0.000102406881749592	0.000110847656546811	1	0.957498603894182	0.771560488728857	1	1.08644352906767	0.919640088548615	1	1.01876662000174	0.811301248957992	0.916252815916356	0.980302622915123	0.936539159541621	CC16-YTM1-NRg-1	CC16	YTM1-NRg-1	single	0.944364866124366	0.0327341672688377	NA	NA	NA	NA	NA	NA	NA	NA	NA	NA	NA	NA	NA
CC16-OLE1-TRg-8	299.527020399188	247.552420337169	270.002616953486	304.571852480518	353.679330789236	313.56426844546	329.326741361368	274.282178294307	241.664693676697	6.41330345424994e-05	5.27509661493164e-05	5.58456175186809e-05	5.83026290962721e-05	7.12704628890239e-05	6.22640512305603e-05	6.87123151432738e-05	6.19547457872232e-05	5.098617411614e-05	1	0.705117853593588	0.498255457973941	1	1.037006539497	0.589336355901687	1	0.779183278267469	0.471766972089908	0.757380178024839	0.838726728117866	0.748011825954742	CC16-OLE1-TRg-8	CC16	OLE1-TRg-8	single	0.781372910699149	0.0498902473886628	NA	NA	NA	NA	NA	NA	NA	NA	NA	NA	NA	NA	NA
CC16-OLE1-TRg-1	237.190995263738	252.274615265315	198.689974609341	245.681838134764	320.065363248858	158.334762612297	184.863438994843	283.161056951262	301.048571089361	5.07859967763376e-05	5.37572190652275e-05	4.10957658560073e-05	4.70296154020921e-05	6.44968608784304e-05	3.14403290264734e-05	3.85707969725567e-05	6.39603032517588e-05	6.35149248715322e-05	1	0.907414878096962	0.463017978321252	1	1.16339503314362	0.368917836414136	1	1.43301761075931	1.04695222950639	0.753764076620572	0.702138999387167	1.0415311103439	CC16-OLE1-TRg-1	CC16	OLE1-TRg-1	single	0.832478062117213	0.182876105272097	NA	NA	NA	NA	NA	NA	NA	NA	NA	NA	NA	NA	NA
CC16-UTP7-TRg-4	431.142171967817	417.477503307119	512.79506723527	534.645504216891	473.96152160495	479.827441737205	490.23923612118	473.76290796973	434.681833112117	9.2313727725431e-05	8.89603164253466e-05	0.000106063257880277	0.00010234444935236	9.55087111282189e-05	9.52787145112821e-05	0.000102285871923755	0.000107013371080878	9.17087361459054e-05	1	0.826119955424611	0.657420785860957	1	0.791660079447069	0.513742616450562	1	0.904111554661378	0.570039232603637	0.855392308262305	0.775659233376237	0.81799388843091	CC16-UTP7-TRg-4	CC16	UTP7-TRg-4	single	0.816348476689817	0.0398919959709354	NA	NA	NA	NA	NA	NA	NA	NA	NA	NA	NA	NA	NA
CC16-ACT1-NRg-6	390.6637589042	274.705211405097	295.053338831072	367.800933724919	277.99312392546	301.330579255101	330.643830764941	314.789814885888	312.655156175345	8.36467184526959e-05	5.85369566903616e-05	6.10269489010486e-05	7.0406248133511e-05	5.60188195841733e-05	5.98348233907189e-05	6.89871190106914e-05	7.11045941043084e-05	6.59636705243809e-05	1	0.599921345506125	0.417462535537858	1	0.674967413567237	0.468982685793764	1	0.890695542761222	0.607920089062445	0.690238687618962	0.735281757064364	0.836818485449904	CC16-ACT1-NRg-6	CC16	ACT1-NRg-6	single	0.754112976711076	0.0750824240956364	NA	NA	NA	NA	NA	NA	NA	NA	NA	NA	NA	NA	NA
CC16-RPL18A-NRg-3	301.544998892215	292.349454695795	192.410990347504	285.165362630042	260.233434039374	167.515821323495	307.679512483584	263.036644897815	238.791086619871	6.45651127043523e-05	6.22967699827958e-05	3.97970608380748e-05	5.45877441829158e-05	5.24400373123272e-05	3.32633999802489e-05	6.4195733202554e-05	5.94146093220905e-05	5.03799033882499e-05	1	0.827143190281316	0.352693813856789	1	0.814944248970949	0.336267959279902	1	0.799809776346958	0.49895440006968	0.662306032941842	0.646383819028419	0.767375546712459	CC16-RPL18A-NRg-3	CC16	RPL18A-NRg-3	single	0.692021799560907	0.0657420689612922	NA	NA	NA	NA	NA	NA	NA	NA	NA	NA	NA	NA	NA
CC16-BRX1-NRg-1	497.077325306703	433.200543094645	625.886689196214	493.401370405825	534.24860144	591.214813932724	412.94547910231	451.819064636779	561.276475271152	0.000106431390502606	9.23107403010916e-05	0.000129454406958236	9.44492961515647e-05	0.000107657252793019	0.000117396760943048	8.61589307317532e-05	0.000102056704761024	0.000118417546477654	1	0.743525007876505	0.695972148301848	1	0.966951346063692	0.685916715536403	1	1.0236249598	0.873826976546583	0.865078058905886	0.880498276111155	0.959931619500553	CC16-BRX1-NRg-1	CC16	BRX1-NRg-1	single	0.901835984839198	0.0508996350644445	NA	NA	NA	NA	NA	NA	NA	NA	NA	NA	NA	NA	NA
CC16-NAF1-TRg-8	440.028867546848	455.180257733648	624.584421765241	497.263839340574	563.290591738463	800.157995917179	391.409788586113	450.849843496282	685.787187418289	9.42164968104341e-05	9.69943995491592e-05	0.000129185054276852	9.51886687884795e-05	0.000113509548676895	0.000158886338348833	8.16656206912145e-05	0.000101837777487861	0.000144686691350555	1	0.882536730142861	0.784567071499533	1	1.01159622154758	0.921118067783374	1	1.07762900334668	1.12641651218466	0.915253379322884	0.975385061881552	1.04260118616453	CC16-NAF1-TRg-8	CC16	NAF1-TRg-8	single	0.977746542456322	0.0637067376320831	NA	NA	NA	NA	NA	NA	NA	NA	NA	NA	NA	NA	NA
CC16-NAF1-TRg-6	422.707104480895	455.068382217833	724.476242677577	410.132823213652	575.599495855352	633.583252361978	429.145888987264	509.555316086488	715.675584618964	9.05076586977147e-05	9.6970559986049e-05	0.000149846040777127	7.85096248300291e-05	0.000115989934771581	0.000125809806963873	8.95390621625127e-05	0.000115098145526584	0.00015099251534388	1	0.918475668117455	0.947337434234993	1	1.25330697625429	0.884312149523887	1	1.11084997878866	1.07214264020892	0.976765113614605	0.978990921300009	1.02958555293109	CC16-NAF1-TRg-6	CC16	NAF1-TRg-6	single	0.995113862615234	0.029874096302436	NA	NA	NA	NA	NA	NA	NA	NA	NA	NA	NA	NA	NA
CC16-NAF1-TRg-4	357.496712836287	427.534324724191	587.250044127867	443.683609946239	466.867457999712	566.804291180242	393.889880706914	411.079638723256	523.059020240327	7.65451778026694e-05	9.11033253501599e-05	0.000121463049959412	8.49320800202483e-05	9.40791755209747e-05	0.000112549595011928	8.21830790387644e-05	9.28544999670929e-05	0.000110354466236879	1	1.02030373326252	0.907969170880744	1	0.939683924681765	0.731284172991928	1	0.976382919241671	0.853723421270059	0.97157509524086	0.898196193543422	0.949126277520343	CC16-NAF1-TRg-4	CC16	NAF1-TRg-4	single	0.939632522101542	0.0375993929145751	NA	NA	NA	NA	NA	NA	NA	NA	NA	NA	NA	NA	NA
CC16-CDC8-TRg-2	461.315382570666	571.524988103287	868.402237630857	621.590985702453	631.556152261314	1006.64643735545	581.222770342592	638.720727870409	814.240674557315	9.87742452282316e-05	0.000121786307966056	0.000179614774709587	0.000118987977365093	0.000127265846187935	0.000199888481099251	0.000121269114069313	0.000144273975692947	0.000171787678927406	1	1.05698257440587	1.04050242078023	1	0.907337461730317	0.927040448385536	1	1.02810488052542	0.900640550904508	1.016521471821	0.969120657813624	0.969638929992302	CC16-CDC8-TRg-2	CC16	CDC8-TRg-2	single	0.985093686542308	0.0272184940280565	NA	NA	NA	NA	NA	NA	NA	NA	NA	NA	NA	NA	NA
CC16-NSE4-TRg-1	390.781294860483	405.090512496728	336.229322171755	401.324461200288	319.826820996824	377.924260755754	409.410471727703	378.578583552478	321.977523721042	8.36718845880722e-05	8.6320771507786e-05	6.95435264162786e-05	7.68234852237971e-05	6.444879186438e-05	7.50439316623247e-05	8.54213697922629e-05	8.55131749730882e-05	6.79304942570003e-05	1	0.884400225940166	0.475578173930803	1	0.711673557525072	0.539058093980495	1	0.865099629625031	0.505601010303104	0.760118035280859	0.782499715228929	0.77743440763226	CC16-NSE4-TRg-1	CC16	NSE4-TRg-1	single	0.773350719380683	0.0117363657759342	NA	NA	NA	NA	NA	NA	NA	NA	NA	NA	NA	NA	NA
CC16-PAB1-NRg-2	432.252834445242	259.896805876688	118.284171718424	421.755901464189	277.289043069908	115.738968537107	487.945137531515	239.692425995188	93.4692169995028	9.25515365045349e-05	5.53814323061101e-05	2.44651429191111e-05	8.07345711429565e-05	5.58769391741009e-05	2.29821372890901e-05	0.000101807220161037	5.4141626743683e-05	1.97200414339856e-05	1	0.51297196767755	0.151254700792909	1	0.587128443793469	0.157088672571377	1	0.459570715756406	0.123151281051657	0.363416395554294	0.38540104914619	0.291310127010696	CC16-PAB1-NRg-2	CC16	PAB1-NRg-2	single	0.346709190570393	0.04922015269031	NA	NA	NA	NA	NA	NA	NA	NA	NA	NA	NA	NA	NA
CC16-PRP43-TRg-4	331.135126785032	353.217293818983	265.318345759367	377.424423568508	365.659579338917	247.572672772542	308.154463447353	299.098318863409	292.284631264575	7.09007838292408e-05	7.52671029603371e-05	5.48767527705824e-05	7.22484234835737e-05	7.36846210976927e-05	4.91601854293468e-05	6.42948292558086e-05	6.75602054271456e-05	6.16659176580595e-05	1	0.910054174966005	0.442875978873634	1	0.865184110121555	0.37549065698952	1	0.908059988909026	0.609787954599968	0.740187145555625	0.685147538410026	0.83923509749441	CC16-PRP43-TRg-4	CC16	PRP43-TRg-4	single	0.75485659382002	0.0780841757363948	NA	NA	NA	NA	NA	NA	NA	NA	NA	NA	NA	NA	NA
CC16-SEC2-NRg-3	387.14640350313	309.961041397195	391.228290254484	429.979827988683	362.301198909741	431.667425187621	382.519601498618	371.556496455334	302.451053646413	8.28936021724536e-05	6.60496244798593e-05	8.09191618457654e-05	8.23088352581976e-05	7.30078687208697e-05	8.57156423137575e-05	7.98107293018501e-05	8.39270288235106e-05	6.3810819231444e-05	1	0.68306561347271	0.558566801889262	1	0.752459741989818	0.574682041187187	1	0.908741151665183	0.508326476656474	0.790415344919244	0.806579860945297	0.78283623074234	CC16-SEC2-NRg-3	CC16	SEC2-NRg-3	single	0.793277145535627	0.0121277541564643	NA	NA	NA	NA	NA	NA	NA	NA	NA	NA	NA	NA	NA
CC16-SEC2-NRg-6	302.113625700613	372.879977552779	359.196207918315	324.814089040843	376.142272398266	430.53691781455	323.564216843252	332.510676905846	379.98703315538	6.46868638662212e-05	7.94570258971981e-05	7.42938504370958e-05	6.21774967199343e-05	7.57970046090395e-05	8.54911589268513e-05	6.75099943142005e-05	7.51073751395345e-05	8.0169282238036e-05	1	1.05300223137063	0.657175747356047	1	1.03413887646042	0.758755704174789	1	0.961422184459926	0.755004628232252	0.873687720652275	0.916903374834838	0.909834084131122	CC16-SEC2-NRg-6	CC16	SEC2-NRg-6	single	0.900141726539412	0.0231809089202927	NA	NA	NA	NA	NA	NA	NA	NA	NA	NA	NA	NA	NA
CC16-MPP10-NRg-5	270.272574233966	315.627259767649	429.361834925979	350.386443278425	313.501176990409	347.408481224138	321.245743561393	335.561665014115	495.976058012072	5.78692376939365e-05	6.7257039430791e-05	8.88064607704375e-05	6.70726814590678e-05	6.31741016657687e-05	6.8984452788929e-05	6.70262568984782e-05	7.57965310804094e-05	0.000104640530093613	1	0.996329678857712	0.878095108082559	1	0.799012292441629	0.5675701574495	1	0.977246197697168	0.992578021052262	0.959392559537983	0.807271342071882	0.995942669582926	CC16-MPP10-NRg-5	CC16	MPP10-NRg-5	single	0.920868857064264	0.100061352156602	NA	NA	NA	NA	NA	NA	NA	NA	NA	NA	NA	NA	NA
CC16-YDR355C-TRg-2	385.522788863875	408.456373086743	477.431205635059	419.194393698737	416.643363612358	609.972720415283	418.398122393762	410.730483755026	502.964613010449	8.25459629724766e-05	8.70380030250757e-05	9.874882251964e-05	8.02442348365642e-05	8.39584414447676e-05	0.000121121494172374	8.72965964513887e-05	9.27756329862648e-05	0.00010611496840128	1	0.903912021595098	0.684511650496745	1	0.887586284571583	0.832954688984519	1	0.918409231691331	0.772838995616159	0.874747185361638	0.934251925353322	0.913604014422851	CC16-YDR355C-TRg-2	CC16	YDR355C-TRg-2	single	0.907534375045937	0.0302131413791054	NA	NA	NA	NA	NA	NA	NA	NA	NA	NA	NA	NA	NA
CC16-YLR339C-TRg-9	338.571955567651	331.981326758192	280.482940849761	392.935744353324	269.468855133953	297.72635995689	340.289675764437	288.813547338233	255.070051517663	7.24931156214333e-05	7.07419289465016e-05	5.80133008040768e-05	7.52176761415101e-05	5.4301081142389e-05	5.91191382262626e-05	7.09996745009889e-05	6.52370854589271e-05	5.38144230364519e-05	1	0.836552525972437	0.457905192024822	1	0.612418948832722	0.433732715131235	1	0.79403165884918	0.481894556676522	0.744150343940189	0.703663787429094	0.756033140424789	CC16-YLR339C-TRg-9	CC16	YLR339C-TRg-9	single	0.734615757264691	0.0274557560559054	NA	NA	NA	NA	NA	NA	NA	NA	NA	NA	NA	NA	NA
CC16-SNM1-TRg-2	489.259170684106	487.205767450061	810.213308873902	547.407885344154	595.383302048126	761.711684773203	547.668205457135	547.422444763859	697.477204590843	0.000104757411374441	0.000103818718118391	0.000167579348179842	0.000104787486577199	0.000119976599816211	0.000151252104070284	0.000114268128278198	0.000123651557000447	0.000147153039421151	1	0.84957942573974	0.915335898970561	1	0.971286116637895	0.796537082709909	1	0.935134547179415	0.818754713331173	0.960188691450916	0.927220654629378	0.932877156405565	CC16-SNM1-TRg-2	CC16	SNM1-TRg-2	single	0.94009550082862	0.0176295557267891	NA	NA	NA	NA	NA	NA	NA	NA	NA	NA	NA	NA	NA
CC16-ALR1-NRg-4	491.897584632851	486.901952632534	526.640828477894	521.115873396245	518.465209813531	581.261131763401	521.064567211601	527.476839829118	498.271720553983	0.000105322333673227	0.000103753978193274	0.000108927026740501	9.97545414500985e-05	0.000104476717406156	0.00011542027114848	0.000108717417250214	0.000119146251949317	0.000105124866668778	1	0.844495552656901	0.591779522073548	1	0.888478447331799	0.638503690011947	1	0.947067393465932	0.614774749384462	0.824429568764274	0.85185613726579	0.844952864003174	CC16-ALR1-NRg-4	CC16	ALR1-NRg-4	single	0.840412856677746	0.0142657952750026	NA	NA	NA	NA	NA	NA	NA	NA	NA	NA	NA	NA	NA
CC16-ALR1-NRg-1	290.237154487904	255.328324475419	196.265025508449	370.722127268641	248.6325610681	177.452661405151	299.109506531924	229.333050155986	154.397671705856	6.21439409021677e-05	5.44079342186186e-05	4.05942048655298e-05	7.09654372454101e-05	5.01023276567066e-05	3.52365454632514e-05	6.2407645945212e-05	5.1801655183652e-05	3.25746655539716e-05	1	0.750544641044877	0.373774789058936	1	0.598923115081766	0.274006231119597	1	0.717307648550711	0.331857665998064	0.672942058755738	0.559496919825992	0.632605915195581	CC16-ALR1-NRg-1	CC16	ALR1-NRg-1	single	0.621681631259103	0.0575061289893598	NA	NA	NA	NA	NA	NA	NA	NA	NA	NA	NA	NA	NA
CC16-ALR1-NRg-3	305.706052129119	373.961463826885	400.047653996005	420.194393698737	414.125227539098	393.642166235309	329.867231463802	347.938191884857	379.95985829328	6.54560539310232e-05	7.9687479898652e-05	8.27433027367849e-05	8.04356597125711e-05	8.34510079932331e-05	7.81650158243306e-05	6.88250855976157e-05	7.85921358870141e-05	8.01635489129502e-05	1	1.04364634168931	0.723315528429042	1	0.880122276841767	0.536262946198223	1	0.986806400112253	0.740525239590277	0.902758655185025	0.797005261153466	0.905804205599353	CC16-ALR1-NRg-3	CC16	ALR1-NRg-3	single	0.868522707312615	0.0619546420631785	NA	NA	NA	NA	NA	NA	NA	NA	NA	NA	NA	NA	NA
CC16-RPL10-TRg-1	350.63785458054	319.736867935875	424.657394894691	365.923000630452	357.755410806035	488.444298869947	359.462636820042	381.505624593655	458.28935791473	7.50765977965929e-05	6.8132756182313e-05	8.78334244288226e-05	7.00467650237535e-05	7.20918400074484e-05	9.69897526873453e-05	7.5000013303834e-05	8.61743338013525e-05	9.66894279951145e-05	1	0.777972877932185	0.669422011356173	1	0.873088126464695	0.764102757107717	1	0.992924484850375	0.819647918892279	0.85644830862389	0.906237708413553	0.9377649802677	CC16-RPL10-TRg-1	CC16	RPL10-TRg-1	single	0.900150332435048	0.0409986875586838	NA	NA	NA	NA	NA	NA	NA	NA	NA	NA	NA	NA	NA
CC16-RPL28-TRg-2	359.197503206529	316.972912596237	274.311103758316	392.065686415609	355.507309708656	261.44846968958	350.341499285981	287.272073669924	225.435323785936	7.69093414344477e-05	6.7543784705642e-05	5.6736757422811e-05	7.50511254086642e-05	7.1638821716914e-05	5.19154844766219e-05	7.3096935302592e-05	6.48888980198026e-05	4.75621179726613e-05	1	0.752868942543587	0.422114407808902	1	0.809750602987849	0.381727721526749	1	0.767133336646562	0.413686841245603	0.710906281870671	0.685234149708079	0.706074147864161	CC16-RPL28-TRg-2	CC16	RPL28-TRg-2	single	0.700738193147637	0.0136425401592225	NA	NA	NA	NA	NA	NA	NA	NA	NA	NA	NA	NA	NA
CC16-UTP25-TRg-1	275.11680488415	200.961041397195	345.686888147606	247.975210301096	263.284154050573	349.364275967998	281.290700476822	292.069185359107	357.185413183501	5.89064570112658e-05	4.28228052775097e-05	7.1499668982986e-05	4.74686238846697e-05	5.30547925677666e-05	6.93728124216508e-05	5.86898445541871e-05	6.5972467638013e-05	7.53586193798049e-05	1	0.623196914097199	0.694521805472684	1	0.948152149780292	0.806485674707298	1	0.971402899719772	0.816356140915426	0.851036549958689	0.929242250616147	0.934854011192838	CC16-UTP25-TRg-1	CC16	UTP25-TRg-1	single	0.905044270589225	0.0468561455944893	NA	NA	NA	NA	NA	NA	NA	NA	NA	NA	NA	NA	NA
CC16-POB3-TRg-1	405.046846039875	406.970722848219	503.348373551072	459.43716729138	449.396615810555	439.381109697289	406.727902702071	410.173155670611	430.689961038527	8.67263438663586e-05	8.67214256903222e-05	0.000104109364068963	8.79477027817092e-05	9.05585993903205e-05	8.72473386701933e-05	8.48616656895202e-05	9.26497439474482e-05	9.08665349890177e-05	1	0.857212417105241	0.686884177335388	1	0.873504711468867	0.547446503387178	1	0.943479129058137	0.680772659009187	0.871795837622232	0.802835574480216	0.876298552811588	CC16-POB3-TRg-1	CC16	POB3-TRg-1	single	0.850309988304679	0.0411756431279634	NA	NA	NA	NA	NA	NA	NA	NA	NA	NA	NA	NA	NA
CC16-POB3-TRg-3	456.234684248287	411.688038251068	141.76398894614	454.058222851909	354.922652463942	252.143186999481	420.534017852436	350.297567724058	197.283221689633	9.76863947879778e-05	8.77266388277758e-05	2.9321558412793e-05	8.69180390093356e-05	7.15210065413163e-05	5.00677465280235e-05	8.77422399520131e-05	7.91250707325927e-05	4.16226157748858e-05	1	0.769857758256283	0.171750386836538	1	0.698045534575647	0.317879208717493	1	0.779300616966487	0.30159930938526	0.433640685764632	0.617190514360665	0.60923611537946	CC16-POB3-TRg-3	CC16	POB3-TRg-3	single	0.553355771834919	0.103752563777481	NA	NA	NA	NA	NA	NA	NA	NA	NA	NA	NA	NA	NA
CC16-POB3-TRg-2	458.290015487	422.083865653103	501.59217043485	477.503767057104	491.73046536674	497.200071882031	420.146230558059	403.871814346837	530.956983009368	9.81264707088511e-05	8.99418865665454e-05	0.000103746122228494	9.14060994017292e-05	9.90893581627113e-05	9.87283752098996e-05	8.76613301459353e-05	9.12263995571536e-05	0.000112020770481735	1	0.785758153824306	0.604965280336785	1	0.919627381407205	0.59604741810355	1	0.899315553786349	0.812456633958751	0.825796203793687	0.833125293902454	0.927518375371136	CC16-POB3-TRg-2	CC16	POB3-TRg-2	single	0.862146624355759	0.0567320743809702	NA	NA	NA	NA	NA	NA	NA	NA	NA	NA	NA	NA	NA
CC16-MED11-TRg-1	392.765614903145	472.052631552014	315.793500779209	416.51135606007	446.024616649308	412.328466680564	398.486993917129	366.087981745849	353.03618637111	8.40967559925613e-05	0.000100589735110569	6.53167115874254e-05	7.97306346892606e-05	8.98791026819684e-05	8.18755303354424e-05	8.3142242847764e-05	8.26918029668152e-05	7.44832196783204e-05	1	1.02538628363597	0.444416142343773	1	0.956298691578192	0.566686546905696	1	0.85948905637033	0.569569067935288	0.750317146490411	0.820421684976878	0.813897699742801	CC16-MED11-TRg-1	CC16	MED11-TRg-1	single	0.794878843736696	0.03872917817274	NA	NA	NA	NA	NA	NA	NA	NA	NA	NA	NA	NA	NA
CC16-ISA1-TRg-15	202.119984067688	96.1694641926962	23.8757797442515	239.237779587258	92.6524221150816	30.9263231800374	193.78348350236	81.7464723206809	46.8287948339788	4.32767898624534e-05	2.04927592439504e-05	4.93831385266697e-06	4.57960622936545e-05	1.8670531289447e-05	6.14099999467779e-06	4.04319179576272e-05	1.84648595950544e-05	9.8798920550986e-06	1	0.405936854059833	0.0652932679950612	1	0.345850648124787	0.0739988477668338	1	0.394658346842484	0.155359403918468	0.0850538668705964	0.111727011755428	0.351829189570754	CC16-ISA1-TRg-15	CC16	ISA1-TRg-15	single	0.182870022732259	0.146929453169133	NA	NA	NA	NA	NA	NA	NA	NA	NA	NA	NA	NA	NA
CC16-RRP1-NRg-1	316.858298887542	292.394327314255	303.542471184458	310.419268848602	255.550238736391	329.888480722636	329.41390503076	292.732012863638	225.229783615048	6.78439100437413e-05	6.23063318928518e-05	6.27827868400353e-05	5.94219700494932e-05	5.14963194640196e-05	6.55055289491907e-05	6.87305013904506e-05	6.61221868425176e-05	4.75187533140455e-05	1	0.787289387088578	0.529510378403767	1	0.735172408145334	0.608337949516211	1	0.831375692076149	0.439567136812395	0.784617197063189	0.822472056668672	0.731000233132835	CC16-RRP1-NRg-1	CC16	RRP1-NRg-1	single	0.779363162288232	0.0459616936840359	NA	NA	NA	NA	NA	NA	NA	NA	NA	NA	NA	NA	NA
CC16-MES1-NRg-1	462.632570693452	363.872063420085	516.678088980572	434.962466578224	485.967239756894	563.509542108513	409.745752358946	422.239765701808	415.66801075191	9.90562741125205e-05	7.75375287141671e-05	0.000106866397307781	8.32626362323876e-05	9.79280017553946e-05	0.000111895360950085	8.5491324355625e-05	9.53753448656173e-05	8.76972190197513e-05	1	0.671031718603137	0.617310887962554	1	0.997738636893232	0.741610588916635	1	0.964081396455868	0.652188995688941	0.820088113069945	0.907094457747132	0.864630993591743	CC16-MES1-NRg-1	CC16	MES1-NRg-1	single	0.86393785480294	0.0435073135754987	NA	NA	NA	NA	NA	NA	NA	NA	NA	NA	NA	NA	NA
CC16-SEC13-NRg-5	228.943765985228	189.070304735302	60.959634455432	235.026882939421	193.226472188518	58.585277173571	240.189462024407	179.721327006312	54.5889196582234	4.90201466053122e-05	4.02890071983488e-05	1.26085016074608e-05	4.49899919249645e-05	3.89373619446689e-05	1.16332027159092e-05	5.01142844959703e-05	4.05953795338136e-05	1.1517115388935e-05	1	0.704571452072608	0.14717485926561	1	0.734193717403914	0.142691261883851	1	0.70002684996274	0.146114014717631	0.379013135183404	0.372540210529757	0.376277999088695	CC16-SEC13-NRg-5	CC16	SEC13-NRg-5	single	0.375943781600619	0.00324937907760087	NA	NA	NA	NA	NA	NA	NA	NA	NA	NA	NA	NA	NA
CC16-MCM2-NRg-2	429.657594369264	456.872063420085	659.361844216057	487.348874581394	500.277082603054	596.995870972246	438.244718849008	494.123929164132	614.768610340913	9.19958583516358e-05	9.73549065657131e-05	0.000136378194307818	9.32906978888409e-05	0.00010081160007379	0.000118544697962339	9.14374857837185e-05	0.000111612510186132	0.000129703263356759	1	0.907199184103654	0.848245211967574	1	0.916710531750179	0.701225644607701	1	1.05484397268737	0.901854168854946	0.941553223039925	0.883297637034182	0.972004724709031	CC16-MCM2-NRg-2	CC16	MCM2-NRg-2	single	0.932285194927713	0.0450739293800187	NA	NA	NA	NA	NA	NA	NA	NA	NA	NA	NA	NA	NA
CC16-ALA1-TRg-4	287.897241224996	271.706556293736	230.164613670549	345.146515561894	275.183957727087	194.743189506993	348.248152152065	255.842448349357	162.218366680439	6.16429318849627e-05	5.78979730195196e-05	4.76057792565571e-05	6.60696289456458e-05	5.54527402070056e-05	3.86699032653818e-05	7.2660169289072e-05	5.77895871603344e-05	3.42246679172326e-05	1	0.805180327455439	0.441897097181435	1	0.712001975936268	0.322987128736077	1	0.687310237203195	0.299469451697891	0.730211155063843	0.623637684066394	0.597507301663077	CC16-ALA1-TRg-4	CC16	ALA1-TRg-4	single	0.650452046931105	0.0702981914328764	NA	NA	NA	NA	NA	NA	NA	NA	NA	NA	NA	NA	NA
CC16-MTG2-TRg-5	364.679267157611	346.613198820588	318.695678024563	447.736642802988	312.745437394386	312.751627267578	388.289675764437	316.934552434689	353.383821278636	7.80830657827886e-05	7.38598357995768e-05	6.59169794005458e-05	8.57079313323032e-05	6.30218114238937e-05	6.21026861229141e-05	8.10146253465932e-05	7.1589046541002e-05	7.4556563341618e-05	1	0.810894889940352	0.483042338275636	1	0.623777813558157	0.399855772377793	1	0.763629638882303	0.585102755211779	0.758365593050415	0.679829783224356	0.813272653689098	CC16-MTG2-TRg-5	CC16	MTG2-TRg-5	single	0.75048934332129	0.067069191152228	NA	NA	NA	NA	NA	NA	NA	NA	NA	NA	NA	NA	NA
CC16-TIF35-NRg-3	287.975834843825	299.016940355318	478.595800725453	249.786006597519	302.69242535834	420.284294857927	272.418704616997	296.873459702038	429.427167792513	6.16597599069035e-05	6.37175450648874e-05	9.89896999330374e-05	4.78152553411864e-05	6.09960135927366e-05	8.34553088467909e-05	5.68387486700505e-05	6.70576551535101e-05	9.06001121395133e-05	1	0.885870598559275	0.918613736330349	1	1.08216884852546	0.96316676231076	1	1.01953814935084	1.01343037496384	0.964471273673569	0.994349289985466	1.00560671008468	CC16-TIF35-NRg-3	CC16	TIF35-NRg-3	single	0.988142424581239	0.0212585257201155	NA	NA	NA	NA	NA	NA	NA	NA	NA	NA	NA	NA	NA
CC16-NSE1-TRg-3	326.397155373032	340.34146296353	439.294555921673	290.10663802107	430.747095659603	493.107444579052	323.713144777458	303.980836970532	458.602657817389	6.98863161400747e-05	7.25233910763036e-05	9.0860881367927e-05	5.55336272119591e-05	8.68005060608334e-05	9.7915707499629e-05	6.75410673546297e-05	6.86630666119643e-05	9.67555276936037e-05	1	0.889608731519456	0.743925685069321	1	1.32594732498838	0.972994361492943	1	0.878526573264461	0.910788537562544	0.899358154689303	1.01291261449003	0.961185754866329	CC16-NSE1-TRg-3	CC16	NSE1-TRg-3	single	0.957818841348553	0.0568520528665028	NA	NA	NA	NA	NA	NA	NA	NA	NA	NA	NA	NA	NA
CC16-NSE1-TRg-4	361.67046067913	357.751006482506	455.356140800835	401.670043037263	396.290701335125	453.2842697828	333.747801783716	415.81201822962	432.549745735146	7.7438837126693e-05	7.62331921745668e-05	9.41829570426972e-05	7.68896381840903e-05	7.98571453405099e-05	9.00080711864414e-05	6.96347464519251e-05	9.39234479064332e-05	9.12589104945899e-05	1	0.843914337991536	0.695918298340807	1	0.881061083794369	0.645992737812201	1	1.16559494271804	0.833218628329651	0.874663091526487	0.854837464954654	0.955023802260637	CC16-NSE1-TRg-4	CC16	NSE1-TRg-4	single	0.894841452913926	0.053053748660284	NA	NA	NA	NA	NA	NA	NA	NA	NA	NA	NA	NA	NA
CC16-MOB2-NRg-6	219.735135636317	159.26804602126	137.433241599368	295.120330369312	165.348602390506	119.890547326106	201.885405096365	180.106196899648	123.025239294815	4.70484466649571e-05	3.39384413729111e-05	2.84258142802852e-05	5.6493372648058e-05	3.33196497633251e-05	2.38065109196937e-05	4.21223418434377e-05	4.06823137872566e-05	2.59557413039275e-05	1	0.618386053650286	0.345710349829276	1	0.500337414227093	0.232547805163365	1	0.834627639994904	0.391769496656999	0.634033584238943	0.494958540750535	0.695585119403684	CC16-MOB2-NRg-6	CC16	MOB2-NRg-6	single	0.608192414797721	0.102779280713987	NA	NA	NA	NA	NA	NA	NA	NA	NA	NA	NA	NA	NA
CC16-VRG4-NRg-3	407.849835816916	211.767334777155	122.81729990698	432.890586653327	256.664053791948	159.046338726616	444.635939446441	221.699356155757	156.14350431158	8.7326504212339e-05	4.51255192461691e-05	2.5402746212878e-05	8.28660268746631e-05	5.17207660394108e-05	3.15816257751624e-05	9.27709807863584e-05	5.00773595179884e-05	3.29429995619675e-05	1	0.442985202843993	0.166448295077735	1	0.52947869162553	0.210315831034773	1	0.466475564890825	0.225767114530541	0.381981103452584	0.468081252223186	0.480461765173807	CC16-VRG4-NRg-3	CC16	VRG4-NRg-3	single	0.443508040283192	0.0536422617163781	NA	NA	NA	NA	NA	NA	NA	NA	NA	NA	NA	NA	NA
CC16-PRP9-TRg-3	417.468166569083	459.748316705227	481.344236591911	404.902381750828	536.811434402874	526.206380351327	428.172996245818	446.936546529656	510.820610773542	8.93859268899585e-05	9.79678076210725e-05	9.95581688608749e-05	7.75083882215468e-05	0.000108173693183142	0.000104488120366755	8.93360731420206e-05	0.000100953843576205	0.000107772418911369	1	0.939566067619569	0.63731260627449	1	1.18394903077951	0.743930233165813	1	0.976552566299408	0.766991342459838	0.855518719437635	0.921046367837967	0.915905256587699	CC16-PRP9-TRg-3	CC16	PRP9-TRg-3	single	0.897490114621101	0.0364390760922511	NA	NA	NA	NA	NA	NA	NA	NA	NA	NA	NA	NA	NA
CC16-HYM1-TRg-5	438.72596362177	266.41637999358	326.212239796322	479.476096206833	336.316585503692	291.094781669394	454.519259927823	325.820245005625	250.228374040105	9.39375263779128e-05	5.67706889050951e-05	6.74716570495906e-05	9.17836522646608e-05	6.77716695307477e-05	5.78023143027996e-05	9.48330843032831e-05	7.35961431296292e-05	5.27929307897806e-05	1	0.518081550729552	0.410985985812722	1	0.626387242807711	0.347531271902315	1	0.67064826566681	0.353936691449997	0.674260433871143	0.636638666392702	0.647484518224036	CC16-HYM1-TRg-5	CC16	HYM1-TRg-5	single	0.65279453949596	0.0193648287232725	NA	NA	NA	NA	NA	NA	NA	NA	NA	NA	NA	NA	NA
CC16-POP1-TRg-5	418.62305527105	522.109375369516	543.24279283674	460.898587249345	413.161085119313	657.099027714407	460.036076074759	415.941715088436	597.913580361463	8.96332051385696e-05	0.000111256330876692	0.000112360871056916	8.82274549159568e-05	8.32567221795961e-05	0.000130479304061003	9.59841393561125e-05	9.39527437796368e-05	0.000126147206076771	1	1.06406679127602	0.717283643861462	1	0.800526314161083	0.81611597329434	1	0.84588167885751	0.835579643285494	0.901631034586573	0.920083702439946	0.931576584769952	CC16-POP1-TRg-5	CC16	POP1-TRg-5	single	0.917763773932157	0.0151069700852706	NA	NA	NA	NA	NA	NA	NA	NA	NA	NA	NA	NA	NA
CC16-POP1-TRg-9	476.106752221755	429.300047382158	532.588549434325	566.854915207038	575.816213825546	643.867446919398	462.998327336239	516.19735310931	565.100045529647	0.000101941289789019	9.14795833404176e-05	0.000110157215371221	0.000108510131857404	0.000116033605941218	0.000127851926175869	9.66021977056134e-05	0.000116598446121458	0.000119224239486794	1	0.769284773132669	0.618311866866336	1	0.907138402415015	0.650206013760144	1	1.04305061144819	0.784670352902747	0.83095819449412	0.859067220211943	0.927972711630424	CC16-POP1-TRg-9	CC16	POP1-TRg-9	single	0.872666042112162	0.0499164311785506	NA	NA	NA	NA	NA	NA	NA	NA	NA	NA	NA	NA	NA
CC16-RPL17A-TRg-1	306.058122757973	329.144644136522	330.454488804194	250.900072907034	356.439020675322	440.336912799525	328.833599169928	243.072708562686	385.32656820351	6.5531437306358e-05	7.01374600071625e-05	6.83490967506785e-05	4.80285153463488e-05	7.18265722188302e-05	8.74371312559971e-05	6.86094235847913e-05	5.49051635817697e-05	8.12958119744293e-05	1	0.91751552832731	0.596798665005	1	1.26866229882194	1.00464062566425	1	0.691558693516115	0.753345316112047	0.833341606915439	1.01949092109581	0.884154456774971	CC16-RPL17A-TRg-1	CC16	RPL17A-TRg-1	single	0.912328994928739	0.0962197757354939	NA	NA	NA	NA	NA	NA	NA	NA	NA	NA	NA	NA	NA
CC16-SLD2-TRg-1	428.944990040931	489.334816119904	625.171892831909	479.992446272289	533.585986719944	649.576935534307	469.428321384578	449.560252152091	634.168687472368	9.18432795360645e-05	0.000104272397279193	0.000129306563041702	9.18824945119168e-05	0.000107523728287331	0.00012898565194565	9.79437825875227e-05	0.000101546485124662	0.000133796272126233	1	0.973273856448048	0.805597188849865	1	0.992731019476658	0.774680499010663	1	0.895957994862198	0.868514014434834	0.930884384806407	0.920246394147765	0.947932693815374	CC16-SLD2-TRg-1	CC16	SLD2-TRg-1	single	0.933021157589848	0.0139662860405765	NA	NA	NA	NA	NA	NA	NA	NA	NA	NA	NA	NA	NA
CC16-CDC48-NRg-7	380.649840242559	374.031923761328	137.702394776901	367.747900868171	387.912569455631	204.597923366478	379.903955489937	361.120405960553	127.465871857276	8.15025947253041e-05	7.9702494212031e-05	2.84814842051771e-05	7.03960963254837e-05	7.81688551713773e-05	4.06267450220415e-05	7.9264988339216e-05	8.15697289885834e-05	2.68926214975992e-05	1	0.83832720470547	0.199956689897869	1	0.94198769456941	0.318476542251582	1	0.889297856132895	0.2157056045606	0.487276473936537	0.640512232026053	0.515273490360483	CC16-CDC48-NRg-7	CC16	CDC48-NRg-7	single	0.547687398774358	0.0815983791708785	NA	NA	NA	NA	NA	NA	NA	NA	NA	NA	NA	NA	NA
CC16-FHL1-NRg-2	243.308874627875	291.057933507	267.58853085417	286.680352477075	339.02025179294	287.873726134379	285.69083710514	330.045336660174	308.960356218608	5.20959225655506e-05	6.20215596236385e-05	5.5346303362097e-05	5.48777509265356e-05	6.83164894598687e-05	5.71627134712287e-05	5.96079102218235e-05	7.45505050973412e-05	6.51841453440476e-05	1	1.02059170023991	0.607896499657143	1	1.05606169917541	0.574818225761886	1	1.08080244877276	0.695260840927962	0.847135246067468	0.832370390913733	0.893141134316248	CC16-FHL1-NRg-2	CC16	FHL1-NRg-2	single	0.857548923765816	0.0316954937779391	NA	NA	NA	NA	NA	NA	NA	NA	NA	NA	NA	NA	NA
CC16-BET3-NRg-7	201.957341239015	260.436242924887	270.251573423619	272.951870984626	268.712286405321	307.160041624711	269.674353731445	258.327765350618	217.041439013607	4.32419656982246e-05	5.54963809922529e-05	5.58971100855556e-05	5.22497780590807e-05	5.41486238207338e-05	6.09923721937998e-05	5.62661541029277e-05	5.83509695438757e-05	4.57911846021237e-05	1	1.10020171500976	0.739654125742571	1	0.879150097160029	0.644176789555881	1	0.896190779335898	0.517421341200744	0.913692000680871	0.853799442723441	0.78728236884674	CC16-BET3-NRg-7	CC16	BET3-NRg-7	single	0.851591270750351	0.0632337391959955	NA	NA	NA	NA	NA	NA	NA	NA	NA	NA	NA	NA	NA
CC16-MAK21-TRg-1	381.206137981083	366.511004755797	387.114942290388	447.594368610884	397.193516572432	414.486383193175	437.39434751991	353.778064906304	360.089568311667	8.16217060563391e-05	7.80998609461871e-05	8.00683832136321e-05	8.56806965127207e-05	8.00390730198078e-05	8.23040250263667e-05	9.12600602199388e-05	7.9911244006701e-05	7.5971335109075e-05	1	0.820271599313047	0.561306598623981	1	0.792463223659963	0.530093018152152	1	0.756705283883976	0.529271730018047	0.805821151668099	0.78545532879409	0.781471162836622	CC16-MAK21-TRg-1	CC16	MAK21-TRg-1	single	0.790915881099604	0.0130611528064789	NA	NA	NA	NA	NA	NA	NA	NA	NA	NA	NA	NA	NA
CC16-BRN1-TRg-4	344.572836215499	249.008603792933	210.164613670549	378.039912816079	299.935332466742	174.78529472616	244.260159915211	342.285585251297	209.10438652253	7.37779903060643e-05	5.30612644048438e-05	4.34691069421327e-05	7.23662434364735e-05	6.04404275872617e-05	3.47068899116964e-05	5.09636144810476e-05	7.73153274221142e-05	4.41166332470119e-05	1	0.616543688368272	0.337130972768564	1	0.708519086814061	0.26466326588022	1	1.31100697911849	0.550366295888254	0.626011489046752	0.561484429794883	0.835292431941292	CC16-BRN1-TRg-4	CC16	BRN1-TRg-4	single	0.674262783594309	0.143139254151293	NA	NA	NA	NA	NA	NA	NA	NA	NA	NA	NA	NA	NA
CC16-FBA1-NRg-3	517.847193873372	498.479693055137	534.443100553905	560.236580083355	514.903315579928	529.696913468195	500.563875272457	474.994581045083	520.853508136453	0.000110878517497874	0.00010622107987738	0.000110540798884823	0.00010724321787698	0.000103758954651334	0.00010518123101322	0.000104440054290393	0.000107291580889299	0.000109889149510499	1	0.821251894165198	0.570453100826388	1	0.820759287674349	0.541230684541636	1	0.88776533226491	0.668955784133636	0.810926035515994	0.794567584567773	0.866248431721203	CC16-FBA1-NRg-3	CC16	FBA1-NRg-3	single	0.823914017268323	0.0375639683028495	NA	NA	NA	NA	NA	NA	NA	NA	NA	NA	NA	NA	NA
CC16-CDC42-TRg-6	64.5226392881588	74.3443079399492	39.5331281885561	60.9332747950092	95.8721516460678	33.4210563708523	62.5875140377408	80.0189126333306	43.2694273964395	1.3815223243385e-05	1.58420348554588e-05	8.17677984400951e-06	1.16641445723284e-05	1.93193439117136e-05	6.63637593776454e-06	1.3058559929928e-05	1.80746391223732e-05	9.12894029150966e-06	1	0.983028569584236	0.338664094203739	1	1.40507509059304	0.313972841846947	1	1.1961178580743	0.44446213695497	0.66281382625971	0.666431568646443	0.762034377536918	CC16-CDC42-TRg-6	CC16	CDC42-TRg-6	single	0.697093257481024	0.0562697416075437	NA	NA	NA	NA	NA	NA	NA	NA	NA	NA	NA	NA	NA
CC16-CDC42-TRg-7	401.851253704758	326.973412625497	212.440492890496	396.488839929705	321.229069183006	257.202138485502	388.913213091617	263.28359115633	194.420561709101	8.60421216771928e-05	6.96747921011715e-05	4.39398352701392e-05	7.58978270216595e-05	6.4731361041073e-05	5.1072295981506e-05	8.11447231733036e-05	5.94703894415448e-05	4.10186546501468e-05	1	0.694188880881909	0.292207978829955	1	0.723511521503011	0.371338550623501	1	0.633344678003561	0.321388859919847	0.590648054888138	0.668130287190731	0.613216809833466	CC16-CDC42-TRg-7	CC16	CDC42-TRg-7	single	0.623998383970778	0.0398504182701639	NA	NA	NA	NA	NA	NA	NA	NA	NA	NA	NA	NA	NA
CC16-COG4-NRg-1	158.842618930204	175.448114123929	96.7795141555889	246.344668486859	152.63609679186	77.9579156767727	167.785550522237	117.298864339493	65.1506644543472	3.40104847739456e-05	3.73862534509148e-05	2.00172568405434e-05	4.71564976200555e-05	3.07579333167546e-05	1.54800024874982e-05	3.50075841892262e-05	2.64954193031291e-05	1.37454216878511e-05	1	0.942349937539076	0.33677240330484	1	0.553319102711647	0.181152145497	1	0.654045980403284	0.249635080758517	0.657869721539542	0.425115584698748	0.537279978241066	CC16-COG4-NRg-1	CC16	COG4-NRg-1	single	0.540088428159785	0.116402481061768	NA	NA	NA	NA	NA	NA	NA	NA	NA	NA	NA	NA	NA
CC16-ATP3-NRg-3	363.027106251152	427.506547660189	523.426552717263	387.689176259198	470.72692964298	618.953782469831	461.231003231886	381.457927195788	551.702317689764	7.7729314417244e-05	9.10974063332467e-05	0.000108262206463005	7.42133524946303e-05	9.48569035547531e-05	0.000122904852048708	9.62334547049188e-05	8.61635599327114e-05	0.000116397600336439	1	1.00469503839387	0.796960494234281	1	1.08429373361356	0.913904836012859	1	0.773743801864859	0.769002302271794	0.929951357490403	0.978211639041692	0.899055557564926	CC16-ATP3-NRg-3	CC16	ATP3-NRg-3	single	0.93573951803234	0.0398942152515064	NA	NA	NA	NA	NA	NA	NA	NA	NA	NA	NA	NA	NA
CC16-ATP3-NRg-2	346.983760674457	368.4907193948	544.091659121253	427.328667294823	427.270949884807	659.347454776271	376.406355283056	420.147777863066	495.447680437173	7.42942038396535e-05	7.85217185057502e-05	0.000112536445139806	8.18013371511011e-05	8.61000226090958e-05	0.000130925771314629	7.85352322111016e-05	9.49028075117677e-05	0.000104529053524061	1	0.906041197473338	0.866728377702911	1	0.89290019446239	0.883240014297765	1	1.04427325216186	0.846217837839909	0.948143337223202	0.952889085436087	0.951487124453421	CC16-ATP3-NRg-2	CC16	ATP3-NRg-2	single	0.95083984903757	0.00243818695407027	NA	NA	NA	NA	NA	NA	NA	NA	NA	NA	NA	NA	NA
CC16-SMP3-TRg-5	419.523497807796	436.324289809502	665.041969160938	422.490200148128	523.919531306487	678.848504794757	388.169221371966	440.519136175028	628.739997836857	8.98260028108319e-05	9.29763797522835e-05	0.000137553035087916	8.08751341774816e-05	0.000105575826072419	0.000134798069594725	8.09894931628488e-05	9.95042815608903e-05	0.000132650932644625	1	0.887326884535196	0.876219390886883	1	1.10741277433983	0.91977723527827	1	1.06172663705557	1.04133704056107	0.949938338248673	0.981799314321501	1.01710998101043	CC16-SMP3-TRg-5	CC16	SMP3-TRg-5	single	0.982949211193534	0.0336005817649107	NA	NA	NA	NA	NA	NA	NA	NA	NA	NA	NA	NA	NA
CC16-CFT2-NRg-2	485.189920783752	545.308383944542	380.579740977213	502.576470168106	488.305039603142	390.637953623798	513.774585066582	438.529473292588	396.567881021222	0.00010388612655989	0.000116199809572526	7.8716683896562e-05	9.62056384859102e-05	9.83990953780053e-05	7.75684732116217e-05	0.000107196400315887	9.90548573261463e-05	8.36674928513414e-05	1	0.958872680394198	0.433564777680232	1	0.867662113731593	0.444937197371776	1	0.798537288803701	0.496233687218883	0.737560069645288	0.738008391499993	0.765558545362013	CC16-CFT2-NRg-2	CC16	CFT2-NRg-2	single	0.747042335502431	0.0160370748203781	NA	NA	NA	NA	NA	NA	NA	NA	NA	NA	NA	NA	NA
CC16-FAS2-TRg-5	404.882613619434	488.52018617756	867.098403743823	484.190599197254	505.957985881191	814.598006950235	431.695995857279	479.205928625081	730.848697285256	8.66911793477147e-05	0.000104098807716003	0.000179345098032432	9.26861254150362e-05	0.000101956367582135	0.000161753672663388	9.00711287240594e-05	0.000108242838351096	0.00015419372340004	1	1.02939943793985	1.18374826768367	1	0.933167664895535	0.963060167078089	1	1.03851600194763	1.08840563239649	1.05452782763565	0.983075512621688	1.02914717765275	CC16-FAS2-TRg-5	CC16	FAS2-TRg-5	single	1.0222501726367	0.0362220214628782	NA	NA	NA	NA	NA	NA	NA	NA	NA	NA	NA	NA	NA
CC16-DBP2-NRg-3	355.577067750812	452.910366794489	621.114951580466	395.356875177412	522.208379003416	530.604290344404	328.079649111902	470.958749873388	607.784810059705	7.61341542348722e-05	9.65107082972978e-05	0.000128467451213898	7.56811408093077e-05	0.000105231009154672	0.000105361407665955	6.84521158187252e-05	0.000106379969001726	0.00012822982819454	1	1.08669847574317	0.965513470050414	1	1.17954936246133	0.768259416734645	1	1.3429894745461	1.19100030818854	0.995421114036932	0.930746774019101	1.07659850681737	CC16-DBP2-NRg-3	CC16	DBP2-NRg-3	single	1.00092213162447	0.0730813101000395	NA	NA	NA	NA	NA	NA	NA	NA	NA	NA	NA	NA	NA
CC16-DBP2-NRg-2	447.521027568179	555.014250578039	711.893424528707	501.075584262368	587.194760271345	802.059039248965	419.772518046705	508.873692195215	691.559725027798	9.58206758150714e-05	0.000118268033512878	0.000147243491003433	9.59183315875039e-05	0.000118326514238648	0.000159263826064473	8.75833569702771e-05	0.000114944180601962	0.000145904575532033	1	1.05808663481656	0.879268739135798	1	1.04650307742989	0.916282783795583	1	1.13413571637624	1.05914888718834	0.964369775547994	0.976326248273403	1.02737690875016	CC16-DBP2-NRg-2	CC16	DBP2-NRg-2	single	0.989357644190519	0.0334639756790842	NA	NA	NA	NA	NA	NA	NA	NA	NA	NA	NA	NA	NA
CC16-MPS2-NRg-4	420.168956939325	448.536514472209	414.839579029076	484.851657737874	507.870054994201	463.743222940496	365.931062748492	456.883913066186	470.08431566917	8.99642048759511e-05	9.55786837366797e-05	8.58027700748522e-05	9.28126684642076e-05	0.000102341671553548	9.20848919876677e-05	7.63496167980394e-05	0.000103200750644158	9.91779163241747e-05	1	0.910760909137836	0.545728104128565	1	0.935417093226082	0.547513865055536	1	1.16808815656798	0.825881633437344	0.805029211108858	0.808069357112517	0.952442163242149	CC16-MPS2-NRg-4	CC16	MPS2-NRg-4	single	0.855180243821175	0.0842450078581513	NA	NA	NA	NA	NA	NA	NA	NA	NA	NA	NA	NA	NA
CC16-ARC35-TRg-2	512.72596362177	401.641820743969	470.777459611125	433.355926552042	393.234263171983	441.726368315266	473.754326819035	476.426915843108	366.910761211578	0.00010978198858977	8.55858894910339e-05	9.7372604171419e-05	8.29551045070756e-05	7.92412378115266e-05	8.77130336406776e-05	9.88463811663541e-05	0.000107615116085226	7.74104635294636e-05	1	0.668319538215715	0.50751682992711	1	0.810341705381406	0.583492146199085	1	0.940832108321801	0.497907403371523	0.759026840883017	0.816922276115706	0.779044761977802	CC16-ARC35-TRg-2	CC16	ARC35-TRg-2	single	0.784997959658842	0.0294032443306478	NA	NA	NA	NA	NA	NA	NA	NA	NA	NA	NA	NA	NA
CC16-ARC35-TRg-5	332.840857634508	159.28302942727	49.4622188936478	356.797264662702	181.676428825106	42.1221114043644	322.898796737798	196.421282297973	31.6952698150513	7.12660052885397e-05	3.39416341881627e-05	1.02304495753676e-05	6.82998721476553e-05	3.66098950410708e-05	8.36413318208448e-06	6.73711578632047e-05	4.43675585765315e-05	6.68703616098004e-06	1	0.408284991165267	0.0821404466781813	1	0.454714337394251	0.0675795112592126	1	0.569103355198176	0.0631058106963551	0.156699421373196	0.104339591963793	0.100117180695616	CC16-ARC35-TRg-5	CC16	ARC35-TRg-5	single	0.120385398010868	0.0315196511528784	NA	NA	NA	NA	NA	NA	NA	NA	NA	NA	NA	NA	NA
CC16-MRD1-TRg-1	321.469756160852	365.859769791353	405.447753471701	403.851246144821	287.84999857424	411.696900930631	309.408404707826	302.263381907565	415.472975866016	6.88312892398027e-05	7.79610892326332e-05	8.38602248365974e-05	7.73071747185005e-05	5.80050934704362e-05	8.17501211413264e-05	6.45564575909525e-05	6.82751285676888e-05	8.76560707556022e-05	1	0.970968356416055	0.697131770107598	1	0.636511689859267	0.583556083616397	1	0.913950050849819	0.863280632760278	0.885844004608443	0.798636814670148	0.947566276421452	CC16-MRD1-TRg-1	CC16	MRD1-TRg-1	single	0.877349031900014	0.0748272648529328	NA	NA	NA	NA	NA	NA	NA	NA	NA	NA	NA	NA	NA
CC16-RLP7-TRg-1	428.779705268714	416.786620079632	481.493831721568	427.474198956092	398.921713734671	584.67797970193	386.496269113915	431.200643819712	392.174438040193	9.18078896937998e-05	8.88130960600734e-05	9.95891101624362e-05	8.18291955313146e-05	8.03873246731951e-05	0.000116098750224385	8.06404403580274e-05	9.73994243347154e-05	8.27405686681185e-05	1	0.829296987495644	0.620692651874161	1	0.833372851841246	0.782948616276028	1	1.04376595074215	0.652341939815141	0.837849641789796	0.910263874224605	0.870729067277938	CC16-RLP7-TRg-1	CC16	RLP7-TRg-1	single	0.872947527764113	0.0362580534499188	NA	NA	NA	NA	NA	NA	NA	NA	NA	NA	NA	NA	NA
CC16-SPC34-TRg-1	359.55644731424	341.593335889281	450.525923347815	287.578904451166	384.335288628077	439.87797635858	322.904638631527	341.374282379638	441.504905445285	7.69861965202692e-05	7.27901527837416e-05	9.31839057021694e-05	5.50497561267617e-05	7.74479918404757e-05	8.73460008404934e-05	6.73723767440077e-05	7.710948270373e-05	9.3148261087233e-05	1	0.810537009086172	0.692584554994658	1	1.19347909663695	0.875591675515342	1	0.989066624563958	0.879027725107762	0.870111721551328	0.972205474190403	0.959166748829151	CC16-SPC34-TRg-1	CC16	SPC34-TRg-1	single	0.933827981523627	0.0555636880381854	NA	NA	NA	NA	NA	NA	NA	NA	NA	NA	NA	NA	NA
[truncated: 16,344 more rows]
[truncated: 1 more columns]
