# Supplementary material for: Improved discovery of genetic interactions using CRISPRiSeq across multiple environments
Source: Genome Res. 2019 Apr;29(4):668–81. doi: 10.1101/gr.246603.118 (PMC6442382; doi:10.1101/gr.246603.118)
Supplement: Supplemental Material [file supp_gr.246603.118_Supplemental_CRISPRiSeq-master.zip › CRISPRiSeq-master/final_fitness_GI_estimates/ypd37_short.txt]

strain	query	array	r1	r2	r3	mean	sd	gi_score
PRE7g7-RPL15A-NRg-4	PRE7g7-RPL15A-NRg-4	PRE7g7	RPL15A-NRg-4	0.565068024219077	NA	0.87198843401369	NA	NA	NA
PRE7g7-RPL15A-NRg-5	PRE7g7-RPL15A-NRg-5	PRE7g7	RPL15A-NRg-5	0.759364398581517	0.822585489023156	1.00133266420396	0.861094183936211	0.125496414610193	0.0273536032495831
PRE7g7-KRE33-TRg-1	PRE7g7-KRE33-TRg-1	PRE7g7	KRE33-TRg-1	0.986674419376312	0.937723444888061	1.09270456807468	1.00570081077968	0.079223038400595	-0.0286137237333226
PRE7g7-PMI40-NRg-1	PRE7g7-PMI40-NRg-1	PRE7g7	PMI40-NRg-1	0.84287309812931	0.849762912297821	1.30220859976186	0.998281536729663	0.263231100209209	0.0113803982288355
PRE7g7-NOP19-NRg-3	PRE7g7-NOP19-NRg-3	PRE7g7	NOP19-NRg-3	0.872457508110834	0.982611308347417	1.05792292698525	0.970997247814501	0.0932765790598726	-0.00248347824627504
PRE7g7-SRP14-NRg-4	PRE7g7-SRP14-NRg-4	PRE7g7	SRP14-NRg-4	0.931898221501908	0.762205438377351	1.25959956385903	0.984567741246096	0.252845383087141	-0.00791411769317796
PRE7g7-SEC27-TRg-2	PRE7g7-SEC27-TRg-2	PRE7g7	SEC27-TRg-2	0.484774568193033	0.507247742487856	1.04379093362788	0.678604414769589	0.316460354637984	0.0253022025383511
PRE7g7-GPI14-TRg-3	PRE7g7-GPI14-TRg-3	PRE7g7	GPI14-TRg-3	0.869300943269727	0.812247173974384	1.22625593947405	0.969268018906053	0.224378868515059	0.0513262618103764
PRE7g7-PAH1-TRg-7	PRE7g7-PAH1-TRg-7	PRE7g7	PAH1-TRg-7	0.548889272897396	0.535550039176144	0.559663684456023	0.548034332176521	0.0120795349619974	0.113123153800053
PRE7g7-PAH1-TRg-6	PRE7g7-PAH1-TRg-6	PRE7g7	PAH1-TRg-6	0.662550191985525	0.569152597355713	0.692803159105112	0.64150198281545	0.06445646350201	0.0593622726399707
PRE7g7-PAH1-TRg-5	PRE7g7-PAH1-TRg-5	PRE7g7	PAH1-TRg-5	0.71953246315499	0.902383422076853	0.773483540967946	0.79846647539993	0.0939506708559644	0.175045634411841
PRE7g7-PAH1-TRg-3	PRE7g7-PAH1-TRg-3	PRE7g7	PAH1-TRg-3	0.77300880891817	0.757325803471284	1.13380773082545	0.8880474477383	0.212979052308596	0.141883354710369
PRE7g7-COG3-TRg-1	PRE7g7-COG3-TRg-1	PRE7g7	COG3-TRg-1	0.888415843584259	0.660581605893245	0.923462945836336	0.824153465104613	0.14273713493154	-0.0111804109214446
PRE7g7-HTS1-NRg-5	PRE7g7-HTS1-NRg-5	PRE7g7	HTS1-NRg-5	1.03752864091691	1.05852740652539	1.09299572724952	1.06301725823061	0.0280047941040204	0.0644278231792914
PRE7g7-MSN5-TRg-7	PRE7g7-MSN5-TRg-7	PRE7g7	MSN5-TRg-7	NA	NA	NA	NA	NA	NA
PRE7g7-ERG26-TRg-1	PRE7g7-ERG26-TRg-1	PRE7g7	ERG26-TRg-1	0.814406181202774	0.553251665733592	1.0132195015323	0.79362578282289	0.230686955006038	-0.0570785123583871
PRE7g7-SMD2-TRg-5	PRE7g7-SMD2-TRg-5	PRE7g7	SMD2-TRg-5	1.04250428914284	0.904294616002318	1.28797667116164	1.0782585254356	0.194323837761812	0.0178675568794942
PRE7g7-SMD2-TRg-4	PRE7g7-SMD2-TRg-4	PRE7g7	SMD2-TRg-4	1.05665443627081	1.03558945650378	1.34392710040374	1.14539033105944	0.172260180916539	0.106378343689439
PRE7g7-SMD2-TRg-1	PRE7g7-SMD2-TRg-1	PRE7g7	SMD2-TRg-1	1.0992447805417	0.890270080670233	1.24976457664258	1.07975981261817	0.18053758927115	0.0500263815980768
PRE7g7-PRE7-TRg-4	PRE7g7-PRE7-TRg-4	PRE7g7	PRE7-TRg-4	0.707218205620554	0.601065295772118	0.98047238505646	0.762918628816377	0.195740485612837	-0.0940095103918922
PRE7g7-PRE7-TRg-7	PRE7g7-PRE7-TRg-7	PRE7g7	PRE7-TRg-7	0.880265797464006	0.805793130660357	1.08855436854762	0.92487109889066	0.146562969741357	-0.152405754396576
PRE7g7-SEC6-TRg-3	PRE7g7-SEC6-TRg-3	PRE7g7	SEC6-TRg-3	0.897809494235684	0.771940652177247	1.05572932846002	0.908493158290985	0.142195670485488	-0.00136935963804541
PRE7g7-ESF2-NRg-1	PRE7g7-ESF2-NRg-1	PRE7g7	ESF2-NRg-1	1.06113448854375	1.01874846955002	NA	NA	NA	NA
PRE7g7-ESF2-NRg-3	PRE7g7-ESF2-NRg-3	PRE7g7	ESF2-NRg-3	0.864748446958386	1.02232272378548	1.17281374150858	1.01996163741748	0.154046218626756	0.0144003763143072
PRE7g7-AFG2-TRg-2	PRE7g7-AFG2-TRg-2	PRE7g7	AFG2-TRg-2	1.17916262626837	0.925465001405867	1.11356594478662	1.07273119082029	0.131686100495978	0.0478408384191114
PRE7g7-RRP36-TRg-3	PRE7g7-RRP36-TRg-3	PRE7g7	RRP36-TRg-3	0.888226899271096	0.984598131889207	0.820969633104441	0.897931554754914	0.0822447971435503	-0.00917353215166006
PRE7g7-RRP36-TRg-5	PRE7g7-RRP36-TRg-5	PRE7g7	RRP36-TRg-5	1.04130861713873	1.01525459203739	1.11084366605005	1.05580229174206	0.0494152579703858	0.0214152339786655
PRE7g7-GCR1-NRg-2	PRE7g7-GCR1-NRg-2	PRE7g7	GCR1-NRg-2	0.877856417446099	0.86076378587174	1.03367565994343	0.924098621087089	0.0952805599108595	-0.00312571755641045
PRE7g7-PRE4-NRg-4	PRE7g7-PRE4-NRg-4	PRE7g7	PRE4-NRg-4	0.534914570132546	0.679173460382458	0.703518158857935	0.639202063124313	0.0911321950895863	-0.093514897476905
PRE7g7-PRE4-NRg-9	PRE7g7-PRE4-NRg-9	PRE7g7	PRE4-NRg-9	0.487434830378977	0.78683025620347	0.852538494628776	0.708934527070408	0.194617522014427	-0.074320754596534
PRE7g7-DSN1-NRg-2	PRE7g7-DSN1-NRg-2	PRE7g7	DSN1-NRg-2	1.0247635719283	1.02679989869133	0.954483937075414	1.00201580256501	0.0411763929255884	-0.00456029971426064
PRE7g7-GPI11-TRg-3	PRE7g7-GPI11-TRg-3	PRE7g7	GPI11-TRg-3	0.551709683448248	0.669754514673126	0.509405252627162	0.576956483582845	0.08310247979121	-0.188606058552873
PRE7g7-POP3-TRg-1	PRE7g7-POP3-TRg-1	PRE7g7	POP3-TRg-1	0.984008922476027	0.969435849535242	1.15714933290532	1.03686470163886	0.104424077697219	-0.0168879363651624
PRE7g7-MNE1-TRg-5	PRE7g7-MNE1-TRg-5	PRE7g7	MNE1-TRg-5	0.610075447945207	0.35145077518457	0.85059946835763	0.604041897162469	0.249629039327117	-0.0575826212482656
PRE7g7-RRP12-NRg-1	PRE7g7-RRP12-NRg-1	PRE7g7	RRP12-NRg-1	0.852587263610086	0.951359254730414	1.12681197259726	0.976919496979254	0.13888769651283	0.0538516351627875
PRE7g7-RSC6-TRg-2	PRE7g7-RSC6-TRg-2	PRE7g7	RSC6-TRg-2	0.86556872402348	1.01891046326295	1.05466725914072	0.979715482142383	0.100457697090131	0.110401862453516
PRE7g7-CDC25-TRg-1	PRE7g7-CDC25-TRg-1	PRE7g7	CDC25-TRg-1	0.797552611518453	0.941623314806554	0.819633896042132	0.852936607455713	0.0775944252321273	0.0910082873149494
PRE7g7-CDC25-TRg-9	PRE7g7-CDC25-TRg-9	PRE7g7	CDC25-TRg-9	0.21839121024908	0.472235570308389	0.411876400840295	0.367501060465922	0.132612661192234	-0.154776471009465
PRE7g7-YPP1-NRg-3	PRE7g7-YPP1-NRg-3	PRE7g7	YPP1-NRg-3	0.895299299350269	0.745482834459327	1.01803952915142	0.886273887653673	0.136502313158386	0.0726193452175546
PRE7g7-NFS1-NRg-9	PRE7g7-NFS1-NRg-9	PRE7g7	NFS1-NRg-9	0.704414814054511	0.569049230400556	0.918011433207696	0.730491825887588	0.175936530193731	-0.0291037022134905
PRE7g7-NFS1-NRg-8	PRE7g7-NFS1-NRg-8	PRE7g7	NFS1-NRg-8	0.707764317463042	0.679922592813185	0.918291838297003	0.768659582857743	0.13033092230453	0.0166513142612708
PRE7g7-UBA2-TRg-1	PRE7g7-UBA2-TRg-1	PRE7g7	UBA2-TRg-1	0.857340615319777	0.736017098836954	0.860097273861197	0.817818329339309	0.0708553510707067	-0.0465034222749462
PRE7g7-ARP2-NRg-3	PRE7g7-ARP2-NRg-3	PRE7g7	ARP2-NRg-3	0.364897270426488	0.427803549407781	0.59419670204535	0.462299173959873	0.118477923766888	0.0564328104807666
PRE7g7-MAK16-TRg-1	PRE7g7-MAK16-TRg-1	PRE7g7	MAK16-TRg-1	0.6334704532423	0.661241700633385	1.05388767016542	0.782866608013703	0.235121506125661	-0.0270788236247692
PRE7g7-CEP3-NRg-1	PRE7g7-CEP3-NRg-1	PRE7g7	CEP3-NRg-1	0.925474246981062	0.903297098797706	0.904357081968986	0.911042809249251	0.0125092240900946	-0.0351536358014072
PRE7g7-GUK1-TRg-5	PRE7g7-GUK1-TRg-5	PRE7g7	GUK1-TRg-5	0.900946716840702	0.925868237969573	1.07768738394758	0.968167446252618	0.0956620777443984	0.0240799855720996
PRE7g7-GUK1-TRg-2	PRE7g7-GUK1-TRg-2	PRE7g7	GUK1-TRg-2	0.938048655146394	0.923729185660392	1.17720682716193	1.0129948893229	0.142391826304129	0.0139009845611331
PRE7g7-GPI12-NRg-6	PRE7g7-GPI12-NRg-6	PRE7g7	GPI12-NRg-6	0.725168927400963	0.977822046845026	0.916446055987465	0.873145676744485	0.131774776885197	-0.0493750412004612
PRE7g7-RPS5-NRg-5	PRE7g7-RPS5-NRg-5	PRE7g7	RPS5-NRg-5	0.85097877746629	0.713567104232188	1.09139381887202	0.885313233523498	0.191239111398374	0.0194716271911379
PRE7g7-RPS5-NRg-2	PRE7g7-RPS5-NRg-2	PRE7g7	RPS5-NRg-2	0.983426450627102	0.791128620010489	1.19569381254632	0.990082961061303	0.202364721730984	0.0155247508112126
PRE7g7-RPC19-NRg-1	PRE7g7-RPC19-NRg-1	PRE7g7	RPC19-NRg-1	0.841401468942099	0.84668042526108	1.07707289160055	0.921718261934576	0.134566944544131	-0.0216214310488225
PRE7g7-TIM54-TRg-1	PRE7g7-TIM54-TRg-1	PRE7g7	TIM54-TRg-1	0.996380781341903	0.985348507800846	1.21372018437075	1.0651498245045	0.128783895103235	0.0632329434910039
PRE7g7-TEN1-TRg-2	PRE7g7-TEN1-TRg-2	PRE7g7	TEN1-TRg-2	0.947783425378396	0.887908085139253	1.17589525691284	1.00386225581016	0.151963084969617	0.0659182667734378
PRE7g7-SAH1-NRg-4	PRE7g7-SAH1-NRg-4	PRE7g7	SAH1-NRg-4	0.860766619603448	0.483254490905332	1.01599311830365	0.786671409604144	0.27398939101577	-0.141364627406297
PRE7g7-SAH1-NRg-5	PRE7g7-SAH1-NRg-5	PRE7g7	SAH1-NRg-5	0.771875480306521	0.603445718307575	NA	NA	NA	NA
PRE7g7-SAH1-NRg-3	PRE7g7-SAH1-NRg-3	PRE7g7	SAH1-NRg-3	NA	0.980028529289138	1.05733380416215	NA	NA	NA
PRE7g7-ATP15-NRg-5	PRE7g7-ATP15-NRg-5	PRE7g7	ATP15-NRg-5	0.220099767712203	NA	0.476690396836034	NA	NA	NA
PRE7g7-SCD5-TRg-5	PRE7g7-SCD5-TRg-5	PRE7g7	SCD5-TRg-5	0.454761399062227	0.707277776810134	0.977675774755435	0.713238316875932	0.261508139653551	0.00478546766337129
PRE7g7-ARB1-NRg-2	PRE7g7-ARB1-NRg-2	PRE7g7	ARB1-NRg-2	1.0691665466163	0.766778325327104	1.11262515453592	0.982856675493108	0.18838671054091	-0.0121826753974131
PRE7g7-ARB1-NRg-4	PRE7g7-ARB1-NRg-4	PRE7g7	ARB1-NRg-4	1.07864270106973	0.919168788976866	1.06516735808495	1.02099294937718	0.0884393348463315	0.0670611482736881
PRE7g7-PUP2-TRg-1	PRE7g7-PUP2-TRg-1	PRE7g7	PUP2-TRg-1	0.984675274390969	0.905786588934731	1.28350452382666	1.05798879571745	0.19924573744932	0.0519964749056581
PRE7g7-CCT8-TRg-2	PRE7g7-CCT8-TRg-2	PRE7g7	CCT8-TRg-2	NA	NA	NA	NA	NA	NA
PRE7g7-MCM4-TRg-1	PRE7g7-MCM4-TRg-1	PRE7g7	MCM4-TRg-1	0.848840067187315	0.887975332050507	0.976997439748031	0.904604279661951	0.0656770086058634	0.0143048885272643
PRE7g7-LSM4-TRg-1	PRE7g7-LSM4-TRg-1	PRE7g7	LSM4-TRg-1	1.0518110539247	1.15159712859839	1.29054800696901	1.16465206316404	0.119902696694467	-0.179021273593112
PRE7g7-NOP53-NRg-1	PRE7g7-NOP53-NRg-1	PRE7g7	NOP53-NRg-1	0.806615514645453	0.797404027819942	0.92039404780033	0.841471196755242	0.0685041983034473	-0.0753481543083164
PRE7g7-ATP3-TRg-4	PRE7g7-ATP3-TRg-4	PRE7g7	ATP3-TRg-4	0.910717999492148	0.830381787309637	1.17755921051547	0.972886332439084	0.181746298482283	-0.0476359916527006
PRE7g7-AFG2-NRg-3	PRE7g7-AFG2-NRg-3	PRE7g7	AFG2-NRg-3	0.955722799249395	0.872095459677796	1.24127310635754	1.02303045509491	0.193573691661761	0.0506501629443793
PRE7g7-PRO3-NRg-3	PRE7g7-PRO3-NRg-3	PRE7g7	PRO3-NRg-3	0.8793797840637	0.920062668882758	1.1676810423911	0.98904116511252	0.156038227991991	-0.0131193299491056
PRE7g7-NRD1-NRg-10	PRE7g7-NRD1-NRg-10	PRE7g7	NRD1-NRg-10	0.842236872594107	0.886456993374845	1.07918623219941	0.935960032722786	0.125992709840106	0.124422071580378
PRE7g7-SEC61-TRg-2	PRE7g7-SEC61-TRg-2	PRE7g7	SEC61-TRg-2	1.05613894833826	0.980652435355641	1.11437290030568	1.05038809466653	0.0670454690868712	0.061521137279828
PRE7g7-RHO3-TRg-4	PRE7g7-RHO3-TRg-4	PRE7g7	RHO3-TRg-4	0.981820016155041	1.02012928632711	1.22571436629174	1.0758878895913	0.131159749487526	0.0645503932542038
PRE7g7-SNF2-TRg-6	PRE7g7-SNF2-TRg-6	PRE7g7	SNF2-TRg-6	0.961336850867099	1.09030686123823	1.04341268047447	1.03168546419327	0.0652798712855822	-0.09017459078062
PRE7g7-SMD2-NRg-3	PRE7g7-SMD2-NRg-3	PRE7g7	SMD2-NRg-3	1.08569874040555	1.03453962494541	1.0305043720716	1.05024757914085	0.0307678312966699	0.109083605915812
PRE7g7-RSC4-TRg-2	PRE7g7-RSC4-TRg-2	PRE7g7	RSC4-TRg-2	0.682341275306266	0.882965494133282	1.03519884440287	0.866835204614139	0.176980947271647	0.0702196703814816
PRE7g7-RSC4-TRg-1	PRE7g7-RSC4-TRg-1	PRE7g7	RSC4-TRg-1	0.594645069859271	0.794963063358832	0.717706558892141	0.702438230703414	0.101028045681293	0.0823425268951639
PRE7g7-TIF34-TRg-2	PRE7g7-TIF34-TRg-2	PRE7g7	TIF34-TRg-2	0.745003207508786	0.665361527761433	0.992908197091943	0.801090977454054	0.170824716011626	-0.120878014430026
PRE7g7-BET1-NRg-1	PRE7g7-BET1-NRg-1	PRE7g7	BET1-NRg-1	0.650105792606538	0.76207358693489	0.867212703465245	0.759797361002224	0.108571352524618	0.0904994063356669
PRE7g7-CDC8-NRg-2	PRE7g7-CDC8-NRg-2	PRE7g7	CDC8-NRg-2	0.966998493374173	0.889436838444422	1.26031540637874	1.03891691273245	0.195619330129968	0.0288969802855812
PRE7g7-PRP42-TRg-2	PRE7g7-PRP42-TRg-2	PRE7g7	PRP42-TRg-2	1.04680401276303	1.01356866201865	1.1844242529393	1.081598975907	0.0905865626478515	0.0730809575302362
PRE7g7-RRB1-TRg-2	PRE7g7-RRB1-TRg-2	PRE7g7	RRB1-TRg-2	0.864206548729971	0.94783072814721	NA	NA	NA	NA
PRE7g7-SPC24-TRg-1	PRE7g7-SPC24-TRg-1	PRE7g7	SPC24-TRg-1	0.649878063011368	0.756715600449154	0.94079242502192	0.782462029494147	0.147156211090216	-0.0458149709802249
PRE7g7-ILS1-NRg-1	PRE7g7-ILS1-NRg-1	PRE7g7	ILS1-NRg-1	1.03669427291797	1.00912344718472	1.21281456772803	1.08621076261024	0.110505340190559	0.00810627943329645
PRE7g7-GFA1-TRg-2	PRE7g7-GFA1-TRg-2	PRE7g7	GFA1-TRg-2	0.880189478728879	1.01603346039036	1.20015029574271	1.03212441162065	0.160586176676763	0.0484346870822439
PRE7g7-SEC21-NRg-10	PRE7g7-SEC21-NRg-10	PRE7g7	SEC21-NRg-10	0.576084264480567	0.565242307812329	1.00938465759509	0.716903743295997	0.253353904505193	-0.104618559210352
PRE7g7-RPC10-NRg-1	PRE7g7-RPC10-NRg-1	PRE7g7	RPC10-NRg-1	0.919252551704774	0.83914995850441	1.07914492886319	0.945849146357458	0.122188095102254	0.0382840614175887
PRE7g7-RPB10-TRg-3	PRE7g7-RPB10-TRg-3	PRE7g7	RPB10-TRg-3	0.770600873933498	0.818728467369837	1.24262965729447	0.943986332865935	0.259749769454737	0.0428534771140641
PRE7g7-RPB10-TRg-2	PRE7g7-RPB10-TRg-2	PRE7g7	RPB10-TRg-2	0.71291698515509	0.915866502760969	1.30175673119129	0.976846739702449	0.29911871155291	0.0353359191350223
PRE7g7-YNL181W-TRg-1	PRE7g7-YNL181W-TRg-1	PRE7g7	YNL181W-TRg-1	0.942389727709633	0.89893791057928	1.18485631732924	1.00872798520605	0.154071110644907	0.002523596671554
PRE7g7-RAD3-NRg-1	PRE7g7-RAD3-NRg-1	PRE7g7	RAD3-NRg-1	0.861282822543569	1.05620043168043	1.16770773754702	1.02839699725701	0.155092973270941	-0.0477364993481122
PRE7g7-NOP10-TRg-1	PRE7g7-NOP10-TRg-1	PRE7g7	NOP10-TRg-1	1.11581265270058	1.00861321017429	1.16049411832999	1.09497332706828	0.0780554974691502	0.0683051566364576
PRE7g7-BFR2-TRg-3	PRE7g7-BFR2-TRg-3	PRE7g7	BFR2-TRg-3	0.875085781042255	0.788485042339083	0.932072821978257	0.865214548453198	0.0723010618182569	0.0646612815044461
PRE7g7-MCM2-TRg-6	PRE7g7-MCM2-TRg-6	PRE7g7	MCM2-TRg-6	1.08556533840759	1.1095041424141	1.17274359129998	1.12260435737389	0.0450413550899268	0.0574384129043817
PRE7g7-MCM2-TRg-4	PRE7g7-MCM2-TRg-4	PRE7g7	MCM2-TRg-4	0.682366967631883	0.831358360834641	NA	NA	NA	NA
PRE7g7-MPP10-TRg-1	PRE7g7-MPP10-TRg-1	PRE7g7	MPP10-TRg-1	0.963715552611648	0.842827729329604	1.0373829057165	0.947975395885917	0.0982280182282363	0.0629217966047366
PRE7g7-RET2-TRg-4	PRE7g7-RET2-TRg-4	PRE7g7	RET2-TRg-4	0.801231202621677	0.804497541742683	1.08250079770035	0.896076514021569	0.161456425705738	0.0619610832584434
PRE7g7-RET2-TRg-1	PRE7g7-RET2-TRg-1	PRE7g7	RET2-TRg-1	0.961512991516974	0.909355459502539	NA	NA	NA	NA
PRE7g7-RPS2-NRg-1	PRE7g7-RPS2-NRg-1	PRE7g7	RPS2-NRg-1	0.807052230532457	0.750218152343124	0.833754782387521	0.797008388421034	0.0426644021763226	-0.0709375901578122
PRE7g7-RPS2-NRg-2	PRE7g7-RPS2-NRg-2	PRE7g7	RPS2-NRg-2	0.674557800512267	0.639171501755486	0.803136094128325	0.705621798798693	0.0862834044307019	-0.125306217025732
PRE7g7-ORC4-NRg-3	PRE7g7-ORC4-NRg-3	PRE7g7	ORC4-NRg-3	0.958398414124456	0.834746016737226	1.0463606954975	0.946501708786394	0.106307769072297	-0.0129327912685263
PRE7g7-TIP20-TRg-7	PRE7g7-TIP20-TRg-7	PRE7g7	TIP20-TRg-7	0.948630977692815	0.935487993458185	1.24784185117931	1.04398694077677	0.176665794312508	0.0656321298851356
PRE7g7-SMT3-TRg-1	PRE7g7-SMT3-TRg-1	PRE7g7	SMT3-TRg-1	0.85209114141867	0.745747173311743	0.812046368130667	0.803294894287027	0.0537094135976992	-0.0888195050278241
PRE7g7-MSS18-NRg-6	PRE7g7-MSS18-NRg-6	PRE7g7	MSS18-NRg-6	0.988420819107829	1.03589823441453	1.11402559238237	1.04611488196824	0.063422588111529	0.0610808432937958
PRE7g7-YEF3-NRg-9	PRE7g7-YEF3-NRg-9	PRE7g7	YEF3-NRg-9	0.140424617356264	0.0939046543419282	0.238876071255292	0.157735114317828	0.0740197129774177	-0.146747905221454
PRE7g7-ASK1-NRg-1	PRE7g7-ASK1-NRg-1	PRE7g7	ASK1-NRg-1	0.83219563974003	0.780893996501856	1.03257674904165	0.881888795094514	0.132996651267301	-0.137821460014345
PRE7g7-SMC1-TRg-1	PRE7g7-SMC1-TRg-1	PRE7g7	SMC1-TRg-1	0.711199085170665	0.745490428259782	0.904732425811477	0.787140646413974	0.103270731522136	-0.0481285543258827
PRE7g7-NIP1-NRg-1	PRE7g7-NIP1-NRg-1	PRE7g7	NIP1-NRg-1	0.837049856281434	0.907266835525283	0.998543180597418	0.914286624134712	0.0809751907916718	-0.122040170255119
PRE7g7-RPP1-NRg-1	PRE7g7-RPP1-NRg-1	PRE7g7	RPP1-NRg-1	NA	0.995701006904727	NA	NA	NA	NA
PRE7g7-YDJ1-TRg-6	PRE7g7-YDJ1-TRg-6	PRE7g7	YDJ1-TRg-6	0.631878819115079	0.362122454186237	0.724289290033683	0.572763521111667	0.188181210779562	-0.0900637563496255
PRE7g7-SUB2-NRg-1	PRE7g7-SUB2-NRg-1	PRE7g7	SUB2-NRg-1	0.951394773766271	0.906116526445314	1.10252158361124	0.98667762794094	0.102846470377551	-0.036775101429329
PRE7g7-TIM10-NRg-8	PRE7g7-TIM10-NRg-8	PRE7g7	TIM10-NRg-8	0.917660709941992	0.710797185896408	0.89884005691858	0.842432650918994	0.114387394339766	0.110908162130213
PRE7g7-TIM10-NRg-4	PRE7g7-TIM10-NRg-4	PRE7g7	TIM10-NRg-4	0.867635887643535	0.656624579133834	1.10174297762672	0.875334481468031	0.222659040753737	-0.07186640224185
PRE7g7-TIM10-NRg-7	PRE7g7-TIM10-NRg-7	PRE7g7	TIM10-NRg-7	0.660995889572496	0.711270899333298	0.782637032710309	0.718301273872034	0.0611245576718936	-0.0660454968712123
PRE7g7-SKI6-TRg-4	PRE7g7-SKI6-TRg-4	PRE7g7	SKI6-TRg-4	0.972403177356851	1.00071536939574	1.12891187726207	1.03401014133822	0.0833975399249406	-0.00539010952865859
PRE7g7-TUB4-TRg-1	PRE7g7-TUB4-TRg-1	PRE7g7	TUB4-TRg-1	0.774142154646545	0.914803002044839	1.1045986180541	0.931181258248494	0.165835924965495	-0.0462126834375655
PRE7g7-CDC37-NRg-2	PRE7g7-CDC37-NRg-2	PRE7g7	CDC37-NRg-2	0.759831926528283	0.80463633089826	0.879507914061535	0.81465872382936	0.0604642189072496	-0.133207581191293
PRE7g7-ISD11-TRg-3	PRE7g7-ISD11-TRg-3	PRE7g7	ISD11-TRg-3	0.554369661708705	0.839827456245066	1.10066695941956	0.831621359124443	0.27324108291765	-0.0307506769122211
PRE7g7-YOS1-TRg-4	PRE7g7-YOS1-TRg-4	PRE7g7	YOS1-TRg-4	0.98553014596293	0.930300617341963	1.11360966117709	1.00981347482733	0.094036224049511	-0.0388875558129769
PRE7g7-SSC1-TRg-6	PRE7g7-SSC1-TRg-6	PRE7g7	SSC1-TRg-6	0.921202791007202	0.975734151476488	0.916193118839727	0.937710020441139	0.0330249921960842	0.0853139621523972
PRE7g7-MTR3-TRg-5	PRE7g7-MTR3-TRg-5	PRE7g7	MTR3-TRg-5	0.938218989976072	0.973732912527542	1.16619856967535	1.02605015739299	0.122664146239635	0.0314699973245185
PRE7g7-MTR3-TRg-6	PRE7g7-MTR3-TRg-6	PRE7g7	MTR3-TRg-6	0.970765587081866	1.02054956212287	1.29329479649469	1.09486998189981	0.173634433013675	0.0483112296902974
PRE7g7-TFA1-TRg-2	PRE7g7-TFA1-TRg-2	PRE7g7	TFA1-TRg-2	0.804221450047952	1.02897287170694	1.19121966233842	1.00813799469777	0.194338552927605	0.0411433583365948
PRE7g7-CDC3-NRg-3	PRE7g7-CDC3-NRg-3	PRE7g7	CDC3-NRg-3	0.533523757278139	0.347916427454831	0.896148550012541	0.592529578248504	0.278838448267671	-0.00279882977463897
PRE7g7-ERG25-TA-18	PRE7g7-ERG25-TA-18	PRE7g7	ERG25-TA-18	0.587415644834289	0.580270691737551	NA	NA	NA	NA
PRE7g7-RPB11-TRg-4	PRE7g7-RPB11-TRg-4	PRE7g7	RPB11-TRg-4	0.918788410482404	0.729549382371939	1.09382672765885	0.914054840171063	0.18218479927875	-0.0149645835900446
PRE7g7-RPB11-TRg-1	PRE7g7-RPB11-TRg-1	PRE7g7	RPB11-TRg-1	0.639243924285938	0.656463635301021	0.811676187677069	0.702461249088009	0.0949739791738758	0.00403130503415039
PRE7g7-RPB11-TRg-2	PRE7g7-RPB11-TRg-2	PRE7g7	RPB11-TRg-2	0.787679327483315	0.802196173069131	1.06095919578605	0.883611565446164	0.153758971093784	0.0353134620759112
PRE7g7-DED1-TRg-3	PRE7g7-DED1-TRg-3	PRE7g7	DED1-TRg-3	0.859765552707263	1.17756902181782	1.15812969186502	1.06515475546337	0.178137630341949	0.0391090523049795
PRE7g7-DED1-TRg-1	PRE7g7-DED1-TRg-1	PRE7g7	DED1-TRg-1	1.06348309503076	1.14110553593144	1.31525767854768	1.17328210316996	0.128934513749116	0.0581998819227283
PRE7g7-DED1-TRg-6	PRE7g7-DED1-TRg-6	PRE7g7	DED1-TRg-6	0.772090280101946	0.93037760928953	1.06721513239307	0.923227673928182	0.147692284130613	-0.122876716976608
PRE7g7-DED1-TRg-4	PRE7g7-DED1-TRg-4	PRE7g7	DED1-TRg-4	0.952236769021559	0.999020797495002	1.04868155736275	0.999979707959771	0.0482295441768218	-0.0468414573556762
PRE7g7-RPL10-NRg-5	PRE7g7-RPL10-NRg-5	PRE7g7	RPL10-NRg-5	0.744698235651436	0.855386234763748	1.05877728848146	0.886287252965548	0.15930338210811	0.0192347552033111
PRE7g7-RPL10-NRg-4	PRE7g7-RPL10-NRg-4	PRE7g7	RPL10-NRg-4	0.826256337270898	0.788807859498351	1.16807288966798	0.927712362145744	0.208998766778531	0.040826781736599
PRE7g7-EFB1-NRg-1	PRE7g7-EFB1-NRg-1	PRE7g7	EFB1-NRg-1	0.849910256652585	0.950955903498268	0.978816470889302	0.926560877013385	0.0678272880565716	0.00202130122810928
PRE7g7-EFB1-NRg-5	PRE7g7-EFB1-NRg-5	PRE7g7	EFB1-NRg-5	0.821618869971703	NA	NA	NA	NA	NA
PRE7g7-EFB1-NRg-4	PRE7g7-EFB1-NRg-4	PRE7g7	EFB1-NRg-4	0.94932234443717	1.10183273786893	1.19298939589966	1.08138149273526	0.123114166783295	0.112365760504939
PRE7g7-RPT3-NRg-1	PRE7g7-RPT3-NRg-1	PRE7g7	RPT3-NRg-1	1.09119882725428	1.02572691865536	1.2628719692578	1.12659923838915	0.122471774657253	-0.0030774642038951
PRE7g7-SAC6-TRg-8	PRE7g7-SAC6-TRg-8	PRE7g7	SAC6-TRg-8	0.114797876669665	0.367735730257262	0.398923749554492	0.29381911882714	0.155819212533708	-0.0871799052002947
PRE7g7-SAC6-TRg-4	PRE7g7-SAC6-TRg-4	PRE7g7	SAC6-TRg-4	0.521583118861277	0.356178683816362	0.693057192946693	0.523606331874777	0.16844836752442	-0.159486635513795
PRE7g7-SAC6-TRg-5	PRE7g7-SAC6-TRg-5	PRE7g7	SAC6-TRg-5	0.194128708445163	0.34085055454877	0.716609326727685	0.417196196573873	0.269477256762775	0.0457669119604113
PRE7g7-SAC6-TRg-3	PRE7g7-SAC6-TRg-3	PRE7g7	SAC6-TRg-3	0.688641449087183	0.572217177937583	0.834195216391989	0.698351281138918	0.131258652236564	-0.0251444565899074
PRE7g7-DIM1-TRg-5	PRE7g7-DIM1-TRg-5	PRE7g7	DIM1-TRg-5	0.970107954403974	0.980537682694848	1.22094147350342	1.05719570353408	0.141903850177488	0.128943723474492
PRE7g7-DIM1-TRg-7	PRE7g7-DIM1-TRg-7	PRE7g7	DIM1-TRg-7	0.812403647560652	0.874031132069857	0.71831427412704	0.801583017919183	0.0784203384414672	-0.068188655832907
PRE7g7-RPC17-NRg-1	PRE7g7-RPC17-NRg-1	PRE7g7	RPC17-NRg-1	0.966910852687471	0.903417539989936	1.13556797479605	1.00196545582448	0.119979477395038	-0.0167021119705903
PRE7g7-RPC17-NRg-2	PRE7g7-RPC17-NRg-2	PRE7g7	RPC17-NRg-2	0.909700826428912	1.0552321778873	1.25120705813448	1.07204668748357	0.171372904431115	0.0678908314459508
PRE7g7-YDR341C-TRg-1	PRE7g7-YDR341C-TRg-1	PRE7g7	YDR341C-TRg-1	0.872595260843172	0.847811232986011	1.08278370000119	0.934396731276791	0.129102987473637	-0.0374068059304222
PRE7g7-RAP1-NRg-8	PRE7g7-RAP1-NRg-8	PRE7g7	RAP1-NRg-8	1.0154985435845	1.03801156909218	1.17989748116583	1.07780253128084	0.0891304839737337	-0.00114159251253931
PRE7g7-RAP1-NRg-5	PRE7g7-RAP1-NRg-5	PRE7g7	RAP1-NRg-5	0.730061029423732	0.906239698363798	0.926046073335378	0.854115600374303	0.107889876970346	-0.137185350393651
PRE7g7-RAP1-NRg-2	PRE7g7-RAP1-NRg-2	PRE7g7	RAP1-NRg-2	0.975599906236821	1.06015243785199	1.10515642336169	1.04696958915017	0.0657766174814658	-0.0400863262095732
PRE7g7-SEC26-NRg-3	PRE7g7-SEC26-NRg-3	PRE7g7	SEC26-NRg-3	0.924485070337721	0.919198321694854	1.25410379208696	1.03259572803984	0.191849822142812	0.0265212446859902
PRE7g7-SPP41-TRg-3	PRE7g7-SPP41-TRg-3	PRE7g7	SPP41-TRg-3	0.618899737108723	0.638705656555054	0.952053277798969	0.736552890487582	0.186891362319923	0.0352074142381361
PRE7g7-TAP42-NRg-1	PRE7g7-TAP42-NRg-1	PRE7g7	TAP42-NRg-1	1.13244005412717	1.01913241630679	1.14257848435866	1.09805031826421	0.0685326446221795	0.0743117999608878
PRE7g7-PGA2-TRg-6	PRE7g7-PGA2-TRg-6	PRE7g7	PGA2-TRg-6	0.991701154846265	1.0888999008702	1.26869170447894	1.11643092006514	0.140532590205571	-0.0114798737820374
PRE7g7-BRL1-TRg-1	PRE7g7-BRL1-TRg-1	PRE7g7	BRL1-TRg-1	0.837786669840993	0.704289472292288	0.836668039529884	0.792914727221055	0.0767537601152862	0.0503477425672886
PRE7g7-FOL2-TRg-1	PRE7g7-FOL2-TRg-1	PRE7g7	FOL2-TRg-1	1.02874280154744	1.00786921205927	1.10606760647077	1.04755987335916	0.0517328987195257	0.00637785244601252
PRE7g7-NAB3-NRg-5	PRE7g7-NAB3-NRg-5	PRE7g7	NAB3-NRg-5	0.818767586415113	0.936639072127312	1.03330782854584	0.929571495696088	0.107444598984016	-0.0714173344771389
PRE7g7-SNF4-TRg-4	PRE7g7-SNF4-TRg-4	PRE7g7	SNF4-TRg-4	0.626986551054528	0.578010628207881	0.727658058559482	0.644218412607297	0.0762973862077832	-0.0354364447070558
PRE7g7-HRR25-TRg-2	PRE7g7-HRR25-TRg-2	PRE7g7	HRR25-TRg-2	0.539586680611911	0.620376011979853	0.648878263724691	0.602946985438818	0.056692069634566	-0.0944764548539209
PRE7g7-TRS23-TRg-4	PRE7g7-TRS23-TRg-4	PRE7g7	TRS23-TRg-4	0.618414904268866	0.436226678192829	0.683956538864175	0.579532707108623	0.128360390732761	0.00654862256276567
PRE7g7-CTR86-TRg-4	PRE7g7-CTR86-TRg-4	PRE7g7	CTR86-TRg-4	0.844555713653863	0.953242130817923	1.14131720870282	0.979705017724869	0.15014013295422	0.0128746979737203
PRE7g7-RPB5-TRg-5	PRE7g7-RPB5-TRg-5	PRE7g7	RPB5-TRg-5	0.460775908692913	0.498307118598602	0.572425135768028	0.510502721019848	0.0568149365521995	-0.0399748617461089
PRE7g7-SPN1-NRg-2	PRE7g7-SPN1-NRg-2	PRE7g7	SPN1-NRg-2	0.33858171312666	0.366007665164106	0.495150700664212	0.399913359651659	0.0836101611865811	-0.0413517759530522
PRE7g7-SPN1-NRg-1	PRE7g7-SPN1-NRg-1	PRE7g7	SPN1-NRg-1	0.287365592628031	0.203654184199316	0.486070470491168	0.325696749106172	0.145057567394584	-0.0190034834458521
PRE7g7-SEC61-NRg-1	PRE7g7-SEC61-NRg-1	PRE7g7	SEC61-NRg-1	0.942993296359064	0.926184728092752	1.03859768777459	0.969258570742137	0.0606347000893162	-0.0339145465130047
PRE7g7-SEC61-NRg-7	PRE7g7-SEC61-NRg-7	PRE7g7	SEC61-NRg-7	0.816867311696945	0.811313122401286	1.14260967827404	0.923596704124091	0.189691128915372	-0.0770361807189849
PRE7g7-TUS1-TRg-3	PRE7g7-TUS1-TRg-3	PRE7g7	TUS1-TRg-3	0.679580625407518	0.773204331523187	0.954038237730302	0.802274398220336	0.139518983739896	0.0665331019960954
PRE7g7-OLE1-NRg-2	PRE7g7-OLE1-NRg-2	PRE7g7	OLE1-NRg-2	0.79669548544908	0.965265160368164	1.17992901401377	0.980629886610338	0.192078214442473	0.0589607841980889
PRE7g7-AFG2-TRg-1	PRE7g7-AFG2-TRg-1	PRE7g7	AFG2-TRg-1	0.690688014998686	0.8099972999122	0.864759567678295	0.788481627529727	0.0890079742586299	0.000857134276473048
PRE7g7-TOA2-NRg-1	PRE7g7-TOA2-NRg-1	PRE7g7	TOA2-NRg-1	0.701843583545396	0.790359581347925	1.00083682293655	0.831013329276622	0.153586407978997	0.0899824119064319
PRE7g7-USO1-TRg-1	PRE7g7-USO1-TRg-1	PRE7g7	USO1-TRg-1	0.748622533894053	0.755714271727423	0.763818121619829	0.756051642413768	0.00760340948640388	0.0697847565154316
PRE7g7-UTP22-NRg-2	PRE7g7-UTP22-NRg-2	PRE7g7	UTP22-NRg-2	0.899679991583141	1.05268023565667	1.38352383597073	1.11196135440352	0.247309330025879	0.0390541996062665
PRE7g7-RIB1-TRg-3	PRE7g7-RIB1-TRg-3	PRE7g7	RIB1-TRg-3	0.916388966340848	1.10551065900852	1.15028755785952	1.0573957277363	0.124150806429532	0.00213664154636239
PRE7g7-RIB1-TRg-7	PRE7g7-RIB1-TRg-7	PRE7g7	RIB1-TRg-7	0.83038911788759	0.795116128207338	1.01979817810541	0.881767808066778	0.120831838684993	0.00265848265165669
PRE7g7-RIB1-TRg-4	PRE7g7-RIB1-TRg-4	PRE7g7	RIB1-TRg-4	0.967715139550758	0.916767375532134	1.07025960449781	0.984914039860233	0.0781781153335392	-0.0136946968700995
PRE7g7-COG1-TRg-1	PRE7g7-COG1-TRg-1	PRE7g7	COG1-TRg-1	0.408896017610553	0.291439607406794	0.423344388482946	0.374560004500098	0.0723459685464772	-0.0427167145497435
PRE7g7-RPL32-NRg-2	PRE7g7-RPL32-NRg-2	PRE7g7	RPL32-NRg-2	0.526302845355232	0.774853889642968	0.73704724084397	0.679401325280723	0.13392794364872	-0.138130082659127
PRE7g7-GLC7-NRg-3	PRE7g7-GLC7-NRg-3	PRE7g7	GLC7-NRg-3	0.764664883571088	0.608027234587171	0.687998870307625	0.686896996155295	0.078324637661389	0.0436945923183969
PRE7g7-GLC7-NRg-4	PRE7g7-GLC7-NRg-4	PRE7g7	GLC7-NRg-4	NA	0.572893559429298	0.596537422289301	NA	NA	NA
PRE7g7-HSF1-TRg-2	PRE7g7-HSF1-TRg-2	PRE7g7	HSF1-TRg-2	1.08935605449542	0.991578033335198	1.01707949118646	1.03267119300569	0.0507194364096923	0.0869310006344219
PRE7g7-DAM1-NRg-5	PRE7g7-DAM1-NRg-5	PRE7g7	DAM1-NRg-5	0.859213770168193	0.969056108430802	1.14466971321961	0.990979863939534	0.143985284482644	-0.00556125959575282
PRE7g7-SEC18-TRg-4	PRE7g7-SEC18-TRg-4	PRE7g7	SEC18-TRg-4	0.890990687537261	0.746116656928336	0.946762720775571	0.861290021747056	0.10356789027316	0.0371349137798679
PRE7g7-SEC18-TRg-5	PRE7g7-SEC18-TRg-5	PRE7g7	SEC18-TRg-5	NA	0.92486746314653	0.962125893608443	NA	NA	NA
PRE7g7-PAB1-NRg-3	PRE7g7-PAB1-NRg-3	PRE7g7	PAB1-NRg-3	0.422809472898493	0.631154567614649	0.819402004866428	0.624455348459856	0.1983811199589	0.00428358180818988
PRE7g7-POP8-TRg-2	PRE7g7-POP8-TRg-2	PRE7g7	POP8-TRg-2	0.700397910270962	0.843227728755987	1.11272085475016	0.885448831259038	0.209378888043732	0.00894075080206858
PRE7g7-PAB1-NRg-4	PRE7g7-PAB1-NRg-4	PRE7g7	PAB1-NRg-4	0.738693613063973	0.635337585733462	0.89677130081865	0.756934166538695	0.131667897336856	0.0543984173934098
PRE7g7-BIG1-TRg-4	PRE7g7-BIG1-TRg-4	PRE7g7	BIG1-TRg-4	0.678233485709556	0.646046347784138	0.751805867393046	0.692028566962247	0.0542125188222519	-0.0667540100430085
PRE7g7-BIG1-TRg-5	PRE7g7-BIG1-TRg-5	PRE7g7	BIG1-TRg-5	0.849680312755022	0.660778122284606	0.855979689555327	0.788812708198318	0.110925929924387	-0.0654070684752728
PRE7g7-BIG1-TRg-6	PRE7g7-BIG1-TRg-6	PRE7g7	BIG1-TRg-6	0.871403235429839	0.893696127560024	0.955425417676346	0.906841593555403	0.0435262476506191	-0.0473412162905107
PRE7g7-RPO41-NRg-1	PRE7g7-RPO41-NRg-1	PRE7g7	RPO41-NRg-1	0.765248709800786	0.800010981990035	0.992819932433659	0.852693208074826	0.122591712817759	0.0286202363197878
PRE7g7-RVB2-NRg-2	PRE7g7-RVB2-NRg-2	PRE7g7	RVB2-NRg-2	0.732385659964531	0.653463229427773	0.816389238414885	0.73407937593573	0.0814762088370617	-0.0636827189850472
PRE7g7-PET117-NRg-8	PRE7g7-PET117-NRg-8	PRE7g7	PET117-NRg-8	0.679482911891205	0.588422067869601	0.752332299417898	0.673412426392901	0.0821235599398423	0.0334305731287174
PRE7g7-VPS45-NRg-9	PRE7g7-VPS45-NRg-9	PRE7g7	VPS45-NRg-9	0.73515659098096	0.789977714857343	0.919491853226858	0.814875386355053	0.0946561818441985	0.0901819776091191
PRE7g7-YCG1-NRg-1	PRE7g7-YCG1-NRg-1	PRE7g7	YCG1-NRg-1	0.903135916255632	0.897719357476853	1.0834523777723	0.961435883834929	0.105704083988404	0.0330169412870402
PRE7g7-NOC4-NRg-1	PRE7g7-NOC4-NRg-1	PRE7g7	NOC4-NRg-1	0.986702160081185	1.00026469516542	1.03102742340351	1.00599809288337	0.0227120260917567	-0.00708812186447649
PRE7g7-NMD3-NRg-2	PRE7g7-NMD3-NRg-2	PRE7g7	NMD3-NRg-2	0.896932693396436	0.710158645564544	1.01887532263961	0.875322220533531	0.15548876512175	-0.0062062253880415
PRE7g7-DRS1-TRg-2	PRE7g7-DRS1-TRg-2	PRE7g7	DRS1-TRg-2	0.942051721132904	0.967038597615487	1.20841260864726	1.03916764246522	0.14710193721552	0.0204345104355654
PRE7g7-HTB1-NRg-2	PRE7g7-HTB1-NRg-2	PRE7g7	HTB1-NRg-2	0.863483244753312	0.879102278392093	1.01074038892783	0.917775304024412	0.0808880016521436	0.0848508996866472
PRE7g7-IPI1-TRg-2	PRE7g7-IPI1-TRg-2	PRE7g7	IPI1-TRg-2	0.722999906998733	0.846540972702718	1.02789081985548	0.865810566518976	0.153356138188327	-0.0749607913358302
PRE7g7-SEC18-NRg-1	PRE7g7-SEC18-NRg-1	PRE7g7	SEC18-NRg-1	0.80531385165301	0.754839258074499	0.984229590482351	0.84812756673662	0.120539378627864	0.0995439007371842
PRE7g7-SEC18-NRg-2	PRE7g7-SEC18-NRg-2	PRE7g7	SEC18-NRg-2	0.703940724170684	0.600272808988673	0.796559672891637	0.700257735350331	0.0981952470346873	0.00547552715479582
PRE7g7-JIP5-NRg-2	PRE7g7-JIP5-NRg-2	PRE7g7	JIP5-NRg-2	1.00550156785234	0.915227920458302	1.27842813986245	1.0663858760577	0.189099905031812	-0.0911699190684248
PRE7g7-YPT1-TRg-3	PRE7g7-YPT1-TRg-3	PRE7g7	YPT1-TRg-3	0.356981595912104	0.474724759487828	0.596928348746987	0.476211568048973	0.119980285875531	0.00609780927374304
PRE7g7-YPT1-TRg-2	PRE7g7-YPT1-TRg-2	PRE7g7	YPT1-TRg-2	0.380804956155754	0.384930514668771	0.571762347267732	0.445832606030752	0.109077861430588	0.103436507439667
PRE7g7-CLF1-NRg-2	PRE7g7-CLF1-NRg-2	PRE7g7	CLF1-NRg-2	1.01472048461006	1.00057574927883	1.14055148806805	1.05194924065231	0.0770570377690246	0.0602547736585252
PRE7g7-SNF2-NRg-7	PRE7g7-SNF2-NRg-7	PRE7g7	SNF2-NRg-7	0.894676649810274	0.88471110659914	0.988762557522745	0.922716771310719	0.0574139566668824	0.128455548402518
PRE7g7-SNF2-NRg-4	PRE7g7-SNF2-NRg-4	PRE7g7	SNF2-NRg-4	0.911419743208319	0.920462057136938	1.0617414183953	0.964541072913518	0.0842992955583182	-0.134660051725509
PRE7g7-RPL25-NRg-1	PRE7g7-RPL25-NRg-1	PRE7g7	RPL25-NRg-1	0.675950616747859	0.627040703775418	0.814588011891427	0.705859777471568	0.0972852332925604	0.027777258251161
PRE7g7-NOP56-TRg-1	PRE7g7-NOP56-TRg-1	PRE7g7	NOP56-TRg-1	0.867920009148407	1.12642650096558	1.16078197968583	1.05170949659994	0.160090619658982	0.0111723049751691
PRE7g7-NOP56-TRg-2	PRE7g7-NOP56-TRg-2	PRE7g7	NOP56-TRg-2	1.04365431976094	0.845067140133831	NA	NA	NA	NA
PRE7g7-TRS31-TRg-1	PRE7g7-TRS31-TRg-1	PRE7g7	TRS31-TRg-1	0.411026744111502	0.612240863263498	0.634627323257428	0.552631643544143	0.123143205477449	0.0290958123766012
PRE7g7-DBF4-TRg-2	PRE7g7-DBF4-TRg-2	PRE7g7	DBF4-TRg-2	0.638433650682348	0.578138124150651	1.00705181383868	0.741207862890561	0.232193114285748	-0.0889508213255044
PRE7g7-DBF4-TRg-1	PRE7g7-DBF4-TRg-1	PRE7g7	DBF4-TRg-1	0.89952070538655	1.10757801325396	1.21427984453132	1.07379285439061	0.16007625257469	0.140817253328348
PRE7g7-RPC19-TRg-4	PRE7g7-RPC19-TRg-4	PRE7g7	RPC19-TRg-4	0.888599739637716	0.74661998014685	1.08530760416742	0.906842441317328	0.170079169181893	-0.0323793365701469
PRE7g7-RPC19-TRg-6	PRE7g7-RPC19-TRg-6	PRE7g7	RPC19-TRg-6	0.868617057430676	0.992371497379688	1.23514525806159	1.03204460429065	0.186456957562355	0.0757161445044029
PRE7g7-RPC19-TRg-3	PRE7g7-RPC19-TRg-3	PRE7g7	RPC19-TRg-3	1.03594255478665	0.709956080397081	1.22392585226543	0.989941495816386	0.260054426358003	0.0557834133666492
PRE7g7-ROK1-NRg-1	PRE7g7-ROK1-NRg-1	PRE7g7	ROK1-NRg-1	0.854406897744031	1.02457302031583	1.13766336442495	1.00554776082827	0.142583403147304	0.0746182007737017
PRE7g7-CDC33-TRg-4	PRE7g7-CDC33-TRg-4	PRE7g7	CDC33-TRg-4	1.15846858143603	1.2488759410827	1.29014794417444	1.23249748889772	0.0673502332199423	-0.0673595834270204
PRE7g7-DHR2-TRg-3	PRE7g7-DHR2-TRg-3	PRE7g7	DHR2-TRg-3	0.627658803288232	0.731989667548165	0.92353369647829	0.761060722438229	0.150064428761025	0.0490486888657854
PRE7g7-RRP42-NRg-5	PRE7g7-RRP42-NRg-5	PRE7g7	RRP42-NRg-5	1.08909932715388	1.02316744391907	1.1700464213179	1.09410439746362	0.0735672926444606	0.0476170538998846
PRE7g7-CLF1-TRg-1	PRE7g7-CLF1-TRg-1	PRE7g7	CLF1-TRg-1	0.757127081076197	0.879878028745472	0.935739960632691	0.857581690151453	0.0913700455394985	-0.0566929145927256
PRE7g7-ERG11-NA-16	PRE7g7-ERG11-NA-16	PRE7g7	ERG11-NA-16	0.666605008425212	0.738221915226708	0.981124940594798	0.795317288082239	0.164850259733263	-0.0765091640038648
PRE7g7-VAS1-NRg-4	PRE7g7-VAS1-NRg-4	PRE7g7	VAS1-NRg-4	0.960020376138472	0.810804126347015	1.09070173971109	0.953842080732193	0.140051051378852	0.0412164005054824
PRE7g7-PIK1-NRg-2	PRE7g7-PIK1-NRg-2	PRE7g7	PIK1-NRg-2	1.03012978672969	1.0715844197937	1.05826508989256	1.05332643213865	0.0211639884219793	0.108065374420759
PRE7g7-SAR1-NRg-7	PRE7g7-SAR1-NRg-7	PRE7g7	SAR1-NRg-7	0.615938221658019	0.650127218459209	0.733398013918517	0.666487818011915	0.0604148376871348	-0.04643386238227
PRE7g7-SAR1-NRg-4	PRE7g7-SAR1-NRg-4	PRE7g7	SAR1-NRg-4	0.70511280361319	0.760358243586113	0.885670644311836	0.78371389717038	0.0925170166790988	0.0121796684479191
PRE7g7-RPS3-TRg-1	PRE7g7-RPS3-TRg-1	PRE7g7	RPS3-TRg-1	0.744012995268639	0.822302386237414	0.855960656774416	0.80742534609349	0.0574374831598317	-0.0627311248678275
PRE7g7-YTM1-TRg-2	PRE7g7-YTM1-TRg-2	PRE7g7	YTM1-TRg-2	1.06884664114768	0.900821443516665	1.12604834746762	1.03190547737732	0.117069538101781	0.0718742074316211
PRE7g7-SUI3-NRg-5	PRE7g7-SUI3-NRg-5	PRE7g7	SUI3-NRg-5	0.778271025033497	0.638171214942462	0.968269447023528	0.794903895666496	0.16567649198025	-0.0476547758411899
PRE7g7-SUI3-NRg-2	PRE7g7-SUI3-NRg-2	PRE7g7	SUI3-NRg-2	1.06319306081889	0.901086120605105	1.1858200012302	1.05003306088473	0.142822389325544	-0.035909696452068
PRE7g7-RRP7-TRg-4	PRE7g7-RRP7-TRg-4	PRE7g7	RRP7-TRg-4	1.02848082005572	0.909272062706322	1.08653044185136	1.0080944415378	0.0903705514318063	-0.0714116201327759
PRE7g7-RRP7-TRg-6	PRE7g7-RRP7-TRg-6	PRE7g7	RRP7-TRg-6	0.754086398326432	0.831532741981288	1.03093572746482	0.872184955924179	0.142831507850814	-0.112363235213288
PRE7g7-NIP7-TRg-2	PRE7g7-NIP7-TRg-2	PRE7g7	NIP7-TRg-2	0.836894464261442	1.02879982118246	NA	NA	NA	NA
PRE7g7-MDM35-TRg-1	PRE7g7-MDM35-TRg-1	PRE7g7	MDM35-TRg-1	0.902725522401235	0.551317677346469	0.763456704414249	0.739166634720651	0.17695867880892	-0.017711947373051
PRE7g7-ALA1-NRg-1	PRE7g7-ALA1-NRg-1	PRE7g7	ALA1-NRg-1	1.14984239228812	1.07425227091194	1.10365387896704	1.1092495140557	0.0381044611751779	0.0884477808092117
PRE7g7-DOA4-NRg-2	PRE7g7-DOA4-NRg-2	PRE7g7	DOA4-NRg-2	0.661953272773308	0.799502228415262	1.07980407028453	0.847086523824367	0.212950748114152	0.130653704238614
PRE7g7-RPS13-NRg-1	PRE7g7-RPS13-NRg-1	PRE7g7	RPS13-NRg-1	0.56754623746948	0.720485692775435	0.750594627111463	0.679542185785459	0.0981527193261068	-0.112096581183118
PRE7g7-YSF3-TRg-2	PRE7g7-YSF3-TRg-2	PRE7g7	YSF3-TRg-2	1.00405659010323	1.05870351577501	1.22765408437277	1.09680473008367	0.116566447830199	0.0654271875622316
PRE7g7-RPS2-NRg-11	PRE7g7-RPS2-NRg-11	PRE7g7	RPS2-NRg-11	0.616055999476927	0.692098770790156	0.902956332650894	0.737037034305992	0.148635581001648	-0.0759381557242562
PRE7g7-SSL1-TRg-10	PRE7g7-SSL1-TRg-10	PRE7g7	SSL1-TRg-10	1.00263543197215	1.02995700014391	1.18900101960929	1.07386448390845	0.100642602369645	0.0557780752948756
PRE7g7-NIP7-TRg-1	PRE7g7-NIP7-TRg-1	PRE7g7	NIP7-TRg-1	0.971654249593779	1.10152277388593	1.22897032095335	1.10071578147769	0.128659933827675	0.0849270712423003
PRE7g7-LST8-NRg-1	PRE7g7-LST8-NRg-1	PRE7g7	LST8-NRg-1	0.30161587869127	0.311632559045047	0.600392017049943	0.404546818262087	0.169680847144038	-0.158138534913354
PRE7g7-TAF4-TRg-3	PRE7g7-TAF4-TRg-3	PRE7g7	TAF4-TRg-3	0.633175652721269	0.408149531506888	0.589828507377326	0.543717897201828	0.119389405247137	0.00843812309244663
PRE7g7-HAS1-TRg-2	PRE7g7-HAS1-TRg-2	PRE7g7	HAS1-TRg-2	0.841214811507287	0.82004704385197	1.26643242222517	0.975898092528141	0.251832615334575	0.106634029856937
PRE7g7-GLC7-TRg-2	PRE7g7-GLC7-TRg-2	PRE7g7	GLC7-TRg-2	NA	NA	NA	NA	NA	NA
PRE7g7-CDC45-NRg-1	PRE7g7-CDC45-NRg-1	PRE7g7	CDC45-NRg-1	0.867670407236148	0.939907749102942	1.06756216340443	0.958380106581172	0.101218079111946	-0.0174189488329707
PRE7g7-SEC22-NRg-8	PRE7g7-SEC22-NRg-8	PRE7g7	SEC22-NRg-8	NA	NA	NA	NA	NA	NA
PRE7g7-YOS1-TRg-2	PRE7g7-YOS1-TRg-2	PRE7g7	YOS1-TRg-2	0.785242270420187	1.08654491534237	1.39911188802488	1.09029969126248	0.30695203307877	0.0431894761478724
PRE7g7-RBA50-TRg-3	PRE7g7-RBA50-TRg-3	PRE7g7	RBA50-TRg-3	0.870712289056902	0.805455892192282	0.993152684977367	0.889773622075517	0.0952891511022457	-0.0696994602057041
PRE7g7-SPP41-NRg-2	PRE7g7-SPP41-NRg-2	PRE7g7	SPP41-NRg-2	0.793225585292715	0.869058110022346	1.02172268813106	0.89466879448204	0.116381535778875	0.0497281262806654
PRE7g7-PRP46-TRg-2	PRE7g7-PRP46-TRg-2	PRE7g7	PRP46-TRg-2	0.876237759609114	1.05548140691184	0.963156326378284	0.96495849763308	0.0896354123129907	-0.0716191903565763
PRE7g7-PGA2-NRg-1	PRE7g7-PGA2-NRg-1	PRE7g7	PGA2-NRg-1	NA	0.960493749671328	NA	NA	NA	NA
PRE7g7-CBF5-TRg-3	PRE7g7-CBF5-TRg-3	PRE7g7	CBF5-TRg-3	0.944581300192673	1.06553018249451	1.15722685528126	1.05577944598948	0.106657586094598	0.0186202341187114
PRE7g7-TCP1-NRg-3	PRE7g7-TCP1-NRg-3	PRE7g7	TCP1-NRg-3	0.83432865399323	0.945363837581325	1.07552354964311	0.951738680405887	0.120723748234003	0.0689151895103683
PRE7g7-TCP1-NRg-2	PRE7g7-TCP1-NRg-2	PRE7g7	TCP1-NRg-2	0.778617334272897	0.896613597530423	1.06011168241221	0.911780871405177	0.141358769293554	0.0164005167930542
PRE7g7-ERG26-NRg-2	PRE7g7-ERG26-NRg-2	PRE7g7	ERG26-NRg-2	0.678482062770879	0.757752184779823	0.964464073287372	0.800232773612691	0.147647817137451	-0.0519728821941365
PRE7g7-ERG26-NRg-4	PRE7g7-ERG26-NRg-4	PRE7g7	ERG26-NRg-4	0.825183194309233	0.864933266114734	1.00448075814091	0.898199072854958	0.0941640298763381	-0.0143202878002282
PRE7g7-MES1-TRg-5	PRE7g7-MES1-TRg-5	PRE7g7	MES1-TRg-5	0.654611573316401	0.801498413434347	0.951216468072188	0.802442151607645	0.1483046994521	-0.11669329857758
PRE7g7-HTS1-TRg-2	PRE7g7-HTS1-TRg-2	PRE7g7	HTS1-TRg-2	0.906895125152786	1.08708709663374	1.07517635631447	1.023052859367	0.100771676809871	-0.00540507567579307
PRE7g7-SSS1-TRg-3	PRE7g7-SSS1-TRg-3	PRE7g7	SSS1-TRg-3	0.690775800161745	0.683244282778828	0.939929856290318	0.771316646410297	0.146071872200145	0.0286898507792623
PRE7g7-SSS1-TRg-2	PRE7g7-SSS1-TRg-2	PRE7g7	SSS1-TRg-2	0.917421932944701	0.946143268052546	1.04020240773373	0.967922536243659	0.0642223764708238	0.116264348676882
PRE7g7-SYS1-TRg-7	PRE7g7-SYS1-TRg-7	PRE7g7	SYS1-TRg-7	0.599206227585092	0.432745573046938	0.613448653065964	0.548466817899331	0.10047022719958	-0.0313419967641873
PRE7g7-SYS1-TRg-2	PRE7g7-SYS1-TRg-2	PRE7g7	SYS1-TRg-2	0.469993908688909	0.522134156561117	0.628281354442469	0.540136473230832	0.0806646851162517	0.0218815851011198
PRE7g7-SYS1-TRg-1	PRE7g7-SYS1-TRg-1	PRE7g7	SYS1-TRg-1	0.683677976642026	0.349834253145945	0.791232306427952	0.608248178738641	0.230163639980549	-0.0195736456773922
PRE7g7-BFR2-TRg-1	PRE7g7-BFR2-TRg-1	PRE7g7	BFR2-TRg-1	1.03965502214521	1.07403022896626	1.26996879976488	1.12788468362545	0.124243051135022	0.110631515799358
PRE7g7-EOS1-TRg-3	PRE7g7-EOS1-TRg-3	PRE7g7	EOS1-TRg-3	0.776803652983338	0.725249061672468	0.83673815403905	0.779596956231619	0.0557970101032189	-0.0116830276300474
PRE7g7-TAF4-NRg-1	PRE7g7-TAF4-NRg-1	PRE7g7	TAF4-NRg-1	0.623596363219312	0.794283290826123	0.724905831893507	0.714261828646314	0.0858398387568841	0.0408059504907399
PRE7g7-ARL3-NRg-8	PRE7g7-ARL3-NRg-8	PRE7g7	ARL3-NRg-8	1.11534460798887	1.05077666011356	1.26092413388348	1.14234846732864	0.107644769949129	-0.00540212145593233
PRE7g7-RPN5-NRg-1	PRE7g7-RPN5-NRg-1	PRE7g7	RPN5-NRg-1	1.04431150237782	1.11464180028926	0.998043212871162	1.05233217184608	0.0587116342900883	0.00874384685581231
PRE7g7-TIM9-NRg-2	PRE7g7-TIM9-NRg-2	PRE7g7	TIM9-NRg-2	0.962309113828216	0.910783289066415	0.999940716083853	0.957677706326161	0.0447587885189047	-0.0329532796389024
PRE7g7-NUP57-NRg-3	PRE7g7-NUP57-NRg-3	PRE7g7	NUP57-NRg-3	0.564042311680702	0.631848929897744	0.833565778653943	0.676485673410796	0.140196483429173	0.0312673082958659
PRE7g7-VPS4-TRg-1	PRE7g7-VPS4-TRg-1	PRE7g7	VPS4-TRg-1	NA	0.247286251853279	0.734071678546307	NA	NA	NA
PRE7g7-CDC3-TRg-4	PRE7g7-CDC3-TRg-4	PRE7g7	CDC3-TRg-4	0.319382457122817	0.541824719206032	0.721647299314183	0.527618158547677	0.201508363573614	-0.202139655077088
PRE7g7-BBP1-NRg-1	PRE7g7-BBP1-NRg-1	PRE7g7	BBP1-NRg-1	0.850145874484909	0.917275278157909	0.994756306275877	0.920725819639565	0.0723669394342471	0.0250793931592606
PRE7g7-BBP1-NRg-2	PRE7g7-BBP1-NRg-2	PRE7g7	BBP1-NRg-2	0.777696960200404	0.964010744291252	0.85563117194925	0.865779625480302	0.0935705609012082	-0.0647659597201591
PRE7g7-USE1-NRg-3	PRE7g7-USE1-NRg-3	PRE7g7	USE1-NRg-3	1.07206428739794	1.12510471448688	1.18124089304996	1.12613663164493	0.05459561745406	0.0414926919504677
PRE7g7-CCT7-TRg-1	PRE7g7-CCT7-TRg-1	PRE7g7	CCT7-TRg-1	0.789340879018969	NA	1.27057365234222	NA	NA	NA
PRE7g7-SAH1-TRg-3	PRE7g7-SAH1-TRg-3	PRE7g7	SAH1-TRg-3	0.805775766151379	0.976190221967796	1.02367253183947	0.935212839986215	0.114582326298086	0.027079764440008
PRE7g7-CHS2-TRg-1	PRE7g7-CHS2-TRg-1	PRE7g7	CHS2-TRg-1	0.987391245371911	0.875308051963756	1.05420265701163	0.9723006514491	0.0903969825133357	0.0749588947859487
PRE7g7-DPM1-TRg-2	PRE7g7-DPM1-TRg-2	PRE7g7	DPM1-TRg-2	1.01208315715955	1.03438614737837	1.11479251325426	1.05375393926406	0.0540244063293862	0.00709650930195949
PRE7g7-BBP1-TRg-1	PRE7g7-BBP1-TRg-1	PRE7g7	BBP1-TRg-1	0.908538726146435	0.783419842874664	0.940538969289421	0.87749917943684	0.0830312896821855	-0.0267522461033971
PRE7g7-NRD1-TRg-4	PRE7g7-NRD1-TRg-4	PRE7g7	NRD1-TRg-4	0.954620307650048	0.846449303471431	1.0588174815403	0.953295697553925	0.106190285374898	0.0280532696887015
PRE7g7-RPB3-NRg-1	PRE7g7-RPB3-NRg-1	PRE7g7	RPB3-NRg-1	0.685836968732234	0.662522135701537	0.62072719098871	0.65636209847416	0.0329890941590514	0.012212365229151
PRE7g7-PHO85-NRg-6	PRE7g7-PHO85-NRg-6	PRE7g7	PHO85-NRg-6	0.641341386922642	0.418980297633746	0.585890706998282	0.548737463851557	0.115742758368184	-0.195834574010308
PRE7g7-SNF6-TRg-6	PRE7g7-SNF6-TRg-6	PRE7g7	SNF6-TRg-6	0.833364898748262	0.662422620840272	0.997415975686936	0.83106783175849	0.167508490338318	0.0296663283307738
PRE7g7-PRP38-NRg-2	PRE7g7-PRP38-NRg-2	PRE7g7	PRP38-NRg-2	0.636407490200853	0.722493124343015	NA	NA	NA	NA
PRE7g7-OAR1-NRg-3	PRE7g7-OAR1-NRg-3	PRE7g7	OAR1-NRg-3	0.497795782927467	0.741191893247955	1.07160743282913	0.770198369668183	0.288003444678105	-0.0105877426925967
PRE7g7-ROX3-NRg-1	PRE7g7-ROX3-NRg-1	PRE7g7	ROX3-NRg-1	1.07987540470803	1.02327464733568	1.09497784020949	1.06604263075106	0.0378000819256134	-0.0385573925011469
PRE7g7-YPP1-TRg-6	PRE7g7-YPP1-TRg-6	PRE7g7	YPP1-TRg-6	0.81785473187779	0.856051232314693	1.01816519763019	0.897357053940891	0.106351769367732	0.0338834993084175
PRE7g7-CBF2-NRg-8	PRE7g7-CBF2-NRg-8	PRE7g7	CBF2-NRg-8	0.994631137790263	0.883619040492962	1.09465685541967	0.990969011234299	0.105566558201184	-0.0257353401691151
PRE7g7-SPT6-TRg-5	PRE7g7-SPT6-TRg-5	PRE7g7	SPT6-TRg-5	0.607271019748242	0.417830811001924	0.800136771562957	0.608412867437707	0.191155538063204	-0.0695081083038831
PRE7g7-SEC10-NRg-1	PRE7g7-SEC10-NRg-1	PRE7g7	SEC10-NRg-1	0.851585281735294	0.859251768543049	1.2123367721058	0.974391274128048	0.20610249576583	0.0529454272626509
PRE7g7-NSL1-NRg-3	PRE7g7-NSL1-NRg-3	PRE7g7	NSL1-NRg-3	0.749540031760803	0.756072690367953	0.823419843705861	0.776344188611539	0.0408993506554696	0.0467229383314178
PRE7g7-NRD1-NRg-8	PRE7g7-NRD1-NRg-8	PRE7g7	NRD1-NRg-8	0.752768662467514	0.885543177801797	1.1314332665164	0.923248368928572	0.192127514084541	-0.0431096747502793
PRE7g7-RPB3-TRg-1	PRE7g7-RPB3-TRg-1	PRE7g7	RPB3-TRg-1	0.843441392386078	0.735079798066713	0.929543038609571	0.836021409687454	0.097443727802477	0.0187664979347656
PRE7g7-NRD1-NRg-4	PRE7g7-NRD1-NRg-4	PRE7g7	NRD1-NRg-4	0.905653397267219	0.999922489454611	1.226304740378	1.04396020903328	0.164799306791482	0.0424378717489053
PRE7g7-RVB1-TRg-2	PRE7g7-RVB1-TRg-2	PRE7g7	RVB1-TRg-2	0.607625961063036	0.710888031849199	0.796276588264156	0.704930193725464	0.094466325546067	-0.059480252288265
PRE7g7-TIF5-NRg-8	PRE7g7-TIF5-NRg-8	PRE7g7	TIF5-NRg-8	0.935945547292176	0.927842646288194	0.948603435843642	0.937463876474671	0.0104633449895917	0.0253458877737792
PRE7g7-EOS1-NRg-1	PRE7g7-EOS1-NRg-1	PRE7g7	EOS1-NRg-1	0.672011912907054	0.64905421198966	0.856087781295988	0.725717968730901	0.113485593927358	-0.0154990216424136
PRE7g7-ERG25-NA-26	PRE7g7-ERG25-NA-26	PRE7g7	ERG25-NA-26	0.767997414787871	0.812300226440636	1.03210715511221	0.870801598780238	0.141440081510721	-0.0802332690256634
PRE7g7-MSL5-NRg-4	PRE7g7-MSL5-NRg-4	PRE7g7	MSL5-NRg-4	1.06012968404161	0.886609451668379	1.11137555990402	1.01937156520467	0.117795878710563	-0.0322582156386546
PRE7g7-SEC24-TRg-2	PRE7g7-SEC24-TRg-2	PRE7g7	SEC24-TRg-2	0.768779145758017	0.620099277662225	0.596617357460882	0.661831926960375	0.0933602209214324	0.019923810948057
PRE7g7-RPL30-NRg-5	PRE7g7-RPL30-NRg-5	PRE7g7	RPL30-NRg-5	0.66994948426222	0.641276031419752	0.826613072978343	0.712612862886772	0.0997626064724109	0.0313504920959996
PRE7g7-SNU71-NRg-3	PRE7g7-SNU71-NRg-3	PRE7g7	SNU71-NRg-3	0.971867512055067	1.00312080965857	1.15917880703828	1.04472237625064	0.10034639038978	0.00411194927827196
PRE7g7-CDC33-NRg-1	PRE7g7-CDC33-NRg-1	PRE7g7	CDC33-NRg-1	0.840772375957427	0.839930211651256	0.962403834333408	0.881035473980697	0.0704683252252112	-0.0514783260239883
PRE7g7-RPN6-TRg-4	PRE7g7-RPN6-TRg-4	PRE7g7	RPN6-TRg-4	0.90346664802793	0.957831295865615	1.04348741199905	0.968261785297533	0.0705907211898731	-0.0175155867964955
PRE7g7-NAB2-TRg-4	PRE7g7-NAB2-TRg-4	PRE7g7	NAB2-TRg-4	0.837298421231993	0.943563392906909	1.04134375523582	0.940735189791573	0.102052063339402	0.0185535122573494
PRE7g7-NAB2-TRg-6	PRE7g7-NAB2-TRg-6	PRE7g7	NAB2-TRg-6	0.974259487118626	0.951091793787711	1.07764097209251	1.00099741766628	0.0673784930811275	0.0505961873539176
PRE7g7-YTM1-NRg-1	PRE7g7-YTM1-NRg-1	PRE7g7	YTM1-NRg-1	1.11170323818512	0.93862645819911	NA	NA	NA	NA
PRE7g7-OLE1-TRg-8	PRE7g7-OLE1-TRg-8	PRE7g7	OLE1-TRg-8	0.584942095032583	0.846395003026225	1.07447572405112	0.835270940703308	0.244956326835902	-0.0346374004630644
PRE7g7-OLE1-TRg-1	PRE7g7-OLE1-TRg-1	PRE7g7	OLE1-TRg-1	0.812339314098456	0.644722380780681	1.24613970270952	0.901067132529552	0.310371016851881	-0.00491414329678996
PRE7g7-UTP7-TRg-4	PRE7g7-UTP7-TRg-4	PRE7g7	UTP7-TRg-4	0.892430262248978	0.887355982296412	0.9729694804679	0.917585241671097	0.0480312139091366	0.000567658099657975
PRE7g7-ACT1-NRg-6	PRE7g7-ACT1-NRg-6	PRE7g7	ACT1-NRg-6	0.82192260360473	0.950919505581508	1.00243941508689	0.925093841424375	0.0929881901307313	0.0768074046292466
PRE7g7-RPL18A-NRg-3	PRE7g7-RPL18A-NRg-3	PRE7g7	RPL18A-NRg-3	0.632918963122961	0.682788545736946	0.885752058575152	0.733819855811686	0.133918966150962	-0.0472713415946884
PRE7g7-BRX1-NRg-1	PRE7g7-BRX1-NRg-1	PRE7g7	BRX1-NRg-1	0.851372642699349	0.700326345420832	1.09452343908272	0.882074142400967	0.198883819668208	-0.0820762684268196
PRE7g7-NAF1-TRg-8	PRE7g7-NAF1-TRg-8	PRE7g7	NAF1-TRg-8	0.973724429291304	1.00451808807326	1.17134562220035	1.04986271318831	0.106327960771458	0.0287844813485358
PRE7g7-NAF1-TRg-6	PRE7g7-NAF1-TRg-6	PRE7g7	NAF1-TRg-6	0.954941237099754	0.848592224962441	1.29009481209763	1.03120942471994	0.230420834439765	-0.00986141478287639
PRE7g7-NAF1-TRg-4	PRE7g7-NAF1-TRg-4	PRE7g7	NAF1-TRg-4	0.925825220883876	0.899184263871544	1.1287826818156	0.984597388857006	0.125576606805564	-0.0155589020813047
PRE7g7-CDC8-TRg-2	PRE7g7-CDC8-TRg-2	PRE7g7	CDC8-TRg-2	0.789402553197152	1.14362867916712	1.01787488638811	0.983635372917463	0.179578103598278	-0.0386201225996298
PRE7g7-NSE4-TRg-1	PRE7g7-NSE4-TRg-1	PRE7g7	NSE4-TRg-1	0.647011194485161	0.674184373145789	0.929200939442099	0.75013216902435	0.155672135637127	-0.0956481888107288
PRE7g7-PAB1-NRg-2	PRE7g7-PAB1-NRg-2	PRE7g7	PAB1-NRg-2	0.414576806146235	0.606198557562718	0.570926551177906	0.530567304962286	0.101987133846873	-0.00745687569911568
PRE7g7-PRP43-TRg-4	PRE7g7-PRP43-TRg-4	PRE7g7	PRP43-TRg-4	0.676172899175263	0.867846353633842	1.0396539060989	0.86122438630267	0.181830961161892	0.0431366515920178
PRE7g7-SEC2-NRg-3	PRE7g7-SEC2-NRg-3	PRE7g7	SEC2-NRg-3	0.796628140959294	0.821104156649246	0.875696751746297	0.831143016451612	0.0404789492519917	-0.0300583842060324
PRE7g7-SEC2-NRg-6	PRE7g7-SEC2-NRg-6	PRE7g7	SEC2-NRg-6	0.796446375690838	0.965236960002418	0.967505586312907	0.909729640668721	0.0981127425942785	-0.0425668079451017
PRE7g7-MPP10-NRg-5	PRE7g7-MPP10-NRg-5	PRE7g7	MPP10-NRg-5	0.850603559605849	1.04121677277949	0.989305316848242	0.960375216411194	0.0985447222968756	-0.0081052400099032
PRE7g7-YDR355C-TRg-2	PRE7g7-YDR355C-TRg-2	PRE7g7	YDR355C-TRg-2	0.783642845023691	1.05712543282892	1.05882073219985	0.966529670017487	0.158386904689822	-0.00794036022960121
PRE7g7-YLR339C-TRg-9	PRE7g7-YLR339C-TRg-9	PRE7g7	YLR339C-TRg-9	0.958216120022383	0.778752180520008	0.930076749331401	0.889015016624597	0.0965213749129789	0.0744551705220629
PRE7g7-SNM1-TRg-2	PRE7g7-SNM1-TRg-2	PRE7g7	SNM1-TRg-2	1.14314884072894	1.0102873958677	1.19594141472338	1.11645921710667	0.095661411687998	0.128368995450463
PRE7g7-ALR1-NRg-4	PRE7g7-ALR1-NRg-4	PRE7g7	ALR1-NRg-4	0.941078168272175	0.842017345182784	0.993979927760597	0.925691813738519	0.0771408552928097	0.0116240083626696
PRE7g7-ALR1-NRg-1	PRE7g7-ALR1-NRg-1	PRE7g7	ALR1-NRg-1	0.702901159925119	0.618181855993706	NA	NA	NA	NA
PRE7g7-ALR1-NRg-3	PRE7g7-ALR1-NRg-3	PRE7g7	ALR1-NRg-3	0.914352275236295	0.760616975473782	1.17499484912868	0.949988033279585	0.209474786029674	0.0268238837393299
PRE7g7-RPL10-TRg-1	PRE7g7-RPL10-TRg-1	PRE7g7	RPL10-TRg-1	0.91659623886585	1.14942190164965	1.17427914071918	1.0800990937449	0.142142035474165	0.0943750829323553
PRE7g7-RPL28-TRg-2	PRE7g7-RPL28-TRg-2	PRE7g7	RPL28-TRg-2	0.843105695968404	0.68760979256208	0.898856790269583	0.809857426266689	0.10947789315075	0.0144637463208276
PRE7g7-UTP25-TRg-1	PRE7g7-UTP25-TRg-1	PRE7g7	UTP25-TRg-1	1.00001319649264	0.897590118345297	NA	NA	NA	NA
PRE7g7-POB3-TRg-1	PRE7g7-POB3-TRg-1	PRE7g7	POB3-TRg-1	0.884549857485945	0.850018486378568	1.02455228313777	0.919706875667427	0.0924257729118618	-0.000310519777109275
PRE7g7-POB3-TRg-3	PRE7g7-POB3-TRg-3	PRE7g7	POB3-TRg-3	0.684456960315789	0.509626634963977	0.704336406799998	0.632806667359921	0.107139107630823	-0.0447309897535541
PRE7g7-POB3-TRg-2	PRE7g7-POB3-TRg-2	PRE7g7	POB3-TRg-2	0.801309485066551	0.796856225275883	1.013303063303	0.870489591215146	0.123700136370308	-0.0722116691861441
PRE7g7-MED11-TRg-1	PRE7g7-MED11-TRg-1	PRE7g7	MED11-TRg-1	1.01705179594247	0.982021835425508	1.05047124051676	1.01651495729491	0.0342278601600636	0.133736055065194
PRE7g7-ISA1-TRg-15	PRE7g7-ISA1-TRg-15	PRE7g7	ISA1-TRg-15	0.412127507314846	NA	0.329692575437757	NA	NA	NA
PRE7g7-RRP1-NRg-1	PRE7g7-RRP1-NRg-1	PRE7g7	RRP1-NRg-1	0.735701326952025	0.775516574684506	0.955297281397974	0.822171727678168	0.116996253264382	-0.035520738745185
PRE7g7-MES1-NRg-1	PRE7g7-MES1-NRg-1	PRE7g7	MES1-NRg-1	0.93515455221818	0.84902333591466	0.982741530981511	0.922306473038117	0.0677786380576285	-0.00896128554676445
PRE7g7-SEC13-NRg-5	PRE7g7-SEC13-NRg-5	PRE7g7	SEC13-NRg-5	0.216631582981814	0.476666595087238	NA	NA	NA	NA
PRE7g7-MCM2-NRg-2	PRE7g7-MCM2-NRg-2	PRE7g7	MCM2-NRg-2	1.0718986291919	0.920202735118318	NA	NA	NA	NA
PRE7g7-ALA1-TRg-4	PRE7g7-ALA1-TRg-4	PRE7g7	ALA1-TRg-4	0.589479774800487	0.771807667810684	0.793576669940761	0.718288037517311	0.112080992017066	-0.00723561498902214
PRE7g7-MTG2-TRg-5	PRE7g7-MTG2-TRg-5	PRE7g7	MTG2-TRg-5	0.737033288962622	0.805741555883975	0.891884064756833	0.81155296986781	0.0775887884322593	-0.0287294620828027
PRE7g7-TIF35-NRg-3	PRE7g7-TIF35-NRg-3	PRE7g7	TIF35-NRg-3	0.881333852438001	0.9099259483331	1.2043126872777	0.998524162682935	0.178790560791355	-0.0361263538069428
PRE7g7-NSE1-TRg-3	PRE7g7-NSE1-TRg-3	PRE7g7	NSE1-TRg-3	0.930891808802503	1.00888956802725	1.15035248239207	1.03004461974061	0.111249265044059	0.00634731507863573
PRE7g7-NSE1-TRg-4	PRE7g7-NSE1-TRg-4	PRE7g7	NSE1-TRg-4	0.983547964743579	0.922483505898347	1.20089619521563	1.03564255528585	0.146334518026493	0.0956721372987183
PRE7g7-MOB2-NRg-6	PRE7g7-MOB2-NRg-6	PRE7g7	MOB2-NRg-6	0.585266369025368	0.562724865939963	0.833865931350241	0.660619055438524	0.150458930775859	-0.0736983098435363
PRE7g7-VRG4-NRg-3	PRE7g7-VRG4-NRg-3	PRE7g7	VRG4-NRg-3	0.387996340029253	0.465036368094535	0.699837100805972	0.517623269643254	0.162435223031588	-0.0897304680531782
PRE7g7-PRP9-TRg-3	PRE7g7-PRP9-TRg-3	PRE7g7	PRP9-TRg-3	0.900185310611165	NA	NA	NA	NA	NA
PRE7g7-HYM1-TRg-5	PRE7g7-HYM1-TRg-5	PRE7g7	HYM1-TRg-5	0.800694175141905	0.822872907621364	0.810229387313076	0.811265490025448	0.0111256089820642	0.0408868124218615
PRE7g7-POP1-TRg-5	PRE7g7-POP1-TRg-5	PRE7g7	POP1-TRg-5	0.825123416279699	0.980552412665513	1.09370728061476	0.966461036519991	0.134845275061993	0.00424415461642702
PRE7g7-POP1-TRg-9	PRE7g7-POP1-TRg-9	PRE7g7	POP1-TRg-9	0.867707123341462	0.806353919197523	1.19614449332095	0.956735178619979	0.209591671802279	0.0132000896279056
PRE7g7-RPL17A-TRg-1	PRE7g7-RPL17A-TRg-1	PRE7g7	RPL17A-TRg-1	0.869981295860227	0.973682559826105	1.04323988509755	0.962301246927961	0.0871882182326886	0.00146989608371106
PRE7g7-SLD2-TRg-1	PRE7g7-SLD2-TRg-1	PRE7g7	SLD2-TRg-1	0.963836977249507	1.00628024169681	1.23916535070533	1.06976085655055	0.148235520891973	0.0795173669194539
PRE7g7-CDC48-NRg-7	PRE7g7-CDC48-NRg-7	PRE7g7	CDC48-NRg-7	0.80306185860305	0.63232119232154	1.01787261301859	0.81775188798106	0.193195036744539	0.155114151515711
PRE7g7-FHL1-NRg-2	PRE7g7-FHL1-NRg-2	PRE7g7	FHL1-NRg-2	0.694307060175938	0.805229805398466	1.06566553849256	0.85506746802232	0.190629547332687	-0.0373824550029001
PRE7g7-BET3-NRg-7	PRE7g7-BET3-NRg-7	PRE7g7	BET3-NRg-7	0.97061153630535	0.95919338452915	1.11614670867947	1.01531720983799	0.087507339263427	0.101875957385486
PRE7g7-MAK21-TRg-1	PRE7g7-MAK21-TRg-1	PRE7g7	MAK21-TRg-1	0.889734542422264	0.892907006982755	1.11726604933968	0.966635866248232	0.130459208860351	0.0746861769595418
PRE7g7-BRN1-TRg-4	PRE7g7-BRN1-TRg-4	PRE7g7	BRN1-TRg-4	0.667497882357158	0.651309337512145	0.870688778933661	0.729831999600988	0.122253799364395	-0.0250816137349742
PRE7g7-FBA1-NRg-3	PRE7g7-FBA1-NRg-3	PRE7g7	FBA1-NRg-3	0.877937073681534	0.914197397850754	0.996681960816814	0.929605477449701	0.0608534612235677	0.0215037373033538
PRE7g7-CDC42-TRg-6	PRE7g7-CDC42-TRg-6	PRE7g7	CDC42-TRg-6	NA	NA	NA	NA	NA	NA
PRE7g7-CDC42-TRg-7	PRE7g7-CDC42-TRg-7	PRE7g7	CDC42-TRg-7	0.723882691463406	0.684486611711963	0.695804761305958	0.701391354827109	0.0202834981037157	-0.02528074792609
PRE7g7-COG4-NRg-1	PRE7g7-COG4-NRg-1	PRE7g7	COG4-NRg-1	0.416706858499405	0.550348366150915	0.758473573302119	0.575176265984146	0.17223077626939	-0.083633453741776
PRE7g7-ATP3-NRg-3	PRE7g7-ATP3-NRg-3	PRE7g7	ATP3-NRg-3	0.903680526507292	0.996790094020586	1.04285990434791	0.981110174958596	0.0709021840310182	-0.0108129444205058
PRE7g7-ATP3-NRg-2	PRE7g7-ATP3-NRg-2	PRE7g7	ATP3-NRg-2	0.888719103637514	1.07550874375273	1.04342549769672	1.00255111502899	0.0998780695770803	0.00668857533499223
PRE7g7-SMP3-TRg-5	PRE7g7-SMP3-TRg-5	PRE7g7	SMP3-TRg-5	0.933191723966836	0.925279361539796	1.23988843482114	1.03278650677592	0.179399157801334	0.00211929317538972
PRE7g7-CFT2-NRg-2	PRE7g7-CFT2-NRg-2	PRE7g7	CFT2-NRg-2	0.904147780856304	0.644442762636743	0.955883672245344	0.834824738579463	0.166892549825766	-0.0170092928683183
PRE7g7-FAS2-TRg-5	PRE7g7-FAS2-TRg-5	PRE7g7	FAS2-TRg-5	0.977104656379895	0.955717416644574	1.11291769173498	1.01524658825315	0.0852589399851571	-0.042116622578507
PRE7g7-DBP2-NRg-3	PRE7g7-DBP2-NRg-3	PRE7g7	DBP2-NRg-3	0.961583897954132	0.922899847683171	1.08135368748291	0.988612477706736	0.0826124259987694	-0.064667996855661
PRE7g7-DBP2-NRg-2	PRE7g7-DBP2-NRg-2	PRE7g7	DBP2-NRg-2	1.06994467276916	1.00654226288331	1.16908513562731	1.08185735709326	0.0819236254435982	0.0522248078787797
PRE7g7-MPS2-NRg-4	PRE7g7-MPS2-NRg-4	PRE7g7	MPS2-NRg-4	0.815337838522563	0.85191767729154	0.963217792729915	0.876824436181339	0.0770219461769702	-0.0634063766922781
PRE7g7-ARC35-TRg-2	PRE7g7-ARC35-TRg-2	PRE7g7	ARC35-TRg-2	0.807738202074109	1.03920493175558	0.996113756424386	0.94768563008469	0.123098230299783	0.0888569378313915
PRE7g7-ARC35-TRg-5	PRE7g7-ARC35-TRg-5	PRE7g7	ARC35-TRg-5	0.263514749878127	0.0448468896106661	0.283617645489064	0.197326428325952	0.13243314878876	-0.152441660795004
PRE7g7-MRD1-TRg-1	PRE7g7-MRD1-TRg-1	PRE7g7	MRD1-TRg-1	0.875207619046773	0.841195709557323	1.14937868115125	0.955260669918449	0.168969092471119	0.0134884926581768
PRE7g7-RLP7-TRg-1	PRE7g7-RLP7-TRg-1	PRE7g7	RLP7-TRg-1	0.871886565686644	1.06007743163024	1.03808440991824	0.990016135745044	0.102892515484086	0.0564564842313959
PRE7g7-SPC34-TRg-1	PRE7g7-SPC34-TRg-1	PRE7g7	SPC34-TRg-1	0.939018315374022	0.895609714082083	1.06258922616507	0.96573908520706	0.0866373996563905	-0.0171835980458597
PRE7g7-CDC45-TRg-2	PRE7g7-CDC45-TRg-2	PRE7g7	CDC45-TRg-2	0.946658505613278	1.17739018096588	1.17969008551479	1.10124625736465	0.133881858867778	0.089149811213427
PRE7g7-GCD6-TRg-3	PRE7g7-GCD6-TRg-3	PRE7g7	GCD6-TRg-3	1.00615691297917	0.74306397676426	1.06587696281581	0.93836595085308	0.171752050643843	-0.0286225267309121
PRE7g7-GCD6-TRg-4	PRE7g7-GCD6-TRg-4	PRE7g7	GCD6-TRg-4	0.942383606323689	0.845499639914767	1.05093810027179	0.946273782170081	0.102774463508951	-0.047572733985053
PRE7g7-YPT6-NRg-2	PRE7g7-YPT6-NRg-2	PRE7g7	YPT6-NRg-2	NA	0.148223861228047	0.484571268951078	NA	NA	NA
PRE7g7-RPS13-TRg-2	PRE7g7-RPS13-TRg-2	PRE7g7	RPS13-TRg-2	0.854284429821159	0.584300231160987	0.993039187894266	0.810541282958804	0.20785086206441	-0.0857291911521258
PRE7g7-IPI3-TRg-3	PRE7g7-IPI3-TRg-3	PRE7g7	IPI3-TRg-3	0.8304000752652	0.93544065896585	1.26598300428384	1.0106079128383	0.22731192017613	-0.0128329412932802
PRE7g7-TIF5-NRg-9	PRE7g7-TIF5-NRg-9	PRE7g7	TIF5-NRg-9	0.827079781543294	0.938539992383905	1.04623916037772	0.937286311434972	0.109585067959616	0.0778894089766681
PRE7g7-TIF5-NRg-7	PRE7g7-TIF5-NRg-7	PRE7g7	TIF5-NRg-7	1.10825527192074	0.560313226799552	1.08397778867763	0.91751542913264	0.309584251960369	-0.0444960922792765
PRE7g7-TIF5-NRg-6	PRE7g7-TIF5-NRg-6	PRE7g7	TIF5-NRg-6	0.914245362311004	1.01175602675082	1.13889928515657	1.0216335580728	0.112652210281191	0.0890032788493185
PRE7g7-NAB3-TRg-3	PRE7g7-NAB3-TRg-3	PRE7g7	NAB3-TRg-3	0.684331737499581	0.779327138164084	0.841177776603226	0.768278884088963	0.0790045437567162	0.009154872298483
PRE7g7-GCD2-TRg-1	PRE7g7-GCD2-TRg-1	PRE7g7	GCD2-TRg-1	1.00056910658226	0.74560195358379	1.08030115804396	0.942157406070003	0.174828013871112	-0.0309398874919646
PRE7g7-UBA1-TRg-2	PRE7g7-UBA1-TRg-2	PRE7g7	UBA1-TRg-2	0.812883344164182	0.879078710138516	1.16093914474222	0.950967066348305	0.184828736666984	0.0555304959185134
PRE7g7-SLD3-TRg-6	PRE7g7-SLD3-TRg-6	PRE7g7	SLD3-TRg-6	0.888879075412567	0.611507275797807	0.906947715277119	0.802444688829165	0.165603262975006	-0.0577026551201805
PRE7g7-LCB1-TRg-5	PRE7g7-LCB1-TRg-5	PRE7g7	LCB1-TRg-5	0.963495632551482	1.1464505521223	1.30237095611712	1.1374390469303	0.169617294665958	0.0523619337814172
PRE7g7-TOA2-TRg-6	PRE7g7-TOA2-TRg-6	PRE7g7	TOA2-TRg-6	0.578667197081235	0.777199467611823	0.994018356968858	0.783295007220638	0.207742661019205	0.0702994298017915
PRE7g7-TOA2-TRg-1	PRE7g7-TOA2-TRg-1	PRE7g7	TOA2-TRg-1	0.983339044753487	0.901768895706695	1.13220039369734	1.00576944471917	0.116841820203721	0.159329206309615
PRE7g7-TOA2-TRg-3	PRE7g7-TOA2-TRg-3	PRE7g7	TOA2-TRg-3	0.803715090011803	NA	0.971427000144876	NA	NA	NA
PRE7g7-LSM2-TRg-1	PRE7g7-LSM2-TRg-1	PRE7g7	LSM2-TRg-1	0.913071954572263	1.00242212310449	1.28961262736854	1.06836890168177	0.196742097099245	-0.173819568832086
PRE7g7-YML6-TRg-13	PRE7g7-YML6-TRg-13	PRE7g7	YML6-TRg-13	0.968539502888657	0.87796320219197	NA	NA	NA	NA
PRE7g7-YML6-TRg-12	PRE7g7-YML6-TRg-12	PRE7g7	YML6-TRg-12	0.980040625005085	0.954397698623655	1.20269709134357	1.04571180499077	0.136556490203886	-0.0402751463106177
PRE7g7-UTP15-NRg-1	PRE7g7-UTP15-NRg-1	PRE7g7	UTP15-NRg-1	0.911989804615672	0.823021975229251	1.09781931463331	0.944277031492744	0.140214989214583	0.0498112930073344
PRE7g7-TIF6-NRg-8	PRE7g7-TIF6-NRg-8	PRE7g7	TIF6-NRg-8	0.756986157446976	0.803969440228539	0.907609631735462	0.822855076470326	0.0770672316479345	0.0627369362103902
PRE7g7-SUP35-NRg-1	PRE7g7-SUP35-NRg-1	PRE7g7	SUP35-NRg-1	0.550503791814154	0.674055112706331	0.950106516946039	0.724888473822175	0.204593761964918	0.0267445385737985
PRE7g7-MPP10-NRg-1	PRE7g7-MPP10-NRg-1	PRE7g7	MPP10-NRg-1	0.909833714124925	0.966890324493972	1.024253324067	0.966992454228633	0.0572098733409395	-0.0212419126849546
PRE7g7-SWI3-TRg-7	PRE7g7-SWI3-TRg-7	PRE7g7	SWI3-TRg-7	0.753546204311115	0.765343801034531	0.686804484413291	0.735231496586312	0.0423518293951581	-0.121892773431503
PRE7g7-SSN3-NRg-2	PRE7g7-SSN3-NRg-2	PRE7g7	SSN3-NRg-2	1.08767808115051	1.11131796922546	1.43415062598792	1.2110488921213	0.193572980598456	-0.0589327347242488
PRE7g7-SEC13-NRg-7	PRE7g7-SEC13-NRg-7	PRE7g7	SEC13-NRg-7	0.794179840708797	0.803296917648877	0.955109166569039	0.850861974975571	0.0903957299286133	0.0730864425094548
PRE7g7-RPS15-NRg-3	PRE7g7-RPS15-NRg-3	PRE7g7	RPS15-NRg-3	0.633520524232168	0.881784813504608	0.825131260105566	0.780145532614114	0.130102175579192	-0.049983165557695
PRE7g7-RPL3-TRg-2	PRE7g7-RPL3-TRg-2	PRE7g7	RPL3-TRg-2	0.709906055055423	0.868918742771898	0.808361181609701	0.795728659812341	0.0802554930763304	0.015895488319139
PRE7g7-FBA1-NRg-2	PRE7g7-FBA1-NRg-2	PRE7g7	FBA1-NRg-2	0.854726939930474	1.05887136795641	0.971751432544733	0.961783246810537	0.102436616591101	0.0890395099379853
PRE7g7-FBA1-NRg-1	PRE7g7-FBA1-NRg-1	PRE7g7	FBA1-NRg-1	0.742565388085653	0.878795798416901	1.0331414239435	0.884834203482017	0.145382099673628	-0.0258363092410627
PRE7g7-FBA1-NRg-5	PRE7g7-FBA1-NRg-5	PRE7g7	FBA1-NRg-5	0.927146105991794	NA	1.01157521023444	NA	NA	NA
PRE7g7-DAM1-TRg-2	PRE7g7-DAM1-TRg-2	PRE7g7	DAM1-TRg-2	0.509256716902195	0.761206783198572	0.824534203341201	0.698332567813989	0.166777842005449	0.0312076546977619
PRE7g7-NHP2-TRg-2	PRE7g7-NHP2-TRg-2	PRE7g7	NHP2-TRg-2	0.877824831584856	0.830788773328104	1.24736136014734	0.985324988353435	0.228145551789357	-0.0281889105598823
PRE7g7-HCA4-NRg-6	PRE7g7-HCA4-NRg-6	PRE7g7	HCA4-NRg-6	0.963610043898386	0.840002102666959	1.13288183490099	0.978831327155445	0.147031969266426	-0.0134221320089419
PRE7g7-PRE3-TRg-4	PRE7g7-PRE3-TRg-4	PRE7g7	PRE3-TRg-4	0.213315057243803	0.187299781276226	0.670063810534998	0.356892883018342	0.271525728112732	-0.223744166912503
PRE7g7-DBP5-NRg-4	PRE7g7-DBP5-NRg-4	PRE7g7	DBP5-NRg-4	1.03553830118159	0.916850918980181	1.27776153209416	1.07671691741864	0.183945308423388	0.080246389446788
PRE7g7-SPT6-NRg-4	PRE7g7-SPT6-NRg-4	PRE7g7	SPT6-NRg-4	0.888699266472134	0.695810390216124	1.14915595800617	0.911221871564809	0.227510443197318	-0.092758894767059
PRE7g7-SPT6-NRg-2	PRE7g7-SPT6-NRg-2	PRE7g7	SPT6-NRg-2	0.919313685513662	0.870770481124617	1.09051353226649	0.960199232968255	0.115436013116708	-0.0631664122607819
PRE7g7-RPL18A-TRg-4	PRE7g7-RPL18A-TRg-4	PRE7g7	RPL18A-TRg-4	0.946101955680718	1.05655147207795	0.892341167347108	0.964998198368594	0.0837201112979356	0.0480564461113033
PRE7g7-KSH1-TRg-1	PRE7g7-KSH1-TRg-1	PRE7g7	KSH1-TRg-1	0.981150774984293	1.08394694919931	1.20098779384398	1.08869517267586	0.109995399607967	0.0697373001935282
PRE7g7-KSH1-TRg-3	PRE7g7-KSH1-TRg-3	PRE7g7	KSH1-TRg-3	1.00696332047161	0.898107875126515	1.13978656718202	1.01495258759338	0.121037262197522	0.0938251049255131
PRE7g7-IPI3-NRg-1	PRE7g7-IPI3-NRg-1	PRE7g7	IPI3-NRg-1	0.999105972686072	0.878916732383025	1.1284788047577	1.00216716994226	0.124809195127867	0.0544335552084595
PRE7g7-PGA2-TRg-8	PRE7g7-PGA2-TRg-8	PRE7g7	PGA2-TRg-8	1.06833390134342	1.01765596707159	1.23746368436231	1.10781785092577	0.115100368596737	-0.00896081469666754
PRE7g7-RPL18A-TRg-2	PRE7g7-RPL18A-TRg-2	PRE7g7	RPL18A-TRg-2	NA	NA	0.705855589192713	NA	NA	NA
PRE7g7-RPL33A-NRg-6	PRE7g7-RPL33A-NRg-6	PRE7g7	RPL33A-NRg-6	0.653169446837601	0.981413488894866	0.980386321711687	0.871656419148051	0.189215965420855	0.0166741328131204
PRE7g7-TAF12-NRg-2	PRE7g7-TAF12-NRg-2	PRE7g7	TAF12-NRg-2	0.75477109481508	0.821279742690073	0.882431048324414	0.819493961943189	0.0638487094008822	-0.00388226184873786
PRE7g7-USE1-TRg-5	PRE7g7-USE1-TRg-5	PRE7g7	USE1-TRg-5	1.10232094306626	0.99664768242154	1.04522210707203	1.04806357751995	0.0528939029525308	-0.0577283172388496
PRE7g7-YNL114C-TRg-1	PRE7g7-YNL114C-TRg-1	PRE7g7	YNL114C-TRg-1	0.991971668490348	0.960194889289329	1.17815054853625	1.04343903543864	0.117740539937961	0.0184533080257925
PRE7g7-SMC5-TRg-7	PRE7g7-SMC5-TRg-7	PRE7g7	SMC5-TRg-7	0.84214136604096	0.91802850428429	1.06955664352196	0.943242171282405	0.115785248890173	0.00428143771839307
PRE7g7-SMC5-TRg-6	PRE7g7-SMC5-TRg-6	PRE7g7	SMC5-TRg-6	0.988523365133065	1.1454788853755	1.06296472976524	1.06565566009127	0.078512353570365	0.0644219876381913
PRE7g7-RSC58-TRg-1	PRE7g7-RSC58-TRg-1	PRE7g7	RSC58-TRg-1	1.19380833905697	1.05329675084986	1.09896296617457	1.1153560186938	0.0716758378625255	0.102111099586695
PRE7g7-CTF13-TRg-2	PRE7g7-CTF13-TRg-2	PRE7g7	CTF13-TRg-2	0.928717072158537	0.942389397460482	0.91989236603529	0.930332945218103	0.0113352278338368	0.0329663020127712
PRE7g7-NAB2-NRg-2	PRE7g7-NAB2-NRg-2	PRE7g7	NAB2-NRg-2	1.09712906038091	0.766033816739674	1.124070046167	0.995744307762526	0.19939066287881	0.0214646669499455
PRE7g7-MCM7-TRg-4	PRE7g7-MCM7-TRg-4	PRE7g7	MCM7-TRg-4	0.708447898414611	0.816769664592708	1.12167514854348	0.882297570516933	0.21426530261192	-0.028019386956759
PRE7g7-BCP1-NRg-5	PRE7g7-BCP1-NRg-5	PRE7g7	BCP1-NRg-5	0.0780330266218098	0.232462462176524	0.672754557737535	0.327750015511956	0.308598790112093	-0.0337845059127623
PRE7g7-STU2-TRg-3	PRE7g7-STU2-TRg-3	PRE7g7	STU2-TRg-3	0.85482704830192	0.796218942145737	1.00489559103423	0.885313860493961	0.107626995851677	0.114537110396962
PRE7g7-SEC21-NRg-6	PRE7g7-SEC21-NRg-6	PRE7g7	SEC21-NRg-6	0.911660076462115	0.77054988510451	0.841559351895968	0.841256437820864	0.0705555833648027	-0.00850947911908229
PRE7g7-SEC21-NRg-3	PRE7g7-SEC21-NRg-3	PRE7g7	SEC21-NRg-3	0.637104563551639	0.56247570855055	0.59107792310821	0.596886065070133	0.0376519240475276	-0.061464176282474
PRE7g7-RPL1B-TRg-3	PRE7g7-RPL1B-TRg-3	PRE7g7	RPL1B-TRg-3	0.942261924111303	0.903072166104176	1.19616923303351	1.013834441083	0.159117697161229	0.190926000191488
PRE7g7-SEC20-NRg-2	PRE7g7-SEC20-NRg-2	PRE7g7	SEC20-NRg-2	0.916833039649937	1.1040994879535	1.11823806397871	1.04639019719405	0.112422273754749	-0.0437200416810108
PRE7g7-VMA3-NRg-2	PRE7g7-VMA3-NRg-2	PRE7g7	VMA3-NRg-2	0.719545681486385	0.592218466401921	0.862977240157094	0.724913796015133	0.13545918529781	0.0372737742752359
PRE7g7-SEC23-NRg-5	PRE7g7-SEC23-NRg-5	PRE7g7	SEC23-NRg-5	0.843583977106444	0.617084191999537	0.998967086657503	0.819878418587828	0.192041926246839	-0.0199355989371286
PRE7g7-CDC28-TRg-4	PRE7g7-CDC28-TRg-4	PRE7g7	CDC28-TRg-4	0.771758919745668	0.552483318954287	1.03948127791008	0.787907838870013	0.243900274084392	-0.0797745364544372
PRE7g7-RPN12-NRg-11	PRE7g7-RPN12-NRg-11	PRE7g7	RPN12-NRg-11	0.855070090454407	0.972085042777427	1.11728296928827	0.981479367506701	0.131358625371252	-0.036666345764909
PRE7g7-PUP3-TRg-3	PRE7g7-PUP3-TRg-3	PRE7g7	PUP3-TRg-3	0.917621137080645	0.947873114963191	1.20172653553355	1.02240692919246	0.156030242117336	-0.0398104119902278
PRE7g7-SEC31-TRg-2	PRE7g7-SEC31-TRg-2	PRE7g7	SEC31-TRg-2	1.05855082411568	0.904756806154635	1.14832603824459	1.0372112228383	0.123178840075032	0.0687771711681073
PRE7g7-SED5-TRg-6	PRE7g7-SED5-TRg-6	PRE7g7	SED5-TRg-6	0.849887643431576	0.979929881486408	0.991823437774241	0.940546987564075	0.0787381843783186	0.0317172854612645
PRE7g7-SED5-TRg-5	PRE7g7-SED5-TRg-5	PRE7g7	SED5-TRg-5	0.840618061356457	1.11330238403424	0.970332379552271	0.974750941647655	0.136395849375275	0.005663185748222
PRE7g7-RPL33A-TRg-1	PRE7g7-RPL33A-TRg-1	PRE7g7	RPL33A-TRg-1	0.936137062438148	1.00887017038095	1.07092559093914	1.00531094125275	0.067464716243798	0.052852313163418
PRE7g7-RPL33A-TRg-2	PRE7g7-RPL33A-TRg-2	PRE7g7	RPL33A-TRg-2	0.800249982175781	0.974923811373387	1.08507839087862	0.953417394809261	0.143626947562494	-0.0152845678278445
PRE7g7-MRPL11-TRg-2	PRE7g7-MRPL11-TRg-2	PRE7g7	MRPL11-TRg-2	0.860932702952307	1.09139550740955	1.13003991705124	1.02745604247103	0.1455021118489	0.0223642264544532
PRE7g7-RTP1-NRg-2	PRE7g7-RTP1-NRg-2	PRE7g7	RTP1-NRg-2	0.9212303387004	1.02773665688085	1.21824506623659	1.05573735393928	0.150474138542699	0.0598596679540758
PRE7g7-NUG1-TRg-2	PRE7g7-NUG1-TRg-2	PRE7g7	NUG1-TRg-2	0.952569634292338	0.776484528731799	1.40384139752702	1.04429852018372	0.323581213277737	0.0691865003767798
PRE7g7-VPH2-TRg-4	PRE7g7-VPH2-TRg-4	PRE7g7	VPH2-TRg-4	0.816820611547175	1.03055097326371	0.96140138169742	0.936257655502768	0.109061093452632	0.0272789221286116
PRE7g7-COP1-NRg-3	PRE7g7-COP1-NRg-3	PRE7g7	COP1-NRg-3	0.731530060251505	0.691872597038045	0.846258714124118	0.756553790471223	0.0801773571079178	0.0216088395740464
PRE7g7-CRM1-NRg-1	PRE7g7-CRM1-NRg-1	PRE7g7	CRM1-NRg-1	0.76503682639682	1.01848267880378	1.31044901531647	1.03132284017236	0.27293271380234	-0.00718665797557505
PRE7g7-RPL5-NRg-4	PRE7g7-RPL5-NRg-4	PRE7g7	RPL5-NRg-4	0.403317224753762	NA	NA	NA	NA	NA
PRE7g7-SNU13-NRg-4	PRE7g7-SNU13-NRg-4	PRE7g7	SNU13-NRg-4	0.826411611113504	0.871782555648198	1.07495126393977	0.924381810233824	0.132355585239056	-0.0593027959459429
PRE7g7-PFS2-TRg-3	PRE7g7-PFS2-TRg-3	PRE7g7	PFS2-TRg-3	0.96082627551641	0.980341392003041	1.22832839254564	1.05649868668836	0.149128454039197	0.0173589858483518
PRE7g7-MPP10-TRg-2	PRE7g7-MPP10-TRg-2	PRE7g7	MPP10-TRg-2	0.902947492824886	1.02709973618419	1.07243927487904	1.00082883462937	0.0877467164476848	0.0283175016834295
PRE7g7-TSR4-NRg-2	PRE7g7-TSR4-NRg-2	PRE7g7	TSR4-NRg-2	0.924956948920089	1.02820495513722	1.08196496898557	1.01170895768096	0.0797932831777092	0.0276733873202869
PRE7g7-RSC2-TRg-1	PRE7g7-RSC2-TRg-1	PRE7g7	RSC2-TRg-1	0.864093574927606	0.896309982898792	1.20602116231756	0.988808240047986	0.188800329545018	0.108536011448729
PRE7g7-SEC65-TRg-2	PRE7g7-SEC65-TRg-2	PRE7g7	SEC65-TRg-2	0.898202740243872	0.952180330527804	1.18672954313152	1.01237087130107	0.153391997493595	0.0449514462947509
PRE7g7-SMI1-NRg-1	PRE7g7-SMI1-NRg-1	PRE7g7	SMI1-NRg-1	0.725798602396884	0.575465779663494	1.048503841199	0.783256074419794	0.241696654370238	-0.0278861817671286
PRE7g7-RTT105-NRg-4	PRE7g7-RTT105-NRg-4	PRE7g7	RTT105-NRg-4	0.78348452430243	0.936270245385491	1.00309209645397	0.907615622047296	0.112573029698785	-0.0219558179851094
PRE7g7-VMA5-TRg-3	PRE7g7-VMA5-TRg-3	PRE7g7	VMA5-TRg-3	0.766418434985634	0.810859683671253	1.29545781598371	0.957578644880199	0.293454437426632	0.0632161698203163
PRE7g7-VMA5-TRg-5	PRE7g7-VMA5-TRg-5	PRE7g7	VMA5-TRg-5	0.865183686843773	0.884082669524051	0.933711978264973	0.894326111544266	0.0353938943829775	-0.0587842351473989
PRE7g7-RRP1-TRg-3	PRE7g7-RRP1-TRg-3	PRE7g7	RRP1-TRg-3	1.00833197495728	1.03363305241361	1.24822656847439	1.09673053194843	0.131807901669132	0.111548889588369
PRE7g7-CLC1-TRg-2	PRE7g7-CLC1-TRg-2	PRE7g7	CLC1-TRg-2	0.685221325002932	0.652260839358704	0.878981734721631	0.738821299694422	0.122496159383624	-0.0470029004144372
PRE7g7-GCD6-NRg-1	PRE7g7-GCD6-NRg-1	PRE7g7	GCD6-NRg-1	0.869744083382365	0.889606875111619	1.17319906746161	0.977516675318531	0.169756683432342	-0.0375776127931015
PRE7g7-GCD6-NRg-2	PRE7g7-GCD6-NRg-2	PRE7g7	GCD6-NRg-2	1.00076817228357	0.97921211119511	1.17414090302437	1.05137372883435	0.10686440116505	0.04148849536348
PRE7g7-PXR1-TRg-1	PRE7g7-PXR1-TRg-1	PRE7g7	PXR1-TRg-1	0.986150943061504	0.957346212626054	1.23650228546323	1.05999981371693	0.153532635043106	0.068697960890771
PRE7g7-CDC14-NRg-1	PRE7g7-CDC14-NRg-1	PRE7g7	CDC14-NRg-1	0.601171238561441	0.619921556787852	0.828575158110022	0.683222651153105	0.12622760025998	-0.0122075338126736
PRE7g7-PCF11-TRg-6	PRE7g7-PCF11-TRg-6	PRE7g7	PCF11-TRg-6	0.655127010186005	0.731052141624701	0.80290887765414	0.729696009821615	0.0739002666314059	-0.0955115000058062
PRE7g7-PCF11-TRg-5	PRE7g7-PCF11-TRg-5	PRE7g7	PCF11-TRg-5	0.675392533451789	0.894884619794011	0.916861901415242	0.829046351553681	0.133521054855898	0.0370487283455174
PRE7g7-PCF11-TRg-4	PRE7g7-PCF11-TRg-4	PRE7g7	PCF11-TRg-4	0.717644134214877	0.671412293533311	0.783164676382972	0.724073701377053	0.0561529453240347	-0.0387493881028218
PRE7g7-SEC31-NRg-1	PRE7g7-SEC31-NRg-1	PRE7g7	SEC31-NRg-1	0.829009268301168	0.661851736978145	0.679344154957069	0.723401720078794	0.0918760679004232	0.100183780216579
PRE7g7-RRP5-NRg-1	PRE7g7-RRP5-NRg-1	PRE7g7	RRP5-NRg-1	1.05197965643422	0.981899982707184	1.14424096872279	1.05937353595473	0.0814226689927487	0.101270266578433
PRE7g7-PRE10-TRg-5	PRE7g7-PRE10-TRg-5	PRE7g7	PRE10-TRg-5	0.836202267131952	0.808122278947297	1.01279838514082	0.885707643740024	0.110955684155731	-0.114775041143998
PRE7g7-PRE10-TRg-1	PRE7g7-PRE10-TRg-1	PRE7g7	PRE10-TRg-1	0.873006741706014	0.562446991282474	0.975679403672493	0.80371104555366	0.215155006428733	-0.0996738749859957
PRE7g7-RPS5-TRg-2	PRE7g7-RPS5-TRg-2	PRE7g7	RPS5-TRg-2	0.658944617446003	0.748949172091778	1.18514978835383	0.864347859297205	0.281443801191439	0.0242956131479335
PRE7g7-NSP1-TRg-4	PRE7g7-NSP1-TRg-4	PRE7g7	NSP1-TRg-4	1.03587616843056	0.969752734215515	1.19850355227757	1.06804415164122	0.117719236103943	0.0806612577234314
PRE7g7-PRP38-TRg-4	PRE7g7-PRP38-TRg-4	PRE7g7	PRP38-TRg-4	0.789898804528326	0.803789363993873	1.23673658283341	0.943474917118538	0.254066999714572	-0.0781192629117625
PRE7g7-RCF1-NRg-5	PRE7g7-RCF1-NRg-5	PRE7g7	RCF1-NRg-5	0.88108249752295	0.888077740487394	1.11506354435383	0.961407927454725	0.133115625715079	-0.143513795128779
PRE7g7-RSC3-TRg-4	PRE7g7-RSC3-TRg-4	PRE7g7	RSC3-TRg-4	0.849545184220121	0.855024338644353	1.02629105856747	0.910286860477314	0.100499929175129	-0.0489259662213479
PRE7g7-RSC3-TRg-5	PRE7g7-RSC3-TRg-5	PRE7g7	RSC3-TRg-5	0.973056987245363	0.950713765153369	1.06249323350471	0.99542132863448	0.0591505300952896	0.0803654868235874
PRE7g7-RSC3-TRg-6	PRE7g7-RSC3-TRg-6	PRE7g7	RSC3-TRg-6	0.942594242613514	1.04575782636799	1.13210843524129	1.0401535014076	0.0948813134686485	0.062368375743089
PRE7g7-HTA1-NRg-12	PRE7g7-HTA1-NRg-12	PRE7g7	HTA1-NRg-12	0.688562648334883	0.840396548229909	0.920289070037869	0.816416088867553	0.11770972964135	-0.101409046581525
PRE7g7-HTA1-NRg-11	PRE7g7-HTA1-NRg-11	PRE7g7	HTA1-NRg-11	0.851560074864219	0.726262868590263	1.1228258618786	0.900216268444361	0.202709449192022	0.0618694556031167
PRE7g7-UTP23-TRg-2	PRE7g7-UTP23-TRg-2	PRE7g7	UTP23-TRg-2	1.1244812931332	0.860608382619636	1.03510518503173	1.00673162026152	0.13420515120163	-0.00681317228756706
PRE7g7-GCD7-NRg-1	PRE7g7-GCD7-NRg-1	PRE7g7	GCD7-NRg-1	0.816515710860518	0.863553198991625	0.941762919384235	0.873943943078792	0.0632668276647376	0.0111543022446324
PRE7g7-GCD7-NRg-2	PRE7g7-GCD7-NRg-2	PRE7g7	GCD7-NRg-2	0.972240624628444	0.962719322016607	1.3043883764747	1.07978277437325	0.194572405989065	0.0668733460918507
PRE7g7-GCD7-NRg-6	PRE7g7-GCD7-NRg-6	PRE7g7	GCD7-NRg-6	0.732109587956985	0.933781925000135	1.0194156176075	0.895102376854872	0.147506844762968	-0.0942057677739064
PRE7g7-GAL11-NRg-2	PRE7g7-GAL11-NRg-2	PRE7g7	GAL11-NRg-2	0.690432907872598	0.684048137959623	0.743207086857388	0.70589604422987	0.0324696280880268	-0.169252018781065
PRE7g7-GAL11-NRg-9	PRE7g7-GAL11-NRg-9	PRE7g7	GAL11-NRg-9	0.411425437467662	0.218582298370488	0.352629580916275	0.327545772251475	0.0988383385486736	-0.252684091138506
PRE7g7-PHO4-TRg-5	PRE7g7-PHO4-TRg-5	PRE7g7	PHO4-TRg-5	0.828196668348679	0.67419844756485	0.794573166667447	0.765656094193659	0.0809691966829793	0.0878133952815505
PRE7g7-SNP1-NRg-3	PRE7g7-SNP1-NRg-3	PRE7g7	SNP1-NRg-3	0.928444960739044	1.11080502059323	1.07429907613532	1.03784968582253	0.09648946262746	-0.0133223481044846
PRE7g7-RPC37-TRg-5	PRE7g7-RPC37-TRg-5	PRE7g7	RPC37-TRg-5	0.866675911734184	0.884312755759621	1.14009031845653	0.963692995316778	0.153018875551178	-0.0641426005901634
PRE7g7-CRM1-TRg-5	PRE7g7-CRM1-TRg-5	PRE7g7	CRM1-TRg-5	0.861999530463343	0.838822224376239	NA	NA	NA	NA
PRE7g7-CRM1-TRg-2	PRE7g7-CRM1-TRg-2	PRE7g7	CRM1-TRg-2	0.952001116481691	0.928814246439954	1.2448318467614	1.04188240322768	0.176141321695299	-0.0146567454170463
PRE7g7-ASK1-TRg-7	PRE7g7-ASK1-TRg-7	PRE7g7	ASK1-TRg-7	0.634933143711209	0.535285123425951	0.56332524048277	0.57784783587331	0.0513868788636827	0.00298683566914604
PRE7g7-STU2-NRg-4	PRE7g7-STU2-NRg-4	PRE7g7	STU2-NRg-4	0.839705631471005	0.878491127750666	1.08435898920429	0.934185249475321	0.131492177556512	0.0695867805287637
PRE7g7-NEO1-NRg-3	PRE7g7-NEO1-NRg-3	PRE7g7	NEO1-NRg-3	0.528706424578819	0.61872830898137	0.712646076613038	0.620026936724409	0.0919767020670376	0.102804479086541
PRE7g7-GAL11-TRg-5	PRE7g7-GAL11-TRg-5	PRE7g7	GAL11-TRg-5	0.488183891684543	0.770533548826079	0.74883485708551	0.669184099198711	0.157125792427411	-0.166684353086527
PRE7g7-GAL11-TRg-7	PRE7g7-GAL11-TRg-7	PRE7g7	GAL11-TRg-7	0.675313747318927	0.894116753889168	0.962083348326389	0.843837949844828	0.149850490882051	0.0753305525622832
PRE7g7-SAM50-NRg-3	PRE7g7-SAM50-NRg-3	PRE7g7	SAM50-NRg-3	1.02685606003417	1.04073794555885	1.17465834290987	1.0807507828343	0.0816219888629282	-0.039086908765124
PRE7g7-CSL4-TRg-2	PRE7g7-CSL4-TRg-2	PRE7g7	CSL4-TRg-2	0.966841904020339	0.961976123986726	1.09563515116069	1.00815105972259	0.0758024976164839	-0.0249628111631444
PRE7g7-CCT5-TRg-2	PRE7g7-CCT5-TRg-2	PRE7g7	CCT5-TRg-2	0.966692633542198	0.894222389188312	1.15218967054006	1.00436823109019	0.133046486424678	0.0659692943997672
PRE7g7-POL30-NRg-1	PRE7g7-POL30-NRg-1	PRE7g7	POL30-NRg-1	0.974946100318459	1.03259863349195	1.17931083680555	1.06228519020532	0.105367002030906	0.0614075800869531
PRE7g7-MED4-TRg-4	PRE7g7-MED4-TRg-4	PRE7g7	MED4-TRg-4	0.962614856371454	0.966656498445418	1.18977083089767	1.03968072857151	0.129997549322555	-0.00363203894476238
PRE7g7-MED4-TRg-3	PRE7g7-MED4-TRg-3	PRE7g7	MED4-TRg-3	0.950989169445435	0.972017225846417	1.09054715678439	1.00451785069208	0.0752417830666176	-0.0817898426511141
PRE7g7-MED4-TRg-2	PRE7g7-MED4-TRg-2	PRE7g7	MED4-TRg-2	1.05549615227462	1.26928829978898	1.10178159504011	1.1421886823679	0.112478087263418	0.0327904068975446
PRE7g7-GDI1-TRg-4	PRE7g7-GDI1-TRg-4	PRE7g7	GDI1-TRg-4	0.932353368636654	0.78329111442448	0.78104110801582	0.832228530358985	0.0867179512114239	0.0536512050115904
PRE7g7-GDI1-TRg-3	PRE7g7-GDI1-TRg-3	PRE7g7	GDI1-TRg-3	0.766709889154856	0.807958209284908	0.896469608868835	0.823712569102866	0.066298914810258	-0.00592888685030502
PRE7g7-REB1-TRg-6	PRE7g7-REB1-TRg-6	PRE7g7	REB1-TRg-6	0.436665898204944	0.428156027421539	0.590847676172154	0.485223200599546	0.0915723858768516	-0.0371763422387096
PRE7g7-MRPL37-NRg-2	PRE7g7-MRPL37-NRg-2	PRE7g7	MRPL37-NRg-2	0.915678096258879	0.925631517446313	1.14769352756968	0.996334380424956	0.13117530719086	-0.0218804135712747
PRE7g7-NOC3-TRg-3	PRE7g7-NOC3-TRg-3	PRE7g7	NOC3-TRg-3	0.927294946758817	0.941147322371336	1.12756410809054	0.998668792406898	0.111841288804345	0.0377459354451803
PRE7g7-SPC97-TRg-3	PRE7g7-SPC97-TRg-3	PRE7g7	SPC97-TRg-3	0.238675804342373	0.530982011319425	0.616164987707612	0.46194093445647	0.197988695662748	-0.0930380308856459
PRE7g7-IPP1-TRg-3	PRE7g7-IPP1-TRg-3	PRE7g7	IPP1-TRg-3	1.05824516371116	1.00524515695289	1.02819980474883	1.03056337513763	0.0265789395543026	0.0515610046598297
PRE7g7-IPP1-TRg-2	PRE7g7-IPP1-TRg-2	PRE7g7	IPP1-TRg-2	0.80920600698162	0.932999302095003	1.05491879584793	0.932374701641519	0.122857585225374	0.02695344353118
PRE7g7-PTI1-TRg-3	PRE7g7-PTI1-TRg-3	PRE7g7	PTI1-TRg-3	0.713412448017426	0.749595863210605	0.885723825146394	0.782910712124808	0.0908581974323312	-0.0637829630473807
PRE7g7-PTI1-TRg-5	PRE7g7-PTI1-TRg-5	PRE7g7	PTI1-TRg-5	0.862943403954685	0.81800817944572	1.16020136324605	0.947050982215486	0.185955928382305	-0.0856011817481511
PRE7g7-RFC5-NRg-1	PRE7g7-RFC5-NRg-1	PRE7g7	RFC5-NRg-1	0.838114673728803	0.907825073755215	1.24880599874396	0.998248582075991	0.219770674234424	0.030509134787712
PRE7g7-CDC24-TRg-1	PRE7g7-CDC24-TRg-1	PRE7g7	CDC24-TRg-1	1.18683250081602	1.04599169005971	1.29779852558993	1.17687423882189	0.12619843834768	0.0540274531566998
PRE7g7-CDC24-TRg-3	PRE7g7-CDC24-TRg-3	PRE7g7	CDC24-TRg-3	0.945883251425509	0.877332340918324	1.32727997791829	1.05016519008738	0.24242372214528	0.0482635484220362
PRE7g7-CDC24-TRg-5	PRE7g7-CDC24-TRg-5	PRE7g7	CDC24-TRg-5	0.891436207855967	0.927123839114821	1.14674499511722	0.988435014029335	0.138256787682381	0.022181688806073
PRE7g7-CDC24-TRg-6	PRE7g7-CDC24-TRg-6	PRE7g7	CDC24-TRg-6	1.1707469095955	1.14116805520742	1.14652196494475	1.15281230991589	0.0157608212546082	0.0522392911598302
PRE7g7-UTP23-TRg-6	PRE7g7-UTP23-TRg-6	PRE7g7	UTP23-TRg-6	0.724894006073329	0.969451240859573	1.21630398663444	0.970216411189113	0.245705883859122	-0.0492544494060835
PRE7g7-UTP23-TRg-4	PRE7g7-UTP23-TRg-4	PRE7g7	UTP23-TRg-4	0.940068077498258	0.882893215787378	1.15251062471787	0.991823972667836	0.142064743385547	0.0810519729290744
PRE7g7-UTP23-TRg-1	PRE7g7-UTP23-TRg-1	PRE7g7	UTP23-TRg-1	0.958466926084044	0.858684049709923	1.12562717312583	0.980926049639933	0.134881306925512	-0.0053912693847662
PRE7g7-RHO3-NRg-4	PRE7g7-RHO3-NRg-4	PRE7g7	RHO3-NRg-4	0.991110776346065	1.04083756399211	1.24014753492401	1.09069862508739	0.131793098608819	0.105855566380019
PRE7g7-TRS23-NRg-1	PRE7g7-TRS23-NRg-1	PRE7g7	TRS23-NRg-1	0.516293760521249	0.473981364043453	0.988813239823537	0.659696121462746	0.285807877642493	0.0501816023783419
PRE7g7-TRS23-NRg-3	PRE7g7-TRS23-NRg-3	PRE7g7	TRS23-NRg-3	0.779556452485555	0.550824409488423	0.838592108152515	0.722990990042164	0.151994410274467	0.134744483723194
PRE7g7-RSP5-TRg-2	PRE7g7-RSP5-TRg-2	PRE7g7	RSP5-TRg-2	0.378280801030555	0.476507248482604	0.670245407270597	0.508344485594585	0.148563252772747	-0.122801143137909
PRE7g7-RSP5-TRg-1	PRE7g7-RSP5-TRg-1	PRE7g7	RSP5-TRg-1	0.679252680951638	0.648104742746092	0.82067995027555	0.716012457991093	0.0919728844249856	-0.019397795833337
PRE7g7-SDA1-NRg-1	PRE7g7-SDA1-NRg-1	PRE7g7	SDA1-NRg-1	0.884964571884089	0.966873404650788	1.26936611718735	1.04040136457407	0.202474461786526	0.0780313423202724
PRE7g7-KAP95-TRg-8	PRE7g7-KAP95-TRg-8	PRE7g7	KAP95-TRg-8	0.785800449135874	0.670412270367315	NA	NA	NA	NA
PRE7g7-ACO1-TRg-6	PRE7g7-ACO1-TRg-6	PRE7g7	ACO1-TRg-6	0.548373426495769	NA	0.505483076705096	NA	NA	NA
PRE7g7-HTA1-NRg-3	PRE7g7-HTA1-NRg-3	PRE7g7	HTA1-NRg-3	0.763502924610006	0.709888657196816	NA	NA	NA	NA
PRE7g7-HTA1-NRg-2	PRE7g7-HTA1-NRg-2	PRE7g7	HTA1-NRg-2	0.713931457180053	0.742720375281994	0.909404605318778	0.788685479260275	0.105532132540836	-0.0995796612298252
PRE7g7-SPN1-TRg-1	PRE7g7-SPN1-TRg-1	PRE7g7	SPN1-TRg-1	NA	0.804647641601664	0.958724760625073	NA	NA	NA
PRE7g7-MOT1-NRg-7	PRE7g7-MOT1-NRg-7	PRE7g7	MOT1-NRg-7	0.822140267237104	0.938196957283327	1.02952579803345	0.929954340851293	0.103938179415241	0.0279471365407338
PRE7g7-RPL17A-NRg-4	PRE7g7-RPL17A-NRg-4	PRE7g7	RPL17A-NRg-4	0.954254320390718	0.923191592847658	1.09085651721299	0.989434143483789	0.0891969544337302	0.0803514147926176
PRE7g7-ADA2-TRg-4	PRE7g7-ADA2-TRg-4	PRE7g7	ADA2-TRg-4	0.838502936848688	0.743418371896827	0.857936752880452	0.813286020541989	0.0612824162936806	0.0239348550383264
PRE7g7-SFH1-NRg-1	PRE7g7-SFH1-NRg-1	PRE7g7	SFH1-NRg-1	0.896976234647955	1.03752324134613	1.15765360212984	1.03071769270798	0.130471870909103	0.130810831073343
PRE7g7-SPC97-NRg-5	PRE7g7-SPC97-NRg-5	PRE7g7	SPC97-NRg-5	0.538156114818345	0.497686738637009	0.671082242804967	0.568975032086774	0.090713033587317	-0.127721716262894
PRE7g7-PRP22-TRg-3	PRE7g7-PRP22-TRg-3	PRE7g7	PRP22-TRg-3	0.730093464278611	0.49925712534669	0.776193731599898	0.668514773741733	0.148382688737394	-0.150939143683148
PRE7g7-SEN15-TRg-2	PRE7g7-SEN15-TRg-2	PRE7g7	SEN15-TRg-2	0.721875124883681	0.613181867364804	0.893852718633233	0.742969903627239	0.141519517931683	-0.009500569427214
PRE7g7-RPL3-NRg-2	PRE7g7-RPL3-NRg-2	PRE7g7	RPL3-NRg-2	0.514257257112765	0.360950003464122	0.976515973376581	0.617241077984489	0.320444404459761	0.110776305727929
PRE7g7-ISD11-NRg-2	PRE7g7-ISD11-NRg-2	PRE7g7	ISD11-NRg-2	0.788460136124554	0.833624542786639	0.846473535908657	0.822852738273283	0.0304698616338014	0.058290490598232
PRE7g7-HEM12-TRg-8	PRE7g7-HEM12-TRg-8	PRE7g7	HEM12-TRg-8	0.722219986667071	0.787999103063358	1.09992937246005	0.870049487396825	0.201780311740217	-0.0896088306377965
PRE7g7-SEC10-TRg-1	PRE7g7-SEC10-TRg-1	PRE7g7	SEC10-TRg-1	0.903515185899683	0.773616091349066	0.993654924853582	0.890262067367444	0.110616481256769	0.0542197387312943
PRE7g7-HTB1-TRg-7	PRE7g7-HTB1-TRg-7	PRE7g7	HTB1-TRg-7	0.895159903374869	1.10276221012837	1.22812484843094	1.0753489873114	0.168166665091387	0.0440246313336419
PRE7g7-TTI2-TRg-1	PRE7g7-TTI2-TRg-1	PRE7g7	TTI2-TRg-1	0.907267903121414	0.923213672859518	1.10472729926246	0.978402958414463	0.109690228421429	-0.0124966575343649
PRE7g7-ACP1-TRg-2	PRE7g7-ACP1-TRg-2	PRE7g7	ACP1-TRg-2	0.800083283349143	0.868724077525781	1.12559828394237	0.931468548272431	0.171588622465943	0.105760907397987
PRE7g7-ACP1-TRg-4	PRE7g7-ACP1-TRg-4	PRE7g7	ACP1-TRg-4	0.828903794338489	0.880314163362574	1.00709445581726	0.905437471172775	0.0917134854100261	0.00863541007796054
PRE7g7-GAL11-NRg-10	PRE7g7-GAL11-NRg-10	PRE7g7	GAL11-NRg-10	0.349429231294675	-0.0693776853954304	0.150527853014938	0.143526466304727	0.209491223989855	-0.0607745568428604
PRE7g7-UTP22-TRg-2	PRE7g7-UTP22-TRg-2	PRE7g7	UTP22-TRg-2	1.13960632369736	0.993455818522484	1.33902280476254	1.15736164899413	0.173466348831852	0.046302053933176
PRE7g7-MST1-NRg-5	PRE7g7-MST1-NRg-5	PRE7g7	MST1-NRg-5	0.255083968771792	0.314017312783856	0.596654145664133	0.388585142406594	0.182586465398042	-0.114471221901596
PRE7g7-RIB7-NRg-2	PRE7g7-RIB7-NRg-2	PRE7g7	RIB7-NRg-2	0.915990435312284	0.985105237169656	1.13160580604897	1.01090049284364	0.110097881160103	0.0461122904047412
PRE7g7-MCD1-TRg-6	PRE7g7-MCD1-TRg-6	PRE7g7	MCD1-TRg-6	0.919400358019702	0.794389952456626	0.992374735501891	0.902055015326073	0.100125617422515	0.0125473315188113
PRE7g7-MCD1-TRg-5	PRE7g7-MCD1-TRg-5	PRE7g7	MCD1-TRg-5	0.968737680901312	0.794374227366285	1.00750846667281	0.923540124980136	0.113528257659178	0.0293112756257897
PRE7g7-GPI8-NRg-2	PRE7g7-GPI8-NRg-2	PRE7g7	GPI8-NRg-2	0.91948890992423	0.917337858355974	0.822174154441344	0.886333640907182	0.0555741534652796	0.0331841376132654
PRE7g7-THS1-TRg-2	PRE7g7-THS1-TRg-2	PRE7g7	THS1-TRg-2	1.00478431690581	0.897751145721192	0.964467475661396	0.955667646096132	0.0540564767973459	-0.0916826390791976
PRE7g7-RRP7-TRg-2	PRE7g7-RRP7-TRg-2	PRE7g7	RRP7-TRg-2	0.867380886094707	0.994927494294606	1.08293279695829	0.981747059115867	0.108378731644457	-0.0550362203275936
PRE7g7-RRP7-TRg-5	PRE7g7-RRP7-TRg-5	PRE7g7	RRP7-TRg-5	1.05867265126664	0.978598485681709	1.14339324887531	1.06022146194122	0.0824082981555154	0.0358616974981791
PRE7g7-SMX2-NRg-7	PRE7g7-SMX2-NRg-7	PRE7g7	SMX2-NRg-7	0.959074464079304	1.05860048755934	1.06575104552734	1.02780866572199	0.0596328389095041	0.0283383211132401
PRE7g7-RRP45-TRg-5	PRE7g7-RRP45-TRg-5	PRE7g7	RRP45-TRg-5	0.690267869933752	NA	0.967994218035824	NA	NA	NA
PRE7g7-RRP45-TRg-4	PRE7g7-RRP45-TRg-4	PRE7g7	RRP45-TRg-4	0.713493656879321	0.681678658027181	0.80644801861654	0.733873444507681	0.0648332487486333	-0.0439909805258067
PRE7g7-CNS1-TRg-2	PRE7g7-CNS1-TRg-2	PRE7g7	CNS1-TRg-2	1.06727152361328	0.857228286824963	1.12807013986339	1.01752331676721	0.142109079240638	0.072639899598922
PRE7g7-FBP1-NRg-9	PRE7g7-FBP1-NRg-9	PRE7g7	FBP1-NRg-9	0.798710239159718	0.805851703897946	0.843434581784867	0.815998841614177	0.0240268601504036	-0.0837810680690819
PRE7g7-GCD11-NRg-1	PRE7g7-GCD11-NRg-1	PRE7g7	GCD11-NRg-1	0.819262096175188	0.856654283947441	0.925360637151461	0.867092339091363	0.053813937281286	-0.0572175044516575
PRE7g7-RPL10-TRg-2	PRE7g7-RPL10-TRg-2	PRE7g7	RPL10-TRg-2	0.986077011173309	0.936610481704013	1.15003413297894	1.02424054195209	0.111712823981886	-0.0148425044715443
PRE7g7-NUP192-TRg-4	PRE7g7-NUP192-TRg-4	PRE7g7	NUP192-TRg-4	0.600073547536113	0.67276210396642	0.696851178278163	0.656562276593565	0.0503815765751116	-0.0298753354233849
PRE7g7-NUP145-NRg-4	PRE7g7-NUP145-NRg-4	PRE7g7	NUP145-NRg-4	0.637301785791925	0.843889483470458	0.73325012885213	0.738147132704838	0.103380871988388	0.0568646417933949
PRE7g7-HEM12-TRg-6	PRE7g7-HEM12-TRg-6	PRE7g7	HEM12-TRg-6	0.849624539504537	0.989248540046164	0.978186836154521	0.939019971901741	0.0776160281343932	0.0104459232849151
PRE7g7-PLC1-TRg-3	PRE7g7-PLC1-TRg-3	PRE7g7	PLC1-TRg-3	0.480706327509536	0.690619294326394	0.695316085972252	0.622213902602728	0.122571653817298	-0.0297969806928736
PRE7g7-RPA43-TRg-1	PRE7g7-RPA43-TRg-1	PRE7g7	RPA43-TRg-1	0.814615347887454	0.877139199472947	1.13124778491887	0.941000777426424	0.16769839265522	0.0211183778090774
PRE7g7-RPB7-NRg-2	PRE7g7-RPB7-NRg-2	PRE7g7	RPB7-NRg-2	0.854953078176004	0.897352314192725	0.999412333504342	0.91723924195769	0.0742545388138071	0.0379527860485228
PRE7g7-RPB7-NRg-3	PRE7g7-RPB7-NRg-3	PRE7g7	RPB7-NRg-3	0.454780535525901	0.701293169039189	1.0391575829308	0.731743762498631	0.29337614484641	-0.0188557322267535
PRE7g7-NSL1-NRg-1	PRE7g7-NSL1-NRg-1	PRE7g7	NSL1-NRg-1	0.666466922803454	0.740119917909001	1.12989978039421	0.845495540368887	0.249039193161014	0.013232900460406
PRE7g7-UTP6-TRg-3	PRE7g7-UTP6-TRg-3	PRE7g7	UTP6-TRg-3	0.898299364741513	0.841484676989812	1.05784286929091	0.932542303674079	0.112170187634703	0.011558225573106
PRE7g7-UTP6-TRg-1	PRE7g7-UTP6-TRg-1	PRE7g7	UTP6-TRg-1	0.956211363157381	1.03716382128864	1.18013985162284	1.05783834535629	0.113386811162827	0.080111080571081
PRE7g7-YJU2-TRg-5	PRE7g7-YJU2-TRg-5	PRE7g7	YJU2-TRg-5	0.912079669163497	0.893141798765115	1.14752564288214	0.984249036936919	0.141718376615564	-0.0405953068968906
PRE7g7-FRS2-NRg-5	PRE7g7-FRS2-NRg-5	PRE7g7	FRS2-NRg-5	0.565510501387667	0.86727725826541	1.05438300040447	0.829056920019181	0.246667135560201	-0.138236413556969
PRE7g7-TIF35-NRg-2	PRE7g7-TIF35-NRg-2	PRE7g7	TIF35-NRg-2	0.809486413884672	1.00477012824479	1.17254884330008	0.995601795143182	0.181704776112659	0.000766984449335872
PRE7g7-GPI15-TRg-1	PRE7g7-GPI15-TRg-1	PRE7g7	GPI15-TRg-1	0.946083069436659	0.883908227891093	1.19955485660276	1.00984871797684	0.167205687715978	0.031864182409827
PRE7g7-NOP1-NRg-5	PRE7g7-NOP1-NRg-5	PRE7g7	NOP1-NRg-5	0.536925796090893	0.814648353286599	0.937140001929807	0.762904717102433	0.205063174541378	-0.0910771233801679
PRE7g7-GPI15-TRg-4	PRE7g7-GPI15-TRg-4	PRE7g7	GPI15-TRg-4	1.00241337178062	0.986710010594766	1.18127467417116	1.05679935218219	0.108084356991789	0.0925465054736446
PRE7g7-COG4-TRg-1	PRE7g7-COG4-TRg-1	PRE7g7	COG4-TRg-1	0.427405936006298	0.510068221743187	0.668119878858384	0.535198012202623	0.122308750084574	0.028597679584052
PRE7g7-TFA1-TRg-1	PRE7g7-TFA1-TRg-1	PRE7g7	TFA1-TRg-1	0.986555385722639	0.937626419680604	1.07092651006332	0.998369438488855	0.067430760088275	0.0210299409610363
PRE7g7-RHO1-NRg-2	PRE7g7-RHO1-NRg-2	PRE7g7	RHO1-NRg-2	0.31952417362056	0.172438844882151	0.547049602986356	0.346337540496356	0.188739297721126	-0.0504389671734896
PRE7g7-RHO1-NRg-1	PRE7g7-RHO1-NRg-1	PRE7g7	RHO1-NRg-1	0.421313655253135	0.302155293590176	0.994023238139923	0.572497395661078	0.369882015914095	0.0108765586693532
PRE7g7-CDC55-NRg-2	PRE7g7-CDC55-NRg-2	PRE7g7	CDC55-NRg-2	0.87184072580295	0.8658151336622	1.10289706140995	0.946850973625035	0.135173455511412	-0.0543900058351434
PRE7g7-IDI1-NRg-7	PRE7g7-IDI1-NRg-7	PRE7g7	IDI1-NRg-7	0.902309159409576	0.873576130544305	1.09501868877859	0.956967992910824	0.120415500285986	-0.00637579759290852
PRE7g7-RPL32-TRg-5	PRE7g7-RPL32-TRg-5	PRE7g7	RPL32-TRg-5	NA	0.419183853440127	NA	NA	NA	NA
PRE7g7-RPB5-TRg-4	PRE7g7-RPB5-TRg-4	PRE7g7	RPB5-TRg-4	0.789580106349315	0.712263022375161	1.17665228396582	0.892831804230098	0.248817265089517	0.0278518686673883
PRE7g7-DIP2-TRg-5	PRE7g7-DIP2-TRg-5	PRE7g7	DIP2-TRg-5	0.881602007694112	NA	1.07631757218617	NA	NA	NA
PRE7g7-DIP2-TRg-1	PRE7g7-DIP2-TRg-1	PRE7g7	DIP2-TRg-1	0.662481016538894	0.755241670078679	0.962096645706783	0.793273110774785	0.153385703934505	-0.10692220866511
PRE7g7-RPC40-TRg-2	PRE7g7-RPC40-TRg-2	PRE7g7	RPC40-TRg-2	0.960480833382964	1.03522689852541	1.2830835995667	1.09293044382502	0.168865066080755	0.0878642541084056
PRE7g7-CDC6-TRg-5	PRE7g7-CDC6-TRg-5	PRE7g7	CDC6-TRg-5	0.84546361285012	0.852094079195049	1.17203043369042	0.956529375245198	0.186658834278605	-0.0283015770195673
PRE7g7-CDC6-TRg-3	PRE7g7-CDC6-TRg-3	PRE7g7	CDC6-TRg-3	0.731233985316235	0.795126749965355	0.988747619580874	0.838369451620821	0.134092380070209	-0.0586114492710844
PRE7g7-DAD2-TRg-2	PRE7g7-DAD2-TRg-2	PRE7g7	DAD2-TRg-2	0.599413788949932	0.870805810296895	0.764179891139722	0.74479983012885	0.13673001640564	-0.00948618790016831
PRE7g7-RVS161-TRg-2	PRE7g7-RVS161-TRg-2	PRE7g7	RVS161-TRg-2	0.635009845038426	0.935563922285705	1.0208454046368	0.863806390653645	0.202679864002552	-0.163282174793176
PRE7g7-RVS161-TRg-1	PRE7g7-RVS161-TRg-1	PRE7g7	RVS161-TRg-1	0.808868687304783	0.644624639149495	0.850340778703313	0.767944701719197	0.108792747760999	-0.239754857253352
PRE7g7-SUP45-NRg-3	PRE7g7-SUP45-NRg-3	PRE7g7	SUP45-NRg-3	0.694280857784521	0.88659247867601	0.891062205928693	0.823978514129741	0.112343696581119	0.0356382292992771
PRE7g7-SRB6-NRg-5	PRE7g7-SRB6-NRg-5	PRE7g7	SRB6-NRg-5	0.688549316551939	0.780774290044631	0.803806413791349	0.757710006795973	0.0609919706792985	-0.0649469519945077
PRE7g7-RPC11-TRg-4	PRE7g7-RPC11-TRg-4	PRE7g7	RPC11-TRg-4	0.965443190822224	1.15805908368061	1.16053618539442	1.09467948663242	0.111928768081668	0.144654842711158
PRE7g7-RKI1-TRg-8	PRE7g7-RKI1-TRg-8	PRE7g7	RKI1-TRg-8	1.03319146869539	0.921393365699339	1.17447690264673	1.04302057901382	0.126827748248125	0.0211371974914618
PRE7g7-NIP7-TRg-3	PRE7g7-NIP7-TRg-3	PRE7g7	NIP7-TRg-3	0.953808171942569	0.963091006994679	1.13978704209123	1.01889540700949	0.104798059768311	0.0397710830330917
PRE7g7-RPL33A-NRg-12	PRE7g7-RPL33A-NRg-12	PRE7g7	RPL33A-NRg-12	0.880738663684013	1.07283253166529	0.977966897125306	0.977179364158204	0.096049355464434	0.106682079762061
PRE7g7-SAM50-TRg-4	PRE7g7-SAM50-TRg-4	PRE7g7	SAM50-TRg-4	1.18177645119049	NA	NA	NA	NA	NA
PRE7g7-NOP4-NRg-1	PRE7g7-NOP4-NRg-1	PRE7g7	NOP4-NRg-1	0.734102340549083	0.764923683684819	1.0373847525076	0.845470258913833	0.166915752512115	0.0516732264134564
PRE7g7-NOP4-NRg-3	PRE7g7-NOP4-NRg-3	PRE7g7	NOP4-NRg-3	0.631120114899214	0.642905578510733	0.787024256944521	0.687016650118156	0.086809362141921	0.128610856526448
PRE7g7-SMX2-TRg-5	PRE7g7-SMX2-TRg-5	PRE7g7	SMX2-TRg-5	0.848215503753123	0.867585662689933	1.15387050419451	0.956557223545856	0.171152560029234	0.0602510226131352
PRE7g7-POL12-NRg-2	PRE7g7-POL12-NRg-2	PRE7g7	POL12-NRg-2	0.757192184393235	0.670109503114434	0.923465586674927	0.783589091394199	0.128724216034478	0.0198628125034674
PRE7g7-BMS1-NRg-2	PRE7g7-BMS1-NRg-2	PRE7g7	BMS1-NRg-2	0.889470923011906	0.845072206037934	1.08428278209618	0.939608637048674	0.127242947549774	0.0394391095558506
PRE7g7-RPA190-TRg-5	PRE7g7-RPA190-TRg-5	PRE7g7	RPA190-TRg-5	0.776855707766029	0.928203675071297	1.14055428977896	0.948537890872094	0.182699958644572	0.0174961275436595
PRE7g7-ALG14-NRg-4	PRE7g7-ALG14-NRg-4	PRE7g7	ALG14-NRg-4	0.95015420941864	0.870327439852908	1.19193066806341	1.00413743911165	0.167459848665048	0.018531937226128
PRE7g7-ALG14-NRg-1	PRE7g7-ALG14-NRg-1	PRE7g7	ALG14-NRg-1	1.03704560337797	1.11703833367615	1.200875139521	1.11831969219171	0.0819222841352914	0.078299997147524
PRE7g7-PRE5-NRg-1	PRE7g7-PRE5-NRg-1	PRE7g7	PRE5-NRg-1	1.04840697702638	0.979925071836119	1.07873733387366	1.03568979424539	0.0506187794761784	0.0750668239758994
PRE7g7-BIG1-NRg-2	PRE7g7-BIG1-NRg-2	PRE7g7	BIG1-NRg-2	0.74843569329356	0.748548900089032	1.02333065598413	0.840105083122242	0.158678010817097	-0.0236887127250096
PRE7g7-TFA2-TRg-4	PRE7g7-TFA2-TRg-4	PRE7g7	TFA2-TRg-4	0.362801376335108	0.724811751425382	0.865475055621267	0.651029394460586	0.259331995926518	-0.185469706425699
PRE7g7-IMP4-TRg-6	PRE7g7-IMP4-TRg-6	PRE7g7	IMP4-TRg-6	0.843598098558158	0.857035594525915	1.04104008309724	0.913891258727104	0.110318897875665	-0.0935356200961516
PRE7g7-PAN1-NRg-1	PRE7g7-PAN1-NRg-1	PRE7g7	PAN1-NRg-1	0.489564930450885	0.480852586601921	0.831373244855145	0.600596920635984	0.199905627982096	0.0944357943769437
PRE7g7-UTP13-TRg-2	PRE7g7-UTP13-TRg-2	PRE7g7	UTP13-TRg-2	0.99639919309962	0.942236682027061	1.02387586748103	0.987503914202569	0.0415401449249879	0.0448784594619313
PRE7g7-KAE1-NRg-3	PRE7g7-KAE1-NRg-3	PRE7g7	KAE1-NRg-3	0.975994196659885	0.95045968328435	1.00550724956538	0.977320376503205	0.027547734990354	-0.142181172385319
PRE7g7-ERG20-TRg-1	PRE7g7-ERG20-TRg-1	PRE7g7	ERG20-TRg-1	0.95904270708045	0.967936987608181	1.17723341061806	1.0347377017689	0.123485008551022	0.0878027930511136
PRE7g7-CDC20-TRg-6	PRE7g7-CDC20-TRg-6	PRE7g7	CDC20-TRg-6	0.420113115535928	0.736701150564797	0.826337022698939	0.661050429599888	0.213416820739553	-0.0724528448960283
PRE7g7-PWP2-NRg-2	PRE7g7-PWP2-NRg-2	PRE7g7	PWP2-NRg-2	1.10042658141197	1.15337503010507	1.23283349762549	1.16221170304751	0.0666443017580063	0.0857875119572191
PRE7g7-COG1-NRg-1	PRE7g7-COG1-NRg-1	PRE7g7	COG1-NRg-1	NA	-0.0592207887979233	0.360013815856696	NA	NA	NA
PRE7g7-RPL1B-TRg-4	PRE7g7-RPL1B-TRg-4	PRE7g7	RPL1B-TRg-4	0.600078556237708	0.665371251433958	0.798669241242328	0.688039682971331	0.101217381827058	-0.076336054402572
PRE7g7-RPL1B-TRg-7	PRE7g7-RPL1B-TRg-7	PRE7g7	RPL1B-TRg-7	0.800688373452921	0.841028931334681	1.10390162457456	0.915206309787386	0.164655037941525	0.0450862106210295
PRE7g7-UTP20-TRg-3	PRE7g7-UTP20-TRg-3	PRE7g7	UTP20-TRg-3	1.04317614991428	0.991160788530977	1.18697903292668	1.07377199045731	0.101431135769324	0.0896008957081902
PRE7g7-UTP20-TRg-4	PRE7g7-UTP20-TRg-4	PRE7g7	UTP20-TRg-4	0.924987809224313	1.03388251946658	1.12694307443226	1.02860446770772	0.101081035110846	-0.0441713297783572
PRE7g7-RPL25-TRg-4	PRE7g7-RPL25-TRg-4	PRE7g7	RPL25-TRg-4	0.563444460644734	0.813015930990502	NA	NA	NA	NA
PRE7g7-RPL25-TRg-2	PRE7g7-RPL25-TRg-2	PRE7g7	RPL25-TRg-2	0.852904939794897	0.90505058057712	0.828865369090999	0.862273629821005	0.0389470907373095	0.00413825944672808
PRE7g7-MCM7-NRg-1	PRE7g7-MCM7-NRg-1	PRE7g7	MCM7-NRg-1	1.04354435081161	0.907885864750765	1.20170017915085	1.05104346490441	0.147050638797425	0.0609177374534418
PRE7g7-MRP49-TRg-5	PRE7g7-MRP49-TRg-5	PRE7g7	MRP49-TRg-5	0.754406520942892	0.835230324377495	1.06369653004354	0.884444458454642	0.160410724944101	-0.0245051863153475
PRE7g7-ERO1-NRg-3	PRE7g7-ERO1-NRg-3	PRE7g7	ERO1-NRg-3	0.272963263936196	0.663096556424008	1.03063829525283	0.655566038537676	0.378893645756816	-0.0334884083127787
PRE7g7-UTP5-TRg-7	PRE7g7-UTP5-TRg-7	PRE7g7	UTP5-TRg-7	0.798509574419075	0.788212734901318	0.899854760531776	0.828859023284056	0.061699288946665	-0.0097184296762004
PRE7g7-MCM4-NRg-1	PRE7g7-MCM4-NRg-1	PRE7g7	MCM4-NRg-1	0.851511079038943	0.879482200690942	1.01169144660625	0.914228242112043	0.0855564321622094	0.0402660299539014
PRE7g7-PRE3-NRg-1	PRE7g7-PRE3-NRg-1	PRE7g7	PRE3-NRg-1	0.851522135222887	0.799085163023955	1.03780531389096	0.896137537379267	0.12545807343361	0.022222467068751
PRE7g7-FCF1-NRg-1	PRE7g7-FCF1-NRg-1	PRE7g7	FCF1-NRg-1	0.820963383534939	0.624860561635736	0.801264287746461	0.749029410972378	0.107983521673033	-0.0858094677069503
PRE7g7-CUS1-NRg-1	PRE7g7-CUS1-NRg-1	PRE7g7	CUS1-NRg-1	0.922818536351539	0.814598158620075	1.29596247237381	1.01112638911514	0.252540310215397	0.0123354188993733
PRE7g7-PSF1-TRg-2	PRE7g7-PSF1-TRg-2	PRE7g7	PSF1-TRg-2	0.863944386318815	0.899162371674224	1.21034082013986	0.991149192710965	0.190640509268932	0.0281930803002013
PRE7g7-BCP1-TRg-2	PRE7g7-BCP1-TRg-2	PRE7g7	BCP1-TRg-2	0.949242663644164	0.932761573975106	1.03217057533636	0.971391604318544	0.0532772847249034	0.022711558168199
PRE7g7-PAN1-TRg-1	PRE7g7-PAN1-TRg-1	PRE7g7	PAN1-TRg-1	0.713315540558684	0.743538366833478	1.03122563760929	0.829359848333816	0.17547279694262	0.0967846347825021
PRE7g7-PAN1-TRg-3	PRE7g7-PAN1-TRg-3	PRE7g7	PAN1-TRg-3	0.554443925565929	0.489109033731697	0.911809472478333	0.651787477258653	0.227542832278376	0.0888890257504795
PRE7g7-PAN1-TRg-4	PRE7g7-PAN1-TRg-4	PRE7g7	PAN1-TRg-4	0.465871824287337	0.839735432336217	0.721875390368746	0.675827548997433	0.191138175483208	0.206515363048493
PRE7g7-VPS3-TRg-2	PRE7g7-VPS3-TRg-2	PRE7g7	VPS3-TRg-2	0.755193743451419	0.692442092548623	0.88128314656311	0.776306327521051	0.0961745383399295	0.0561349077592456
PRE7g7-YIL060W-NRg-1	PRE7g7-YIL060W-NRg-1	PRE7g7	YIL060W-NRg-1	0.623800874973514	0.635154714907097	0.832343424818004	0.697099671566205	0.117262022903984	0.0479902994023087
PRE7g7-VPS53-NRg-1	PRE7g7-VPS53-NRg-1	PRE7g7	VPS53-NRg-1	0.398284506958781	0.436034779972534	0.845646158619641	0.559988481850318	0.248105828228779	-0.0710764827759263
PRE7g7-CYR1-TRg-4	PRE7g7-CYR1-TRg-4	PRE7g7	CYR1-TRg-4	NA	0.822945245292151	0.901745706474615	NA	NA	NA
PRE7g7-CYR1-TRg-7	PRE7g7-CYR1-TRg-7	PRE7g7	CYR1-TRg-7	0.558729282902787	0.685038546369378	0.774360080100706	0.67270930312429	0.108342825578346	0.074992501581554
PRE7g7-MPS1-NRg-1	PRE7g7-MPS1-NRg-1	PRE7g7	MPS1-NRg-1	0.658619959628547	NA	0.687014617040973	NA	NA	NA
PRE7g7-SRP1-TRg-5	PRE7g7-SRP1-TRg-5	PRE7g7	SRP1-TRg-5	0.414142498906085	0.569217682683467	0.564667155781046	0.516009112456866	0.0882484109828646	-0.00900158002888651
PRE7g7-SRP1-TRg-4	PRE7g7-SRP1-TRg-4	PRE7g7	SRP1-TRg-4	0.424282924551848	0.66143563917156	0.695784180929066	0.593834248217491	0.147836714309388	0.0655347887118773
PRE7g7-TAF12-TRg-2	PRE7g7-TAF12-TRg-2	PRE7g7	TAF12-TRg-2	NA	NA	NA	NA	NA	NA
PRE7g7-TAF12-TRg-3	PRE7g7-TAF12-TRg-3	PRE7g7	TAF12-TRg-3	0.229288921716109	0.0365108977899955	0.50810279752106	0.257967539009055	0.237100352784143	-0.0619633477443564
PRE7g7-POP4-TRg-1	PRE7g7-POP4-TRg-1	PRE7g7	POP4-TRg-1	0.928102314919984	0.997773860827084	1.11958266496609	1.01515294690439	0.0969159717905481	-0.0414412462435738
PRE7g7-SPT16-TRg-1	PRE7g7-SPT16-TRg-1	PRE7g7	SPT16-TRg-1	0.77936690076039	0.838113877532713	1.2142214238197	0.9439007340376	0.235940158330822	0.0701756467068935
PRE7g7-NUP82-TRg-4	PRE7g7-NUP82-TRg-4	PRE7g7	NUP82-TRg-4	1.08096511266777	0.929233052800673	1.09871975343882	1.03630597296909	0.0931518356892163	0.0745470390199635
PRE7g7-DML1-TRg-3	PRE7g7-DML1-TRg-3	PRE7g7	DML1-TRg-3	0.883283838522108	0.971446520596089	1.21531876049977	1.02334970653932	0.171994921106619	-0.0069703801468517
PRE7g7-RPA43-NRg-3	PRE7g7-RPA43-NRg-3	PRE7g7	RPA43-NRg-3	0.818184820320417	0.913080745549999	1.19205159302387	0.974439052964762	0.194339194064211	0.0259798941900801
PRE7g7-STU2-NRg-3	PRE7g7-STU2-NRg-3	PRE7g7	STU2-NRg-3	0.936115443961277	0.936315387663637	0.992161613313639	0.954864148312851	0.0323007068960539	0.030942655631956
PRE7g7-POP4-NRg-4	PRE7g7-POP4-NRg-4	PRE7g7	POP4-NRg-4	0.862719295220325	0.500379549584564	1.15595259138435	0.83968381206308	0.328393024281687	-0.103494190587985
PRE7g7-MCD1-TRg-2	PRE7g7-MCD1-TRg-2	PRE7g7	MCD1-TRg-2	0.664560383317798	0.503183996747855	NA	NA	NA	NA
PRE7g7-RPS3-NRg-4	PRE7g7-RPS3-NRg-4	PRE7g7	RPS3-NRg-4	0.938958191919342	0.838788196218103	1.03159351759469	0.936446635244045	0.0964271949477015	-0.0326094446894866
PRE7g7-PRP9-TRg-4	PRE7g7-PRP9-TRg-4	PRE7g7	PRP9-TRg-4	1.07349334069521	1.23749020019336	1.01689541766508	1.10929298618455	0.114571922749627	0.0922125556081079
PRE7g7-RPP1-NRg-2	PRE7g7-RPP1-NRg-2	PRE7g7	RPP1-NRg-2	1.19357248329402	0.809761765035448	1.06631462645936	1.02321629159628	0.195501321513484	-0.0386817209421964
PRE7g7-MTR2-NRg-11	PRE7g7-MTR2-NRg-11	PRE7g7	MTR2-NRg-11	0.636855119497505	0.834411442686012	0.816562368811705	0.762609643665074	0.109271668885404	-0.121643388787002
PRE7g7-GCD11-TRg-1	PRE7g7-GCD11-TRg-1	PRE7g7	GCD11-TRg-1	0.75464511345114	0.895713522889619	0.914396325610229	0.854918320650329	0.0873401330482326	-0.139394881322384
PRE7g7-RPF1-TRg-3	PRE7g7-RPF1-TRg-3	PRE7g7	RPF1-TRg-3	0.844323335276962	0.805488557596087	1.06881835890448	0.906210083925844	0.142155278860924	-0.0555998267391735
PRE7g7-SUB2-NRg-4	PRE7g7-SUB2-NRg-4	PRE7g7	SUB2-NRg-4	0.750568113447849	0.815594578109761	0.866641635987659	0.810934775848423	0.0581768938371241	-0.0935498514230461
PRE7g7-GPI15-TRg-3	PRE7g7-GPI15-TRg-3	PRE7g7	GPI15-TRg-3	0.825176872844361	0.954291971865044	1.07620673106761	0.951891858592337	0.125532138664515	0.0518747801793431
PRE7g7-ERG9-TRg-6	PRE7g7-ERG9-TRg-6	PRE7g7	ERG9-TRg-6	1.08457866673031	0.953127513045255	1.10373709740182	1.04714775905913	0.081985464332591	0.0514805764408661
PRE7g7-RPT2-NRg-1	PRE7g7-RPT2-NRg-1	PRE7g7	RPT2-NRg-1	0.894400007226952	0.942371319581512	1.07681919964102	0.97119684214983	0.0945641237666433	-0.019432009832217
PRE7g7-YOS1-NRg-3	PRE7g7-YOS1-NRg-3	PRE7g7	YOS1-NRg-3	0.803076948595588	0.870527220816113	1.19501882254341	0.956207663985037	0.209548232859765	0.0176951155893754
PRE7g7-SCM3-TRg-4	PRE7g7-SCM3-TRg-4	PRE7g7	SCM3-TRg-4	0.688883922747103	0.441977606701579	0.565412843357026	0.565424790935236	0.123453158456361	-0.0827904160731484
PRE7g7-SCM3-TRg-6	PRE7g7-SCM3-TRg-6	PRE7g7	SCM3-TRg-6	0.763061461600922	0.656324401676136	0.967534414031027	0.795640092436028	0.158142161796911	-0.0371630759195147
PRE7g7-RLP7-NRg-1	PRE7g7-RLP7-NRg-1	PRE7g7	RLP7-NRg-1	0.760971852639773	1.00699495803687	1.14051194624284	0.969492918973162	0.192529148088045	-0.029214589690459
PRE7g7-TFB2-NRg-4	PRE7g7-TFB2-NRg-4	PRE7g7	TFB2-NRg-4	0.847076331505428	0.801703070072071	1.12948474397988	0.926088048519128	0.17760164697024	-0.0216876545752684
PRE7g7-IMP4-TRg-1	PRE7g7-IMP4-TRg-1	PRE7g7	IMP4-TRg-1	0.851247967634754	1.11132002536121	1.21034129864894	1.0576364305483	0.185468195005893	0.0387710971925372
PRE7g7-IMP4-TRg-3	PRE7g7-IMP4-TRg-3	PRE7g7	IMP4-TRg-3	1.09433471071445	0.989606697307341	1.29710517645616	1.12701552815932	0.156332515943927	0.0832746833093492
PRE7g7-PRE4-TRg-3	PRE7g7-PRE4-TRg-3	PRE7g7	PRE4-TRg-3	1.01266597794933	0.897064846266209	1.01597712358629	0.975235982600611	0.0677184305652162	-0.00272536731120454
PRE7g7-SUB2-TRg-3	PRE7g7-SUB2-TRg-3	PRE7g7	SUB2-TRg-3	0.990455179144582	0.882660525367706	0.997622314448982	0.95691267298709	0.0644040218207373	-0.0176519930787813
PRE7g7-RPP0-NRg-4	PRE7g7-RPP0-NRg-4	PRE7g7	RPP0-NRg-4	0.607929715517833	0.665658300836353	0.547883848693515	0.607157288349234	0.0588910254383851	-0.0896306600509743
PRE7g7-RPP0-NRg-3	PRE7g7-RPP0-NRg-3	PRE7g7	RPP0-NRg-3	0.872914421602937	0.915165443758355	1.1216893363774	0.969923067246229	0.133120387442306	0.0340800785598405
PRE7g7-TOM40-TRg-4	PRE7g7-TOM40-TRg-4	PRE7g7	TOM40-TRg-4	0.95171652623019	0.845964883247751	1.02686762010389	0.941516343193944	0.090881697007649	0.0747342235432764
PRE7g7-FUR1-NRg-12	PRE7g7-FUR1-NRg-12	PRE7g7	FUR1-NRg-12	0.865146376038225	1.06611056208707	1.12393856987614	1.01839850266714	0.135833281482954	-0.0500488220513524
PRE7g7-TOM40-TRg-2	PRE7g7-TOM40-TRg-2	PRE7g7	TOM40-TRg-2	0.908974515477257	0.928512723983668	1.02148452757834	0.952990589013088	0.060116554400975	0.037605740324297
PRE7g7-VMA11-NRg-4	PRE7g7-VMA11-NRg-4	PRE7g7	VMA11-NRg-4	0.840772458891322	0.982297275223153	1.07674975992516	0.96660649801321	0.118768564939938	0.0194983155136941
PRE7g7-PGS1-NRg-4	PRE7g7-PGS1-NRg-4	PRE7g7	PGS1-NRg-4	1.12864995863954	0.914011205913023	1.24276127856346	1.095140814372	0.166917044153894	0.017916873909025
PRE7g7-URB1-TRg-4	PRE7g7-URB1-TRg-4	PRE7g7	URB1-TRg-4	0.874741717136369	0.849865766243193	1.07348018763543	0.932695890338331	0.122555567018754	0.0184504795833519
PRE7g7-ARP4-TRg-3	PRE7g7-ARP4-TRg-3	PRE7g7	ARP4-TRg-3	0.785732815447782	0.759511668825413	1.1093073678191	0.8848506173641	0.194826876357352	0.0276480765802384
PRE7g7-RPT3-TRg-3	PRE7g7-RPT3-TRg-3	PRE7g7	RPT3-TRg-3	0.945399520708231	0.871298200138748	1.10784131184357	0.974846344230183	0.120989658588658	-0.0614362720983593
PRE7g7-SUI3-TRg-3	PRE7g7-SUI3-TRg-3	PRE7g7	SUI3-TRg-3	0.885298229316434	0.914106802347485	1.15215223938027	0.983852423681396	0.146461955617244	0.00856232039536398
PRE7g7-RFC5-NRg-2	PRE7g7-RFC5-NRg-2	PRE7g7	RFC5-NRg-2	NA	NA	NA	NA	NA	NA
PRE7g7-RRP14-TRg-2	PRE7g7-RRP14-TRg-2	PRE7g7	RRP14-TRg-2	0.628166392453933	0.691888750305272	0.905134905022826	0.741730015927344	0.145055172461252	-0.00702561213070918
PRE7g7-SCC2-TRg-1	PRE7g7-SCC2-TRg-1	PRE7g7	SCC2-TRg-1	0.242521097475561	0.447093257324657	0.34659828292919	0.345404212576469	0.102291307056546	-0.171877092873946
PRE7g7-SSC1-TRg-3	PRE7g7-SSC1-TRg-3	PRE7g7	SSC1-TRg-3	0.736954618633855	0.960264941338909	1.08357113351114	0.926930231161302	0.17569619880176	0.0261647629337319
PRE7g7-RRP9-TRg-3	PRE7g7-RRP9-TRg-3	PRE7g7	RRP9-TRg-3	0.929071701758301	1.00774485214803	1.11501829115266	1.01727828168633	0.0933391570345484	0.00638236417216631
PRE7g7-MOT1-NRg-9	PRE7g7-MOT1-NRg-9	PRE7g7	MOT1-NRg-9	0.531891356756253	0.495484994884003	0.564761950728483	0.530712767456247	0.0346535129146102	-0.0407827028477036
PRE7g7-RPL42A-NRg-2	PRE7g7-RPL42A-NRg-2	PRE7g7	RPL42A-NRg-2	0.918190425401993	0.867604391091231	1.19188141697491	0.992558744489378	0.17446169362328	0.0649463975184247
PRE7g7-SEC16-TRg-7	PRE7g7-SEC16-TRg-7	PRE7g7	SEC16-TRg-7	0.310568763254089	0.515675313601815	0.84777902147823	0.558007699444712	0.271095441779599	-0.0620970853872099
PRE7g7-IMP4-NRg-2	PRE7g7-IMP4-NRg-2	PRE7g7	IMP4-NRg-2	0.809001725283257	0.903378377781774	1.00915681768315	0.907178973582727	0.100131656581393	-0.041840887660057
PRE7g7-YEF3-NRg-4	PRE7g7-YEF3-NRg-4	PRE7g7	YEF3-NRg-4	0.552904676704003	0.621927865506218	1.13819354073425	0.771008694314824	0.319858693375919	-0.080478979342637
PRE7g7-PUP1-TRg-1	PRE7g7-PUP1-TRg-1	PRE7g7	PUP1-TRg-1	0.905555439993778	0.827657799901719	0.953977092354639	0.895730110750045	0.0637302418990575	-0.1314669627383
PRE7g7-UTP22-TRg-6	PRE7g7-UTP22-TRg-6	PRE7g7	UTP22-TRg-6	0.968903215322297	1.03445291630994	1.17416835013126	1.0591748272545	0.104841897887237	-0.0281690549550384
PRE7g7-DBP2-NRg-4	PRE7g7-DBP2-NRg-4	PRE7g7	DBP2-NRg-4	0.737250297325355	0.791847222501562	1.20377960312516	0.910959040984024	0.255055125941747	-0.0380001715916453
PRE7g7-PRE2-TRg-7	PRE7g7-PRE2-TRg-7	PRE7g7	PRE2-TRg-7	0.904445287935619	0.795728633392671	0.957691986671862	0.885955302666717	0.0825496312395953	-0.0312863342169161
PRE7g7-ATP16-TRg-6	PRE7g7-ATP16-TRg-6	PRE7g7	ATP16-TRg-6	0.827809486878541	1.04018469342009	0.995121004824279	0.954371728374302	0.111898099790785	-0.0829353591266482
PRE7g7-UTP13-TRg-4	PRE7g7-UTP13-TRg-4	PRE7g7	UTP13-TRg-4	0.77997636132982	0.767338622838758	1.05447197579078	0.867262319986454	0.162251408401665	-0.0323732308976873
PRE7g7-DOP1-NRg-4	PRE7g7-DOP1-NRg-4	PRE7g7	DOP1-NRg-4	0.695197193328242	0.64839796994366	1.12107188501617	0.821555682762692	0.260441948208447	0.00600271007214903
PRE7g7-TIM44-TRg-3	PRE7g7-TIM44-TRg-3	PRE7g7	TIM44-TRg-3	0.996569315745165	1.10207050604709	1.04983126735102	1.04949036304776	0.0527514213134482	0.0623593703701721
PRE7g7-ATP16-TRg-2	PRE7g7-ATP16-TRg-2	PRE7g7	ATP16-TRg-2	0.841112791101703	0.738578707200802	1.08872031723756	0.889470605180022	0.180010125844654	-0.0810358596665841
PRE7g7-ENP1-NRg-3	PRE7g7-ENP1-NRg-3	PRE7g7	ENP1-NRg-3	1.03216526112276	0.986768336507334	1.02175970403515	1.01356443388842	0.0237821788471588	0.0250136432538769
PRE7g7-NAF1-TRg-3	PRE7g7-NAF1-TRg-3	PRE7g7	NAF1-TRg-3	1.07855814442193	1.05120391196586	1.24166545797714	1.12380917145498	0.10297884109326	0.0836345270490988
PRE7g7-COG4-TRg-2	PRE7g7-COG4-TRg-2	PRE7g7	COG4-TRg-2	0.664697207810343	0.623385886790669	0.816078074553261	0.701387056384758	0.101450374802135	0.00631348871808568
PRE7g7-SOG2-TRg-7	PRE7g7-SOG2-TRg-7	PRE7g7	SOG2-TRg-7	0.879796802037501	0.917371248935534	1.10230179948151	0.966489950151516	0.119107529479662	0.0679529836347081
PRE7g7-YDR341C-TRg-3	PRE7g7-YDR341C-TRg-3	PRE7g7	YDR341C-TRg-3	0.832797748571139	0.854228865115008	1.02416800081079	0.903731538165644	0.104850032617712	-0.0991521300189614
PRE7g7-YMR290W-A-TRg-10	PRE7g7-YMR290W-A-TRg-10	PRE7g7	YMR290W-A-TRg-10	0.910027780114419	0.964325562323045	1.06533556120741	0.979896301214957	0.0788160050322076	-0.114679521973485
PRE7g7-NUP192-NRg-9	PRE7g7-NUP192-NRg-9	PRE7g7	NUP192-NRg-9	0.920637003848996	0.975255624075641	1.28657756082657	1.0608233962504	0.197406954123906	0.039737763719824
PRE7g7-RPS31-NRg-8	PRE7g7-RPS31-NRg-8	PRE7g7	RPS31-NRg-8	0.79280874393911	0.814460169536809	0.875868531778995	0.827712481751638	0.0430865399316443	-0.125593092161225
PRE7g7-SPC97-NRg-6	PRE7g7-SPC97-NRg-6	PRE7g7	SPC97-NRg-6	0.160912993902332	0.297309273277548	0.558157576352174	0.338793281177351	0.201845254477311	-0.241032079252277
PRE7g7-EBP2-NRg-1	PRE7g7-EBP2-NRg-1	PRE7g7	EBP2-NRg-1	0.829366680860393	0.860606366799984	1.23792598221483	0.975966343291736	0.22740078894529	0.0698454078793694
PRE7g7-CDC48-TRg-5	PRE7g7-CDC48-TRg-5	PRE7g7	CDC48-TRg-5	0.580217153293287	0.585847110866681	0.832449035039035	0.666171099733001	0.144028427516229	0.0433170236279558
PRE7g7-RPT1-TRg-4	PRE7g7-RPT1-TRg-4	PRE7g7	RPT1-TRg-4	0.699573790385255	0.927023472397321	0.969507329966671	0.865368197583082	0.145144957308384	-0.109813893396884
PRE7g7-ULP1-NRg-2	PRE7g7-ULP1-NRg-2	PRE7g7	ULP1-NRg-2	0.82354151475017	0.67367349157012	1.05806830629204	0.851761104204112	0.193744941399737	-0.0969636847373225
PRE7g7-RPN3-TRg-6	PRE7g7-RPN3-TRg-6	PRE7g7	RPN3-TRg-6	0.960380114724172	1.06816661720943	1.17000256131797	1.06618309775052	0.104825298907634	0.187884704392426
PRE7g7-RPT1-TRg-5	PRE7g7-RPT1-TRg-5	PRE7g7	RPT1-TRg-5	0.800910288556308	0.919291447260739	1.17823637355943	0.966146036458826	0.192977351009483	-0.0620967503994749
PRE7g7-KRE5-TRg-2	PRE7g7-KRE5-TRg-2	PRE7g7	KRE5-TRg-2	0.875745680531283	0.881386338720665	0.93854772993624	0.898559916396063	0.0347451173547503	-0.122538838108631
PRE7g7-TBF1-NRg-8	PRE7g7-TBF1-NRg-8	PRE7g7	TBF1-NRg-8	0.893614175376205	0.966973655981643	0.82458887817175	0.895058903176533	0.0712033824112727	0.0600431826000386
PRE7g7-UTP22-NRg-4	PRE7g7-UTP22-NRg-4	PRE7g7	UTP22-NRg-4	0.936242460753001	1.04115653816848	1.07369993251738	1.01703297714629	0.0718338275693114	-0.0596913730200777
PRE7g7-SSC1-NRg-4	PRE7g7-SSC1-NRg-4	PRE7g7	SSC1-NRg-4	1.01943145188753	0.959479401950507	1.17073562293281	1.04988215892361	0.108870252572402	-0.00910750804841132
PRE7g7-REB1-TRg-4	PRE7g7-REB1-TRg-4	PRE7g7	REB1-TRg-4	0.488256058733276	0.445438974786241	0.656754286867776	0.530149773462431	0.111713261434733	-0.151676321238457
PRE7g7-CDC48-NRg-9	PRE7g7-CDC48-NRg-9	PRE7g7	CDC48-NRg-9	0.346598027377993	0.503945725144885	0.562751148877302	0.471098300466726	0.111757585713294	-0.0286538363992331
PRE7g7-FAS2-TRg-8	PRE7g7-FAS2-TRg-8	PRE7g7	FAS2-TRg-8	0.918571724085937	0.920272149182225	1.20458305871033	1.01447564399283	0.164640045885885	-0.00943632384872939
PRE7g7-TAO3-TRg-8	PRE7g7-TAO3-TRg-8	PRE7g7	TAO3-TRg-8	1.02573541819487	0.767664936025338	1.13644735086971	0.976615901696638	0.189234411644331	0.147200211765185
PRE7g7-CKS1-TRg-5	PRE7g7-CKS1-TRg-5	PRE7g7	CKS1-TRg-5	0.38742782214989	0.329435230581185	0.822391326407206	0.513084793046093	0.269432150743216	-0.234496216911815
PRE7g7-YLR379W-TRg-7	PRE7g7-YLR379W-TRg-7	PRE7g7	YLR379W-TRg-7	0.930479666557719	1.02237566507037	1.18782571975746	1.04689368379518	0.130413180721943	0.0640372272280384
PRE7g7-TEN1-NRg-2	PRE7g7-TEN1-NRg-2	PRE7g7	TEN1-NRg-2	0.902276359842591	0.803593639606344	1.07761004066416	0.927826680037698	0.138783504634823	0.0409429623936275
PRE7g7-RPL42A-TRg-2	PRE7g7-RPL42A-TRg-2	PRE7g7	RPL42A-TRg-2	0.88443663332033	0.911227979213922	1.02808613787127	0.941250250135174	0.0763858468754803	-0.000701358001302332
PRE7g7-SEC27-TRg-4	PRE7g7-SEC27-TRg-4	PRE7g7	SEC27-TRg-4	0.313211043669709	0.216417212576738	0.286448629464953	0.272025628570466	0.0499827835410897	-0.0643942349893655
PRE7g7-TBF1-NRg-4	PRE7g7-TBF1-NRg-4	PRE7g7	TBF1-NRg-4	0.837964647435954	1.01845558806549	1.05987863632856	0.972099623943334	0.1179962337273	0.128918321433053
PRE7g7-RPT1-NRg-6	PRE7g7-RPT1-NRg-6	PRE7g7	RPT1-NRg-6	0.535934346464012	0.418930274500194	0.630105138125139	0.528323253029782	0.105792969115163	-0.0514565094341453
PRE7g7-COG1-TRg-3	PRE7g7-COG1-TRg-3	PRE7g7	COG1-TRg-3	NA	NA	NA	NA	NA	NA
PRE7g7-SUI1-TRg-6	PRE7g7-SUI1-TRg-6	PRE7g7	SUI1-TRg-6	0.907849763010902	1.02230748978779	1.05269434546469	0.994283866087794	0.0763805006563348	-0.126499435529231
PRE7g7-TIM23-TRg-6	PRE7g7-TIM23-TRg-6	PRE7g7	TIM23-TRg-6	1.03658618475045	1.14652848970023	1.12854951683309	1.10388806376126	0.0589742999545404	0.0877137172687235
PRE7g7-CDC48-NRg-6	PRE7g7-CDC48-NRg-6	PRE7g7	CDC48-NRg-6	0.736556460216798	0.422043991647871	0.794340133094692	0.650980194986453	0.200358621257306	-0.0343390574088661
PRE7g7-EPL1-TRg-5	PRE7g7-EPL1-TRg-5	PRE7g7	EPL1-TRg-5	0.827004228790853	0.638657271434217	NA	NA	NA	NA
PRE7g7-RPT5-TRg-8	PRE7g7-RPT5-TRg-8	PRE7g7	RPT5-TRg-8	0.559402947280627	0.628866754625108	0.926152852813751	0.704807518239829	0.194811762955755	-0.121558003573734
PRE7g7-ATP16-NRg-4	PRE7g7-ATP16-NRg-4	PRE7g7	ATP16-NRg-4	0.864473864456181	1.04706227054349	1.18004728383417	1.03052780627795	0.158435119641735	-0.00249712436726801
PRE7g7-RPN6-TRg-3	PRE7g7-RPN6-TRg-3	PRE7g7	RPN6-TRg-3	0.744563757570351	0.799254546685569	NA	NA	NA	NA
PRE7g7-ERG9-NRg-6	PRE7g7-ERG9-NRg-6	PRE7g7	ERG9-NRg-6	0.6394927251754	0.663565473147202	0.860877233391785	0.721311810571463	0.121465035026505	-0.0286342427875491
PRE7g7-SMX3-TRg-1	PRE7g7-SMX3-TRg-1	PRE7g7	SMX3-TRg-1	0.8173748851308	0.781533356849675	0.959004353461153	0.852637531813876	0.093843376686314	0.0551895402734529
PRE7g7-NCB2-NRg-3	PRE7g7-NCB2-NRg-3	PRE7g7	NCB2-NRg-3	0.718277739295931	0.934923928657722	1.09994123968586	0.917714302546503	0.191412866092221	0.0462253098535278
PRE7g7-SEC16-NRg-12	PRE7g7-SEC16-NRg-12	PRE7g7	SEC16-NRg-12	0.527204604397856	0.632918288780529	0.62451381165338	0.594878901610588	0.0587581201739223	0.105111168419097
PRE7g7-RPN6-TRg-2	PRE7g7-RPN6-TRg-2	PRE7g7	RPN6-TRg-2	0.798281912394059	0.883375609371782	1.14726139631832	0.942972972694721	0.181963057614166	-0.00935884701166589
PRE7g7-REB1-NRg-4	PRE7g7-REB1-NRg-4	PRE7g7	REB1-NRg-4	0.854277952396371	0.97305792462726	1.00951885006272	0.945618242362116	0.0811765742019965	0.0953800966354382
PRE7g7-ATP16-TRg-9	PRE7g7-ATP16-TRg-9	PRE7g7	ATP16-TRg-9	0.998782835590688	1.00288526054631	1.30354593101643	1.10173800905114	0.174782823808833	0.0660415045874982
PRE7g7-ERG9-NRg-7	PRE7g7-ERG9-NRg-7	PRE7g7	ERG9-NRg-7	0.745739534028348	1.07827668535253	1.02479410691602	0.949603442098965	0.178565019837097	0.0663143619544078
PRE4g9-RPL15A-NRg-4	PRE4g9-RPL15A-NRg-4	PRE4g9	RPL15A-NRg-4	0.532264412039435	0.539916271122038	0.508377211476331	0.526852631545935	0.0164512490989662	0.0333912531801819
PRE4g9-RPL15A-NRg-5	PRE4g9-RPL15A-NRg-5	PRE4g9	RPL15A-NRg-5	0.56763889295878	0.656010848241676	0.763874785377987	0.662508175526148	0.0982791575806988	-0.0151167193307258
PRE4g9-KRE33-TRg-1	PRE4g9-KRE33-TRg-1	PRE4g9	KRE33-TRg-1	0.951229092111791	0.884083463344663	0.850493993574952	0.895268849677135	0.0512905904612304	-0.00029697664497641
PRE4g9-PMI40-NRg-1	PRE4g9-PMI40-NRg-1	PRE4g9	PMI40-NRg-1	0.810711901326843	0.678675632560079	0.995713957863004	0.828367163916642	0.159254846552803	-0.0156799108742049
PRE4g9-NOP19-NRg-3	PRE4g9-NOP19-NRg-3	PRE4g9	NOP19-NRg-3	0.850692234734599	0.806304436770489	0.800177716358354	0.819058129287814	0.0275666763741273	-0.0104065077934778
PRE4g9-SRP14-NRg-4	PRE4g9-SRP14-NRg-4	PRE4g9	SRP14-NRg-4	0.762595662629346	0.854269882267545	0.988430317351077	0.868431954082656	0.113581451068795	0.0183209443321637
PRE4g9-SEC27-TRg-2	PRE4g9-SEC27-TRg-2	PRE4g9	SEC27-TRg-2	0.373548371119447	0.45426453055866	0.577943493836329	0.468585465171479	0.102947357536514	-0.0129775515450463
PRE4g9-GPI14-TRg-3	PRE4g9-GPI14-TRg-3	PRE4g9	GPI14-TRg-3	0.806664029712419	0.799308705589109	0.847026744410006	0.817666493237178	0.0256913109813103	0.0485497447922665
PRE4g9-PAH1-TRg-7	PRE4g9-PAH1-TRg-7	PRE4g9	PAH1-TRg-7	0.223275874309952	0.152371530331714	0.153221569602693	0.176289658081453	0.0406934764832646	-0.0679726302305996
PRE4g9-PAH1-TRg-6	PRE4g9-PAH1-TRg-6	PRE4g9	PAH1-TRg-6	0.425236737216427	0.361752165323997	0.427730927468646	0.404906610003024	0.0373936467587736	0.000667800580403277
PRE4g9-PAH1-TRg-5	PRE4g9-PAH1-TRg-5	PRE4g9	PAH1-TRg-5	0.46448171509837	0.474511280677541	0.474377588771626	0.471123528182512	0.00575236726617321	0.0220292032275703
PRE4g9-PAH1-TRg-3	PRE4g9-PAH1-TRg-3	PRE4g9	PAH1-TRg-3	0.63836164960821	0.523550874763892	0.479873214834012	0.547261913068704	0.081861504948376	-0.0352035608829411
PRE4g9-COG3-TRg-1	PRE4g9-COG3-TRg-1	PRE4g9	COG3-TRg-1	0.558260991103846	0.670137774857035	0.725620380030854	0.651339715330578	0.0852485574480624	-0.0280164325815908
PRE4g9-HTS1-NRg-5	PRE4g9-HTS1-NRg-5	PRE4g9	HTS1-NRg-5	0.78858180015241	0.784071390092808	0.844575596870481	0.805742929038567	0.0337056081080628	-0.0510044898840022
PRE4g9-MSN5-TRg-7	PRE4g9-MSN5-TRg-7	PRE4g9	MSN5-TRg-7	NA	NA	NA	NA	NA	NA
PRE4g9-ERG26-TRg-1	PRE4g9-ERG26-TRg-1	PRE4g9	ERG26-TRg-1	0.465246955906697	0.575506699835112	0.637969970170885	0.559574541970898	0.0874567616298729	-0.13648289443758
PRE4g9-SMD2-TRg-5	PRE4g9-SMD2-TRg-5	PRE4g9	SMD2-TRg-5	0.909376638603609	0.969305882837022	0.958773732669627	0.945818751370086	0.0319961284212731	0.0219186263206116
PRE4g9-SMD2-TRg-4	PRE4g9-SMD2-TRg-4	PRE4g9	SMD2-TRg-4	0.870738742971761	0.828316788683427	0.940778855269368	0.879944795641519	0.0567934209175141	-0.0207252190940823
PRE4g9-SMD2-TRg-1	PRE4g9-SMD2-TRg-1	PRE4g9	SMD2-TRg-1	0.878949940249571	0.769240223970382	0.979816515291389	0.876002226503781	0.105319088387969	-0.0145858350421103
PRE4g9-PRE7-TRg-4	PRE4g9-PRE7-TRg-4	PRE4g9	PRE7-TRg-4	0.673013613286462	0.680169965222435	0.895416221833963	0.749533266780953	0.126389005750132	0.0467130860646514
PRE4g9-PRE7-TRg-7	PRE4g9-PRE7-TRg-7	PRE4g9	PRE7-TRg-7	0.860010181127113	0.87103535099748	1.07478033905506	0.935275290393219	0.120940615775989	-0.00697280744490025
PRE4g9-SEC6-TRg-3	PRE4g9-SEC6-TRg-3	PRE4g9	SEC6-TRg-3	0.773534092277686	0.718465942597925	0.801336807809516	0.764445614228375	0.0421763606795207	0.00410765722631246
PRE4g9-ESF2-NRg-1	PRE4g9-ESF2-NRg-1	PRE4g9	ESF2-NRg-1	0.845053984061026	0.826747880074535	0.864444637115878	0.845415500417146	0.0188509785797795	-0.0483927138243265
PRE4g9-ESF2-NRg-3	PRE4g9-ESF2-NRg-3	PRE4g9	ESF2-NRg-3	0.782199205567768	0.855790998358361	0.90385238568777	0.847280863204633	0.0612714522316755	-0.0170420471253152
PRE4g9-AFG2-TRg-2	PRE4g9-AFG2-TRg-2	PRE4g9	AFG2-TRg-2	0.790841464824131	0.903595494256136	0.865735625738857	0.853390861606375	0.0573817278356389	-0.031934776552878
PRE4g9-RRP36-TRg-3	PRE4g9-RRP36-TRg-3	PRE4g9	RRP36-TRg-3	0.636972055615401	0.783011018032981	0.797250914602684	0.739077996083689	0.0887125186924826	-0.0182637738560931
PRE4g9-RRP36-TRg-5	PRE4g9-RRP36-TRg-5	PRE4g9	RRP36-TRg-5	0.833071072922383	0.898339564013371	0.932386270446896	0.887932302460883	0.0504689056211807	-0.00771232663915777
PRE4g9-GCR1-NRg-2	PRE4g9-GCR1-NRg-2	PRE4g9	GCR1-NRg-2	0.798341277643901	0.761533440151752	0.836610172651408	0.798828296815687	0.0375407356276018	0.0196252214557376
PRE4g9-PRE4-NRg-4	PRE4g9-PRE4-NRg-4	PRE4g9	PRE4-NRg-4	0.655238017942339	0.695553640145128	0.80378879195153	0.718193483346332	0.0768196263321669	0.150339480678497
PRE4g9-PRE4-NRg-9	PRE4g9-PRE4-NRg-9	PRE4g9	PRE4-NRg-9	0.6124294300942	0.641348054487082	0.679433452849618	0.6444036458103	0.0336063572126325	0.021635390530745
PRE4g9-DSN1-NRg-2	PRE4g9-DSN1-NRg-2	PRE4g9	DSN1-NRg-2	0.750093802896625	0.9269981077268	0.847825480324973	0.841639130316133	0.0886142565374545	-0.0237864926392046
PRE4g9-GPI11-TRg-3	PRE4g9-GPI11-TRg-3	PRE4g9	GPI11-TRg-3	0.587623304770279	0.501857566879855	0.608443432398541	0.565974768016225	0.0564945222104373	-0.0375687970179327
PRE4g9-POP3-TRg-1	PRE4g9-POP3-TRg-1	PRE4g9	POP3-TRg-1	0.906086111871528	0.869380124579175	0.946689199527558	0.907385145326087	0.0386709048676228	-0.00930185999226396
PRE4g9-MNE1-TRg-5	PRE4g9-MNE1-TRg-5	PRE4g9	MNE1-TRg-5	0.54164464145859	0.475239029547232	0.522478537999555	0.513120736335126	0.0341775169127831	0.0225148148640362
PRE4g9-RRP12-NRg-1	PRE4g9-RRP12-NRg-1	PRE4g9	RRP12-NRg-1	0.718775357710842	0.773484916070378	0.722474804676688	0.738245026152636	0.0305746440375714	-0.0364416779935253
PRE4g9-RSC6-TRg-2	PRE4g9-RSC6-TRg-2	PRE4g9	RSC6-TRg-2	0.804460632634364	0.693474307669774	0.740023846799596	0.745986262367911	0.0557328797196351	0.0297081869395048
PRE4g9-CDC25-TRg-1	PRE4g9-CDC25-TRg-1	PRE4g9	CDC25-TRg-1	0.543223182289173	0.720664421223166	0.673992249778748	0.645959951097029	0.09198209415774	0.0463652822760726
PRE4g9-CDC25-TRg-9	PRE4g9-CDC25-TRg-9	PRE4g9	CDC25-TRg-9	0.398460948296948	0.345377221557207	0.434981404582299	0.392939858145485	0.0450565115298995	0.0537464782841217
PRE4g9-YPP1-NRg-3	PRE4g9-YPP1-NRg-3	PRE4g9	YPP1-NRg-3	0.622373661174875	0.453682270695618	0.681696191006611	0.585917374292368	0.118297855449039	-0.0698823044671468
PRE4g9-NFS1-NRg-9	PRE4g9-NFS1-NRg-9	PRE4g9	NFS1-NRg-9	0.467667820350144	0.223664875077351	0.503127232110628	0.398153309179375	0.152147963171158	-0.198906579525098
PRE4g9-NFS1-NRg-8	PRE4g9-NFS1-NRg-8	PRE4g9	NFS1-NRg-8	0.552401658130827	0.639008759790074	0.621573337096428	0.604327918339109	0.0458066683523284	0.0155122426650768
PRE4g9-UBA2-TRg-1	PRE4g9-UBA2-TRg-1	PRE4g9	UBA2-TRg-1	0.516726112276489	0.723459336843661	0.824440003844326	0.688208484321492	0.156856388835809	-0.022645495120483
PRE4g9-ARP2-NRg-3	PRE4g9-ARP2-NRg-3	PRE4g9	ARP2-NRg-3	0.229088212982607	-0.0704012364572961	0.251396304947839	0.136694427157717	0.179696614208196	-0.0760081601452703
PRE4g9-MAK16-TRg-1	PRE4g9-MAK16-TRg-1	PRE4g9	MAK16-TRg-1	0.5995799444654	0.588285946205125	0.750757544094844	0.646207811588456	0.0907186503677367	-0.00556159780295096
PRE4g9-CEP3-NRg-1	PRE4g9-CEP3-NRg-1	PRE4g9	CEP3-NRg-1	0.787827012476825	0.82137718279732	0.858157718807683	0.822453971360609	0.0351777155093515	0.0226360631006063
PRE4g9-GUK1-TRg-5	PRE4g9-GUK1-TRg-5	PRE4g9	GUK1-TRg-5	0.738281868450964	0.730439736485936	0.808091952172885	0.758937852369928	0.0427489052961416	-0.0385884621446981
PRE4g9-GUK1-TRg-2	PRE4g9-GUK1-TRg-2	PRE4g9	GUK1-TRg-2	0.731393272657459	0.85323121693873	0.871706811854341	0.81877710048351	0.0762383560028754	-0.0385184683682771
PRE4g9-GPI12-NRg-6	PRE4g9-GPI12-NRg-6	PRE4g9	GPI12-NRg-6	0.702237756308314	0.722841533794207	0.794601371565807	0.739893553889443	0.0484854400604429	-0.0341986311642346
PRE4g9-RPS5-NRg-5	PRE4g9-RPS5-NRg-5	PRE4g9	RPS5-NRg-5	0.685556741300629	0.704807663778291	0.797750172520371	0.72937152586643	0.0599948247162083	0.0168660929498817
PRE4g9-RPS5-NRg-2	PRE4g9-RPS5-NRg-2	PRE4g9	RPS5-NRg-2	0.806625140183133	0.694515784196413	0.986091439268095	0.829077454549214	0.147078790017171	-0.00155796220400584
PRE4g9-RPC19-NRg-1	PRE4g9-RPC19-NRg-1	PRE4g9	RPC19-NRg-1	0.709481196521789	0.990084045869066	0.923062710260424	0.874209317550426	0.146541735522378	0.077495517249739
PRE4g9-TIM54-TRg-1	PRE4g9-TIM54-TRg-1	PRE4g9	TIM54-TRg-1	0.832403843480186	0.930232135339683	0.949779347497653	0.904138442105841	0.0628880978864442	0.0437754656367242
PRE4g9-TEN1-TRg-2	PRE4g9-TEN1-TRg-2	PRE4g9	TEN1-TRg-2	0.778280027095392	0.847935619160352	0.818077172483396	0.814764272913047	0.0349457701897165	0.0239133711673071
PRE4g9-SAH1-NRg-4	PRE4g9-SAH1-NRg-4	PRE4g9	SAH1-NRg-4	0.777718686412557	0.744369118644443	0.790209435453702	0.770765746836901	0.0236979152638025	-0.00931930893369148
PRE4g9-SAH1-NRg-5	PRE4g9-SAH1-NRg-5	PRE4g9	SAH1-NRg-5	0.588416352029371	0.537197509171867	0.788463019900105	0.638025627033781	0.132775748332397	-0.0396301875506735
PRE4g9-SAH1-NRg-3	PRE4g9-SAH1-NRg-3	PRE4g9	SAH1-NRg-3	0.755390319202943	0.770142268745148	0.948668406576266	0.824733664841452	0.107583782051386	-0.0265571265417084
PRE4g9-ATP15-NRg-5	PRE4g9-ATP15-NRg-5	PRE4g9	ATP15-NRg-5	0.393981767382112	0.0375324159760473	0.0999733724509623	0.177162518603041	0.190348780511503	-0.0267395365375936
PRE4g9-SCD5-TRg-5	PRE4g9-SCD5-TRg-5	PRE4g9	SCD5-TRg-5	0.577673695358959	0.550075056383556	0.682640688126453	0.603463146622989	0.0699445031951988	0.0619741975243612
PRE4g9-ARB1-NRg-2	PRE4g9-ARB1-NRg-2	PRE4g9	ARB1-NRg-2	0.838196359338708	0.759712841090504	0.886365402080657	0.828091534169956	0.0639280722383317	-0.0247984115661743
PRE4g9-ARB1-NRg-4	PRE4g9-ARB1-NRg-4	PRE4g9	ARB1-NRg-4	0.671518718859541	0.625461530091602	0.844474992276179	0.713818413742441	0.115471521575273	-0.094404627243967
PRE4g9-PUP2-TRg-1	PRE4g9-PUP2-TRg-1	PRE4g9	PUP2-TRg-1	0.984804904468743	0.861964879658047	1.04698501275878	0.964584932295191	0.0941527900233339	0.0997936383460233
PRE4g9-CCT8-TRg-2	PRE4g9-CCT8-TRg-2	PRE4g9	CCT8-TRg-2	NA	NA	NA	NA	NA	NA
PRE4g9-MCM4-TRg-1	PRE4g9-MCM4-TRg-1	PRE4g9	MCM4-TRg-1	0.703469895389573	0.808696570808071	0.740613247430237	0.750926571209294	0.0533660640335803	0.0118456418251953
PRE4g9-LSM4-TRg-1	PRE4g9-LSM4-TRg-1	PRE4g9	LSM4-TRg-1	1.16364664107729	1.28055407336985	1.18192514260119	1.20870861901611	0.0628876211027374	-0.0230022761538742
PRE4g9-NOP53-NRg-1	PRE4g9-NOP53-NRg-1	PRE4g9	NOP53-NRg-1	0.926822498535019	0.619287510364021	0.906649613277506	0.817586540725516	0.172027949492619	0.0496893834162199
PRE4g9-ATP3-TRg-4	PRE4g9-ATP3-TRg-4	PRE4g9	ATP3-TRg-4	0.698201764257837	0.900596576067832	0.834105377316278	0.810967905880649	0.103162114655656	-0.0696114921000863
PRE4g9-AFG2-NRg-3	PRE4g9-AFG2-NRg-3	PRE4g9	AFG2-NRg-3	0.967376192032057	0.743737818029022	1.00491267928394	0.905342229781673	0.141206361019052	0.0770733092270746
PRE4g9-PRO3-NRg-3	PRE4g9-PRO3-NRg-3	PRE4g9	PRO3-NRg-3	0.739207647544417	0.801771885467001	0.986676519791761	0.84255201760106	0.128675852689992	-0.0180756665808722
PRE4g9-NRD1-NRg-10	PRE4g9-NRD1-NRg-10	PRE4g9	NRD1-NRg-10	0.611944300992274	0.544822804572149	0.626266541591093	0.594344549051839	0.0434808466589186	-0.0591552812484271
PRE4g9-SEC61-TRg-2	PRE4g9-SEC61-TRg-2	PRE4g9	SEC61-TRg-2	0.761628919417113	0.931853195142513	0.781163975047878	0.824882029869168	0.0931532460495992	-0.0213010769981534
PRE4g9-RHO3-TRg-4	PRE4g9-RHO3-TRg-4	PRE4g9	RHO3-TRg-4	0.827687884256351	0.83638477519015	0.912899393641359	0.85899068436262	0.0468883853427827	-0.0116086046457534
PRE4g9-SNF2-TRg-6	PRE4g9-SNF2-TRg-6	PRE4g9	SNF2-TRg-6	1.02829617740021	1.1708676078473	1.0891327939533	1.0960988597336	0.0715405322126796	0.105407261042419
PRE4g9-SMD2-NRg-3	PRE4g9-SMD2-NRg-3	PRE4g9	SMD2-NRg-3	0.807454991758133	0.864115027103549	0.831844376991591	0.834471465284424	0.0284212261524677	0.0401217724946953
PRE4g9-RSC4-TRg-2	PRE4g9-RSC4-TRg-2	PRE4g9	RSC4-TRg-2	0.592069384503461	0.706806182132186	0.599141332584419	0.632672299740022	0.0642991251986862	-0.00461302434749677
PRE4g9-RSC4-TRg-1	PRE4g9-RSC4-TRg-1	PRE4g9	RSC4-TRg-1	0.535211368113693	0.371795085550598	0.61227377281635	0.506426742160214	0.122796236814188	0.0609454660603131
PRE4g9-TIF34-TRg-2	PRE4g9-TIF34-TRg-2	PRE4g9	TIF34-TRg-2	0.711538713986478	0.652249415904038	0.77203034124893	0.711939490379815	0.059891468385804	-0.0615531966367296
PRE4g9-BET1-NRg-1	PRE4g9-BET1-NRg-1	PRE4g9	BET1-NRg-1	0.431872869119934	0.631768591289673	0.564805474029984	0.542815644813197	0.101745955090008	0.0438718718253509
PRE4g9-CDC8-NRg-2	PRE4g9-CDC8-NRg-2	PRE4g9	CDC8-NRg-2	0.820387333117785	0.853257455325732	0.873888634628591	0.849177807690703	0.0269829568331019	-0.0199898343065614
PRE4g9-PRP42-TRg-2	PRE4g9-PRP42-TRg-2	PRE4g9	PRP42-TRg-2	0.924630044458395	0.83524780902039	0.943789625680873	0.90122249305322	0.0579332942967942	0.0336868104663118
PRE4g9-RRB1-TRg-2	PRE4g9-RRB1-TRg-2	PRE4g9	RRB1-TRg-2	0.796888796969854	0.790848351255489	1.02318258453819	0.870306577587843	0.1324289502787	0.0119147152275697
PRE4g9-SPC24-TRg-1	PRE4g9-SPC24-TRg-1	PRE4g9	SPC24-TRg-1	0.598680494233394	0.71543321749191	0.789150897089992	0.701088202938432	0.0960420646018884	0.0293999600639226
PRE4g9-ILS1-NRg-1	PRE4g9-ILS1-NRg-1	PRE4g9	ILS1-NRg-1	0.806161708263963	0.83493761171462	0.921981965463043	0.854360428480542	0.0603035434510871	-0.0887869607442722
PRE4g9-GFA1-TRg-2	PRE4g9-GFA1-TRg-2	PRE4g9	GFA1-TRg-2	0.747850099529861	0.825664923026324	0.917801496218775	0.830438839591654	0.0850762130013888	-0.0101187564461509
PRE4g9-SEC21-NRg-10	PRE4g9-SEC21-NRg-10	PRE4g9	SEC21-NRg-10	0.686167138360413	0.627043510514005	0.706206050601506	0.673138899825308	0.0411579662735177	0.0087902199340939
PRE4g9-RPC10-NRg-1	PRE4g9-RPC10-NRg-1	PRE4g9	RPC10-NRg-1	0.581262102409632	0.674967895040893	0.84072583332699	0.698985276925838	0.131388671086377	-0.0588563206233413
PRE4g9-RPB10-TRg-3	PRE4g9-RPB10-TRg-3	PRE4g9	RPB10-TRg-3	0.635836359892759	0.619101766288091	0.657622316370084	0.637520147516978	0.0193153967142131	-0.113332277241383
PRE4g9-RPB10-TRg-2	PRE4g9-RPB10-TRg-2	PRE4g9	RPB10-TRg-2	0.709250413246684	0.785993245001473	0.857526712466843	0.784256790238333	0.0741533996790762	-0.0104697821583116
PRE4g9-YNL181W-TRg-1	PRE4g9-YNL181W-TRg-1	PRE4g9	YNL181W-TRg-1	0.853645541326129	1.00611392678205	1.079204313963	0.979654594023727	0.115083718204944	0.11463287017009
PRE4g9-RAD3-NRg-1	PRE4g9-RAD3-NRg-1	PRE4g9	RAD3-NRg-1	0.855098176922677	1.01302000525114	0.919890756131869	0.929336312768561	0.0793834987310569	-0.0116694292424709
PRE4g9-NOP10-TRg-1	PRE4g9-NOP10-TRg-1	PRE4g9	NOP10-TRg-1	0.72770563464254	0.784857191598139	0.931685794662105	0.814749540300928	0.105224240570454	-0.0725078507613536
PRE4g9-BFR2-TRg-3	PRE4g9-BFR2-TRg-3	PRE4g9	BFR2-TRg-3	0.59441847948768	0.575160341279245	0.691567258697168	0.620382026488031	0.0623956884353026	-0.0211819844361136
PRE4g9-MCM2-TRg-6	PRE4g9-MCM2-TRg-6	PRE4g9	MCM2-TRg-6	0.871249058260258	0.836815641212714	0.864250657787836	0.857438452420269	0.0181994411691662	-0.0716500965418727
PRE4g9-MCM2-TRg-4	PRE4g9-MCM2-TRg-4	PRE4g9	MCM2-TRg-4	0.765295696925641	0.862877623729529	0.924057297777789	0.850743539477653	0.0800733318699674	0.00424440102838952
PRE4g9-MPP10-TRg-1	PRE4g9-MPP10-TRg-1	PRE4g9	MPP10-TRg-1	0.756921593482398	0.777029443050525	0.744834681042577	0.759595239191833	0.0162630551011117	0.0262143159202718
PRE4g9-RET2-TRg-4	PRE4g9-RET2-TRg-4	PRE4g9	RET2-TRg-4	0.608917436027299	0.696061583728713	0.725696460189325	0.676891826648446	0.0607037462678057	-0.00114037520553989
PRE4g9-RET2-TRg-1	PRE4g9-RET2-TRg-1	PRE4g9	RET2-TRg-1	0.801657895967934	0.774541933919551	0.838587767490273	0.80492919912592	0.032147990103671	0.0161488501447955
PRE4g9-RPS2-NRg-1	PRE4g9-RPS2-NRg-1	PRE4g9	RPS2-NRg-1	0.610984300646656	0.665396419494693	0.700679791040901	0.659020170394084	0.0451864212315026	-0.0557718447969797
PRE4g9-RPS2-NRg-2	PRE4g9-RPS2-NRg-2	PRE4g9	RPS2-NRg-2	0.700344105097675	0.629612311279299	0.5422853893011	0.624080601892691	0.0791744230567488	-0.0504881982211649
PRE4g9-ORC4-NRg-3	PRE4g9-ORC4-NRg-3	PRE4g9	ORC4-NRg-3	0.725126587483407	0.687291376009222	0.926277182147416	0.779565048546682	0.128457048915518	-0.0346371503122599
PRE4g9-TIP20-TRg-7	PRE4g9-TIP20-TRg-7	PRE4g9	TIP20-TRg-7	0.78032722238062	0.701887344229673	0.864638447562359	0.782284338057551	0.0813932007930104	-0.052476413338751
PRE4g9-SMT3-TRg-1	PRE4g9-SMT3-TRg-1	PRE4g9	SMT3-TRg-1	0.608623709319242	0.616524213853096	0.777133382896257	0.667427102022865	0.0950905123567858	-0.0736259905751286
PRE4g9-MSS18-NRg-6	PRE4g9-MSS18-NRg-6	PRE4g9	MSS18-NRg-6	0.875562358773499	0.807842139722146	0.847622399444118	0.843675632646588	0.0340321868707608	0.00165732314423972
PRE4g9-YEF3-NRg-9	PRE4g9-YEF3-NRg-9	PRE4g9	YEF3-NRg-9	-0.113934630802861	0.226773140546465	0.0952699571397811	0.0693694889611284	0.171824247571061	-0.0331713351029864
PRE4g9-ASK1-NRg-1	PRE4g9-ASK1-NRg-1	PRE4g9	ASK1-NRg-1	0.79492293304826	1.00298339772106	0.827607435459101	0.875171255409473	0.111888457698588	-0.00452575945432843
PRE4g9-SMC1-TRg-1	PRE4g9-SMC1-TRg-1	PRE4g9	SMC1-TRg-1	0.608918833084487	0.722338729285875	0.723739931069403	0.684999164479922	0.0658912244577292	0.00571329185449054
PRE4g9-NIP1-NRg-1	PRE4g9-NIP1-NRg-1	PRE4g9	NIP1-NRg-1	0.862516557945706	0.852296441871742	0.995569904786776	0.903460968201408	0.0799321890248652	0.00570864765340628
PRE4g9-RPP1-NRg-1	PRE4g9-RPP1-NRg-1	PRE4g9	RPP1-NRg-1	0.840132300812792	0.618211987609184	0.957560334132881	0.805301540851619	0.172334591570284	-0.0864218882892734
PRE4g9-YDJ1-TRg-6	PRE4g9-YDJ1-TRg-6	PRE4g9	YDJ1-TRg-6	0.444516532773185	0.333253137050156	0.302052655170941	0.359940774998094	0.0748876599968042	-0.131972048106064
PRE4g9-SUB2-NRg-1	PRE4g9-SUB2-NRg-1	PRE4g9	SUB2-NRg-1	0.853752993911826	0.837000395037189	0.938724830440798	0.876492739796604	0.0545416100030423	-0.00727079672146214
PRE4g9-TIM10-NRg-8	PRE4g9-TIM10-NRg-8	PRE4g9	TIM10-NRg-8	0.458313974803059	0.727747173525222	0.641948150732895	0.609336433020392	0.137645215109477	0.0427781540125364
PRE4g9-TIM10-NRg-4	PRE4g9-TIM10-NRg-4	PRE4g9	TIM10-NRg-4	0.652907331266642	0.709942773078836	0.830787201523472	0.73121243528965	0.0908273689950791	-0.0696968823623224
PRE4g9-TIM10-NRg-7	PRE4g9-TIM10-NRg-7	PRE4g9	TIM10-NRg-7	0.545793474872662	0.6670735713563	0.599284259124011	0.604050435117657	0.0607803650529674	-0.0199038173536363
PRE4g9-SKI6-TRg-4	PRE4g9-SKI6-TRg-4	PRE4g9	SKI6-TRg-4	0.928619970634811	0.822821607488909	0.900372096298503	0.883937891474074	0.0547803407003505	-0.0171540050988639
PRE4g9-TUB4-TRg-1	PRE4g9-TUB4-TRg-1	PRE4g9	TUB4-TRg-1	0.738881280907968	0.817181636747701	0.812811648148274	0.789624855267981	0.0439995108406038	-0.0440918287123652
PRE4g9-CDC37-NRg-2	PRE4g9-CDC37-NRg-2	PRE4g9	CDC37-NRg-2	0.905602375393287	0.716820254371043	0.795887830356099	0.80610348670681	0.0948047574250426	0.00447113130482046
PRE4g9-ISD11-TRg-3	PRE4g9-ISD11-TRg-3	PRE4g9	ISD11-TRg-3	0.766087568859455	0.678693691518028	0.605862718293399	0.683547992890294	0.0802226518265781	-0.0251874521110609
PRE4g9-YOS1-TRg-4	PRE4g9-YOS1-TRg-4	PRE4g9	YOS1-TRg-4	0.88488893378282	1.00880826092934	0.880940632689662	0.924879275800608	0.0727114377449317	0.0136812783680909
PRE4g9-SSC1-TRg-6	PRE4g9-SSC1-TRg-6	PRE4g9	SSC1-TRg-6	0.687914740240509	0.790786305559391	0.657367910314571	0.71202298537149	0.0699000905571474	0.0141273021696202
PRE4g9-MTR3-TRg-5	PRE4g9-MTR3-TRg-5	PRE4g9	MTR3-TRg-5	0.820889770220472	0.953658332530732	0.886252853589402	0.886933652113535	0.0663868993059341	0.0345426568820386
PRE4g9-MTR3-TRg-6	PRE4g9-MTR3-TRg-6	PRE4g9	MTR3-TRg-6	0.934663121571037	0.667291323141673	0.863622305726004	0.821858916812905	0.138492076087292	-0.0870113100005543
PRE4g9-TFA1-TRg-2	PRE4g9-TFA1-TRg-2	PRE4g9	TFA1-TRg-2	0.752595687494793	0.896557246397499	0.84975873067535	0.832970554855881	0.0734344248015422	0.0105536146650905
PRE4g9-CDC3-NRg-3	PRE4g9-CDC3-NRg-3	PRE4g9	CDC3-NRg-3	0.239904827836954	0.068703043109463	0.370167585331557	0.226258485425992	0.151194856229278	-0.192310983780209
PRE4g9-ERG25-TA-18	PRE4g9-ERG25-TA-18	PRE4g9	ERG25-TA-18	0.56670142575135	0.275294799513946	1.14923703355281	0.663744419606035	0.444979509754574	-0.0424101310717452
PRE4g9-RPB11-TRg-4	PRE4g9-RPB11-TRg-4	PRE4g9	RPB11-TRg-4	0.81403456390571	0.787244278647314	0.840506311438928	0.813928384663984	0.0266311751486348	0.032774794219062
PRE4g9-RPB11-TRg-1	PRE4g9-RPB11-TRg-1	PRE4g9	RPB11-TRg-1	0.494613124405213	0.572594839397701	0.595148333738737	0.554118765847217	0.0527527823845912	0.0235205692346574
PRE4g9-RPB11-TRg-2	PRE4g9-RPB11-TRg-2	PRE4g9	RPB11-TRg-2	0.858644830629246	0.618018179384067	0.851024200286091	0.775895736766468	0.136779058504881	0.0824528356681565
PRE4g9-DED1-TRg-3	PRE4g9-DED1-TRg-3	PRE4g9	DED1-TRg-3	0.811981591417637	0.863208079825045	0.960137193203935	0.878442288148873	0.0752434808644933	-0.00813873843640789
PRE4g9-DED1-TRg-1	PRE4g9-DED1-TRg-1	PRE4g9	DED1-TRg-1	0.935032363260602	0.95463101302417	0.890497601233902	0.926720325839558	0.0328647394867457	-0.0566065708675293
PRE4g9-DED1-TRg-6	PRE4g9-DED1-TRg-6	PRE4g9	DED1-TRg-6	0.761030297571335	0.851602567157748	0.880234898133166	0.830955920954083	0.0622265795168827	-0.0774206030426166
PRE4g9-DED1-TRg-4	PRE4g9-DED1-TRg-4	PRE4g9	DED1-TRg-4	0.871863941470411	1.02683642235167	0.947254332253633	0.94865156535857	0.0774956879631689	0.0394962040316525
PRE4g9-RPL10-NRg-5	PRE4g9-RPL10-NRg-5	PRE4g9	RPL10-NRg-5	0.766460852452731	0.597689799910693	0.522261476500971	0.628804042954798	0.125037617915421	-0.0850171281276292
PRE4g9-RPL10-NRg-4	PRE4g9-RPL10-NRg-4	PRE4g9	RPL10-NRg-4	0.657579533183483	0.689524529626069	0.755705434690073	0.700936499166542	0.050048455752548	-0.0344350298932522
PRE4g9-EFB1-NRg-1	PRE4g9-EFB1-NRg-1	PRE4g9	EFB1-NRg-1	0.685825304393223	0.786703910812463	0.791990934286988	0.754840049830891	0.0598269543782289	-0.0214457987061224
PRE4g9-EFB1-NRg-5	PRE4g9-EFB1-NRg-5	PRE4g9	EFB1-NRg-5	0.606014828387405	0.575237543899746	0.874203716427	0.685152029571384	0.164445174867869	-0.111936548884891
PRE4g9-EFB1-NRg-4	PRE4g9-EFB1-NRg-4	PRE4g9	EFB1-NRg-4	0.590361246672991	0.553746127399649	0.968256573217415	0.704121315763351	0.229479285367097	-0.120491719722456
PRE4g9-RPT3-NRg-1	PRE4g9-RPT3-NRg-1	PRE4g9	RPT3-NRg-1	0.8090535357726	0.981617281856109	0.926936860833513	0.905869226154074	0.0881898267309398	-0.0933158355743343
PRE4g9-SAC6-TRg-8	PRE4g9-SAC6-TRg-8	PRE4g9	SAC6-TRg-8	0.117762433730594	0.211196344812228	0.191944658650881	0.173634479064568	0.0493347843044334	-0.012047595256704
PRE4g9-SAC6-TRg-4	PRE4g9-SAC6-TRg-4	PRE4g9	SAC6-TRg-4	0.487699606969518	0.42727596844915	0.600708224065075	0.505227933161248	0.0880347572627976	-0.00870531310992062
PRE4g9-SAC6-TRg-5	PRE4g9-SAC6-TRg-5	PRE4g9	SAC6-TRg-5	0.207125085917481	-0.0661412954562774	0.368660237368269	0.169881342609824	0.219780380262476	-0.00540238296290474
PRE4g9-SAC6-TRg-3	PRE4g9-SAC6-TRg-3	PRE4g9	SAC6-TRg-3	0.608869780535571	0.458210883864951	0.667468257205871	0.578182973868798	0.107951017373336	0.0203486266134362
PRE4g9-DIM1-TRg-5	PRE4g9-DIM1-TRg-5	PRE4g9	DIM1-TRg-5	0.840431377112257	0.785079562492679	0.822454141786734	0.81598836046389	0.0282366887489691	0.0356686639117947
PRE4g9-DIM1-TRg-7	PRE4g9-DIM1-TRg-7	PRE4g9	DIM1-TRg-7	0.55513418848653	0.712989095129788	0.585196188221257	0.617773157279191	0.0838181786523016	-0.0990026334671603
PRE4g9-RPC17-NRg-1	PRE4g9-RPC17-NRg-1	PRE4g9	RPC17-NRg-1	0.858739976510331	0.681137661295955	0.957341142043194	0.832406259949827	0.139972101381451	-0.0461577850539409
PRE4g9-RPC17-NRg-2	PRE4g9-RPC17-NRg-2	PRE4g9	RPC17-NRg-2	0.89054308016596	0.887078837961443	0.859578075334442	0.879066664487282	0.0169662628144509	0.0162708481953711
PRE4g9-YDR341C-TRg-1	PRE4g9-YDR341C-TRg-1	PRE4g9	YDR341C-TRg-1	0.762552381707643	0.74225428138254	0.894145922843697	0.79965086197796	0.0824620556087253	-0.0279913644960947
PRE4g9-RAP1-NRg-8	PRE4g9-RAP1-NRg-8	PRE4g9	RAP1-NRg-8	0.958831729028801	0.906547597156186	0.998137321097935	0.954505549094308	0.0459478645592007	0.0104458177904231
PRE4g9-RAP1-NRg-5	PRE4g9-RAP1-NRg-5	PRE4g9	RAP1-NRg-5	0.787690525441134	0.879059258396947	0.878741749502373	0.848497177780151	0.0526603449426902	-0.000330673205593657
PRE4g9-RAP1-NRg-2	PRE4g9-RAP1-NRg-2	PRE4g9	RAP1-NRg-2	0.919777988609914	0.916069547231547	0.901761234512468	0.912536256784643	0.00951388265055874	-0.0403376369570791
PRE4g9-SEC26-NRg-3	PRE4g9-SEC26-NRg-3	PRE4g9	SEC26-NRg-3	0.848971255757733	0.740677759591105	0.938343048621	0.842664021323279	0.0989834709760995	-0.0222165493271055
PRE4g9-SPP41-TRg-3	PRE4g9-SPP41-TRg-3	PRE4g9	SPP41-TRg-3	0.40475367931231	0.30400362167931	0.780209959654435	0.496322420215352	0.250961640126227	-0.0374437540448593
PRE4g9-TAP42-NRg-1	PRE4g9-TAP42-NRg-1	PRE4g9	TAP42-NRg-1	0.85856531156803	0.826917046275425	1.01873078905772	0.90140438230039	0.102832472818399	0.0173303114129152
PRE4g9-PGA2-TRg-6	PRE4g9-PGA2-TRg-6	PRE4g9	PGA2-TRg-6	1.1183640223959	1.0213862543765	1.06633863372537	1.06869630349926	0.0485318537414141	0.0714300542069339
PRE4g9-BRL1-TRg-1	PRE4g9-BRL1-TRg-1	PRE4g9	BRL1-TRg-1	0.555870553447473	0.516857699993682	0.685760836074361	0.586163029838505	0.0884324201800338	0.00760612494426327
PRE4g9-FOL2-TRg-1	PRE4g9-FOL2-TRg-1	PRE4g9	FOL2-TRg-1	0.779484553199933	0.746971734210235	0.919260588345916	0.815238958585361	0.0915404033375188	-0.087788985097045
PRE4g9-NAB3-NRg-5	PRE4g9-NAB3-NRg-5	PRE4g9	NAB3-NRg-5	0.884914560771457	0.780494854373063	0.935698847656427	0.867036087600316	0.079131534390368	0.0076815185575706
PRE4g9-SNF4-TRg-4	PRE4g9-SNF4-TRg-4	PRE4g9	SNF4-TRg-4	0.419133482148161	0.55328950919123	0.558803230840961	0.510408740726784	0.0790947526897551	0.000211298121848946
PRE4g9-HRR25-TRg-2	PRE4g9-HRR25-TRg-2	PRE4g9	HRR25-TRg-2	0.567954724881049	0.657640646486273	0.530944007723638	0.585513126363654	0.0651477755982938	0.0560085830547112
PRE4g9-TRS23-TRg-4	PRE4g9-TRS23-TRg-4	PRE4g9	TRS23-TRg-4	0.177488916928465	0.430377948839461	0.475566793322639	0.361144553030188	0.160647291979596	-0.0331458780521717
PRE4g9-CTR86-TRg-4	PRE4g9-CTR86-TRg-4	PRE4g9	CTR86-TRg-4	0.692360108595357	0.789119060111396	0.904462797565109	0.795313988757287	0.106186960229332	-0.0269244072388981
PRE4g9-RPB5-TRg-5	PRE4g9-RPB5-TRg-5	PRE4g9	RPB5-TRg-5	0.297497861195033	0.388659713752378	0.330688080552005	0.338948551833139	0.0461388922684714	-0.0308866203865391
PRE4g9-SPN1-NRg-2	PRE4g9-SPN1-NRg-2	PRE4g9	SPN1-NRg-2	0.203455288238079	0.256375065345632	0.162751335056922	0.207527229546878	0.0469445017846604	-0.0436391823086147
PRE4g9-SPN1-NRg-1	PRE4g9-SPN1-NRg-1	PRE4g9	SPN1-NRg-1	0.269154145265637	0.233844239182514	0.163961930029388	0.222320104825846	0.0535346130188704	0.0760798038469963
PRE4g9-SEC61-NRg-1	PRE4g9-SEC61-NRg-1	PRE4g9	SEC61-NRg-1	0.739782832774505	0.782607343576588	0.954842949758029	0.825744375369707	0.113834599806835	-0.0359836103213035
PRE4g9-SEC61-NRg-7	PRE4g9-SEC61-NRg-7	PRE4g9	SEC61-NRg-7	0.845465923953126	0.893576762525905	0.98104379438752	0.906695493622184	0.0687343841687963	0.0477276899361752
PRE4g9-TUS1-TRg-3	PRE4g9-TUS1-TRg-3	PRE4g9	TUS1-TRg-3	0.588743058610103	0.566897167032838	0.516977524130139	0.55753924992436	0.0367865592880821	-0.0136009547162177
PRE4g9-OLE1-NRg-2	PRE4g9-OLE1-NRg-2	PRE4g9	OLE1-NRg-2	0.714082231644037	0.436745055641564	0.825758363871209	0.658861883718937	0.200299285105239	-0.114304947474454
PRE4g9-AFG2-TRg-1	PRE4g9-AFG2-TRg-1	PRE4g9	AFG2-TRg-1	0.636868975175525	0.681801274335728	0.795734989655653	0.704801746388969	0.0818924228802887	0.0772859651982786
PRE4g9-TOA2-NRg-1	PRE4g9-TOA2-NRg-1	PRE4g9	TOA2-NRg-1	0.539143820731279	0.609151172515816	0.648205437664569	0.598833476970555	0.0552580329277965	0.0219456419041213
PRE4g9-USO1-TRg-1	PRE4g9-USO1-TRg-1	PRE4g9	USO1-TRg-1	0.653783359068849	0.493418289551267	0.573412789325802	0.573538145981973	0.08018260825181	0.0561561630068775
PRE4g9-UTP22-NRg-2	PRE4g9-UTP22-NRg-2	PRE4g9	UTP22-NRg-2	0.921702942555418	0.80937024538894	1.09880688381654	0.943293357253634	0.145921216487523	0.0057933143895631
PRE4g9-RIB1-TRg-3	PRE4g9-RIB1-TRg-3	PRE4g9	RIB1-TRg-3	0.914988905733735	0.867789618545744	0.866374504206796	0.883051009495425	0.0276680781631984	-0.0352728819418741
PRE4g9-RIB1-TRg-7	PRE4g9-RIB1-TRg-7	PRE4g9	RIB1-TRg-7	0.819231462696232	0.792877743172278	0.857050055149102	0.823053087005871	0.032256394953338	0.0961311309059627
PRE4g9-RIB1-TRg-4	PRE4g9-RIB1-TRg-4	PRE4g9	RIB1-TRg-4	0.912861469759315	0.911892112024218	0.890637336851961	0.905130306211832	0.0125606343093911	0.0483619143472436
PRE4g9-COG1-TRg-1	PRE4g9-COG1-TRg-1	PRE4g9	COG1-TRg-1	0.0908835719587953	0.134879643526346	0.152446531542533	0.126069915675892	0.0317128992174564	-0.0990310088687699
PRE4g9-RPL32-NRg-2	PRE4g9-RPL32-NRg-2	PRE4g9	RPL32-NRg-2	0.83437685705991	0.74691715859117	0.5617029314228	0.714332315691293	0.139226780544173	0.0543200875806291
PRE4g9-GLC7-NRg-3	PRE4g9-GLC7-NRg-3	PRE4g9	GLC7-NRg-3	0.396569183664703	0.455721976613945	0.77325282018457	0.541847993487739	0.202573217855586	0.0712592912676434
PRE4g9-GLC7-NRg-4	PRE4g9-GLC7-NRg-4	PRE4g9	GLC7-NRg-4	0.303953757522961	0.399019507754778	0.368172016142297	0.357048427140012	0.0484992256742657	-0.0411535480755659
PRE4g9-HSF1-TRg-2	PRE4g9-HSF1-TRg-2	PRE4g9	HSF1-TRg-2	0.742023679139555	0.914368814721138	0.850742256942823	0.835711583601172	0.0871501709435275	0.0363894332999299
PRE4g9-DAM1-NRg-5	PRE4g9-DAM1-NRg-5	PRE4g9	DAM1-NRg-5	0.757228848311872	0.722288819227019	0.917180205112422	0.798899290883771	0.10391334087203	-0.0556224605918645
PRE4g9-SEC18-TRg-4	PRE4g9-SEC18-TRg-4	PRE4g9	SEC18-TRg-4	0.763705914186274	0.806786482731652	0.674967967551436	0.748486788156454	0.0672141843952067	0.0812773376439526
PRE4g9-SEC18-TRg-5	PRE4g9-SEC18-TRg-5	PRE4g9	SEC18-TRg-5	0.665889193162127	0.69885548109449	0.559899371135059	0.641548015130559	0.0726055771600071	-0.0550836284468577
PRE4g9-PAB1-NRg-3	PRE4g9-PAB1-NRg-3	PRE4g9	PAB1-NRg-3	0.386151387625711	0.402278782421177	0.469212993935998	0.419214387994295	0.0440445077484976	-0.0263495369572023
PRE4g9-POP8-TRg-2	PRE4g9-POP8-TRg-2	PRE4g9	POP8-TRg-2	0.651068868434183	0.739525055516633	0.90694363501638	0.765845852989065	0.129952153995469	0.0417503742972843
PRE4g9-PAB1-NRg-4	PRE4g9-PAB1-NRg-4	PRE4g9	PAB1-NRg-4	0.32501214570947	0.457687303657852	0.638791336181482	0.473830261849601	0.157511242194655	-0.061229246757709
PRE4g9-BIG1-TRg-4	PRE4g9-BIG1-TRg-4	PRE4g9	BIG1-TRg-4	0.511249074077067	0.722835473902205	0.51848699602966	0.584190514669644	0.120124582908732	-0.0119860324260131
PRE4g9-BIG1-TRg-5	PRE4g9-BIG1-TRg-5	PRE4g9	BIG1-TRg-5	0.633107718608561	0.689744976622648	0.7758975689013	0.699583421377503	0.071901540894834	-0.000293889428260363
PRE4g9-BIG1-TRg-6	PRE4g9-BIG1-TRg-6	PRE4g9	BIG1-TRg-6	0.782417396807157	0.689945139784056	0.776815850924767	0.749726129171993	0.0518475587488804	-0.0587696545015132
PRE4g9-RPO41-NRg-1	PRE4g9-RPO41-NRg-1	PRE4g9	RPO41-NRg-1	0.765214627058491	0.620914033362096	0.769153678585635	0.718427446335407	0.0844720564092705	0.051307243914402
PRE4g9-RVB2-NRg-2	PRE4g9-RVB2-NRg-2	PRE4g9	RVB2-NRg-2	0.630013585281646	0.651633888876772	0.801825838702922	0.694491104287113	0.0935810787016825	0.0559599429431451
PRE4g9-PET117-NRg-8	PRE4g9-PET117-NRg-8	PRE4g9	PET117-NRg-8	0.45730153541568	0.455696941601226	0.405041867789469	0.439346781602125	0.0297197579750856	-0.0277425141483961
PRE4g9-VPS45-NRg-9	PRE4g9-VPS45-NRg-9	PRE4g9	VPS45-NRg-9	0.516864680869807	0.586015453428445	0.550140442693036	0.551006858997096	0.0345835270652531	-0.00812886130335988
PRE4g9-YCG1-NRg-1	PRE4g9-YCG1-NRg-1	PRE4g9	YCG1-NRg-1	0.777762182754072	0.796746805690747	0.959248649886349	0.844585879443723	0.0997535321239089	0.0640847637216633
PRE4g9-NOC4-NRg-1	PRE4g9-NOC4-NRg-1	PRE4g9	NOC4-NRg-1	0.875120504817065	0.836205933729116	0.853092142551553	0.854806193699244	0.0195138268733333	-0.0176932289607793
PRE4g9-NMD3-NRg-2	PRE4g9-NMD3-NRg-2	PRE4g9	NMD3-NRg-2	0.702184887088507	0.6000330840849	0.820684609403139	0.707634193525515	0.110426650369373	-0.0219163460292461
PRE4g9-DRS1-TRg-2	PRE4g9-DRS1-TRg-2	PRE4g9	DRS1-TRg-2	0.796566406571614	0.888587608456114	1.03272992667552	0.905961313901082	0.119036491411807	0.0273260276913567
PRE4g9-HTB1-NRg-2	PRE4g9-HTB1-NRg-2	PRE4g9	HTB1-NRg-2	0.709060392150691	0.619634661683722	0.768786614014564	0.699160555949659	0.0750671785045291	0.0224225072177071
PRE4g9-IPI1-TRg-2	PRE4g9-IPI1-TRg-2	PRE4g9	IPI1-TRg-2	0.778736257155885	0.648570269235938	0.872133187663217	0.766479904685013	0.112284274303432	-0.0274431775809443
PRE4g9-SEC18-NRg-1	PRE4g9-SEC18-NRg-1	PRE4g9	SEC18-NRg-1	0.671700491480067	0.611425901666181	0.658157074266679	0.647094489137642	0.0316234428329831	0.0619999400887672
PRE4g9-SEC18-NRg-2	PRE4g9-SEC18-NRg-2	PRE4g9	SEC18-NRg-2	0.504614674827483	0.549046117117845	0.522431204889554	0.525363998944961	0.0223604388760375	-0.00127061747417878
PRE4g9-JIP5-NRg-2	PRE4g9-JIP5-NRg-2	PRE4g9	JIP5-NRg-2	1.1996201106402	1.0154705648292	1.11808391544937	1.11105819697292	0.092275589110457	0.0815800923087153
PRE4g9-YPT1-TRg-3	PRE4g9-YPT1-TRg-3	PRE4g9	YPT1-TRg-3	0.180201827353799	0.235334945318367	0.053563303770641	0.156366692147602	0.0932004166860965	-0.126146241453753
PRE4g9-YPT1-TRg-2	PRE4g9-YPT1-TRg-2	PRE4g9	YPT1-TRg-2	-0.0399205772142044	-0.0554774798746702	0.156697839605256	0.0204332608387939	0.118264664523677	-0.123303399502337
PRE4g9-CLF1-NRg-2	PRE4g9-CLF1-NRg-2	PRE4g9	CLF1-NRg-2	0.904671518596995	0.871562747253321	0.976024890858208	0.917419718902841	0.0533851320117363	0.0681642785358794
PRE4g9-SNF2-NRg-7	PRE4g9-SNF2-NRg-7	PRE4g9	SNF2-NRg-7	0.563997061060218	0.647451778532759	0.747631965645348	0.653026935079442	0.091944310989791	0.018299773670688
PRE4g9-SNF2-NRg-4	PRE4g9-SNF2-NRg-4	PRE4g9	SNF2-NRg-4	0.970487095432564	0.976150291251113	0.96424687413183	0.970294753605169	0.0059540390755211	0.0042240405722479
PRE4g9-RPL25-NRg-1	PRE4g9-RPL25-NRg-1	PRE4g9	RPL25-NRg-1	0.49353862172552	0.453660870200824	0.3813251563102	0.442841549412181	0.0568837299398912	-0.0656474119954919
PRE4g9-NOP56-TRg-1	PRE4g9-NOP56-TRg-1	PRE4g9	NOP56-TRg-1	0.927313225437021	0.73061305922894	0.95941302795452	0.87244643754016	0.123875460575515	-0.0298808434038237
PRE4g9-NOP56-TRg-2	PRE4g9-NOP56-TRg-2	PRE4g9	NOP56-TRg-2	0.75123628455406	0.832744724852226	1.0409304213473	0.874970476917863	0.14939188005453	-0.0319308537700524
PRE4g9-TRS31-TRg-1	PRE4g9-TRS31-TRg-1	PRE4g9	TRS31-TRg-1	0.131335203804195	0.223856369106657	0.255725992724528	0.203639188545126	0.0646128306487872	-0.136921442655401
PRE4g9-DBF4-TRg-2	PRE4g9-DBF4-TRg-2	PRE4g9	DBF4-TRg-2	0.608570770276472	0.610109821656856	0.879237611443042	0.699306067792123	0.155827187840376	0.0255732129450017
PRE4g9-DBF4-TRg-1	PRE4g9-DBF4-TRg-1	PRE4g9	DBF4-TRg-1	0.727572582098556	0.765026174369432	0.846812849852514	0.779803868773501	0.0609782383513491	-0.00564845014342474
PRE4g9-RPC19-TRg-4	PRE4g9-RPC19-TRg-4	PRE4g9	RPC19-TRg-4	0.660593067650307	0.70892583770745	0.876792885411605	0.748770596923121	0.113473758762635	-0.0434687328165627
PRE4g9-RPC19-TRg-6	PRE4g9-RPC19-TRg-6	PRE4g9	RPC19-TRg-6	0.730769630010869	0.840146247102466	0.790263086063564	0.7870596543923	0.0547586301185007	-0.0237675633366947
PRE4g9-RPC19-TRg-3	PRE4g9-RPC19-TRg-3	PRE4g9	RPC19-TRg-3	0.614231502024537	0.65276477394423	0.876130099106663	0.714375458358476	0.141402355404322	-0.0723617287584805
PRE4g9-ROK1-NRg-1	PRE4g9-ROK1-NRg-1	PRE4g9	ROK1-NRg-1	0.824674850745384	0.749026947308335	0.872611433729364	0.815437743927695	0.0623079002034128	0.0322086253542145
PRE4g9-CDC33-TRg-4	PRE4g9-CDC33-TRg-4	PRE4g9	CDC33-TRg-4	1.23084331745119	1.20013774276239	1.25914602128141	1.23004236049833	0.029512292057291	0.0459416225873022
PRE4g9-DHR2-TRg-3	PRE4g9-DHR2-TRg-3	PRE4g9	DHR2-TRg-3	0.424697333731079	0.384702721624038	0.451328951070737	0.420243002141951	0.0335357184953664	-0.125113308295731
PRE4g9-RRP42-NRg-5	PRE4g9-RRP42-NRg-5	PRE4g9	RRP42-NRg-5	0.86334770281646	0.867449097918271	0.991575467710407	0.907457422815046	0.072877221874937	-0.0013352123346968
PRE4g9-CLF1-TRg-1	PRE4g9-CLF1-TRg-1	PRE4g9	CLF1-TRg-1	0.76395244721475	0.844920285218797	0.916262187603374	0.841711640012307	0.0762055497149542	0.0765795694583352
PRE4g9-ERG11-NA-16	PRE4g9-ERG11-NA-16	PRE4g9	ERG11-NA-16	0.70382103519083	0.718572978537738	0.780626360189976	0.734340124639514	0.0407580257029482	0.0153316396897207
PRE4g9-VAS1-NRg-4	PRE4g9-VAS1-NRg-4	PRE4g9	VAS1-NRg-4	0.841775504008268	0.744333109704199	0.964363725414045	0.850157446375504	0.110254526804114	0.0868170747854167
PRE4g9-PIK1-NRg-2	PRE4g9-PIK1-NRg-2	PRE4g9	PIK1-NRg-2	0.757658223050707	0.657191323018334	0.99616074465406	0.8036700969077	0.174105963720053	0.00486856780707634
PRE4g9-SAR1-NRg-7	PRE4g9-SAR1-NRg-7	PRE4g9	SAR1-NRg-7	0.523603931495315	0.631193284252988	0.535214305195014	0.563337173647772	0.059051155824523	0.0169924533400506
PRE4g9-SAR1-NRg-4	PRE4g9-SAR1-NRg-4	PRE4g9	SAR1-NRg-4	0.712719219124436	0.595059937446976	0.577959770591435	0.628579642387616	0.0733669217475443	0.0185473238921797
PRE4g9-RPS3-TRg-1	PRE4g9-RPS3-TRg-1	PRE4g9	RPS3-TRg-1	0.711804141728407	0.619271097341803	0.735252506254836	0.688775915108348	0.061324107978116	-0.0284179910543093
PRE4g9-YTM1-TRg-2	PRE4g9-YTM1-TRg-2	PRE4g9	YTM1-TRg-2	0.766771784518293	0.736093026499159	0.951359611685027	0.818074807567493	0.116442800571294	0.00322416665819558
PRE4g9-SUI3-NRg-5	PRE4g9-SUI3-NRg-5	PRE4g9	SUI3-NRg-5	0.731580497917055	0.788949122914745	0.75166361630926	0.757397745713687	0.0291109938605915	0.0701912332508201
PRE4g9-SUI3-NRg-2	PRE4g9-SUI3-NRg-2	PRE4g9	SUI3-NRg-2	0.819912180666129	0.898556900146364	0.991896292018829	0.903455124277107	0.086096620660574	-0.0482092270900488
PRE4g9-RRP7-TRg-4	PRE4g9-RRP7-TRg-4	PRE4g9	RRP7-TRg-4	0.984615947123857	0.997712062177699	0.876501351843413	0.952943120381656	0.0665235675555411	0.00827279501983758
PRE4g9-RRP7-TRg-6	PRE4g9-RRP7-TRg-6	PRE4g9	RRP7-TRg-6	0.929470087311685	0.826359778929382	0.903147957288763	0.88632594117661	0.053573959096109	0.0448355470029443
PRE4g9-NIP7-TRg-2	PRE4g9-NIP7-TRg-2	PRE4g9	NIP7-TRg-2	0.846319700412284	0.698709507838779	0.946104626008935	0.830377944753332	0.124465620971108	-0.00175201799471225
PRE4g9-MDM35-TRg-1	PRE4g9-MDM35-TRg-1	PRE4g9	MDM35-TRg-1	0.52733610998409	0.68656767621025	0.65450350847134	0.622802431555227	0.0842163382541656	0.0286947394460357
PRE4g9-ALA1-NRg-1	PRE4g9-ALA1-NRg-1	PRE4g9	ALA1-NRg-1	0.822448643465274	0.827226791510689	1.01974164857043	0.889805694515465	0.112553195386967	0.00892269434573922
PRE4g9-DOA4-NRg-2	PRE4g9-DOA4-NRg-2	PRE4g9	DOA4-NRg-2	0.503781277122021	0.38326307072371	0.716427679474005	0.534490675773245	0.168691921872608	-0.0156692006468035
PRE4g9-RPS13-NRg-1	PRE4g9-RPS13-NRg-1	PRE4g9	RPS13-NRg-1	0.53319281774716	0.646179129859481	0.693240047789015	0.624203998465219	0.0822554482138658	-0.00767363797129972
PRE4g9-YSF3-TRg-2	PRE4g9-YSF3-TRg-2	PRE4g9	YSF3-TRg-2	0.956866927092326	0.896541080060053	0.938589444479306	0.930665817210562	0.0309336363342688	0.0382912864586742
PRE4g9-RPS2-NRg-11	PRE4g9-RPS2-NRg-11	PRE4g9	RPS2-NRg-11	0.420420356191121	0.439979154147629	0.622956275321519	0.494451928553423	0.111716883227636	-0.160609575117533
PRE4g9-SSL1-TRg-10	PRE4g9-SSL1-TRg-10	PRE4g9	SSL1-TRg-10	0.856181501212601	0.892419789576221	0.872779437100452	0.873793575963091	0.0181404174181785	-0.00413898937480328
PRE4g9-NIP7-TRg-1	PRE4g9-NIP7-TRg-1	PRE4g9	NIP7-TRg-1	0.767284655322424	0.951618920277122	1.03808799267002	0.918997189423188	0.138317550847962	0.0435612719062884
PRE4g9-LST8-NRg-1	PRE4g9-LST8-NRg-1	PRE4g9	LST8-NRg-1	0.639380817765584	0.314591463276262	0.555499055380135	0.50315711214066	0.168602462805147	0.120057142556217
PRE4g9-TAF4-TRg-3	PRE4g9-TAF4-TRg-3	PRE4g9	TAF4-TRg-3	0.320399682426728	0.158982320436324	0.368478315247276	0.282620106036776	0.109738850251908	-0.0707013339078149
PRE4g9-HAS1-TRg-2	PRE4g9-HAS1-TRg-2	PRE4g9	HAS1-TRg-2	0.591979581234152	0.523037506620217	0.867032544897355	0.660683210917241	0.181998044326156	-0.0555410165294905
PRE4g9-GLC7-TRg-2	PRE4g9-GLC7-TRg-2	PRE4g9	GLC7-TRg-2	NA	NA	NA	NA	NA	NA
PRE4g9-CDC45-NRg-1	PRE4g9-CDC45-NRg-1	PRE4g9	CDC45-NRg-1	0.97791192909314	0.81258740165644	1.04518020038592	0.945226510378501	0.119691707952628	0.113242808139063
PRE4g9-SEC22-NRg-8	PRE4g9-SEC22-NRg-8	PRE4g9	SEC22-NRg-8	0.313317046827042	0.336551434832787	0.752901462915183	0.467589981525004	0.247359940686228	-0.0161704956157232
PRE4g9-YOS1-TRg-2	PRE4g9-YOS1-TRg-2	PRE4g9	YOS1-TRg-2	0.890400557980039	0.907406022090084	0.969497431636242	0.922434670568788	0.0416350100500607	0.0129652316596782
PRE4g9-RBA50-TRg-3	PRE4g9-RBA50-TRg-3	PRE4g9	RBA50-TRg-3	0.724429496211507	0.748464475728655	0.990144480995131	0.821012817645098	0.146964484555825	0.00676869586357443
PRE4g9-SPP41-NRg-2	PRE4g9-SPP41-NRg-2	PRE4g9	SPP41-NRg-2	0.640439623237286	0.616242098001131	0.771967005599411	0.676216242279276	0.0838005761566112	-0.0135785154081872
PRE4g9-PRP46-TRg-2	PRE4g9-PRP46-TRg-2	PRE4g9	PRP46-TRg-2	0.932517161422638	0.956284877457812	0.913723249557931	0.934175096146127	0.0213291960240532	0.0361501580234034
PRE4g9-PGA2-NRg-1	PRE4g9-PGA2-NRg-1	PRE4g9	PGA2-NRg-1	1.0339010250679	0.760969644136233	1.07163936926031	0.955503346154814	0.169524530883842	0.092892583346985
PRE4g9-CBF5-TRg-3	PRE4g9-CBF5-TRg-3	PRE4g9	CBF5-TRg-3	0.777427004877141	0.876306843759309	0.963940290469558	0.872558046368669	0.0933131370013179	-0.0260987676975731
PRE4g9-TCP1-NRg-3	PRE4g9-TCP1-NRg-3	PRE4g9	TCP1-NRg-3	0.68150902260331	0.781552758018699	0.674967209816124	0.712676330146044	0.0597383508812255	-0.0182813876715315
PRE4g9-TCP1-NRg-2	PRE4g9-TCP1-NRg-2	PRE4g9	TCP1-NRg-2	0.639351911769465	0.790921918266651	0.707030243749296	0.712434691261804	0.0759293932352674	-0.0321671439622011
PRE4g9-ERG26-NRg-2	PRE4g9-ERG26-NRg-2	PRE4g9	ERG26-NRg-2	0.610362961245651	0.642682958650852	0.642964287067396	0.6320034023213	0.0187416995995814	-0.0656853921322063
PRE4g9-ERG26-NRg-4	PRE4g9-ERG26-NRg-4	PRE4g9	ERG26-NRg-4	0.715378240020307	0.601808291544823	0.64491780418842	0.654034778584517	0.0573312542666331	-0.109190067604546
PRE4g9-MES1-TRg-5	PRE4g9-MES1-TRg-5	PRE4g9	MES1-TRg-5	0.808389388502012	0.799975606877239	0.94175939567594	0.850041463685064	0.0795413868173016	0.0796276645570659
PRE4g9-HTS1-TRg-2	PRE4g9-HTS1-TRg-2	PRE4g9	HTS1-TRg-2	0.809304697215547	0.869275418751282	0.886929078857382	0.85516973160807	0.0406892364594855	-0.0340323933489968
PRE4g9-SSS1-TRg-3	PRE4g9-SSS1-TRg-3	PRE4g9	SSS1-TRg-3	0.638518736548554	0.593416751119403	0.579741233495578	0.603892240387845	0.0307571231236861	0.0252703456988218
PRE4g9-SSS1-TRg-2	PRE4g9-SSS1-TRg-2	PRE4g9	SSS1-TRg-2	0.817014790651915	0.618361924886492	0.803109918237332	0.74616221125858	0.110896443887111	0.0490682883519924
PRE4g9-SYS1-TRg-7	PRE4g9-SYS1-TRg-7	PRE4g9	SYS1-TRg-7	0.295779730494716	0.226281680527069	0.302396030350239	0.274819147124008	0.0421646546728572	-0.126886942923371
PRE4g9-SYS1-TRg-2	PRE4g9-SYS1-TRg-2	PRE4g9	SYS1-TRg-2	0.337919249897116	0.377015632513109	0.464864235161217	0.393266372523814	0.0650140156742942	0.0584439422348357
PRE4g9-SYS1-TRg-1	PRE4g9-SYS1-TRg-1	PRE4g9	SYS1-TRg-1	0.517026139144645	0.332202867895157	0.474737715996738	0.44132224101218	0.0968367485780743	-0.0125541327050841
PRE4g9-BFR2-TRg-1	PRE4g9-BFR2-TRg-1	PRE4g9	BFR2-TRg-1	0.856546799344884	0.920765896751099	0.916053240733267	0.89778864560975	0.0357941293257248	0.0207614683837952
PRE4g9-EOS1-TRg-3	PRE4g9-EOS1-TRg-3	PRE4g9	EOS1-TRg-3	0.643760666344709	0.578239443996715	0.587461924874325	0.603154011738583	0.0354674334722768	-0.0283337758515494
PRE4g9-TAF4-NRg-1	PRE4g9-TAF4-NRg-1	PRE4g9	TAF4-NRg-1	0.619784168670364	0.624684695285574	0.523581038016024	0.589349967323988	0.0570102432639393	0.0858882511991083
PRE4g9-ARL3-NRg-8	PRE4g9-ARL3-NRg-8	PRE4g9	ARL3-NRg-8	0.939353060002887	0.992619332421572	1.09846970813782	1.01014736685409	0.0809935239492924	-0.00867653389918677
PRE4g9-RPN5-NRg-1	PRE4g9-RPN5-NRg-1	PRE4g9	RPN5-NRg-1	0.982119984317942	0.980464445313985	0.982820173202287	0.981801534278071	0.00120971950957674	0.076158933298682
PRE4g9-TIM9-NRg-2	PRE4g9-TIM9-NRg-2	PRE4g9	TIM9-NRg-2	0.871863890518125	0.788507747709587	0.828373006397934	0.829581548208549	0.041691210895827	-0.0185183281304128
PRE4g9-NUP57-NRg-3	PRE4g9-NUP57-NRg-3	PRE4g9	NUP57-NRg-3	0.480564382383041	0.460506443910312	0.818659595561072	0.586576807284808	0.201239647397096	0.11379758894659
PRE4g9-VPS4-TRg-1	PRE4g9-VPS4-TRg-1	PRE4g9	VPS4-TRg-1	-0.0685944246735644	0.0591792616646875	NA	NA	NA	NA
PRE4g9-CDC3-TRg-4	PRE4g9-CDC3-TRg-4	PRE4g9	CDC3-TRg-4	0.555379012814894	0.494082489292028	0.634941658246495	0.561467720117806	0.0706266991802756	-0.0031709136744239
PRE4g9-BBP1-NRg-1	PRE4g9-BBP1-NRg-1	PRE4g9	BBP1-NRg-1	0.704618092606624	0.721612538477646	0.830212077454616	0.752147569512962	0.0681377527347736	0.00725662421418449
PRE4g9-BBP1-NRg-2	PRE4g9-BBP1-NRg-2	PRE4g9	BBP1-NRg-2	0.739253274253667	0.805790149916074	0.83347946675694	0.792840963642227	0.0484293806204665	0.0100290669251611
PRE4g9-USE1-NRg-3	PRE4g9-USE1-NRg-3	PRE4g9	USE1-NRg-3	0.968494551880907	0.955652257563958	0.9681936513227	0.964113486922521	0.00732918392320387	0.0138604131483658
PRE4g9-CCT7-TRg-1	PRE4g9-CCT7-TRg-1	PRE4g9	CCT7-TRg-1	0.652306762540366	0.605474908234017	1.16508622309707	0.807622631290485	0.310456873405779	-0.0511001641444322
PRE4g9-SAH1-TRg-3	PRE4g9-SAH1-TRg-3	PRE4g9	SAH1-TRg-3	0.641380566077977	0.696714329265025	0.748483969715302	0.695526288352768	0.053561584634716	-0.0629324800675404
PRE4g9-CHS2-TRg-1	PRE4g9-CHS2-TRg-1	PRE4g9	CHS2-TRg-1	0.783070173877897	0.824749090402471	0.788944284443522	0.798921182907964	0.0225596298261505	0.0521881148801769
PRE4g9-DPM1-TRg-2	PRE4g9-DPM1-TRg-2	PRE4g9	DPM1-TRg-2	0.920932109056509	0.834894137777166	0.883963084655303	0.879929777162993	0.043160558412304	-0.0290476715549274
PRE4g9-BBP1-TRg-1	PRE4g9-BBP1-TRg-1	PRE4g9	BBP1-TRg-1	0.817354750131785	0.78542734742802	0.745390730330346	0.782724275963384	0.0360580779160882	0.0284832556693124
PRE4g9-NRD1-TRg-4	PRE4g9-NRD1-TRg-4	PRE4g9	NRD1-TRg-4	0.863157039621997	0.774777446340706	0.850380609077259	0.829438365013321	0.0477668432803212	0.0523888069613682
PRE4g9-RPB3-NRg-1	PRE4g9-RPB3-NRg-1	PRE4g9	RPB3-NRg-1	0.292996741792624	0.554832348303996	0.620333239610531	0.489387443235717	0.173203846378971	0.0177693857595195
PRE4g9-PHO85-NRg-6	PRE4g9-PHO85-NRg-6	PRE4g9	PHO85-NRg-6	0.463437644474147	0.631068985659951	0.563985382789957	0.552830670974685	0.0843705359334599	-0.0279048974771816
PRE4g9-SNF6-TRg-6	PRE4g9-SNF6-TRg-6	PRE4g9	SNF6-TRg-6	0.494925920070301	0.55159657366518	0.669027972948559	0.571850155561346	0.0888005455435072	-0.0706355375892361
PRE4g9-PRP38-NRg-2	PRE4g9-PRP38-NRg-2	PRE4g9	PRP38-NRg-2	0.630192610422232	0.679527826481975	0.708369024417214	0.67269648710714	0.0395333824067629	0.091558527057552
PRE4g9-OAR1-NRg-3	PRE4g9-OAR1-NRg-3	PRE4g9	OAR1-NRg-3	0.510612180146585	0.516037641510188	0.827197328455442	0.617949050037405	0.181234628102458	-0.00213623944193375
PRE4g9-ROX3-NRg-1	PRE4g9-ROX3-NRg-1	PRE4g9	ROX3-NRg-1	0.936561223210904	0.969397311447069	0.952422374463239	0.952793636373737	0.0164211920766414	-0.0191434464953314
PRE4g9-YPP1-TRg-6	PRE4g9-YPP1-TRg-6	PRE4g9	YPP1-TRg-6	0.739457947594875	0.623747006040434	0.66332713509185	0.675510696242386	0.0588097344883098	-0.0344216438902509
PRE4g9-CBF2-NRg-8	PRE4g9-CBF2-NRg-8	PRE4g9	CBF2-NRg-8	0.88177332829485	0.832690332388296	1.05760366217235	0.92402244095183	0.1182592157883	0.0475916001897091
PRE4g9-SPT6-TRg-5	PRE4g9-SPT6-TRg-5	PRE4g9	SPT6-TRg-5	0.434240165111692	0.439042991365963	0.69269792588909	0.521993694122248	0.147853704188762	0.0136802636625059
PRE4g9-SEC10-NRg-1	PRE4g9-SEC10-NRg-1	PRE4g9	SEC10-NRg-1	1.06021588036396	0.983673307704032	0.812197919300943	0.952029035789645	0.127000973268742	0.17910479103835
PRE4g9-NSL1-NRg-3	PRE4g9-NSL1-NRg-3	PRE4g9	NSL1-NRg-3	0.595547266576931	0.661275773356441	0.606704681335306	0.621175907089559	0.0351727370556933	0.056685661171069
PRE4g9-NRD1-NRg-8	PRE4g9-NRD1-NRg-8	PRE4g9	NRD1-NRg-8	0.76556347687863	0.776473587969743	0.912262403942971	0.818099822930448	0.0817294400948032	-0.0036254043060765
PRE4g9-RPB3-TRg-1	PRE4g9-RPB3-TRg-1	PRE4g9	RPB3-TRg-1	0.613805111847045	0.713572118850306	0.686220093156364	0.671199107951238	0.0515517838585304	0.0114873168386341
PRE4g9-NRD1-NRg-4	PRE4g9-NRD1-NRg-4	PRE4g9	NRD1-NRg-4	0.85878034838549	0.779335684621138	0.93593351208549	0.858016515030706	0.0783017079806317	-0.00191775558608553
PRE4g9-RVB1-TRg-2	PRE4g9-RVB1-TRg-2	PRE4g9	RVB1-TRg-2	0.672391515548445	0.714900389329715	0.706195893471569	0.697829266116576	0.0224555433581773	0.0955375530660575
PRE4g9-TIF5-NRg-8	PRE4g9-TIF5-NRg-8	PRE4g9	TIF5-NRg-8	0.822024614113751	0.776435976012587	0.887765675875147	0.828742088667162	0.0559680164572027	0.0659533677870652
PRE4g9-EOS1-NRg-1	PRE4g9-EOS1-NRg-1	PRE4g9	EOS1-NRg-1	0.537492271102185	0.566900685597303	0.609345629604823	0.571246195434771	0.0361232456160542	-0.00584382402723194
PRE4g9-ERG25-NA-26	PRE4g9-ERG25-NA-26	PRE4g9	ERG25-NA-26	0.681121473534138	0.594790476551943	0.740904654733459	0.672272201606513	0.0734579503978414	-0.132803071041954
PRE4g9-MSL5-NRg-4	PRE4g9-MSL5-NRg-4	PRE4g9	MSL5-NRg-4	0.87198682415254	0.779649628563101	1.01501929345621	0.888885248723949	0.11859126170473	-0.0254950888633994
PRE4g9-SEC24-TRg-2	PRE4g9-SEC24-TRg-2	PRE4g9	SEC24-TRg-2	0.37889571319859	0.493881857428017	0.539867287413937	0.470881619346848	0.0829139321235251	0.00169927268135861
PRE4g9-RPL30-NRg-5	PRE4g9-RPL30-NRg-5	PRE4g9	RPL30-NRg-5	0.285634191269274	0.325715303761136	0.395433225790117	0.335594240273509	0.0555621457054074	-0.176349904621081
PRE4g9-SNU71-NRg-3	PRE4g9-SNU71-NRg-3	PRE4g9	SNU71-NRg-3	0.908876834115804	0.889902812591695	0.970548283787189	0.923109310164896	0.0421645056528806	0.0207024526878309
PRE4g9-CDC33-NRg-1	PRE4g9-CDC33-NRg-1	PRE4g9	CDC33-NRg-1	0.77875405820527	0.707415033347742	0.893162061546825	0.793110384366613	0.0937020154363601	0.00815985220076032
PRE4g9-RPN6-TRg-4	PRE4g9-RPN6-TRg-4	PRE4g9	RPN6-TRg-4	0.792454415531564	0.966865393443468	0.917046411224319	0.892122073399783	0.0898371541515	0.0492960679091858
PRE4g9-NAB2-TRg-4	PRE4g9-NAB2-TRg-4	PRE4g9	NAB2-TRg-4	0.839046426559759	0.769185604883542	0.932000606328018	0.84674421259044	0.0816800043227947	0.0730204242378669
PRE4g9-NAB2-TRg-6	PRE4g9-NAB2-TRg-6	PRE4g9	NAB2-TRg-6	0.840286615689921	0.761676640177961	0.955417134086629	0.852460129984837	0.0974422422910618	0.0480733592226718
PRE4g9-YTM1-NRg-1	PRE4g9-YTM1-NRg-1	PRE4g9	YTM1-NRg-1	0.917449995304095	0.817999407608126	0.787032371608447	0.840827258173556	0.0681397256648654	-0.015886594809149
PRE4g9-OLE1-TRg-8	PRE4g9-OLE1-TRg-8	PRE4g9	OLE1-TRg-8	0.649501181476546	0.744568015761404	0.685607389702057	0.693225528980003	0.0479890902162127	-0.0236987627207428
PRE4g9-OLE1-TRg-1	PRE4g9-OLE1-TRg-1	PRE4g9	OLE1-TRg-1	0.639381985013847	0.493677309977867	1.11356249313803	0.748873929376583	0.324123085394466	-0.00724672272140403
PRE4g9-UTP7-TRg-4	PRE4g9-UTP7-TRg-4	PRE4g9	UTP7-TRg-4	0.7266147115702	0.812008248389542	0.639263704157445	0.725962221372396	0.0863741205343499	-0.042150332685032
PRE4g9-ACT1-NRg-6	PRE4g9-ACT1-NRg-6	PRE4g9	ACT1-NRg-6	0.65245245844529	0.682537971082132	0.853121134095913	0.729370521207778	0.108221740700735	0.0359402968513914
PRE4g9-RPL18A-NRg-3	PRE4g9-RPL18A-NRg-3	PRE4g9	RPL18A-NRg-3	0.562577361996368	0.603120828026728	0.599918595831014	0.588538928618036	0.0225403145241436	-0.0318778621242757
PRE4g9-BRX1-NRg-1	PRE4g9-BRX1-NRg-1	PRE4g9	BRX1-NRg-1	0.681750391415542	0.632026206318658	0.794706967288254	0.702827855007484	0.0833633738581518	-0.116498588385398
PRE4g9-NAF1-TRg-8	PRE4g9-NAF1-TRg-8	PRE4g9	NAF1-TRg-8	0.901834010995946	0.798415129050952	0.841762821647366	0.847337320564755	0.051934310088063	-0.0338461192174875
PRE4g9-NAF1-TRg-6	PRE4g9-NAF1-TRg-6	PRE4g9	NAF1-TRg-6	0.911352391485148	0.807517527353793	0.894685980845546	0.871185299894829	0.0557640677870149	-0.0317218355786065
PRE4g9-NAF1-TRg-4	PRE4g9-NAF1-TRg-4	PRE4g9	NAF1-TRg-4	0.871821295541008	0.809153119765111	0.942112283021384	0.874362232775834	0.0665159908967427	0.0159122895475458
PRE4g9-CDC8-TRg-2	PRE4g9-CDC8-TRg-2	PRE4g9	CDC8-TRg-2	0.853319355416882	0.751802043556419	1.04530761259865	0.88347633719065	0.149058587229915	0.00101369870129142
PRE4g9-NSE4-TRg-1	PRE4g9-NSE4-TRg-1	PRE4g9	NSE4-TRg-1	0.804350407245291	0.696010796393035	0.717967083512618	0.739442762383648	0.0572736536911459	0.0487356093556133
PRE4g9-PAB1-NRg-2	PRE4g9-PAB1-NRg-2	PRE4g9	PAB1-NRg-2	0.475281081101135	0.450769241529177	0.521827453170981	0.482625925267098	0.0360940079833141	0.126322450472735
PRE4g9-PRP43-TRg-4	PRE4g9-PRP43-TRg-4	PRE4g9	PRP43-TRg-4	0.695876351100109	0.630432349202497	0.826490667066163	0.717599789122923	0.0998180686074966	0.056983063906256
PRE4g9-SEC2-NRg-3	PRE4g9-SEC2-NRg-3	PRE4g9	SEC2-NRg-3	0.717937322668124	0.712213958910046	0.790855085631276	0.740335455736482	0.0438447713725026	0.0328720072234175
PRE4g9-SEC2-NRg-6	PRE4g9-SEC2-NRg-6	PRE4g9	SEC2-NRg-6	0.698872024534493	0.843877414980599	0.909485491568386	0.817411643694492	0.107772148124344	0.0109655544910747
PRE4g9-MPP10-NRg-5	PRE4g9-MPP10-NRg-5	PRE4g9	MPP10-NRg-5	0.708056245550373	0.742291391302338	0.871827292384452	0.774058309745721	0.0863833998857652	-0.049973102322754
PRE4g9-YDR355C-TRg-2	PRE4g9-YDR355C-TRg-2	PRE4g9	YDR355C-TRg-2	0.771848958810214	0.897764261156842	0.826676952503571	0.832096724156876	0.0631323711327333	0.00155712259612839
PRE4g9-YLR339C-TRg-9	PRE4g9-YLR339C-TRg-9	PRE4g9	YLR339C-TRg-9	0.482283113638092	0.655229841488539	0.712520749377482	0.616677901501371	0.119862551638519	-0.0401054679146505
PRE4g9-SNM1-TRg-2	PRE4g9-SNM1-TRg-2	PRE4g9	SNM1-TRg-2	0.876060059285487	0.916531961432244	0.953323221581063	0.915305080766264	0.0386461898394209	0.0699659643841229
PRE4g9-ALR1-NRg-4	PRE4g9-ALR1-NRg-4	PRE4g9	ALR1-NRg-4	0.653285700437023	0.808329974507029	0.752341314320361	0.737985663088138	0.0785127077115529	-0.0269217020836027
PRE4g9-ALR1-NRg-1	PRE4g9-ALR1-NRg-1	PRE4g9	ALR1-NRg-1	0.504073750399267	0.623698165843392	0.363307647014679	0.497026521085779	0.130338225991914	-0.0525886564366074
PRE4g9-ALR1-NRg-3	PRE4g9-ALR1-NRg-3	PRE4g9	ALR1-NRg-3	0.736523008959877	0.724347809310769	0.945410962137409	0.802093926802685	0.124265394758456	0.0273025977248681
PRE4g9-RPL10-TRg-1	PRE4g9-RPL10-TRg-1	PRE4g9	RPL10-TRg-1	0.785972418749345	0.800833512908059	0.807696461273103	0.798167464310169	0.0111047002318047	-0.0446005595374001
PRE4g9-RPL28-TRg-2	PRE4g9-RPL28-TRg-2	PRE4g9	RPL28-TRg-2	0.579395590271302	0.723155881780448	0.654736603445743	0.652429358499164	0.0719079125557908	0.0164716846688148
PRE4g9-UTP25-TRg-1	PRE4g9-UTP25-TRg-1	PRE4g9	UTP25-TRg-1	0.795906930371349	0.766575588731412	0.927747924848473	0.830076814650411	0.0858476337827145	-0.00454854199899868
PRE4g9-POB3-TRg-1	PRE4g9-POB3-TRg-1	PRE4g9	POB3-TRg-1	0.70299444457287	0.797794761787987	0.740666736286789	0.747151980882548	0.0477317382264865	-0.0242201279743485
PRE4g9-POB3-TRg-3	PRE4g9-POB3-TRg-3	PRE4g9	POB3-TRg-3	0.441101508757335	0.598055735847506	0.533294237339586	0.524150493981476	0.0788756196952995	0.0162535723319038
PRE4g9-POB3-TRg-2	PRE4g9-POB3-TRg-2	PRE4g9	POB3-TRg-2	0.723193520238348	0.636944297986334	0.9651251225923	0.775087646938994	0.170133517271818	-0.0209324411973364
PRE4g9-MED11-TRg-1	PRE4g9-MED11-TRg-1	PRE4g9	MED11-TRg-1	0.746966828278995	0.737439352109278	0.698608681992827	0.7276716207937	0.0256160888768875	-0.00323764758579426
PRE4g9-ISA1-TRg-15	PRE4g9-ISA1-TRg-15	PRE4g9	ISA1-TRg-15	-0.0134993280060687	0.228744147013579	0.353039004972057	0.189427941326523	0.186405231707203	-0.0232275354682117
PRE4g9-RRP1-NRg-1	PRE4g9-RRP1-NRg-1	PRE4g9	RRP1-NRg-1	0.673328365767173	0.733498117308678	0.735236221069394	0.714020901381749	0.0352514835464886	0.0103702131044111
PRE4g9-MES1-NRg-1	PRE4g9-MES1-NRg-1	PRE4g9	MES1-NRg-1	0.792491745293595	0.664090842876487	0.727057227502911	0.727879938557664	0.0642044046424517	-0.0557166619411111
PRE4g9-SEC13-NRg-5	PRE4g9-SEC13-NRg-5	PRE4g9	SEC13-NRg-5	0.277291996795724	0.37151606334043	0.486195909904634	0.378334656680262	0.104618741817154	0.0167440954138746
PRE4g9-MCM2-NRg-2	PRE4g9-MCM2-NRg-2	PRE4g9	MCM2-NRg-2	0.812311762374368	0.787709134316957	1.01826727781332	0.872762724834883	0.126609650224321	0.00948377198558048
PRE4g9-ALA1-TRg-4	PRE4g9-ALA1-TRg-4	PRE4g9	ALA1-TRg-4	0.539940376195002	0.454655603316513	0.877216893920031	0.623937624477182	0.223452823585564	0.0638997725936735
PRE4g9-MTG2-TRg-5	PRE4g9-MTG2-TRg-5	PRE4g9	MTG2-TRg-5	0.701314607891337	0.711987002905711	0.736314761842498	0.716538790879849	0.0179385555291489	0.0318056093746788
PRE4g9-TIF35-NRg-3	PRE4g9-TIF35-NRg-3	PRE4g9	TIF35-NRg-3	0.950227436764282	0.995471379446696	0.975214932682411	0.973637916297796	0.0226631600371703	0.0777070165272242
PRE4g9-NSE1-TRg-3	PRE4g9-NSE1-TRg-3	PRE4g9	NSE1-TRg-3	0.810518835210976	0.895857118792942	0.839162980589594	0.848512978197837	0.04343066316135	-0.0355163105072411
PRE4g9-NSE1-TRg-4	PRE4g9-NSE1-TRg-4	PRE4g9	NSE1-TRg-4	0.6237779514458	0.714104778403632	1.0007725750109	0.779551768286776	0.196834239686139	-0.0135010236075853
PRE4g9-MOB2-NRg-6	PRE4g9-MOB2-NRg-6	PRE4g9	MOB2-NRg-6	0.583061964504523	0.471339792172408	0.487710326624115	0.514037361100348	0.0603348614474774	-0.0555556195365113
PRE4g9-VRG4-NRg-3	PRE4g9-VRG4-NRg-3	PRE4g9	VRG4-NRg-3	0.42336742102708	0.363028284418698	0.578069085480317	0.454821596975365	0.11091735850959	0.0231855680281033
PRE4g9-PRP9-TRg-3	PRE4g9-PRP9-TRg-3	PRE4g9	PRP9-TRg-3	0.810462072326389	0.822255183649608	0.893871490778921	0.842196248918306	0.0451388672286451	0.0419437875943075
PRE4g9-HYM1-TRg-5	PRE4g9-HYM1-TRg-5	PRE4g9	HYM1-TRg-5	0.737186910974173	0.741767600358779	0.602144060266332	0.693699523866428	0.0793224297729267	0.0849228115072759
PRE4g9-POP1-TRg-5	PRE4g9-POP1-TRg-5	PRE4g9	POP1-TRg-5	0.906762876112616	0.670505268285888	0.887004849602671	0.821424331333725	0.131072566146847	0.00419883418396716
PRE4g9-POP1-TRg-9	PRE4g9-POP1-TRg-9	PRE4g9	POP1-TRg-9	0.879915262430761	0.805293721439335	0.818844061359227	0.834684348409774	0.0397527309170899	0.03775823346243
PRE4g9-RPL17A-TRg-1	PRE4g9-RPL17A-TRg-1	PRE4g9	RPL17A-TRg-1	0.70927650658424	0.826181005019826	0.838055796633668	0.791171102745911	0.0711708952404736	-0.0245488951908113
PRE4g9-SLD2-TRg-1	PRE4g9-SLD2-TRg-1	PRE4g9	SLD2-TRg-1	0.822763357954014	0.770170594266504	0.88116724838344	0.824700400201319	0.0555236742821432	-0.0229784278890869
PRE4g9-CDC48-NRg-7	PRE4g9-CDC48-NRg-7	PRE4g9	CDC48-NRg-7	0.479525858236015	0.468088361311576	0.510718320379087	0.486110846642226	0.0220646755416176	-0.00559602379251267
PRE4g9-FHL1-NRg-2	PRE4g9-FHL1-NRg-2	PRE4g9	FHL1-NRg-2	0.596021365105651	0.557903554024178	0.768246408548111	0.640723775892647	0.112070327294722	-0.100693892207657
PRE4g9-BET3-NRg-7	PRE4g9-BET3-NRg-7	PRE4g9	BET3-NRg-7	0.771735034888364	0.680935227417517	0.892325326460801	0.781665196255561	0.10604432833474	0.0174386349724649
PRE4g9-MAK21-TRg-1	PRE4g9-MAK21-TRg-1	PRE4g9	MAK21-TRg-1	0.849623066730707	0.705822150985641	0.681206503825943	0.74555057384743	0.0909659021418323	0.00467645292466312
PRE4g9-BRN1-TRg-4	PRE4g9-BRN1-TRg-4	PRE4g9	BRN1-TRg-4	0.545752710352113	0.471203465222031	0.712164022160252	0.576373399244798	0.123364165952644	-0.0155991845255868
PRE4g9-FBA1-NRg-3	PRE4g9-FBA1-NRg-3	PRE4g9	FBA1-NRg-3	0.69019434697472	0.791575647503154	0.762711124171656	0.748160372883176	0.052233469121853	-0.0102643469176422
PRE4g9-CDC42-TRg-6	PRE4g9-CDC42-TRg-6	PRE4g9	CDC42-TRg-6	0.821366146442307	0.597414332961445	0.623170157972691	0.680650212458814	0.122542120057299	0.0969139542267693
PRE4g9-CDC42-TRg-7	PRE4g9-CDC42-TRg-7	PRE4g9	CDC42-TRg-7	0.467054583625105	0.684251541150068	0.56468578917399	0.571997304649721	0.108782918160155	0.0107115623409179
PRE4g9-COG4-NRg-1	PRE4g9-COG4-NRg-1	PRE4g9	COG4-NRg-1	0.497488631090302	0.325395706236033	0.44930211629342	0.424062151206585	0.0887794208947814	-0.0634852482802089
PRE4g9-ATP3-NRg-3	PRE4g9-ATP3-NRg-3	PRE4g9	ATP3-NRg-3	0.788566065339778	0.787820516159933	0.848944211131873	0.808443597543861	0.0350765411158079	-0.0410602933965006
PRE4g9-ATP3-NRg-2	PRE4g9-ATP3-NRg-2	PRE4g9	ATP3-NRg-2	0.888124773392348	0.881834145469761	0.82352021099221	0.864493043284773	0.0356226436339441	0.0107086317858732
PRE4g9-SMP3-TRg-5	PRE4g9-SMP3-TRg-5	PRE4g9	SMP3-TRg-5	0.788766394517056	0.823534973040396	0.910303989110225	0.840868452222559	0.0625953979961163	-0.0507342447806522
PRE4g9-CFT2-NRg-2	PRE4g9-CFT2-NRg-2	PRE4g9	CFT2-NRg-2	0.676060586369559	0.76386403476935	0.754987705599312	0.731637442246074	0.0483351578741902	0.0343524497689489
PRE4g9-FAS2-TRg-5	PRE4g9-FAS2-TRg-5	PRE4g9	FAS2-TRg-5	1.09124244743387	0.94463078739748	0.968125775056585	1.00133300329598	0.0787450615604809	0.0807227986281345
PRE4g9-DBP2-NRg-3	PRE4g9-DBP2-NRg-3	PRE4g9	DBP2-NRg-3	0.881980789938696	0.827178848660098	0.935493569980511	0.881551069526435	0.054158639277628	-0.0346228894152099
PRE4g9-DBP2-NRg-2	PRE4g9-DBP2-NRg-2	PRE4g9	DBP2-NRg-2	1.01050568538366	1.01834781663352	1.02499620834757	1.01794990345492	0.00725345194477804	0.127471458707536
PRE4g9-MPS2-NRg-4	PRE4g9-MPS2-NRg-4	PRE4g9	MPS2-NRg-4	0.727236128157369	0.796997150073088	0.79715500047969	0.773796092903382	0.040322189512106	-0.0195396405346158
PRE4g9-ARC35-TRg-2	PRE4g9-ARC35-TRg-2	PRE4g9	ARC35-TRg-2	0.59548629235533	0.639256725181177	0.735093532094855	0.656612183210454	0.0714034613270028	-0.0482731126069409
PRE4g9-ARC35-TRg-5	PRE4g9-ARC35-TRg-5	PRE4g9	ARC35-TRg-5	0.12862592412203	0.0934328171093488	0.351922654474674	0.191327131902017	0.140188551950899	0.0395801668718546
PRE4g9-MRD1-TRg-1	PRE4g9-MRD1-TRg-1	PRE4g9	MRD1-TRg-1	0.802068034352844	0.762204516531753	0.937249978125222	0.833840843003273	0.0917461821182235	0.0388302839772737
PRE4g9-RLP7-TRg-1	PRE4g9-RLP7-TRg-1	PRE4g9	RLP7-TRg-1	0.785033453147901	0.833430169756248	0.834184292049132	0.817549304984427	0.0281620780589671	0.0314623647870768
PRE4g9-SPC34-TRg-1	PRE4g9-SPC34-TRg-1	PRE4g9	SPC34-TRg-1	0.717489701767795	0.618228503573538	0.873714648069828	0.73647761780372	0.128797120402342	-0.103246521601048
PRE4g9-CDC45-TRg-2	PRE4g9-CDC45-TRg-2	PRE4g9	CDC45-TRg-2	0.749704268880459	0.834019768391105	0.883813651957716	0.822512563076427	0.0677911755906049	-0.0489113904822076
PRE4g9-GCD6-TRg-3	PRE4g9-GCD6-TRg-3	PRE4g9	GCD6-TRg-3	0.691270525870493	0.944095288683695	0.897883435616656	0.844416416723615	0.134625895558282	0.0220061685763867
PRE4g9-GCD6-TRg-4	PRE4g9-GCD6-TRg-4	PRE4g9	GCD6-TRg-4	0.952424638574605	0.77871144432197	0.851714279718301	0.860950120871625	0.0872241023784167	0.00935629314261832
PRE4g9-YPT6-NRg-2	PRE4g9-YPT6-NRg-2	PRE4g9	YPT6-NRg-2	NA	NA	NA	NA	NA	NA
PRE4g9-RPS13-TRg-2	PRE4g9-RPS13-TRg-2	PRE4g9	RPS13-TRg-2	0.68616145357499	0.647857449168648	0.772638660401351	0.702219187714996	0.0639216378737158	-0.0433498392554168
PRE4g9-IPI3-TRg-3	PRE4g9-IPI3-TRg-3	PRE4g9	IPI3-TRg-3	0.802686598097823	0.797336551732461	0.955215438870715	0.851746196233666	0.0896469122610547	-0.0320044368114798
PRE4g9-TIF5-NRg-9	PRE4g9-TIF5-NRg-9	PRE4g9	TIF5-NRg-9	0.739707663472072	0.817645758587905	0.821085369918877	0.792812930659618	0.0460226551148728	0.087310225358168
PRE4g9-TIF5-NRg-7	PRE4g9-TIF5-NRg-7	PRE4g9	TIF5-NRg-7	0.844760665808502	0.796452087515171	0.721597595235825	0.787603449519833	0.0620565007392614	-0.029398905711535
PRE4g9-TIF5-NRg-6	PRE4g9-TIF5-NRg-6	PRE4g9	TIF5-NRg-6	0.760468455700783	0.791624013747265	0.74427768711473	0.765456718854259	0.0240640964585196	-0.0196203780472208
PRE4g9-NAB3-TRg-3	PRE4g9-NAB3-TRg-3	PRE4g9	NAB3-TRg-3	0.423272898647951	0.558001946873964	0.740999024511863	0.574091290011259	0.159472953776071	-0.0224562554802867
PRE4g9-GCD2-TRg-1	PRE4g9-GCD2-TRg-1	PRE4g9	GCD2-TRg-1	0.809298857596817	0.9335129834688	0.996603020710998	0.913138287258872	0.0952998350691709	0.0840902827180975
PRE4g9-UBA1-TRg-2	PRE4g9-UBA1-TRg-2	PRE4g9	UBA1-TRg-2	0.753007269822437	0.710536150896756	0.816191251478666	0.759911557399286	0.0531648564368535	0.0152486388320456
PRE4g9-SLD3-TRg-6	PRE4g9-SLD3-TRg-6	PRE4g9	SLD3-TRg-6	0.697044085580763	0.698213772443684	0.542324168291304	0.645860675438583	0.0896671527151018	-0.0604574493849308
PRE4g9-LCB1-TRg-5	PRE4g9-LCB1-TRg-5	PRE4g9	LCB1-TRg-5	0.945565693164959	0.962993264892649	1.04126188328589	0.983273613781165	0.0509696930949683	0.0325498596203428
PRE4g9-TOA2-TRg-6	PRE4g9-TOA2-TRg-6	PRE4g9	TOA2-TRg-6	0.459043854908282	0.513404403822421	0.449190441272807	0.473879566667837	0.0345822498420832	-0.0725454491422671
PRE4g9-TOA2-TRg-1	PRE4g9-TOA2-TRg-1	PRE4g9	TOA2-TRg-1	0.651210067905264	0.760324227607065	0.758060558700914	0.723198284737748	0.0623538978033424	0.0317741144484256
PRE4g9-TOA2-TRg-3	PRE4g9-TOA2-TRg-3	PRE4g9	TOA2-TRg-3	0.65786953962729	0.735522010011357	0.400137311477604	0.597842953705417	0.175565136817425	-0.0257892312360261
PRE4g9-LSM2-TRg-1	PRE4g9-LSM2-TRg-1	PRE4g9	LSM2-TRg-1	1.00447560165601	1.00715279565873	1.19498015893922	1.06886951875132	0.109223221058452	-0.0525693004250183
PRE4g9-YML6-TRg-13	PRE4g9-YML6-TRg-13	PRE4g9	YML6-TRg-13	0.848934233380073	0.726526650974165	0.824648281690439	0.800036388681559	0.0648090504152408	0.0337376144909378
PRE4g9-YML6-TRg-12	PRE4g9-YML6-TRg-12	PRE4g9	YML6-TRg-12	0.974931529984248	0.880838940911791	1.06049079532927	0.972087088741771	0.0898596980486604	0.0203747168135026
PRE4g9-UTP15-NRg-1	PRE4g9-UTP15-NRg-1	PRE4g9	UTP15-NRg-1	0.747845120935334	0.802959123426872	0.795175431844327	0.781993225402178	0.0298281116175984	0.0383851996274379
PRE4g9-TIF6-NRg-8	PRE4g9-TIF6-NRg-8	PRE4g9	TIF6-NRg-8	0.629684416677339	0.537621502692218	0.719049375783996	0.628785098384518	0.0907172798517208	0.0311573464130384
PRE4g9-SUP35-NRg-1	PRE4g9-SUP35-NRg-1	PRE4g9	SUP35-NRg-1	0.511341759351291	0.518125340974819	0.658102771563253	0.562523290629788	0.0828437211051251	0.0322358672970335
PRE4g9-MPP10-NRg-1	PRE4g9-MPP10-NRg-1	PRE4g9	MPP10-NRg-1	0.83067486195139	0.748583295278416	0.723344028453152	0.767534061894319	0.0561188526375446	-0.0779616807648617
PRE4g9-SWI3-TRg-7	PRE4g9-SWI3-TRg-7	PRE4g9	SWI3-TRg-7	0.843965507828045	0.651037386391712	0.593007933142661	0.696003609120806	0.131382635697737	-0.0070296846667901
PRE4g9-SSN3-NRg-2	PRE4g9-SSN3-NRg-2	PRE4g9	SSN3-NRg-2	1.06701879031631	1.07501418897907	1.32130870027699	1.15444722652412	0.144561561859222	0.00280874152013211
PRE4g9-SEC13-NRg-7	PRE4g9-SEC13-NRg-7	PRE4g9	SEC13-NRg-7	0.472938700358198	0.570599823526789	0.715675688196694	0.58640473736056	0.122137863876017	-0.0304092969334646
PRE4g9-RPS15-NRg-3	PRE4g9-RPS15-NRg-3	PRE4g9	RPS15-NRg-3	0.615567469769233	0.714699701882923	0.529529000244155	0.61993205729877	0.0926624757092948	-0.0537682151203168
PRE4g9-RPL3-TRg-2	PRE4g9-RPL3-TRg-2	PRE4g9	RPL3-TRg-2	0.610172700760504	0.573377192081389	0.486615831143516	0.556721907995136	0.063439923339981	-0.0623279288925314
PRE4g9-FBA1-NRg-2	PRE4g9-FBA1-NRg-2	PRE4g9	FBA1-NRg-2	0.710006887018685	0.75788740817476	0.789472196137485	0.75245549711031	0.0400101622303091	0.0324503029818638
PRE4g9-FBA1-NRg-1	PRE4g9-FBA1-NRg-1	PRE4g9	FBA1-NRg-1	0.743883374708852	0.784343769697965	0.753288069453092	0.760505071286636	0.0211736800596354	-0.000710841874113854
PRE4g9-FBA1-NRg-5	PRE4g9-FBA1-NRg-5	PRE4g9	FBA1-NRg-5	0.825478872142851	0.919395695137929	0.722760971080577	0.822545179453786	0.0983501834816446	0.0345570143090076
PRE4g9-DAM1-TRg-2	PRE4g9-DAM1-TRg-2	PRE4g9	DAM1-TRg-2	0.455653358677178	0.469639067415228	0.346165883554529	0.423819436548978	0.0676125412310666	-0.0727631390323415
PRE4g9-NHP2-TRg-2	PRE4g9-NHP2-TRg-2	PRE4g9	NHP2-TRg-2	0.723376371465925	0.93750553642524	0.965757290631091	0.875546399507419	0.132538026541588	0.00258226104747827
PRE4g9-HCA4-NRg-6	PRE4g9-HCA4-NRg-6	PRE4g9	HCA4-NRg-6	0.806888756289191	0.750255502530062	0.953157636114854	0.836767298311369	0.104698922670405	-0.0130955353487804
PRE4g9-PRE3-TRg-4	PRE4g9-PRE3-TRg-4	PRE4g9	PRE3-TRg-4	0.410222519954933	0.247121973573393	0.388096458262193	0.348480317263506	0.0884733068682867	-0.0541257219656581
PRE4g9-DBP5-NRg-4	PRE4g9-DBP5-NRg-4	PRE4g9	DBP5-NRg-4	0.902336312135578	0.85768573232617	0.947797439188643	0.90260649455013	0.0450564609941784	0.0481614512539864
PRE4g9-SPT6-NRg-4	PRE4g9-SPT6-NRg-4	PRE4g9	SPT6-NRg-4	0.874646927246038	0.890656126568942	1.06085251292891	0.942051855581295	0.103195303940676	0.0794462893833398
PRE4g9-SPT6-NRg-2	PRE4g9-SPT6-NRg-2	PRE4g9	SPT6-NRg-2	0.925977737950803	0.783977850361737	1.17188454726346	0.960613378525334	0.196259068768319	0.0769444664512388
PRE4g9-RPL18A-TRg-4	PRE4g9-RPL18A-TRg-4	PRE4g9	RPL18A-TRg-4	0.883112443284258	0.771218692499117	0.8527626540389	0.835697929940758	0.0578658489318276	0.0676677731583729
PRE4g9-KSH1-TRg-1	PRE4g9-KSH1-TRg-1	PRE4g9	KSH1-TRg-1	0.969206451030611	0.856600617780064	1.13656576294585	0.98745761058551	0.140872102439586	0.108578124455199
PRE4g9-KSH1-TRg-3	PRE4g9-KSH1-TRg-3	PRE4g9	KSH1-TRg-3	0.755906396209721	0.808174831131437	0.871488729795403	0.811856652378854	0.0578790619745295	0.0392783378364963
PRE4g9-IPI3-NRg-1	PRE4g9-IPI3-NRg-1	PRE4g9	IPI3-NRg-1	0.711159692469348	0.794445177036169	0.868713912448077	0.791439593984531	0.078820100262475	-0.0100485819556658
PRE4g9-PGA2-TRg-8	PRE4g9-PGA2-TRg-8	PRE4g9	PGA2-TRg-8	0.952869257375293	1.07663860320019	1.08434369027424	1.03795051694991	0.0737831799247399	0.0527802868475344
PRE4g9-RPL18A-TRg-2	PRE4g9-RPL18A-TRg-2	PRE4g9	RPL18A-TRg-2	0.827918140344001	0.717923169393705	0.580417223354682	0.708752844364129	0.124005028621824	-0.013550205325363
PRE4g9-RPL33A-NRg-6	PRE4g9-RPL33A-NRg-6	PRE4g9	RPL33A-NRg-6	0.715300761579985	0.627665805685264	0.662247499642496	0.668404688969249	0.0441407363890943	-0.0323011544683615
PRE4g9-TAF12-NRg-2	PRE4g9-TAF12-NRg-2	PRE4g9	TAF12-NRg-2	0.659567241808062	0.718850328750808	0.589322514024829	0.6559133615279	0.0648411661504344	-0.0104497640285363
PRE4g9-USE1-TRg-5	PRE4g9-USE1-TRg-5	PRE4g9	USE1-TRg-5	1.01350110164584	0.944809982770028	1.04317117374992	1.00049408605526	0.0504541159240336	0.0272619318103947
PRE4g9-YNL114C-TRg-1	PRE4g9-YNL114C-TRg-1	PRE4g9	YNL114C-TRg-1	0.895350467151718	0.928438554824691	0.89643501540553	0.90674134579398	0.0187981573836506	0.021312074443645
PRE4g9-SMC5-TRg-7	PRE4g9-SMC5-TRg-7	PRE4g9	SMC5-TRg-7	0.774642632917676	0.763220015223057	0.736406651848748	0.75808976666316	0.0196274590762682	-0.0338659158634926
PRE4g9-SMC5-TRg-6	PRE4g9-SMC5-TRg-6	PRE4g9	SMC5-TRg-6	0.821646993000484	0.800901015706096	0.962574200711967	0.861707403139516	0.0879669371574696	0.00208679180406723
PRE4g9-RSC58-TRg-1	PRE4g9-RSC58-TRg-1	PRE4g9	RSC58-TRg-1	0.87743113390356	0.87792020943969	0.892120682951273	0.882490675431508	0.00834341550823535	0.00981880677226998
PRE4g9-CTF13-TRg-2	PRE4g9-CTF13-TRg-2	PRE4g9	CTF13-TRg-2	0.665754610467725	0.667323845057413	0.781143976930228	0.704740810818455	0.0661717346623671	-0.042019298587737
PRE4g9-NAB2-NRg-2	PRE4g9-NAB2-NRg-2	PRE4g9	NAB2-NRg-2	0.968038204593395	0.795781761055599	1.00248354656502	0.922101170738005	0.110743240618871	0.0917684437484876
PRE4g9-MCM7-TRg-4	PRE4g9-MCM7-TRg-4	PRE4g9	MCM7-TRg-4	0.699854471348367	0.675522365096993	0.862015604106838	0.745797480184066	0.101380481823444	-0.0150342646492122
PRE4g9-BCP1-NRg-5	PRE4g9-BCP1-NRg-5	PRE4g9	BCP1-NRg-5	0.0118184739428929	0.00880971900115357	0.366853343034441	0.129160511992829	0.20585352704777	-0.0353716984163243
PRE4g9-STU2-TRg-3	PRE4g9-STU2-TRg-3	PRE4g9	STU2-TRg-3	0.681809585197957	0.621519390730897	0.67459335677489	0.659307444234581	0.0329237183328589	0.0500981917158024
PRE4g9-SEC21-NRg-6	PRE4g9-SEC21-NRg-6	PRE4g9	SEC21-NRg-6	0.750770749347433	0.744158334324291	0.827742395568215	0.774223826413313	0.0464662129014254	0.0791860190448018
PRE4g9-SEC21-NRg-3	PRE4g9-SEC21-NRg-3	PRE4g9	SEC21-NRg-3	0.407025292356041	0.518665481599873	0.487733295789669	0.471141356581861	0.0576398499183192	-0.0159067799510043
PRE4g9-RPL1B-TRg-3	PRE4g9-RPL1B-TRg-3	PRE4g9	RPL1B-TRg-3	0.688202675016217	0.596826291303907	0.709933035939247	0.664987334086457	0.060020812734957	-0.00086750492979959
PRE4g9-SEC20-NRg-2	PRE4g9-SEC20-NRg-2	PRE4g9	SEC20-NRg-2	0.961510044997873	0.922784249741397	1.08345010415155	0.989248132963608	0.0838476614839828	0.0330554528130522
PRE4g9-VMA3-NRg-2	PRE4g9-VMA3-NRg-2	PRE4g9	VMA3-NRg-2	0.602842035577102	0.191533934655326	0.775840972413167	0.523405647548532	0.300143771217403	0.00453163383550192
PRE4g9-SEC23-NRg-5	PRE4g9-SEC23-NRg-5	PRE4g9	SEC23-NRg-5	0.520644815848744	0.683145937061648	0.735730186923019	0.64650697994447	0.112125996524069	-0.0377172288137807
PRE4g9-CDC28-TRg-4	PRE4g9-CDC28-TRg-4	PRE4g9	CDC28-TRg-4	0.618133629515354	0.443442631802161	0.967821790266881	0.676466017194799	0.267011939896572	-0.038039570283671
PRE4g9-RPN12-NRg-11	PRE4g9-RPN12-NRg-11	PRE4g9	RPN12-NRg-11	0.715942438239678	0.860546318972735	0.922407173513525	0.832965310241979	0.105959689315699	-0.0450316947310996
PRE4g9-PUP3-TRg-3	PRE4g9-PUP3-TRg-3	PRE4g9	PUP3-TRg-3	0.854948151061659	0.884918526697155	1.14507350439135	0.961646727383389	0.159557490412015	0.0357620906670341
PRE4g9-SEC31-TRg-2	PRE4g9-SEC31-TRg-2	PRE4g9	SEC31-TRg-2	0.904988300246852	0.705156352299897	0.662769362299041	0.757638004948597	0.129357049957455	-0.0663429843484089
PRE4g9-SED5-TRg-6	PRE4g9-SED5-TRg-6	PRE4g9	SED5-TRg-6	0.692860070622269	0.661264007426327	0.869955991237953	0.741360023095516	0.112482310028015	-0.0178556902706999
PRE4g9-SED5-TRg-5	PRE4g9-SED5-TRg-5	PRE4g9	SED5-TRg-5	0.745739591749307	0.976019063964079	0.950805220227153	0.890854625313513	0.126304054581605	0.0661633298879928
PRE4g9-RPL33A-TRg-1	PRE4g9-RPL33A-TRg-1	PRE4g9	RPL33A-TRg-1	0.764036967422141	0.673420075247175	0.855489021821241	0.764315354830185	0.0910347925318073	-0.0423069563865205
PRE4g9-RPL33A-TRg-2	PRE4g9-RPL33A-TRg-2	PRE4g9	RPL33A-TRg-2	0.774444887661776	0.812734970096609	0.95129556387342	0.846158473877268	0.0930424009409726	0.0218863761658106
PRE4g9-MRPL11-TRg-2	PRE4g9-MRPL11-TRg-2	PRE4g9	MRPL11-TRg-2	0.919692067559596	0.753947584623176	1.0315087893021	0.901716147161624	0.139651014573185	0.037903329480761
PRE4g9-RTP1-NRg-2	PRE4g9-RTP1-NRg-2	PRE4g9	RTP1-NRg-2	0.805589679548147	0.938111986565867	0.839245238898139	0.860982301670718	0.0688833462297602	0.00718143241770308
PRE4g9-NUG1-TRg-2	PRE4g9-NUG1-TRg-2	PRE4g9	NUG1-TRg-2	0.629410639665162	0.692636966826105	0.99802479863479	0.773357468375352	0.197119124074741	-0.0578797103134115
PRE4g9-VPH2-TRg-4	PRE4g9-VPH2-TRg-4	PRE4g9	VPH2-TRg-4	0.656450315129932	0.619885345463749	0.82642335922151	0.70091967327173	0.110216290274659	-0.05845797544788
PRE4g9-COP1-NRg-3	PRE4g9-COP1-NRg-3	PRE4g9	COP1-NRg-3	0.606069999404017	0.466408832817701	0.718538109607631	0.597005647276449	0.126308807742266	0.0267307406421048
PRE4g9-CRM1-NRg-1	PRE4g9-CRM1-NRg-1	PRE4g9	CRM1-NRg-1	0.897974366444779	0.909144082081826	1.05531774886383	0.954145399130146	0.0877956371343686	0.0540213823520089
PRE4g9-RPL5-NRg-4	PRE4g9-RPL5-NRg-4	PRE4g9	RPL5-NRg-4	0.10790580144523	0.281666966283954	0.335229460914494	0.241600742881226	0.118840179366839	-0.015068367776273
PRE4g9-SNU13-NRg-4	PRE4g9-SNU13-NRg-4	PRE4g9	SNU13-NRg-4	0.757182420197978	0.710598321751382	0.814978207442303	0.760919649797221	0.0522902026963036	-0.079632384701671
PRE4g9-PFS2-TRg-3	PRE4g9-PFS2-TRg-3	PRE4g9	PFS2-TRg-3	0.89773341883763	0.878707649995238	1.00091375470254	0.92578494117847	0.0657552198396616	0.0249761547225977
PRE4g9-MPP10-TRg-2	PRE4g9-MPP10-TRg-2	PRE4g9	MPP10-TRg-2	0.757173818691903	0.86630396197262	0.817615098130283	0.813697626264935	0.0546704397501914	-0.0147136814364827
PRE4g9-TSR4-NRg-2	PRE4g9-TSR4-NRg-2	PRE4g9	TSR4-NRg-2	0.707740096419134	0.932332615991108	0.69193530031834	0.777336004242861	0.134463415600767	-0.0635973831637151
PRE4g9-RSC2-TRg-1	PRE4g9-RSC2-TRg-1	PRE4g9	RSC2-TRg-1	0.637965602040973	0.632998031933304	0.811297963560469	0.694087199178248	0.101537882849171	-0.0340983517121066
PRE4g9-SEC65-TRg-2	PRE4g9-SEC65-TRg-2	PRE4g9	SEC65-TRg-2	0.827894628898929	0.788189866811866	0.934762860008957	0.850282451906584	0.0758077934513013	0.0274039421489035
PRE4g9-SMI1-NRg-1	PRE4g9-SMI1-NRg-1	PRE4g9	SMI1-NRg-1	0.565332803705243	0.558759199986761	0.967152764623273	0.697081589438426	0.233911591879828	0.0440117267632614
PRE4g9-RTT105-NRg-4	PRE4g9-RTT105-NRg-4	PRE4g9	RTT105-NRg-4	0.752943138337021	0.88945547876938	0.750526635256671	0.797641750787691	0.0795222003984174	0.0158883469669268
PRE4g9-VMA5-TRg-3	PRE4g9-VMA5-TRg-3	PRE4g9	VMA5-TRg-3	0.666718642039662	0.7747904253236	0.866039204633495	0.769182757332252	0.0997785353841517	0.0256869361918446
PRE4g9-VMA5-TRg-5	PRE4g9-VMA5-TRg-5	PRE4g9	VMA5-TRg-5	0.728834318822177	0.783143146878164	0.798365095501397	0.770114187067246	0.0365506165709938	-0.0372162727227739
PRE4g9-RRP1-TRg-3	PRE4g9-RRP1-TRg-3	PRE4g9	RRP1-TRg-3	0.74831756116012	0.710405696620629	0.846079866110547	0.768267707963765	0.0700026880541741	-0.0739109856967248
PRE4g9-CLC1-TRg-2	PRE4g9-CLC1-TRg-2	PRE4g9	CLC1-TRg-2	0.543540927402783	0.779618894899636	0.792595248820045	0.705251690374155	0.140195843682522	0.0796920832395405
PRE4g9-GCD6-NRg-1	PRE4g9-GCD6-NRg-1	PRE4g9	GCD6-NRg-1	0.86971198343424	0.834135139980611	1.0833967400929	0.929081287835919	0.134819776188398	0.054399919958161
PRE4g9-GCD6-NRg-2	PRE4g9-GCD6-NRg-2	PRE4g9	GCD6-NRg-2	0.743554537525868	0.727600068789558	0.868169831219698	0.779774812511708	0.0769668484963098	-0.0892464674094486
PRE4g9-PXR1-TRg-1	PRE4g9-PXR1-TRg-1	PRE4g9	PXR1-TRg-1	0.675691615413168	0.796646473982247	0.952066814249116	0.80813496788151	0.138545305773806	-0.0406938632684156
PRE4g9-CDC14-NRg-1	PRE4g9-CDC14-NRg-1	PRE4g9	CDC14-NRg-1	0.446367438453744	0.452626304168949	0.718738647287264	0.539244129969986	0.155478309291786	0.0119054308014133
PRE4g9-PCF11-TRg-6	PRE4g9-PCF11-TRg-6	PRE4g9	PCF11-TRg-6	0.738483976555707	0.720726213353307	0.700010123312981	0.719740104407332	0.0192558732332681	0.0513871283406917
PRE4g9-PCF11-TRg-5	PRE4g9-PCF11-TRg-5	PRE4g9	PCF11-TRg-5	0.599348975042799	0.65512740634197	0.633512317066381	0.629329566150383	0.0281234760203649	-0.00293799859749111
PRE4g9-PCF11-TRg-4	PRE4g9-PCF11-TRg-4	PRE4g9	PCF11-TRg-4	0.601352770936053	0.558192298479539	0.686560690292564	0.615368586569385	0.0653218441263433	0.0148016735487593
PRE4g9-SEC31-NRg-1	PRE4g9-SEC31-NRg-1	PRE4g9	SEC31-NRg-1	0.423165066104405	0.433319832097333	0.442772015012679	0.433085637738139	0.00980557222304393	-0.015788217611829
PRE4g9-RRP5-NRg-1	PRE4g9-RRP5-NRg-1	PRE4g9	RRP5-NRg-1	0.7412044542042	0.755388992047208	0.817022334476505	0.771205260242638	0.0403076109062383	-0.0415504414587263
PRE4g9-PRE10-TRg-5	PRE4g9-PRE10-TRg-5	PRE4g9	PRE10-TRg-5	0.764750849311916	0.90441945878896	0.932068882466785	0.86707973018922	0.0896912624151881	0.00827513173678129
PRE4g9-PRE10-TRg-1	PRE4g9-PRE10-TRg-1	PRE4g9	PRE10-TRg-1	0.784713870223927	0.778155083768399	0.87502708801064	0.812632014000989	0.054135139839523	0.0593325262605878
PRE4g9-RPS5-TRg-2	PRE4g9-RPS5-TRg-2	PRE4g9	RPS5-TRg-2	0.709802802479434	0.782602067462307	0.660143728007148	0.717516199316296	0.0615924800085282	0.033033134573535
PRE4g9-NSP1-TRg-4	PRE4g9-NSP1-TRg-4	PRE4g9	NSP1-TRg-4	0.75806699400965	0.828592332647648	0.884005655357727	0.823554994005008	0.0631202637113224	-0.0210155496725365
PRE4g9-PRP38-TRg-4	PRE4g9-PRP38-TRg-4	PRE4g9	PRP38-TRg-4	0.750462223349009	0.79900404811953	0.845227897146586	0.798231389538375	0.0473875614854727	-0.0835126725334848
PRE4g9-RCF1-NRg-5	PRE4g9-RCF1-NRg-5	PRE4g9	RCF1-NRg-5	0.957799328477968	1.02430740298076	0.954172823054319	0.978759851504349	0.0394869911428965	0.006473214515335
PRE4g9-RSC3-TRg-4	PRE4g9-RSC3-TRg-4	PRE4g9	RSC3-TRg-4	0.797527220044192	0.805569071179584	0.834000582222024	0.812365624481933	0.0191630214144995	-0.00159570712170332
PRE4g9-RSC3-TRg-5	PRE4g9-RSC3-TRg-5	PRE4g9	RSC3-TRg-5	0.669799037428218	0.770534823766956	0.74917847975581	0.729837446983661	0.0530799521838609	-0.0361435051462417
PRE4g9-RSC3-TRg-6	PRE4g9-RSC3-TRg-6	PRE4g9	RSC3-TRg-6	0.766045631696647	0.981201155818909	0.838271865413311	0.861839550976289	0.109496811561697	0.0276978118030247
PRE4g9-HTA1-NRg-12	PRE4g9-HTA1-NRg-12	PRE4g9	HTA1-NRg-12	0.880354240059937	0.871280028500712	0.685999757114535	0.812544675225061	0.109684992380705	0.0435546462758951
PRE4g9-HTA1-NRg-11	PRE4g9-HTA1-NRg-11	PRE4g9	HTA1-NRg-11	0.754949046951963	0.778850471207307	0.767179234491836	0.766992917550368	0.0119518013646686	0.0843629534550863
PRE4g9-UTP23-TRg-2	PRE4g9-UTP23-TRg-2	PRE4g9	UTP23-TRg-2	0.895609337155928	0.875200618911846	0.883086445149209	0.884632133738994	0.0102917836162652	0.0116344266744133
PRE4g9-GCD7-NRg-1	PRE4g9-GCD7-NRg-1	PRE4g9	GCD7-NRg-1	0.703421434221365	0.588720682054409	0.774563627605755	0.688901914627177	0.0937683978733488	-0.0202872940698837
PRE4g9-GCD7-NRg-2	PRE4g9-GCD7-NRg-2	PRE4g9	GCD7-NRg-2	0.701619968375596	0.83242939128842	0.863639974028995	0.79922977789767	0.0859609289442202	-0.0730775509912871
PRE4g9-GCD7-NRg-6	PRE4g9-GCD7-NRg-6	PRE4g9	GCD7-NRg-6	0.875395149584101	0.859813515644204	0.762804489456504	0.832671051561603	0.0610057309139763	-0.0139914433651122
PRE4g9-GAL11-NRg-2	PRE4g9-GAL11-NRg-2	PRE4g9	GAL11-NRg-2	0.817148801615234	0.639478922504706	0.75661804469851	0.73774858960615	0.0903254600730012	0.0151308873820661
PRE4g9-GAL11-NRg-9	PRE4g9-GAL11-NRg-9	PRE4g9	GAL11-NRg-9	0.427126220316978	0.637525926490956	0.290044547346034	0.451565564717989	0.175025107853638	0.0494019688485084
PRE4g9-PHO4-TRg-5	PRE4g9-PHO4-TRg-5	PRE4g9	PHO4-TRg-5	0.502049161477065	0.545034462117011	0.8824853463912	0.643189656661759	0.208347676637138	0.134961280740774
PRE4g9-SNP1-NRg-3	PRE4g9-SNP1-NRg-3	PRE4g9	SNP1-NRg-3	0.953463223385602	0.891768446922747	1.06157633609666	0.968936002135002	0.0859548426099178	0.0550530461239378
PRE4g9-RPC37-TRg-5	PRE4g9-RPC37-TRg-5	PRE4g9	RPC37-TRg-5	0.797245818614748	0.960002424711713	0.85670302775389	0.871317090360117	0.0823565803469564	-0.0172088093525102
PRE4g9-CRM1-TRg-5	PRE4g9-CRM1-TRg-5	PRE4g9	CRM1-TRg-5	0.972109861392018	0.644258698986251	1.34669089878152	0.987686486386598	0.351475066344645	0.0597808086127485
PRE4g9-CRM1-TRg-2	PRE4g9-CRM1-TRg-2	PRE4g9	CRM1-TRg-2	1.01848448261712	0.687469674406391	1.22242368681843	0.976125947947313	0.269980801064565	0.0564111580488273
PRE4g9-ASK1-TRg-7	PRE4g9-ASK1-TRg-7	PRE4g9	ASK1-TRg-7	0.50374981132772	0.54651512875863	0.566418268033459	0.538894402706603	0.0320217186553099	0.142564540586218
PRE4g9-STU2-NRg-4	PRE4g9-STU2-NRg-4	PRE4g9	STU2-NRg-4	0.713797088179733	0.818108805591401	0.717357324905689	0.749754406225608	0.0592234054735118	0.0385997494922705
PRE4g9-NEO1-NRg-3	PRE4g9-NEO1-NRg-3	PRE4g9	NEO1-NRg-3	0.3106716639539	0.261477782670702	0.373052375849718	0.315067274158107	0.0559170233700458	-0.0186333311941185
PRE4g9-GAL11-TRg-5	PRE4g9-GAL11-TRg-5	PRE4g9	GAL11-TRg-5	0.734721539391898	0.57650568848143	0.643033709394452	0.651420312422593	0.0794406394900905	-0.028516698785344
PRE4g9-GAL11-TRg-7	PRE4g9-GAL11-TRg-7	PRE4g9	GAL11-TRg-7	0.644346810916626	0.647880048009091	0.663454508810715	0.651893789245478	0.0101665440901738	0.0451503846434901
PRE4g9-SAM50-NRg-3	PRE4g9-SAM50-NRg-3	PRE4g9	SAM50-NRg-3	0.871005337636173	0.940330405233165	1.06212431597801	0.957820019615782	0.0967524207916591	-0.0306741065263338
PRE4g9-CSL4-TRg-2	PRE4g9-CSL4-TRg-2	PRE4g9	CSL4-TRg-2	0.931534006781711	0.836405379686989	1.01669705073541	0.928212145734705	0.0901917276304767	0.0339509441872119
PRE4g9-CCT5-TRg-2	PRE4g9-CCT5-TRg-2	PRE4g9	CCT5-TRg-2	0.942306570616864	0.776282922428756	0.818349301269548	0.845646264771723	0.0863122592784561	0.0543010230903948
PRE4g9-POL30-NRg-1	PRE4g9-POL30-NRg-1	PRE4g9	POL30-NRg-1	0.732618465275231	0.775170450208234	0.884783539537178	0.797524151673548	0.0785068050119623	-0.0617095671696002
PRE4g9-MED4-TRg-4	PRE4g9-MED4-TRg-4	PRE4g9	MED4-TRg-4	0.978333404421056	1.10458778687411	1.05206075736907	1.04499398288808	0.0634231562469441	0.139650798913781
PRE4g9-MED4-TRg-3	PRE4g9-MED4-TRg-3	PRE4g9	MED4-TRg-3	0.938930975365386	0.975529764445448	1.12145427584253	1.01197167188445	0.0965644772554174	0.0599107860139823
PRE4g9-MED4-TRg-2	PRE4g9-MED4-TRg-2	PRE4g9	MED4-TRg-2	1.08866225290826	1.03457767581208	1.05155149339999	1.05826380737344	0.0276600205906823	0.0811130088754107
PRE4g9-GDI1-TRg-4	PRE4g9-GDI1-TRg-4	PRE4g9	GDI1-TRg-4	0.665411331648512	0.517605139086221	0.603390700859651	0.595469057198128	0.0742208324438991	-0.0222161943404808
PRE4g9-GDI1-TRg-3	PRE4g9-GDI1-TRg-3	PRE4g9	GDI1-TRg-3	0.610555753605045	0.666926858546704	0.709624905030896	0.662369172394215	0.0496915844822641	-0.0108016692540605
PRE4g9-REB1-TRg-6	PRE4g9-REB1-TRg-6	PRE4g9	REB1-TRg-6	0.168557478529114	0.300641545216911	0.372947907260435	0.28071564366882	0.103641897915956	-0.0586103120807158
PRE4g9-MRPL37-NRg-2	PRE4g9-MRPL37-NRg-2	PRE4g9	MRPL37-NRg-2	0.765929000687378	0.812976819828458	0.884229780820696	0.821045200445511	0.0595616715629618	-0.0570268667038021
PRE4g9-NOC3-TRg-3	PRE4g9-NOC3-TRg-3	PRE4g9	NOC3-TRg-3	0.733809531033884	0.836671012130185	0.873052747657868	0.814511096940646	0.0722181744774413	-0.0013083302993101
PRE4g9-SPC97-TRg-3	PRE4g9-SPC97-TRg-3	PRE4g9	SPC97-TRg-3	0.293886486257813	0.525032575902417	0.492858617838231	0.437259226666154	0.12520222806934	0.0625329133346104
PRE4g9-IPP1-TRg-3	PRE4g9-IPP1-TRg-3	PRE4g9	IPP1-TRg-3	0.796367908665179	0.836827088773873	0.871725318106936	0.834973438515329	0.0377128864435473	-0.000490942323857824
PRE4g9-IPP1-TRg-2	PRE4g9-IPP1-TRg-2	PRE4g9	IPP1-TRg-2	0.737063395772493	0.734444251092367	0.825307121160738	0.765604922675199	0.0517202026070937	0.0100927782140936
PRE4g9-PTI1-TRg-3	PRE4g9-PTI1-TRg-3	PRE4g9	PTI1-TRg-3	0.647823839980482	0.644100643663118	0.658470579443536	0.650131687695712	0.00745777342045514	-0.041567863534462
PRE4g9-PTI1-TRg-5	PRE4g9-PTI1-TRg-5	PRE4g9	PTI1-TRg-5	0.87115550772094	0.760205100582822	0.91815908164954	0.8498398966511	0.0811056809981075	-0.0439196204316595
PRE4g9-RFC5-NRg-1	PRE4g9-RFC5-NRg-1	PRE4g9	RFC5-NRg-1	0.633541718150324	0.895489531551001	0.869370319367616	0.799467189689647	0.14428790625146	-0.0237590519289782
PRE4g9-CDC24-TRg-1	PRE4g9-CDC24-TRg-1	PRE4g9	CDC24-TRg-1	0.96319670951211	1.01652233854326	0.948077233305477	0.97593209378695	0.0359558843198685	-0.0158316730589974
PRE4g9-CDC24-TRg-3	PRE4g9-CDC24-TRg-3	PRE4g9	CDC24-TRg-3	0.996172925776943	0.986574405133034	0.916767856225229	0.966505062378402	0.0433402256175517	0.106158644777816
PRE4g9-CDC24-TRg-5	PRE4g9-CDC24-TRg-5	PRE4g9	CDC24-TRg-5	0.886571731362342	0.919383403837348	0.887907295490631	0.89795414356344	0.018570294284161	0.0763427019771329
PRE4g9-CDC24-TRg-6	PRE4g9-CDC24-TRg-6	PRE4g9	CDC24-TRg-6	1.04513573017711	0.984921854304738	1.07829135754387	1.03611631400857	0.0473336923849849	0.0685549194787035
PRE4g9-UTP23-TRg-6	PRE4g9-UTP23-TRg-6	PRE4g9	UTP23-TRg-6	0.723110348565526	0.802693710147682	1.20181980540239	0.9092079547052	0.256514423057469	0.0297710626654234
PRE4g9-UTP23-TRg-4	PRE4g9-UTP23-TRg-4	PRE4g9	UTP23-TRg-4	0.7660349430478	0.624057038958441	0.69677944713824	0.695623809714827	0.0709960064777774	-0.0657023778574677
PRE4g9-UTP23-TRg-1	PRE4g9-UTP23-TRg-1	PRE4g9	UTP23-TRg-1	0.748460709611078	0.8901497908052	0.823405737130535	0.820672079182271	0.0708840856380484	-0.0227406253027229
PRE4g9-RHO3-NRg-4	PRE4g9-RHO3-NRg-4	PRE4g9	RHO3-NRg-4	0.853304368889638	0.789603499587853	0.938109338589757	0.860339069022416	0.0745024248523728	0.0185282757559524
PRE4g9-TRS23-NRg-1	PRE4g9-TRS23-NRg-1	PRE4g9	TRS23-NRg-1	0.29130539167532	0.556607841975832	0.375905441823713	0.407939558491622	0.135521164424173	-0.0260443461364232
PRE4g9-TRS23-NRg-3	PRE4g9-TRS23-NRg-3	PRE4g9	TRS23-NRg-3	0.506054798589379	0.418961704945717	0.412225897825689	0.445747467120262	0.0523361581135265	0.0348730960287875
PRE4g9-RSP5-TRg-2	PRE4g9-RSP5-TRg-2	PRE4g9	RSP5-TRg-2	0.411285523021125	0.543847845547939	0.500583591616686	0.485238986728583	0.0676001850056994	0.0277510124275028
PRE4g9-RSP5-TRg-1	PRE4g9-RSP5-TRg-1	PRE4g9	RSP5-TRg-1	0.485539433129802	0.481135192112499	0.653454102372965	0.540042909205089	0.0982416581016203	-0.0307375892643108
PRE4g9-SDA1-NRg-1	PRE4g9-SDA1-NRg-1	PRE4g9	SDA1-NRg-1	0.746288347942185	0.900022311193133	0.840326294240733	0.828878984458684	0.0775036356575973	0.0114870870862697
PRE4g9-KAP95-TRg-8	PRE4g9-KAP95-TRg-8	PRE4g9	KAP95-TRg-8	0.695334696057032	0.633840894552133	0.696196239720494	0.675123943443219	0.0357547641396069	-0.007271281741978
PRE4g9-ACO1-TRg-6	PRE4g9-ACO1-TRg-6	PRE4g9	ACO1-TRg-6	0.484279059625955	0.452441622543719	0.496154630729152	0.477625104299609	0.0226033871857444	0.0152070353157908
PRE4g9-HTA1-NRg-3	PRE4g9-HTA1-NRg-3	PRE4g9	HTA1-NRg-3	0.695671433661913	0.741660883414867	0.852176740324489	0.763169685800423	0.0804391023596882	-0.0550722024797026
PRE4g9-HTA1-NRg-2	PRE4g9-HTA1-NRg-2	PRE4g9	HTA1-NRg-2	0.698001069706685	0.626068681901995	0.832224446127579	0.718764732578753	0.104634588223767	-0.0181058077101653
PRE4g9-SPN1-TRg-1	PRE4g9-SPN1-TRg-1	PRE4g9	SPN1-TRg-1	0.603333101558847	0.605275983434925	0.792149904327001	0.666919663106924	0.108456920869648	0.0362832122280855
PRE4g9-MOT1-NRg-7	PRE4g9-MOT1-NRg-7	PRE4g9	MOT1-NRg-7	0.776960347341377	0.716018534200838	0.826999985006618	0.773326288849611	0.0555799009677072	0.0215238088339715
PRE4g9-RPL17A-NRg-4	PRE4g9-RPL17A-NRg-4	PRE4g9	RPL17A-NRg-4	0.774212081923509	0.770203483975196	0.692249821579369	0.745555129159358	0.046207240520569	-0.013935519457925
PRE4g9-ADA2-TRg-4	PRE4g9-ADA2-TRg-4	PRE4g9	ADA2-TRg-4	0.708383354455479	0.561398854465914	0.780068476644912	0.683283561855435	0.111474663522257	0.053891602071212
PRE4g9-SFH1-NRg-1	PRE4g9-SFH1-NRg-1	PRE4g9	SFH1-NRg-1	0.744272896369571	0.834639834754873	0.695009647437631	0.757974126187358	0.0708162416148434	0.00845384996964493
PRE4g9-SPC97-NRg-5	PRE4g9-SPC97-NRg-5	PRE4g9	SPC97-NRg-5	0.526780770515468	0.446968463434555	0.580883054937644	0.518210762962555	0.0673673750895234	-0.0105041667602767
PRE4g9-PRP22-TRg-3	PRE4g9-PRP22-TRg-3	PRE4g9	PRP22-TRg-3	0.524309768704695	0.719216826504094	0.700242329736079	0.647922974981623	0.107471747247575	-0.0141782257993467
PRE4g9-SEN15-TRg-2	PRE4g9-SEN15-TRg-2	PRE4g9	SEN15-TRg-2	0.554072668036856	0.732314426685212	0.616187403905312	0.63419149954246	0.0904745363419918	0.044873598787962
PRE4g9-RPL3-NRg-2	PRE4g9-RPL3-NRg-2	PRE4g9	RPL3-NRg-2	0.259319103017547	0.195956300831284	0.527301915673768	0.3275257731742	0.175888008429312	0.00551432250873696
PRE4g9-ISD11-NRg-2	PRE4g9-ISD11-NRg-2	PRE4g9	ISD11-NRg-2	0.553802053156644	0.605342962361568	0.529552370584618	0.562899128700943	0.0387055685666685	-0.0395575299710555
PRE4g9-HEM12-TRg-8	PRE4g9-HEM12-TRg-8	PRE4g9	HEM12-TRg-8	0.802389209165003	0.76174521108042	0.771043730621076	0.7783927169555	0.0212952892721035	-0.036052679477426
PRE4g9-SEC10-TRg-1	PRE4g9-SEC10-TRg-1	PRE4g9	SEC10-TRg-1	0.686530067119545	0.651166203536789	0.653289149448968	0.663661806701767	0.0198329202523979	-0.0164641361852571
PRE4g9-HTB1-TRg-7	PRE4g9-HTB1-TRg-7	PRE4g9	HTB1-TRg-7	0.925247741591742	0.940211825392388	0.897041305962686	0.920833624315605	0.0219211487028663	0.028516885339024
PRE4g9-TTI2-TRg-1	PRE4g9-TTI2-TRg-1	PRE4g9	TTI2-TRg-1	0.849038351869801	0.970841773584901	0.981663803652848	0.933847976369183	0.0736463399599231	0.0854562103418344
PRE4g9-ACP1-TRg-2	PRE4g9-ACP1-TRg-2	PRE4g9	ACP1-TRg-2	0.732403875625401	0.6400266589895	0.810445244759072	0.727625259791324	0.0853097296379055	0.0587288481281709
PRE4g9-ACP1-TRg-4	PRE4g9-ACP1-TRg-4	PRE4g9	ACP1-TRg-4	0.716658591966442	0.661626028751503	0.805091238196512	0.727791952971486	0.0723776925283374	-0.0183546891887983
PRE4g9-GAL11-NRg-10	PRE4g9-GAL11-NRg-10	PRE4g9	GAL11-NRg-10	0.214431577351772	-0.133614078944239	0.290751408410044	0.123856302272526	0.226217654165453	0.130171873533562
PRE4g9-UTP22-TRg-2	PRE4g9-UTP22-TRg-2	PRE4g9	UTP22-TRg-2	1.02754382099381	1.02876814125056	0.868212628161086	0.974841530135151	0.0923453669231376	-0.00411443564471536
PRE4g9-MST1-NRg-5	PRE4g9-MST1-NRg-5	PRE4g9	MST1-NRg-5	0.439464732432121	0.541558202540779	0.397487050082511	0.459503328351804	0.0740964455118298	0.141195407426421
PRE4g9-RIB7-NRg-2	PRE4g9-RIB7-NRg-2	PRE4g9	RIB7-NRg-2	0.690615331071351	0.846911049378372	0.816128259949846	0.784551546799856	0.0827943506544647	-0.0354679122870077
PRE4g9-MCD1-TRg-6	PRE4g9-MCD1-TRg-6	PRE4g9	MCD1-TRg-6	0.70395636108389	0.695179603550251	0.753486149301037	0.717540704645059	0.0314374635083376	-0.0206799663201607
PRE4g9-MCD1-TRg-5	PRE4g9-MCD1-TRg-5	PRE4g9	MCD1-TRg-5	0.724072926277435	0.802499625751182	0.760310001569859	0.762294184532826	0.0392509813139653	0.0189435592674392
PRE4g9-GPI8-NRg-2	PRE4g9-GPI8-NRg-2	PRE4g9	GPI8-NRg-2	0.694803206780753	0.707391725156354	0.648734520434979	0.683643150790695	0.0308800429680279	-0.0150712155108654
PRE4g9-THS1-TRg-2	PRE4g9-THS1-TRg-2	PRE4g9	THS1-TRg-2	0.923848009194669	0.979362703691461	0.90830410041136	0.937171604432496	0.0373559890456104	0.0274413086591098
PRE4g9-RRP7-TRg-2	PRE4g9-RRP7-TRg-2	PRE4g9	RRP7-TRg-2	0.782667690166943	0.98332492217971	0.988340054905685	0.918110889084113	0.117324051194765	0.0198625580826595
PRE4g9-RRP7-TRg-5	PRE4g9-RRP7-TRg-5	PRE4g9	RRP7-TRg-5	0.914601991265254	0.861879765176895	1.02859269448493	0.935024816975691	0.0852122001659111	0.0502757084785106
PRE4g9-SMX2-NRg-7	PRE4g9-SMX2-NRg-7	PRE4g9	SMX2-NRg-7	0.840382387461226	0.96530622221234	0.890582674484057	0.898757094719208	0.0628618086111637	0.0410524914473134
PRE4g9-RRP45-TRg-5	PRE4g9-RRP45-TRg-5	PRE4g9	RRP45-TRg-5	0.749808982708221	0.706304722266532	0.771742799458914	0.742618834811222	0.0333062930501814	-0.0300480358118506
PRE4g9-RRP45-TRg-4	PRE4g9-RRP45-TRg-4	PRE4g9	RRP45-TRg-4	0.743661894563863	0.553604702057194	0.63601618297152	0.644427593197526	0.095307386767091	0.0275169694482718
PRE4g9-CNS1-TRg-2	PRE4g9-CNS1-TRg-2	PRE4g9	CNS1-TRg-2	0.670738018428278	0.664011210398976	0.921057818712298	0.751935682513184	0.146502679842314	-0.0464555075001875
PRE4g9-FBP1-NRg-9	PRE4g9-FBP1-NRg-9	PRE4g9	FBP1-NRg-9	0.767733057154657	0.556271393818508	0.800076153782757	0.708026868251974	0.132415301193889	-0.0413554637012623
PRE4g9-GCD11-NRg-1	PRE4g9-GCD11-NRg-1	PRE4g9	GCD11-NRg-1	0.68241474773233	0.8218307414775	0.699070822230186	0.734438770480005	0.076140486277274	-0.0415974541257379
PRE4g9-RPL10-TRg-2	PRE4g9-RPL10-TRg-2	PRE4g9	RPL10-TRg-2	0.764567525351108	0.834386061641391	1.01459502444693	0.87118287047981	0.12901140039371	-0.0295643560574296
PRE4g9-NUP192-TRg-4	PRE4g9-NUP192-TRg-4	PRE4g9	NUP192-TRg-4	0.398348723250277	0.482573563793448	0.6791133989477	0.520011895330475	0.144077834107392	0.00244440367588128
PRE4g9-NUP145-NRg-4	PRE4g9-NUP145-NRg-4	PRE4g9	NUP145-NRg-4	0.407889684039985	0.361739165948848	0.250492850430818	0.34004056680655	0.0809108318527348	-0.171925440337632
PRE4g9-HEM12-TRg-6	PRE4g9-HEM12-TRg-6	PRE4g9	HEM12-TRg-6	0.783873239000322	0.631982895733371	0.710735922649749	0.708864019127814	0.0759624717313401	-0.0718056327401162
PRE4g9-PLC1-TRg-3	PRE4g9-PLC1-TRg-3	PRE4g9	PLC1-TRg-3	0.477950757674518	0.562256544954089	0.536162020227422	0.525456440952009	0.0431604392114314	0.0452965647015906
PRE4g9-RPA43-TRg-1	PRE4g9-RPA43-TRg-1	PRE4g9	RPA43-TRg-1	0.83567504241479	0.69930978284415	0.793454824014578	0.77614654975784	0.0698108392210827	0.00492112553152568
PRE4g9-RPB7-NRg-2	PRE4g9-RPB7-NRg-2	PRE4g9	RPB7-NRg-2	0.626321800767639	0.816178719010508	0.765304715709335	0.735935078495827	0.0982768744095454	0.00882065480914207
PRE4g9-RPB7-NRg-3	PRE4g9-RPB7-NRg-3	PRE4g9	RPB7-NRg-3	0.607130970619428	0.657544306298659	0.74434545373118	0.669673576883089	0.0694067215591477	0.0823886557453845
PRE4g9-NSL1-NRg-1	PRE4g9-NSL1-NRg-1	PRE4g9	NSL1-NRg-1	0.677603282080356	0.553180861127602	0.641554486659298	0.624112876622419	0.0640186850024665	-0.0519061078772278
PRE4g9-UTP6-TRg-3	PRE4g9-UTP6-TRg-3	PRE4g9	UTP6-TRg-3	0.80257274589553	0.811448244569992	0.785515068204085	0.799845352889869	0.0131799625781638	0.0274228598003433
PRE4g9-UTP6-TRg-1	PRE4g9-UTP6-TRg-1	PRE4g9	UTP6-TRg-1	0.692411948984893	0.781762725007154	1.05458014330412	0.842918272432055	0.188670217521848	0.00883940410363593
PRE4g9-YJU2-TRg-5	PRE4g9-YJU2-TRg-5	PRE4g9	YJU2-TRg-5	0.856154017968381	0.910157436844988	1.01555049449836	0.927287316437242	0.0810671558874292	0.0420116705618112
PRE4g9-FRS2-NRg-5	PRE4g9-FRS2-NRg-5	PRE4g9	FRS2-NRg-5	0.844696196769162	0.726552398482626	0.885485915077003	0.81891150344293	0.0825445545248726	-0.00382999708092224
PRE4g9-TIF35-NRg-2	PRE4g9-TIF35-NRg-2	PRE4g9	TIF35-NRg-2	0.927313561107392	0.858915437589861	0.913215337524985	0.899814778740746	0.0361144992624464	0.0471470836016405
PRE4g9-GPI15-TRg-1	PRE4g9-GPI15-TRg-1	PRE4g9	GPI15-TRg-1	0.814890378912112	0.810328895259394	0.986671453369317	0.870630242513608	0.100520514055206	0.0362718272512239
PRE4g9-NOP1-NRg-5	PRE4g9-NOP1-NRg-5	PRE4g9	NOP1-NRg-5	0.654061406803013	0.693227362484819	0.689659573849847	0.678982781045893	0.0216561411509813	-0.0206359915294353
PRE4g9-GPI15-TRg-4	PRE4g9-GPI15-TRg-4	PRE4g9	GPI15-TRg-4	0.849623718458272	0.726030752361611	0.894520497963284	0.823391656261056	0.0872541655657087	0.00395390743274204
PRE4g9-COG4-TRg-1	PRE4g9-COG4-TRg-1	PRE4g9	COG4-TRg-1	0.336618445476113	0.20140566107933	0.201647770145727	0.246557292233724	0.0779953405448806	-0.0756014564781837
PRE4g9-TFA1-TRg-1	PRE4g9-TFA1-TRg-1	PRE4g9	TFA1-TRg-1	0.799316312830781	0.744548849180046	0.753551383637646	0.765805515216158	0.0293682068611833	-0.0678520104820018
PRE4g9-RHO1-NRg-2	PRE4g9-RHO1-NRg-2	PRE4g9	RHO1-NRg-2	0.212760928909778	0.123301221736017	0.323692833798772	0.219918328148189	0.10038735388071	0.0170926545927861
PRE4g9-RHO1-NRg-1	PRE4g9-RHO1-NRg-1	PRE4g9	RHO1-NRg-1	0.217784755702831	-0.0578792694537242	0.566833294122407	0.242246260123838	0.313073826231721	-0.139697020647263
PRE4g9-CDC55-NRg-2	PRE4g9-CDC55-NRg-2	PRE4g9	CDC55-NRg-2	0.801386592037613	0.838630760844739	0.863608453932952	0.834541935605101	0.0313118011827951	-0.025086615424927
PRE4g9-IDI1-NRg-7	PRE4g9-IDI1-NRg-7	PRE4g9	IDI1-NRg-7	0.77863091404038	0.862854564595892	0.987830549683279	0.876438676106517	0.105259289150318	0.0579886953919111
PRE4g9-RPL32-TRg-5	PRE4g9-RPL32-TRg-5	PRE4g9	RPL32-TRg-5	0.61675571609928	0.244224088210216	0.830101155676698	0.563693653328731	0.296520946013735	0.0705340186725456
PRE4g9-RPB5-TRg-4	PRE4g9-RPB5-TRg-4	PRE4g9	RPB5-TRg-4	0.750433082834175	0.630062655789654	0.791769846884114	0.724088528502648	0.0840108955440312	0.0125193753301613
PRE4g9-DIP2-TRg-5	PRE4g9-DIP2-TRg-5	PRE4g9	DIP2-TRg-5	0.829264143769874	0.774072459839759	0.865913257433824	0.823083287014486	0.0462313234544663	0.0631095166173181
PRE4g9-DIP2-TRg-1	PRE4g9-DIP2-TRg-1	PRE4g9	DIP2-TRg-1	0.66641145942187	0.625383701362102	0.885837832495434	0.725877664426469	0.140040211222853	-0.0239560461209163
PRE4g9-RPC40-TRg-2	PRE4g9-RPC40-TRg-2	PRE4g9	RPC40-TRg-2	0.834045487221202	0.817045213047406	0.925051216827656	0.858713972365422	0.0580751653689231	-0.00507100012629169
PRE4g9-CDC6-TRg-5	PRE4g9-CDC6-TRg-5	PRE4g9	CDC6-TRg-5	0.601839577574187	0.718048779849769	0.902170787247911	0.740686381557289	0.151439937382191	-0.101111257013218
PRE4g9-CDC6-TRg-3	PRE4g9-CDC6-TRg-3	PRE4g9	CDC6-TRg-3	0.633452550069288	0.90400299224479	0.83514198921595	0.790865843843343	0.140604652224356	0.0445248767908297
PRE4g9-DAD2-TRg-2	PRE4g9-DAD2-TRg-2	PRE4g9	DAD2-TRg-2	0.510380588388994	0.612880316677224	0.770550707066858	0.631270537377692	0.131056372703781	0.0399798901358001
PRE4g9-RVS161-TRg-2	PRE4g9-RVS161-TRg-2	PRE4g9	RVS161-TRg-2	0.839500146461826	0.879571763664893	0.931721116329099	0.883597675485273	0.0462421106276974	-0.00411651108511502
PRE4g9-RVS161-TRg-1	PRE4g9-RVS161-TRg-1	PRE4g9	RVS161-TRg-1	0.936784881993619	0.930759196794703	0.972248189703811	0.946597422830711	0.0224175957991194	0.0799510671056278
PRE4g9-SUP45-NRg-3	PRE4g9-SUP45-NRg-3	PRE4g9	SUP45-NRg-3	0.624532010954608	0.581808430577444	0.57582897735591	0.594056472962654	0.0265613869579774	-0.0342370776247908
PRE4g9-SRB6-NRg-5	PRE4g9-SRB6-NRg-5	PRE4g9	SRB6-NRg-5	0.66911509072033	0.65220803704133	0.802542447189604	0.707955191650421	0.0823500078861691	0.0423736096662938
PRE4g9-RPC11-TRg-4	PRE4g9-RPC11-TRg-4	PRE4g9	RPC11-TRg-4	0.840720133178479	0.837369163181818	0.815159837683852	0.831083044681383	0.0138913153010898	0.0271054675721794
PRE4g9-RKI1-TRg-8	PRE4g9-RKI1-TRg-8	PRE4g9	RKI1-TRg-8	0.805063011735799	0.834048728345725	0.947432992369447	0.862181577483657	0.0752389244132952	-0.0198767269978389
PRE4g9-NIP7-TRg-3	PRE4g9-NIP7-TRg-3	PRE4g9	NIP7-TRg-3	0.853205549348308	0.931142586560312	0.843972270840136	0.876106802249585	0.0478854521125677	0.0405099083967547
PRE4g9-RPL33A-NRg-12	PRE4g9-RPL33A-NRg-12	PRE4g9	RPL33A-NRg-12	0.775741761334631	0.705354772429375	0.700231109130259	0.727109214298088	0.0421948628964099	0.00954498489043876
PRE4g9-SAM50-TRg-4	PRE4g9-SAM50-TRg-4	PRE4g9	SAM50-TRg-4	0.923464609922357	1.03924485945116	1.12492727522632	1.02921224819995	0.101105347752891	0.0131370656872221
PRE4g9-NOP4-NRg-1	PRE4g9-NOP4-NRg-1	PRE4g9	NOP4-NRg-1	0.556717613903857	0.661043213437806	0.623355095230141	0.613705307523935	0.0528279895662388	-0.0205174708982511
PRE4g9-NOP4-NRg-3	PRE4g9-NOP4-NRg-3	PRE4g9	NOP4-NRg-3	0.404108108183211	0.41289160696111	0.526680281991387	0.447893332378569	0.0683726921706673	0.0694434740580593
PRE4g9-SMX2-TRg-5	PRE4g9-SMX2-TRg-5	PRE4g9	SMX2-TRg-5	0.759151880047348	0.643263026985941	0.882538398579205	0.761651101870831	0.119657262400014	0.0160432546215591
PRE4g9-POL12-NRg-2	PRE4g9-POL12-NRg-2	PRE4g9	POL12-NRg-2	0.679468282175092	0.623291192080372	0.799875509736641	0.700878327997368	0.0902180572674703	0.0993300216415843
PRE4g9-BMS1-NRg-2	PRE4g9-BMS1-NRg-2	PRE4g9	BMS1-NRg-2	0.823523280040104	0.701961997568602	0.864651453767583	0.796712243792097	0.0845936672458351	0.0469065584237627
PRE4g9-RPA190-TRg-5	PRE4g9-RPA190-TRg-5	PRE4g9	RPA190-TRg-5	0.690134976748831	0.667956417561625	1.03866579762307	0.798919063977844	0.20792268837737	0.0155680268523638
PRE4g9-ALG14-NRg-4	PRE4g9-ALG14-NRg-4	PRE4g9	ALG14-NRg-4	0.62415160072355	0.658450829835966	0.806747384785467	0.696449938448327	0.0970476907545828	-0.146189315210251
PRE4g9-ALG14-NRg-1	PRE4g9-ALG14-NRg-1	PRE4g9	ALG14-NRg-1	0.864814024156562	0.82772857219639	0.910705997277595	0.867749531210182	0.0415665270322543	-0.0340154449845981
PRE4g9-PRE5-NRg-1	PRE4g9-PRE5-NRg-1	PRE4g9	PRE5-NRg-1	0.729883724734013	0.86093102501194	0.722532039209365	0.771115596318439	0.0778692509503029	-0.0443779781186378
PRE4g9-BIG1-NRg-2	PRE4g9-BIG1-NRg-2	PRE4g9	BIG1-NRg-2	0.524659611093605	0.699700449003268	0.759636204170713	0.661332088089196	0.122096675478719	-0.0489482217938044
PRE4g9-TFA2-TRg-4	PRE4g9-TFA2-TRg-4	PRE4g9	TFA2-TRg-4	0.823181360689222	0.5516248460136	0.728657520301245	0.701154575668023	0.137851529328899	0.0205323102637278
PRE4g9-IMP4-TRg-6	PRE4g9-IMP4-TRg-6	PRE4g9	IMP4-TRg-6	0.897822707757067	0.895586681291595	0.963486278418919	0.918965222489194	0.0385725714648622	0.0526151573073015
PRE4g9-PAN1-NRg-1	PRE4g9-PAN1-NRg-1	PRE4g9	PAN1-NRg-1	0.226441567667781	0.22270073459687	0.247623252970051	0.232255185078234	0.0134399252625055	-0.089426327974329
PRE4g9-UTP13-TRg-2	PRE4g9-UTP13-TRg-2	PRE4g9	UTP13-TRg-2	0.762278033581245	0.723334400750731	0.91024839197321	0.798620275435062	0.0986142937707319	0.00268255669903317
PRE4g9-KAE1-NRg-3	PRE4g9-KAE1-NRg-3	PRE4g9	KAE1-NRg-3	0.982366096722487	1.04112898487363	0.995203072222556	1.00623271793956	0.0308951301898533	0.0181038398973119
PRE4g9-ERG20-TRg-1	PRE4g9-ERG20-TRg-1	PRE4g9	ERG20-TRg-1	0.77773525511718	0.881526260561951	0.902359981647117	0.853873832442083	0.0667556978943274	0.0532535196006458
PRE4g9-CDC20-TRg-6	PRE4g9-CDC20-TRg-6	PRE4g9	CDC20-TRg-6	0.592851288802976	0.710791813492199	0.659530885187549	0.654391329160908	0.0591380006265477	0.0856829285048719
PRE4g9-PWP2-NRg-2	PRE4g9-PWP2-NRg-2	PRE4g9	PWP2-NRg-2	0.849101699632822	0.912954062953747	0.945630456866186	0.902562073150918	0.0490962863392027	-0.038759533535769
PRE4g9-COG1-NRg-1	PRE4g9-COG1-NRg-1	PRE4g9	COG1-NRg-1	NA	0.106733327297938	NA	NA	NA	NA
PRE4g9-RPL1B-TRg-4	PRE4g9-RPL1B-TRg-4	PRE4g9	RPL1B-TRg-4	0.573048715259889	0.5048637825146	0.60768592878849	0.56186614218766	0.0523152549117284	-0.0403878569266821
PRE4g9-RPL1B-TRg-7	PRE4g9-RPL1B-TRg-7	PRE4g9	RPL1B-TRg-7	0.669447605899296	0.643642814883546	0.79999329824328	0.704361239675374	0.0838187913256519	-0.0127931453893469
PRE4g9-UTP20-TRg-3	PRE4g9-UTP20-TRg-3	PRE4g9	UTP20-TRg-3	0.873206994880755	0.813062862524755	0.940312262414013	0.875527373273175	0.0636564259125272	0.034446726908536
PRE4g9-UTP20-TRg-4	PRE4g9-UTP20-TRg-4	PRE4g9	UTP20-TRg-4	0.88775945060776	0.993516147769449	0.990496504218927	0.957257367532045	0.060205895927261	0.0199000557365187
PRE4g9-RPL25-TRg-4	PRE4g9-RPL25-TRg-4	PRE4g9	RPL25-TRg-4	0.629581453679736	0.680609936748146	0.579639631551088	0.62994367399299	0.0504861271594811	0.0711093958842943
PRE4g9-RPL25-TRg-2	PRE4g9-RPL25-TRg-2	PRE4g9	RPL25-TRg-2	0.665260536208656	0.676906072264665	0.625246683558463	0.655804430677261	0.0270967997970292	-0.0483275110119598
PRE4g9-MCM7-NRg-1	PRE4g9-MCM7-NRg-1	PRE4g9	MCM7-NRg-1	0.794374155227271	0.795425776854855	1.07900356212446	0.889601164735528	0.164028130451815	0.0420502954290957
PRE4g9-MRP49-TRg-5	PRE4g9-MRP49-TRg-5	PRE4g9	MRP49-TRg-5	0.693611020838351	0.817308356659926	0.822764761917097	0.777894713138458	0.0730427866417137	0.018548671700682
PRE4g9-ERO1-NRg-3	PRE4g9-ERO1-NRg-3	PRE4g9	ERO1-NRg-3	0.490480255301243	0.386049612614199	0.459211264678486	0.445247044197976	0.0535974754370806	-0.075163864611361
PRE4g9-UTP5-TRg-7	PRE4g9-UTP5-TRg-7	PRE4g9	UTP5-TRg-7	0.514637979265365	0.649442468777655	0.844888802603264	0.669656416882095	0.166050758361162	-0.0132241576310002
PRE4g9-MCM4-NRg-1	PRE4g9-MCM4-NRg-1	PRE4g9	MCM4-NRg-1	0.72515129259784	0.680994252814303	0.918747942836249	0.774964496082797	0.126462329216405	0.0536353232739549
PRE4g9-PRE3-NRg-1	PRE4g9-PRE3-NRg-1	PRE4g9	PRE3-NRg-1	0.735093673551566	0.749061844006012	0.837850930985001	0.774002149514193	0.0557339897902646	0.052724200396097
PRE4g9-FCF1-NRg-1	PRE4g9-FCF1-NRg-1	PRE4g9	FCF1-NRg-1	0.704121862339738	0.728558413821285	0.694337129146265	0.709005801769096	0.0176256554336121	0.0301875112444936
PRE4g9-CUS1-NRg-1	PRE4g9-CUS1-NRg-1	PRE4g9	CUS1-NRg-1	0.828786691392082	0.813408444319444	0.957717418292914	0.86663751800148	0.0792513961932531	0.00967111370904639
PRE4g9-PSF1-TRg-2	PRE4g9-PSF1-TRg-2	PRE4g9	PSF1-TRg-2	0.821803250559963	0.704197151296183	0.980274356659995	0.83542491950538	0.138541756265095	0.0173961845361893
PRE4g9-BCP1-TRg-2	PRE4g9-BCP1-TRg-2	PRE4g9	BCP1-TRg-2	0.770583444944234	0.77765243136815	0.859899186565854	0.802711687626079	0.0496517891772837	0.000195132175214052
PRE4g9-PAN1-TRg-1	PRE4g9-PAN1-TRg-1	PRE4g9	PAN1-TRg-1	0.64630538564721	0.603783828957201	0.475393590889377	0.575160935164596	0.088978440836154	0.00746095291416293
PRE4g9-PAN1-TRg-3	PRE4g9-PAN1-TRg-3	PRE4g9	PAN1-TRg-3	0.4448080392903	0.264550133978432	0.616009513109453	0.441789228792728	0.175749135723069	0.0584577094569661
PRE4g9-PAN1-TRg-4	PRE4g9-PAN1-TRg-4	PRE4g9	PAN1-TRg-4	0.351895987778993	0.144298309575819	0.388099815006569	0.29476470412046	0.131559040707694	0.0131227486549295
PRE4g9-VPS3-TRg-2	PRE4g9-VPS3-TRg-2	PRE4g9	VPS3-TRg-2	0.413749595984249	0.47778831921896	0.587387055243219	0.492974990148809	0.0878092708370039	-0.0612471983970216
PRE4g9-YIL060W-NRg-1	PRE4g9-YIL060W-NRg-1	PRE4g9	YIL060W-NRg-1	0.452583462732854	0.502096139800262	0.734045963692435	0.562908522075184	0.150262750673841	0.0859013883750158
PRE4g9-VPS53-NRg-1	PRE4g9-VPS53-NRg-1	PRE4g9	VPS53-NRg-1	0.443506751293636	0.110480554064043	0.682779529455249	0.412255611604309	0.287426520361931	-0.0451447141755323
PRE4g9-CYR1-TRg-4	PRE4g9-CYR1-TRg-4	PRE4g9	CYR1-TRg-4	0.623031510014452	0.800603131778999	0.799967919632335	0.741200853808595	0.102338146520111	0.0491783850350781
PRE4g9-CYR1-TRg-7	PRE4g9-CYR1-TRg-7	PRE4g9	CYR1-TRg-7	0.425986219491473	0.391965836170491	0.4500238997794	0.422658651813788	0.0291717194812238	0.00149398667892608
PRE4g9-MPS1-NRg-1	PRE4g9-MPS1-NRg-1	PRE4g9	MPS1-NRg-1	0.681403984399809	0.599373796225723	0.50803725018417	0.596271676936567	0.0867249876979646	0.0119487661753999
PRE4g9-SRP1-TRg-5	PRE4g9-SRP1-TRg-5	PRE4g9	SRP1-TRg-5	0.205010993510721	0.373805801248682	0.442755341460548	0.34052404540665	0.122316598217366	-0.00163915005180193
PRE4g9-SRP1-TRg-4	PRE4g9-SRP1-TRg-4	PRE4g9	SRP1-TRg-4	0.352387944053057	0.426512645898551	0.41557841869512	0.398159669548909	0.0400147156966636	0.0524229445568004
PRE4g9-TAF12-TRg-2	PRE4g9-TAF12-TRg-2	PRE4g9	TAF12-TRg-2	0.383583836577924	0.246398183646461	0.340799219731389	0.323593746651925	0.0701925713339675	0.0607390758817188
PRE4g9-TAF12-TRg-3	PRE4g9-TAF12-TRg-3	PRE4g9	TAF12-TRg-3	0.179841709882823	0.137046373344102	0.169412308989946	0.162100130738957	0.0223150435905083	0.0427738641706122
PRE4g9-POP4-TRg-1	PRE4g9-POP4-TRg-1	PRE4g9	POP4-TRg-1	0.903647386434613	0.828185449523184	0.894936639088292	0.875589825015363	0.0412837787961021	-0.0441847754920165
PRE4g9-SPT16-TRg-1	PRE4g9-SPT16-TRg-1	PRE4g9	SPT16-TRg-1	0.68249708295984	0.764810604425048	0.907773511175768	0.785027066186885	0.113990772749628	0.0639555499918697
PRE4g9-NUP82-TRg-4	PRE4g9-NUP82-TRg-4	PRE4g9	NUP82-TRg-4	0.810605997399565	0.794640210857017	0.922226776332714	0.842490994863098	0.0695131118560248	0.0257630977349267
PRE4g9-DML1-TRg-3	PRE4g9-DML1-TRg-3	PRE4g9	DML1-TRg-3	0.870477517610373	0.83711927042545	0.80673352647521	0.838110104837011	0.0318835445972256	-0.0531154087801784
PRE4g9-RPA43-NRg-3	PRE4g9-RPA43-NRg-3	PRE4g9	RPA43-NRg-3	0.82348611305983	0.72421533095179	0.76205016091434	0.769917201641987	0.0501007963254412	-0.0323593405894025
PRE4g9-STU2-NRg-3	PRE4g9-STU2-NRg-3	PRE4g9	STU2-NRg-3	0.713986305811561	0.73382476918119	0.675606526919051	0.707805867303934	0.0295971163820597	-0.0678083805345748
PRE4g9-POP4-NRg-4	PRE4g9-POP4-NRg-4	PRE4g9	POP4-NRg-4	0.709913780292119	0.779324375860241	0.946722215578348	0.811986790576903	0.121736123468018	0.0154486807931812
PRE4g9-MCD1-TRg-2	PRE4g9-MCD1-TRg-2	PRE4g9	MCD1-TRg-2	0.660509513513714	0.529862052882247	1.04964824422048	0.74667327020548	0.270393354026878	-0.0750630183544877
PRE4g9-RPS3-NRg-4	PRE4g9-RPS3-NRg-4	PRE4g9	RPS3-NRg-4	0.833212097859174	0.685007572254404	0.898312141407339	0.805510603840306	0.10931715045471	-0.0191462729112946
PRE4g9-PRP9-TRg-4	PRE4g9-PRP9-TRg-4	PRE4g9	PRP9-TRg-4	0.796827221456504	0.834479247508307	0.985743820581011	0.872350096515274	0.0999901058083937	-0.00448938676354038
PRE4g9-RPP1-NRg-2	PRE4g9-RPP1-NRg-2	PRE4g9	RPP1-NRg-2	0.919027465598071	0.811055611262789	0.925089849598122	0.885057642152994	0.0641592827020936	-0.0404800163997616
PRE4g9-MTR2-NRg-11	PRE4g9-MTR2-NRg-11	PRE4g9	MTR2-NRg-11	0.792214383137108	0.678565481527257	0.653445061245097	0.708074975303154	0.0739414555021361	-0.024436062935447
PRE4g9-GCD11-TRg-1	PRE4g9-GCD11-TRg-1	PRE4g9	GCD11-TRg-1	0.800580993712165	0.845182138263316	0.886541640055288	0.844101590676923	0.0429905090368407	-0.0079993315169653
PRE4g9-RPF1-TRg-3	PRE4g9-RPF1-TRg-3	PRE4g9	RPF1-TRg-3	0.64629708945253	0.56815194595457	0.957284209781306	0.723911081729469	0.205849285973024	-0.092872206005176
PRE4g9-SUB2-NRg-4	PRE4g9-SUB2-NRg-4	PRE4g9	SUB2-NRg-4	0.705491837469251	0.501496215831313	0.693676182500055	0.633554745266873	0.114518530479132	-0.120939668858025
PRE4g9-GPI15-TRg-3	PRE4g9-GPI15-TRg-3	PRE4g9	GPI15-TRg-3	0.703788955582458	0.759349532710175	0.826400721729886	0.763179736674173	0.0613955547759958	0.0135397004034679
PRE4g9-ERG9-TRg-6	PRE4g9-ERG9-TRg-6	PRE4g9	ERG9-TRg-6	0.793367537899079	0.777560295142206	0.790376962937864	0.787101598659717	0.00839721616130034	-0.0664705404965297
PRE4g9-RPT2-NRg-1	PRE4g9-RPT2-NRg-1	PRE4g9	RPT2-NRg-1	0.879515427975412	0.708054556361708	0.862267973366495	0.816612652567872	0.0944087594535151	-0.0314849050141545
PRE4g9-YOS1-NRg-3	PRE4g9-YOS1-NRg-3	PRE4g9	YOS1-NRg-3	0.805622249404131	0.812922172205155	0.901478073288598	0.840007498299295	0.0533600591300452	0.048538807683584
PRE4g9-SCM3-TRg-4	PRE4g9-SCM3-TRg-4	PRE4g9	SCM3-TRg-4	0.459572360775402	0.532447106923235	0.602234458397339	0.531417975365326	0.0713366165324331	0.0553824293671417
PRE4g9-SCM3-TRg-6	PRE4g9-SCM3-TRg-6	PRE4g9	SCM3-TRg-6	0.478589058340171	0.520732867028014	0.968566579529684	0.655962834965957	0.271541619257763	-0.0206434803958921
PRE4g9-RLP7-NRg-1	PRE4g9-RLP7-NRg-1	PRE4g9	RLP7-NRg-1	0.917201360373777	0.825744133184849	0.780976815534769	0.841307436364465	0.069433017783647	-0.0155682797400488
PRE4g9-TFB2-NRg-4	PRE4g9-TFB2-NRg-4	PRE4g9	TFB2-NRg-4	0.711266314399582	0.734087055885266	0.888962626293903	0.778105332192917	0.0966809252233006	-0.0234285763877166
PRE4g9-IMP4-TRg-1	PRE4g9-IMP4-TRg-1	PRE4g9	IMP4-TRg-1	0.83517419606286	0.856880854608811	1.046857649789	0.912970900153558	0.1164561765312	0.0341919657801261
PRE4g9-IMP4-TRg-3	PRE4g9-IMP4-TRg-3	PRE4g9	IMP4-TRg-3	0.91426599002607	0.831996895045334	1.10983170127302	0.952031528781476	0.142715527627547	0.0462232017960117
PRE4g9-PRE4-TRg-3	PRE4g9-PRE4-TRg-3	PRE4g9	PRE4-TRg-3	0.836910203380454	0.797676997102756	0.992368722699917	0.875651974394376	0.102965579782621	0.0413187523497235
PRE4g9-SUB2-TRg-3	PRE4g9-SUB2-TRg-3	PRE4g9	SUB2-TRg-3	0.738287907200124	0.680747702299041	0.843941888629747	0.754325832709637	0.0827707490845756	-0.0763165988452449
PRE4g9-RPP0-NRg-4	PRE4g9-RPP0-NRg-4	PRE4g9	RPP0-NRg-4	0.514935395067064	0.355876003674221	0.671454764220613	0.5140887209873	0.157791083936157	-0.0147253054706035
PRE4g9-RPP0-NRg-3	PRE4g9-RPP0-NRg-3	PRE4g9	RPP0-NRg-3	0.694768036470604	0.649971013583958	0.800703188602796	0.715147412885786	0.0774050152366184	-0.0734205704419555
PRE4g9-TOM40-TRg-4	PRE4g9-TOM40-TRg-4	PRE4g9	TOM40-TRg-4	0.68699462360489	0.542999809186771	0.796416920308623	0.675470451033428	0.12710099514728	-0.0380569308687043
PRE4g9-FUR1-NRg-12	PRE4g9-FUR1-NRg-12	PRE4g9	FUR1-NRg-12	0.858866560887375	0.879315842258264	0.953644199627699	0.897275534257779	0.0498759772218646	-0.0353785178732082
PRE4g9-TOM40-TRg-2	PRE4g9-TOM40-TRg-2	PRE4g9	TOM40-TRg-2	0.815177601148497	1.0227129568001	0.86959707934735	0.902495879098649	0.107607988691204	0.136157432568004
PRE4g9-VMA11-NRg-4	PRE4g9-VMA11-NRg-4	PRE4g9	VMA11-NRg-4	0.779615861305993	0.799530575495885	1.01231066478938	0.863819033863753	0.128982449587264	0.0630104440867086
PRE4g9-PGS1-NRg-4	PRE4g9-PGS1-NRg-4	PRE4g9	PGS1-NRg-4	0.905111127291008	0.807194735429011	1.11650959818905	0.942938486969689	0.158088908327753	0.000747883487068113
PRE4g9-URB1-TRg-4	PRE4g9-URB1-TRg-4	PRE4g9	URB1-TRg-4	0.889269847690393	0.784080640786402	0.759144792657633	0.810831760378143	0.0690640954938125	0.0457314116159492
PRE4g9-ARP4-TRg-3	PRE4g9-ARP4-TRg-3	PRE4g9	ARP4-TRg-3	0.698779785459612	0.649128276495267	0.801910333351651	0.716606131768843	0.0779353783038823	0.0134877900309377
PRE4g9-RPT3-TRg-3	PRE4g9-RPT3-TRg-3	PRE4g9	RPT3-TRg-3	0.719293412141905	0.749122143123482	1.02421793712521	0.830877830796867	0.168100374283596	-0.0668264864703303
PRE4g9-SUI3-TRg-3	PRE4g9-SUI3-TRg-3	PRE4g9	SUI3-TRg-3	0.853222475965642	0.817813575464388	0.933175086860277	0.868070379430102	0.0590966560462888	0.0366396976539659
PRE4g9-RFC5-NRg-2	PRE4g9-RFC5-NRg-2	PRE4g9	RFC5-NRg-2	NA	NA	NA	NA	NA	NA
PRE4g9-RRP14-TRg-2	PRE4g9-RRP14-TRg-2	PRE4g9	RRP14-TRg-2	0.58184843357706	0.507531629833331	0.706975240655458	0.598785101355283	0.100794724618972	0.013503700671304
PRE4g9-SCC2-TRg-1	PRE4g9-SCC2-TRg-1	PRE4g9	SCC2-TRg-1	0.508377839074457	0.194277986009938	0.481909302528154	0.394855042537516	0.174208244812569	0.0610904939522017
PRE4g9-SSC1-TRg-3	PRE4g9-SSC1-TRg-3	PRE4g9	SSC1-TRg-3	0.792359485884561	0.642273016951185	0.77842664976755	0.737686384201099	0.0829235429057457	-0.0127668422679156
PRE4g9-RRP9-TRg-3	PRE4g9-RRP9-TRg-3	PRE4g9	RRP9-TRg-3	0.935674758004066	0.921651209243682	0.880456172484314	0.912594046577354	0.0287018674196257	0.0424745711148016
PRE4g9-MOT1-NRg-9	PRE4g9-MOT1-NRg-9	PRE4g9	MOT1-NRg-9	0.212652301686462	0.495018940579355	0.513816729793896	0.407162657353238	0.168712916120996	0.014489734268724
PRE4g9-RPL42A-NRg-2	PRE4g9-RPL42A-NRg-2	PRE4g9	RPL42A-NRg-2	0.715241750422134	0.718535001428813	0.823786465195683	0.752521072348877	0.0617396026773376	-0.0271036075847891
PRE4g9-SEC16-TRg-7	PRE4g9-SEC16-TRg-7	PRE4g9	SEC16-TRg-7	0.341204794845668	0.317503251431831	0.349223330073767	0.335977125450422	0.0164935515502924	-0.109514017966345
PRE4g9-IMP4-NRg-2	PRE4g9-IMP4-NRg-2	PRE4g9	IMP4-NRg-2	0.785330224710278	0.917778948777143	0.917570794959934	0.873559989482452	0.0764092885441145	0.0706741955718597
PRE4g9-YEF3-NRg-4	PRE4g9-YEF3-NRg-4	PRE4g9	YEF3-NRg-4	0.684060825195942	0.507160621431188	0.974066448483087	0.721762631703406	0.235725120626121	0.0248539868925788
PRE4g9-PUP1-TRg-1	PRE4g9-PUP1-TRg-1	PRE4g9	PUP1-TRg-1	0.831472730547304	0.954902290305423	0.882812090607895	0.889729037153541	0.0620048156811814	0.00189694722037692
PRE4g9-UTP22-TRg-6	PRE4g9-UTP22-TRg-6	PRE4g9	UTP22-TRg-6	0.944133638698443	1.05390070608512	0.859667388156722	0.952567244313428	0.0973909119277572	-0.000619550292433213
PRE4g9-DBP2-NRg-4	PRE4g9-DBP2-NRg-4	PRE4g9	DBP2-NRg-4	0.740287338172213	0.764818212408972	0.896593470432484	0.800566340337889	0.0840615740594835	-0.00225355355552215
PRE4g9-PRE2-TRg-7	PRE4g9-PRE2-TRg-7	PRE4g9	PRE2-TRg-7	0.748102036785179	0.666861982043412	0.773590951889212	0.729518323572601	0.0557385328893929	-0.038837683767898
PRE4g9-ATP16-TRg-6	PRE4g9-ATP16-TRg-6	PRE4g9	ATP16-TRg-6	0.866179753933064	0.94544044082694	0.910002251411713	0.907207482057239	0.0397041833253221	0.00838998834158255
PRE4g9-UTP13-TRg-4	PRE4g9-UTP13-TRg-4	PRE4g9	UTP13-TRg-4	0.731586462430959	0.724410667707007	0.884503519496458	0.780166883211475	0.0904293827299997	0.0309414095668312
PRE4g9-DOP1-NRg-4	PRE4g9-DOP1-NRg-4	PRE4g9	DOP1-NRg-4	0.661569229632267	0.630509041888841	0.78589665114502	0.692658307555376	0.0822266705647843	0.0347958202901806
PRE4g9-TIM44-TRg-3	PRE4g9-TIM44-TRg-3	PRE4g9	TIM44-TRg-3	0.942227031573061	0.935641075593967	0.842258727842365	0.906708945003131	0.0559125797391972	0.0624121137886373
PRE4g9-ATP16-TRg-2	PRE4g9-ATP16-TRg-2	PRE4g9	ATP16-TRg-2	0.922561665980266	0.842063356254245	0.858118229966157	0.874247750733556	0.042604172886304	0.0480149054530993
PRE4g9-ENP1-NRg-3	PRE4g9-ENP1-NRg-3	PRE4g9	ENP1-NRg-3	0.766879603301454	0.859585333975864	0.826219837053224	0.817561591443514	0.0469554260735394	-0.0282779729291364
PRE4g9-NAF1-TRg-3	PRE4g9-NAF1-TRg-3	PRE4g9	NAF1-TRg-3	0.807925813851489	0.848279772227754	0.967994610311361	0.874733398796868	0.0832487277321499	-0.0271999432678245
PRE4g9-COG4-TRg-2	PRE4g9-COG4-TRg-2	PRE4g9	COG4-TRg-2	0.502797614484498	0.418965175815792	0.586049953891201	0.50260424806383	0.0835425568740663	-0.0243469555956732
PRE4g9-SOG2-TRg-7	PRE4g9-SOG2-TRg-7	PRE4g9	SOG2-TRg-7	0.729607550316631	0.624642852289026	0.906730644640228	0.753660349081962	0.142573782634563	0.00562858227582919
PRE4g9-YDR341C-TRg-3	PRE4g9-YDR341C-TRg-3	PRE4g9	YDR341C-TRg-3	0.739777734108027	1.04291608411226	0.902291011883285	0.894994943367858	0.151700821595201	0.0335814691018892
PRE4g9-YMR290W-A-TRg-10	PRE4g9-YMR290W-A-TRg-10	PRE4g9	YMR290W-A-TRg-10	0.888562082303751	0.893538471243012	1.11168781483805	0.964596122794938	0.127409440438291	0.0035511994381805
PRE4g9-NUP192-NRg-9	PRE4g9-NUP192-NRg-9	PRE4g9	NUP192-NRg-9	0.798026833195688	0.765758110105659	0.938064923836819	0.833949955712722	0.0915983764216189	-0.0472415255595409
PRE4g9-RPS31-NRg-8	PRE4g9-RPS31-NRg-8	PRE4g9	RPS31-NRg-8	0.761291859542192	0.810400118763567	0.775073732170763	0.782255236825507	0.0253295437733886	-0.0252873542089922
PRE4g9-SPC97-NRg-6	PRE4g9-SPC97-NRg-6	PRE4g9	SPC97-NRg-6	0.565908940537747	0.510336439718009	0.522175301589077	0.532806893948278	0.029271979415631	0.131082825496381
PRE4g9-EBP2-NRg-1	PRE4g9-EBP2-NRg-1	PRE4g9	EBP2-NRg-1	0.648972964119855	0.67988755099361	0.706613916846482	0.678491477319982	0.0288458250720092	-0.0777809269855352
PRE4g9-CDC48-TRg-5	PRE4g9-CDC48-TRg-5	PRE4g9	CDC48-TRg-5	0.307658907821824	0.4637815253121	0.601187160888988	0.45754253134097	0.146863551031201	0.00906404540288835
PRE4g9-RPT1-TRg-4	PRE4g9-RPT1-TRg-4	PRE4g9	RPT1-TRg-4	0.769503260424908	0.707397877968623	0.833425757394423	0.770108965262651	0.0630161229916903	-0.061204351810119
PRE4g9-ULP1-NRg-2	PRE4g9-ULP1-NRg-2	PRE4g9	ULP1-NRg-2	0.680545386466839	0.739967719738401	0.838048180076255	0.752853762093832	0.079538167343622	-0.049711410265562
PRE4g9-RPN3-TRg-6	PRE4g9-RPN3-TRg-6	PRE4g9	RPN3-TRg-6	0.776118524390554	0.834152107481107	0.864405893396405	0.824892175089356	0.0448661859580094	0.0988513667381534
PRE4g9-RPT1-TRg-5	PRE4g9-RPT1-TRg-5	PRE4g9	RPT1-TRg-5	0.790092202663821	0.991696274550609	1.01567797945266	0.932488818889028	0.123900677063501	0.0435204710243338
PRE4g9-KRE5-TRg-2	PRE4g9-KRE5-TRg-2	PRE4g9	KRE5-TRg-2	0.863782529298333	0.67927811179976	1.02711898975914	0.856726543619077	0.174027754382216	-0.0244791958118695
PRE4g9-TBF1-NRg-8	PRE4g9-TBF1-NRg-8	PRE4g9	TBF1-NRg-8	0.576042841533701	0.753632353658157	0.6090889570808	0.646254717424219	0.0944482874941568	-0.0327557271017138
PRE4g9-UTP22-NRg-4	PRE4g9-UTP22-NRg-4	PRE4g9	UTP22-NRg-4	1.05966033548945	1.03271637062227	0.974289855864365	1.02222218732536	0.0436420165683942	0.0805744318672096
PRE4g9-SSC1-NRg-4	PRE4g9-SSC1-NRg-4	PRE4g9	SSC1-NRg-4	1.01593463215965	0.865631404214227	0.915679956042233	0.93241533080537	0.076536394343152	0.0100378410067458
PRE4g9-REB1-TRg-4	PRE4g9-REB1-TRg-4	PRE4g9	REB1-TRg-4	0.472013117552565	0.437938829778307	0.543094034758497	0.484348660696457	0.0536519198360834	-0.0282080189351533
PRE4g9-CDC48-NRg-9	PRE4g9-CDC48-NRg-9	PRE4g9	CDC48-NRg-9	0.25276136159324	0.321297306205813	0.37754504367378	0.317201237157611	0.0624926008790646	0.002483644850649
PRE4g9-FAS2-TRg-8	PRE4g9-FAS2-TRg-8	PRE4g9	FAS2-TRg-8	0.885930122353063	1.0143652034495	0.816083388237549	0.905459571346703	0.100573202665684	0.0211970325489852
PRE4g9-TAO3-TRg-8	PRE4g9-TAO3-TRg-8	PRE4g9	TAO3-TRg-8	0.688824880499377	0.600028271281249	0.792912764200159	0.693921971993595	0.0965432139428843	0.0209964446352751
PRE4g9-CKS1-TRg-5	PRE4g9-CKS1-TRg-5	PRE4g9	CKS1-TRg-5	0.537197434740239	0.546979606038931	0.76514650956183	0.616441183447	0.128875436876147	0.0324361068219412
PRE4g9-YLR379W-TRg-7	PRE4g9-YLR379W-TRg-7	PRE4g9	YLR379W-TRg-7	0.780583959467012	0.820081374458833	0.727992842956389	0.776219392294078	0.0461991503550058	-0.0634327860942676
PRE4g9-TEN1-NRg-2	PRE4g9-TEN1-NRg-2	PRE4g9	TEN1-NRg-2	0.714601683602773	0.767363068779462	0.773483106425344	0.75181595293586	0.0323734474020514	0.0164464479312721
PRE4g9-RPL42A-TRg-2	PRE4g9-RPL42A-TRg-2	PRE4g9	RPL42A-TRg-2	0.870874046452753	0.733260385375164	0.759374747655916	0.787836393161278	0.0730885003092078	-0.00736913301547759
PRE4g9-SEC27-TRg-4	PRE4g9-SEC27-TRg-4	PRE4g9	SEC27-TRg-4	0.457815117872583	0.219668081452393	0.0763139139340733	0.251265704419683	0.192703397698433	0.1140227398178
PRE4g9-TBF1-NRg-4	PRE4g9-TBF1-NRg-4	PRE4g9	TBF1-NRg-4	0.671893080773445	0.796074199397951	0.828728941593582	0.765565407254993	0.0827493903803225	0.0776823524092496
PRE4g9-RPT1-NRg-6	PRE4g9-RPT1-NRg-6	PRE4g9	RPT1-NRg-6	0.272549003332041	0.229144649993986	0.372794710730029	0.291496121352019	0.0736755043980996	-0.110178400970243
PRE4g9-COG1-TRg-3	PRE4g9-COG1-TRg-3	PRE4g9	COG1-TRg-3	NA	0.103329088952694	-0.0300247185690257	NA	NA	NA
PRE4g9-SUI1-TRg-6	PRE4g9-SUI1-TRg-6	PRE4g9	SUI1-TRg-6	1.06412327738956	0.901147594473892	0.983941481110939	0.983070784324795	0.0814913301531323	-0.00645082880706971
PRE4g9-TIM23-TRg-6	PRE4g9-TIM23-TRg-6	PRE4g9	TIM23-TRg-6	0.760628397915438	0.772418072471537	0.97873005997855	0.837258843455175	0.122659398070378	-0.0385961011760909
PRE4g9-CDC48-NRg-6	PRE4g9-CDC48-NRg-6	PRE4g9	CDC48-NRg-6	0.517109326758966	0.479827425421796	0.450549925131466	0.482495559104076	0.0333598214812761	-0.0338567381895272
PRE4g9-EPL1-TRg-5	PRE4g9-EPL1-TRg-5	PRE4g9	EPL1-TRg-5	0.922402748985905	0.691853585361494	0.992110651364941	0.868788995237447	0.157144526995056	0.189041987202535
PRE4g9-RPT5-TRg-8	PRE4g9-RPT5-TRg-8	PRE4g9	RPT5-TRg-8	0.607714281756113	0.588363247452176	0.718555265026245	0.638210931411511	0.0702497301785194	-0.0314003247363303
PRE4g9-ATP16-NRg-4	PRE4g9-ATP16-NRg-4	PRE4g9	ATP16-NRg-4	0.878996594391126	0.852328263111074	0.921424338871647	0.884249732124615	0.0348462840689358	-0.0099148281666589
PRE4g9-RPN6-TRg-3	PRE4g9-RPN6-TRg-3	PRE4g9	RPN6-TRg-3	0.645314233423595	0.670282693166054	0.722683654205511	0.679426860265053	0.0394869429303298	0.0513136610726975
PRE4g9-ERG9-NRg-6	PRE4g9-ERG9-NRg-6	PRE4g9	ERG9-NRg-6	0.626804695806396	0.637400766363021	0.657889293027611	0.640698251732343	0.0158024714339866	0.0541233510999344
PRE4g9-SMX3-TRg-1	PRE4g9-SMX3-TRg-1	PRE4g9	SMX3-TRg-1	0.4500638602486	0.606510930447954	0.631417869180051	0.562664219958869	0.0983067630146188	-0.0755256409221795
PRE4g9-NCB2-NRg-3	PRE4g9-NCB2-NRg-3	PRE4g9	NCB2-NRg-3	0.798413767497625	0.665401458105396	0.914938053964885	0.792917759855969	0.124859051507223	0.0742759536950561
PRE4g9-SEC16-NRg-12	PRE4g9-SEC16-NRg-12	PRE4g9	SEC16-NRg-12	0.191153487119856	-0.0223128822432375	0.183808711825282	0.117549772233967	0.12118027075019	-0.186318902776275
PRE4g9-RPN6-TRg-2	PRE4g9-RPN6-TRg-2	PRE4g9	RPN6-TRg-2	0.750641858602301	0.772506472895904	0.832520315425232	0.785222882307812	0.0423945836655414	-0.0212616406439224
PRE4g9-REB1-NRg-4	PRE4g9-REB1-NRg-4	PRE4g9	REB1-NRg-4	0.760798220345751	0.58142211804931	0.767211574840985	0.703143971078682	0.105462978848734	0.00759304633036406
PRE4g9-ATP16-TRg-9	PRE4g9-ATP16-TRg-9	PRE4g9	ATP16-TRg-9	0.770690161753584	0.708593316324669	1.08147501022099	0.853586162766413	0.199784883433873	-0.0434812933164559
PRE4g9-ERG9-NRg-7	PRE4g9-ERG9-NRg-7	PRE4g9	ERG9-NRg-7	0.611463818230378	0.790066627939518	0.84125356883841	0.747594671669435	0.120638852254078	0.0161310509034455
PRE4g3-RPL15A-NRg-4	PRE4g3-RPL15A-NRg-4	PRE4g3	RPL15A-NRg-4	0.607130376038689	0.549396308570829	0.534067280568626	0.563531321726048	0.0385279499531256	-0.0177026088597517
PRE4g3-RPL15A-NRg-5	PRE4g3-RPL15A-NRg-5	PRE4g3	RPL15A-NRg-5	0.685999078971198	0.731613457889013	0.673027703159729	0.696880080006647	0.0307712496000737	-0.0587903638633633
PRE4g3-KRE33-TRg-1	PRE4g3-KRE33-TRg-1	PRE4g3	KRE33-TRg-1	0.989603026614076	0.946553299412968	0.858131967930284	0.931429431319109	0.0670276685962568	-0.0306709119742319
PRE4g3-PMI40-NRg-1	PRE4g3-PMI40-NRg-1	PRE4g3	PMI40-NRg-1	0.932944873043431	0.887781079617812	0.968774429344527	0.92983346066859	0.0405862210634744	0.0165307921649931
PRE4g3-NOP19-NRg-3	PRE4g3-NOP19-NRg-3	PRE4g3	NOP19-NRg-3	0.887204261531064	0.857963142799218	0.830122691617755	0.858430031982679	0.0285436489446294	-0.0410604024926781
PRE4g3-SRP14-NRg-4	PRE4g3-SRP14-NRg-4	PRE4g3	SRP14-NRg-4	0.953201600472197	0.902962964277401	0.855240824739612	0.903801796496404	0.0489857747223737	-0.015244526837947
PRE4g3-SEC27-TRg-2	PRE4g3-SEC27-TRg-2	PRE4g3	SEC27-TRg-2	0.576693119710249	0.588382458753603	0.640706193714098	0.60192725739265	0.0340883350793907	0.0319632501848927
PRE4g3-GPI14-TRg-3	PRE4g3-GPI14-TRg-3	PRE4g3	GPI14-TRg-3	0.911248162375454	0.908336182092754	0.905721079507556	0.908435141325255	0.00276486997061819	0.066105188352223
PRE4g3-PAH1-TRg-7	PRE4g3-PAH1-TRg-7	PRE4g3	PAH1-TRg-7	0.535821982381084	0.484606186029569	0.391878252098385	0.470768806836346	0.0729626902541798	0.125571965522031
PRE4g3-PAH1-TRg-6	PRE4g3-PAH1-TRg-6	PRE4g3	PAH1-TRg-6	0.643089895510241	0.605379618799537	0.461590896695734	0.570020137001837	0.0957767788005968	0.0732962881588045
PRE4g3-PAH1-TRg-5	PRE4g3-PAH1-TRg-5	PRE4g3	PAH1-TRg-5	0.686576428903061	0.629978655352052	0.527146406339693	0.614567163531602	0.0808246161991373	0.0753569423597633
PRE4g3-PAH1-TRg-3	PRE4g3-PAH1-TRg-3	PRE4g3	PAH1-TRg-3	0.766398049544269	0.682000010936699	0.673450737104025	0.707282932528331	0.0513733424610716	0.0417458544037177
PRE4g3-COG3-TRg-1	PRE4g3-COG3-TRg-1	PRE4g3	COG3-TRg-1	0.803488636713453	0.727867345247818	0.730721427350192	0.754025803103821	0.0428598340837008	-0.00328445386452847
PRE4g3-HTS1-NRg-5	PRE4g3-HTS1-NRg-5	PRE4g3	HTS1-NRg-5	1.05694800061667	1.02146029193819	0.909560604389456	0.995989632314772	0.0769241640701964	0.0706574164281898
PRE4g3-MSN5-TRg-7	PRE4g3-MSN5-TRg-7	PRE4g3	MSN5-TRg-7	NA	0.488418624884198	NA	NA	NA	NA
PRE4g3-ERG26-TRg-1	PRE4g3-ERG26-TRg-1	PRE4g3	ERG26-TRg-1	0.813224907333785	0.707675645060819	0.783008644837276	0.767969732410626	0.0543579649805269	-0.00515969758480939
PRE4g3-SMD2-TRg-5	PRE4g3-SMD2-TRg-5	PRE4g3	SMD2-TRg-5	0.995307610619905	1.0659752659831	0.991016230511893	1.01743303570497	0.0420935277220801	0.0284949323029745
PRE4g3-SMD2-TRg-4	PRE4g3-SMD2-TRg-4	PRE4g3	SMD2-TRg-4	1.05586071522796	0.979233303727036	0.89315699117046	0.976083670041819	0.0813975773583483	0.00914872732857841
PRE4g3-SMD2-TRg-1	PRE4g3-SMD2-TRg-1	PRE4g3	SMD2-TRg-1	0.993553936906118	0.931740148227805	1.03720911552295	0.987501066885624	0.0529943741560343	0.0301155767187693
PRE4g3-PRE7-TRg-4	PRE4g3-PRE7-TRg-4	PRE4g3	PRE7-TRg-4	0.725115387452377	0.701571988031285	0.650550079449598	0.692412484977753	0.0381171701668427	-0.0871225000362107
PRE4g3-PRE7-TRg-7	PRE4g3-PRE7-TRg-7	PRE4g3	PRE7-TRg-7	0.996178051500556	0.962887408791444	0.911228869921679	0.956764776737893	0.0428042735036777	-0.0495522107127166
PRE4g3-SEC6-TRg-3	PRE4g3-SEC6-TRg-3	PRE4g3	SEC6-TRg-3	0.764610188124716	0.855855851578616	0.764708641002846	0.795058226902059	0.0526523104713923	-0.0389566059032184
PRE4g3-ESF2-NRg-1	PRE4g3-ESF2-NRg-1	PRE4g3	ESF2-NRg-1	0.991658071179381	1.05274009045254	0.859490693956344	0.967962951862754	0.0987796857714561	0.00752738848290679
PRE4g3-ESF2-NRg-3	PRE4g3-ESF2-NRg-3	PRE4g3	ESF2-NRg-3	0.969183763559038	0.938035746425254	0.958169289813148	0.95512959993248	0.0157949209801629	0.0226220089624105
PRE4g3-AFG2-TRg-2	PRE4g3-AFG2-TRg-2	PRE4g3	AFG2-TRg-2	1.07854031626113	0.977674070617255	0.946308532043884	1.00084097297409	0.0690929823710589	0.0484399596704077
PRE4g3-RRP36-TRg-3	PRE4g3-RRP36-TRg-3	PRE4g3	RRP36-TRg-3	0.794022759962335	0.866356724072667	0.845474673236822	0.835284719090608	0.0372280400384594	0.00410782310500835
PRE4g3-RRP36-TRg-5	PRE4g3-RRP36-TRg-5	PRE4g3	RRP36-TRg-5	0.997327803103686	0.986681875986605	0.84689095194349	0.943633543677927	0.0839504659466969	-0.0185414402504376
PRE4g3-GCR1-NRg-2	PRE4g3-GCR1-NRg-2	PRE4g3	GCR1-NRg-2	0.898365824143225	0.893462704788541	0.828483203603827	0.873437244178531	0.0390084537997298	0.0215536959417564
PRE4g3-PRE4-NRg-4	PRE4g3-PRE4-NRg-4	PRE4g3	PRE4-NRg-4	0.68368512886931	0.697053720747219	0.554004849858444	0.644914566491658	0.0790133675142879	-0.00678277750286249
PRE4g3-PRE4-NRg-9	PRE4g3-PRE4-NRg-9	PRE4g3	PRE4-NRg-9	0.744848559114505	0.791189432998482	0.71975376647682	0.751930586196602	0.0362405842053101	0.0482194072270183
PRE4g3-DSN1-NRg-2	PRE4g3-DSN1-NRg-2	PRE4g3	DSN1-NRg-2	0.969979057459694	0.946214818398249	0.910535532112087	0.94224313599001	0.0299201248710938	0.0086910745993477
PRE4g3-GPI11-TRg-3	PRE4g3-GPI11-TRg-3	PRE4g3	GPI11-TRg-3	0.68286917302096	0.721609799543809	0.599073687027696	0.667850886530822	0.0626333490599477	-0.0176509967038079
PRE4g3-POP3-TRg-1	PRE4g3-POP3-TRg-1	PRE4g3	POP3-TRg-1	0.952061743712046	1.00392125686786	0.979599849690535	0.978527616756815	0.0259463781439275	-0.00357834377686217
PRE4g3-MNE1-TRg-5	PRE4g3-MNE1-TRg-5	PRE4g3	MNE1-TRg-5	0.479664697593813	0.507241574730032	0.549022188697104	0.51197615367365	0.0349203031396601	-0.0665531372852107
PRE4g3-RRP12-NRg-1	PRE4g3-RRP12-NRg-1	PRE4g3	RRP12-NRg-1	0.916584154683928	0.900558599685233	0.845361292043065	0.887501348804075	0.037363657357383	0.0398956296522397
PRE4g3-RSC6-TRg-2	PRE4g3-RSC6-TRg-2	PRE4g3	RSC6-TRg-2	0.820773141819769	0.812642053771179	0.853681759423067	0.829032318338005	0.0217307353204611	0.0367502470691007
PRE4g3-CDC25-TRg-1	PRE4g3-CDC25-TRg-1	PRE4g3	CDC25-TRg-1	0.793558271818472	0.62400244968483	0.59867462345712	0.672078448320141	0.105964075673053	-0.00968310838360742
PRE4g3-CDC25-TRg-9	PRE4g3-CDC25-TRg-9	PRE4g3	CDC25-TRg-9	0.378322093762559	0.391553196772861	0.183137452669798	0.31767091440174	0.116697064084329	-0.117443023021696
PRE4g3-YPP1-NRg-3	PRE4g3-YPP1-NRg-3	PRE4g3	YPP1-NRg-3	0.79786054392376	0.748033947856926	0.759827538086473	0.76857400995572	0.026039354763924	0.0335760351514338
PRE4g3-NFS1-NRg-9	PRE4g3-NFS1-NRg-9	PRE4g3	NFS1-NRg-9	0.66663862417331	0.590897965860373	0.71951554951315	0.659017379848944	0.0646466026172956	-0.0203432767531655
PRE4g3-NFS1-NRg-8	PRE4g3-NFS1-NRg-8	PRE4g3	NFS1-NRg-8	0.609625213995354	0.693095564982821	0.625442686037084	0.642721155005086	0.0443365987746171	-0.0288307249011711
PRE4g3-UBA2-TRg-1	PRE4g3-UBA2-TRg-1	PRE4g3	UBA2-TRg-1	0.793631126170924	0.774816792614958	0.79072988829234	0.786392602359407	0.0101293545567719	-0.00075185854225801
PRE4g3-ARP2-NRg-3	PRE4g3-ARP2-NRg-3	PRE4g3	ARP2-NRg-3	0.348829827596255	0.37145078530456	0.393269466108149	0.371183359669654	0.0222210261941163	0.055879323994609
PRE4g3-MAK16-TRg-1	PRE4g3-MAK16-TRg-1	PRE4g3	MAK16-TRg-1	0.760499402220837	0.749403629510156	0.739173787905978	0.749692273212324	0.0106657368646821	0.0185117001907781
PRE4g3-CEP3-NRg-1	PRE4g3-CEP3-NRg-1	PRE4g3	CEP3-NRg-1	0.883985667564653	0.86168678711095	0.804417317704986	0.850029924126863	0.0410450047608709	-0.0213796390423828
PRE4g3-GUK1-TRg-5	PRE4g3-GUK1-TRg-5	PRE4g3	GUK1-TRg-5	1.01099182868367	1.03372140887004	0.876377117355038	0.973696784969582	0.0850440869920779	0.104457779956608
PRE4g3-GUK1-TRg-2	PRE4g3-GUK1-TRg-2	PRE4g3	GUK1-TRg-2	0.945287331920385	0.960116569764767	0.865522460161548	0.923642120615567	0.0508762987276896	-0.0022092934500666
PRE4g3-GPI12-NRg-6	PRE4g3-GPI12-NRg-6	PRE4g3	GPI12-NRg-6	0.904006156696846	0.786982212984843	0.850019183277399	0.847002517653029	0.0585702659554699	-4.00832463441914e-05
PRE4g3-RPS5-NRg-5	PRE4g3-RPS5-NRg-5	PRE4g3	RPS5-NRg-5	0.826208361658822	0.800982971131545	0.690098391771014	0.772429908187127	0.0724081420031332	-0.0162787810234046
PRE4g3-RPS5-NRg-2	PRE4g3-RPS5-NRg-2	PRE4g3	RPS5-NRg-2	0.89166346468486	0.767701025386818	1.01613383793449	0.891832776002056	0.12421649281528	-0.00876660082891101
PRE4g3-RPC19-NRg-1	PRE4g3-RPC19-NRg-1	PRE4g3	RPC19-NRg-1	0.896940242097782	0.964125160624192	0.936570495857693	0.932545299526556	0.0337728437280344	0.0640758939932928
PRE4g3-TIM54-TRg-1	PRE4g3-TIM54-TRg-1	PRE4g3	TIM54-TRg-1	0.975379559217609	0.991406967379815	0.951512138011688	0.972766221536371	0.0200753954619861	0.0440094117670549
PRE4g3-TEN1-TRg-2	PRE4g3-TEN1-TRg-2	PRE4g3	TEN1-TRg-2	0.936522037910378	0.847643583944427	0.940991325167774	0.908385649007526	0.0526516142510808	0.0454694800824132
PRE4g3-SAH1-NRg-4	PRE4g3-SAH1-NRg-4	PRE4g3	SAH1-NRg-4	0.862069423492717	0.843646934012922	0.830222030589381	0.845312796031673	0.0159889158758187	-0.00740614887078628
PRE4g3-SAH1-NRg-5	PRE4g3-SAH1-NRg-5	PRE4g3	SAH1-NRg-5	0.739710239262557	0.695934220707809	0.865292808776354	0.76697908958224	0.0879106107728798	0.0112793590784079
PRE4g3-SAH1-NRg-3	PRE4g3-SAH1-NRg-3	PRE4g3	SAH1-NRg-3	0.9282294442634	0.954127958974388	0.89263035745297	0.924995920230253	0.0308760506942919	0.00483212803800637
PRE4g3-ATP15-NRg-5	PRE4g3-ATP15-NRg-5	PRE4g3	ATP15-NRg-5	0.208334678711837	0.247558750189091	0.182023754568348	0.212639061156425	0.0329788522226696	-0.0943292619155192
PRE4g3-SCD5-TRg-5	PRE4g3-SCD5-TRg-5	PRE4g3	SCD5-TRg-5	0.717169546950183	0.722535445148385	0.721905827755028	0.720536939951198	0.00293319045289791	0.0938121209431118
PRE4g3-ARB1-NRg-2	PRE4g3-ARB1-NRg-2	PRE4g3	ARB1-NRg-2	0.914357138539364	0.954379695109305	0.926832552187807	0.931856461945492	0.0204787941671026	0.0101779782722716
PRE4g3-ARB1-NRg-4	PRE4g3-ARB1-NRg-4	PRE4g3	ARB1-NRg-4	0.941162449082129	0.90895178625712	0.95885078380593	0.936321673048393	0.0252992553951818	0.0569509128167764
PRE4g3-PUP2-TRg-1	PRE4g3-PUP2-TRg-1	PRE4g3	PUP2-TRg-1	0.929176345916237	0.90101226823932	0.885732672482591	0.905307095546049	0.0220379751009093	-0.027644140327054
PRE4g3-CCT8-TRg-2	PRE4g3-CCT8-TRg-2	PRE4g3	CCT8-TRg-2	NA	NA	NA	NA	NA	NA
PRE4g3-MCM4-TRg-1	PRE4g3-MCM4-TRg-1	PRE4g3	MCM4-TRg-1	0.835418031942147	0.883595835857534	0.781054876038099	0.833356247945927	0.0513015625990872	0.0194757058574682
PRE4g3-LSM4-TRg-1	PRE4g3-LSM4-TRg-1	PRE4g3	LSM4-TRg-1	1.14588284371993	1.11933145789579	1.08506943737489	1.1167612463302	0.0304880646883442	-0.163729920969427
PRE4g3-NOP53-NRg-1	PRE4g3-NOP53-NRg-1	PRE4g3	NOP53-NRg-1	0.883920988913395	0.808886726083645	0.876484513154255	0.856430742717098	0.0413418726131344	0.0152559654780153
PRE4g3-ATP3-TRg-4	PRE4g3-ATP3-TRg-4	PRE4g3	ATP3-TRg-4	1.00707689800672	0.962477857197814	0.909817848561082	0.959790867921871	0.0486851682578365	0.011885411630372
PRE4g3-AFG2-NRg-3	PRE4g3-AFG2-NRg-3	PRE4g3	AFG2-NRg-3	0.934646037425199	0.918172890254552	0.905580421481962	0.919466449720571	0.0145759212267708	0.021108577360484
PRE4g3-PRO3-NRg-3	PRE4g3-PRO3-NRg-3	PRE4g3	PRO3-NRg-3	0.951284416701855	0.961692362592555	1.00831260203902	0.973763127111144	0.0303699028276344	0.044755590751987
PRE4g3-NRD1-NRg-10	PRE4g3-NRD1-NRg-10	PRE4g3	NRD1-NRg-10	0.783895913617455	0.764438480849314	0.66509858951494	0.73781099466057	0.0637178806853174	0.00499139673546822
PRE4g3-SEC61-TRg-2	PRE4g3-SEC61-TRg-2	PRE4g3	SEC61-TRg-2	0.963309902783404	0.963875653408731	0.876474098012524	0.93455321806822	0.050298788835075	0.0192273367438498
PRE4g3-RHO3-TRg-4	PRE4g3-RHO3-TRg-4	PRE4g3	RHO3-TRg-4	0.973758276562834	0.903766653498576	0.944358157980631	0.940627696014014	0.0351446167236973	0.00217522717901375
PRE4g3-SNF2-TRg-6	PRE4g3-SNF2-TRg-6	PRE4g3	SNF2-TRg-6	1.0499118811918	1.04434747093897	0.935002279765504	1.00975387729876	0.0647965405380228	-0.0424479604256398
PRE4g3-SMD2-NRg-3	PRE4g3-SMD2-NRg-3	PRE4g3	SMD2-NRg-3	0.889601053342283	0.901218398414342	0.867098181232584	0.885972544329737	0.0173470995665901	0.0197423807435099
PRE4g3-RSC4-TRg-2	PRE4g3-RSC4-TRg-2	PRE4g3	RSC4-TRg-2	0.719836237343131	0.621485164178862	0.651899577282325	0.664406992934773	0.0503543442303457	-0.0530545037644922
PRE4g3-RSC4-TRg-1	PRE4g3-RSC4-TRg-1	PRE4g3	RSC4-TRg-1	0.702043412884402	0.585551022226782	0.543828956602307	0.610474463904497	0.0819990061095658	0.0746864604259729
PRE4g3-TIF34-TRg-2	PRE4g3-TIF34-TRg-2	PRE4g3	TIF34-TRg-2	0.783681273444919	0.811528473508087	0.787269358562152	0.794159701838386	0.0151484078598308	-0.0523150648378443
PRE4g3-BET1-NRg-1	PRE4g3-BET1-NRg-1	PRE4g3	BET1-NRg-1	0.676235390318862	0.710449367743233	0.737963843767548	0.708216200609881	0.0309247597868722	0.121789440192489
PRE4g3-CDC8-NRg-2	PRE4g3-CDC8-NRg-2	PRE4g3	CDC8-NRg-2	0.963154306836939	1.05945800659653	0.959234186522053	0.993948833318507	0.0567664572921212	0.0568523958931468
PRE4g3-PRP42-TRg-2	PRE4g3-PRP42-TRg-2	PRE4g3	PRP42-TRg-2	1.04399001291602	0.964016246962379	0.89327284575818	0.967093035212193	0.0754056767655572	0.0315423616535737
PRE4g3-RRB1-TRg-2	PRE4g3-RRB1-TRg-2	PRE4g3	RRB1-TRg-2	0.995568947586025	0.880003575984967	1.01524247696035	0.963605000177113	0.0730661380854835	0.0367151957679414
PRE4g3-SPC24-TRg-1	PRE4g3-SPC24-TRg-1	PRE4g3	SPC24-TRg-1	0.74588337791472	0.712467525382925	0.677349842073221	0.711900248456955	0.0342702894074087	-0.0381471008277851
PRE4g3-ILS1-NRg-1	PRE4g3-ILS1-NRg-1	PRE4g3	ILS1-NRg-1	1.02892382897683	1.0475322636506	0.927664006693038	1.00137336644016	0.0645086873684433	-0.00579541433472497
PRE4g3-GFA1-TRg-2	PRE4g3-GFA1-TRg-2	PRE4g3	GFA1-TRg-2	0.932712270998171	0.974391349830303	0.866856095009368	0.924653238612614	0.0542187122642582	0.0146557443284144
PRE4g3-SEC21-NRg-10	PRE4g3-SEC21-NRg-10	PRE4g3	SEC21-NRg-10	0.647585485802323	0.795001424874762	0.720778709340165	0.721121873339083	0.0737085686626722	-0.0219735682050289
PRE4g3-RPC10-NRg-1	PRE4g3-RPC10-NRg-1	PRE4g3	RPC10-NRg-1	0.917765214388986	0.882910609671387	0.825277541071759	0.875317788377378	0.0467089994573915	0.0436674642824123
PRE4g3-RPB10-TRg-3	PRE4g3-RPB10-TRg-3	PRE4g3	RPB10-TRg-3	0.845670398480227	0.825528358523109	0.875432014567206	0.848876923856848	0.0251058773076161	0.0238466239425679
PRE4g3-RPB10-TRg-2	PRE4g3-RPB10-TRg-2	PRE4g3	RPB10-TRg-2	0.870982986078291	0.833095770398474	1.01592653576821	0.906668430748326	0.0964979813902597	0.0400812932846948
PRE4g3-YNL181W-TRg-1	PRE4g3-YNL181W-TRg-1	PRE4g3	YNL181W-TRg-1	1.05618620821104	0.906801075603335	0.908252530456513	0.957079938090296	0.0858316157556877	0.0239104429774805
PRE4g3-RAD3-NRg-1	PRE4g3-RAD3-NRg-1	PRE4g3	RAD3-NRg-1	1.0296886714375	0.989186948848083	0.927014824298779	0.981963481528122	0.0517166663819168	-0.0231767678645682
PRE4g3-NOP10-TRg-1	PRE4g3-NOP10-TRg-1	PRE4g3	NOP10-TRg-1	0.971096155490161	0.975653143846647	0.957905310196576	0.968218203177794	0.00921728576924028	0.0139874667706912
PRE4g3-BFR2-TRg-3	PRE4g3-BFR2-TRg-3	PRE4g3	BFR2-TRg-3	0.708088984246513	0.661415151401294	0.65711760566156	0.675540580436456	0.0282695271941924	-0.0459736147963539
PRE4g3-MCM2-TRg-6	PRE4g3-MCM2-TRg-6	PRE4g3	MCM2-TRg-6	1.01625961441026	1.03756486236441	0.923332695883767	0.992385724219481	0.06074305671718	-0.00146676501750309
PRE4g3-MCM2-TRg-4	PRE4g3-MCM2-TRg-4	PRE4g3	MCM2-TRg-4	0.97607830660317	0.961225081835405	0.893774494954082	0.943692627797552	0.0438636473795121	0.0280674067978114
PRE4g3-MPP10-TRg-1	PRE4g3-MPP10-TRg-1	PRE4g3	MPP10-TRg-1	0.90874596333872	0.822993598791896	0.716259228885236	0.815999597005284	0.0964337740674132	0.00751800260697499
PRE4g3-RET2-TRg-4	PRE4g3-RET2-TRg-4	PRE4g3	RET2-TRg-4	0.805855714101726	0.790055247895496	0.803681237929972	0.799864066642398	0.00856398158350221	0.0438078285946583
PRE4g3-RET2-TRg-1	PRE4g3-RET2-TRg-1	PRE4g3	RET2-TRg-1	0.910753402666641	1.0040552794651	0.747899257584141	0.887569313238628	0.129642212987994	0.0266143362570235
PRE4g3-RPS2-NRg-1	PRE4g3-RPS2-NRg-1	PRE4g3	RPS2-NRg-1	0.738230065541854	0.793027828433664	0.681368752471607	0.737542215482375	0.0558327158971631	-0.0533322851054772
PRE4g3-RPS2-NRg-2	PRE4g3-RPS2-NRg-2	PRE4g3	RPS2-NRg-2	0.72842583677	0.739718358729595	0.661627563553706	0.709923919684434	0.0422052576663325	-0.0428518438417422
PRE4g3-ORC4-NRg-3	PRE4g3-ORC4-NRg-3	PRE4g3	ORC4-NRg-3	0.899384843350895	0.904669858511498	0.872486942115251	0.892180547992548	0.0172586624814808	0.00714643232803847
PRE4g3-TIP20-TRg-7	PRE4g3-TIP20-TRg-7	PRE4g3	TIP20-TRg-7	0.871476361324746	0.865487105399377	1.0108642771025	0.915942581275541	0.0822591274609327	0.0114357584694931
PRE4g3-SMT3-TRg-1	PRE4g3-SMT3-TRg-1	PRE4g3	SMT3-TRg-1	0.860798989143083	0.764653163859704	0.708763260228118	0.778071804410302	0.0769009795278692	-0.0376767367325512
PRE4g3-MSS18-NRg-6	PRE4g3-MSS18-NRg-6	PRE4g3	MSS18-NRg-6	0.953505781678831	0.896272973359186	0.871806388689336	0.907195047909118	0.0419304959196611	-0.00418600902916744
PRE4g3-YEF3-NRg-9	PRE4g3-YEF3-NRg-9	PRE4g3	YEF3-NRg-9	-0.0266034546464189	0.150993113440885	0.175521841816973	0.0999705002038132	0.110300222863594	-0.110990209264404
PRE4g3-ASK1-NRg-1	PRE4g3-ASK1-NRg-1	PRE4g3	ASK1-NRg-1	1.02476407440525	0.985690476165773	0.863710799479539	0.95805511668352	0.0840078815430966	0.0109854384941745
PRE4g3-SMC1-TRg-1	PRE4g3-SMC1-TRg-1	PRE4g3	SMC1-TRg-1	0.794405304660288	0.770684415800164	0.7772841563421	0.780791292267517	0.0122431672323015	0.0235475988412972
PRE4g3-NIP1-NRg-1	PRE4g3-NIP1-NRg-1	PRE4g3	NIP1-NRg-1	0.935427425478346	0.828734727623018	0.919459076411897	0.894540409837754	0.0575459633839516	-0.0696309431558104
PRE4g3-RPP1-NRg-1	PRE4g3-RPP1-NRg-1	PRE4g3	RPP1-NRg-1	0.925848464981103	0.996098217190257	1.01224575449796	0.978064145556441	0.0459352121333433	0.0196032547437838
PRE4g3-YDJ1-TRg-6	PRE4g3-YDJ1-TRg-6	PRE4g3	YDJ1-TRg-6	0.634319598851201	0.592570336244103	0.502350531816205	0.576413488970503	0.0674517712805874	-0.0033536767228407
PRE4g3-SUB2-NRg-1	PRE4g3-SUB2-NRg-1	PRE4g3	SUB2-NRg-1	0.997771857802818	1.00823093878409	0.882659571506139	0.962887456031014	0.0696759153886456	0.0119660385173982
PRE4g3-TIM10-NRg-8	PRE4g3-TIM10-NRg-8	PRE4g3	TIM10-NRg-8	0.576622805857207	0.753903688999357	0.620954002034222	0.650493498963596	0.0922581394297842	2.34421198268553e-05
PRE4g3-TIM10-NRg-4	PRE4g3-TIM10-NRg-4	PRE4g3	TIM10-NRg-4	0.877793416358894	0.924305849682705	0.753343985579222	0.851814417206941	0.088392143554376	-0.0206289101547366
PRE4g3-TIM10-NRg-7	PRE4g3-TIM10-NRg-7	PRE4g3	TIM10-NRg-7	0.671987338105397	0.676150726451128	0.59387655547724	0.647338206677921	0.0463459228245253	-0.0574963284201377
PRE4g3-SKI6-TRg-4	PRE4g3-SKI6-TRg-4	PRE4g3	SKI6-TRg-4	0.992481050396959	0.922026936386012	0.903493648224554	0.939333878335842	0.0469503686470024	-0.0280006635929509
PRE4g3-TUB4-TRg-1	PRE4g3-TUB4-TRg-1	PRE4g3	TUB4-TRg-1	0.879774162730324	0.948178696897559	0.897580919623005	0.908511259750296	0.0354880166412948	0.00499335963177616
PRE4g3-CDC37-NRg-2	PRE4g3-CDC37-NRg-2	PRE4g3	CDC37-NRg-2	0.878835369265297	0.916763110941614	0.773873635273912	0.856490705160274	0.0740190081980465	-0.0166374711144167
PRE4g3-ISD11-TRg-3	PRE4g3-ISD11-TRg-3	PRE4g3	ISD11-TRg-3	0.775362370174177	0.78042962062378	0.762629867948153	0.772807286248703	0.00917083089082044	-0.0123305352917287
PRE4g3-YOS1-TRg-4	PRE4g3-YOS1-TRg-4	PRE4g3	YOS1-TRg-4	1.03489252257208	0.967150380231375	0.984860494885064	0.995634465896173	0.03513272407227	0.0187275991636862
PRE4g3-SSC1-TRg-6	PRE4g3-SSC1-TRg-6	PRE4g3	SSC1-TRg-6	0.781594550959199	0.825192900600922	0.713783835736174	0.773523762432098	0.0561413230525988	-0.00134682328899216
PRE4g3-MTR3-TRg-5	PRE4g3-MTR3-TRg-5	PRE4g3	MTR3-TRg-5	0.959974529890972	0.990957833371487	0.87920965384086	0.943380672367773	0.0576925557392586	0.0221747860253809
PRE4g3-MTR3-TRg-6	PRE4g3-MTR3-TRg-6	PRE4g3	MTR3-TRg-6	1.01276601518417	0.936906594962279	0.873640132582589	0.941104247576347	0.0696578640070075	-0.0335977948877376
PRE4g3-TFA1-TRg-2	PRE4g3-TFA1-TRg-2	PRE4g3	TFA1-TRg-2	0.89641997197335	0.92498893437099	0.910084420451491	0.91049777559861	0.0142889660219936	0.0176827983239325
PRE4g3-CDC3-NRg-3	PRE4g3-CDC3-NRg-3	PRE4g3	CDC3-NRg-3	0.453318871755972	0.469324208223102	0.631651367017064	0.518098148998713	0.0986650530360116	0.00780054584571321
PRE4g3-ERG25-TA-18	PRE4g3-ERG25-TA-18	PRE4g3	ERG25-TA-18	0.721473764299131	0.491827561469414	1.20622765992126	0.806509661896601	0.364712493722325	0.0238164190411176
PRE4g3-RPB11-TRg-4	PRE4g3-RPB11-TRg-4	PRE4g3	RPB11-TRg-4	0.861033991827305	0.858380371154378	0.875765076240899	0.865059813074194	0.00936549092521345	0.0113287705181673
PRE4g3-RPB11-TRg-1	PRE4g3-RPB11-TRg-1	PRE4g3	RPB11-TRg-1	0.6357109597024	0.688434099578528	0.606814299883451	0.64365311972146	0.0413854606702928	0.0272438340334741
PRE4g3-RPB11-TRg-2	PRE4g3-RPB11-TRg-2	PRE4g3	RPB11-TRg-2	0.844746962250571	0.758831259151702	0.769029852751091	0.790869358051121	0.0469371921140984	0.0202163709041573
PRE4g3-DED1-TRg-3	PRE4g3-DED1-TRg-3	PRE4g3	DED1-TRg-3	0.985526241221986	0.93881779506612	0.929874570707591	0.951406202331899	0.0298852489679694	-0.00218389328312252
PRE4g3-DED1-TRg-1	PRE4g3-DED1-TRg-1	PRE4g3	DED1-TRg-1	0.979856833818564	1.07054014789714	0.967509206551827	1.00596872942251	0.0562602616208711	-0.0392573893323529
PRE4g3-DED1-TRg-6	PRE4g3-DED1-TRg-6	PRE4g3	DED1-TRg-6	0.914865345709686	0.836322744428319	1.00640366907262	0.919197253070207	0.0851231713342481	-0.0550371625826886
PRE4g3-DED1-TRg-4	PRE4g3-DED1-TRg-4	PRE4g3	DED1-TRg-4	0.938300833820717	0.981675617268873	0.864069190988664	0.928015214026085	0.0594740561633422	-0.0469569029418551
PRE4g3-RPL10-NRg-5	PRE4g3-RPL10-NRg-5	PRE4g3	RPL10-NRg-5	0.884077930264052	0.772786355213306	0.815329578732806	0.824064621403388	0.0561576299104726	0.0341096876465757
PRE4g3-RPL10-NRg-4	PRE4g3-RPL10-NRg-4	PRE4g3	RPL10-NRg-4	0.906281877666782	0.852351183141238	0.8520624738058	0.870231844871273	0.0312205779364833	0.0598647829295632
PRE4g3-EFB1-NRg-1	PRE4g3-EFB1-NRg-1	PRE4g3	EFB1-NRg-1	0.859507198301799	0.933270808558563	0.915545599908499	0.90277453558962	0.0385044492546728	0.0536541343927569
PRE4g3-EFB1-NRg-5	PRE4g3-EFB1-NRg-5	PRE4g3	EFB1-NRg-5	0.866708234049163	0.832590301256562	0.98771143654947	0.895669990618398	0.0815152081597166	0.0268456016662616
PRE4g3-EFB1-NRg-4	PRE4g3-EFB1-NRg-4	PRE4g3	EFB1-NRg-4	0.885173182303955	0.904095516387614	0.996689482560366	0.928652727083978	0.0596763249003219	0.0337576461416387
PRE4g3-RPT3-NRg-1	PRE4g3-RPT3-NRg-1	PRE4g3	RPT3-NRg-1	1.04289608619235	1.02810863720985	1.04726787339525	1.03942419893248	0.0100403975847973	-0.02082250080449
PRE4g3-SAC6-TRg-8	PRE4g3-SAC6-TRg-8	PRE4g3	SAC6-TRg-8	0.202444344113186	0.253146866759624	0.126015615624383	0.193868942165731	0.0639979835051326	-0.0958417286481017
PRE4g3-SAC6-TRg-4	PRE4g3-SAC6-TRg-4	PRE4g3	SAC6-TRg-4	0.458901191347947	0.49120109201315	0.540361214150082	0.496821165837059	0.0410197848735306	-0.103803365698782
PRE4g3-SAC6-TRg-5	PRE4g3-SAC6-TRg-5	PRE4g3	SAC6-TRg-5	0.342574576161197	0.310846842136412	0.281844435264402	0.31175528452067	0.0303752605587225	0.0318937506812418
PRE4g3-SAC6-TRg-3	PRE4g3-SAC6-TRg-3	PRE4g3	SAC6-TRg-3	0.691208543949253	0.614308436588513	0.668826066459927	0.658114348999231	0.0395532842661852	0.0159074501686718
PRE4g3-DIM1-TRg-5	PRE4g3-DIM1-TRg-5	PRE4g3	DIM1-TRg-5	0.906826958678331	0.83497129392958	0.835246619711226	0.859014957439712	0.0414066365200406	0.00607376482728539
PRE4g3-DIM1-TRg-7	PRE4g3-DIM1-TRg-7	PRE4g3	DIM1-TRg-7	0.859186612694527	0.761916608906408	0.76710774814508	0.796070323248672	0.0547219012526844	0.0033168245965115
PRE4g3-RPC17-NRg-1	PRE4g3-RPC17-NRg-1	PRE4g3	RPC17-NRg-1	0.957569910807016	1.00411024762245	0.926112550138489	0.962597569522653	0.0392411546379649	0.0166010208858148
PRE4g3-RPC17-NRg-2	PRE4g3-RPC17-NRg-2	PRE4g3	RPC17-NRg-2	1.04302440524364	0.99800361706382	0.893789622036968	0.97827254811481	0.0765489480077203	0.047211394335601
PRE4g3-YDR341C-TRg-1	PRE4g3-YDR341C-TRg-1	PRE4g3	YDR341C-TRg-1	0.956041118805392	0.778498525659789	0.982505135195626	0.905681593220269	0.110935727096575	0.00791731470758805
PRE4g3-RAP1-NRg-8	PRE4g3-RAP1-NRg-8	PRE4g3	RAP1-NRg-8	1.08226205095805	0.979765088050654	0.99549903194314	1.01917539031728	0.0551981368408911	0.0111424548269192
PRE4g3-RAP1-NRg-5	PRE4g3-RAP1-NRg-5	PRE4g3	RAP1-NRg-5	0.839660355222773	0.890185119088351	0.78883431662577	0.839559930312298	0.0506754758618436	-0.0782710071238176
PRE4g3-RAP1-NRg-2	PRE4g3-RAP1-NRg-2	PRE4g3	RAP1-NRg-2	0.988296831725474	1.04137052062272	0.918319288167659	0.982662213505283	0.0617188232554918	-0.0337193449505369
PRE4g3-SEC26-NRg-3	PRE4g3-SEC26-NRg-3	PRE4g3	SEC26-NRg-3	0.951849043171286	0.968540577685159	0.90375421491832	0.941381278591588	0.0336377581240355	0.00834548136358415
PRE4g3-SPP41-TRg-3	PRE4g3-SPP41-TRg-3	PRE4g3	SPP41-TRg-3	0.690591326692492	0.635105865533431	0.638437666753023	0.654711619659649	0.031117362635894	0.0353016800661143
PRE4g3-TAP42-NRg-1	PRE4g3-TAP42-NRg-1	PRE4g3	TAP42-NRg-1	0.978283376568189	1.01229392414037	0.953106181232669	0.981227827313742	0.0297035279095221	0.030012276989858
PRE4g3-PGA2-TRg-6	PRE4g3-PGA2-TRg-6	PRE4g3	PGA2-TRg-6	1.0045868336996	1.02618588180805	0.960283557863799	0.997018757790485	0.0335966650880404	-0.0614104758306444
PRE4g3-BRL1-TRg-1	PRE4g3-BRL1-TRg-1	PRE4g3	BRL1-TRg-1	0.646253902357424	0.66369638868375	0.639930432512057	0.649960241184411	0.012308853675872	-0.0118747075972454
PRE4g3-FOL2-TRg-1	PRE4g3-FOL2-TRg-1	PRE4g3	FOL2-TRg-1	0.996450140218448	0.958544205772249	0.969299532568043	0.974764626186246	0.0195349789544722	0.00559629375559956
PRE4g3-NAB3-NRg-5	PRE4g3-NAB3-NRg-5	PRE4g3	NAB3-NRg-5	0.900529403094209	0.894890188875298	0.837923095169794	0.8777808957131	0.034632836764611	-0.0500207678970976
PRE4g3-SNF4-TRg-4	PRE4g3-SNF4-TRg-4	PRE4g3	SNF4-TRg-4	0.571219296504288	0.57022758685925	0.494205923706566	0.545217602356702	0.0441801922928536	-0.0518684402413289
PRE4g3-HRR25-TRg-2	PRE4g3-HRR25-TRg-2	PRE4g3	HRR25-TRg-2	0.565425033123951	0.585353278400513	0.443800839722229	0.531526383748898	0.0766231821711416	-0.0838470123521627
PRE4g3-TRS23-TRg-4	PRE4g3-TRS23-TRg-4	PRE4g3	TRS23-TRg-4	0.541018266777417	0.640563806630022	0.481455150282479	0.554345741229973	0.0803872335177843	0.0670448251348101
PRE4g3-CTR86-TRg-4	PRE4g3-CTR86-TRg-4	PRE4g3	CTR86-TRg-4	0.921966475557196	0.875261751621121	0.969127819294403	0.922118682157573	0.0469332189418988	0.0294728188711999
PRE4g3-RPB5-TRg-5	PRE4g3-RPB5-TRg-5	PRE4g3	RPB5-TRg-5	0.427365368772336	0.502448695904902	0.354360127235433	0.42805806397089	0.0740467143945067	-0.0360792518154416
PRE4g3-SPN1-NRg-2	PRE4g3-SPN1-NRg-2	PRE4g3	SPN1-NRg-2	0.408089816559105	0.393419910816426	0.401930506243435	0.401146744539656	0.00736629115844607	0.049410436228037
PRE4g3-SPN1-NRg-1	PRE4g3-SPN1-NRg-1	PRE4g3	SPN1-NRg-1	0.431317522521108	0.194095853720911	0.200183318420113	0.275198898220711	0.135236951114341	0.0228467963063257
PRE4g3-SEC61-NRg-1	PRE4g3-SEC61-NRg-1	PRE4g3	SEC61-NRg-1	0.94617107585993	0.97258163769265	0.873737483268618	0.930830065607066	0.0511766710780835	0.000780342595188666
PRE4g3-SEC61-NRg-7	PRE4g3-SEC61-NRg-7	PRE4g3	SEC61-NRg-7	0.946591620554152	0.875703343369327	0.902403504049329	0.908232822657603	0.0358018529846673	-0.0192025034630986
PRE4g3-TUS1-TRg-3	PRE4g3-TUS1-TRg-3	PRE4g3	TUS1-TRg-3	0.679605009151062	0.713827814450231	0.641114592451768	0.678182472017687	0.0363774775413485	0.0233724940715857
PRE4g3-OLE1-NRg-2	PRE4g3-OLE1-NRg-2	PRE4g3	OLE1-NRg-2	0.886384548441973	0.709703567628979	0.736212328440434	0.777433481503796	0.0952807947078801	-0.0687326401448668
PRE4g3-AFG2-TRg-1	PRE4g3-AFG2-TRg-1	PRE4g3	AFG2-TRg-1	0.756133165866774	0.73553442003198	0.683479117762767	0.725048901220507	0.0374447894243532	0.0168409474149319
PRE4g3-TOA2-NRg-1	PRE4g3-TOA2-NRg-1	PRE4g3	TOA2-NRg-1	0.735563984649811	0.690197246476815	0.698277382173331	0.708012871099986	0.0241995876327478	0.0477588365337946
PRE4g3-USO1-TRg-1	PRE4g3-USO1-TRg-1	PRE4g3	USO1-TRg-1	0.72589969463361	0.770977120774909	0.63872992231166	0.711868912573393	0.067230777990891	0.107977796985888
PRE4g3-UTP22-NRg-2	PRE4g3-UTP22-NRg-2	PRE4g3	UTP22-NRg-2	1.02190639168435	0.911983283224648	1.04305468831732	0.992314787742103	0.0703681431909883	-0.0095049237532292
PRE4g3-RIB1-TRg-3	PRE4g3-RIB1-TRg-3	PRE4g3	RIB1-TRg-3	0.998624148561936	0.960667796651856	0.940656904861605	0.966649616691799	0.0294429442107285	-0.017006774202206
PRE4g3-RIB1-TRg-7	PRE4g3-RIB1-TRg-7	PRE4g3	RIB1-TRg-7	0.8455693415811	0.796777488222657	0.744740711039118	0.795695846947625	0.0504230170173183	-0.00666792490739698
PRE4g3-RIB1-TRg-4	PRE4g3-RIB1-TRg-4	PRE4g3	RIB1-TRg-4	0.953404882526446	0.926220446448028	0.858374790836556	0.912666706603677	0.0489434109914041	-0.0126853744926324
PRE4g3-COG1-TRg-1	PRE4g3-COG1-TRg-1	PRE4g3	COG1-TRg-1	0.422836020364942	0.40827842444533	0.297243386909097	0.376119277239789	0.0686952360526862	0.0490717499103386
PRE4g3-RPL32-NRg-2	PRE4g3-RPL32-NRg-2	PRE4g3	RPL32-NRg-2	0.764650351260241	0.8104081195636	0.611668154081275	0.728908874968372	0.104079216540194	-0.0100791540814708
PRE4g3-GLC7-NRg-3	PRE4g3-GLC7-NRg-3	PRE4g3	GLC7-NRg-3	0.674314922066036	0.583901924051798	0.636059742788708	0.631425529635514	0.0453842979580224	0.0718562042459321
PRE4g3-GLC7-NRg-4	PRE4g3-GLC7-NRg-4	PRE4g3	GLC7-NRg-4	0.500735154709049	0.331736149845406	0.536675378587719	0.456382227714058	0.109432209468422	-0.0346236356646712
PRE4g3-HSF1-TRg-2	PRE4g3-HSF1-TRg-2	PRE4g3	HSF1-TRg-2	0.950090371113674	0.929852360884434	0.879506460224663	0.919816397407591	0.0363464240507696	0.0488764076446679
PRE4g3-DAM1-NRg-5	PRE4g3-DAM1-NRg-5	PRE4g3	DAM1-NRg-5	0.975149432969428	0.957336103228647	0.885635404622569	0.939373646940215	0.0473833060756205	0.0161495449546388
PRE4g3-SEC18-TRg-4	PRE4g3-SEC18-TRg-4	PRE4g3	SEC18-TRg-4	0.857304337637061	0.79940448202514	0.759301742793415	0.805336854151872	0.0492698886573686	0.0595317399104129
PRE4g3-SEC18-TRg-5	PRE4g3-SEC18-TRg-5	PRE4g3	SEC18-TRg-5	0.756561254333714	0.76648290987869	0.834812714311101	0.785952292841169	0.042604171179039	0.0122789836976751
PRE4g3-PAB1-NRg-3	PRE4g3-PAB1-NRg-3	PRE4g3	PAB1-NRg-3	0.535437109128059	0.61061878808809	0.560981156055987	0.569012351090712	0.0382288671435163	0.0331460640423785
PRE4g3-POP8-TRg-2	PRE4g3-POP8-TRg-2	PRE4g3	POP8-TRg-2	0.864928528229059	0.810035780725108	0.718280535826134	0.797748281593434	0.0740921412508459	-0.0019382995055458
PRE4g3-PAB1-NRg-4	PRE4g3-PAB1-NRg-4	PRE4g3	PAB1-NRg-4	0.726956638309144	0.657066432893977	0.562129606943174	0.648717559382098	0.0827300751475401	0.0280825957538522
PRE4g3-BIG1-TRg-4	PRE4g3-BIG1-TRg-4	PRE4g3	BIG1-TRg-4	0.707300704611059	0.667664960667496	0.585749661945535	0.653571775741363	0.0619889295704537	-0.0249521948915796
PRE4g3-BIG1-TRg-5	PRE4g3-BIG1-TRg-5	PRE4g3	BIG1-TRg-5	0.716900079258439	0.751752851654655	0.78393978592123	0.750864238944775	0.0335286861026403	-0.0258833103380296
PRE4g3-BIG1-TRg-6	PRE4g3-BIG1-TRg-6	PRE4g3	BIG1-TRg-6	0.816241805228954	0.86771391123229	0.816980688010846	0.833645468157363	0.0295064500932167	-0.0459836292534505
PRE4g3-RPO41-NRg-1	PRE4g3-RPO41-NRg-1	PRE4g3	RPO41-NRg-1	0.714373327308813	0.739515742966855	0.847625200288736	0.767171423521468	0.0708000205746329	0.0214508435362749
PRE4g3-RVB2-NRg-2	PRE4g3-RVB2-NRg-2	PRE4g3	RVB2-NRg-2	0.597878497193162	0.600617672335151	0.643390354442979	0.613962174657098	0.0255223254083021	-0.104679357650062
PRE4g3-PET117-NRg-8	PRE4g3-PET117-NRg-8	PRE4g3	PET117-NRg-8	0.561101034690398	0.542702426721282	0.629250446846424	0.577684636086034	0.0455949758562554	0.0214298882780888
PRE4g3-VPS45-NRg-9	PRE4g3-VPS45-NRg-9	PRE4g3	VPS45-NRg-9	0.670948123582965	0.738828938878682	0.548595277842169	0.652790780101272	0.0964078746242901	0.00935124311960911
PRE4g3-YCG1-NRg-1	PRE4g3-YCG1-NRg-1	PRE4g3	YCG1-NRg-1	0.861113101478673	0.910406924592749	0.87453341519125	0.882017813754224	0.0254849448829608	0.028904784026312
PRE4g3-NOC4-NRg-1	PRE4g3-NOC4-NRg-1	PRE4g3	NOC4-NRg-1	1.00359987855848	0.969695296924166	0.975417036479529	0.982904070654058	0.0181499841459259	0.0426518279263617
PRE4g3-NMD3-NRg-2	PRE4g3-NMD3-NRg-2	PRE4g3	NMD3-NRg-2	0.748909784579837	0.797462818276055	0.858449772156381	0.801607458337424	0.0548874826394516	-0.00324606252694226
PRE4g3-DRS1-TRg-2	PRE4g3-DRS1-TRg-2	PRE4g3	DRS1-TRg-2	0.938453360234504	0.92110117878117	0.935955553412766	0.931836697476147	0.00938073989444976	-0.0142273296048814
PRE4g3-HTB1-NRg-2	PRE4g3-HTB1-NRg-2	PRE4g3	HTB1-NRg-2	0.854214765797815	0.720121702784367	0.759398127088887	0.777911531890357	0.0689369059727041	0.0230810934068554
PRE4g3-IPI1-TRg-2	PRE4g3-IPI1-TRg-2	PRE4g3	IPI1-TRg-2	0.855611324389946	0.803356958773682	0.919706738848088	0.859558340670572	0.0582752265888368	-0.00626774476969538
PRE4g3-SEC18-NRg-1	PRE4g3-SEC18-NRg-1	PRE4g3	SEC18-NRg-1	0.754646561823472	0.706125221534939	0.831602779152574	0.764124854170328	0.0632734769534679	0.096097561361173
PRE4g3-SEC18-NRg-2	PRE4g3-SEC18-NRg-2	PRE4g3	SEC18-NRg-2	0.712714652975126	0.68670795132522	0.611205135833944	0.67020924671143	0.0527276109643589	0.0575541959676708
PRE4g3-JIP5-NRg-2	PRE4g3-JIP5-NRg-2	PRE4g3	JIP5-NRg-2	1.05298565954425	1.10746708217713	1.10924087825545	1.08989787332561	0.0319792156378562	0.000958124676620153
PRE4g3-YPT1-TRg-3	PRE4g3-YPT1-TRg-3	PRE4g3	YPT1-TRg-3	0.469611352536791	0.399273278192061	0.3361155980295	0.401666742919451	0.0667800540799323	0.0202395486977573
PRE4g3-YPT1-TRg-2	PRE4g3-YPT1-TRg-2	PRE4g3	YPT1-TRg-2	0.25539493729229	0.19391473013639	0.151350089882615	0.200219919103765	0.0523082127783137	-0.0497607774873439
PRE4g3-CLF1-NRg-2	PRE4g3-CLF1-NRg-2	PRE4g3	CLF1-NRg-2	0.964362210938013	0.931858098937847	0.865004425976679	0.92040824528418	0.0506588266704182	0.00217230254517875
PRE4g3-SNF2-NRg-7	PRE4g3-SNF2-NRg-7	PRE4g3	SNF2-NRg-7	0.811902795763864	0.791761978782503	0.737511431741886	0.780392068762751	0.0384769398556534	0.0653536197256929
PRE4g3-SNF2-NRg-4	PRE4g3-SNF2-NRg-4	PRE4g3	SNF2-NRg-4	1.0121583980523	0.97763291210994	0.904117837054092	0.964636382405442	0.0551803682795932	-0.0642449761598609
PRE4g3-RPL25-NRg-1	PRE4g3-RPL25-NRg-1	PRE4g3	RPL25-NRg-1	0.723985825910168	0.586942005374501	0.566335936086909	0.625754589123859	0.0856923825861853	0.0302867905121526
PRE4g3-NOP56-TRg-1	PRE4g3-NOP56-TRg-1	PRE4g3	NOP56-TRg-1	1.05850727582147	0.936493341407903	1.00599847321332	1.00033303014756	0.0612039458010531	0.0318283534040327
PRE4g3-NOP56-TRg-2	PRE4g3-NOP56-TRg-2	PRE4g3	NOP56-TRg-2	0.945887157486361	0.930522691338545	1.01187111582635	0.962760321550419	0.0432194318659032	-0.0100768163891303
PRE4g3-TRS31-TRg-1	PRE4g3-TRS31-TRg-1	PRE4g3	TRS31-TRg-1	0.502005226341477	0.51981102351963	0.39597318841039	0.472596479423832	0.0669522826166921	0.0361875050629448
PRE4g3-DBF4-TRg-2	PRE4g3-DBF4-TRg-2	PRE4g3	DBF4-TRg-2	0.715654417599667	0.617182209154522	0.67160577827628	0.66814746834349	0.0493271111024097	-0.083836502213026
PRE4g3-DBF4-TRg-1	PRE4g3-DBF4-TRg-1	PRE4g3	DBF4-TRg-1	0.86524861758335	0.879040582458386	0.815701879159223	0.853330359733653	0.0333088799951867	-0.00447236444802335
PRE4g3-RPC19-TRg-4	PRE4g3-RPC19-TRg-4	PRE4g3	RPC19-TRg-4	1.02011417212494	0.898190613674102	0.928343505402195	0.948882763733744	0.0635038138692164	0.0846514997082324
PRE4g3-RPC19-TRg-6	PRE4g3-RPC19-TRg-6	PRE4g3	RPC19-TRg-6	0.897650287541493	0.942495565224166	0.839190491254356	0.893112114673338	0.0518018420204626	0.0112747230501855
PRE4g3-RPC19-TRg-3	PRE4g3-RPC19-TRg-3	PRE4g3	RPC19-TRg-3	0.875003869127548	0.853871145788203	0.847743261321997	0.858872758745916	0.0143020027833898	-0.00014697048167589
PRE4g3-ROK1-NRg-1	PRE4g3-ROK1-NRg-1	PRE4g3	ROK1-NRg-1	0.921404990421694	0.889064701993825	0.873344938931392	0.894604877115637	0.0245043321189919	0.0389079300370037
PRE4g3-CDC33-TRg-4	PRE4g3-CDC33-TRg-4	PRE4g3	CDC33-TRg-4	1.23025067802334	1.25090971626049	1.30464589344861	1.26193542924415	0.0384036037324847	0.0265397835081795
PRE4g3-DHR2-TRg-3	PRE4g3-DHR2-TRg-3	PRE4g3	DHR2-TRg-3	0.661401213602042	0.685138684763492	0.667457063035505	0.671332320467013	0.0123341031050301	0.0409444033575859
PRE4g3-RRP42-NRg-5	PRE4g3-RRP42-NRg-5	PRE4g3	RRP42-NRg-5	0.976742549685834	0.914973098389578	0.968221545945722	0.953312398007045	0.0334750399186191	-0.0213161509685545
PRE4g3-CLF1-TRg-1	PRE4g3-CLF1-TRg-1	PRE4g3	CLF1-TRg-1	0.854613449882453	0.871529063805933	0.806448252315721	0.844196922001369	0.0337676775316159	0.00564118734855368
PRE4g3-ERG11-NA-16	PRE4g3-ERG11-NA-16	PRE4g3	ERG11-NA-16	0.732138539638434	0.745044482746732	0.725160179648662	0.734114400677943	0.0100883297705601	-0.0607538674980553
PRE4g3-VAS1-NRg-4	PRE4g3-VAS1-NRg-4	PRE4g3	VAS1-NRg-4	0.8754313651895	0.922935272106274	0.783913472997572	0.860760036764449	0.070662586035128	0.0239013685342874
PRE4g3-PIK1-NRg-2	PRE4g3-PIK1-NRg-2	PRE4g3	PIK1-NRg-2	0.912675860920808	0.8581562479682	0.919855818829539	0.896895975906182	0.033741114970084	0.0264491095843623
PRE4g3-SAR1-NRg-7	PRE4g3-SAR1-NRg-7	PRE4g3	SAR1-NRg-7	0.664201817418923	0.609887991695585	0.508791148090756	0.594293652401754	0.0788701882764682	-0.0370304695255993
PRE4g3-SAR1-NRg-4	PRE4g3-SAR1-NRg-4	PRE4g3	SAR1-NRg-4	0.732966792696613	0.720862484663313	0.605906515747848	0.686578597702592	0.0701257240492094	-0.00506932113622216
PRE4g3-RPS3-TRg-1	PRE4g3-RPS3-TRg-1	PRE4g3	RPS3-TRg-1	0.747272175224121	0.770416163727498	0.734280297134469	0.750656212028696	0.0183040703786986	-0.0424933183498364
PRE4g3-YTM1-TRg-2	PRE4g3-YTM1-TRg-2	PRE4g3	YTM1-TRg-2	0.946263801763481	0.929827103200933	0.924581150049413	0.933557351671276	0.0113124007874663	0.0479090428566457
PRE4g3-SUI3-NRg-5	PRE4g3-SUI3-NRg-5	PRE4g3	SUI3-NRg-5	0.634657464118653	0.723502525276706	0.669580412047879	0.675913467147746	0.0447598247675076	-0.0888325200147523
PRE4g3-SUI3-NRg-2	PRE4g3-SUI3-NRg-2	PRE4g3	SUI3-NRg-2	1.00902196057219	1.09209257010969	0.900708459726231	1.00060766346937	0.0959691081735042	-0.0146282372660249
PRE4g3-RRP7-TRg-4	PRE4g3-RRP7-TRg-4	PRE4g3	RRP7-TRg-4	1.04911606441945	1.04331401217367	0.962353913513166	1.01826133003543	0.0485040757999885	0.00965005036198607
PRE4g3-RRP7-TRg-6	PRE4g3-RRP7-TRg-6	PRE4g3	RRP7-TRg-6	0.853523151916724	0.886650965415526	0.871301118615952	0.870491745316067	0.016578730972447	-0.040389279308548
PRE4g3-NIP7-TRg-2	PRE4g3-NIP7-TRg-2	PRE4g3	NIP7-TRg-2	0.92874071625542	0.955183075130181	0.918207149290535	0.934043646892046	0.0190498183174379	0.0320286618165826
PRE4g3-MDM35-TRg-1	PRE4g3-MDM35-TRg-1	PRE4g3	MDM35-TRg-1	0.658838627696414	0.63748683916196	0.622998537046259	0.639774667968211	0.0180292441588066	-0.0367897188274674
PRE4g3-ALA1-NRg-1	PRE4g3-ALA1-NRg-1	PRE4g3	ALA1-NRg-1	1.0127290490067	0.950663905371791	0.924243036582005	0.962545330320166	0.0454237800365487	0.0143523072603843
PRE4g3-DOA4-NRg-2	PRE4g3-DOA4-NRg-2	PRE4g3	DOA4-NRg-2	0.601350104778277	0.580332734432577	0.711566123650397	0.631082987620417	0.0704881823639766	-0.00385478451599686
PRE4g3-RPS13-NRg-1	PRE4g3-RPS13-NRg-1	PRE4g3	RPS13-NRg-1	0.711388535956953	0.712008850500504	0.622149064388064	0.681848816948507	0.0517024326252339	-0.0304906110764441
PRE4g3-YSF3-TRg-2	PRE4g3-YSF3-TRg-2	PRE4g3	YSF3-TRg-2	1.05088487945101	0.985229170931304	0.990888989703627	1.00900101336198	0.036382716584345	0.0499234103091374
PRE4g3-RPS2-NRg-11	PRE4g3-RPS2-NRg-11	PRE4g3	RPS2-NRg-11	0.655455870253543	0.713530931154782	0.495101977365458	0.621362926257928	0.113135089985781	-0.112935861806797
PRE4g3-SSL1-TRg-10	PRE4g3-SSL1-TRg-10	PRE4g3	SSL1-TRg-10	1.00170720689039	1.03339321543187	0.894364011941964	0.976488144754741	0.0728648109653125	0.0310897227893722
PRE4g3-NIP7-TRg-1	PRE4g3-NIP7-TRg-1	PRE4g3	NIP7-TRg-1	0.941027716976584	0.984246490937392	0.926236613456553	0.95050360712351	0.0301435041409084	0.00746996700576541
PRE4g3-LST8-NRg-1	PRE4g3-LST8-NRg-1	PRE4g3	LST8-NRg-1	0.465251805217844	0.385350812055062	0.488811240405782	0.446471285892896	0.0542268013828466	-0.0302302176642685
PRE4g3-TAF4-TRg-3	PRE4g3-TAF4-TRg-3	PRE4g3	TAF4-TRg-3	0.483532652997361	0.522789922919451	0.403130548193807	0.469817708036873	0.0609972644991963	0.0213219152528127
PRE4g3-HAS1-TRg-2	PRE4g3-HAS1-TRg-2	PRE4g3	HAS1-TRg-2	0.715569442312959	0.739474429140933	0.90247562936636	0.785839833606751	0.10171427499702	-0.00639123378065953
PRE4g3-GLC7-TRg-2	PRE4g3-GLC7-TRg-2	PRE4g3	GLC7-TRg-2	-0.0665361161155595	-0.155741362556721	0.014556505305465	-0.0692403244556052	0.0851811335135981	-0.213875196754083
PRE4g3-CDC45-NRg-1	PRE4g3-CDC45-NRg-1	PRE4g3	CDC45-NRg-1	0.960739060654458	0.892782321614381	0.811999942860036	0.888507108376292	0.0744616638058744	-0.0133693412626283
PRE4g3-SEC22-NRg-8	PRE4g3-SEC22-NRg-8	PRE4g3	SEC22-NRg-8	0.674248703491375	0.558571854738481	0.78836853025044	0.673729696160099	0.114899216905706	0.10168429225781
PRE4g3-YOS1-TRg-2	PRE4g3-YOS1-TRg-2	PRE4g3	YOS1-TRg-2	0.956862859814	0.861010110681526	1.01704277007816	0.944971913524562	0.0786930343317641	-0.0302976923238159
PRE4g3-RBA50-TRg-3	PRE4g3-RBA50-TRg-3	PRE4g3	RBA50-TRg-3	0.797073156275966	0.792668122431647	0.781340460050755	0.790360579586123	0.00811621821519349	-0.094713244749144
PRE4g3-SPP41-NRg-2	PRE4g3-SPP41-NRg-2	PRE4g3	SPP41-NRg-2	0.874945420934724	0.825032948477205	0.8025548635202	0.83417774431071	0.037051567697248	0.0669802158163274
PRE4g3-PRP46-TRg-2	PRE4g3-PRP46-TRg-2	PRE4g3	PRP46-TRg-2	0.899434719116935	0.948264084885326	0.907498847384718	0.918399217128993	0.0261761396267146	-0.0460303545394779
PRE4g3-PGA2-NRg-1	PRE4g3-PGA2-NRg-1	PRE4g3	PGA2-NRg-1	0.913774366404901	0.864394735062674	0.975959687357736	0.918042929608437	0.0559048309094731	-0.0128429446955033
PRE4g3-CBF5-TRg-3	PRE4g3-CBF5-TRg-3	PRE4g3	CBF5-TRg-3	0.96632124231926	0.973337255836984	0.914885908485185	0.951514802213809	0.0319149338595176	-0.0135132714734958
PRE4g3-TCP1-NRg-3	PRE4g3-TCP1-NRg-3	PRE4g3	TCP1-NRg-3	0.909325249854833	0.895246094264412	0.785860763574048	0.863477369231098	0.0675855662166581	0.0572909933343587
PRE4g3-TCP1-NRg-2	PRE4g3-TCP1-NRg-2	PRE4g3	TCP1-NRg-2	0.920913125469799	0.860381103285675	0.819013594132953	0.866769274296142	0.051249245538949	0.0476594252133735
PRE4g3-ERG26-NRg-2	PRE4g3-ERG26-NRg-2	PRE4g3	ERG26-NRg-2	0.696144274229672	0.67085028774823	0.670980519079679	0.679325027019194	0.0145660409032557	-0.095349597240094
PRE4g3-ERG26-NRg-4	PRE4g3-ERG26-NRg-4	PRE4g3	ERG26-NRg-4	0.804199229920961	0.806670361894659	0.818476382739239	0.809781991518286	0.00763026554813731	-0.0269672530402687
PRE4g3-MES1-TRg-5	PRE4g3-MES1-TRg-5	PRE4g3	MES1-TRg-5	0.848755152701386	0.789640245462648	0.772763111244737	0.803719503136257	0.0399044698457099	-0.0398389939209737
PRE4g3-HTS1-TRg-2	PRE4g3-HTS1-TRg-2	PRE4g3	HTS1-TRg-2	1.00827418241313	1.06572303288002	0.881898398096853	0.985298537796669	0.094041396589204	0.0292257829141628
PRE4g3-SSS1-TRg-3	PRE4g3-SSS1-TRg-3	PRE4g3	SSS1-TRg-3	0.652748424129679	0.595302870870742	0.660346020401321	0.636132438467248	0.0355629169200854	-0.025764067529522
PRE4g3-SSS1-TRg-2	PRE4g3-SSS1-TRg-2	PRE4g3	SSS1-TRg-2	0.839078587849606	0.857623932230318	0.826190341448426	0.840964287176117	0.015801409868216	0.066853115008066
PRE4g3-SYS1-TRg-7	PRE4g3-SYS1-TRg-7	PRE4g3	SYS1-TRg-7	0.41489666828367	0.315094347639572	0.275669215222004	0.335220077048416	0.071762487830956	-0.159104823591617
PRE4g3-SYS1-TRg-2	PRE4g3-SYS1-TRg-2	PRE4g3	SYS1-TRg-2	0.455596277493439	0.487843307049924	0.422862968468362	0.455434184337242	0.0324904725448415	0.0244603351227784
PRE4g3-SYS1-TRg-1	PRE4g3-SYS1-TRg-1	PRE4g3	SYS1-TRg-1	0.468725594881009	0.366651402551809	0.573396714702008	0.469591237378275	0.10337537437282	-0.0741484580800445
PRE4g3-BFR2-TRg-1	PRE4g3-BFR2-TRg-1	PRE4g3	BFR2-TRg-1	0.948986215614282	0.964741225196124	0.926699189198363	0.94680887666959	0.0191142546120374	0.002268022741717
PRE4g3-EOS1-TRg-3	PRE4g3-EOS1-TRg-3	PRE4g3	EOS1-TRg-3	0.780551390184578	0.722704397760412	0.587653371878423	0.696969719941138	0.0989904874139771	-0.0150004499659893
PRE4g3-TAF4-NRg-1	PRE4g3-TAF4-NRg-1	PRE4g3	TAF4-NRg-1	0.643931160543266	0.568479406281013	0.636505007878444	0.616305191567574	0.0415844470873129	0.0255991131665984
PRE4g3-ARL3-NRg-8	PRE4g3-ARL3-NRg-8	PRE4g3	ARL3-NRg-8	1.0679122369795	0.990566675121959	1.0585169293587	1.03899861382005	0.0422055383316503	-0.0398496562481052
PRE4g3-RPN5-NRg-1	PRE4g3-RPN5-NRg-1	PRE4g3	RPN5-NRg-1	1.01868291638618	1.00626708992013	0.901773201381223	0.975574402562511	0.0642144933683936	0.00392951173957812
PRE4g3-TIM9-NRg-2	PRE4g3-TIM9-NRg-2	PRE4g3	TIM9-NRg-2	0.940695032102183	0.944445014332598	0.870724421031255	0.918621489155345	0.0415224330072901	0.00148007677589457
PRE4g3-NUP57-NRg-3	PRE4g3-NUP57-NRg-3	PRE4g3	NUP57-NRg-3	0.527429790295632	0.565362386733889	0.722873063440978	0.6052217468235	0.103639252672462	0.0435776022665901
PRE4g3-VPS4-TRg-1	PRE4g3-VPS4-TRg-1	PRE4g3	VPS4-TRg-1	0.161022899984402	0.0273558329063696	0.0252685445900169	0.0712157591602629	0.0777822672617865	-0.0870096894315657
PRE4g3-CDC3-TRg-4	PRE4g3-CDC3-TRg-4	PRE4g3	CDC3-TRg-4	0.496459781564851	0.639667620149782	0.621486397723838	0.58587126647949	0.0779644113567589	-0.0627805354539874
PRE4g3-BBP1-NRg-1	PRE4g3-BBP1-NRg-1	PRE4g3	BBP1-NRg-1	0.789463006551814	0.872007945754698	0.703627271837642	0.788366074714718	0.0841956963376509	-0.0310176144551622
PRE4g3-BBP1-NRg-2	PRE4g3-BBP1-NRg-2	PRE4g3	BBP1-NRg-2	0.818155880573127	0.841243427389542	0.701044883621472	0.786814730528047	0.0751705306837926	-0.0684870311887646
PRE4g3-USE1-NRg-3	PRE4g3-USE1-NRg-3	PRE4g3	USE1-NRg-3	1.08044915891034	1.009167599783	0.935716115246675	1.00844429131334	0.0723692328506645	-0.00545487157468383
PRE4g3-CCT7-TRg-1	PRE4g3-CCT7-TRg-1	PRE4g3	CCT7-TRg-1	0.953714299698267	0.759481688158064	1.11239284675299	0.941862944869775	0.176753818696109	0.0146596863478065
PRE4g3-SAH1-TRg-3	PRE4g3-SAH1-TRg-3	PRE4g3	SAH1-TRg-3	0.842700167541824	0.782390539445531	0.819637666601812	0.814909457863056	0.0304315589263221	-0.0173254398592565
PRE4g3-CHS2-TRg-1	PRE4g3-CHS2-TRg-1	PRE4g3	CHS2-TRg-1	0.866904683142953	0.823726578581217	0.842458563528492	0.844363275084221	0.021651977345475	0.0232347589691762
PRE4g3-DPM1-TRg-2	PRE4g3-DPM1-TRg-2	PRE4g3	DPM1-TRg-2	0.950578885304858	0.90044480716463	0.915824861066772	0.922282851178753	0.0256833735120109	-0.0525207500278999
PRE4g3-BBP1-TRg-1	PRE4g3-BBP1-TRg-1	PRE4g3	BBP1-TRg-1	0.779045583943654	0.875997997848779	0.794629971862709	0.816557851218381	0.0520631017159495	-0.0116820680680849
PRE4g3-NRD1-TRg-4	PRE4g3-NRD1-TRg-4	PRE4g3	NRD1-TRg-4	0.882258462452686	0.848359065965128	0.862793743217278	0.864470423878364	0.0170117816258206	0.0146266501727317
PRE4g3-RPB3-NRg-1	PRE4g3-RPB3-NRg-1	PRE4g3	RPB3-NRg-1	0.577170778801674	0.621912514226986	0.568144700742138	0.589075997923599	0.0287931436889264	0.0285316849511006
PRE4g3-PHO85-NRg-6	PRE4g3-PHO85-NRg-6	PRE4g3	PHO85-NRg-6	0.601095821623543	0.62800541484396	0.516319658750516	0.581806965072673	0.0582878376577919	-0.0820915763349948
PRE4g3-SNF6-TRg-6	PRE4g3-SNF6-TRg-6	PRE4g3	SNF6-TRg-6	0.687860983323159	0.618486470940765	0.635750879465475	0.647366111243133	0.0361163529306363	-0.0750210855319968
PRE4g3-PRP38-NRg-2	PRE4g3-PRP38-NRg-2	PRE4g3	PRP38-NRg-2	0.620753434035519	0.704589395237564	0.623302086360995	0.649548305211359	0.0476840130507447	-0.0147313745923312
PRE4g3-OAR1-NRg-3	PRE4g3-OAR1-NRg-3	PRE4g3	OAR1-NRg-3	0.703612750398284	0.586046556059346	0.816774120186444	0.702144475548024	0.11537078956687	0.0009745556093681
PRE4g3-ROX3-NRg-1	PRE4g3-ROX3-NRg-1	PRE4g3	ROX3-NRg-1	1.0176005848302	1.06532375522371	1.00232101795215	1.02841511933536	0.0328641422122918	-0.00602276377590649
PRE4g3-YPP1-TRg-6	PRE4g3-YPP1-TRg-6	PRE4g3	YPP1-TRg-6	0.820589599398466	0.831280082867135	0.742598369398955	0.798156017221519	0.0484103375621414	0.0118845172118343
PRE4g3-CBF2-NRg-8	PRE4g3-CBF2-NRg-8	PRE4g3	CBF2-NRg-8	1.04203995845733	0.974924866145096	0.90472057119888	0.973895131933768	0.0686654847333678	0.0299191176412221
PRE4g3-SPT6-TRg-5	PRE4g3-SPT6-TRg-5	PRE4g3	SPT6-TRg-5	0.501333470414869	0.472750594669319	0.521974672601941	0.498686245895376	0.0247185822878596	-0.0966152928234162
PRE4g3-SEC10-NRg-1	PRE4g3-SEC10-NRg-1	PRE4g3	SEC10-NRg-1	0.909902056206693	0.862624672236016	0.932960307119831	0.90182901185418	0.035856044364452	0.0558926639084498
PRE4g3-NSL1-NRg-3	PRE4g3-NSL1-NRg-3	PRE4g3	NSL1-NRg-3	0.690876182153218	0.692222095274742	0.664570268830023	0.682556182085994	0.0155907882184052	0.0340449305927017
PRE4g3-NRD1-NRg-8	PRE4g3-NRD1-NRg-8	PRE4g3	NRD1-NRg-8	0.906052359505656	0.881821481408192	0.80873794288521	0.865537261266353	0.0506597057804854	-0.0266225374027326
PRE4g3-RPB3-TRg-1	PRE4g3-RPB3-TRg-1	PRE4g3	RPB3-TRg-1	0.763040921677429	0.771175932999931	0.833520894038724	0.789245916238695	0.0385583952816913	0.0505424559427596
PRE4g3-NRD1-NRg-4	PRE4g3-NRD1-NRg-4	PRE4g3	NRD1-NRg-4	1.00666286467845	0.973321784326312	1.00869229841873	0.996225649141163	0.0198612667752911	0.0678749021769501
PRE4g3-RVB1-TRg-2	PRE4g3-RVB1-TRg-2	PRE4g3	RVB1-TRg-2	0.630016269865558	0.73239741883798	0.621966983968087	0.661460224223875	0.0615651032294621	-0.022855926356782
PRE4g3-TIF5-NRg-8	PRE4g3-TIF5-NRg-8	PRE4g3	TIF5-NRg-8	0.884071262645047	0.879866382727713	0.799600522927072	0.854512722766611	0.0476018121734131	0.0181765685947978
PRE4g3-EOS1-NRg-1	PRE4g3-EOS1-NRg-1	PRE4g3	EOS1-NRg-1	0.574750998068318	0.625465471644497	0.61769104763058	0.605969172447798	0.0273137552503819	-0.0544763676981924
PRE4g3-ERG25-NA-26	PRE4g3-ERG25-NA-26	PRE4g3	ERG25-NA-26	0.876316295410635	0.900668912816638	0.888836980378106	0.888607396201793	0.0121779318975472	0.0122181479653783
PRE4g3-MSL5-NRg-4	PRE4g3-MSL5-NRg-4	PRE4g3	MSL5-NRg-4	1.01011391386866	0.857979776325891	1.0703626500985	0.979485446764351	0.109454093189099	-0.000435677793299338
PRE4g3-SEC24-TRg-2	PRE4g3-SEC24-TRg-2	PRE4g3	SEC24-TRg-2	0.634741065396812	0.636489028993793	0.602114026114372	0.624448040168326	0.0193615593898255	0.0662107905560613
PRE4g3-RPL30-NRg-5	PRE4g3-RPL30-NRg-5	PRE4g3	RPL30-NRg-5	0.59687489641377	0.623913899100459	0.504066760685042	0.574951852066424	0.0628593593006068	-0.0237886368788437
PRE4g3-SNU71-NRg-3	PRE4g3-SNU71-NRg-3	PRE4g3	SNU71-NRg-3	0.949047241329104	1.02497462566916	0.953236318704034	0.975752728567432	0.0426788408703065	0.00717267830131385
PRE4g3-CDC33-NRg-1	PRE4g3-CDC33-NRg-1	PRE4g3	CDC33-NRg-1	0.868022941192252	0.830352079450241	0.842796388562354	0.847057136401616	0.0191934607408033	-0.0102703040054176
PRE4g3-RPN6-TRg-4	PRE4g3-RPN6-TRg-4	PRE4g3	RPN6-TRg-4	0.956769890825329	0.907812834453861	0.979584599539507	0.948055774939565	0.0366708116576409	0.0359096822620179
PRE4g3-NAB2-TRg-4	PRE4g3-NAB2-TRg-4	PRE4g3	NAB2-TRg-4	0.837502756172667	0.858348827700095	0.90814963736413	0.868000407078964	0.0362989007257814	0.0213067451946052
PRE4g3-NAB2-TRg-6	PRE4g3-NAB2-TRg-6	PRE4g3	NAB2-TRg-6	0.946120243416209	0.942455607056681	0.841895109478177	0.910156986650356	0.0591449093009206	0.0344198755512217
PRE4g3-YTM1-NRg-1	PRE4g3-YTM1-NRg-1	PRE4g3	YTM1-NRg-1	0.978145415235518	0.998299707204787	0.948738316620047	0.975061146353451	0.0249242330890234	0.0497607235474228
PRE4g3-OLE1-TRg-8	PRE4g3-OLE1-TRg-8	PRE4g3	OLE1-TRg-8	0.657123270806311	0.753875145998546	0.675935241404913	0.69564455273659	0.0512988699015892	-0.097249603463804
PRE4g3-OLE1-TRg-1	PRE4g3-OLE1-TRg-1	PRE4g3	OLE1-TRg-1	0.79231159727785	0.680297788529708	0.962748579466872	0.81178598842481	0.142228869285268	-0.0182342857570236
PRE4g3-UTP7-TRg-4	PRE4g3-UTP7-TRg-4	PRE4g3	UTP7-TRg-4	0.80995281036602	0.822447012700979	0.809681107423661	0.81402697683022	0.00729323033167559	-0.0273518205016198
PRE4g3-ACT1-NRg-6	PRE4g3-ACT1-NRg-6	PRE4g3	ACT1-NRg-6	0.778902225122097	0.752149504577277	0.656829530873284	0.729293753524219	0.0641656036162723	-0.0413472264309661
PRE4g3-RPL18A-NRg-3	PRE4g3-RPL18A-NRg-3	PRE4g3	RPL18A-NRg-3	0.703648777856962	0.740761697936475	0.751931288984749	0.732113921592729	0.0252762387821016	0.0306300093630684
PRE4g3-BRX1-NRg-1	PRE4g3-BRX1-NRg-1	PRE4g3	BRX1-NRg-1	0.928915618110359	0.865211386612987	0.880455707276561	0.891527570666636	0.0332640481130011	0.00163985877010964
PRE4g3-NAF1-TRg-8	PRE4g3-NAF1-TRg-8	PRE4g3	NAF1-TRg-8	0.911246581317763	0.975729259327018	0.92220321683769	0.936393019160824	0.0345038665701183	-0.0120845751292337
PRE4g3-NAF1-TRg-6	PRE4g3-NAF1-TRg-6	PRE4g3	NAF1-TRg-6	0.930193348466446	0.914757484821615	0.925982151300231	0.923644328196097	0.00797906850861184	-0.0454095767781761
PRE4g3-NAF1-TRg-4	PRE4g3-NAF1-TRg-4	PRE4g3	NAF1-TRg-4	1.02946386278112	1.02994916056856	0.923669366682915	0.99436079667753	0.061221055075017	0.0674159790697721
PRE4g3-CDC8-TRg-2	PRE4g3-CDC8-TRg-2	PRE4g3	CDC8-TRg-2	1.02408214551368	1.034162788696	0.897678136534983	0.985307690248222	0.0760566161141061	0.035618460958364
PRE4g3-NSE4-TRg-1	PRE4g3-NSE4-TRg-1	PRE4g3	NSE4-TRg-1	0.770651268964702	0.797125608522089	0.744675625211619	0.77081750089947	0.026225386786647	0.00275576724122895
PRE4g3-PAB1-NRg-2	PRE4g3-PAB1-NRg-2	PRE4g3	PAB1-NRg-2	0.492874485774882	0.557490301329024	0.390971378047008	0.480445388383638	0.0839523662514717	0.0291250635120224
PRE4g3-PRP43-TRg-4	PRE4g3-PRP43-TRg-4	PRE4g3	PRP43-TRg-4	0.796614887768359	0.734162980968008	0.701391939263042	0.74405660266647	0.0483762885435187	0.00449600436148534
PRE4g3-SEC2-NRg-3	PRE4g3-SEC2-NRg-3	PRE4g3	SEC2-NRg-3	0.794483831837969	0.678187528851747	0.684936199600427	0.719202520096714	0.0652827930034515	-0.0647304882616352
PRE4g3-SEC2-NRg-6	PRE4g3-SEC2-NRg-6	PRE4g3	SEC2-NRg-6	0.847874574563236	0.885267198699631	0.829062506228478	0.854068093163782	0.02860964205361	-0.0236195689211187
PRE4g3-MPP10-NRg-5	PRE4g3-MPP10-NRg-5	PRE4g3	MPP10-NRg-5	0.887306412824368	0.875164355389602	0.927682142524394	0.896717636912788	0.0274946875871625	0.00237345966134739
PRE4g3-YDR355C-TRg-2	PRE4g3-YDR355C-TRg-2	PRE4g3	YDR355C-TRg-2	0.927351338823702	0.995217830081926	0.86810870930514	0.930225959403589	0.0636032996688903	0.0297173370739096
PRE4g3-YLR339C-TRg-9	PRE4g3-YLR339C-TRg-9	PRE4g3	YLR339C-TRg-9	0.764831306400227	0.785743105116061	0.765686281389376	0.772086897635221	0.0118343461005596	0.0361571879708471
PRE4g3-SNM1-TRg-2	PRE4g3-SNM1-TRg-2	PRE4g3	SNM1-TRg-2	0.968444238043451	0.939775889574177	0.907010416148376	0.938410181255335	0.0307396728604591	0.0238837131930751
PRE4g3-ALR1-NRg-4	PRE4g3-ALR1-NRg-4	PRE4g3	ALR1-NRg-4	0.805861795111626	0.796851240815608	0.772334040423868	0.791682358783701	0.0173512417335317	-0.0466605387983449
PRE4g3-ALR1-NRg-1	PRE4g3-ALR1-NRg-1	PRE4g3	ALR1-NRg-1	0.600951797021924	0.59828227848518	0.605897554651673	0.601710543386259	0.00386392026406228	-0.0327112993287997
PRE4g3-ALR1-NRg-3	PRE4g3-ALR1-NRg-3	PRE4g3	ALR1-NRg-3	0.895394664253148	0.864203552423878	0.764584686554995	0.841394301077341	0.0683228294685605	-0.00631051700911767
PRE4g3-RPL10-TRg-1	PRE4g3-RPL10-TRg-1	PRE4g3	RPL10-TRg-1	0.942915971137161	0.904912555029141	0.879143900401193	0.908990808855832	0.0320810437360528	-0.0031003646073291
PRE4g3-RPL28-TRg-2	PRE4g3-RPL28-TRg-2	PRE4g3	RPL28-TRg-2	0.780107963659075	0.694648895000253	0.758046332986665	0.744267730548665	0.0443644059789677	0.0280637613235384
PRE4g3-UTP25-TRg-1	PRE4g3-UTP25-TRg-1	PRE4g3	UTP25-TRg-1	0.951053593966908	0.924319289683442	0.84545750322981	0.906943462293387	0.054900574931927	0.00256488306139124
PRE4g3-POB3-TRg-1	PRE4g3-POB3-TRg-1	PRE4g3	POB3-TRg-1	0.90791809891343	0.91159257357118	0.878006790872303	0.899172487785638	0.0184218751861195	0.0547062962461312
PRE4g3-POB3-TRg-3	PRE4g3-POB3-TRg-3	PRE4g3	POB3-TRg-3	0.580027081413022	0.660936281940306	0.568503424518857	0.603155595957395	0.050370173928084	0.00824856721529388
PRE4g3-POB3-TRg-2	PRE4g3-POB3-TRg-2	PRE4g3	POB3-TRg-2	0.947763689784913	0.924709621531924	0.903697936094893	0.92539041580391	0.0220407638864438	0.0575780824936305
PRE4g3-MED11-TRg-1	PRE4g3-MED11-TRg-1	PRE4g3	MED11-TRg-1	0.78084888867594	0.827181912210692	0.794946051818941	0.800992284235191	0.0237508939261548	-0.00514820118763382
PRE4g3-ISA1-TRg-15	PRE4g3-ISA1-TRg-15	PRE4g3	ISA1-TRg-15	0.320570727715806	0.275402703706645	0.32660558040548	0.307526337275977	0.0279830437411491	-0.00773307613644431
PRE4g3-RRP1-NRg-1	PRE4g3-RRP1-NRg-1	PRE4g3	RRP1-NRg-1	0.773302658549626	0.7513921618665	0.582544798265958	0.702413206227361	0.104385554013122	-0.0779084212550102
PRE4g3-MES1-NRg-1	PRE4g3-MES1-NRg-1	PRE4g3	MES1-NRg-1	0.856800508559938	0.872863445244845	0.81710748229736	0.848923812034048	0.028700411358917	-0.00712120759969748
PRE4g3-SEC13-NRg-5	PRE4g3-SEC13-NRg-5	PRE4g3	SEC13-NRg-5	0.541168223284556	0.50454952109637	0.417000472845767	0.487572739075564	0.0638009867329167	0.0312445768907602
PRE4g3-MCM2-NRg-2	PRE4g3-MCM2-NRg-2	PRE4g3	MCM2-NRg-2	0.951340725551621	0.985366110311432	0.901363064222005	0.946023300028352	0.042253215247153	0.0145045276169772
PRE4g3-ALA1-TRg-4	PRE4g3-ALA1-TRg-4	PRE4g3	ALA1-TRg-4	0.631836646743829	0.573056915858781	0.523794359325671	0.576229307309427	0.0540909605967032	-0.0680647131816163
PRE4g3-MTG2-TRg-5	PRE4g3-MTG2-TRg-5	PRE4g3	MTG2-TRg-5	0.812842080103943	0.794917256215488	0.804226816357552	0.803995384225661	0.00896465272510803	0.0415920935791657
PRE4g3-TIF35-NRg-3	PRE4g3-TIF35-NRg-3	PRE4g3	TIF35-NRg-3	0.995929364849355	0.978985268117175	0.941069446564911	0.971994693177147	0.0280901007836937	0.00954855859650094
PRE4g3-NSE1-TRg-3	PRE4g3-NSE1-TRg-3	PRE4g3	NSE1-TRg-3	1.05171271489381	0.918312046844543	0.973497106100532	0.981173955946296	0.0670308516778933	0.0300008225348559
PRE4g3-NSE1-TRg-4	PRE4g3-NSE1-TRg-4	PRE4g3	NSE1-TRg-4	0.942671512576177	0.968757654063268	0.923280189497808	0.944903118712418	0.0228207141712558	0.0799013573340407
PRE4g3-MOB2-NRg-6	PRE4g3-MOB2-NRg-6	PRE4g3	MOB2-NRg-6	0.681601237570983	0.594985049616403	0.669094442996027	0.648560243394471	0.0468169949794215	-0.00478423060372346
PRE4g3-VRG4-NRg-3	PRE4g3-VRG4-NRg-3	PRE4g3	VRG4-NRg-3	0.539443104301927	0.52064894240714	0.53472773953467	0.531606595414579	0.00977810236168826	0.00893257175616191
PRE4g3-PRP9-TRg-3	PRE4g3-PRP9-TRg-3	PRE4g3	PRP9-TRg-3	0.941344206618764	0.86924246147946	0.859085258577974	0.889890642225399	0.0448485691999428	0.0180694778727889
PRE4g3-HYM1-TRg-5	PRE4g3-HYM1-TRg-5	PRE4g3	HYM1-TRg-5	0.742410881926649	0.816302440708788	0.583082047124857	0.713931789920098	0.119189898930233	0.0234731596040308
PRE4g3-POP1-TRg-5	PRE4g3-POP1-TRg-5	PRE4g3	POP1-TRg-5	0.879184336698866	0.925350832362281	0.869852153307696	0.891462440789614	0.0297168256085402	0.0035647090163542
PRE4g3-POP1-TRg-9	PRE4g3-POP1-TRg-9	PRE4g3	POP1-TRg-9	0.819806363791891	0.772512686307096	0.83638440174205	0.809567817280346	0.0331439268064719	-0.0591026890322011
PRE4g3-RPL17A-TRg-1	PRE4g3-RPL17A-TRg-1	PRE4g3	RPL17A-TRg-1	0.934656961163751	0.947259691481189	0.900905676346156	0.927607442997032	0.0239675918600908	0.0411356941680472
PRE4g3-SLD2-TRg-1	PRE4g3-SLD2-TRg-1	PRE4g3	SLD2-TRg-1	0.945377562388967	0.960308522818276	0.962092114483018	0.95592606656342	0.00917869843962007	0.0391834638385732
PRE4g3-CDC48-NRg-7	PRE4g3-CDC48-NRg-7	PRE4g3	CDC48-NRg-7	0.697144282442808	0.724297594310841	0.555483031535714	0.658974969429788	0.0906491119269999	0.0794028785603809
PRE4g3-FHL1-NRg-2	PRE4g3-FHL1-NRg-2	PRE4g3	FHL1-NRg-2	0.761039384953188	0.731200642745709	0.788709356023888	0.760316461240928	0.028761171564251	-0.0557773995432052
PRE4g3-BET3-NRg-7	PRE4g3-BET3-NRg-7	PRE4g3	BET3-NRg-7	1.01145425674876	0.94792837263171	0.867881808832658	0.942421479404375	0.0719444671598747	0.104723427548716
PRE4g3-MAK21-TRg-1	PRE4g3-MAK21-TRg-1	PRE4g3	MAK21-TRg-1	0.88735649177194	0.79608452871082	0.752975343591332	0.812138788024697	0.0686139758225141	-0.00344023422756301
PRE4g3-BRN1-TRg-4	PRE4g3-BRN1-TRg-4	PRE4g3	BRN1-TRg-4	0.738758685734866	0.571850885335634	0.762508428063023	0.691039333044508	0.103901044824398	0.01649728412118
PRE4g3-FBA1-NRg-3	PRE4g3-FBA1-NRg-3	PRE4g3	FBA1-NRg-3	0.906493639717903	0.817717961169944	0.851239940659954	0.8584838471826	0.0448289628665916	0.0262811997266765
PRE4g3-CDC42-TRg-6	PRE4g3-CDC42-TRg-6	PRE4g3	CDC42-TRg-6	0.610693451254745	0.705214791322682	0.628240342650984	0.64804952840947	0.0502779654756468	-0.0186912147147736
PRE4g3-CDC42-TRg-7	PRE4g3-CDC42-TRg-7	PRE4g3	CDC42-TRg-7	0.636562570258546	0.627182950959724	0.607409201677361	0.62371824096521	0.0148823011129722	-0.0217577598599218
PRE4g3-COG4-NRg-1	PRE4g3-COG4-NRg-1	PRE4g3	COG4-NRg-1	0.504368188856273	0.455387885244659	0.496462403540389	0.485406159213774	0.0262953976853139	-0.0902261523600879
PRE4g3-ATP3-NRg-3	PRE4g3-ATP3-NRg-3	PRE4g3	ATP3-NRg-3	0.950517155835302	0.95373988664718	0.7769301967917	0.89372907975806	0.101163633757955	-0.0247421910881198
PRE4g3-ATP3-NRg-2	PRE4g3-ATP3-NRg-2	PRE4g3	ATP3-NRg-2	1.0013076451606	1.01864959599567	0.898965593371564	0.972974278175945	0.0646772748695178	0.0504485719263842
PRE4g3-SMP3-TRg-5	PRE4g3-SMP3-TRg-5	PRE4g3	SMP3-TRg-5	0.945732290106915	0.913587700346252	0.887160981419306	0.915493657290824	0.0293321334759462	-0.0428528781188756
PRE4g3-CFT2-NRg-2	PRE4g3-CFT2-NRg-2	PRE4g3	CFT2-NRg-2	0.751174911264775	0.787344320839016	0.738005005189886	0.758841412431226	0.0255474743816783	-0.0154507375456457
PRE4g3-FAS2-TRg-5	PRE4g3-FAS2-TRg-5	PRE4g3	FAS2-TRg-5	1.05058932588987	0.957483588530719	0.880302409812957	0.962791774744514	0.0852674678726083	-0.0230301726929939
PRE4g3-DBP2-NRg-3	PRE4g3-DBP2-NRg-3	PRE4g3	DBP2-NRg-3	1.02872699419236	0.939429507494352	1.01031463744724	0.992823713044649	0.0471482726087384	0.0112037012092313
PRE4g3-DBP2-NRg-2	PRE4g3-DBP2-NRg-2	PRE4g3	DBP2-NRg-2	0.97909417269191	0.928713840724319	0.88279148601917	0.930199833145133	0.0481685373994585	-0.0270818298767249
PRE4g3-MPS2-NRg-4	PRE4g3-MPS2-NRg-4	PRE4g3	MPS2-NRg-4	0.803301622827662	0.84321810010222	0.881163488590441	0.842561070506774	0.0389350908684214	-0.022708688232185
PRE4g3-ARC35-TRg-2	PRE4g3-ARC35-TRg-2	PRE4g3	ARC35-TRg-2	0.80387293177379	0.909922102868622	0.830096165822483	0.847963733488299	0.0552362575958454	0.0664727069921306
PRE4g3-ARC35-TRg-5	PRE4g3-ARC35-TRg-5	PRE4g3	ARC35-TRg-5	0.234709220229198	0.169557435831593	0.116004370763862	0.173423675608218	0.0594467928416224	-0.084144243723429
PRE4g3-MRD1-TRg-1	PRE4g3-MRD1-TRg-1	PRE4g3	MRD1-TRg-1	0.89167993573256	0.825596429829833	0.872575168323551	0.863283844628648	0.0340074103704113	-0.00357228008277144
PRE4g3-RLP7-TRg-1	PRE4g3-RLP7-TRg-1	PRE4g3	RLP7-TRg-1	0.952484285496116	0.98128542001696	0.856728235482357	0.930165980331811	0.0652089189747236	0.0717621537954314
PRE4g3-SPC34-TRg-1	PRE4g3-SPC34-TRg-1	PRE4g3	SPC34-TRg-1	0.954910198634925	1.00421554200464	0.86332260101343	0.94081611388433	0.071496067192578	0.0316080553787829
PRE4g3-CDC45-TRg-2	PRE4g3-CDC45-TRg-2	PRE4g3	CDC45-TRg-2	0.943498181729803	1.01296110584209	0.86445276440927	0.940304017327053	0.0743056786756925	0.00107044042288984
PRE4g3-GCD6-TRg-3	PRE4g3-GCD6-TRg-3	PRE4g3	GCD6-TRg-3	0.918960230287155	0.913774177297203	0.896237100713691	0.909657169432683	0.0119078742737941	0.0168485307464941
PRE4g3-GCD6-TRg-4	PRE4g3-GCD6-TRg-4	PRE4g3	GCD6-TRg-4	0.99947368832286	0.925756301318932	0.919603906758705	0.948277965466833	0.0444433855457658	0.0278271424631912
PRE4g3-YPT6-NRg-2	PRE4g3-YPT6-NRg-2	PRE4g3	YPT6-NRg-2	0.345042163928822	0.110408763701766	0.230541261808442	0.228664063146344	0.117327963553623	-0.0515502411394772
PRE4g3-RPS13-TRg-2	PRE4g3-RPS13-TRg-2	PRE4g3	RPS13-TRg-2	0.793201602541398	0.724520743377673	0.832236437271647	0.783319594396906	0.0545335515209757	-0.0367063620622597
PRE4g3-IPI3-TRg-3	PRE4g3-IPI3-TRg-3	PRE4g3	IPI3-TRg-3	0.941135766794144	0.886667142010499	0.91460381926706	0.914135576023901	0.027237331188214	-0.0367736195422391
PRE4g3-TIF5-NRg-9	PRE4g3-TIF5-NRg-9	PRE4g3	TIF5-NRg-9	0.819668227637719	0.775076412365845	0.747877298497347	0.780873979500304	0.0362449060588989	-0.0012018466332685
PRE4g3-TIF5-NRg-7	PRE4g3-TIF5-NRg-7	PRE4g3	TIF5-NRg-7	0.940143711091327	0.891242111253469	0.893410347337982	0.90826538989426	0.0276287139347296	0.0205790143057267
PRE4g3-TIF5-NRg-6	PRE4g3-TIF5-NRg-6	PRE4g3	TIF5-NRg-6	0.918277302864217	0.85324853788533	0.794251834966551	0.855259225238699	0.0620371769146012	-0.00218809510768525
PRE4g3-NAB3-TRg-3	PRE4g3-NAB3-TRg-3	PRE4g3	NAB3-TRg-3	0.739540167825403	0.652107123453622	0.624906598474713	0.672184629917913	0.0598961059242383	-0.00669074401056835
PRE4g3-GCD2-TRg-1	PRE4g3-GCD2-TRg-1	PRE4g3	GCD2-TRg-1	0.916801811209343	0.844463706983871	0.941139884803826	0.900801800999014	0.0502848991697996	0.00170599369560298
PRE4g3-UBA1-TRg-2	PRE4g3-UBA1-TRg-2	PRE4g3	UBA1-TRg-2	0.898435016284005	0.888305517081765	0.868045401938291	0.884928645101354	0.0154736748479274	0.0657609389271436
PRE4g3-SLD3-TRg-6	PRE4g3-SLD3-TRg-6	PRE4g3	SLD3-TRg-6	0.779198485811401	0.805028333942695	0.756296625385338	0.780174481713145	0.0243805102639373	-0.00267369575799381
PRE4g3-LCB1-TRg-5	PRE4g3-LCB1-TRg-5	PRE4g3	LCB1-TRg-5	1.09137794641082	1.01878481278467	0.99421700916291	1.03479325611947	0.0505199428466205	0.0204482728698154
PRE4g3-TOA2-TRg-6	PRE4g3-TOA2-TRg-6	PRE4g3	TOA2-TRg-6	0.707482124928403	0.696468022693162	0.592698558087876	0.665549568569814	0.0633307185194644	0.0341493921245248
PRE4g3-TOA2-TRg-1	PRE4g3-TOA2-TRg-1	PRE4g3	TOA2-TRg-1	0.863994889813733	0.848182066943659	0.783159758623987	0.831778905127126	0.042841304798061	0.06303802505918
PRE4g3-TOA2-TRg-3	PRE4g3-TOA2-TRg-3	PRE4g3	TOA2-TRg-3	0.762962208163403	0.704476093695551	0.678506892507012	0.715315064788655	0.0432583813430761	0.0107855865119449
PRE4g3-LSM2-TRg-1	PRE4g3-LSM2-TRg-1	PRE4g3	LSM2-TRg-1	1.04456783291981	0.984749363767803	1.02539418803946	1.01823712824236	0.0305447203560089	-0.157806226507655
PRE4g3-YML6-TRg-13	PRE4g3-YML6-TRg-13	PRE4g3	YML6-TRg-13	0.846676970247505	0.90271471080697	0.807676006287687	0.852355895780721	0.0477731774700484	0.0126950795227605
PRE4g3-YML6-TRg-12	PRE4g3-YML6-TRg-12	PRE4g3	YML6-TRg-12	1.0144106928264	0.992430914879472	0.90489766037501	0.970579756026961	0.057934281099994	-0.0447016289574629
PRE4g3-UTP15-NRg-1	PRE4g3-UTP15-NRg-1	PRE4g3	UTP15-NRg-1	0.911210692879224	0.818788797096328	0.863129552004508	0.864376347326687	0.0462235608641053	0.0462078174503582
PRE4g3-TIF6-NRg-8	PRE4g3-TIF6-NRg-8	PRE4g3	TIF6-NRg-8	0.859519721324977	0.768769812494289	0.714517427471453	0.780935653763573	0.0732626922521824	0.101037126848134
PRE4g3-SUP35-NRg-1	PRE4g3-SUP35-NRg-1	PRE4g3	SUP35-NRg-1	0.723009075462937	0.676192719839911	0.655035542515075	0.684745779272641	0.0347845715022963	0.0686308526867406
PRE4g3-MPP10-NRg-1	PRE4g3-MPP10-NRg-1	PRE4g3	MPP10-NRg-1	0.989104055845779	0.970860618347755	0.812849315239094	0.924271329810876	0.0969244796290489	0.00959650803461243
PRE4g3-SWI3-TRg-7	PRE4g3-SWI3-TRg-7	PRE4g3	SWI3-TRg-7	0.696985615132286	0.653050335256077	0.613503270751796	0.654513073713386	0.0417603898288984	-0.125223768333936
PRE4g3-SSN3-NRg-2	PRE4g3-SSN3-NRg-2	PRE4g3	SSN3-NRg-2	1.14111590619474	1.08186226337298	1.24626654105869	1.15641490354214	0.0832630537526485	-0.048233054930124
PRE4g3-SEC13-NRg-7	PRE4g3-SEC13-NRg-7	PRE4g3	SEC13-NRg-7	0.689543664798691	0.770221195181958	0.726091115902013	0.728618658627554	0.0403981104924207	0.0305472153006673
PRE4g3-RPS15-NRg-3	PRE4g3-RPS15-NRg-3	PRE4g3	RPS15-NRg-3	0.704946813663863	0.612187192386922	0.660105595021734	0.659079867024173	0.046388316668145	-0.0928732420172663
PRE4g3-RPL3-TRg-2	PRE4g3-RPL3-TRg-2	PRE4g3	RPL3-TRg-2	0.801761251447253	0.753248519539219	0.609491934633893	0.721500568540121	0.0999891086141381	0.0213114114756956
PRE4g3-FBA1-NRg-2	PRE4g3-FBA1-NRg-2	PRE4g3	FBA1-NRg-2	0.824261093584882	0.91739803144979	0.778041873779825	0.839900332938166	0.0709822092203112	0.0440879989819568
PRE4g3-FBA1-NRg-1	PRE4g3-FBA1-NRg-1	PRE4g3	FBA1-NRg-1	0.870683747877204	0.909835238771505	0.8435102731476	0.874676419932103	0.0333422605540857	0.0398300021633333
PRE4g3-FBA1-NRg-5	PRE4g3-FBA1-NRg-5	PRE4g3	FBA1-NRg-5	0.916031040098872	0.852205318152347	0.820710313740341	0.862982223997187	0.0485655895987159	0.00277758991153221
PRE4g3-DAM1-TRg-2	PRE4g3-DAM1-TRg-2	PRE4g3	DAM1-TRg-2	0.645313488366511	0.65642114426583	0.525719606872999	0.609151413168447	0.072467197621995	0.0249611382972567
PRE4g3-NHP2-TRg-2	PRE4g3-NHP2-TRg-2	PRE4g3	NHP2-TRg-2	1.04224444210704	0.889360665997242	1.00409496379003	0.978566690631436	0.0795746931960308	0.0378742770960242
PRE4g3-HCA4-NRg-6	PRE4g3-HCA4-NRg-6	PRE4g3	HCA4-NRg-6	0.916123866550962	0.940817515941578	0.918318006846656	0.925086463113065	0.0136675923347674	0.00627520790026681
PRE4g3-PRE3-TRg-4	PRE4g3-PRE3-TRg-4	PRE4g3	PRE3-TRg-4	0.500452358224477	0.445256027285644	0.400469784928988	0.448726056813036	0.050081529223734	-0.046451260203458
PRE4g3-DBP5-NRg-4	PRE4g3-DBP5-NRg-4	PRE4g3	DBP5-NRg-4	1.04833115763591	0.952104268168374	0.897372316859148	0.965935914221143	0.0764240062190056	0.0427844689029999
PRE4g3-SPT6-NRg-4	PRE4g3-SPT6-NRg-4	PRE4g3	SPT6-NRg-4	0.885675125019939	0.845982090691261	0.898681338374086	0.876779518028429	0.0274527146999071	-0.0541014341360749
PRE4g3-SPT6-NRg-2	PRE4g3-SPT6-NRg-2	PRE4g3	SPT6-NRg-2	0.849259642572232	0.905944554256482	0.930258683359472	0.895154293396062	0.0415636072687419	-0.0556774974727531
PRE4g3-RPL18A-TRg-4	PRE4g3-RPL18A-TRg-4	PRE4g3	RPL18A-TRg-4	0.887753629193896	0.943535159105724	0.77840689019487	0.869898559498163	0.0839996365096505	0.0285978074471497
PRE4g3-KSH1-TRg-1	PRE4g3-KSH1-TRg-1	PRE4g3	KSH1-TRg-1	0.959263028760673	1.01949722708649	0.905966982125279	0.961575745990814	0.0568004456494666	0.0152804169477965
PRE4g3-KSH1-TRg-3	PRE4g3-KSH1-TRg-3	PRE4g3	KSH1-TRg-3	0.89978038913659	0.877756653485109	0.74784895310614	0.84179533190928	0.0821017831759996	-0.00381335689615747
PRE4g3-IPI3-NRg-1	PRE4g3-IPI3-NRg-1	PRE4g3	IPI3-NRg-1	0.936774059486991	0.872596703929993	0.866912248121958	0.892094337179647	0.0387980211937979	0.0191027252097729
PRE4g3-PGA2-TRg-8	PRE4g3-PGA2-TRg-8	PRE4g3	PGA2-TRg-8	1.02866142550327	1.11312587665703	1.00881786663819	1.05020172293283	0.0553897874028949	0.00322963051054348
PRE4g3-RPL18A-TRg-2	PRE4g3-RPL18A-TRg-2	PRE4g3	RPL18A-TRg-2	0.78682961834472	0.848900878430265	0.767972219484195	0.80123423875306	0.0423436155345004	0.00324541555654645
PRE4g3-RPL33A-NRg-6	PRE4g3-RPL33A-NRg-6	PRE4g3	RPL33A-NRg-6	0.796731626010923	0.909519121981077	0.7471586319072	0.817803126633067	0.0832059991112966	0.0402708055007931
PRE4g3-TAF12-NRg-2	PRE4g3-TAF12-NRg-2	PRE4g3	TAF12-NRg-2	0.701568368656746	0.770456041879373	0.559446454146154	0.677156954894091	0.107602041663968	-0.0678465349146122
PRE4g3-USE1-TRg-5	PRE4g3-USE1-TRg-5	PRE4g3	USE1-TRg-5	1.08520145782403	1.05766651872103	1.05611882517226	1.06632893390577	0.016362394632634	0.0306643814761065
PRE4g3-YNL114C-TRg-1	PRE4g3-YNL114C-TRg-1	PRE4g3	YNL114C-TRg-1	0.955529241911169	0.922193643909115	0.991783511847624	0.956502132555969	0.0348051334874586	0.00400295967726783
PRE4g3-SMC5-TRg-7	PRE4g3-SMC5-TRg-7	PRE4g3	SMC5-TRg-7	0.935221480000042	0.867426546673378	0.747093578761798	0.849913868478406	0.095278786879594	-0.0140487297886189
PRE4g3-SMC5-TRg-6	PRE4g3-SMC5-TRg-6	PRE4g3	SMC5-TRg-6	0.945311712774133	0.882562365691777	0.990839804537815	0.939571294334575	0.0543664900803822	0.0115176400434348
PRE4g3-RSC58-TRg-1	PRE4g3-RSC58-TRg-1	PRE4g3	RSC58-TRg-1	1.0518794108326	1.00535324585573	0.896239441144528	0.98449069927762	0.0798898268143011	0.0440751186673402
PRE4g3-CTF13-TRg-2	PRE4g3-CTF13-TRg-2	PRE4g3	CTF13-TRg-2	0.821139918523832	0.825741643728351	0.748423027580483	0.798434863277555	0.0433725921643808	-0.0227192659657209
PRE4g3-NAB2-NRg-2	PRE4g3-NAB2-NRg-2	PRE4g3	NAB2-NRg-2	0.900235019399952	0.875196278074931	0.967040844912284	0.914157380795723	0.0474787344451291	0.0138447064995085
PRE4g3-MCM7-TRg-4	PRE4g3-MCM7-TRg-4	PRE4g3	MCM7-TRg-4	0.778171339588435	0.787522450172435	0.853994040841299	0.806562610200723	0.0413420642535827	-0.0279199299399736
PRE4g3-BCP1-NRg-5	PRE4g3-BCP1-NRg-5	PRE4g3	BCP1-NRg-5	0.202116596262434	0.325075902613299	0.135050246619166	0.220747581831633	0.0963730911689561	-0.0489303018832233
PRE4g3-STU2-TRg-3	PRE4g3-STU2-TRg-3	PRE4g3	STU2-TRg-3	0.807939931599877	0.726442958371898	0.647851714401214	0.727411534790996	0.0800485035879576	0.0365432098799399
PRE4g3-SEC21-NRg-6	PRE4g3-SEC21-NRg-6	PRE4g3	SEC21-NRg-6	0.760655006095661	0.730739264001373	0.674257596737737	0.72188395561159	0.043874143307292	-0.0502796993054597
PRE4g3-SEC21-NRg-3	PRE4g3-SEC21-NRg-3	PRE4g3	SEC21-NRg-3	0.610924851154797	0.554800047729803	0.466148712887776	0.543957870590792	0.0729945008662514	-0.0312015477056464
PRE4g3-RPL1B-TRg-3	PRE4g3-RPL1B-TRg-3	PRE4g3	RPL1B-TRg-3	0.800965055377162	0.718552800659348	0.715763893012565	0.745093916349692	0.0484059152752612	0.000571866804008558
PRE4g3-SEC20-NRg-2	PRE4g3-SEC20-NRg-2	PRE4g3	SEC20-NRg-2	1.00914162083368	1.03307925723069	1.00934220778004	1.01718769528147	0.0137628617907069	-0.00233736054300548
PRE4g3-VMA3-NRg-2	PRE4g3-VMA3-NRg-2	PRE4g3	VMA3-NRg-2	0.533372259179742	0.531221934309988	0.681578855469422	0.582057682986384	0.0861945694551594	-0.0232466584375788
PRE4g3-SEC23-NRg-5	PRE4g3-SEC23-NRg-5	PRE4g3	SEC23-NRg-5	0.791950793532685	0.818907848678181	0.831808295485551	0.814222312565473	0.0203376695316424	0.0523011121452106
PRE4g3-CDC28-TRg-4	PRE4g3-CDC28-TRg-4	PRE4g3	CDC28-TRg-4	0.692094186121331	0.651683259169425	0.854457034200543	0.7327448264971	0.107325005857501	-0.0578583746909324
PRE4g3-RPN12-NRg-11	PRE4g3-RPN12-NRg-11	PRE4g3	RPN12-NRg-11	0.911776155883522	0.980595274280659	0.836795831323324	0.909722420495835	0.0719217166125224	-0.0357370375829459
PRE4g3-PUP3-TRg-3	PRE4g3-PUP3-TRg-3	PRE4g3	PUP3-TRg-3	0.981001159096321	0.867960491389693	0.991589913556219	0.946850521347411	0.0685256014223899	-0.0439672773511203
PRE4g3-SEC31-TRg-2	PRE4g3-SEC31-TRg-2	PRE4g3	SEC31-TRg-2	0.92913856622671	0.868257761040024	0.844185877392876	0.880527401553204	0.0437852474443908	-0.0137690161168995
PRE4g3-SED5-TRg-6	PRE4g3-SED5-TRg-6	PRE4g3	SED5-TRg-6	0.870676317381509	0.861170535528887	0.90224472496293	0.878030525957775	0.0215019893789694	0.0450786630100588
PRE4g3-SED5-TRg-5	PRE4g3-SED5-TRg-5	PRE4g3	SED5-TRg-5	0.928465726253898	0.962332169649483	0.883297290635618	0.924698395513	0.0396518929039654	0.0297291881026525
PRE4g3-RPL33A-TRg-1	PRE4g3-RPL33A-TRg-1	PRE4g3	RPL33A-TRg-1	0.92315792044853	0.90275346773516	0.8240807492208	0.883330712468163	0.0523163839656705	0.00547613592513541
PRE4g3-RPL33A-TRg-2	PRE4g3-RPL33A-TRg-2	PRE4g3	RPL33A-TRg-2	0.960008186566135	0.876846550571498	0.938038425470703	0.924964387536112	0.0430948056761188	0.0303922369859456
PRE4g3-MRPL11-TRg-2	PRE4g3-MRPL11-TRg-2	PRE4g3	MRPL11-TRg-2	0.961706548820896	0.949071975459524	0.992838534324405	0.967872352868275	0.0225253362545661	0.0358479128764972
PRE4g3-RTP1-NRg-2	PRE4g3-RTP1-NRg-2	PRE4g3	RTP1-NRg-2	0.918450658794087	0.919204125993148	0.912608106108137	0.916754296965124	0.00361041578934347	-0.0057869977858892
PRE4g3-NUG1-TRg-2	PRE4g3-NUG1-TRg-2	PRE4g3	NUG1-TRg-2	0.917457712285995	0.88301591091795	0.978636965802695	0.926370196335547	0.0484295448385385	0.0252008409558231
PRE4g3-VPH2-TRg-4	PRE4g3-VPH2-TRg-4	PRE4g3	VPH2-TRg-4	0.852434188463132	0.790905855062513	1.00357741679495	0.882305820106865	0.109437352285326	0.0492005747793933
PRE4g3-COP1-NRg-3	PRE4g3-COP1-NRg-3	PRE4g3	COP1-NRg-3	0.664203249560273	0.732008674017712	0.719358327995569	0.705190083857851	0.036054795144652	0.0511997012910899
PRE4g3-CRM1-NRg-1	PRE4g3-CRM1-NRg-1	PRE4g3	CRM1-NRg-1	0.898430141635291	1.01137599333579	0.95235919887082	0.954055111280635	0.0564920210584147	-0.0123626715641649
PRE4g3-RPL5-NRg-4	PRE4g3-RPL5-NRg-4	PRE4g3	RPL5-NRg-4	0.343637621622665	0.306075052244544	0.451904095642808	0.367205589836672	0.0757173316943721	0.0102572199236911
PRE4g3-SNU13-NRg-4	PRE4g3-SNU13-NRg-4	PRE4g3	SNU13-NRg-4	0.985109572667458	0.911565317260045	0.915049014744264	0.937241301557255	0.041491716900488	0.0272490750669974
PRE4g3-PFS2-TRg-3	PRE4g3-PFS2-TRg-3	PRE4g3	PFS2-TRg-3	0.96199468387658	0.967887034963122	0.878526909588692	0.936136209476131	0.0499780304281039	-0.0309301754222282
PRE4g3-MPP10-TRg-2	PRE4g3-MPP10-TRg-2	PRE4g3	MPP10-TRg-2	0.999744987038153	0.941190793678271	0.836982209825639	0.925972663514021	0.0824416401204794	0.0274799244990125
PRE4g3-TSR4-NRg-2	PRE4g3-TSR4-NRg-2	PRE4g3	TSR4-NRg-2	0.914020524569515	0.961619429623008	0.872672880926131	0.916104278372885	0.0445098714186672	0.00575084097172218
PRE4g3-RSC2-TRg-1	PRE4g3-RSC2-TRg-1	PRE4g3	RSC2-TRg-1	0.913822129473895	0.897757888267962	0.874201357308701	0.895260458350186	0.0199281023654335	0.091699831256682
PRE4g3-SEC65-TRg-2	PRE4g3-SEC65-TRg-2	PRE4g3	SEC65-TRg-2	0.941611630153459	0.846338362607666	0.942627825749048	0.910192606170058	0.0553017312483623	0.0169404381454393
PRE4g3-SMI1-NRg-1	PRE4g3-SMI1-NRg-1	PRE4g3	SMI1-NRg-1	0.760447039549063	0.721771779899115	0.824536852939818	0.768918557462665	0.0519036609603368	0.0365062174721252
PRE4g3-RTT105-NRg-4	PRE4g3-RTT105-NRg-4	PRE4g3	RTT105-NRg-4	0.860601663757848	0.908484014242563	0.806475462727311	0.858520380242574	0.0510361141875354	0.00422120478000465
PRE4g3-VMA5-TRg-3	PRE4g3-VMA5-TRg-3	PRE4g3	VMA5-TRg-3	0.809430809690892	0.859056485035969	0.814236737762095	0.827574677496319	0.0273697349389626	0.00951242591853774
PRE4g3-VMA5-TRg-5	PRE4g3-VMA5-TRg-5	PRE4g3	VMA5-TRg-5	0.870781960321183	0.887825819682755	0.807783225321675	0.855463668441871	0.0421626822864479	-0.0230616542422474
PRE4g3-RRP1-TRg-3	PRE4g3-RRP1-TRg-3	PRE4g3	RRP1-TRg-3	0.94659887922442	0.938338272688177	0.959190498911446	0.948042550274681	0.0105008082637776	0.0365095802220861
PRE4g3-CLC1-TRg-2	PRE4g3-CLC1-TRg-2	PRE4g3	CLC1-TRg-2	0.733145055329124	0.622771811598058	0.791216687781076	0.715711184902753	0.0855650276492139	0.00935608549646549
PRE4g3-GCD6-NRg-1	PRE4g3-GCD6-NRg-1	PRE4g3	GCD6-NRg-1	0.931290050900577	0.912973237697926	0.93994899226892	0.928070760289141	0.013773006487303	-0.0142481833965435
PRE4g3-GCD6-NRg-2	PRE4g3-GCD6-NRg-2	PRE4g3	GCD6-NRg-2	0.945281055276274	0.893275128801337	0.868004139235616	0.902186774437742	0.0394016942421306	-0.0347710313480855
PRE4g3-PXR1-TRg-1	PRE4g3-PXR1-TRg-1	PRE4g3	PXR1-TRg-1	0.907908751246606	0.93149319356631	1.00595574331993	0.948452562710948	0.0511763452680495	0.0306206968801894
PRE4g3-CDC14-NRg-1	PRE4g3-CDC14-NRg-1	PRE4g3	CDC14-NRg-1	0.664389852306745	0.682411462125331	0.706383729373601	0.684395014601892	0.0210670901668222	0.0710730687954478
PRE4g3-PCF11-TRg-6	PRE4g3-PCF11-TRg-6	PRE4g3	PCF11-TRg-6	0.770983425035706	0.782637565040642	0.705021933080873	0.75288097438574	0.0418547562503879	0.00599273241998577
PRE4g3-PCF11-TRg-5	PRE4g3-PCF11-TRg-5	PRE4g3	PCF11-TRg-5	0.710286133662827	0.687688969941969	0.629356288602555	0.675777130735783	0.04175917731859	-0.036931630674844
PRE4g3-PCF11-TRg-4	PRE4g3-PCF11-TRg-4	PRE4g3	PCF11-TRg-4	0.655405807050624	0.729161706538586	0.615846566120501	0.666804693236571	0.0575111399356917	-0.0158777564403491
PRE4g3-SEC31-NRg-1	PRE4g3-SEC31-NRg-1	PRE4g3	SEC31-NRg-1	0.604701278846066	0.617227625702205	0.515142110776554	0.579023671774942	0.0556764556889457	0.040022275618554
PRE4g3-RRP5-NRg-1	PRE4g3-RRP5-NRg-1	PRE4g3	RRP5-NRg-1	0.965858052934566	0.886143772621	0.882010182587129	0.911337336047565	0.0472615390042091	0.0276733175958523
PRE4g3-PRE10-TRg-5	PRE4g3-PRE10-TRg-5	PRE4g3	PRE10-TRg-5	0.832736993792822	0.847426634367511	0.877517180413368	0.852560269524567	0.0228272191886582	-0.0747204714077319
PRE4g3-PRE10-TRg-1	PRE4g3-PRE10-TRg-1	PRE4g3	PRE10-TRg-1	0.778059495954345	0.796545338597253	0.744080394044139	0.772895076198579	0.026611013233258	-0.0544530396572444
PRE4g3-RPS5-TRg-2	PRE4g3-RPS5-TRg-2	PRE4g3	RPS5-TRg-2	0.761108609156978	0.709319326097813	0.668023935264877	0.712817290173223	0.0466408184201815	-0.0493490941805403
PRE4g3-NSP1-TRg-4	PRE4g3-NSP1-TRg-4	PRE4g3	NSP1-TRg-4	0.876473928752299	1.00628642365547	0.867653548850929	0.916804633752901	0.0776188947262676	0.00300614452895687
[truncated: 13,201 more rows]
