# Supplementary material for: Improved discovery of genetic interactions using CRISPRiSeq across multiple environments
Source: Genome Res. 2019 Apr;29(4):668–81. doi: 10.1101/gr.246603.118 (PMC6442382; doi:10.1101/gr.246603.118)
Supplement: Supplemental Material [file supp_gr.246603.118_Supplemental_CRISPRiSeq-master.zip › CRISPRiSeq-master/final_fitness_GI_estimates/ypd37_sig.txt]

strain	gi_score_method1	zscore_method1	gi_score_method2	qval_method2
1	PRE7g7-RPL15A-NRg-4	NA	NA	NA	NA
2	PRE7g7-RPL15A-NRg-5	0.0273536032495831	0.305102907653213	0.0280420035240987	0.594172167973109
3	PRE7g7-KRE33-TRg-1	-0.0286137237333226	-0.41124773598857	-0.0276784082752393	0.742042603962911
4	PRE7g7-PMI40-NRg-1	0.0113803982288355	0.100654771312351	0.0125701081875423	0.935548371875351
5	PRE7g7-NOP19-NRg-3	-0.00248347824627504	-0.0767951333319963	-0.00154202128104449	0.994922289340333
6	PRE7g7-SRP14-NRg-4	-0.00791411769317796	-0.146304296497205	-0.0068600487803591	0.981111028195232
7	PRE7g7-SEC27-TRg-2	0.0253022025383511	0.278846120004464	0.025410195145948	0.923948819272438
8	PRE7g7-GPI14-TRg-3	0.0513262618103764	0.611939598193644	0.0520431816315273	0.803655639754027
9	PRE7g7-PAH1-TRg-7	0.113123153800053	1.40290543019394	0.112819531760617	0.267932760835055
10	PRE7g7-PAH1-TRg-6	0.0593622726399707	0.714796065357968	0.0589562947508593	0.664351101104181
11	PRE7g7-PAH1-TRg-5	0.175045634411841	2.19547872667634	0.175212548860651	0.486126976739684
12	PRE7g7-PAH1-TRg-3	0.141883354710369	1.77101999888979	0.142678875265316	0.500188785817541
13	PRE7g7-COG3-TRg-1	-0.0111804109214446	-0.188111032364834	-0.0104705965817297	0.959384189752488
14	PRE7g7-HTS1-NRg-5	0.0644278231792914	0.779632293651499	0.0651811427775159	0.537019964080473
15	PRE7g7-MSN5-TRg-7	NA	NA	NA	NA
16	PRE7g7-ERG26-TRg-1	-0.0570785123583871	-0.775581191808611	-0.0562020752957133	0.785371454392714
17	PRE7g7-SMD2-TRg-5	0.0178675568794942	0.18368679240968	0.0187350020502284	0.930300996105429
18	PRE7g7-SMD2-TRg-4	0.106378343689439	1.31657561377345	0.107471720981215	0.49130340211054
19	PRE7g7-SMD2-TRg-1	0.0500263815980768	0.595301854764832	0.0513212539145575	0.740065013263567
20	PRE7g7-PRE7-TRg-4	-0.0940095103918922	-1.24827741722805	-0.0934623632617217	0.66577477749785
21	PRE7g7-PRE7-TRg-7	-0.152405754396576	-1.99571684723325	-0.151099299868832	0.287016789250954
22	PRE7g7-SEC6-TRg-3	-0.00136935963804541	-0.0625350350724823	-0.00053022427311078	0.997683837927966
23	PRE7g7-ESF2-NRg-1	NA	NA	NA	NA
24	PRE7g7-ESF2-NRg-3	0.0144003763143072	0.139308810408635	0.0151627372804052	0.876526367676536
25	PRE7g7-AFG2-TRg-2	0.0478408384191114	0.567328118169604	0.049025674516001	0.830287570165562
26	PRE7g7-RRP36-TRg-3	-0.00917353215166006	-0.162424100793397	-0.0084402427354426	0.978527363893263
27	PRE7g7-RRP36-TRg-5	0.0214152339786655	0.229095085255268	0.0225359577748042	0.763876616870642
28	PRE7g7-GCR1-NRg-2	-0.00312571755641045	-0.0850154391423501	-0.00245338823653529	0.985312402136905
29	PRE7g7-PRE4-NRg-4	-0.093514897476905	-1.24194664713226	-0.0930273047190707	0.523331738946498
30	PRE7g7-PRE4-NRg-9	-0.074320754596534	-0.996272298405441	-0.07372369938034	0.74335831721634
31	PRE7g7-DSN1-NRg-2	-0.00456029971426064	-0.103377292522392	-0.00332822925412239	0.991697021442497
32	PRE7g7-GPI11-TRg-3	-0.188606058552873	-2.45906059760232	-0.188337305511432	0.479188410596275
33	PRE7g7-POP3-TRg-1	-0.0168879363651624	-0.261164182222391	-0.0155049819671953	0.507231448335218
34	PRE7g7-MNE1-TRg-5	-0.0575826212482656	-0.782033505099191	-0.0574534307628367	0.827833471680883
35	PRE7g7-RRP12-NRg-1	0.0538516351627875	0.644262971918247	0.0548935699785779	0.601870297445324
36	PRE7g7-RSC6-TRg-2	0.110401862453516	1.36807441515861	0.111349525052589	0.511489077766386
37	PRE7g7-CDC25-TRg-1	0.0910082873149494	1.11984744449641	0.0912274805539922	0.580586143511771
38	PRE7g7-CDC25-TRg-9	-0.154776471009465	-2.02606070074718	-0.154979117358219	0.504139074852165
39	PRE7g7-YPP1-NRg-3	0.0726193452175546	0.884479217756129	0.0732891820791656	0.554306278479891
40	PRE7g7-NFS1-NRg-9	-0.0291037022134905	-0.417519187897398	-0.028537808934815	0.813640402427324
41	PRE7g7-NFS1-NRg-8	0.0166513142612708	0.168119563646816	0.0172030409082632	0.538726524172205
42	PRE7g7-UBA2-TRg-1	-0.0465034222749462	-0.640225923007646	-0.0459161129012566	0.820528516084769
43	PRE7g7-ARP2-NRg-3	0.0564328104807666	0.677300579752392	0.0565739170419565	0.668063791990313
44	PRE7g7-MAK16-TRg-1	-0.0270788236247692	-0.391601868659157	-0.0262999757245358	0.90880993677222
45	PRE7g7-CEP3-NRg-1	-0.0351536358014072	-0.494954971475518	-0.0344520084973442	0.822107289884141
46	PRE7g7-GUK1-TRg-5	0.0240799855720996	0.26320242291113	0.0248655898208399	0.592832466746446
47	PRE7g7-GUK1-TRg-2	0.0139009845611331	0.132916873843129	0.0150257883182132	0.661377682768924
48	PRE7g7-GPI12-NRg-6	-0.0493750412004612	-0.676981047407546	-0.0485661619751132	0.812709212733716
49	PRE7g7-RPS5-NRg-5	0.0194716271911379	0.204217999850471	0.020088956133491	0.923316321774095
50	PRE7g7-RPS5-NRg-2	0.0155247508112126	0.153700178336544	0.0167902226253532	0.915166456906006
51	PRE7g7-RPC19-NRg-1	-0.0216214310488225	-0.321750280328355	-0.020784537487785	0.711314420855817
52	PRE7g7-TIM54-TRg-1	0.0632329434910039	0.764338498504901	0.0645531834513498	0.185450254040477
53	PRE7g7-TEN1-TRg-2	0.0659182667734378	0.798709142333314	0.0668169155819519	0.49610700485468
54	PRE7g7-SAH1-NRg-4	-0.141364627406297	-1.85439656534034	-0.1403942571091	0.661458610432609
55	PRE7g7-SAH1-NRg-5	NA	NA	NA	NA
56	PRE7g7-SAH1-NRg-3	NA	NA	NA	NA
57	PRE7g7-ATP15-NRg-5	NA	NA	NA	NA
58	PRE7g7-SCD5-TRg-5	0.00478546766337129	0.0162433296727294	0.00546336829498636	0.981170624491228
59	PRE7g7-ARB1-NRg-2	-0.0121826753974131	-0.20093945997008	-0.0107645642196774	0.96163860348092
60	PRE7g7-ARB1-NRg-4	0.0670611482736881	0.813337389606239	0.0678949661734139	0.70632892529333
61	PRE7g7-PUP2-TRg-1	0.0519964749056581	0.620517952888498	0.053129171673226	0.672964221598856
62	PRE7g7-CCT8-TRg-2	NA	NA	NA	NA
63	PRE7g7-MCM4-TRg-1	0.0143048885272643	0.138086619866481	0.0147520108463987	0.867513081727116
64	PRE7g7-LSM4-TRg-1	-0.179021273593112	-2.33638068335182	-0.177175261406167	0.212317460864561
65	PRE7g7-NOP53-NRg-1	-0.0753481543083164	-1.00942244304318	-0.0745991621514729	0.480940182388947
66	PRE7g7-ATP3-TRg-4	-0.0476359916527006	-0.654722180850568	-0.0466441652089622	0.755739622346027
67	PRE7g7-AFG2-NRg-3	0.0506501629443793	0.603285908908637	0.0518779038729973	0.607124985304302
68	PRE7g7-PRO3-NRg-3	-0.0131193299491056	-0.212928117051736	-0.0118872042611275	0.815972236318754
69	PRE7g7-NRD1-NRg-10	0.124422071580378	1.54752529075765	0.12485944728152	0.299944571656659
70	PRE7g7-SEC61-TRg-2	0.061521137279828	0.742428331497275	0.0624201674210355	0.487730859677143
71	PRE7g7-RHO3-TRg-4	0.0645503932542038	0.781201122409062	0.0658075879211898	0.483823099247027
72	PRE7g7-SNF2-TRg-6	-0.09017459078062	-1.19919258005709	-0.0888182921921351	0.592586846986314
73	PRE7g7-SMD2-NRg-3	0.109083605915812	1.35120146498971	0.110236735798678	0.598383655631781
74	PRE7g7-RSC4-TRg-2	0.0702196703814816	0.853764715098588	0.070877052040051	0.684751571051298
75	PRE7g7-RSC4-TRg-1	0.0823425268951639	1.0089305329874	0.0825600674150828	0.673651785152529
76	PRE7g7-TIF34-TRg-2	-0.120878014430026	-1.59217931855143	-0.120183030656767	0.493763832254651
77	PRE7g7-BET1-NRg-1	0.0904994063356669	1.11333405111678	0.0907856687212792	0.434377672836263
78	PRE7g7-CDC8-NRg-2	0.0288969802855812	0.324857274937126	0.0300520087462609	0.821335120913669
79	PRE7g7-PRP42-TRg-2	0.0730809575302362	0.890387598504837	0.0742607166006352	0.254001208444601
80	PRE7g7-RRB1-TRg-2	NA	NA	NA	NA
81	PRE7g7-SPC24-TRg-1	-0.0458149709802249	-0.631414129508195	-0.0452869164587919	0.463041023231161
82	PRE7g7-ILS1-NRg-1	0.00810627943329645	0.0587478725379922	0.00903536550978246	0.911477069014031
83	PRE7g7-GFA1-TRg-2	0.0484346870822439	0.57492905062419	0.0493935056233828	0.613206329518462
84	PRE7g7-SEC21-NRg-10	-0.104618559210352	-1.38406733894169	-0.103756555575767	0.59842791770011
85	PRE7g7-RPC10-NRg-1	0.0382840614175887	0.445006690200161	0.0391533013495404	0.596572683853689
86	PRE7g7-RPB10-TRg-3	0.0428534771140641	0.503492668568161	0.0437792684143022	0.799380207863036
87	PRE7g7-RPB10-TRg-2	0.0353359191350223	0.407272109409675	0.0366257172531378	0.892144560905721
88	PRE7g7-YNL181W-TRg-1	0.002523596671554	-0.0127073604561361	0.0037799046672314	0.971733722363045
89	PRE7g7-RAD3-NRg-1	-0.0477364993481122	-0.656008623426628	-0.0466271915977646	0.754744215566602
90	PRE7g7-NOP10-TRg-1	0.0683051566364576	0.829260004449679	0.0694747547643541	0.582630059774677
91	PRE7g7-BFR2-TRg-3	0.0646612815044461	0.782620430310932	0.0653925136560948	0.53238175442376
92	PRE7g7-MCM2-TRg-6	0.0574384129043817	0.69017173123019	0.0585876193472241	0.442493838992513
93	PRE7g7-MCM2-TRg-4	NA	NA	NA	NA
94	PRE7g7-MPP10-TRg-1	0.0629217966047366	0.76035599149125	0.0640003630456213	0.380986467952768
95	PRE7g7-RET2-TRg-4	0.0619610832584434	0.748059395225672	0.0626343318319162	0.620972583891956
96	PRE7g7-RET2-TRg-1	NA	NA	NA	NA
97	PRE7g7-RPS2-NRg-1	-0.0709375901578122	-0.952969676074298	-0.0704913263412381	0.693211986093675
98	PRE7g7-RPS2-NRg-2	-0.125306217025732	-1.64885784780439	-0.124393630062968	0.211242487278204
99	PRE7g7-ORC4-NRg-3	-0.0129327912685263	-0.210540525735504	-0.0117696748886226	0.907580250150456
100	PRE7g7-TIP20-TRg-7	0.0656321298851356	0.795046749377375	0.0665805513440443	0.3573645907865
101	PRE7g7-SMT3-TRg-1	-0.0888195050278241	-1.18184823642779	-0.0883099437337656	0.656225093644194
102	PRE7g7-MSS18-NRg-6	0.0610808432937958	0.736792813467584	0.0620888336035327	0.579341416218049
103	PRE7g7-YEF3-NRg-9	-0.146747905221454	-1.92329952597249	-0.147615728195328	0.278050610861073
104	PRE7g7-ASK1-NRg-1	-0.137821460014345	-1.80904599423783	-0.136768517130593	0.388086755946716
105	PRE7g7-SMC1-TRg-1	-0.0481285543258827	-0.661026708992062	-0.0475458060085467	0.320176118251421
106	PRE7g7-NIP1-NRg-1	-0.122040170255119	-1.60705426645759	-0.120797076169225	0.359763835960017
107	PRE7g7-RPP1-NRg-1	NA	NA	NA	NA
108	PRE7g7-YDJ1-TRg-6	-0.0900637563496255	-1.19777396101165	-0.0897288406709271	0.673272371728545
109	PRE7g7-SUB2-NRg-1	-0.036775101429329	-0.515708829285443	-0.0357808390138414	0.607215334341392
110	PRE7g7-TIM10-NRg-8	0.110908162130213	1.37455476930146	0.110821229665565	0.63722666073698
111	PRE7g7-TIM10-NRg-4	-0.07186640224185	-0.964857953933735	-0.0712921884079733	0.798384200900648
112	PRE7g7-TIM10-NRg-7	-0.0660454968712123	-0.890353604099271	-0.06570493772029	0.468274161757191
113	PRE7g7-SKI6-TRg-4	-0.00539010952865859	-0.113998396417989	-0.00433249734883756	0.940348667103976
114	PRE7g7-TUB4-TRg-1	-0.0462126834375655	-0.636504627664151	-0.0450062233061722	0.717436462179373
115	PRE7g7-CDC37-NRg-2	-0.133207581191293	-1.74999091259014	-0.132645512139276	0.294646553661992
116	PRE7g7-ISD11-TRg-3	-0.0307506769122211	-0.438599547619736	-0.0298004073610241	0.92658045721238
117	PRE7g7-YOS1-TRg-4	-0.0388875558129769	-0.542747069969195	-0.0375952025093649	0.458862888076417
118	PRE7g7-SSC1-TRg-6	0.0853139621523972	1.04696325089278	0.0856399347005331	0.58784414156532
119	PRE7g7-MTR3-TRg-5	0.0314699973245185	0.357790461339024	0.0321977391428848	0.481811947765511
120	PRE7g7-MTR3-TRg-6	0.0483112296902974	0.573348864702318	0.0495686663129999	0.610525327899243
121	PRE7g7-TFA1-TRg-2	0.0411433583365948	0.481604099773046	0.0422456440666283	0.847858607575452
122	PRE7g7-CDC3-NRg-3	-0.00279882977463897	-0.0808314574249071	-0.00263687013173079	0.994211847294238
123	PRE7g7-ERG25-TA-18	NA	NA	NA	NA
124	PRE7g7-RPB11-TRg-4	-0.0149645835900446	-0.236546336906558	-0.0141143653085219	0.94320753749901
125	PRE7g7-RPB11-TRg-1	0.00403130503415039	0.00659046765525302	0.0040538550692543	0.890099373509754
126	PRE7g7-RPB11-TRg-2	0.0353134620759112	0.40698467154877	0.0359400459159229	0.701042141688511
127	PRE7g7-DED1-TRg-3	0.0391090523049795	0.455566114511448	0.0402156580731525	0.859683593155041
128	PRE7g7-DED1-TRg-1	0.0581998819227283	0.699918110963002	0.0594951075665924	0.486475220308231
129	PRE7g7-DED1-TRg-6	-0.122876716976608	-1.61776159901535	-0.121569255465731	0.440422722418553
130	PRE7g7-DED1-TRg-4	-0.0468414573556762	-0.644552583949098	-0.0458274704115333	0.788474922227891
131	PRE7g7-RPL10-NRg-5	0.0192347552033111	0.20118617020829	0.0199495617760142	0.870388744215206
132	PRE7g7-RPL10-NRg-4	0.040826781736599	0.477552095444911	0.0417410227261397	0.736471046397066
133	PRE7g7-EFB1-NRg-1	0.00202130122810928	-0.0191364626414139	0.00272460020310705	0.972270275173486
134	PRE7g7-EFB1-NRg-5	NA	NA	NA	NA
135	PRE7g7-EFB1-NRg-4	0.112365760504939	1.39321121745066	0.113517404716767	0.495495970417175
136	PRE7g7-RPT3-NRg-1	-0.0030774642038951	-0.0843978230796283	-0.00169253869212575	0.992873167279227
137	PRE7g7-SAC6-TRg-8	-0.0871799052002947	-1.16086227095325	-0.087861324380958	0.607533462237283
138	PRE7g7-SAC6-TRg-4	-0.159486635513795	-2.08634818553926	-0.15888381526913	0.342717197110062
139	PRE7g7-SAC6-TRg-5	0.0457669119604113	0.540783013487201	0.0455028446573635	0.775250591506842
140	PRE7g7-SAC6-TRg-3	-0.0251444565899074	-0.366843046947233	-0.0242084034320692	0.57727849405835
141	PRE7g7-DIM1-TRg-5	0.128943723474492	1.6053999190325	0.129637735759286	0.341949632939387
142	PRE7g7-DIM1-TRg-7	-0.068188655832907	-0.917784846297163	-0.0672014386273335	0.763689770056517
143	PRE7g7-RPC17-NRg-1	-0.0167021119705903	-0.258785733369604	-0.0154992677095212	0.840183423136292
144	PRE7g7-RPC17-NRg-2	0.0678908314459508	0.823956872552971	0.0690199627765359	0.646010928022541
145	PRE7g7-YDR341C-TRg-1	-0.0374068059304222	-0.52379429540191	-0.0364499234221199	0.545233422128782
146	PRE7g7-RAP1-NRg-8	-0.00114159251253931	-0.0596197426018133	0.00023762064588051	0.964802434702254
147	PRE7g7-RAP1-NRg-5	-0.137185350393651	-1.8009041450416	-0.136145396439397	0.450680393926808
148	PRE7g7-RAP1-NRg-2	-0.0400863262095732	-0.55809066401725	-0.0390375768112784	0.63019904714712
149	PRE7g7-SEC26-NRg-3	0.0265212446859902	0.294449181186115	0.0276186253416018	0.805603969284818
150	PRE7g7-SPP41-TRg-3	0.0352074142381361	0.405627318233144	0.0356607715505838	0.596790507068301
151	PRE7g7-TAP42-NRg-1	0.0743117999608878	0.90614169674305	0.0753963445045121	0.617813935966192
152	PRE7g7-PGA2-TRg-6	-0.0114798737820374	-0.191943990351161	-0.0103403379077398	0.694704620035549
153	PRE7g7-BRL1-TRg-1	0.0503477425672886	0.59941509635678	0.0506427913071095	0.766920363096124
154	PRE7g7-FOL2-TRg-1	0.00637785244601252	0.0366249688444346	0.00746691908542648	0.937227584649945
155	PRE7g7-NAB3-NRg-5	-0.0714173344771389	-0.959110136418923	-0.0706634044536458	0.303148925952669
156	PRE7g7-SNF4-TRg-4	-0.0354364447070558	-0.498574768105271	-0.0354967056086114	0.737822626845715
157	PRE7g7-HRR25-TRg-2	-0.0944764548539209	-1.25425404652144	-0.0943011913873634	0.391665267449179
158	PRE7g7-TRS23-TRg-4	0.00654862256276567	0.0388107313177481	0.0060478171594515	0.976517684019989
159	PRE7g7-CTR86-TRg-4	0.0128746979737203	0.11978097657795	0.0138858146178267	0.844148757807571
160	PRE7g7-RPB5-TRg-5	-0.0399748617461089	-0.55666398090676	-0.0403003660793215	0.475908051965609
161	PRE7g7-SPN1-NRg-2	-0.0413517759530522	-0.574287716603206	-0.0425616638864695	0.733846069729406
162	PRE7g7-SPN1-NRg-1	-0.0190034834458521	-0.288242007707418	-0.0192944368143604	0.74054332304788
163	PRE7g7-SEC61-NRg-1	-0.0339145465130047	-0.479095318046869	-0.0327423367998677	0.572352076857888
164	PRE7g7-SEC61-NRg-7	-0.0770361807189849	-1.03102824183603	-0.0760531526556467	0.615998157746587
165	PRE7g7-TUS1-TRg-3	0.0665331019960954	0.80657869107233	0.0668247840449519	0.631242990323034
166	PRE7g7-OLE1-NRg-2	0.0589607841980889	0.709657236700945	0.0600733558154257	0.721023007192795
167	PRE7g7-AFG2-TRg-1	0.000857134276473048	-0.0340371518482761	0.00128203315000856	0.98225486778842
168	PRE7g7-TOA2-NRg-1	0.0899824119064319	1.1067168100923	0.0902917975209164	0.309907428256335
169	PRE7g7-USO1-TRg-1	0.0697847565154316	0.848198059611025	0.0701482065974507	0.664440649912614
170	PRE7g7-UTP22-NRg-2	0.0390541996062665	0.454864030489451	0.0406404771257837	0.81925009834145
171	PRE7g7-RIB1-TRg-3	0.00213664154636239	-0.017660170746257	0.00339219775913335	0.978303203679223
172	PRE7g7-RIB1-TRg-7	0.00265848265165669	-0.0109808949650411	0.00341667373840382	0.938583676444677
173	PRE7g7-RIB1-TRg-4	-0.0136946968700995	-0.22029249349069	-0.0130747231791042	0.919514442372195
174	PRE7g7-COG1-TRg-1	-0.0427167145497435	-0.591758171151982	-0.0429291181182087	0.715497828860487
175	PRE7g7-RPL32-NRg-2	-0.138130082659127	-1.81299619236503	-0.137534456883199	0.524493305902556
176	PRE7g7-GLC7-NRg-3	0.0436945923183969	0.514258475164298	0.0438849477317221	0.829802029538397
177	PRE7g7-GLC7-NRg-4	NA	NA	NA	NA
178	PRE7g7-HSF1-TRg-2	0.0869310006344219	1.06766044369861	0.0875091583806813	0.65871894399585
179	PRE7g7-DAM1-NRg-5	-0.00556125959575282	-0.116189022044253	-0.00452801937122149	0.961568764771331
180	PRE7g7-SEC18-TRg-4	0.0371349137798679	0.430298239854263	0.0379851953881321	0.786599518156213
181	PRE7g7-SEC18-TRg-5	NA	NA	NA	NA
182	PRE7g7-PAB1-NRg-3	0.00428358180818988	0.00981946998931588	0.00454841389646143	0.98276816954132
183	PRE7g7-POP8-TRg-2	0.00894075080206858	0.0694286417357625	0.00942037545373783	0.953732915163835
184	PRE7g7-PAB1-NRg-4	0.0543984173934098	0.651261480225742	0.0545788807650694	0.635171671160959
185	PRE7g7-BIG1-TRg-4	-0.0667540100430085	-0.899422178462308	-0.0662503027157015	0.256111051784383
186	PRE7g7-BIG1-TRg-5	-0.0654070684752728	-0.882182075870129	-0.0646148598262483	0.693002349888199
187	PRE7g7-BIG1-TRg-6	-0.0473412162905107	-0.650949220235548	-0.0463947887107995	0.320041604628466
188	PRE7g7-RPO41-NRg-1	0.0286202363197878	0.321315106162823	0.0295872220922188	0.73659185633737
189	PRE7g7-RVB2-NRg-2	-0.0636827189850472	-0.860111361870088	-0.0633860425683675	0.585073894658508
190	PRE7g7-PET117-NRg-8	0.0334305731287174	0.382884740715192	0.0335071628334047	0.753890865174177
191	PRE7g7-VPS45-NRg-9	0.0901819776091191	1.10927114004293	0.0902108236395183	0.220364871592834
192	PRE7g7-YCG1-NRg-1	0.0330169412870402	0.377590483297705	0.0340967094907923	0.514830719995363
193	PRE7g7-NOC4-NRg-1	-0.00708812186447649	-0.135732009496318	-0.00590945662488692	0.975050147392807
194	PRE7g7-NMD3-NRg-2	-0.0062062253880415	-0.12444422530908	-0.0054488204263314	0.979905698297118
195	PRE7g7-DRS1-TRg-2	0.0204345104355654	0.216542369604778	0.0214797244563561	0.712015480266312
196	PRE7g7-HTB1-NRg-2	0.0848508996866472	1.0410363089917	0.0853435460675035	0.383741899755666
197	PRE7g7-IPI1-TRg-2	-0.0749607913358302	-1.00446441253462	-0.0740280795222491	0.443798379895732
198	PRE7g7-SEC18-NRg-1	0.0995439007371842	1.2290985468541	0.100104683744275	0.277870611432905
199	PRE7g7-SEC18-NRg-2	0.00547552715479582	0.0250757071951376	0.00593155997584819	0.956272844459035
200	PRE7g7-JIP5-NRg-2	-0.0911699190684248	-1.21193222831333	-0.0898827366049294	0.612172293867658
201	PRE7g7-YPT1-TRg-3	0.00609780927374304	0.0330405720630053	0.00589636358903535	0.948320757875392
202	PRE7g7-YPT1-TRg-2	0.103436507439667	1.27892174669388	0.102554134916148	0.286192008963995
203	PRE7g7-CLF1-NRg-2	0.0602547736585252	0.726219581783681	0.0615414780833905	0.42620685155491
204	PRE7g7-SNF2-NRg-7	0.128455548402518	1.59915154974509	0.128705635655065	0.30382365445354
205	PRE7g7-SNF2-NRg-4	-0.134660051725509	-1.76858172723409	-0.133397858373529	0.214337396130144
206	PRE7g7-RPL25-NRg-1	0.027777258251161	0.310525455940271	0.028095593929591	0.621733072864377
207	PRE7g7-NOP56-TRg-1	0.0111723049751691	0.0979912934541539	0.0125154515942108	0.952453546408233
208	PRE7g7-NOP56-TRg-2	NA	NA	NA	NA
209	PRE7g7-TRS31-TRg-1	0.0290958123766012	0.327402215066611	0.0288251040071616	0.849365358194011
210	PRE7g7-DBF4-TRg-2	-0.0889508213255044	-1.18352901197015	-0.0881867435748861	0.550560037133167
211	PRE7g7-DBF4-TRg-1	0.140817253328348	1.75737449440766	0.141853084428504	0.479571838803595
212	PRE7g7-RPC19-TRg-4	-0.0323793365701469	-0.459445485010759	-0.0313403900825251	0.792090623051691
213	PRE7g7-RPC19-TRg-6	0.0757161445044029	0.924116525484632	0.0766739908078339	0.580634249495638
214	PRE7g7-RPC19-TRg-3	0.0557834133666492	0.668988658033865	0.0566687882006897	0.853218490544264
215	PRE7g7-ROK1-NRg-1	0.0746182007737017	0.910063456657341	0.075482435093784	0.540113760998016
216	PRE7g7-CDC33-TRg-4	-0.0673595834270204	-0.907173180820198	-0.0656606021026934	0.633514457364302
217	PRE7g7-DHR2-TRg-3	0.0490486888657854	0.582787931806268	0.0493479417884191	0.519649023947501
218	PRE7g7-RRP42-NRg-5	0.0476170538998846	0.56446380084328	0.0489829576530415	0.472727696024516
219	PRE7g7-CLF1-TRg-1	-0.0566929145927256	-0.770645754965204	-0.0556915197478411	0.638938342174043
220	PRE7g7-ERG11-NA-16	-0.0765091640038648	-1.0242827211289	-0.0759474447869019	0.447629888774773
221	PRE7g7-VAS1-NRg-4	0.0412164005054824	0.482538998892163	0.0420721167867962	0.731219313244679
222	PRE7g7-PIK1-NRg-2	0.108065374420759	1.33816866842467	0.108924374100682	0.606253915084797
223	PRE7g7-SAR1-NRg-7	-0.04643386238227	-0.639335595086402	-0.0461715597453182	0.292442080303356
224	PRE7g7-SAR1-NRg-4	0.0121796684479191	0.110884985380983	0.0128625376035301	0.831622995878166
225	PRE7g7-RPS3-TRg-1	-0.0627311248678275	-0.847931486662464	-0.0619812648037912	0.504761053729743
226	PRE7g7-YTM1-TRg-2	0.0718742074316211	0.874941868711063	0.0727630237616597	0.635663734666917
227	PRE7g7-SUI3-NRg-5	-0.0476547758411899	-0.654962608011199	-0.0467568571086651	0.631952551333213
228	PRE7g7-SUI3-NRg-2	-0.035909696452068	-0.504632127111314	-0.0349839827457697	0.868754963012882
229	PRE7g7-RRP7-TRg-4	-0.0714116201327759	-0.959036995990693	-0.0703630368916652	0.621973227675377
230	PRE7g7-RRP7-TRg-6	-0.112363235213288	-1.48319488243139	-0.111206987251475	0.317509527576291
231	PRE7g7-NIP7-TRg-2	NA	NA	NA	NA
232	PRE7g7-MDM35-TRg-1	-0.017711947373051	-0.271711064621281	-0.0168297430719475	0.954907269872159
233	PRE7g7-ALA1-NRg-1	0.0884477808092117	1.08707438595827	0.0893246828825675	0.578312682864684
234	PRE7g7-DOA4-NRg-2	0.130653704238614	1.62728672133356	0.13169728846186	0.518614944448387
235	PRE7g7-RPS13-NRg-1	-0.112096581183118	-1.47978185921875	-0.111543111151942	0.54773143219758
236	PRE7g7-YSF3-TRg-2	0.0654271875622316	0.792423601679673	0.0665481368809289	0.256922602175328
237	PRE7g7-RPS2-NRg-11	-0.0759381557242562	-1.01697413287441	-0.0755986218391829	0.363739420610994
238	PRE7g7-SSL1-TRg-10	0.0557780752948756	0.668920333685411	0.0569404046413006	0.3014097103384
239	PRE7g7-NIP7-TRg-1	0.0849270712423003	1.04201126252014	0.0861019166687774	0.459301122010447
240	PRE7g7-LST8-NRg-1	-0.158138534913354	-2.06909324797337	-0.158153940014448	0.152378630386396
241	PRE7g7-TAF4-TRg-3	0.00843812309244663	0.062995286728298	0.00801002537605191	0.970092972756123
242	PRE7g7-HAS1-TRg-2	0.106634029856937	1.3198482544467	0.107841066548231	0.247291409372562
243	PRE7g7-GLC7-TRg-2	NA	NA	NA	NA
244	PRE7g7-CDC45-NRg-1	-0.0174189488329707	-0.267960846340591	-0.0162622509824898	0.829303355139456
245	PRE7g7-SEC22-NRg-8	NA	NA	NA	NA
246	PRE7g7-YOS1-TRg-2	0.0431894761478724	0.507793269241928	0.0447423171251137	0.871730485508274
247	PRE7g7-RBA50-TRg-3	-0.0696994602057041	-0.937122301616417	-0.0687774956094174	0.460431659736586
248	PRE7g7-SPP41-NRg-2	0.0497281262806654	0.591484352659318	0.0508221461556873	0.676013683563261
249	PRE7g7-PRP46-TRg-2	-0.0716191903565763	-0.961693779357633	-0.0707180873048864	0.72180184247934
250	PRE7g7-PGA2-NRg-1	NA	NA	NA	NA
251	PRE7g7-CBF5-TRg-3	0.0186202341187114	0.19332064226162	0.0199126285455697	0.847640380783692
252	PRE7g7-TCP1-NRg-3	0.0689151895103683	0.837068085796892	0.0695349826619787	0.436020338516598
253	PRE7g7-TCP1-NRg-2	0.0164005167930542	0.16490949560416	0.0169532348929413	0.785371454392714
254	PRE7g7-ERG26-NRg-2	-0.0519728821941365	-0.710231966617369	-0.0512018704606153	0.491004482882864
255	PRE7g7-ERG26-NRg-4	-0.0143202878002282	-0.228299709300568	-0.0135278085496376	0.539955613472947
256	PRE7g7-MES1-TRg-5	-0.11669329857758	-1.53861728412958	-0.115888350160661	0.481460184309343
257	PRE7g7-HTS1-TRg-2	-0.00540507567579307	-0.11418995477374	-0.00448359539421609	0.978555619487347
258	PRE7g7-SSS1-TRg-3	0.0286898507792623	0.322206132508722	0.0290713185818196	0.710432919236942
259	PRE7g7-SSS1-TRg-2	0.116264348676882	1.44311097677129	0.116684616182491	0.326027892703504
260	PRE7g7-SYS1-TRg-7	-0.0313419967641873	-0.446168112698492	-0.031323655195733	0.824878276638129
261	PRE7g7-SYS1-TRg-2	0.0218815851011198	0.235064120132264	0.0215003931186493	0.242321819186752
262	PRE7g7-SYS1-TRg-1	-0.0195736456773922	-0.295539767017395	-0.0190217650609102	0.937693959312721
263	PRE7g7-BFR2-TRg-1	0.110631515799358	1.37101385020004	0.111643448489016	0.219436462274116
264	PRE7g7-EOS1-TRg-3	-0.0116830276300474	-0.194544246565375	-0.0110861690313594	0.911477069014031
265	PRE7g7-TAF4-NRg-1	0.0408059504907399	0.477285467088985	0.0412495377297491	0.853569402977837
266	PRE7g7-ARL3-NRg-8	-0.00540212145593233	-0.11415214240333	-0.00399944342468898	0.972261582242313
267	PRE7g7-RPN5-NRg-1	0.00874384685581231	0.0669083807863809	0.00979129848273408	0.954867234314418
268	PRE7g7-TIM9-NRg-2	-0.0329532796389024	-0.466791636933332	-0.03207606364065	0.779444760698361
269	PRE7g7-NUP57-NRg-3	0.0312673082958659	0.355196154553946	0.0314539542484081	0.749740121401783
270	PRE7g7-VPS4-TRg-1	NA	NA	NA	NA
271	PRE7g7-CDC3-TRg-4	-0.202139655077088	-2.63228310265193	-0.201736486191644	0.395354675312483
272	PRE7g7-BBP1-NRg-1	0.0250793931592606	0.27599428392929	0.025893579423122	0.780372092540943
273	PRE7g7-BBP1-NRg-2	-0.0647659597201591	-0.873976240534982	-0.0639689042727666	0.708022468158198
274	PRE7g7-USE1-NRg-3	0.0414926919504677	0.486075375651918	0.042845598765136	0.615135909183952
275	PRE7g7-CCT7-TRg-1	NA	NA	NA	NA
276	PRE7g7-SAH1-TRg-3	0.027079764440008	0.301597923261996	0.027801228355763	0.796516061920598
277	PRE7g7-CHS2-TRg-1	0.0749588947859487	0.914424150442709	0.0757478581175445	0.540161475866572
278	PRE7g7-DPM1-TRg-2	0.00709650930195949	0.0458233767203804	0.00833637889047993	0.800796932318577
279	PRE7g7-BBP1-TRg-1	-0.0267522461033971	-0.387421858102189	-0.0259396126375962	0.846389570896935
280	PRE7g7-NRD1-TRg-4	0.0280532696887015	0.314058248760536	0.0289361405641143	0.754457470670026
281	PRE7g7-RPB3-NRg-1	0.012212365229151	0.111303485987375	0.0122710323472666	0.947496152315855
282	PRE7g7-PHO85-NRg-6	-0.195834574010308	-2.55158157331534	-0.195214316268686	0.437399433004956
283	PRE7g7-SNF6-TRg-6	0.0296663283307738	0.334704501829463	0.0303247122645942	0.815145450211326
284	PRE7g7-PRP38-NRg-2	NA	NA	NA	NA
285	PRE7g7-OAR1-NRg-3	-0.0105877426925967	-0.180525208812266	-0.00963446617129565	0.977168418138978
286	PRE7g7-ROX3-NRg-1	-0.0385573925011469	-0.538521163289597	-0.0372124128730137	0.797091172699702
287	PRE7g7-YPP1-TRg-6	0.0338834993084175	0.388681943794937	0.0346200164850137	0.565897340075582
288	PRE7g7-CBF2-NRg-8	-0.0257353401691151	-0.374406027977435	-0.0247960584793032	0.843789446235455
289	PRE7g7-SPT6-TRg-5	-0.0695081083038831	-0.934673103746498	-0.069142827637414	0.65667239805208
290	PRE7g7-SEC10-NRg-1	0.0529454272626509	0.632664015035164	0.0541473851500346	0.697404665035885
291	PRE7g7-NSL1-NRg-3	0.0467229383314178	0.553019619077069	0.0470703183956638	0.470625329824517
292	PRE7g7-NRD1-NRg-8	-0.0431096747502793	-0.596787843065122	-0.0423118100853871	0.82861385469838
293	PRE7g7-RPB3-TRg-1	0.0187664979347656	0.195192737721958	0.0192347564001797	0.86430798106304
294	PRE7g7-NRD1-NRg-4	0.0424378717489053	0.498173151148232	0.0432956652836747	0.712015480266312
295	PRE7g7-RVB1-TRg-2	-0.059480252288265	-0.80632212651778	-0.0593768638680056	0.350610041207419
296	PRE7g7-TIF5-NRg-8	0.0253458877737792	0.279405266710293	0.0262917934741418	0.807264411380152
297	PRE7g7-EOS1-NRg-1	-0.0154990216424136	-0.243386846601047	-0.01521576702295	0.88973502695877
298	PRE7g7-ERG25-NA-26	-0.0802332690256634	-1.07194919321483	-0.0793485039076346	0.288473517754717
299	PRE7g7-MSL5-NRg-4	-0.0322582156386546	-0.45789520448263	-0.0307873246830037	0.886158783949303
300	PRE7g7-SEC24-TRg-2	0.019923810948057	0.210005700331723	0.0200277087011508	0.931818785361971
301	PRE7g7-RPL30-NRg-5	0.0313504920959996	0.356260860909934	0.0314147730596441	0.604974059226074
302	PRE7g7-SNU71-NRg-3	0.00411194927827196	0.00762266910736341	0.00526727607560185	0.817042625185853
303	PRE7g7-CDC33-NRg-1	-0.0514783260239883	-0.703901922823945	-0.0507138579236592	0.451848372909157
304	PRE7g7-RPN6-TRg-4	-0.0175155867964955	-0.269197758501724	-0.0164103592683791	0.832318301052498
305	PRE7g7-NAB2-TRg-4	0.0185535122573494	0.19246663956204	0.0195139991863296	0.813390622509248
306	PRE7g7-NAB2-TRg-6	0.0505961873539176	0.60259505138421	0.0515711481836959	0.381914171245928
307	PRE7g7-YTM1-NRg-1	NA	NA	NA	NA
308	PRE7g7-OLE1-TRg-8	-0.0346374004630644	-0.48834744639208	-0.0340856471555112	0.895267782923852
309	PRE7g7-OLE1-TRg-1	-0.00491414329678996	-0.107906293490597	-0.00336191305604979	0.982045090347425
310	PRE7g7-UTP7-TRg-4	0.000567658099657975	-0.0377422858391093	0.00155404285230668	0.979545672882449
311	PRE7g7-ACT1-NRg-6	0.0768074046292466	0.938084047875886	0.0774175145423523	0.567413000495234
312	PRE7g7-RPL18A-NRg-3	-0.0472713415946884	-0.650054863009199	-0.0468251668512318	0.261328025534143
313	PRE7g7-BRX1-NRg-1	-0.0820762684268196	-1.09553856005476	-0.0809107938291376	0.575432511943743
314	PRE7g7-NAF1-TRg-8	0.0287844813485358	0.323417351140406	0.029789727581096	0.30102340689677
315	PRE7g7-NAF1-TRg-6	-0.00986141478287639	-0.171228615716404	-0.00866699455366519	0.965306586618426
316	PRE7g7-NAF1-TRg-4	-0.0155589020813047	-0.244153282899752	-0.0143968564536842	0.597478516716225
317	PRE7g7-CDC8-TRg-2	-0.0386201225996298	-0.539324073645449	-0.0374205872027149	0.906326944105184
318	PRE7g7-NSE4-TRg-1	-0.0956481888107288	-1.26925158918402	-0.0950290731827916	0.439022277748232
319	PRE7g7-PAB1-NRg-2	-0.00745687569911568	-0.14045185339506	-0.00772205063521142	0.963098411907248
320	PRE7g7-PRP43-TRg-4	0.0431366515920178	0.507117144320005	0.0439563553753502	0.77866796126074
321	PRE7g7-SEC2-NRg-3	-0.0300583842060324	-0.429738586190968	-0.0296003630879362	0.684624498459344
322	PRE7g7-SEC2-NRg-6	-0.0425668079451017	-0.58983945002467	-0.0419804032212738	0.67203313857031
323	PRE7g7-MPP10-NRg-5	-0.0081052400099032	-0.148750555805645	-0.00653801621590352	0.986457421502549
324	PRE7g7-YDR355C-TRg-2	-0.00794036022960121	-0.146640186361363	-0.00715509570509165	0.973025123880831
325	PRE7g7-YLR339C-TRg-9	0.0744551705220629	0.90797676015082	0.0749983513436079	0.6694489453073
326	PRE7g7-SNM1-TRg-2	0.128368995450463	1.5980437201192	0.129453898268349	0.410088106309175
327	PRE7g7-ALR1-NRg-4	0.0116240083626696	0.103772845474139	0.012306508958248	0.917686196488794
328	PRE7g7-ALR1-NRg-1	NA	NA	NA	NA
329	PRE7g7-ALR1-NRg-3	0.0268238837393299	0.298322792672281	0.0278699871408066	0.874862540014274
330	PRE7g7-RPL10-TRg-1	0.0943750829323553	1.16294055502277	0.0952480212006054	0.556120008337518
331	PRE7g7-RPL28-TRg-2	0.0144637463208276	0.140119911231305	0.0154044803346738	0.855499781533569
332	PRE7g7-UTP25-TRg-1	NA	NA	NA	NA
333	PRE7g7-POB3-TRg-1	-0.000310519777109275	-0.04898247401973	0.000493105200401541	0.976891656485553
334	PRE7g7-POB3-TRg-3	-0.0447309897535541	-0.617539772963377	-0.0447010584457722	0.815569548893913
335	PRE7g7-POB3-TRg-2	-0.0722116691861441	-0.969277178704803	-0.0714054722371224	0.297795897447316
336	PRE7g7-MED11-TRg-1	0.133736055065194	1.66673909681015	0.134259952116126	0.424561482610548
337	PRE7g7-ISA1-TRg-15	NA	NA	NA	NA
338	PRE7g7-RRP1-NRg-1	-0.035520738745185	-0.499653684889834	-0.0349881798787934	0.445233031659069
339	PRE7g7-MES1-NRg-1	-0.00896128554676445	-0.159707462350503	-0.008311784007303	0.960033066640336
340	PRE7g7-SEC13-NRg-5	NA	NA	NA	NA
341	PRE7g7-MCM2-NRg-2	NA	NA	NA	NA
342	PRE7g7-ALA1-TRg-4	-0.00723561498902214	-0.137619839421326	-0.00685107249902598	0.970804235749572
343	PRE7g7-MTG2-TRg-5	-0.0287294620828027	-0.412729122461957	-0.0279875737040371	0.679138246100787
344	PRE7g7-TIF35-NRg-3	-0.0361263538069428	-0.50740522069968	-0.0351914318876267	0.7402843131343
345	PRE7g7-NSE1-TRg-3	0.00634731507863573	0.0362341075338316	0.00702618419326532	0.761985495375445
346	PRE7g7-NSE1-TRg-4	0.0956721372987183	1.17954212919597	0.0967250053347843	0.303148925952669
347	PRE7g7-MOB2-NRg-6	-0.0736983098435363	-0.988305351912221	-0.0726698531397458	0.412978734562576
348	PRE7g7-VRG4-NRg-3	-0.0897304680531782	-1.19350805626778	-0.0897788956470711	0.345006222349403
349	PRE7g7-PRP9-TRg-3	NA	NA	NA	NA
350	PRE7g7-HYM1-TRg-5	0.0408868124218615	0.478320454813568	0.0414702776449463	0.757595299378851
351	PRE7g7-POP1-TRg-5	0.00424415461642702	0.00931482387311062	0.0052322197127153	0.957162697962504
352	PRE7g7-POP1-TRg-9	0.0132000896279056	0.123945808694776	0.0140803175261368	0.91097926485583
353	PRE7g7-RPL17A-TRg-1	0.00146989608371106	-0.0261941416729264	0.00196704148121666	0.922730405907688
354	PRE7g7-SLD2-TRg-1	0.0795173669194539	0.972770057293986	0.0805750905558907	0.343008090710155
355	PRE7g7-CDC48-NRg-7	0.155114151515711	1.94036683602381	0.154890024819112	0.550472374275392
356	PRE7g7-FHL1-NRg-2	-0.0373824550029001	-0.523482617079144	-0.036361429759158	0.737618121419279
357	PRE7g7-BET3-NRg-7	0.101875957385486	1.25894757433276	0.102301105386397	0.371640346419298
358	PRE7g7-MAK21-TRg-1	0.0746861769595418	0.9109335140123	0.0754541792551719	0.410705078993522
359	PRE7g7-BRN1-TRg-4	-0.0250816137349742	-0.366038693371558	-0.0244958215814105	0.823272161633239
360	PRE7g7-FBA1-NRg-3	0.0215037373033538	0.230227878565627	0.0223323243769041	0.777000244378636
361	PRE7g7-CDC42-TRg-6	NA	NA	NA	NA
362	PRE7g7-CDC42-TRg-7	-0.02528074792609	-0.368587500214173	-0.0251451796676776	0.881080563181385
363	PRE7g7-COG4-NRg-1	-0.083633453741776	-1.11546966562603	-0.0828954416573985	0.669045498970311
364	PRE7g7-ATP3-NRg-3	-0.0108129444205058	-0.18340766562115	-0.0098133997138572	0.911893971796624
365	PRE7g7-ATP3-NRg-2	0.00668857533499223	0.040602048928728	0.00757264753761884	0.959639054455163
366	PRE7g7-SMP3-TRg-5	0.00211929317538972	-0.0178822202416028	0.00319115349420829	0.973337392694573
367	PRE7g7-CFT2-NRg-2	-0.0170092928683183	-0.262717477936735	-0.0163373778119941	0.945850640460002
368	PRE7g7-FAS2-TRg-5	-0.042116622578507	-0.584077327827611	-0.0407257622379518	0.284249475237785
369	PRE7g7-DBP2-NRg-3	-0.064667996855661	-0.872722370378602	-0.0632397214819479	0.554361736259886
370	PRE7g7-DBP2-NRg-2	0.0522248078787797	0.623440487893792	0.0533310122527387	0.575386803695657
371	PRE7g7-MPS2-NRg-4	-0.0634063766922781	-0.856574334286994	-0.0626947090341281	0.531859966735741
372	PRE7g7-ARC35-TRg-2	0.0888569378313915	1.0923113681761	0.0894653881328472	0.617015705701116
373	PRE7g7-ARC35-TRg-5	-0.152441660795004	-1.99617642915383	-0.153005194114164	0.458053605235924
374	PRE7g7-MRD1-TRg-1	0.0134884926581768	0.127637207006976	0.0145199535234869	0.796371259755288
375	PRE7g7-RLP7-TRg-1	0.0564564842313959	0.67760359058773	0.0570181429444244	0.604947009782073
376	PRE7g7-SPC34-TRg-1	-0.0171835980458597	-0.264948487221135	-0.016425876768716	0.865198753105539
377	PRE7g7-CDC45-TRg-2	0.089149811213427	1.09605998450346	0.0902470446458259	0.613181833393432
378	PRE7g7-GCD6-TRg-3	-0.0286225267309121	-0.411360409459489	-0.0276540439882004	0.906607070775855
379	PRE7g7-GCD6-TRg-4	-0.047572733985053	-0.653912517902962	-0.0464787250889869	0.658494631831145
380	PRE7g7-YPT6-NRg-2	NA	NA	NA	NA
381	PRE7g7-RPS13-TRg-2	-0.0857291911521258	-1.14229393835335	-0.084864095489273	0.701362837810839
382	PRE7g7-IPI3-TRg-3	-0.0128329412932802	-0.20926250161159	-0.0116814695835368	0.947033091885542
383	PRE7g7-TIF5-NRg-9	0.0778894089766681	0.951933101466302	0.0786930107722783	0.469478469398565
384	PRE7g7-TIF5-NRg-7	-0.0444960922792765	-0.614533215995952	-0.043601102567355	0.928739480894563
385	PRE7g7-TIF5-NRg-6	0.0890032788493185	1.09418445177745	0.0896271644423606	0.297355592039161
386	PRE7g7-NAB3-TRg-3	0.009154872298483	0.0721692777468563	0.00952711125122274	0.929335710748214
387	PRE7g7-GCD2-TRg-1	-0.0309398874919646	-0.441021337758552	-0.0293976526278611	0.85172889992063
388	PRE7g7-UBA1-TRg-2	0.0555304959185134	0.665751455427858	0.0564624041224746	0.706495296206317
389	PRE7g7-SLD3-TRg-6	-0.0577026551201805	-0.783569871869598	-0.0572092832322885	0.820814739500301
390	PRE7g7-LCB1-TRg-5	0.0523619337814172	0.625195623146979	0.0536328893136305	0.662040541581134
391	PRE7g7-TOA2-TRg-6	0.0702994298017915	0.854785591298249	0.0703346486521072	0.717582748852266
392	PRE7g7-TOA2-TRg-1	0.159329206309615	1.99431719201491	0.159751289783536	0.396373009865601
393	PRE7g7-TOA2-TRg-3	NA	NA	NA	NA
394	PRE7g7-LSM2-TRg-1	-0.173819568832086	-2.26980175678036	-0.171537108678929	0.409244050826259
395	PRE7g7-YML6-TRg-13	NA	NA	NA	NA
396	PRE7g7-YML6-TRg-12	-0.0402751463106177	-0.560507456245992	-0.0391004304411375	0.618800468453259
397	PRE7g7-UTP15-NRg-1	0.0498112930073344	0.592548840484458	0.050523483670223	0.61258688435122
398	PRE7g7-TIF6-NRg-8	0.0627369362103902	0.757989881304956	0.0631196720744257	0.422643931751406
399	PRE7g7-SUP35-NRg-1	0.0267445385737985	0.297307218703283	0.027200826145058	0.87327299282507
400	PRE7g7-MPP10-NRg-1	-0.0212419126849546	-0.316892656445162	-0.0205049445696654	0.732128164632296
401	PRE7g7-SWI3-TRg-7	-0.121892773431503	-1.6051676691309	-0.12120100762601	0.486421719754022
402	PRE7g7-SSN3-NRg-2	-0.0589327347242488	-0.799314206352002	-0.0570455711420756	0.286217627654336
403	PRE7g7-SEC13-NRg-7	0.0730864425094548	0.890457803186843	0.0737747581863569	0.488760092157128
404	PRE7g7-RPS15-NRg-3	-0.049983165557695	-0.684764700803245	-0.0492087301075745	0.850429211112333
405	PRE7g7-RPL3-TRg-2	0.015895488319139	0.158445412149592	0.0164216755491554	0.913386166160765
406	PRE7g7-FBA1-NRg-2	0.0890395099379853	1.09464818955243	0.0897193310438663	0.652905042393938
407	PRE7g7-FBA1-NRg-1	-0.0258363092410627	-0.375698375916432	-0.0247891098869367	0.854351268274006
408	PRE7g7-FBA1-NRg-5	NA	NA	NA	NA
409	PRE7g7-DAM1-TRg-2	0.0312076546977619	0.354432621691096	0.0314728879949727	0.865056616520533
410	PRE7g7-NHP2-TRg-2	-0.0281889105598823	-0.405810363746112	-0.0268093189022213	0.799065100050925
411	PRE7g7-HCA4-NRg-6	-0.0134221320089419	-0.216803814930358	-0.0122506134799699	0.910159177376513
412	PRE7g7-PRE3-TRg-4	-0.223744166912503	-2.90880883280862	-0.224309148283573	0.486475220308231
413	PRE7g7-DBP5-NRg-4	0.080246389446788	0.982101139995947	0.0810235687811963	0.652536394559698
414	PRE7g7-SPT6-NRg-4	-0.092758894767059	-1.23227023310665	-0.0916791209273805	0.654544329968787
415	PRE7g7-SPT6-NRg-2	-0.0631664122607819	-0.853502923086564	-0.0617100276247332	0.438165680264188
416	PRE7g7-RPL18A-TRg-4	0.0480564461113033	0.57008777665969	0.0491232972002174	0.822553791887819
417	PRE7g7-KSH1-TRg-1	0.0697373001935282	0.847590645096647	0.0705581786031746	0.290550132332065
418	PRE7g7-KSH1-TRg-3	0.0938251049255131	1.15590114255788	0.0948608820840755	0.358118253320226
419	PRE7g7-IPI3-NRg-1	0.0544335552084595	0.651711224706745	0.0555233466464653	0.533200529607723
420	PRE7g7-PGA2-TRg-8	-0.00896081469666754	-0.159701435731256	-0.00781821540929547	0.940521989983937
421	PRE7g7-RPL18A-TRg-2	NA	NA	NA	NA
422	PRE7g7-RPL33A-NRg-6	0.0166741328131204	0.168411628413629	0.0169156226172996	0.930881554788381
423	PRE7g7-TAF12-NRg-2	-0.00388226184873786	-0.0946987851223679	-0.00320884507598596	0.972923482235518
424	PRE7g7-USE1-TRg-5	-0.0577283172388496	-0.783898332709463	-0.0564259669535288	0.724797434240625
425	PRE7g7-YNL114C-TRg-1	0.0184533080257925	0.191184081154466	0.0200720420707985	0.583799552657495
426	PRE7g7-SMC5-TRg-7	0.00428143771839307	0.00979202683294645	0.0052222487893564	0.922408834587067
427	PRE7g7-SMC5-TRg-6	0.0644219876381913	0.779557601972471	0.0653748339548788	0.754753837237272
428	PRE7g7-RSC58-TRg-1	0.102111099586695	1.26195726366873	0.103247441480855	0.556565253064156
429	PRE7g7-CTF13-TRg-2	0.0329663020127712	0.376942328764128	0.0337051363253789	0.825869072292621
430	PRE7g7-NAB2-NRg-2	0.0214646669499455	0.229727799781805	0.0224902034465875	0.937081904317262
431	PRE7g7-MCM7-TRg-4	-0.028019386956759	-0.403640555953666	-0.0272460905660724	0.869317089832357
432	PRE7g7-BCP1-NRg-5	-0.0337845059127623	-0.477430870721885	-0.0340761677967649	0.917494907391857
433	PRE7g7-STU2-TRg-3	0.114537110396962	1.42100328787056	0.114969802021719	0.327202004167045
434	PRE7g7-SEC21-NRg-6	-0.00850947911908229	-0.153924591473528	-0.00783394103999321	0.972117333540572
435	PRE7g7-SEC21-NRg-3	-0.061464176282474	-0.831715249734511	-0.0610005119326759	0.68526744460386
436	PRE7g7-RPL1B-TRg-3	0.190926000191488	2.39873857238939	0.191458568424859	0.266331918732609
437	PRE7g7-SEC20-NRg-2	-0.0437200416810108	-0.604600200153762	-0.042415869475164	0.786861436730682
438	PRE7g7-VMA3-NRg-2	0.0372737742752359	0.432075576929226	0.0375099174029199	0.773047588150401
439	PRE7g7-SEC23-NRg-5	-0.0199355989371286	-0.300172567341405	-0.0192977647251428	0.930321236601121
440	PRE7g7-CDC28-TRg-4	-0.0797745364544372	-1.06607767155439	-0.0786794461821874	0.6233691717825
441	PRE7g7-RPN12-NRg-11	-0.036666345764909	-0.51431681729547	-0.0357643946452287	0.538866073345988
442	PRE7g7-PUP3-TRg-3	-0.0398104119902278	-0.554559115535788	-0.0386798617870954	0.518478374965537
443	PRE7g7-SEC31-TRg-2	0.0687771711681073	0.835301527813102	0.0697611141742723	0.594096439798922
444	PRE7g7-SED5-TRg-6	0.0317172854612645	0.360955611891543	0.0329176277579131	0.841024608093802
445	PRE7g7-SED5-TRg-5	0.005663185748222	0.0274776327726592	0.00656473529177226	0.977883111281434
446	PRE7g7-RPL33A-TRg-1	0.052852313163418	0.631472206376195	0.0534022706564069	0.145877258854157
447	PRE7g7-RPL33A-TRg-2	-0.0152845678278445	-0.240641957102484	-0.0140520969601401	0.939242064975138
448	PRE7g7-MRPL11-TRg-2	0.0223642264544532	0.241241660900186	0.0235868952778157	0.902916338523385
449	PRE7g7-RTP1-NRg-2	0.0598596679540758	0.721162448614264	0.0608984332244069	0.475372726617891
450	PRE7g7-NUG1-TRg-2	0.0691865003767798	0.840540713922231	0.0704466459905851	0.810387570701692
451	PRE7g7-VPH2-TRg-4	0.0272789221286116	0.30414703085938	0.0284154667892113	0.924781126793329
452	PRE7g7-COP1-NRg-3	0.0216088395740464	0.231573129148737	0.0219836744673696	0.791891936014941
453	PRE7g7-CRM1-NRg-1	-0.00718665797557505	-0.136993216890214	-0.00600483445905464	0.987087122568273
454	PRE7g7-RPL5-NRg-4	NA	NA	NA	NA
455	PRE7g7-SNU13-NRg-4	-0.0593027959459429	-0.804050784077581	-0.0584749583164288	0.359456722792504
456	PRE7g7-PFS2-TRg-3	0.0173589858483518	0.177177366193779	0.0186035157915002	0.763982950608012
457	PRE7g7-MPP10-TRg-2	0.0283175016834295	0.317440271267203	0.0292805409267671	0.734739803515754
458	PRE7g7-TSR4-NRg-2	0.0276733873202869	0.309195965821687	0.0286856996205426	0.717311652279303
459	PRE7g7-RSC2-TRg-1	0.108536011448729	1.34419256050747	0.109466258039916	0.322768895491609
460	PRE7g7-SEC65-TRg-2	0.0449514462947509	0.530345506713972	0.045961873772561	0.43033903814167
461	PRE7g7-SMI1-NRg-1	-0.0278861817671286	-0.401935603645379	-0.0271120760198698	0.866527746847877
462	PRE7g7-RTT105-NRg-4	-0.0219558179851094	-0.326030247050862	-0.0213907359522804	0.737911333501601
463	PRE7g7-VMA5-TRg-3	0.0632161698203163	0.764123804853425	0.064454731280687	0.778496497961403
464	PRE7g7-VMA5-TRg-5	-0.0587842351473989	-0.797413494397518	-0.0578807915969485	0.548673685060676
465	PRE7g7-RRP1-TRg-3	0.111548889588369	1.38275572424771	0.112568840778435	0.259543347582045
466	PRE7g7-CLC1-TRg-2	-0.0470029004144372	-0.646618965269941	-0.0461510517055254	0.447471218419919
467	PRE7g7-GCD6-NRg-1	-0.0375776127931015	-0.525980528202632	-0.0364504478526202	0.563194264027775
468	PRE7g7-GCD6-NRg-2	0.04148849536348	0.48602166167357	0.0425866836687355	0.522880856607665
469	PRE7g7-PXR1-TRg-1	0.068697960890771	0.834287680337945	0.0697392500629832	0.351228583817249
470	PRE7g7-CDC14-NRg-1	-0.0122075338126736	-0.201257633853518	-0.0118318483980307	0.711838536566189
471	PRE7g7-PCF11-TRg-6	-0.0955115000058062	-1.26750204853837	-0.094644857859532	0.445233031659069
472	PRE7g7-PCF11-TRg-5	0.0370487283455174	0.429195114250491	0.0374147252516889	0.777327290957102
473	PRE7g7-PCF11-TRg-4	-0.0387493881028218	-0.540978600159473	-0.038319260892273	0.620518068575221
474	PRE7g7-SEC31-NRg-1	0.100183780216579	1.23728864814405	0.100492771949639	0.588479329490338
475	PRE7g7-RRP5-NRg-1	0.101270266578433	1.25119506902528	0.102255655157947	0.38870290074511
476	PRE7g7-PRE10-TRg-5	-0.114775041143998	-1.51406465635022	-0.113547081130835	0.274668213813306
477	PRE7g7-PRE10-TRg-1	-0.0996738749859957	-1.32077813222641	-0.0989660381170352	0.728029286268862
478	PRE7g7-RPS5-TRg-2	0.0242956131479335	0.265962335900769	0.0243511871601642	0.939826561009126
479	PRE7g7-NSP1-TRg-4	0.0806612577234314	0.987411223093016	0.0813510784428526	0.523247888514688
480	PRE7g7-PRP38-TRg-4	-0.0781192629117625	-1.04489109124727	-0.0769285645335837	0.749654313034986
481	PRE7g7-RCF1-NRg-5	-0.143513795128779	-1.88190471633287	-0.14233923929876	0.294646553661992
482	PRE7g7-RSC3-TRg-4	-0.0489259662213479	-0.6712331375524	-0.0481471627741058	0.387138301858028
483	PRE7g7-RSC3-TRg-5	0.0803654868235874	0.983625520149967	0.0809699121283345	0.459798381726326
484	PRE7g7-RSC3-TRg-6	0.062368375743089	0.753272512400545	0.0636399278588431	0.588188931812817
485	PRE7g7-HTA1-NRg-12	-0.101409046581525	-1.34298736315262	-0.100697011003436	0.410828803253653
486	PRE7g7-HTA1-NRg-11	0.0618694556031167	0.746886612221604	0.062407492559939	0.768817329737573
487	PRE7g7-UTP23-TRg-2	-0.00681317228756706	-0.132212807901283	-0.00556829393186723	0.98580359620651
488	PRE7g7-GCD7-NRg-1	0.0111543022446324	0.0977608685204919	0.0119017760597104	0.887075943221725
489	PRE7g7-GCD7-NRg-2	0.0668733460918507	0.81093362617695	0.068312363396555	0.577659433603981
490	PRE7g7-GCD7-NRg-6	-0.0942057677739064	-1.2507894025149	-0.0930210863832225	0.652199888452727
491	PRE7g7-GAL11-NRg-2	-0.169252018781065	-2.21133965763608	-0.168605394089626	0.35726767988804
492	PRE7g7-GAL11-NRg-9	-0.252684091138506	-3.27922375994233	-0.252573532809441	0.302258478443728
493	PRE7g7-PHO4-TRg-5	0.0878133952815505	1.07895460419353	0.0885696349517982	0.555954267920027
494	PRE7g7-SNP1-NRg-3	-0.0133223481044846	-0.215526636475776	-0.0121674869136701	0.940891679752203
495	PRE7g7-RPC37-TRg-5	-0.0641426005901634	-0.865997590524971	-0.0628705462885242	0.297355592039161
496	PRE7g7-CRM1-TRg-5	NA	NA	NA	NA
497	PRE7g7-CRM1-TRg-2	-0.0146567454170463	-0.232606179581692	-0.0133318677580716	0.691730580542574
498	PRE7g7-ASK1-TRg-7	0.00298683566914604	-0.00677815904570623	0.00302531239326539	0.988959628770179
499	PRE7g7-STU2-NRg-4	0.0695867805287637	0.845664077140887	0.0703913415610379	0.481621469548648
500	PRE7g7-NEO1-NRg-3	0.102804479086541	1.27083213545159	0.102696847849284	0.364561850093985
501	PRE7g7-GAL11-TRg-5	-0.166684353086527	-2.17847496546486	-0.166132814869639	0.483129985527868
502	PRE7g7-GAL11-TRg-7	0.0753305525622832	0.919181163179319	0.0760375529847835	0.689468043984315
503	PRE7g7-SAM50-NRg-3	-0.039086908765124	-0.545298676831286	-0.037626703662877	0.475060786458458
504	PRE7g7-CSL4-TRg-2	-0.0249628111631444	-0.364518086557111	-0.0237384682293381	0.486421719754022
505	PRE7g7-CCT5-TRg-2	0.0659692943997672	0.799362267557174	0.0670447375794246	0.436326143098708
506	PRE7g7-POL30-NRg-1	0.0614075800869531	0.74097486261478	0.0624545223265002	0.284399206364019
507	PRE7g7-MED4-TRg-4	-0.00363203894476238	-0.0914960711822953	-0.0025769792729459	0.965591067232062
508	PRE7g7-MED4-TRg-3	-0.0817898426511141	-1.0918724695008	-0.0807411923810119	0.332939001808415
509	PRE7g7-MED4-TRg-2	0.0327904068975446	0.374690969162042	0.0339431215062057	0.876959142383044
510	PRE7g7-GDI1-TRg-4	0.0536512050115904	0.641697577507699	0.0541820392555816	0.825197877024503
511	PRE7g7-GDI1-TRg-3	-0.00592888685030502	-0.120894446344741	-0.00537954836443766	0.929606310048166
512	PRE7g7-REB1-TRg-6	-0.0371763422387096	-0.52084448838424	-0.0375394702288176	0.665590143963068
513	PRE7g7-MRPL37-NRg-2	-0.0218804135712747	-0.32506511251084	-0.0209009386459567	0.563436316431393
514	PRE7g7-NOC3-TRg-3	0.0377459354451803	0.438118977181227	0.0388754023333931	0.451240462735373
515	PRE7g7-SPC97-TRg-3	-0.0930380308856459	-1.23584302010565	-0.092967128771734	0.735100714393127
516	PRE7g7-IPP1-TRg-3	0.0515610046598297	0.614944176049355	0.0525438422701571	0.720723670459935
517	PRE7g7-IPP1-TRg-2	0.02695344353118	0.299981085917379	0.0281061672619097	0.830142710553896
518	PRE7g7-PTI1-TRg-3	-0.0637829630473807	-0.86139443008944	-0.0630347474015048	0.408420027078802
519	PRE7g7-PTI1-TRg-5	-0.0856011817481511	-1.14065548921038	-0.0843338586215566	0.620741321524077
520	PRE7g7-RFC5-NRg-1	0.030509134787712	0.345491955517889	0.0316951069687778	0.788987072831776
521	PRE7g7-CDC24-TRg-1	0.0540274531566998	0.646513344410422	0.055377813265255	0.675162460094082
522	PRE7g7-CDC24-TRg-3	0.0482635484220362	0.572738570999726	0.0492900665808165	0.854935252018385
523	PRE7g7-CDC24-TRg-5	0.022181688806073	0.23890528056982	0.0233184252779909	0.82601187645658
524	PRE7g7-CDC24-TRg-6	0.0522392911598302	0.623625865832348	0.0533101377367941	0.590201185925626
525	PRE7g7-UTP23-TRg-6	-0.0492544494060835	-0.675437539540058	-0.0477306895555947	0.826839761636141
526	PRE7g7-UTP23-TRg-4	0.0810519729290744	0.992412160320704	0.0822814730608481	0.368883555054104
527	PRE7g7-UTP23-TRg-1	-0.0053912693847662	-0.114013241930791	-0.00431260112452692	0.976065618721057
528	PRE7g7-RHO3-NRg-4	0.105855566380019	1.30988435510035	0.107074954830405	0.364760095964378
529	PRE7g7-TRS23-NRg-1	0.0501816023783419	0.597288594383171	0.0501735064144278	0.861251247123428
530	PRE7g7-TRS23-NRg-3	0.134744483723194	1.67964642251548	0.134869512319035	0.483129985527868
531	PRE7g7-RSP5-TRg-2	-0.122801143137909	-1.61679429593134	-0.122577657700574	0.400753123936819
532	PRE7g7-RSP5-TRg-1	-0.019397795833337	-0.293288986861113	-0.0190350505425447	0.659767714749552
533	PRE7g7-SDA1-NRg-1	0.0780313423202724	0.953749769288874	0.0790829020407279	0.668378382763016
534	PRE7g7-KAP95-TRg-8	NA	NA	NA	NA
535	PRE7g7-ACO1-TRg-6	NA	NA	NA	NA
536	PRE7g7-HTA1-NRg-3	NA	NA	NA	NA
537	PRE7g7-HTA1-NRg-2	-0.0995796612298252	-1.31957224857052	-0.098699625822084	0.214809362576811
538	PRE7g7-SPN1-TRg-1	NA	NA	NA	NA
539	PRE7g7-MOT1-NRg-7	0.0279471365407338	0.312699803521913	0.0285769913392943	0.652915454556995
540	PRE7g7-RPL17A-NRg-4	0.0803514147926176	0.983445405983613	0.081124670634202	0.335194220575586
541	PRE7g7-ADA2-TRg-4	0.0239348550383264	0.2613448328334	0.0242698591371201	0.855793593079332
542	PRE7g7-SFH1-NRg-1	0.130810831073343	1.62929785738846	0.131367824460298	0.294902740542866
543	PRE7g7-SPC97-NRg-5	-0.127721716262894	-1.67977489399074	-0.127639589255848	0.303148925952669
544	PRE7g7-PRP22-TRg-3	-0.150939143683148	-1.97694504616337	-0.150347005482104	0.500807642653961
545	PRE7g7-SEN15-TRg-2	-0.009500569427214	-0.166609995948073	-0.00921083824240831	0.951339954404475
546	PRE7g7-RPL3-NRg-2	0.110776305727929	1.3728670807207	0.110882779572764	0.607822514557222
547	PRE7g7-ISD11-NRg-2	0.058290490598232	0.701077851592324	0.0586371650415126	0.577102654479294
548	PRE7g7-HEM12-TRg-8	-0.0896088306377965	-1.19195116503325	-0.0886819759105854	0.60330774005349
549	PRE7g7-SEC10-TRg-1	0.0542197387312943	0.64897449277232	0.0551597701988586	0.458862651866696
550	PRE7g7-HTB1-TRg-7	0.0440246313336419	0.51848279091677	0.0450057148985442	0.714822588520143
551	PRE7g7-TTI2-TRg-1	-0.0124966575343649	-0.204958256614882	-0.0113833537612464	0.830680547057769
552	PRE7g7-ACP1-TRg-2	0.105760907397987	1.30867277280117	0.106751741704237	0.447941693282799
553	PRE7g7-ACP1-TRg-4	0.00863541007796054	0.0655204503670439	0.00970458473886611	0.885681686153761
554	PRE7g7-GAL11-NRg-10	-0.0607745568428604	-0.822888504630426	-0.0613065452132016	0.865198753105539
555	PRE7g7-UTP22-TRg-2	0.046302053933176	0.547632532971074	0.0475836356368401	0.785347006222909
556	PRE7g7-MST1-NRg-5	-0.114471221901596	-1.51017593910074	-0.114873688146352	0.495038175536528
557	PRE7g7-RIB7-NRg-2	0.0461122904047412	0.545203665396685	0.0471771754984035	0.501283955069314
558	PRE7g7-MCD1-TRg-6	0.0125473315188113	0.115590868110694	0.0136696288591491	0.803407409956988
559	PRE7g7-MCD1-TRg-5	0.0293112756257897	0.330160024766626	0.0299841831953126	0.852906022223772
560	PRE7g7-GPI8-NRg-2	0.0331841376132654	0.379730503240814	0.0341019501008757	0.888703995518286
561	PRE7g7-THS1-TRg-2	-0.0916826390791976	-1.21849475915989	-0.0905195504101614	0.529247592169923
562	PRE7g7-RRP7-TRg-2	-0.0550362203275936	-0.749440990201158	-0.0540870635865089	0.512869147650988
563	PRE7g7-RRP7-TRg-5	0.0358616974981791	0.414001779900734	0.0371079824461047	0.714083545238792
564	PRE7g7-SMX2-NRg-7	0.0283383211132401	0.317706748384283	0.0293869957842388	0.811698458200747
565	PRE7g7-RRP45-TRg-5	NA	NA	NA	NA
566	PRE7g7-RRP45-TRg-4	-0.0439909805258067	-0.608068066609425	-0.0434843929193992	0.452358689018245
567	PRE7g7-CNS1-TRg-2	0.072639899598922	0.884742302400616	0.0738289607335056	0.645974743403461
568	PRE7g7-FBP1-NRg-9	-0.0837810680690819	-1.11735904687893	-0.0828845626478997	0.585278007646984
569	PRE7g7-GCD11-NRg-1	-0.0572175044516575	-0.7773602132635	-0.0566996512161946	0.286243960222347
570	PRE7g7-RPL10-TRg-2	-0.0148425044715443	-0.234983792117888	-0.0137460993887786	0.873480415281443
571	PRE7g7-NUP192-TRg-4	-0.0298753354233849	-0.42739566362639	-0.0295818107290716	0.892875779491551
572	PRE7g7-NUP145-NRg-4	0.0568646417933949	0.682827780271374	0.0570592129060619	0.779379946194725
573	PRE7g7-HEM12-TRg-6	0.0104459232849151	0.0886940119973856	0.011189596183834	0.922284093749884
574	PRE7g7-PLC1-TRg-3	-0.0297969806928736	-0.426392766674543	-0.0295919402950873	0.865254930323048
575	PRE7g7-RPA43-TRg-1	0.0211183778090774	0.225295491463368	0.0220733157157066	0.699821921549691
576	PRE7g7-RPB7-NRg-2	0.0379527860485228	0.440766549806722	0.0386920891057816	0.500989949776674
577	PRE7g7-RPB7-NRg-3	-0.0188557322267535	-0.286350874315744	-0.018397448523137	0.957378826605652
578	PRE7g7-NSL1-NRg-1	0.013232900460406	0.124365769093944	0.0142053211456042	0.936720615130154
579	PRE7g7-UTP6-TRg-3	0.011558225573106	0.102930862371054	0.0124942974642397	0.794516396389536
580	PRE7g7-UTP6-TRg-1	0.080111080571081	0.980369261676427	0.0810427210257974	0.342404137307731
581	PRE7g7-YJU2-TRg-5	-0.0405953068968906	-0.564605333604248	-0.0392416048583402	0.343071201241507
582	PRE7g7-FRS2-NRg-5	-0.138236413556969	-1.81435716869201	-0.137417088476002	0.565091184101464
583	PRE7g7-TIF35-NRg-2	0.000766984449335872	-0.0351910194738219	0.00173990415354726	0.988560055559421
584	PRE7g7-GPI15-TRg-1	0.031864182409827	0.362835811095695	0.0328977671885554	0.708759392705911
585	PRE7g7-NOP1-NRg-5	-0.0910771233801679	-1.21074449513768	-0.089992224958428	0.718171268807411
586	PRE7g7-GPI15-TRg-4	0.0925465054736446	1.13953578102139	0.0937055212367289	0.293378034280805
587	PRE7g7-COG4-TRg-1	0.028597679584052	0.321026392496584	0.0286508036053556	0.736467012999767
588	PRE7g7-TFA1-TRg-1	0.0210299409610363	0.224163549017104	0.022209587606698	0.894655112452797
589	PRE7g7-RHO1-NRg-2	-0.0504389671734896	-0.690598707865029	-0.0511461863854728	0.830423667755181
590	PRE7g7-RHO1-NRg-1	0.0108765586693532	0.09420590530098	0.011463480046215	0.95388006254029
591	PRE7g7-CDC55-NRg-2	-0.0543900058351434	-0.741169804269074	-0.0530273220976042	0.305785806990769
592	PRE7g7-IDI1-NRg-7	-0.00637579759290852	-0.126614655176802	-0.00543805400531801	0.920321439349367
593	PRE7g7-RPL32-TRg-5	NA	NA	NA	NA
594	PRE7g7-RPB5-TRg-4	0.0278518686673883	0.31148042775272	0.0286160008488643	0.871534337666985
595	PRE7g7-DIP2-TRg-5	NA	NA	NA	NA
596	PRE7g7-DIP2-TRg-1	-0.10692220866511	-1.41355277014953	-0.105831798728367	0.399562148637379
597	PRE7g7-RPC40-TRg-2	0.0878642541084056	1.07960556887804	0.089209089868981	0.433744379868166
598	PRE7g7-CDC6-TRg-5	-0.0283015770195673	-0.407252431739404	-0.0273325544855968	0.854667345487186
599	PRE7g7-CDC6-TRg-3	-0.0586114492710844	-0.795201931323442	-0.058159026115305	0.591022004189103
600	PRE7g7-DAD2-TRg-2	-0.00948618790016831	-0.16642592040416	-0.00870644392246929	0.979955130764874
601	PRE7g7-RVS161-TRg-2	-0.163282174793176	-2.13492897637429	-0.16194624124078	0.540161475866572
602	PRE7g7-RVS161-TRg-1	-0.239754857253352	-3.11373676038893	-0.23864839298234	0.329554733822143
603	PRE7g7-SUP45-NRg-3	0.0356382292992771	0.411141511298558	0.0360902156696756	0.782014402933952
604	PRE7g7-SRB6-NRg-5	-0.0649469519945077	-0.876292840937631	-0.0643217253073363	0.552873703216146
605	PRE7g7-RPC11-TRg-4	0.144654842711158	1.80649350316876	0.145349066455913	0.378286481144802
606	PRE7g7-RKI1-TRg-8	0.0211371974914618	0.225536372926106	0.0219336775244717	0.883979126972887
607	PRE7g7-NIP7-TRg-3	0.0397710830330917	0.464039739459422	0.0407474627820725	0.287565624393611
608	PRE7g7-RPL33A-NRg-12	0.106682079762061	1.32046326649602	0.107165390610654	0.591404520075546
609	PRE7g7-SAM50-TRg-4	NA	NA	NA	NA
610	PRE7g7-NOP4-NRg-1	0.0516732264134564	0.616380552052548	0.0523682552380785	0.659131310001461
611	PRE7g7-NOP4-NRg-3	0.128610856526448	1.60113940731374	0.128837273414852	0.264888820340085
612	PRE7g7-SMX2-TRg-5	0.0602510226131352	0.726171570489872	0.0612076507740872	0.594172167973109
613	PRE7g7-POL12-NRg-2	0.0198628125034674	0.209224954182166	0.0205062920108717	0.80312134712838
614	PRE7g7-BMS1-NRg-2	0.0394391095558506	0.459790663669787	0.0400924490264317	0.616381958532416
615	PRE7g7-RPA190-TRg-5	0.0174961275436595	0.178932703584357	0.018131006153448	0.845590857830081
616	PRE7g7-ALG14-NRg-4	0.018531937226128	0.192190491167339	0.0195059656649856	0.851575508946538
617	PRE7g7-ALG14-NRg-1	0.078299997147524	0.957188401590858	0.0795308795946073	0.383447097073264
618	PRE7g7-PRE5-NRg-1	0.0750668239758994	0.915805584019348	0.0761755081771415	0.495495970417175
619	PRE7g7-BIG1-NRg-2	-0.0236887127250096	-0.348210335491929	-0.0231437432612311	0.866898621868864
620	PRE7g7-TFA2-TRg-4	-0.185469706425699	-2.41891703552592	-0.184793720737699	0.574133461709723
621	PRE7g7-IMP4-TRg-6	-0.0935356200961516	-1.24221188512799	-0.0927415926692517	0.294902740542866
622	PRE7g7-PAN1-NRg-1	0.0944357943769437	1.16371762773201	0.0945430734292802	0.58572666502646
623	PRE7g7-UTP13-TRg-2	0.0448784594619313	0.529411315865735	0.0456927813152026	0.722174488343684
624	PRE7g7-KAE1-NRg-3	-0.142181172385319	-1.86484788672404	-0.140860788226906	0.340653354365454
625	PRE7g7-ERG20-TRg-1	0.0878027930511136	1.07881890154331	0.0888194063881603	0.470625329824517
626	PRE7g7-CDC20-TRg-6	-0.0724528448960283	-0.972364093594611	-0.0721537534708817	0.749480305844353
627	PRE7g7-PWP2-NRg-2	0.0857875119572191	1.05302442489854	0.0871074801042154	0.305747711131362
628	PRE7g7-COG1-NRg-1	NA	NA	NA	NA
629	PRE7g7-RPL1B-TRg-4	-0.076336054402572	-1.02206701455523	-0.0756510448453916	0.451399996699365
630	PRE7g7-RPL1B-TRg-7	0.0450862106210295	0.53207041510381	0.0458202848505583	0.734645891754844
631	PRE7g7-UTP20-TRg-3	0.0896008957081902	1.10183361504078	0.0906554414017918	0.292650305414361
632	PRE7g7-UTP20-TRg-4	-0.0441713297783572	-0.610376436690853	-0.0428229388107032	0.646584446158453
633	PRE7g7-RPL25-TRg-4	NA	NA	NA	NA
634	PRE7g7-RPL25-TRg-2	0.00413825944672808	0.00795942462391008	0.00483874755445646	0.973072031428706
635	PRE7g7-MCM7-NRg-1	0.0609177374534418	0.734705149467568	0.0620300896527584	0.607110901037651
636	PRE7g7-MRP49-TRg-5	-0.0245051863153475	-0.358660743140194	-0.0238132591280293	0.865552737728136
637	PRE7g7-ERO1-NRg-3	-0.0334884083127787	-0.473640986198834	-0.0334843778041034	0.930149968414528
638	PRE7g7-UTP5-TRg-7	-0.0097184296762004	-0.169398485911744	-0.00925423896524413	0.908961863242071
639	PRE7g7-MCM4-NRg-1	0.0402660299539014	0.470374784643889	0.0407846883948255	0.281188032055989
640	PRE7g7-PRE3-NRg-1	0.022222467068751	0.239427219641967	0.0230388043689437	0.60674577275241
641	PRE7g7-FCF1-NRg-1	-0.0858094677069503	-1.14332143358705	-0.0849872753504625	0.660180155528959
642	PRE7g7-CUS1-NRg-1	0.0123354188993733	0.112878504495819	0.0136247820483049	0.928228323644638
643	PRE7g7-PSF1-TRg-2	0.0281930803002013	0.315847746793316	0.0292181136405031	0.77947061318499
644	PRE7g7-BCP1-TRg-2	0.022711558168199	0.245687313571342	0.0235443802282729	0.476333468070501
645	PRE7g7-PAN1-TRg-1	0.0967846347825021	1.19378147796462	0.0971334092164067	0.515686989226629
646	PRE7g7-PAN1-TRg-3	0.0888890257504795	1.09272207568584	0.0893131192349279	0.495449006385086
647	PRE7g7-PAN1-TRg-4	0.206515363048493	2.59827374261454	0.205972425296507	0.511173594968109
648	PRE7g7-VPS3-TRg-2	0.0561349077592456	0.673487590678081	0.056329837429393	0.525841984587737
649	PRE7g7-YIL060W-NRg-1	0.0479902994023087	0.569241135590383	0.0485307864429464	0.545480237219136
650	PRE7g7-VPS53-NRg-1	-0.0710764827759263	-0.954747424302537	-0.0704772356832655	0.498778092757504
651	PRE7g7-CYR1-TRg-4	NA	NA	NA	NA
652	PRE7g7-CYR1-TRg-7	0.074992501581554	0.914854298726724	0.0752942297110545	0.653755545220166
653	PRE7g7-MPS1-NRg-1	NA	NA	NA	NA
654	PRE7g7-SRP1-TRg-5	-0.00900158002888651	-0.160223209300722	-0.0096687190963	0.853733784416038
655	PRE7g7-SRP1-TRg-4	0.0655347887118773	0.793800836522939	0.0654717819010979	0.723022874747259
656	PRE7g7-TAF12-TRg-2	NA	NA	NA	NA
657	PRE7g7-TAF12-TRg-3	-0.0619633477443564	-0.838104366694059	-0.0626572067522766	0.820327148129111
658	PRE7g7-POP4-TRg-1	-0.0414412462435738	-0.575432886538185	-0.0399662533710845	0.658427639322166
659	PRE7g7-SPT16-TRg-1	0.0701756467068935	0.853201236559828	0.0709838787335179	0.598033156172268
660	PRE7g7-NUP82-TRg-4	0.0745470390199635	0.909152625805823	0.0753482458989831	0.649283026178575
661	PRE7g7-DML1-TRg-3	-0.0069703801468517	-0.134224981025408	-0.0057362965593755	0.959778857859948
662	PRE7g7-RPA43-NRg-3	0.0259798941900801	0.287520196060571	0.0267770917724027	0.88140827996814
663	PRE7g7-STU2-NRg-3	0.030942655631956	0.351040781101451	0.0317951960973673	0.538163704190239
664	PRE7g7-POP4-NRg-4	-0.103494190587985	-1.36967604620461	-0.102717350677886	0.793911941414402
665	PRE7g7-MCD1-TRg-2	NA	NA	NA	NA
666	PRE7g7-RPS3-NRg-4	-0.0326094446894866	-0.462390740899906	-0.0314010710682763	0.563576538636897
667	PRE7g7-PRP9-TRg-4	0.0922125556081079	1.13526140856129	0.0935524905460688	0.783104395755719
668	PRE7g7-RPP1-NRg-2	-0.0386817209421964	-0.540112498155312	-0.0373800433888643	0.919519412471098
669	PRE7g7-MTR2-NRg-11	-0.121643388787002	-1.60197568444567	-0.120809949661101	0.521938504162786
670	PRE7g7-GCD11-TRg-1	-0.139394881322384	-1.82918491148642	-0.13827296582699	0.39587630670726
671	PRE7g7-RPF1-TRg-3	-0.0555998267391735	-0.75665483866348	-0.0548502801449059	0.550289255896396
672	PRE7g7-SUB2-NRg-4	-0.0935498514230461	-1.24239403819354	-0.0928409064092302	0.41815245562947
673	PRE7g7-GPI15-TRg-3	0.0518747801793431	0.618960328105914	0.0527932702285529	0.611920051835247
674	PRE7g7-ERG9-TRg-6	0.0514805764408661	0.613914739599065	0.0522016428541567	0.735422647503202
675	PRE7g7-RPT2-NRg-1	-0.019432009832217	-0.29372690700918	-0.0185911391371544	0.62965344183385
676	PRE7g7-YOS1-NRg-3	0.0176951155893754	0.181479639847172	0.0187238469801483	0.886864932554677
677	PRE7g7-SCM3-TRg-4	-0.0827904160731484	-1.10467925255664	-0.0824224334892531	0.740514792150112
678	PRE7g7-SCM3-TRg-6	-0.0371630759195147	-0.520674686880286	-0.0363396290773618	0.774565805993907
679	PRE7g7-RLP7-NRg-1	-0.029214589690459	-0.418938485901793	-0.0280353590596181	0.901753599829891
680	PRE7g7-TFB2-NRg-4	-0.0216876545752684	-0.322597904618295	-0.020427887682791	0.365983492438828
681	PRE7g7-IMP4-TRg-1	0.0387710971925372	0.451240477119581	0.0397686924278321	0.832205624942873
682	PRE7g7-IMP4-TRg-3	0.0832746833093492	1.02086161641185	0.084487362624821	0.49639160667646
683	PRE7g7-PRE4-TRg-3	-0.00272536731120454	-0.0798911787694544	-0.00166018307826147	0.997819725019475
684	PRE7g7-SUB2-TRg-3	-0.0176519930787813	-0.270943683014825	-0.0168537508081141	0.938908033799059
685	PRE7g7-RPP0-NRg-4	-0.0896306600509743	-1.19223056937545	-0.0891870906954017	0.707955980930219
686	PRE7g7-RPP0-NRg-3	0.0340800785598405	0.391198048831122	0.0351005069887201	0.442461454526132
687	PRE7g7-TOM40-TRg-4	0.0747342235432764	0.91154848354968	0.0757248412045354	0.556088016772219
688	PRE7g7-FUR1-NRg-12	-0.0500488220513524	-0.685605067389005	-0.0488577945721573	0.729628843062967
689	PRE7g7-TOM40-TRg-2	0.037605740324297	0.43632455764229	0.0385140760550523	0.614430853449607
690	PRE7g7-VMA11-NRg-4	0.0194983155136941	0.204559595529084	0.0204859921026826	0.840183423136292
691	PRE7g7-PGS1-NRg-4	0.017916873909025	0.18431802294634	0.0194004728197672	0.895086059973517
692	PRE7g7-URB1-TRg-4	0.0184504795833519	0.191147878665048	0.019199445125251	0.713113405407821
693	PRE7g7-ARP4-TRg-3	0.0276480765802384	0.308872002432649	0.0284100954497606	0.783294440406235
694	PRE7g7-RPT3-TRg-3	-0.0614362720983593	-0.831358091704488	-0.060253660563085	0.538693372599672
695	PRE7g7-SUI3-TRg-3	0.00856232039536398	0.0645849430988906	0.00928751817066105	0.934585909251538
696	PRE7g7-RFC5-NRg-2	NA	NA	NA	NA
697	PRE7g7-RRP14-TRg-2	-0.00702561213070918	-0.134931919686209	-0.00667795137659562	0.944011430352147
698	PRE7g7-SCC2-TRg-1	-0.171877092873946	-2.2449391453625	-0.172234204619206	0.544433692634912
699	PRE7g7-SSC1-TRg-3	0.0261647629337319	0.289886413113328	0.0266600360198079	0.860813304120408
700	PRE7g7-RRP9-TRg-3	0.00638236417216631	0.0366827164287563	0.00727405441429933	0.735533102529184
701	PRE7g7-MOT1-NRg-9	-0.0407827028477036	-0.567003897502462	-0.0410678873034182	0.653205860519886
702	PRE7g7-RPL42A-NRg-2	0.0649463975184247	0.786269756643571	0.0655736538612418	0.665547429211835
703	PRE7g7-SEC16-TRg-7	-0.0620970853872099	-0.839816134107331	-0.0613969407134277	0.820042671318731
704	PRE7g7-IMP4-NRg-2	-0.041840887660057	-0.580548074297842	-0.0410957210227713	0.445404396715093
705	PRE7g7-YEF3-NRg-4	-0.080478979342637	-1.07509414855221	-0.0800393293872906	0.775825684160019
706	PRE7g7-PUP1-TRg-1	-0.1314669627383	-1.72771196491917	-0.130523558930295	0.34690931686084
707	PRE7g7-UTP22-TRg-6	-0.0281690549550384	-0.405556223052307	-0.0270484428238509	0.619445024640527
708	PRE7g7-DBP2-NRg-4	-0.0380001715916453	-0.531389045700811	-0.0372567150635546	0.737749028011537
709	PRE7g7-PRE2-TRg-7	-0.0312863342169161	-0.445455663065573	-0.0308959402085927	0.864024911460353
710	PRE7g7-ATP16-TRg-6	-0.0829353591266482	-1.10653444299118	-0.0819429639127399	0.609285164506972
711	PRE7g7-UTP13-TRg-4	-0.0323732308976873	-0.459367335800638	-0.0312760366852071	0.53830637695059
712	PRE7g7-DOP1-NRg-4	0.00600271007214903	0.0318233551983783	0.00690316132125524	0.967856284378964
713	PRE7g7-TIM44-TRg-3	0.0623593703701721	0.753157248638043	0.0630409382268267	0.576895346609047
714	PRE7g7-ATP16-TRg-2	-0.0810358596665841	-1.08222190683541	-0.0798594977262791	0.505522770453004
715	PRE7g7-ENP1-NRg-3	0.0250136432538769	0.27515272172541	0.0258140047522188	0.831290430341396
716	PRE7g7-NAF1-TRg-3	0.0836345270490988	1.02546741605383	0.0848322177520637	0.24948258067754
717	PRE7g7-COG4-TRg-2	0.00631348871808568	0.0358011489406958	0.00666056036676591	0.811878450754058
718	PRE7g7-SOG2-TRg-7	0.0679529836347081	0.8247523859859	0.0686623144187799	0.264641515177185
719	PRE7g7-YDR341C-TRg-3	-0.0991521300189614	-1.31410008696143	-0.0983132068247099	0.240242723885709
720	PRE7g7-YMR290W-A-TRg-10	-0.114679521973485	-1.51284206411711	-0.113464441416487	0.300205561886559
721	PRE7g7-NUP192-NRg-9	0.039737763719824	0.463613270789366	0.0407166533439922	0.772312859696587
722	PRE7g7-RPS31-NRg-8	-0.125593092161225	-1.65252968991359	-0.124715637114474	0.23754308369895
723	PRE7g7-SPC97-NRg-6	-0.241032079252277	-3.13008449129419	-0.24095439873065	0.412998420096428
724	PRE7g7-EBP2-NRg-1	0.0698454078793694	0.848974363321364	0.0707856714046951	0.678415003625284
725	PRE7g7-CDC48-TRg-5	0.0433170236279558	0.509425806016117	0.0437159289945677	0.498887023099422
726	PRE7g7-RPT1-TRg-4	-0.109813893396884	-1.45056472570438	-0.108623130915903	0.595491480195813
727	PRE7g7-ULP1-NRg-2	-0.0969636847373225	-1.28608920506679	-0.0957563984009163	0.483788925748514
728	PRE7g7-RPN3-TRg-6	0.187884704392426	2.35981167842091	0.188357561465671	0.186170599701149
729	PRE7g7-RPT1-TRg-5	-0.0620967503994749	-0.839811846450719	-0.0611151004430698	0.386588562180984
730	PRE7g7-KRE5-TRg-2	-0.122538838108631	-1.61343693751022	-0.121208209552283	0.627450852042363
731	PRE7g7-TBF1-NRg-8	0.0600431826000386	0.723511333970059	0.0606070497020562	0.768853502228238
732	PRE7g7-UTP22-NRg-4	-0.0596913730200777	-0.809024354411679	-0.0585485492119955	0.503765341621247
733	PRE7g7-SSC1-NRg-4	-0.00910750804841132	-0.161579029009415	-0.00802712866371432	0.942383334446435
734	PRE7g7-REB1-TRg-4	-0.151676321238457	-1.98638050868573	-0.151642748686928	0.294634798516824
735	PRE7g7-CDC48-NRg-9	-0.0286538363992331	-0.411761155792449	-0.0292759283422053	0.648506055880741
736	PRE7g7-FAS2-TRg-8	-0.00943632384872939	-0.165787688291453	-0.00857866420155381	0.958962150197711
737	PRE7g7-TAO3-TRg-8	0.147200211765185	1.83907281074789	0.147790087786785	0.542909909258723
738	PRE7g7-CKS1-TRg-5	-0.234496216911815	-3.04642909006744	-0.234059001985828	0.473333673014381
739	PRE7g7-YLR379W-TRg-7	0.0640372272280384	0.774632882813647	0.0649506395822788	0.317297980110546
740	PRE7g7-TEN1-NRg-2	0.0409429623936275	0.479039143208805	0.0417304211265253	0.645145492422132
741	PRE7g7-RPL42A-TRg-2	-0.000701358001302332	-0.0539849858164078	0.000239891310382342	0.983650066952367
742	PRE7g7-SEC27-TRg-4	-0.0643942349893655	-0.86921837081855	-0.0648880938514061	0.527901696102568
743	PRE7g7-TBF1-NRg-4	0.128918321433053	1.60507478703647	0.129432221436862	0.39468632590624
744	PRE7g7-RPT1-NRg-6	-0.0514565094341453	-0.703622682613297	-0.0511074747542692	0.677686392410106
745	PRE7g7-COG1-TRg-3	NA	NA	NA	NA
746	PRE7g7-SUI1-TRg-6	-0.126499435529231	-1.66413038071002	-0.124999538480399	0.398226530079538
747	PRE7g7-TIM23-TRg-6	0.0877137172687235	1.07767878109289	0.0887318437312493	0.513955758921091
748	PRE7g7-CDC48-NRg-6	-0.0343390574088661	-0.484528821304513	-0.0341175914716995	0.902619939043417
749	PRE7g7-EPL1-TRg-5	NA	NA	NA	NA
750	PRE7g7-RPT5-TRg-8	-0.121558003573734	-1.60088280122649	-0.120657055971376	0.424226575563914
751	PRE7g7-ATP16-NRg-4	-0.00249712436726801	-0.0769697960876343	-0.00138396597318047	0.997952893909225
752	PRE7g7-RPN6-TRg-3	NA	NA	NA	NA
753	PRE7g7-ERG9-NRg-6	-0.0286342427875491	-0.411510368465311	-0.0281960008666238	0.198777431938601
754	PRE7g7-SMX3-TRg-1	0.0551895402734529	0.661387412888056	0.0557764371698054	0.297306067684883
755	PRE7g7-NCB2-NRg-3	0.0462253098535278	0.546650251454066	0.0470413590975021	0.761990229495965
756	PRE7g7-SEC16-NRg-12	0.105111168419097	1.30035647540377	0.105122117648588	0.531641950827321
757	PRE7g7-RPN6-TRg-2	-0.00935884701166589	-0.164796027887255	-0.00809116424966379	0.955281244615371
758	PRE7g7-REB1-NRg-4	0.0953800966354382	1.17580417120534	0.0959088448069603	0.431818684250117
759	PRE7g7-ATP16-TRg-9	0.0660415045874982	0.800286517780423	0.0674357075346507	0.291605078847521
760	PRE7g7-ERG9-NRg-7	0.0663143619544078	0.803778940251623	0.0669502397368891	0.765502451159685
761	PRE4g9-RPL15A-NRg-4	0.0333912531801819	0.382381467252624	0.0299317943360264	0.820685529159958
762	PRE4g9-RPL15A-NRg-5	-0.0151167193307258	-0.238493589734823	-0.0160666425406039	0.886721949532513
763	PRE4g9-KRE33-TRg-1	-0.00029697664497641	-0.0488091294641956	0.00144078629492106	0.9865558656753
764	PRE4g9-PMI40-NRg-1	-0.0156799108742049	-0.245702128116298	-0.014187206956282	0.911687493778113
765	PRE4g9-NOP19-NRg-3	-0.0104065077934778	-0.17820550294756	-0.00938922613671356	0.936535394694832
766	PRE4g9-SRP14-NRg-4	0.0183209443321637	0.189489899526768	0.0197032774802645	0.824868128166469
767	PRE4g9-SEC27-TRg-2	-0.0129775515450463	-0.211113432369128	-0.0166977771231476	0.703940815952236
768	PRE4g9-GPI14-TRg-3	0.0485497447922665	0.576401725291248	0.0486413796170378	0.296787864164425
769	PRE4g9-PAH1-TRg-7	-0.0679726302305996	-0.915019838790135	-0.0748802726978269	0.242725328761877
770	PRE4g9-PAH1-TRg-6	0.000667800580403277	-0.0364605178075631	-0.00453314524605873	0.975594945773777
771	PRE4g9-PAH1-TRg-5	0.0220292032275703	0.236953550012099	0.017949594525912	0.603449744749937
772	PRE4g9-PAH1-TRg-3	-0.0352035608829411	-0.495593984739482	-0.0371149165127734	0.794516396389536
773	PRE4g9-COG3-TRg-1	-0.0280164325815908	-0.403602741595408	-0.028934672840188	0.800086086869673
774	PRE4g9-HTS1-NRg-5	-0.0510044898840022	-0.697837083887408	-0.0498982204056196	0.457467405257905
775	PRE4g9-MSN5-TRg-7	NA	NA	NA	NA
776	PRE4g9-ERG26-TRg-1	-0.13648289443758	-1.79191309966945	-0.136995013934767	0.377043286012485
777	PRE4g9-SMD2-TRg-5	0.0219186263206116	0.235538227131019	0.0239106216084699	0.566571744467679
778	PRE4g9-SMD2-TRg-4	-0.0207252190940823	-0.310279265984331	-0.0187660833701104	0.769383032978263
779	PRE4g9-SMD2-TRg-1	-0.0145858350421103	-0.231698566238968	-0.0125008136201367	0.895086059973517
780	PRE4g9-PRE7-TRg-4	0.0467130860646514	0.552893515544528	0.0458642680578933	0.799612549128909
781	PRE4g9-PRE7-TRg-7	-0.00697280744490025	-0.134256049089815	-0.00428111187295358	0.966877002716739
782	PRE4g9-SEC6-TRg-3	0.00410765722631246	0.00756773323049598	0.00421828319987727	0.914397258505357
783	PRE4g9-ESF2-NRg-1	-0.0483927138243265	-0.66440780358663	-0.0464926554083314	0.578489512811473
784	PRE4g9-ESF2-NRg-3	-0.0170420471253152	-0.263136714200938	-0.0158436908869669	0.756233258365581
785	PRE4g9-AFG2-TRg-2	-0.031934776552878	-0.453755364154974	-0.0300259460912885	0.792727379564706
786	PRE4g9-RRP36-TRg-3	-0.0182637738560931	-0.278774136552991	-0.0182821654977576	0.866748266986895
787	PRE4g9-RRP36-TRg-5	-0.00771232663915777	-0.143721483287764	-0.00577387142874412	0.923394452861828
788	PRE4g9-GCR1-NRg-2	0.0196252214557376	0.206183920973331	0.0197529057889777	0.795794095044527
789	PRE4g9-PRE4-NRg-4	0.150339480678497	1.87925370606388	0.147930632979132	0.337322337827394
790	PRE4g9-PRE4-NRg-9	0.021635390530745	0.231912966620806	0.0200053413792764	0.788445947936285
791	PRE4g9-DSN1-NRg-2	-0.0237864926392046	-0.349461863986228	-0.0220739448544673	0.903046845524562
792	PRE4g9-GPI11-TRg-3	-0.0375687970179327	-0.525867691185808	-0.0398108562117335	0.686707681759575
793	PRE4g9-POP3-TRg-1	-0.00930185999226396	-0.164066625748034	-0.00683062029959562	0.860415354122801
794	PRE4g9-MNE1-TRg-5	0.0225148148640362	0.243169108751371	0.0188997542946561	0.859391658015715
795	PRE4g9-RRP12-NRg-1	-0.0364416779935253	-0.511441194833003	-0.0359356419404638	0.737229224710809
796	PRE4g9-RSC6-TRg-2	0.0297081869395048	0.335240268729954	0.0294632273730046	0.721888769689677
797	PRE4g9-CDC25-TRg-1	0.0463652822760726	0.548441820578185	0.0440076026471777	0.699292606383089
798	PRE4g9-CDC25-TRg-9	0.0537464782841217	0.642917022383465	0.0479894073539528	0.710485050428553
799	PRE4g9-YPP1-NRg-3	-0.0698823044671468	-0.939462606423375	-0.0710857034857211	0.598095769218395
800	PRE4g9-NFS1-NRg-9	-0.198906579525098	-2.59090153455743	-0.200871047496911	0.404269152193917
801	PRE4g9-NFS1-NRg-8	0.0155122426650768	0.153540081025877	0.0134336575138991	0.893062730005208
802	PRE4g9-UBA2-TRg-1	-0.022645495120483	-0.334857730628572	-0.0233023966480163	0.880179346028075
803	PRE4g9-ARP2-NRg-3	-0.0760081601452703	-1.01787015051103	-0.0827457801665484	0.619445024640527
804	PRE4g9-MAK16-TRg-1	-0.00556159780295096	-0.116193350908202	-0.00670916153446458	0.948968741626525
805	PRE4g9-CEP3-NRg-1	0.0226360631006063	0.244721018713659	0.0230505619229249	0.347862041995763
806	PRE4g9-GUK1-TRg-5	-0.0385884621446981	-0.53891883743906	-0.0381287816917056	0.602244959397187
807	PRE4g9-GUK1-TRg-2	-0.0385184683682771	-0.538022956047307	-0.0369801946114127	0.717442570565066
808	PRE4g9-GPI12-NRg-6	-0.0341986311642346	-0.482731443510203	-0.0339395818206762	0.193074325560502
809	PRE4g9-RPS5-NRg-5	0.0168660929498817	0.170868611352345	0.0162015458563391	0.831290430341396
810	PRE4g9-RPS5-NRg-2	-0.00155796220400584	-0.0649490429731903	-8.44103996825811e-05	0.992547128983007
811	PRE4g9-RPC19-NRg-1	0.077495517249739	0.946891506533655	0.0780335036636242	0.69413590034326
812	PRE4g9-TIM54-TRg-1	0.0437754656367242	0.515293608638778	0.045562310081265	0.691493640626829
813	PRE4g9-TEN1-TRg-2	0.0239133711673071	0.261069851238561	0.0244570339529303	0.758816581758918
814	PRE4g9-SAH1-NRg-4	-0.00931930893369148	-0.164289962489242	-0.00880763130571923	0.917460467639758
815	PRE4g9-SAH1-NRg-5	-0.0396301875506735	-0.552252342991262	-0.0398399431519788	0.521512600515827
816	PRE4g9-SAH1-NRg-3	-0.0265571265417084	-0.384924436282392	-0.0250486588298759	0.703930767638299
817	PRE4g9-ATP15-NRg-5	-0.0267395365375936	-0.387259182731851	-0.0346964707628049	0.928738864039466
818	PRE4g9-SCD5-TRg-5	0.0619741975243612	0.748227250532286	0.0595314171859989	0.366128269918068
819	PRE4g9-ARB1-NRg-2	-0.0247984115661743	-0.362413863192291	-0.0230133067920549	0.264888820340085
820	PRE4g9-ARB1-NRg-4	-0.094404627243967	-1.25333469308087	-0.0937372152760413	0.500285228768659
821	PRE4g9-PUP2-TRg-1	0.0997936383460233	1.23229504928646	0.101428109998542	0.409905312854376
822	PRE4g9-CCT8-TRg-2	NA	NA	NA	NA
823	PRE4g9-MCM4-TRg-1	0.0118456418251953	0.106609630471595	0.011342204503637	0.910823493579229
824	PRE4g9-LSM4-TRg-1	-0.0230022761538742	-0.339424329333331	-0.0165181452520739	0.911013006269368
825	PRE4g9-NOP53-NRg-1	0.0496893834162199	0.590988465551997	0.0498286402591357	0.845042608574747
826	PRE4g9-ATP3-TRg-4	-0.0696114921000863	-0.93599635881235	-0.0679713566944021	0.63330162409518
827	PRE4g9-AFG2-NRg-3	0.0770733092270746	0.941487478771551	0.0784049827104796	0.598159170258967
828	PRE4g9-PRO3-NRg-3	-0.0180756665808722	-0.276366468098156	-0.0163750284174112	0.88131089532918
829	PRE4g9-NRD1-NRg-10	-0.0591552812484271	-0.80216267803056	-0.0606614421351412	0.478860598794389
830	PRE4g9-SEC61-TRg-2	-0.0213010769981534	-0.317649926733477	-0.0201882369823907	0.882246523608195
831	PRE4g9-RHO3-TRg-4	-0.0116086046457534	-0.19359167377738	-0.00981362694593039	0.866028012291801
832	PRE4g9-SNF2-TRg-6	0.105407261042419	1.30414629622833	0.108659858493445	0.459372942219443
833	PRE4g9-SMD2-NRg-3	0.0401217724946953	0.468528369434816	0.0409780154721024	0.71348701764835
834	PRE4g9-RSC4-TRg-2	-0.00461302434749677	-0.104052138490398	-0.00605189344400362	0.974740502169952
835	PRE4g9-RSC4-TRg-1	0.0609454660603131	0.735060060206572	0.0568758530009954	0.703098725894356
836	PRE4g9-TIF34-TRg-2	-0.0615531966367296	-0.832854660735642	-0.0614353994148241	0.507781380991172
837	PRE4g9-BET1-NRg-1	0.0438718718253509	0.516527554210181	0.0405110158947939	0.807798119602126
838	PRE4g9-CDC8-NRg-2	-0.0199898343065614	-0.300866749892114	-0.018296338143454	0.744262497530937
839	PRE4g9-PRP42-TRg-2	0.0336868104663118	0.386164436058993	0.0353550239564988	0.583218968551643
840	PRE4g9-RRB1-TRg-2	0.0119147152275697	0.107493731587672	0.0137543068047831	0.77413546900229
841	PRE4g9-SPC24-TRg-1	0.0293999600639226	0.331295136228299	0.0282564547006082	0.661129583744688
842	PRE4g9-ILS1-NRg-1	-0.0887869607442722	-1.18143168770685	-0.0865195679930018	0.330201558941371
843	PRE4g9-GFA1-TRg-2	-0.0101187564461509	-0.174522445814433	-0.00895239245725906	0.899864778493192
844	PRE4g9-SEC21-NRg-10	0.0087902199340939	0.0675019303851462	0.00789977329760475	0.900020409634862
845	PRE4g9-RPC10-NRg-1	-0.0588563206233413	-0.798336148379266	-0.0587268132391281	0.720163827562415
846	PRE4g9-RPB10-TRg-3	-0.113332277241383	-1.49559808118973	-0.113175820842986	0.413529332236421
847	PRE4g9-RPB10-TRg-2	-0.0104697821583116	-0.179015379609859	-0.00942576476013609	0.946676704152717
848	PRE4g9-YNL181W-TRg-1	0.11463287017009	1.42222895968326	0.116351593708723	0.572328106545999
849	PRE4g9-RAD3-NRg-1	-0.0116694292424709	-0.194370194770908	-0.00925930700919749	0.940809435157164
850	PRE4g9-NOP10-TRg-1	-0.0725078507613536	-0.973068138064019	-0.0705979234204448	0.514363908740165
851	PRE4g9-BFR2-TRg-3	-0.0211819844361136	-0.316125608205701	-0.0224849310378028	0.446193096535848
852	PRE4g9-MCM2-TRg-6	-0.0716500965418727	-0.962089361332387	-0.0693164824405465	0.327281459411089
853	PRE4g9-MCM2-TRg-4	0.00424440102838952	0.00931797780912032	0.00556682716342412	0.931993470176152
854	PRE4g9-MPP10-TRg-1	0.0262143159202718	0.290520663768413	0.0262627622989795	0.722248910098317
855	PRE4g9-RET2-TRg-4	-0.00114037520553989	-0.0596041617495634	-0.00212372463379329	0.990812785855084
856	PRE4g9-RET2-TRg-1	0.0161488501447955	0.161688302540601	0.0162904726425533	0.840571742576101
857	PRE4g9-RPS2-NRg-1	-0.0557718447969797	-0.758856574087884	-0.0565423788247204	0.381928784085788
858	PRE4g9-RPS2-NRg-2	-0.0504881982211649	-0.691228837881782	-0.0512354085916657	0.770652324691466
859	PRE4g9-ORC4-NRg-3	-0.0346371503122599	-0.488344244600973	-0.0335486299021291	0.775024432078073
860	PRE4g9-TIP20-TRg-7	-0.052476413338751	-0.716676885090042	-0.0513343460581172	0.646607323297758
861	PRE4g9-SMT3-TRg-1	-0.0736259905751286	-0.987379705517006	-0.0740597693960441	0.511591698509967
862	PRE4g9-MSS18-NRg-6	0.00165732314423972	-0.0237951795876619	0.00290676613726952	0.975594945773777
863	PRE4g9-YEF3-NRg-9	-0.0331713351029864	-0.46958262554163	-0.0422215772886339	0.867275924362104
864	PRE4g9-ASK1-NRg-1	-0.00452575945432843	-0.102935196414398	-0.00286426791561393	0.992175936081191
865	PRE4g9-SMC1-TRg-1	0.00571329185449054	0.0281189630524993	0.00465303659914769	0.949603014909006
866	PRE4g9-NIP1-NRg-1	0.00570864765340628	0.0280595198627803	0.00782223182328475	0.792135678576944
867	PRE4g9-RPP1-NRg-1	-0.0864218882892734	-1.15116007627335	-0.0840902549728849	0.688932525888278
868	PRE4g9-YDJ1-TRg-6	-0.131972048106064	-1.73417677658335	-0.135402119545534	0.37865669415964
869	PRE4g9-SUB2-NRg-1	-0.00727079672146214	-0.138070146020487	-0.00560091148195019	0.931267998435726
870	PRE4g9-TIM10-NRg-8	0.0427781540125364	0.502528574780425	0.0397309152287899	0.779444760698361
871	PRE4g9-TIM10-NRg-4	-0.0696968823623224	-0.937089306655513	-0.0694030665453141	0.52784701012665
872	PRE4g9-TIM10-NRg-7	-0.0199038173536363	-0.299765780756839	-0.021822360429092	0.826657892821233
873	PRE4g9-SKI6-TRg-4	-0.0171540050988639	-0.264569713965907	-0.0152075065570142	0.905129591561697
874	PRE4g9-TUB4-TRg-1	-0.0440918287123652	-0.609358867282706	-0.0427218208600645	0.716879274161274
875	PRE4g9-CDC37-NRg-2	0.00447113130482046	0.0122199991885582	0.00476754351869246	0.980001718011181
876	PRE4g9-ISD11-TRg-3	-0.0251874521110609	-0.367393365694123	-0.0254984318457753	0.905384920239371
877	PRE4g9-YOS1-TRg-4	0.0136812783680909	0.130104756822676	0.0159794229037659	0.919751886113702
878	PRE4g9-SSC1-TRg-6	0.0141273021696202	0.135813613302505	0.0129992400043109	0.893126111497476
879	PRE4g9-MTR3-TRg-5	0.0345426568820386	0.397118793964127	0.0356111987530652	0.737473272921954
880	PRE4g9-MTR3-TRg-6	-0.0870113100005543	-1.15870434620752	-0.0847627388010573	0.676397006551523
881	PRE4g9-TFA1-TRg-2	0.0105536146650905	0.0900724017412245	0.0116362277103496	0.930597915948856
882	PRE4g9-CDC3-NRg-3	-0.192310983780209	-2.50648157899129	-0.196656860108183	0.337041931990351
883	PRE4g9-ERG25-TA-18	-0.0424101310717452	-0.58783407322497	-0.0413086223801232	0.772614470571551
884	PRE4g9-RPB11-TRg-4	0.032774794219062	0.374491135564783	0.0331686224423833	0.602679930257214
885	PRE4g9-RPB11-TRg-1	0.0235205692346574	0.256042205066299	0.0202083070902533	0.463459119725961
886	PRE4g9-RPB11-TRg-2	0.0824528356681565	1.01034242390291	0.0816023791791444	0.679138246100787
887	PRE4g9-DED1-TRg-3	-0.00813873843640789	-0.149179317025471	-0.00630870078122829	0.930149968414528
888	PRE4g9-DED1-TRg-1	-0.0566065708675293	-0.769540603326683	-0.0535120206368606	0.539247670463949
889	PRE4g9-DED1-TRg-6	-0.0774206030426166	-1.03594863367551	-0.0751186675165058	0.476333468070501
890	PRE4g9-DED1-TRg-4	0.0394962040316525	0.460521441191136	0.0415256793236607	0.793258997390615
891	PRE4g9-RPL10-NRg-5	-0.0850171281276292	-1.13317992785098	-0.0855523663550271	0.69289920551926
892	PRE4g9-RPL10-NRg-4	-0.0344350298932522	-0.48575721570296	-0.0344804770867552	0.536401140038424
893	PRE4g9-EFB1-NRg-1	-0.0214457987061224	-0.319502284068395	-0.0212755776284355	0.69167211817065
894	PRE4g9-EFB1-NRg-5	-0.111936548884891	-1.47773353484776	-0.11097000479897	0.258471410110859
895	PRE4g9-EFB1-NRg-4	-0.120491719722456	-1.5872349612394	-0.119265010620946	0.592934298751083
896	PRE4g9-RPT3-NRg-1	-0.0933158355743343	-1.2393987655428	-0.0899365645307353	0.539653642776762
897	PRE4g9-SAC6-TRg-8	-0.012047595256704	-0.199210509331259	-0.0199516704920418	0.762500238358882
898	PRE4g9-SAC6-TRg-4	-0.00870531310992062	-0.156431157588912	-0.0115202699054252	0.814518000105596
899	PRE4g9-SAC6-TRg-5	-0.00540238296290474	-0.114155489547067	-0.0129057458394014	0.954054274600165
900	PRE4g9-SAC6-TRg-3	0.0203486266134362	0.215443104469613	0.0183502572135108	0.557570311803309
901	PRE4g9-DIM1-TRg-5	0.0356686639117947	0.411531057404139	0.0358599037649724	0.635532126881409
902	PRE4g9-DIM1-TRg-7	-0.0990026334671603	-1.31218661428231	-0.0992365988633975	0.597071077319991
903	PRE4g9-RPC17-NRg-1	-0.0461577850539409	-0.635801958900707	-0.0443394865212715	0.814844664623858
904	PRE4g9-RPC17-NRg-2	0.0162708481953711	0.163249809704943	0.0178466913698782	0.777305551100675
905	PRE4g9-YDR341C-TRg-1	-0.0279913644960947	-0.403281884049621	-0.0269404080819763	0.509459235188234
906	PRE4g9-RAP1-NRg-8	0.0104458177904231	0.088692661726588	0.0131942727475827	0.619732364321352
907	PRE4g9-RAP1-NRg-5	-0.000330673205593657	-0.0492404266904157	0.00101772143762147	0.980992142839281
908	PRE4g9-RAP1-NRg-2	-0.0403376369570791	-0.561307301749207	-0.037829648296368	0.658828737464005
909	PRE4g9-SEC26-NRg-3	-0.0222165493271055	-0.329367463150419	-0.020627605360777	0.836528177660395
910	PRE4g9-SPP41-TRg-3	-0.0374437540448593	-0.524267210707771	-0.0402158708256548	0.879628395666135
911	PRE4g9-TAP42-NRg-1	0.0173303114129152	0.176810349375424	0.0191119192204532	0.83027760136955
912	PRE4g9-PGA2-TRg-6	0.0714300542069339	0.869256954573973	0.0745517657007164	0.6376441579808
913	PRE4g9-BRL1-TRg-1	0.00760612494426327	0.052346173377897	0.00514034043000063	0.935651167281338
914	PRE4g9-FOL2-TRg-1	-0.087788985097045	-1.16865815472307	-0.0857861791182449	0.403346432212288
915	PRE4g9-NAB3-NRg-5	0.0076815185575706	0.0533111696771785	0.00881618252509771	0.948389252565811
916	PRE4g9-SNF4-TRg-4	0.000211298121848946	-0.0423034952667034	-0.00340551457801488	0.96703211782268
917	PRE4g9-HRR25-TRg-2	0.0560085830547112	0.671870704750534	0.0528407646402316	0.65666352095917
918	PRE4g9-TRS23-TRg-4	-0.0331458780521717	-0.469256789456196	-0.0385359778620154	0.816336079646557
919	PRE4g9-CTR86-TRg-4	-0.0269244072388981	-0.389625424841474	-0.0258555661521392	0.706736362477614
920	PRE4g9-RPB5-TRg-5	-0.0308866203865391	-0.440339548448368	-0.0363728071464946	0.556088016772219
921	PRE4g9-SPN1-NRg-2	-0.0436391823086147	-0.603565245179441	-0.0513640105692751	0.756360999034968
922	PRE4g9-SPN1-NRg-1	0.0760798038469963	0.928771162719901	0.068200905986026	0.774266880435382
923	PRE4g9-SEC61-NRg-1	-0.0359836103213035	-0.505578183509846	-0.0343707056279474	0.799887109101839
924	PRE4g9-SEC61-NRg-7	0.0477276899361752	0.565879880546907	0.0491125991635489	0.442689041498176
925	PRE4g9-TUS1-TRg-3	-0.0136009547162177	-0.219092646081681	-0.0162106517111	0.670535047135055
926	PRE4g9-OLE1-NRg-2	-0.114304947474454	-1.50804771895293	-0.113723688230477	0.620741321524077
927	PRE4g9-AFG2-TRg-1	0.0772859651982786	0.94420935687541	0.0755032447549765	0.325652442834671
928	PRE4g9-TOA2-NRg-1	0.0219456419041213	0.23588401156774	0.0194860116204237	0.666456932239939
929	PRE4g9-USO1-TRg-1	0.0561561630068775	0.673759646020773	0.0530760434728596	0.686960670692624
930	PRE4g9-UTP22-NRg-2	0.0057933143895631	0.0291432069747181	0.00875036540393126	0.894926666083402
931	PRE4g9-RIB1-TRg-3	-0.0352728819418741	-0.496481255721706	-0.0329522160435095	0.553432431022782
932	PRE4g9-RIB1-TRg-7	0.0961311309059627	1.1854169919722	0.0957964030774432	0.189842018184039
933	PRE4g9-RIB1-TRg-4	0.0483619143472436	0.573997600108911	0.0493254666232009	0.570731155654259
934	PRE4g9-COG1-TRg-1	-0.0990310088687699	-1.31254980363407	-0.105999122036344	0.362086096076904
935	PRE4g9-RPL32-NRg-2	0.0543200875806291	0.650258902206983	0.0530269324395946	0.771174899713309
936	PRE4g9-GLC7-NRg-3	0.0712592912676434	0.867071283968188	0.0674707494640676	0.77051366736948
937	PRE4g9-GLC7-NRg-4	-0.0411535480755659	-0.571750510070752	-0.0460892992494948	0.554826933401143
938	PRE4g9-HSF1-TRg-2	0.0363894332999299	0.420756504516624	0.0366650570722553	0.647378549858056
939	PRE4g9-DAM1-NRg-5	-0.0556224605918645	-0.756944539383835	-0.0542143291932224	0.53238175442376
940	PRE4g9-SEC18-TRg-4	0.0812773376439526	0.995296703272102	0.0804184878860187	0.729744931705941
941	PRE4g9-SEC18-TRg-5	-0.0550836284468577	-0.750047787748575	-0.0554749052022651	0.762093938271925
942	PRE4g9-PAB1-NRg-3	-0.0263495369572023	-0.382267405109192	-0.0303754037078993	0.695422599741961
943	PRE4g9-POP8-TRg-2	0.0417503742972843	0.48937356630972	0.0410921347302675	0.760580229765321
944	PRE4g9-PAB1-NRg-4	-0.061229246757709	-0.828708282538681	-0.0643228796703637	0.740539442570417
945	PRE4g9-BIG1-TRg-4	-0.0119860324260131	-0.198422539353645	-0.0140799444778896	0.951320151204306
946	PRE4g9-BIG1-TRg-5	-0.000293889428260363	-0.0487696148080413	-0.000881773816425846	0.998951898296859
947	PRE4g9-BIG1-TRg-6	-0.0587696545015132	-0.797226870243248	-0.0580256820176662	0.518942503110909
948	PRE4g9-RPO41-NRg-1	0.051307243914402	0.611696179707245	0.0505932285781831	0.687593286358039
949	PRE4g9-RVB2-NRg-2	0.0559599429431451	0.671248138387166	0.0541437269201077	0.616933057128722
950	PRE4g9-PET117-NRg-8	-0.0277425141483961	-0.400096738066165	-0.0316907545578004	0.796728673950703
951	PRE4g9-VPS45-NRg-9	-0.00812886130335988	-0.149052895218361	-0.0111035513150557	0.874924646571383
952	PRE4g9-YCG1-NRg-1	0.0640847637216633	0.775241323481451	0.0647289269514342	0.371627780118375
953	PRE4g9-NOC4-NRg-1	-0.0176932289607793	-0.271471479359636	-0.0159331304692931	0.86723466799922
954	PRE4g9-NMD3-NRg-2	-0.0219163460292461	-0.325525027979079	-0.0221832498929665	0.820104532948986
955	PRE4g9-DRS1-TRg-2	0.0273260276913567	0.304749955851704	0.029005658200749	0.792090623051691
956	PRE4g9-HTB1-NRg-2	0.0224225072177071	0.241987622240838	0.0212732466675256	0.818013523794101
957	PRE4g9-IPI1-TRg-2	-0.0274431775809443	-0.39626539656177	-0.0267946360902748	0.811649489909264
958	PRE4g9-SEC18-NRg-1	0.0619999400887672	0.748556741032822	0.0599073786468317	0.588790306053667
959	PRE4g9-SEC18-NRg-2	-0.00127061747417878	-0.0612711903178088	-0.00412107501675885	0.983650066952367
960	PRE4g9-JIP5-NRg-2	0.0815800923087153	0.999171794520154	0.0851973707882254	0.636841033970717
961	PRE4g9-YPT1-TRg-3	-0.126146241453753	-1.65960969307067	-0.132469522333671	0.538788988398997
962	PRE4g9-YPT1-TRg-2	-0.123303399502337	-1.62322289792695	-0.131899973111984	0.45458953171822
963	PRE4g9-CLF1-NRg-2	0.0681642785358794	0.827456843150676	0.0697780881991355	0.18032582160456
964	PRE4g9-SNF2-NRg-7	0.018299773670688	0.189218926839809	0.0163883602856943	0.858947642950349
965	PRE4g9-SNF2-NRg-4	0.0042240405722479	0.00905737529961787	0.0070709624411371	0.299444791139653
966	PRE4g9-RPL25-NRg-1	-0.0656474119954919	-0.885258339195277	-0.0689213791493984	0.459767164151504
967	PRE4g9-NOP56-TRg-1	-0.0298808434038237	-0.427466162711216	-0.0276134076255047	0.839263983537711
968	PRE4g9-NOP56-TRg-2	-0.0319308537700524	-0.453705154717549	-0.0294361224523298	0.863031357158444
969	PRE4g9-TRS31-TRg-1	-0.136921442655401	-1.79752627283743	-0.142628964889818	0.28656813267108
970	PRE4g9-DBF4-TRg-2	0.0255732129450017	0.282314902412047	0.02469885238053	0.799940872065951
971	PRE4g9-DBF4-TRg-1	-0.00564845014342474	-0.117305012539267	-0.0050227490288988	0.944374912534847
972	PRE4g9-RPC19-TRg-4	-0.0434687328165627	-0.601383586523898	-0.0427494369410609	0.65666352095917
973	PRE4g9-RPC19-TRg-6	-0.0237675633366947	-0.349219579446879	-0.0229379657183313	0.835507755357623
974	PRE4g9-RPC19-TRg-3	-0.0723617287584805	-0.971197857733491	-0.0718914105042522	0.678633384395339
975	PRE4g9-ROK1-NRg-1	0.0322086253542145	0.367244489126454	0.0326324789878878	0.615495106956389
976	PRE4g9-CDC33-TRg-4	0.0459416225873022	0.543019212297671	0.0517566579662525	0.592376112925805
977	PRE4g9-DHR2-TRg-3	-0.125113308295731	-1.64638872340003	-0.127941337878382	0.291729709062512
978	PRE4g9-RRP42-NRg-5	-0.0013352123346968	-0.0620979685901062	0.00101154665945487	0.978578342022813
979	PRE4g9-CLF1-TRg-1	0.0765795694583352	0.935167884461892	0.0769213436145686	0.536463479187378
980	PRE4g9-ERG11-NA-16	0.0153316396897207	0.151228463433715	0.014716426157852	0.538866073345988
981	PRE4g9-VAS1-NRg-4	0.0868170747854167	1.06620225622278	0.0870133344375293	0.474355403184378
982	PRE4g9-PIK1-NRg-2	0.00486856780707634	0.0173069652729792	0.00548566576810217	0.971575295858249
983	PRE4g9-SAR1-NRg-7	0.0169924533400506	0.172485954036157	0.0140910662466422	0.872642278727032
984	PRE4g9-SAR1-NRg-4	0.0185473238921797	0.192387431931243	0.0168266245991534	0.895010814685687
985	PRE4g9-RPS3-TRg-1	-0.0284179910543093	-0.408742466608174	-0.0288835596902177	0.70357391357381
986	PRE4g9-YTM1-TRg-2	0.00322416665819558	-0.00374045444327442	0.00401533862960516	0.971664265089151
987	PRE4g9-SUI3-NRg-5	0.0701912332508201	0.853400735649312	0.069606927693268	0.658364529875123
988	PRE4g9-SUI3-NRg-2	-0.0482092270900488	-0.662059275484873	-0.0458847172077545	0.736604485923095
989	PRE4g9-RRP7-TRg-4	0.00827279501983758	0.060879179391928	0.0106781616604945	0.937271009710836
990	PRE4g9-RRP7-TRg-6	0.0448355470029443	0.528862060268358	0.0462337174245355	0.64776268831184
991	PRE4g9-NIP7-TRg-2	-0.00175201799471225	-0.0674328491163247	-0.000553806799237074	0.997683837927966
992	PRE4g9-MDM35-TRg-1	0.0286947394460357	0.322268704723235	0.0270263493409653	0.889966731611099
993	PRE4g9-ALA1-NRg-1	0.00892269434573922	0.069197529141849	0.010417842836343	0.948451038701955
994	PRE4g9-DOA4-NRg-2	-0.0156692006468035	-0.245565043165022	-0.0175965913172737	0.677858780776998
995	PRE4g9-RPS13-NRg-1	-0.00767363797129972	-0.143226289866606	-0.00923591018729945	0.932914472048537
996	PRE4g9-YSF3-TRg-2	0.0382912864586742	0.445099166705847	0.0402069355197205	0.624165376455081
997	PRE4g9-RPS2-NRg-11	-0.160609575117533	-2.10072118763304	-0.162177064854713	0.333176377256891
998	PRE4g9-SSL1-TRg-10	-0.00413898937480328	-0.0979847546058434	-0.00236319143427111	0.980322978525796
999	PRE4g9-NIP7-TRg-1	0.0435612719062884	0.512552048072404	0.0453459817778388	0.782603200411328
1000	PRE4g9-LST8-NRg-1	0.120057142556217	1.49165662801334	0.115116939227666	0.671296391235712
1001	PRE4g9-TAF4-TRg-3	-0.0707013339078149	-0.949945727533721	-0.0764962388056752	0.700296802089375
1002	PRE4g9-HAS1-TRg-2	-0.0555410165294905	-0.755902100703134	-0.0553991309156937	0.187350336317357
1003	PRE4g9-GLC7-TRg-2	NA	NA	NA	NA
1004	PRE4g9-CDC45-NRg-1	0.113242808139063	1.40443693915435	0.114524984830688	0.437832053778763
1005	PRE4g9-SEC22-NRg-8	-0.0161704956157232	-0.25198133983307	-0.01910890153618	0.911607908306758
1006	PRE4g9-YOS1-TRg-2	0.0129652316596782	0.120939757382812	0.0156019194499692	0.917756984734033
1007	PRE4g9-RBA50-TRg-3	0.00676869586357443	0.041627547113344	0.0075994633634933	0.958047345960078
1008	PRE4g9-SPP41-NRg-2	-0.0135785154081872	-0.218805435424731	-0.0139156780285125	0.768700280871895
1009	PRE4g9-PRP46-TRg-2	0.0361501580234034	0.417693914116341	0.037902137711505	0.727732222469651
1010	PRE4g9-PGA2-NRg-1	0.092892583346985	1.14396538523303	0.0948877036200845	0.6135310184888
1011	PRE4g9-CBF5-TRg-3	-0.0260987676975731	-0.379057698120759	-0.0239219060031264	0.810387570701692
1012	PRE4g9-TCP1-NRg-3	-0.0182813876715315	-0.278999583589798	-0.018728653892944	0.852638361891066
1013	PRE4g9-TCP1-NRg-2	-0.0321671439622011	-0.456729537698778	-0.0325180961141078	0.741902923018869
1014	PRE4g9-ERG26-NRg-2	-0.0656853921322063	-0.885744463812043	-0.0663043125476825	0.522429657506722
1015	PRE4g9-ERG26-NRg-4	-0.109190067604546	-1.44258010267606	-0.10907455877886	0.45879365079133
1016	PRE4g9-MES1-TRg-5	0.0796276645570659	0.974181805682822	0.0798067716388464	0.533188227963067
1017	PRE4g9-HTS1-TRg-2	-0.0340323933489968	-0.48060369197439	-0.0323786977507421	0.261854079675788
1018	PRE4g9-SSS1-TRg-3	0.0252703456988218	0.278438370184499	0.0228785375758342	0.783379885558227
1019	PRE4g9-SSS1-TRg-2	0.0490682883519924	0.583038794324032	0.0480543438150017	0.800181773896093
1020	PRE4g9-SYS1-TRg-7	-0.126886942923371	-1.66909025973538	-0.131647827900065	0.243207786437614
1021	PRE4g9-SYS1-TRg-2	0.0584439422348357	0.703041947156197	0.0525047781543916	0.499766641848771
1022	PRE4g9-SYS1-TRg-1	-0.0125541327050841	-0.205693906819344	-0.0160889038367744	0.931154396276364
1023	PRE4g9-BFR2-TRg-1	0.0207614683837952	0.220727249413845	0.0223841784230346	0.642747910162565
1024	PRE4g9-EOS1-TRg-3	-0.0283337758515494	-0.407664558872471	-0.0299013062714362	0.736946194272029
1025	PRE4g9-TAF4-NRg-1	0.0858882511991083	1.05431383114068	0.0827446365118297	0.653670245951373
1026	PRE4g9-ARL3-NRg-8	-0.00867653389918677	-0.156062799705052	-0.00503425963200288	0.909067807539675
1027	PRE4g9-RPN5-NRg-1	0.076158933298682	0.929783975671704	0.0781078776548704	0.190728042617358
1028	PRE4g9-TIM9-NRg-2	-0.0185183281304128	-0.282032289623378	-0.0173709752165627	0.872105194718015
1029	PRE4g9-NUP57-NRg-3	0.11379758894659	1.4115378247956	0.110111805295374	0.381834747452964
1030	PRE4g9-VPS4-TRg-1	NA	NA	NA	NA
1031	PRE4g9-CDC3-TRg-4	-0.0031709136744239	-0.0855939243045758	-0.00566943509107328	0.925218036852239
1032	PRE4g9-BBP1-NRg-1	0.00725662421418449	0.0478727585045785	0.00720932751178316	0.557028221576779
1033	PRE4g9-BBP1-NRg-2	0.0100290669251611	0.0833584825427243	0.0103351869871871	0.877974463113034
1034	PRE4g9-USE1-NRg-3	0.0138604131483658	0.132397582334742	0.0166568358667631	0.693609355288568
1035	PRE4g9-CCT7-TRg-1	-0.0511001641444322	-0.699061661185158	-0.0486711084366229	0.74352075651683
1036	PRE4g9-SAH1-TRg-3	-0.0629324800675404	-0.850508721179293	-0.062938261953215	0.253055711693757
1037	PRE4g9-CHS2-TRg-1	0.0521881148801769	0.622970837928656	0.0521204040399128	0.568734721321283
1038	PRE4g9-DPM1-TRg-2	-0.0290476715549274	-0.416802026644769	-0.0268530595010218	0.623689975991869
1039	PRE4g9-BBP1-TRg-1	0.0284832556693124	0.319561830056488	0.0285187143113427	0.787535166159253
1040	PRE4g9-NRD1-TRg-4	0.0523888069613682	0.625539584897385	0.0527596910786339	0.538726524172205
1041	PRE4g9-RPB3-NRg-1	0.0177693857595195	0.182430256699078	0.0138343884354669	0.952254529949214
1042	PRE4g9-PHO85-NRg-6	-0.0279048974771816	-0.402175154320129	-0.0300027434895015	0.868483213671122
1043	PRE4g9-SNF6-TRg-6	-0.0706355375892361	-0.94910357126677	-0.0719950870844522	0.413299493675331
1044	PRE4g9-PRP38-NRg-2	0.091558527057552	1.1268902070334	0.0893876275710963	0.361881067356798
1045	PRE4g9-OAR1-NRg-3	-0.00213623944193375	-0.0723506698495208	-0.00339724931006239	0.986543891993733
1046	PRE4g9-ROX3-NRg-1	-0.0191434464953314	-0.290033456861515	-0.0160988933141623	0.848809432760796
1047	PRE4g9-YPP1-TRg-6	-0.0344216438902509	-0.485585882312879	-0.0349882366164271	0.681668269683297
1048	PRE4g9-CBF2-NRg-8	0.0475916001897091	0.564138007516169	0.04912365820134	0.726091185030444
1049	PRE4g9-SPT6-TRg-5	0.0136802636625059	0.130091769155798	0.0105227907865127	0.920337794575032
1050	PRE4g9-SEC10-NRg-1	0.17910479103835	2.24743367287077	0.179775957704178	0.543580370736154
1051	PRE4g9-NSL1-NRg-3	0.056685661171069	0.680536927895278	0.0540840079931795	0.481557358447342
1052	PRE4g9-NRD1-NRg-8	-0.0036254043060765	-0.091411151498809	-0.00288243083656625	0.98947365507386
1053	PRE4g9-RPB3-TRg-1	0.0114873168386341	0.102023270025357	0.0101012955223052	0.873572535854689
1054	PRE4g9-NRD1-NRg-4	-0.00191775558608553	-0.0695541980650096	-0.000667379849641307	0.998196720918203
1055	PRE4g9-RVB1-TRg-2	0.0955375530660575	1.17781952590423	0.0931260533892391	0.330160923300201
1056	PRE4g9-TIF5-NRg-8	0.0659533677870652	0.799158415776588	0.0662098235529532	0.364760095964378
1057	PRE4g9-EOS1-NRg-1	-0.00584382402723194	-0.119805689540669	-0.00829342257552471	0.951872354502308
1058	PRE4g9-ERG25-NA-26	-0.132803071041954	-1.74481340775903	-0.132108112949558	0.324791140999906
1059	PRE4g9-MSL5-NRg-4	-0.0254950888633994	-0.371330944946619	-0.022896486013309	0.695892736540904
1060	PRE4g9-SEC24-TRg-2	0.00169927268135861	-0.0232582488544008	-0.00223114585421358	0.992746547085456
1061	PRE4g9-RPL30-NRg-5	-0.176349904621081	-2.302188646932	-0.179815345596954	0.143651751537113
1062	PRE4g9-SNU71-NRg-3	0.0207024526878309	0.219971881343437	0.0227440593204194	0.533694633857414
1063	PRE4g9-CDC33-NRg-1	0.00815985220076032	0.0594335741521883	0.00848734340542564	0.933406915809658
1064	PRE4g9-RPN6-TRg-4	0.0492960679091858	0.585954245913381	0.0506361393008828	0.725296092048739
1065	PRE4g9-NAB2-TRg-4	0.0730204242378669	0.889612806044876	0.0734294756250391	0.409797777260271
1066	PRE4g9-NAB2-TRg-6	0.0480733592226718	0.570304255074293	0.048833010345578	0.65020256691013
1067	PRE4g9-YTM1-NRg-1	-0.015886594809149	-0.248347567479033	-0.0145931931291119	0.933792455427128
1068	PRE4g9-OLE1-TRg-8	-0.0236987627207428	-0.348338969845224	-0.0243644366309346	0.739318782227999
1069	PRE4g9-OLE1-TRg-1	-0.00724672272140403	-0.13776201221517	-0.00627341340135673	0.978555619487347
1070	PRE4g9-UTP7-TRg-4	-0.042150332685032	-0.584508798433913	-0.0417696829515703	0.841301383693581
1071	PRE4g9-ACT1-NRg-6	0.0359402968513914	0.415007807887039	0.0351139620623981	0.497434250522581
1072	PRE4g9-RPL18A-NRg-3	-0.0318778621242757	-0.453026891137597	-0.0337063526164969	0.696199455605455
1073	PRE4g9-BRX1-NRg-1	-0.116498588385398	-1.53612510201168	-0.115335314831465	0.193000567278537
1074	PRE4g9-NAF1-TRg-8	-0.0338461192174875	-0.478219486739052	-0.0321731706853487	0.816086890011332
1075	PRE4g9-NAF1-TRg-6	-0.0317218355786065	-0.451029838170435	-0.0295833247215539	0.818476689037849
1076	PRE4g9-NAF1-TRg-4	0.0159122895475458	0.15866045852454	0.0174983864602397	0.630846431509479
1077	PRE4g9-CDC8-TRg-2	0.00101369870129142	-0.0320332143272953	0.00289763775574807	0.982347223889476
1078	PRE4g9-NSE4-TRg-1	0.0487356093556133	0.578780688282	0.0478481980391572	0.675207734799646
1079	PRE4g9-PAB1-NRg-2	0.126322450472735	1.57184908315744	0.120736222743368	0.279521818628051
1080	PRE4g9-PRP43-TRg-4	0.056983063906256	0.684343517422719	0.0560135389353168	0.307922321570895
1081	PRE4g9-SEC2-NRg-3	0.0328720072234175	0.37573540792858	0.0319921837306039	0.582462459091943
1082	PRE4g9-SEC2-NRg-6	0.0109655544910747	0.0953450022993251	0.0113424709396049	0.895267025863775
1083	PRE4g9-MPP10-NRg-5	-0.049973102322754	-0.684635896995457	-0.0483024720913883	0.667256111491239
1084	PRE4g9-YDR355C-TRg-2	0.00155712259612839	-0.025077690849183	0.00241295973244678	0.970304651194592
1085	PRE4g9-YLR339C-TRg-9	-0.0401054679146505	-0.558335667191276	-0.0414524742156207	0.786303386438431
1086	PRE4g9-SNM1-TRg-2	0.0699659643841229	0.850517419501298	0.0713121357138573	0.307301047121735
1087	PRE4g9-ALR1-NRg-4	-0.0269217020836027	-0.389590800358915	-0.0269098723387848	0.78945201398268
1088	PRE4g9-ALR1-NRg-1	-0.0525886564366074	-0.718113534287499	-0.0550882091268199	0.846535605486911
1089	PRE4g9-ALR1-NRg-3	0.0273025977248681	0.304450065317719	0.0278120326734668	0.83425160298899
1090	PRE4g9-RPL10-TRg-1	-0.0446005595374001	-0.615870338771517	-0.0434910413234661	0.61862436604086
1091	PRE4g9-RPL28-TRg-2	0.0164716846688148	0.165820404814158	0.0153284141051087	0.934714240326013
1092	PRE4g9-UTP25-TRg-1	-0.00454854199899868	-0.103226800309351	-0.00348114178975412	0.969667856336695
1093	PRE4g9-POB3-TRg-1	-0.0242201279743485	-0.355012154989603	-0.0240050004414691	0.793911941414402
1094	PRE4g9-POB3-TRg-3	0.0162535723319038	0.16302868826532	0.0127098231479383	0.899081255662301
1095	PRE4g9-POB3-TRg-2	-0.0209324411973364	-0.312931593601982	-0.020419970035699	0.922284093749884
1096	PRE4g9-MED11-TRg-1	-0.00323764758579426	-0.0864480812375573	-0.00376845248252511	0.980672040350939
1097	PRE4g9-ISA1-TRg-15	-0.0232275354682117	-0.342307523216456	-0.0301512319263245	0.917942610573219
1098	PRE4g9-RRP1-NRg-1	0.0103702131044111	0.0877249638141332	0.00953604115761279	0.695762497119365
1099	PRE4g9-MES1-NRg-1	-0.0557166619411111	-0.758150264238005	-0.0555233679767088	0.716526040243498
1100	PRE4g9-SEC13-NRg-5	0.0167440954138746	0.169307110774193	0.0115286037158769	0.923954846231998
1101	PRE4g9-MCM2-NRg-2	0.00948377198558048	0.0763790107329934	0.0111343036044787	0.91643272520097
1102	PRE4g9-ALA1-TRg-4	0.0638997725936735	0.772873539977265	0.0612631657163687	0.865960990942249
1103	PRE4g9-MTG2-TRg-5	0.0318056093746788	0.362086108837424	0.0309764056225073	0.400540182271105
1104	PRE4g9-TIF35-NRg-3	0.0777070165272242	0.949598579601528	0.0794687585763263	0.416696072097699
1105	PRE4g9-NSE1-TRg-3	-0.0355163105072411	-0.499597005908144	-0.034156626021852	0.720163827562415
1106	PRE4g9-NSE1-TRg-4	-0.0135010236075853	-0.217813583495567	-0.012727964414571	0.946875426978042
1107	PRE4g9-MOB2-NRg-6	-0.0555556195365113	-0.756089011067491	-0.0572911265089759	0.794780578191072
1108	PRE4g9-VRG4-NRg-3	0.0231855680281033	0.251754376026168	0.0187202080729835	0.836564545686119
1109	PRE4g9-PRP9-TRg-3	0.0419437875943075	0.49184914889121	0.0425547005890641	0.234508336386006
1110	PRE4g9-HYM1-TRg-5	0.0849228115072759	1.04195674028206	0.0830764864663408	0.615539564238899
1111	PRE4g9-POP1-TRg-5	0.00419883418396716	0.00873474755514281	0.00514163525240678	0.975564829679702
1112	PRE4g9-POP1-TRg-9	0.03775823346243	0.438276384959072	0.0383777904730246	0.804147793743841
1113	PRE4g9-RPL17A-TRg-1	-0.0245488951908113	-0.359220192425326	-0.0241685281408911	0.48605622729696
1114	PRE4g9-SLD2-TRg-1	-0.0229784278890869	-0.339119084813875	-0.0216258538160728	0.629903128625074
1115	PRE4g9-CDC48-NRg-7	-0.00559602379251267	-0.116633984419037	-0.00960699592388063	0.910757615444661
1116	PRE4g9-FHL1-NRg-2	-0.100693892207657	-1.33383378509841	-0.100534548272053	0.211242487278204
1117	PRE4g9-BET3-NRg-7	0.0174386349724649	0.178196830663492	0.0171495851964107	0.928228323644638
1118	PRE4g9-MAK21-TRg-1	0.00467645292466312	0.0148480016760236	0.00450136977413355	0.975178362314813
1119	PRE4g9-BRN1-TRg-4	-0.0155991845255868	-0.244668875772318	-0.0175394447632723	0.78354594933624
1120	PRE4g9-FBA1-NRg-3	-0.0102643469176422	-0.176385922839033	-0.0101550219931343	0.926581761560724
1121	PRE4g9-CDC42-TRg-6	0.0969139542267693	1.19543669489439	0.0945997406026337	0.682105433943222
1122	PRE4g9-CDC42-TRg-7	0.0107115623409179	0.0920940441054425	0.00785921203999903	0.953584965099622
1123	PRE4g9-COG4-NRg-1	-0.0634852482802089	-0.857583846726216	-0.0665069377073307	0.40679791958012
1124	PRE4g9-ATP3-NRg-3	-0.0410602933965006	-0.57055690206815	-0.0397736728892643	0.294821568930704
1125	PRE4g9-ATP3-NRg-2	0.0107086317858732	0.0920565346315107	0.0119450435827633	0.929335710748214
1126	PRE4g9-SMP3-TRg-5	-0.0507342447806522	-0.694378096936237	-0.0488815058316684	0.31134701770413
1127	PRE4g9-CFT2-NRg-2	0.0343524497689489	0.394684248752978	0.0336043565397134	0.640164909641379
1128	PRE4g9-FAS2-TRg-5	0.0807227986281345	0.988198912430186	0.0832282284708913	0.543800152936767
1129	PRE4g9-DBP2-NRg-3	-0.0346228894152099	-0.488161713053883	-0.0320858937101302	0.611261309031692
1130	PRE4g9-DBP2-NRg-2	0.127471458707536	1.58655574922353	0.129354998763235	0.306449986026415
1131	PRE4g9-MPS2-NRg-4	-0.0195396405346158	-0.295104520111241	-0.0191450322342974	0.816878870798923
1132	PRE4g9-ARC35-TRg-2	-0.0482731126069409	-0.662876974553457	-0.0490091364764886	0.470763140968626
1133	PRE4g9-ARC35-TRg-5	0.0395801668718546	0.46159611882652	0.03140435825485	0.855499860284628
1134	PRE4g9-MRD1-TRg-1	0.0388302839772737	0.451998035031075	0.0395823501913384	0.38257604025981
1135	PRE4g9-RLP7-TRg-1	0.0314623647870768	0.357692769106721	0.0315730798051158	0.27053767900656
1136	PRE4g9-SPC34-TRg-1	-0.103246521601048	-1.36650602098156	-0.102309438655393	0.575611885058146
1137	PRE4g9-CDC45-TRg-2	-0.0489113904822076	-0.671046576201741	-0.0472929520551978	0.666254283062799
1138	PRE4g9-GCD6-TRg-3	0.0220061685763867	0.236658719294054	0.0229753049999426	0.904193310301443
1139	PRE4g9-GCD6-TRg-4	0.00935629314261832	0.0747473524757651	0.0108027254295253	0.94972617471178
1140	PRE4g9-YPT6-NRg-2	NA	NA	NA	NA
1141	PRE4g9-RPS13-TRg-2	-0.0433498392554168	-0.599861815096834	-0.0433351096553218	0.317931970880702
1142	PRE4g9-IPI3-TRg-3	-0.0320044368114798	-0.454646976704219	-0.0301318836360006	0.41906556696534
1143	PRE4g9-TIF5-NRg-9	0.087310225358168	1.07251430915163	0.0867853157383	0.404618702211213
1144	PRE4g9-TIF5-NRg-7	-0.029398905711535	-0.42129762841313	-0.0285957486592278	0.806282663863527
1145	PRE4g9-TIF5-NRg-6	-0.0196203780472208	-0.296137915348042	-0.0194594088438132	0.714084587679912
1146	PRE4g9-NAB3-TRg-3	-0.0224562554802867	-0.33243556853213	-0.0246248909711109	0.869492433425747
1147	PRE4g9-GCD2-TRg-1	0.0840902827180975	1.03130083502219	0.0857870842590503	0.627534003622007
1148	PRE4g9-UBA1-TRg-2	0.0152486388320456	0.150166098639404	0.0152939524140701	0.636021445695266
1149	PRE4g9-SLD3-TRg-6	-0.0604574493849308	-0.818829705616121	-0.0613127024508936	0.716494732037911
1150	PRE4g9-LCB1-TRg-5	0.0325498596203428	0.371612097860892	0.0352922543484917	0.332294783235164
1151	PRE4g9-TOA2-TRg-6	-0.0725454491422671	-0.973549376418953	-0.0756826232147743	0.326027892703504
1152	PRE4g9-TOA2-TRg-1	0.0317741144484256	0.361682991306015	0.0306429713564222	0.748163262966505
1153	PRE4g9-TOA2-TRg-3	-0.0257892312360261	-0.375095803647443	-0.027665857953816	0.929294613775671
1154	PRE4g9-LSM2-TRg-1	-0.0525693004250183	-0.717865788109368	-0.0468322300595656	0.637495143370422
1155	PRE4g9-YML6-TRg-13	0.0337376144909378	0.386814699305468	0.0339439337617492	0.718827088927279
1156	PRE4g9-YML6-TRg-12	0.0203747168135026	0.215777044513168	0.0230022025178401	0.825878566850694
1157	PRE4g9-UTP15-NRg-1	0.0383851996274379	0.446301203010187	0.0382135852102742	0.622707086655203
1158	PRE4g9-TIF6-NRg-8	0.0311573464130384	0.35378870363953	0.0289963534974557	0.745570150586681
1159	PRE4g9-SUP35-NRg-1	0.0322358672970335	0.367593170836381	0.029393224951167	0.65048417050647
1160	PRE4g9-MPP10-NRg-1	-0.0779616807648617	-1.04287412744992	-0.0769965866359073	0.610423510627949
1161	PRE4g9-SWI3-TRg-7	-0.0070296846667901	-0.134984045881975	-0.00773704623549435	0.972351684861076
1162	PRE4g9-SSN3-NRg-2	0.00280874152013211	-0.00905766505666743	0.00849707498744023	0.806282663863527
1163	PRE4g9-SEC13-NRg-7	-0.0304092969334646	-0.434230073844736	-0.0319992488767324	0.751507104573121
1164	PRE4g9-RPS15-NRg-3	-0.0537682151203168	-0.73321122910052	-0.0546306299553618	0.844899462628961
1165	PRE4g9-RPL3-TRg-2	-0.0623279288925314	-0.842770802527856	-0.0641375342409721	0.557444057312749
1166	PRE4g9-FBA1-NRg-2	0.0324503029818638	0.370337828284375	0.0319637019196584	0.403613714385465
1167	PRE4g9-FBA1-NRg-1	-0.000710841874113854	-0.0541063741113111	-0.000344049356853171	0.995819801828919
1168	PRE4g9-FBA1-NRg-5	0.0345570143090076	0.397302561040468	0.0354451598843716	0.910757615444661
1169	PRE4g9-DAM1-TRg-2	-0.0727631390323415	-0.976335685883343	-0.076175813417168	0.692025643390606
1170	PRE4g9-NHP2-TRg-2	0.00258226104747827	-0.011956489086756	0.0046003748875002	0.979221738310811
1171	PRE4g9-HCA4-NRg-6	-0.0130955353487804	-0.212623559407534	-0.0115975916825958	0.895566415125251
1172	PRE4g9-PRE3-TRg-4	-0.0541257219656581	-0.737787117794379	-0.0594741371552989	0.784530773480352
1173	PRE4g9-DBP5-NRg-4	0.0481614512539864	0.571431784058323	0.0492871247186876	0.568223388486075
1174	PRE4g9-SPT6-NRg-4	0.0794462893833398	0.971860304381196	0.0810080926447452	0.30058635297655
1175	PRE4g9-SPT6-NRg-2	0.0769444664512388	0.93983836293247	0.0791558471211742	0.613823486540586
1176	PRE4g9-RPL18A-TRg-4	0.0676677731583729	0.821101850587658	0.0680927217955583	0.351228583817249
1177	PRE4g9-KSH1-TRg-1	0.108578124455199	1.34473158355747	0.110002328282126	0.614693063494378
1178	PRE4g9-KSH1-TRg-3	0.0392783378364963	0.457732875119799	0.0397548021978942	0.587818702135826
1179	PRE4g9-IPI3-NRg-1	-0.0100485819556658	-0.173624251383215	-0.009180424608119	0.931267998435726
1180	PRE4g9-PGA2-TRg-8	0.0527802868475344	0.630550309610281	0.0557594305404944	0.43185654473908
1181	PRE4g9-RPL18A-TRg-2	-0.013550205325363	-0.218443082117079	-0.0139236202470997	0.959995089417977
1182	PRE4g9-RPL33A-NRg-6	-0.0323011544683615	-0.458444797610549	-0.0335098774208612	0.797445791048721
1183	PRE4g9-TAF12-NRg-2	-0.0104497640285363	-0.178759158687366	-0.0115780165497545	0.926664293326886
1184	PRE4g9-USE1-TRg-5	0.0272619318103947	0.303929564240078	0.0302493557517787	0.624706224282218
1185	PRE4g9-YNL114C-TRg-1	0.021312074443645	0.22777470060777	0.0236926648461854	0.873647584127975
1186	PRE4g9-SMC5-TRg-7	-0.0338659158634926	-0.478472872792527	-0.0332797966954147	0.666635260605305
1187	PRE4g9-SMC5-TRg-6	0.00208679180406723	-0.0182982197098857	0.00347361735082719	0.937271009710836
1188	PRE4g9-RSC58-TRg-1	0.00981880677226998	0.0806672695801725	0.0114930765752502	0.503118957588274
1189	PRE4g9-CTF13-TRg-2	-0.042019298587737	-0.582831634899465	-0.0421507854317012	0.501710483986446
1190	PRE4g9-NAB2-NRg-2	0.0917684437484876	1.12957702387404	0.0929291298409985	0.555392974104452
1191	PRE4g9-MCM7-TRg-4	-0.0150342646492122	-0.237438215691471	-0.014955845914804	0.867607050907905
1192	PRE4g9-BCP1-NRg-5	-0.0353716984163243	-0.497746051610501	-0.0430820093287805	0.846953060465286
1193	PRE4g9-STU2-TRg-3	0.0500981917158024	0.596220984314622	0.0480844117044137	0.417126541587549
1194	PRE4g9-SEC21-NRg-6	0.0791860190448018	0.968528988869388	0.0784048451821065	0.254197540414644
1195	PRE4g9-SEC21-NRg-3	-0.0159067799510043	-0.24860592606322	-0.0192408894710015	0.897646556952527
1196	PRE4g9-RPL1B-TRg-3	-0.00086750492979959	-0.0561115740525133	-0.00209693399114741	0.99173545595867
1197	PRE4g9-SEC20-NRg-2	0.0330554528130522	0.3780834094018	0.035887682916336	0.516342002481273
1198	PRE4g9-VMA3-NRg-2	0.00453163383550192	0.0129943979160311	0.00137135302067654	0.995931319355703
1199	PRE4g9-SEC23-NRg-5	-0.0377172288137807	-0.527767535581183	-0.0386227744020317	0.739976292877874
1200	PRE4g9-CDC28-TRg-4	-0.038039570283671	-0.531893327036238	-0.0380794944994824	0.86723466799922
1201	PRE4g9-RPN12-NRg-11	-0.0450316947310996	-0.62138862935555	-0.04351402778962	0.657418796955126
1202	PRE4g9-PUP3-TRg-3	0.0357620906670341	0.412726867886022	0.0380744977024523	0.792731458462312
1203	PRE4g9-SEC31-TRg-2	-0.0663429843484089	-0.894161278277283	-0.0653623338657784	0.760580229765321
1204	PRE4g9-SED5-TRg-6	-0.0178556902706999	-0.273550893728738	-0.0173542270468083	0.892144560905721
1205	PRE4g9-SED5-TRg-5	0.0661633298879928	0.801845813839851	0.0670830865573287	0.678927779922438
1206	PRE4g9-RPL33A-TRg-1	-0.0423069563865205	-0.586513494663289	-0.0419992458221478	0.81719695135515
1207	PRE4g9-RPL33A-TRg-2	0.0218863761658106	0.235125443094428	0.0231486249604957	0.821136814796574
1208	PRE4g9-MRPL11-TRg-2	0.037903329480761	0.440133533258347	0.0396295199674732	0.746153295920412
1209	PRE4g9-RTP1-NRg-2	0.00718143241770308	0.0469103453483724	0.00858646721143989	0.952144329636795
1210	PRE4g9-NUG1-TRg-2	-0.0578797103134115	-0.785836079824641	-0.0564827171033799	0.787040616492007
1211	PRE4g9-VPH2-TRg-4	-0.05845797544788	-0.793237551783426	-0.0579576670993446	0.193074325560502
1212	PRE4g9-COP1-NRg-3	0.0267307406421048	0.297130612855147	0.0242671181940543	0.845960826118569
1213	PRE4g9-CRM1-NRg-1	0.0540213823520089	0.646435641488339	0.0560823616656342	0.498179569842687
1214	PRE4g9-RPL5-NRg-4	-0.015068367776273	-0.237874716741944	-0.0218838350126294	0.865462974744948
1215	PRE4g9-SNU13-NRg-4	-0.079632384701671	-1.06425820821607	-0.0786114921933565	0.404175121245908
1216	PRE4g9-PFS2-TRg-3	0.0249761547225977	0.274672889384672	0.0271144502510108	0.464571550684197
1217	PRE4g9-MPP10-TRg-2	-0.0147136814364827	-0.233334928949732	-0.0137029630049604	0.887221886946578
1218	PRE4g9-TSR4-NRg-2	-0.0635973831637151	-0.859019110840204	-0.0623893962448631	0.788490016871367
1219	PRE4g9-RSC2-TRg-1	-0.0340983517121066	-0.481447922321173	-0.0341866893952923	0.330201558941371
1220	PRE4g9-SEC65-TRg-2	0.0274039421489035	0.305747217554584	0.02844074309017	0.475873308103013
1221	PRE4g9-SMI1-NRg-1	0.0440117267632614	0.518317619596353	0.0429275724082508	0.82681188106684
1222	PRE4g9-RTT105-NRg-4	0.0158883469669268	0.158354006814918	0.0159591661530002	0.886121671255277
1223	PRE4g9-VMA5-TRg-3	0.0256869361918446	0.283770496692936	0.0260943913723441	0.850481568536557
1224	PRE4g9-VMA5-TRg-5	-0.0372162727227739	-0.521355576361859	-0.0364988558464382	0.446160455026714
1225	PRE4g9-RRP1-TRg-3	-0.0739109856967248	-0.991027484494418	-0.0726695473111622	0.357372553433353
1226	PRE4g9-CLC1-TRg-2	0.0796920832395405	0.975006328974193	0.0783751255476974	0.72180184247934
1227	PRE4g9-GCD6-NRg-1	0.054399919958161	0.65128071221849	0.0561447634151386	0.587895738914029
1228	PRE4g9-GCD6-NRg-2	-0.0892464674094486	-1.18731311733913	-0.0875899111465048	0.211242487278204
1229	PRE4g9-PXR1-TRg-1	-0.0406938632684156	-0.565866800320328	-0.0393036255212275	0.652327355859665
1230	PRE4g9-CDC14-NRg-1	0.0119054308014133	0.107374896098977	0.0089474752220145	0.954991527513865
1231	PRE4g9-PCF11-TRg-6	0.0513871283406917	0.612718655913891	0.0505105911361766	0.542205403581991
1232	PRE4g9-PCF11-TRg-5	-0.00293799859749111	-0.0826127409201051	-0.00475344702417006	0.917870981895695
1233	PRE4g9-PCF11-TRg-4	0.0148016735487593	0.144445191716951	0.012701521022527	0.833679283122846
1234	PRE4g9-SEC31-NRg-1	-0.015788217611829	-0.247088394093079	-0.0197405120214452	0.744441981684626
1235	PRE4g9-RRP5-NRg-1	-0.0415504414587263	-0.576830524532957	-0.0406667557076814	0.297372044106362
1236	PRE4g9-PRE10-TRg-5	0.00827513173678129	0.0609090880685947	0.0099555016637433	0.935468678103984
1237	PRE4g9-PRE10-TRg-1	0.0593325262605878	0.71441532825356	0.0592208044599876	0.486015425940975
1238	PRE4g9-RPS5-TRg-2	0.033033134573535	0.377797748354454	0.0314618863724373	0.724153282073855
1239	PRE4g9-NSP1-TRg-4	-0.0210155496725365	-0.313995335840733	-0.0201009527003784	0.526470484343951
1240	PRE4g9-PRP38-TRg-4	-0.0835126725334848	-1.11392373336585	-0.0816534797981552	0.327482909935859
1241	PRE4g9-RCF1-NRg-5	0.006473214515335	0.0378455502697194	0.00932312351641421	0.899955109122855
1242	PRE4g9-RSC3-TRg-4	-0.00159570712170332	-0.0654321569174217	-0.000941904508221847	0.998545668776648
1243	PRE4g9-RSC3-TRg-5	-0.0361435051462417	-0.507624748299236	-0.0361968660374784	0.522880856607665
1244	PRE4g9-RSC3-TRg-6	0.0276978118030247	0.309508585610286	0.0290934268792267	0.895267025863775
1245	PRE4g9-HTA1-NRg-12	0.0435546462758951	0.51246724369005	0.0436294134419863	0.814617573701858
1246	PRE4g9-HTA1-NRg-11	0.0843629534550863	1.03479086873425	0.0832815319734107	0.185967654300811
1247	PRE4g9-UTP23-TRg-2	0.0116344266744133	0.103906194067426	0.0134643090220375	0.848452324111339
1248	PRE4g9-GCD7-NRg-1	-0.0202872940698837	-0.304674069347955	-0.0208137346509692	0.828721418283405
1249	PRE4g9-GCD7-NRg-2	-0.0730775509912871	-0.980359984010501	-0.0710406766800857	0.647378549858056
1250	PRE4g9-GCD7-NRg-6	-0.0139914433651122	-0.224090683509051	-0.0125754255032213	0.869325956802706
1251	PRE4g9-GAL11-NRg-2	0.0151308873820661	0.148658945599768	0.0146437908616589	0.926664293326886
1252	PRE4g9-GAL11-NRg-9	0.0494019688485084	0.587309719010554	0.0447105606667432	0.87001106869917
1253	PRE4g9-PHO4-TRg-5	0.134961280740774	1.68242130370876	0.132191752037587	0.628951195459813
1254	PRE4g9-SNP1-NRg-3	0.0550530461239378	0.659640363723312	0.0572118880588458	0.639143838072578
1255	PRE4g9-RPC37-TRg-5	-0.0172088093525102	-0.265271177918006	-0.0151542034159116	0.944165245804601
1256	PRE4g9-CRM1-TRg-5	0.0597808086127485	0.720153092924752	0.0631030139324222	0.759864936474864
1257	PRE4g9-CRM1-TRg-2	0.0564111580488273	0.67702344067157	0.0589106352803688	0.837429836105345
1258	PRE4g9-ASK1-TRg-7	0.142564540586218	1.77973879907035	0.137815857876874	0.363139958944587
1259	PRE4g9-STU2-NRg-4	0.0385997494922705	0.449047321898677	0.0381255091743787	0.742010188466815
1260	PRE4g9-NEO1-NRg-3	-0.0186333311941185	-0.283504264847985	-0.0242780668086206	0.504139074852165
1261	PRE4g9-GAL11-TRg-5	-0.028516698785344	-0.410005870641758	-0.0296178607588591	0.821994546289968
1262	PRE4g9-GAL11-TRg-7	0.0451503846434901	0.532891806883138	0.0434272880298064	0.538080627929301
1263	PRE4g9-SAM50-NRg-3	-0.0306741065263338	-0.437619489286219	-0.0273246302010317	0.774096354491318
1264	PRE4g9-CSL4-TRg-2	0.0339509441872119	0.389545200715345	0.0359830691924088	0.689170838122301
1265	PRE4g9-CCT5-TRg-2	0.0543010230903948	0.650014887339983	0.0550207182943988	0.659131310001461
1266	PRE4g9-POL30-NRg-1	-0.0617095671696002	-0.834856116547578	-0.0602489923671444	0.440172521889859
1267	PRE4g9-MED4-TRg-4	0.139650798913781	1.74244452694809	0.141653421714144	0.370921228826478
1268	PRE4g9-MED4-TRg-3	0.0599107860139823	0.721816731337591	0.0624106573716492	0.520772552353554
1269	PRE4g9-MED4-TRg-2	0.0811130088754107	0.993193386471751	0.0839877672731393	0.415238478646344
1270	PRE4g9-GDI1-TRg-4	-0.0222161943404808	-0.329362919519147	-0.0240072758825002	0.844913182999527
1271	PRE4g9-GDI1-TRg-3	-0.0108016692540605	-0.183263349764459	-0.0119588457798846	0.763512364937365
1272	PRE4g9-REB1-TRg-6	-0.0586103120807158	-0.795187375919488	-0.0644323291933384	0.427851506341329
1273	PRE4g9-MRPL37-NRg-2	-0.0570268667038021	-0.774920156166967	-0.0553983449903642	0.305773861182173
1274	PRE4g9-NOC3-TRg-3	-0.0013083302993101	-0.0617538934950504	-0.000258266769938268	0.995815158156999
1275	PRE4g9-SPC97-TRg-3	0.0625329133346104	0.755378502018838	0.057496378484724	0.797583615247628
1276	PRE4g9-IPP1-TRg-3	-0.000490942323857824	-0.0512917822261107	0.000624178768708239	0.96004433080581
1277	PRE4g9-IPP1-TRg-2	0.0100927782140936	0.0841739515903704	0.010497521313487	0.848507825257069
1278	PRE4g9-PTI1-TRg-3	-0.041567863534462	-0.577053517408258	-0.0423351891757996	0.325348873116077
1279	PRE4g9-PTI1-TRg-5	-0.0439196204316595	-0.607154697111033	-0.0418611570237849	0.658427639322166
1280	PRE4g9-RFC5-NRg-1	-0.0237590519289782	-0.349110638164086	-0.0225147892005582	0.928206536844228
1281	PRE4g9-CDC24-TRg-1	-0.0158316730589974	-0.247644599637045	-0.0126050816935367	0.827629814966549
1282	PRE4g9-CDC24-TRg-3	0.106158644777816	1.31376358995111	0.10757752238192	0.33165423541457
1283	PRE4g9-CDC24-TRg-5	0.0763427019771329	0.932136112501996	0.07744846622914	0.379242943210375
1284	PRE4g9-CDC24-TRg-6	0.0685549194787035	0.832456829855604	0.0712005960050162	0.56580440308118
1285	PRE4g9-UTP23-TRg-6	0.0297710626654234	0.336045043035952	0.0320479077670978	0.867925687559565
1286	PRE4g9-UTP23-TRg-4	-0.0657023778574677	-0.88596187164407	-0.0651497098565014	0.450358761010889
1287	PRE4g9-UTP23-TRg-1	-0.0227406253027229	-0.336075344028228	-0.0214434507914337	0.869794005882034
1288	PRE4g9-RHO3-NRg-4	0.0185282757559524	0.192143626386433	0.0199671576226489	0.72203946338545
1289	PRE4g9-TRS23-NRg-1	-0.0260443461364232	-0.378361132419673	-0.0304622616899917	0.896599144339478
1290	PRE4g9-TRS23-NRg-3	0.0348730960287875	0.401348231177205	0.0303250590828623	0.727515790192719
1291	PRE4g9-RSP5-TRg-2	0.0277510124275028	0.310189524001335	0.0238378029894109	0.843215005654616
1292	PRE4g9-RSP5-TRg-1	-0.0307375892643108	-0.438432033008807	-0.0332308354115938	0.722124114221608
1293	PRE4g9-SDA1-NRg-1	0.0114870870862697	0.102020329322933	0.0124688558040101	0.925728021165826
1294	PRE4g9-KAP95-TRg-8	-0.007271281741978	-0.138076354013212	-0.00764329981118261	0.95804466284369
1295	PRE4g9-ACO1-TRg-6	0.0152070353157908	0.149633596780668	0.0111017979252047	0.781669690225031
1296	PRE4g9-HTA1-NRg-3	-0.0550722024797026	-0.749901541726708	-0.0538396189155147	0.50360354220949
1297	PRE4g9-HTA1-NRg-2	-0.0181058077101653	-0.276752257781765	-0.0181847903304577	0.842699365572508
1298	PRE4g9-SPN1-TRg-1	0.0362832122280855	0.419396933901302	0.0342281543441517	0.730199265647545
1299	PRE4g9-MOT1-NRg-7	0.0215238088339715	0.230484782989189	0.0213100859397447	0.812626153602805
1300	PRE4g9-RPL17A-NRg-4	-0.013935519457925	-0.223374888614634	-0.0139180952732973	0.841524603781458
1301	PRE4g9-ADA2-TRg-4	0.053891602071212	0.644774526107408	0.052018309325901	0.742231270442093
1302	PRE4g9-SFH1-NRg-1	0.00845384996964493	0.063196582005575	0.00820178144865288	0.967328345097018
1303	PRE4g9-SPC97-NRg-5	-0.0105041667602767	-0.179455483382486	-0.0137879027903306	0.911152493691882
1304	PRE4g9-PRP22-TRg-3	-0.0141782257993467	-0.226481394736437	-0.0153980458112895	0.925551171998817
1305	PRE4g9-SEN15-TRg-2	0.044873598787962	0.529349101943539	0.0425489833535477	0.812138497449612
1306	PRE4g9-RPL3-NRg-2	0.00551432250873696	0.0255722661387965	4.69774755381958e-05	0.987599970615957
1307	PRE4g9-ISD11-NRg-2	-0.0395575299710555	-0.5513223664008	-0.0417270089474499	0.629588076514062
1308	PRE4g9-HEM12-TRg-8	-0.036052679477426	-0.506462230276261	-0.0352261894975874	0.637760078627515
1309	PRE4g9-SEC10-TRg-1	-0.0164641361852571	-0.255739775733523	-0.0171426366115588	0.727196473153066
1310	PRE4g9-HTB1-TRg-7	0.028516885339024	0.319992271116336	0.0302832380891399	0.760555037146828
1311	PRE4g9-TTI2-TRg-1	0.0854562103418344	1.04878394856683	0.0869002030655218	0.498179569842687
1312	PRE4g9-ACP1-TRg-2	0.0587288481281709	0.706688584061517	0.0580185950964547	0.244221952828236
1313	PRE4g9-ACP1-TRg-4	-0.0183546891887983	-0.279937802223859	-0.018140119706469	0.709724386539221
1314	PRE4g9-GAL11-NRg-10	0.130171873533562	1.62111955641258	0.120316087323068	0.597478516716225
1315	PRE4g9-UTP22-TRg-2	-0.00411443564471536	-0.0976704805230797	-0.00109147526018346	0.999432746386914
1316	PRE4g9-MST1-NRg-5	0.141195407426421	1.76221465644779	0.135054403335858	0.421441712162701
1317	PRE4g9-RIB7-NRg-2	-0.0354679122870077	-0.49897753561924	-0.0344027794514892	0.812646714502468
1318	PRE4g9-MCD1-TRg-6	-0.0206799663201607	-0.309700055658006	-0.0205016862609348	0.696763106354315
1319	PRE4g9-MCD1-TRg-5	0.0189435592674392	0.19745902425845	0.0187065527143114	0.77318638333703
1320	PRE4g9-GPI8-NRg-2	-0.0150712155108654	-0.23791116616017	-0.0155453628691184	0.905129591561697
1321	PRE4g9-THS1-TRg-2	0.0274413086591098	0.306225488093485	0.0295584289767854	0.63709319709277
1322	PRE4g9-RRP7-TRg-2	0.0198625580826595	0.209221697737392	0.0216737788228426	0.841542834023892
1323	PRE4g9-RRP7-TRg-5	0.0502757084785106	0.598493100102143	0.052254667426531	0.344909796849477
1324	PRE4g9-SMX2-NRg-7	0.0410524914473134	0.480441054151047	0.0425011158002842	0.716872275320226
1325	PRE4g9-RRP45-TRg-5	-0.0300480358118506	-0.429606132503568	-0.0299247960414658	0.687245769019064
1326	PRE4g9-RRP45-TRg-4	0.0275169694482718	0.307193904095042	0.0256786471392407	0.857034655049696
1327	PRE4g9-CNS1-TRg-2	-0.0464555075001875	-0.639612640551815	-0.0454898482804393	0.660167120766451
1328	PRE4g9-FBP1-NRg-9	-0.0413554637012623	-0.574334917728333	-0.0412713871408042	0.794511509417021
1329	PRE4g9-GCD11-NRg-1	-0.0415974541257379	-0.577432260511582	-0.0416688738617736	0.579260399675623
1330	PRE4g9-RPL10-TRg-2	-0.0295643560574296	-0.423415300779519	-0.0276157142261915	0.89162567724231
1331	PRE4g9-NUP192-TRg-4	0.00244440367588128	-0.0137209867356152	-0.000659085703644202	0.996895334875131
1332	PRE4g9-NUP145-NRg-4	-0.171925440337632	-2.24555796599584	-0.175258442912776	0.437163407188143
1333	PRE4g9-HEM12-TRg-6	-0.0718056327401162	-0.964080138125342	-0.0715551583038799	0.629830755683863
1334	PRE4g9-PLC1-TRg-3	0.0452965647015906	0.534762830288274	0.0415859323106745	0.623523825197998
1335	PRE4g9-RPA43-TRg-1	0.00492112553152568	0.0179796749013867	0.00533029510042204	0.966270649675921
1336	PRE4g9-RPB7-NRg-2	0.00882065480914207	0.0678914798509724	0.00847659266175131	0.951042023945185
1337	PRE4g9-RPB7-NRg-3	0.0823886557453845	1.00952095660288	0.0801880144773421	0.328385535052964
1338	PRE4g9-NSL1-NRg-1	-0.0519061078772278	-0.709377292515979	-0.0525397185339223	0.662441690207359
1339	PRE4g9-UTP6-TRg-3	0.0274228598003433	0.305989352966719	0.0277794387317548	0.631230255519125
1340	PRE4g9-UTP6-TRg-1	0.00883940410363593	0.0681314603878776	0.00992600866442972	0.952621929753884
1341	PRE4g9-YJU2-TRg-5	0.0420116705618112	0.492718013103333	0.0441373143341978	0.557906615167107
1342	PRE4g9-FRS2-NRg-5	-0.00382999708092224	-0.0940298251758629	-0.00300079987001844	0.988360314527261
1343	PRE4g9-TIF35-NRg-2	0.0471470836016405	0.558448442529982	0.0484377778141741	0.492844088151334
1344	PRE4g9-GPI15-TRg-1	0.0362718272512239	0.419251212532384	0.0374545713906465	0.579341416218049
1345	PRE4g9-NOP1-NRg-5	-0.0206359915294353	-0.309137202805487	-0.0208715060041444	0.906935372936342
1346	PRE4g9-GPI15-TRg-4	0.00395390743274204	0.00559982142335175	0.00506457183259116	0.952144329636795
1347	PRE4g9-COG4-TRg-1	-0.0756014564781837	-1.01266456987328	-0.0811798445257783	0.659704302525897
1348	PRE4g9-TFA1-TRg-1	-0.0678520104820018	-0.913475973124184	-0.0664774820577774	0.729407131918306
1349	PRE4g9-RHO1-NRg-2	0.0170926545927861	0.173768474316475	0.00930538992615096	0.95804466284369
1350	PRE4g9-RHO1-NRg-1	-0.139697020647263	-1.83305212672635	-0.143945933847144	0.527901696102568
1351	PRE4g9-CDC55-NRg-2	-0.025086615424927	-0.366102712219878	-0.0232690310852359	0.804147718866025
1352	PRE4g9-IDI1-NRg-7	0.0579886953919111	0.697215040878458	0.058888987832251	0.525850294834669
1353	PRE4g9-RPL32-TRg-5	0.0705340186725456	0.857788198312289	0.0673090966588935	0.82868055689125
1354	PRE4g9-RPB5-TRg-4	0.0125193753301613	0.115233044451556	0.0120596844320929	0.900020409634862
1355	PRE4g9-DIP2-TRg-5	0.0631095166173181	0.762758703199784	0.0633727285246964	0.423225172643206
1356	PRE4g9-DIP2-TRg-1	-0.0239560461209163	-0.35163205420798	-0.0236184415735622	0.643651255617441
1357	PRE4g9-RPC40-TRg-2	-0.00507100012629169	-0.109913973628823	-0.00321592329140996	0.950790065250001
1358	PRE4g9-CDC6-TRg-5	-0.101111257013218	-1.33917582237649	-0.0999361013539973	0.608534095017992
1359	PRE4g9-CDC6-TRg-3	0.0445248767908297	0.524885654418627	0.0440592520295936	0.789462571870817
1360	PRE4g9-DAD2-TRg-2	0.0399798901358001	0.466712354188152	0.0381629108355479	0.821517850819055
1361	PRE4g9-RVS161-TRg-2	-0.00411651108511502	-0.097697045005364	-0.00199592907634679	0.991225422890033
1362	PRE4g9-RVS161-TRg-1	0.0799510671056278	0.97832117835446	0.0815643175029084	0.290646810572121
1363	PRE4g9-SUP45-NRg-3	-0.0342370776247908	-0.483223536812668	-0.0360251109417123	0.476333468070501
1364	PRE4g9-SRB6-NRg-5	0.0423736096662938	0.497350632247971	0.0412072426985366	0.639395379010344
1365	PRE4g9-RPC11-TRg-4	0.0271054675721794	0.30192690905187	0.0275675644695309	0.72180184247934
1366	PRE4g9-RKI1-TRg-8	-0.0198767269978389	-0.299419039276442	-0.0184497724206364	0.862648397180042
1367	PRE4g9-NIP7-TRg-3	0.0405099083967547	0.473496293011828	0.0416421653601127	0.747456897769216
1368	PRE4g9-RPL33A-NRg-12	0.00954498489043876	0.0771625018546581	0.00882911100950616	0.948978819457201
1369	PRE4g9-SAM50-TRg-4	0.0131370656872221	0.123139137322258	0.0168971960429567	0.848383969324981
1370	PRE4g9-NOP4-NRg-1	-0.0205174708982511	-0.307620204674425	-0.0219569456771291	0.854333771273454
1371	PRE4g9-NOP4-NRg-3	0.0694434740580593	0.843829834055479	0.0646566810314691	0.437399433004956
1372	PRE4g9-SMX2-TRg-5	0.0160432546215591	0.160336738599389	0.0161344189689954	0.890306121206984
1373	PRE4g9-POL12-NRg-2	0.0993300216415843	1.22636101343855	0.0974507616377434	0.487298425258103
1374	PRE4g9-BMS1-NRg-2	0.0469065584237627	0.555369854087882	0.0467575247432901	0.714572576087184
1375	PRE4g9-RPA190-TRg-5	0.0155680268523638	0.154254087583315	0.0157571201520171	0.94817992838413
1376	PRE4g9-ALG14-NRg-4	-0.146189315210251	-1.91614988464374	-0.144977730590794	0.270114514777243
1377	PRE4g9-ALG14-NRg-1	-0.0340154449845981	-0.480386762340617	-0.0319037018924353	0.45214470352201
1378	PRE4g9-PRE5-NRg-1	-0.0443779781186378	-0.613021420461701	-0.0433486683064021	0.799738336850196
1379	PRE4g9-BIG1-NRg-2	-0.0489482217938044	-0.671517996496239	-0.0497099190082603	0.757910723446675
1380	PRE4g9-TFA2-TRg-4	0.0205323102637278	0.217794152986778	0.0195943092209138	0.923383655443738
1381	PRE4g9-IMP4-TRg-6	0.0526151573073015	0.628436743377857	0.0538911579309994	0.416947334787749
1382	PRE4g9-PAN1-NRg-1	-0.089426327974329	-1.1896152324903	-0.0949850504046211	0.327846531024129
1383	PRE4g9-UTP13-TRg-2	0.00268255669903317	-0.0106727605540754	0.00319090206438026	0.967756660794076
1384	PRE4g9-KAE1-NRg-3	0.0181038398973119	0.186711083563463	0.0212762905804089	0.695209375388963
1385	PRE4g9-ERG20-TRg-1	0.0532535196006458	0.636607425530562	0.0539846707318516	0.676058445621709
1386	PRE4g9-CDC20-TRg-6	0.0856829285048719	1.05168581490157	0.0831050032937859	0.475827900436147
1387	PRE4g9-PWP2-NRg-2	-0.038759533535769	-0.541108456056003	-0.0361182978156815	0.6585908130274
1388	PRE4g9-COG1-NRg-1	NA	NA	NA	NA
1389	PRE4g9-RPL1B-TRg-4	-0.0403878569266821	-0.561950089416371	-0.0422039799241349	0.369575952371098
1390	PRE4g9-RPL1B-TRg-7	-0.0127931453893469	-0.208753136184764	-0.0132795537193311	0.917521136407885
1391	PRE4g9-UTP20-TRg-3	0.034446726908536	0.395890943681334	0.0356999731401644	0.570017418396487
1392	PRE4g9-UTP20-TRg-4	0.0199000557365187	0.209701646842077	0.022549072980217	0.806282663863527
1393	PRE4g9-RPL25-TRg-4	0.0711093958842943	0.865152706467178	0.068512077335953	0.50742167879826
1394	PRE4g9-RPL25-TRg-2	-0.0483275110119598	-0.66357324386895	-0.0489965700341892	0.472171779512006
1395	PRE4g9-MCM7-NRg-1	0.0420502954290957	0.49321238991265	0.0434881474394438	0.705457144193749
1396	PRE4g9-MRP49-TRg-5	0.018548671700682	0.192404683130115	0.018488172544739	0.833679283122846
1397	PRE4g9-ERO1-NRg-3	-0.075163864611361	-1.00706363746594	-0.0785492410439407	0.685500618237606
1398	PRE4g9-UTP5-TRg-7	-0.0132241576310002	-0.21426985305102	-0.014360178883332	0.9492846776782
1399	PRE4g9-MCM4-NRg-1	0.0536353232739549	0.641494300102994	0.0529734008750204	0.759820362322539
1400	PRE4g9-PRE3-NRg-1	0.052724200396097	0.629832434239906	0.0524062683453699	0.256922602175328
1401	PRE4g9-FCF1-NRg-1	0.0301875112444936	0.341375353124761	0.0294131540990685	0.813121615685228
1402	PRE4g9-CUS1-NRg-1	0.00967111370904639	0.0787768805513386	0.0114133939535868	0.725260520992648
1403	PRE4g9-PSF1-TRg-2	0.0173961845361893	0.177653488699739	0.0183875151301543	0.888981968073345
1404	PRE4g9-BCP1-TRg-2	0.000195132175214052	-0.0425104103884586	0.000753392344315965	0.985991380066074
1405	PRE4g9-PAN1-TRg-1	0.00746095291416293	0.0504880521702694	0.0049066000889175	0.975190988430751
1406	PRE4g9-PAN1-TRg-3	0.0584577094569661	0.70321815993901	0.0539751646086886	0.639324103361272
1407	PRE4g9-PAN1-TRg-4	0.0131227486549295	0.122955887275298	0.00647169536701806	0.973520938708261
1408	PRE4g9-VPS3-TRg-2	-0.0612471983970216	-0.828938053533104	-0.0641052093346082	0.47640993273711
1409	PRE4g9-YIL060W-NRg-1	0.0859013883750158	1.05448197968241	0.0825332801160437	0.699293183696361
1410	PRE4g9-VPS53-NRg-1	-0.0451447141755323	-0.622835215357203	-0.0485609126527092	0.841524603781458
1411	PRE4g9-CYR1-TRg-4	0.0491783850350781	0.584447970606747	0.0482465816081252	0.714961562649181
1412	PRE4g9-CYR1-TRg-7	0.00149398667892608	-0.025885795458835	-0.00279975894135833	0.986167194980061
1413	PRE4g9-MPS1-NRg-1	0.0119487661753999	0.107929564773027	0.00983276903328215	0.962442638302219
1414	PRE4g9-SRP1-TRg-5	-0.00163915005180193	-0.0659882022498587	-0.00783254130011577	0.972363553780501
1415	PRE4g9-SRP1-TRg-4	0.0524229445568004	0.625976527123833	0.0469479000826896	0.561968859154916
1416	PRE4g9-TAF12-TRg-2	0.0607390758817188	0.732418380761661	0.0544270438221441	0.453929677444741
1417	PRE4g9-TAF12-TRg-3	0.0427738641706122	0.502473667190779	0.034079087907703	0.345253165513874
1418	PRE4g9-POP4-TRg-1	-0.0441847754920165	-0.610548534344132	-0.0415836206943344	0.533694633857414
1419	PRE4g9-SPT16-TRg-1	0.0639555499918697	0.773587459638118	0.0636613108439135	0.429984733447636
1420	PRE4g9-NUP82-TRg-4	0.0257630977349267	0.284745322066038	0.0264824682273007	0.682342523832372
1421	PRE4g9-DML1-TRg-3	-0.0531154087801784	-0.72485567118591	-0.0510774104892427	0.726138631093682
1422	PRE4g9-RPA43-NRg-3	-0.0323593405894025	-0.459189547583537	-0.0318255197464413	0.743538496613061
1423	PRE4g9-STU2-NRg-3	-0.0678083805345748	-0.912917534074005	-0.0675245485408631	0.349262301660634
1424	PRE4g9-POP4-NRg-4	0.0154486807931812	0.152726524433164	0.0159367806892731	0.857639978846391
1425	PRE4g9-MCD1-TRg-2	-0.0750630183544877	-1.00577286149155	-0.0731185174596429	0.300189346444298
1426	PRE4g9-RPS3-NRg-4	-0.0191462729112946	-0.290069633413149	-0.0179266781502373	0.898942985884258
1427	PRE4g9-PRP9-TRg-4	-0.00448938676354038	-0.102469646211063	-0.00250032426380183	0.985562034772587
1428	PRE4g9-RPP1-NRg-2	-0.0404800163997616	-0.563129679391758	-0.037975700826857	0.724106586591376
1429	PRE4g9-MTR2-NRg-11	-0.024436062935447	-0.357776002339592	-0.0246316423023511	0.862612650792197
1430	PRE4g9-GCD11-TRg-1	-0.0079993315169653	-0.147394986026399	-0.00656764191527796	0.939750742854502
1431	PRE4g9-RPF1-TRg-3	-0.092872206005176	-1.2337205539051	-0.0921677457208979	0.674817142496737
1432	PRE4g9-SUB2-NRg-4	-0.120939668858025	-1.59296846092362	-0.121008604098481	0.53651252382941
1433	PRE4g9-GPI15-TRg-3	0.0135397004034679	0.128292637653323	0.0136490649697781	0.793408826594789
1434	PRE4g9-ERG9-TRg-6	-0.0664705404965297	-0.895793925997527	-0.0654452915746628	0.413585587614664
1435	PRE4g9-RPT2-NRg-1	-0.0314849050141545	-0.447997258780044	-0.0303562899656207	0.864024911460353
1436	PRE4g9-YOS1-NRg-3	0.048538807683584	0.576261736385816	0.0492429055592916	0.301671627411562
1437	PRE4g9-SCM3-TRg-4	0.0553824293671417	0.663856285958547	0.0518488864482804	0.568481250640019
1438	PRE4g9-SCM3-TRg-6	-0.0206434803958921	-0.309233056129126	-0.0213707629107762	0.917494907391857
1439	PRE4g9-RLP7-NRg-1	-0.0155682797400488	-0.244273311713692	-0.0139977040524345	0.932535085331064
1440	PRE4g9-TFB2-NRg-4	-0.0234285763877166	-0.344880735121496	-0.0223222983951117	0.731713016779357
1441	PRE4g9-IMP4-TRg-1	0.0341919657801261	0.392630142993692	0.0357986650189164	0.809136394882498
1442	PRE4g9-IMP4-TRg-3	0.0462232017960117	0.54662326949084	0.0483826697473284	0.747317251423981
1443	PRE4g9-PRE4-TRg-3	0.0413187523497235	0.483849045547106	0.0425656245051344	0.388114756683752
1444	PRE4g9-SUB2-TRg-3	-0.0763165988452449	-1.02181799424704	-0.0754139500744935	0.471149494555637
1445	PRE4g9-RPP0-NRg-4	-0.0147253054706035	-0.23348371011855	-0.017605393185442	0.93088130019922
1446	PRE4g9-RPP0-NRg-3	-0.0734205704419555	-0.984750442113727	-0.0727619302901973	0.264227742738271
1447	PRE4g9-TOM40-TRg-4	-0.0380569308687043	-0.532115532864764	-0.0382519870131141	0.663551082260583
1448	PRE4g9-FUR1-NRg-12	-0.0353785178732082	-0.497833336864084	-0.0329610193754918	0.5309614705696
1449	PRE4g9-TOM40-TRg-2	0.136157432568004	1.69773138152597	0.136436329923821	0.537670153374959
1450	PRE4g9-VMA11-NRg-4	0.0630104440867086	0.761490629934627	0.0637601180846834	0.619531594757177
1451	PRE4g9-PGS1-NRg-4	0.000747883487068113	-0.0354355011625555	0.0036184979487072	0.975957041827186
1452	PRE4g9-URB1-TRg-4	0.0457314116159492	0.540328628831441	0.0458212686808729	0.76630832761742
1453	PRE4g9-ARP4-TRg-3	0.0134877900309377	0.127628213769276	0.0129204463468678	0.702618598580434
1454	PRE4g9-RPT3-TRg-3	-0.0668264864703303	-0.900349836404177	-0.0647541915698029	0.62484645187194
1455	PRE4g9-SUI3-TRg-3	0.0366396976539659	0.423959748994407	0.0374199084501144	0.703436753075157
1456	PRE4g9-RFC5-NRg-2	NA	NA	NA	NA
1457	PRE4g9-RRP14-TRg-2	0.013503700671304	0.127831861112853	0.0111518204715411	0.920378959892775
1458	PRE4g9-SCC2-TRg-1	0.0610904939522017	0.736916336525292	0.0552318678925947	0.843873824702286
1459	PRE4g9-SSC1-TRg-3	-0.0127668422679156	-0.208416470866214	-0.0131353229259301	0.944499403824069
1460	PRE4g9-RRP9-TRg-3	0.0424745711148016	0.498642882611181	0.0438851761643001	0.65667239805208
1461	PRE4g9-MOT1-NRg-9	0.014489734268724	0.140452542503979	0.00928729317575731	0.967346197592737
1462	PRE4g9-RPL42A-NRg-2	-0.0271036075847891	-0.391919089556944	-0.0269887616564333	0.686350300618265
1463	PRE4g9-SEC16-TRg-7	-0.109514017966345	-1.44672648705231	-0.113002996341114	0.512403505206253
1464	PRE4g9-IMP4-NRg-2	0.0706741955718597	0.859582384625278	0.0711622018665667	0.478134235073284
1465	PRE4g9-YEF3-NRg-4	0.0248539868925788	0.273109209137926	0.0238847164738719	0.934714240326013
1466	PRE4g9-PUP1-TRg-1	0.00189694722037692	-0.0207281247464439	0.00352452776324278	0.955456782682658
1467	PRE4g9-UTP22-TRg-6	-0.000619550292433213	-0.0529378926629122	0.00194068876434139	0.985260699789611
1468	PRE4g9-DBP2-NRg-4	-0.00225355355552215	-0.0738522252266962	-0.00167244582298587	0.993232070645033
1469	PRE4g9-PRE2-TRg-7	-0.038837683767898	-0.542108735542345	-0.039092078003604	0.77786897113201
1470	PRE4g9-ATP16-TRg-6	0.00838998834158255	0.0623791887007193	0.0102229862327485	0.818812931323981
1471	PRE4g9-UTP13-TRg-4	0.0309414095668312	0.351024832161198	0.031252060951836	0.492540133637202
1472	PRE4g9-DOP1-NRg-4	0.0347958202901806	0.400359144721354	0.0338820330980857	0.283845947398471
1473	PRE4g9-TIM44-TRg-3	0.0624121137886373	0.753832335046528	0.0632889625958569	0.571711107269218
1474	PRE4g9-ATP16-TRg-2	0.0480149054530993	0.569556079349029	0.0492584272068909	0.673529005459994
1475	PRE4g9-ENP1-NRg-3	-0.0282779729291364	-0.406950312515845	-0.027254024184169	0.542546303088044
1476	PRE4g9-NAF1-TRg-3	-0.0271999432678245	-0.393152132696009	-0.0251125691472304	0.784304068764294
1477	PRE4g9-COG4-TRg-2	-0.0243469555956732	-0.356635477972229	-0.0273460433405131	0.712806563273891
1478	PRE4g9-SOG2-TRg-7	0.00562858227582919	0.0270347275803422	0.00551722988828707	0.964944575241994
1479	PRE4g9-YDR341C-TRg-3	0.0335814691018892	0.384816125209177	0.0348510072704741	0.860195147396033
1480	PRE4g9-YMR290W-A-TRg-10	0.0035511994381805	0.000445383170619719	0.00633748667851068	0.954346127756867
1481	PRE4g9-NUP192-NRg-9	-0.0472415255595409	-0.649673234349762	-0.0456088269319515	0.640259421785384
1482	PRE4g9-RPS31-NRg-8	-0.0252873542089922	-0.368672056959406	-0.0246161970214504	0.558404455203369
1483	PRE4g9-SPC97-NRg-6	0.131082825496381	1.63277923465827	0.126365540706041	0.193675357065904
1484	PRE4g9-EBP2-NRg-1	-0.0777809269855352	-1.04056057965085	-0.0775736079594115	0.37720881610087
1485	PRE4g9-CDC48-TRg-5	0.00906404540288835	0.071006744021794	0.00525260485244711	0.977290559533561
1486	PRE4g9-RPT1-TRg-4	-0.061204351810119	-0.828389641061754	-0.0598856537655273	0.278320773850901
1487	PRE4g9-ULP1-NRg-2	-0.049711410265562	-0.681286384275961	-0.0486261999980577	0.710852741992452
1488	PRE4g9-RPN3-TRg-6	0.0988513667381534	1.22023449701121	0.0982071932018428	0.0398017229760886
1489	PRE4g9-RPT1-TRg-5	0.0435204710243338	0.512029819486103	0.0453007859701667	0.706557511776826
1490	PRE4g9-KRE5-TRg-2	-0.0244791958118695	-0.358328079157497	-0.0223926900821416	0.87389564752609
1491	PRE4g9-TBF1-NRg-8	-0.0327557271017138	-0.46426307438091	-0.0338484292278701	0.820291011449374
1492	PRE4g9-UTP22-NRg-4	0.0805744318672096	0.986299900445639	0.0830407038358432	0.475814930732838
1493	PRE4g9-SSC1-NRg-4	0.0100378410067458	0.0834707859048714	0.0122068764059638	0.924039074820557
1494	PRE4g9-REB1-TRg-4	-0.0282080189351533	-0.406054940317162	-0.0316989498105892	0.631952551333213
1495	PRE4g9-CDC48-NRg-9	0.002483644850649	-0.0132187215334428	-0.00391636566344524	0.902448119870206
1496	PRE4g9-FAS2-TRg-8	0.0211970325489852	0.226302228368556	0.0227175482497247	0.881915182804387
1497	PRE4g9-TAO3-TRg-8	0.0209964446352751	0.223734814685625	0.0198775674465659	0.855793593079332
1498	PRE4g9-CKS1-TRg-5	0.0324361068219412	0.370156125336495	0.0301631843992738	0.835133944985022
1499	PRE4g9-YLR379W-TRg-7	-0.0634327860942676	-0.856912359937552	-0.0623169607914041	0.69147269593063
1500	PRE4g9-TEN1-NRg-2	0.0164464479312721	0.165497388616017	0.0162563344042729	0.788092376327352
1501	PRE4g9-RPL42A-TRg-2	-0.00736913301547759	-0.139328795866903	-0.00672964862883918	0.972363553780501
1502	PRE4g9-SEC27-TRg-4	0.1140227398178	1.41441963066703	0.105735459361094	0.693701833667477
1503	PRE4g9-TBF1-NRg-4	0.0776823524092496	0.949282892615238	0.0766344228138339	0.515709459195676
1504	PRE4g9-RPT1-NRg-6	-0.110178400970243	-1.45523021982148	-0.114529579628807	0.263761637656883
1505	PRE4g9-COG1-TRg-3	NA	NA	NA	NA
1506	PRE4g9-SUI1-TRg-6	-0.00645082880706971	-0.127575012968662	-0.00307664215315021	0.984688905001602
1507	PRE4g9-TIM23-TRg-6	-0.0385961011760909	-0.539016612790323	-0.0369917325865032	0.805161239022651
1508	PRE4g9-CDC48-NRg-6	-0.0338567381895272	-0.478355403672476	-0.0371045660091102	0.749835387325318
1509	PRE4g9-EPL1-TRg-5	0.189041987202535	2.37462425444674	0.18811333813338	0.434463083107189
1510	PRE4g9-RPT5-TRg-8	-0.0314003247363303	-0.446914678286656	-0.0321877384655241	0.370912324170386
1511	PRE4g9-ATP16-NRg-4	-0.0099148281666589	-0.171912277308164	-0.00799664454131514	0.795622195507402
1512	PRE4g9-RPN6-TRg-3	0.0513136610726975	0.611778315762747	0.0496016120951559	0.2284322945945
1513	PRE4g9-ERG9-NRg-6	0.0541233510999344	0.647740784723607	0.0519067077095218	0.520772552353554
1514	PRE4g9-SMX3-TRg-1	-0.0755256409221795	-1.01169417294226	-0.0770409247263645	0.60856438423073
1515	PRE4g9-NCB2-NRg-3	0.0742759536950561	0.905682884486239	0.0739519458158298	0.526470484343951
1516	PRE4g9-SEC16-NRg-12	-0.186318902776275	-2.4297862762974	-0.192179397866744	0.337972308308076
1517	PRE4g9-RPN6-TRg-2	-0.0212616406439224	-0.317145163342778	-0.020133004861392	0.799894429827556
1518	PRE4g9-REB1-NRg-4	0.00759304633036406	0.0521787743972827	0.00667709949696486	0.965633938660406
1519	PRE4g9-ATP16-TRg-9	-0.0434812933164559	-0.601544353933528	-0.0411834851134752	0.795318794239255
1520	PRE4g9-ERG9-NRg-7	0.0161310509034455	0.161460482155301	0.0157139706795037	0.91420302784063
1521	PRE4g3-RPL15A-NRg-4	-0.0177026088597517	-0.271591536847252	-0.0196175192728399	0.765194369067185
1522	PRE4g3-RPL15A-NRg-5	-0.0587903638633633	-0.797491938551678	-0.0593108745439781	0.417303327434544
1523	PRE4g3-KRE33-TRg-1	-0.0306709119742319	-0.43757860079685	-0.029490497301513	0.650917993069214
1524	PRE4g3-PMI40-NRg-1	0.0165307921649931	0.166576947876226	0.0173760097199273	0.297638769230475
1525	PRE4g3-NOP19-NRg-3	-0.0410604024926781	-0.570558298438518	-0.0403884549153701	0.268216358206907
1526	PRE4g3-SRP14-NRg-4	-0.015244526837947	-0.240129454711689	-0.0143937482238002	0.828466514314492
1527	PRE4g3-SEC27-TRg-2	0.0319632501848927	0.364103823492538	0.0299819242767546	0.336889253392016
1528	PRE4g3-GPI14-TRg-3	0.066105188352223	0.801101634533526	0.0662934908551189	0.376363883979147
1529	PRE4g3-PAH1-TRg-7	0.125571965522031	1.56224329337862	0.121580339952191	0.211242487278204
1530	PRE4g3-PAH1-TRg-6	0.0732962881588045	0.893143710734706	0.0706278575254667	0.490516687139005
1531	PRE4g3-PAH1-TRg-5	0.0753569423597633	0.919518937903065	0.0730217636623597	0.345253165513874
1532	PRE4g3-PAH1-TRg-3	0.0417458544037177	0.489315714187059	0.0404420939862477	0.19671175844389
1533	PRE4g3-COG3-TRg-1	-0.00328445386452847	-0.0870471755610716	-0.00380879413516451	0.945171385364793
1534	PRE4g3-HTS1-NRg-5	0.0706574164281898	0.859367620922675	0.0715353484514626	0.437399433004956
1535	PRE4g3-MSN5-TRg-7	NA	NA	NA	NA
1536	PRE4g3-ERG26-TRg-1	-0.00515969758480939	-0.111049251744177	-0.00549766324118195	0.929535570904171
1537	PRE4g3-SMD2-TRg-5	0.0284949323029745	0.319711284470167	0.0299206907834533	0.323809578493012
1538	PRE4g3-SMD2-TRg-4	0.00914872732857841	0.0720906255513055	0.0103528152549824	0.871207177400568
1539	PRE4g3-SMD2-TRg-1	0.0301155767187693	0.340454631221812	0.0312626519139265	0.697559383341202
1540	PRE4g3-PRE7-TRg-4	-0.0871225000362107	-1.16012751679476	-0.0874791761656865	0.280028188456465
1541	PRE4g3-PRE7-TRg-7	-0.0495522107127166	-0.679248718582491	-0.0479685395535826	0.550517752406154
1542	PRE4g3-SEC6-TRg-3	-0.0389566059032184	-0.543630872702943	-0.0388666447305888	0.70039842767158
1543	PRE4g3-ESF2-NRg-1	0.00752738848290679	0.0513383904836376	0.00872842235395262	0.950766720961
1544	PRE4g3-ESF2-NRg-3	0.0226220089624105	0.244541133564857	0.0235562195439436	0.780233205233365
1545	PRE4g3-AFG2-TRg-2	0.0484399596704077	0.574996536818876	0.0495523559465317	0.547938606709824
1546	PRE4g3-RRP36-TRg-3	0.00410782310500835	0.00756985638550397	0.00420766765363545	0.954089507563901
1547	PRE4g3-RRP36-TRg-5	-0.0185414402504376	-0.282328111899484	-0.0173694080308333	0.83425160298899
1548	PRE4g3-GCR1-NRg-2	0.0215536959417564	0.230867321338838	0.0217803059906804	0.65164830352536
1549	PRE4g3-PRE4-NRg-4	-0.00678277750286249	-0.131823771569548	-0.00819149172313512	0.922419377344068
1550	PRE4g3-PRE4-NRg-9	0.0482194072270183	0.572173588264856	0.047315121287566	0.57305930252903
1551	PRE4g3-DSN1-NRg-2	0.0086910745993477	0.0662329252675494	0.00960455812180487	0.72255862265165
1552	PRE4g3-GPI11-TRg-3	-0.0176509967038079	-0.270930929969576	-0.018759204041143	0.558842956380748
1553	PRE4g3-POP3-TRg-1	-0.00357834377686217	-0.0908088029106211	-0.00222841325888068	0.989372894545298
1554	PRE4g3-MNE1-TRg-5	-0.0665531372852107	-0.89685111893355	-0.0684924234742004	0.368873697328034
1555	PRE4g3-RRP12-NRg-1	0.0398956296522397	0.465633866883398	0.0401153842682264	0.380642516649819
1556	PRE4g3-RSC6-TRg-2	0.0367502470691007	0.425374719995438	0.0365148849565554	0.649001367915307
1557	PRE4g3-CDC25-TRg-1	-0.00968310838360742	-0.16894639302028	-0.0108482195692151	0.948926664005051
1558	PRE4g3-CDC25-TRg-9	-0.117443023021696	-1.54821333984724	-0.12071356154158	0.220030345263501
1559	PRE4g3-YPP1-NRg-3	0.0335760351514338	0.384746573666946	0.0328988231853852	0.295462733373396
1560	PRE4g3-NFS1-NRg-9	-0.0203432767531655	-0.305390616543678	-0.0214715245099656	0.821402699089104
1561	PRE4g3-NFS1-NRg-8	-0.0288307249011711	-0.414025230191693	-0.0300342568153517	0.745666433147237
1562	PRE4g3-UBA2-TRg-1	-0.00075185854225801	-0.0546313646407692	-0.000955780559878217	0.999373583604115
1563	PRE4g3-ARP2-NRg-3	0.055879323994609	0.670216260704475	0.0516819108935633	0.696578294975736
1564	PRE4g3-MAK16-TRg-1	0.0185117001907781	0.191931468375296	0.0177715074104496	0.674381606768405
1565	PRE4g3-CEP3-NRg-1	-0.0213796390423828	-0.31865547718556	-0.0209520448846198	0.568623086826845
1566	PRE4g3-GUK1-TRg-5	0.104457779956608	1.29199346664699	0.104832658054978	0.255922064695873
1567	PRE4g3-GUK1-TRg-2	-0.0022092934500666	-0.0732857205043888	-0.00130566711576855	0.997243207573915
1568	PRE4g3-GPI12-NRg-6	-4.00832463441914e-05	-0.045521036904161	0.000202948524608707	0.990944075349158
1569	PRE4g3-RPS5-NRg-5	-0.0162787810234046	-0.253367332798453	-0.0165611691242062	0.582260180140959
1570	PRE4g3-RPS5-NRg-2	-0.00876660082891101	-0.157215606289839	-0.00795610546889965	0.927678095028122
1571	PRE4g3-RPC19-NRg-1	0.0640758939932928	0.775127795893666	0.0644913396687157	0.445687875116444
1572	PRE4g3-TIM54-TRg-1	0.0440094117670549	0.518287988933036	0.0449336176700072	0.543302160221134
1573	PRE4g3-TEN1-TRg-2	0.0454694800824132	0.536976050947993	0.0458424269010193	0.615816593873295
1574	PRE4g3-SAH1-NRg-4	-0.00740614887078628	-0.139802578218228	-0.00710534982346796	0.723065916706219
1575	PRE4g3-SAH1-NRg-5	0.0112793590784079	0.0993615264078026	0.0108092739474447	0.889466267344843
1576	PRE4g3-SAH1-NRg-3	0.00483212803800637	0.0168405565049599	0.00569466947898789	0.922915210520684
1577	PRE4g3-ATP15-NRg-5	-0.0943292619155192	-1.25237005881205	-0.0985435674452152	0.28104838380493
1578	PRE4g3-SCD5-TRg-5	0.0938121209431118	1.15573495480778	0.0922701058599962	0.362065211739743
1579	PRE4g3-ARB1-NRg-2	0.0101779782722716	0.0852644649274245	0.0110014019959789	0.913644671389858
1580	PRE4g3-ARB1-NRg-4	0.0569509128167764	0.683932001367119	0.0574644587961989	0.470503325236059
1581	PRE4g3-PUP2-TRg-1	-0.027644140327054	-0.398837607890849	-0.0266751904520439	0.440249307812439
1582	PRE4g3-CCT8-TRg-2	NA	NA	NA	NA
1583	PRE4g3-MCM4-TRg-1	0.0194757058574682	0.204270204510018	0.0194864220093738	0.726451672802337
1584	PRE4g3-LSM4-TRg-1	-0.163729920969427	-2.14065987829218	-0.15990562144379	0.186312234067351
1585	PRE4g3-NOP53-NRg-1	0.0152559654780153	0.150259875631071	0.0154741629767835	0.820104532948986
1586	PRE4g3-ATP3-TRg-4	0.011885411630372	0.107118661848858	0.0129576144606535	0.760384858177923
1587	PRE4g3-AFG2-NRg-3	0.021108577360484	0.225170051174608	0.0217867564449892	0.604055732614704
1588	PRE4g3-PRO3-NRg-3	0.044755590751987	0.527838664745932	0.0456951223922532	0.459594104737037
1589	PRE4g3-NRD1-NRg-10	0.00499139673546822	0.0188791072110465	0.00426624459659094	0.873585756571405
1590	PRE4g3-SEC61-TRg-2	0.0192273367438498	0.201091218055017	0.0199641432251209	0.608830876743819
1591	PRE4g3-RHO3-TRg-4	0.00217522717901375	-0.0171662961184126	0.00312486486177858	0.954867234314418
1592	PRE4g3-SNF2-TRg-6	-0.0424479604256398	-0.588318267905542	-0.0405339008926876	0.509886664196316
1593	PRE4g3-SMD2-NRg-3	0.0197423807435099	0.207683494666209	0.0201296186435187	0.713796336524449
1594	PRE4g3-RSC4-TRg-2	-0.0530545037644922	-0.72407612087433	-0.0539018112820258	0.426891816459936
1595	PRE4g3-RSC4-TRg-1	0.0746864604259729	0.91093714222489	0.0723136109838929	0.372037983196913
1596	PRE4g3-TIF34-TRg-2	-0.0523150648378443	-0.71461171405712	-0.0520894826798854	0.419159701708093
1597	PRE4g3-BET1-NRg-1	0.121789440192489	1.51382907386021	0.119896157835158	0.300592592777924
1598	PRE4g3-CDC8-NRg-2	0.0568523958931468	0.68267103956215	0.0578335761165919	0.580283097588871
1599	PRE4g3-PRP42-TRg-2	0.0315423616535737	0.358716684485454	0.0324573824621035	0.394609771875995
1600	PRE4g3-RRB1-TRg-2	0.0367151957679414	0.424926082844094	0.0376631975070032	0.467178925496371
1601	PRE4g3-SPC24-TRg-1	-0.0381471008277851	-0.533269658167986	-0.0386367940424072	0.691447504960536
1602	PRE4g3-ILS1-NRg-1	-0.00579541433472497	-0.119186072413046	-0.00422892147597069	0.951950821898924
1603	PRE4g3-GFA1-TRg-2	0.0146557443284144	0.142577378895514	0.0154250086669314	0.796620018350727
1604	PRE4g3-SEC21-NRg-10	-0.0219735682050289	-0.326257439989128	-0.0225761659818725	0.894896167546484
1605	PRE4g3-RPC10-NRg-1	0.0436674642824123	0.51391125139847	0.0437582052623841	0.24948258067754
1606	PRE4g3-RPB10-TRg-3	0.0238466239425679	0.260215523901867	0.0239470250426927	0.244555886599623
1607	PRE4g3-RPB10-TRg-2	0.0400812932846948	0.46801025807054	0.0405208393687264	0.681668269683297
1608	PRE4g3-YNL181W-TRg-1	0.0239104429774805	0.261032372038105	0.0247957354915664	0.697287019281402
1609	PRE4g3-RAD3-NRg-1	-0.0231767678645682	-0.341657726138292	-0.0216785803255144	0.565037760304346
1610	PRE4g3-NOP10-TRg-1	0.0139874667706912	0.134023798004424	0.0151097011612316	0.57294747158941
1611	PRE4g3-BFR2-TRg-3	-0.0459736147963539	-0.633444682080922	-0.0467773201617376	0.000281119008779756
1612	PRE4g3-MCM2-TRg-6	-0.00146676501750309	-0.0637817697305443	-4.42723140393249e-05	0.980752042540763
1613	PRE4g3-MCM2-TRg-4	0.0280674067978114	0.314239195890872	0.0288825564388958	0.571711107269218
1614	PRE4g3-MPP10-TRg-1	0.00751800260697499	0.0512182564942667	0.00735255588143546	0.796371259755288
1615	PRE4g3-RET2-TRg-4	0.0438078285946583	0.515707836492707	0.0432579065362184	0.591635053373406
1616	PRE4g3-RET2-TRg-1	0.0266143362570235	0.295640701496665	0.0269997491299865	0.863560300923266
1617	PRE4g3-RPS2-NRg-1	-0.0533322851054772	-0.727631567473862	-0.0535067091629343	0.524697869773317
1618	PRE4g3-RPS2-NRg-2	-0.0428518438417422	-0.593487750899961	-0.0434148756353755	0.574644736526901
1619	PRE4g3-ORC4-NRg-3	0.00714643232803847	0.046462363675665	0.00769065095441742	0.857784104977419
1620	PRE4g3-TIP20-TRg-7	0.0114357584694931	0.101363351588828	0.0122391140341813	0.827232649623691
1621	PRE4g3-SMT3-TRg-1	-0.0376767367325512	-0.527249259472338	-0.0376836968115258	0.743278911379844
1622	PRE4g3-MSS18-NRg-6	-0.00418600902916744	-0.0985865800186931	-0.00338628207370898	0.971750772946758
1623	PRE4g3-YEF3-NRg-9	-0.110990209264404	-1.46562091427457	-0.116006399286339	0.593163130326976
1624	PRE4g3-ASK1-NRg-1	0.0109854384941745	0.0955995064750037	0.0119942135075084	0.682170986503976
1625	PRE4g3-SMC1-TRg-1	0.0235475988412972	0.256388168991282	0.0230222534431986	0.691730580542574
1626	PRE4g3-NIP1-NRg-1	-0.0696309431558104	-0.936245321502523	-0.0684177030984257	0.447859415517964
1627	PRE4g3-RPP1-NRg-1	0.0196032547437838	0.205902759283197	0.0206852495127201	0.911731113020084
1628	PRE4g3-YDJ1-TRg-6	-0.0033536767228407	-0.0879331896299915	-0.0053717127455631	0.793911941414402
1629	PRE4g3-SUB2-NRg-1	0.0119660385173982	0.108150641139805	0.0130504173974937	0.791094996864431
1630	PRE4g3-TIM10-NRg-8	2.34421198268553e-05	-0.0447079475644091	-0.00137499833197019	0.997427279775303
1631	PRE4g3-TIM10-NRg-4	-0.0206289101547366	-0.309046565149613	-0.0201796038512033	0.778081618914
1632	PRE4g3-TIM10-NRg-7	-0.0574963284201377	-0.780929004914825	-0.0584177715517504	0.342442311168677
1633	PRE4g3-SKI6-TRg-4	-0.0280006635929509	-0.40340090731511	-0.0267587967863187	0.669789969229297
1634	PRE4g3-TUB4-TRg-1	0.00499335963177616	0.0189042311915794	0.00571652667850679	0.946908410942229
1635	PRE4g3-CDC37-NRg-2	-0.0166374711144167	-0.257958366378508	-0.0161700922157124	0.803672298782277
1636	PRE4g3-ISD11-TRg-3	-0.0123305352917287	-0.202831984344063	-0.0126022054498209	0.812626153602805
1637	PRE4g3-YOS1-TRg-4	0.0187275991636862	0.194694855096473	0.0200164800607444	0.561030174724147
1638	PRE4g3-SSC1-TRg-6	-0.00134682328899216	-0.0622465823444368	-0.00171012758183801	0.925875020916143
1639	PRE4g3-MTR3-TRg-5	0.0221747860253809	0.238816928817856	0.0230787016335186	0.782012090448308
1640	PRE4g3-MTR3-TRg-6	-0.0335977948877376	-0.475041073492649	-0.0323040437675146	0.687845922914566
1641	PRE4g3-TFA1-TRg-2	0.0176827983239325	0.181321985703164	0.0182457597809791	0.848661342968732
1642	PRE4g3-CDC3-NRg-3	0.00780054584571321	0.054834652735391	0.00534636399930879	0.942439744372319
1643	PRE4g3-ERG25-TA-18	0.0238164190411176	0.25982891797013	0.023795274275002	0.851080848380321
1644	PRE4g3-RPB11-TRg-4	0.0113287705181673	0.099993965342857	0.0116434420811035	0.61711860592822
1645	PRE4g3-RPB11-TRg-1	0.0272438340334741	0.303697922765588	0.0255829662667981	0.301098942753906
1646	PRE4g3-RPB11-TRg-2	0.0202163709041573	0.213750304981509	0.0198082699797945	0.739976292877874
1647	PRE4g3-DED1-TRg-3	-0.00218389328312252	-0.0729606125008467	-0.00107083647278679	0.997683837927966
1648	PRE4g3-DED1-TRg-1	-0.0392573893323529	-0.547480733231802	-0.0374142837507733	0.668778699488563
1649	PRE4g3-DED1-TRg-6	-0.0550371625826886	-0.749453050542078	-0.0537421054143308	0.681668269683297
1650	PRE4g3-DED1-TRg-4	-0.0469569029418551	-0.646030223215132	-0.0455872388696546	0.723295595658053
1651	PRE4g3-RPL10-NRg-5	0.0341096876465757	0.391577028666033	0.033847770439222	0.691493640626829
1652	PRE4g3-RPL10-NRg-4	0.0598647829295632	0.721227917454392	0.0598171679139245	0.275952978650444
1653	PRE4g3-EFB1-NRg-1	0.0536541343927569	0.641735071956643	0.0539204318563734	0.488602287915934
1654	PRE4g3-EFB1-NRg-5	0.0268456016662616	0.298600770052563	0.0273636527363051	0.330201558941371
1655	PRE4g3-EFB1-NRg-4	0.0337576461416387	0.387071093288285	0.0344380339305739	0.611641588229416
1656	PRE4g3-RPT3-NRg-1	-0.02082250080449	-0.311524417747366	-0.0188408408885642	0.748230510281028
1657	PRE4g3-SAC6-TRg-8	-0.0958417286481017	-1.27172879141157	-0.100180390517427	0.3206139907347
1658	PRE4g3-SAC6-TRg-4	-0.103803365698782	-1.37363331558939	-0.105535307113121	0.346587618318448
1659	PRE4g3-SAC6-TRg-5	0.0318937506812418	0.363214268517216	0.0275556080147823	0.836923453890045
1660	PRE4g3-SAC6-TRg-3	0.0159074501686718	0.158598517167714	0.0144575870149786	0.637707982440187
1661	PRE4g3-DIM1-TRg-5	0.00607376482728539	0.0327328165273299	0.00635094360036126	0.922851825521326
1662	PRE4g3-DIM1-TRg-7	0.0033168245965115	-0.0025544843902218	0.00302613588662074	0.952364402827009
1663	PRE4g3-RPC17-NRg-1	0.0166010208858148	0.167475836425578	0.0176057128919444	0.810557147861168
1664	PRE4g3-RPC17-NRg-2	0.047211394335601	0.559271584140439	0.0481145341899012	0.468274161757191
1665	PRE4g3-YDR341C-TRg-1	0.00791731470758805	0.0563292291940257	0.00863171645809324	0.953865614311231
1666	PRE4g3-RAP1-NRg-8	0.0111424548269192	0.0976092281659876	0.0126723913176829	0.775884302583812
1667	PRE4g3-RAP1-NRg-5	-0.0782710071238176	-1.04683333272697	-0.0774365210382938	0.417856868933007
1668	PRE4g3-RAP1-NRg-2	-0.0337193449505369	-0.476596846662727	-0.0320767250770264	0.557471968748373
1669	PRE4g3-SEC26-NRg-3	0.00834548136358415	0.06180952414723	0.009303801297642	0.813882347625414
1670	PRE4g3-SPP41-TRg-3	0.0353016800661143	0.4068338683792	0.0337075030777437	0.558404455203369
1671	PRE4g3-TAP42-NRg-1	0.030012276989858	0.339132452170519	0.031111638305058	0.460390019309898
1672	PRE4g3-PGA2-TRg-6	-0.0614104758306444	-0.831027913831481	-0.0593884599006027	0.369575952371098
1673	PRE4g3-BRL1-TRg-1	-0.0118747075972454	-0.196997643489574	-0.0131411436060793	0.304328854430486
1674	PRE4g3-FOL2-TRg-1	0.00559629375559956	0.0266214524876117	0.0068532329800927	0.802247854801465
1675	PRE4g3-NAB3-NRg-5	-0.0500207678970976	-0.685245989824636	-0.0491242744834871	0.359465370166612
1676	PRE4g3-SNF4-TRg-4	-0.0518684402413289	-0.708895167735768	-0.0536680884320058	0.415621891215341
1677	PRE4g3-HRR25-TRg-2	-0.0838470123521627	-1.11820309700918	-0.0855362059893542	0.330201558941371
1678	PRE4g3-TRS23-TRg-4	0.0670448251348101	0.813128462511238	0.0643391774045576	0.344163299575043
1679	PRE4g3-CTR86-TRg-4	0.0294728188711999	0.332227688420831	0.0301721578109115	0.455391937944024
1680	PRE4g3-RPB5-TRg-5	-0.0360792518154416	-0.506802341417291	-0.0390061049700789	0.474449579271229
1681	PRE4g3-SPN1-NRg-2	0.049410436228037	0.58741809675704	0.0456447659544522	0.738643100332577
1682	PRE4g3-SPN1-NRg-1	0.0228467963063257	0.247418286489194	0.018244903980797	0.93315179406226
1683	PRE4g3-SEC61-NRg-1	0.000780342595188666	-0.035020042639741	0.00167685448635217	0.967148119428882
1684	PRE4g3-SEC61-NRg-7	-0.0192025034630986	-0.290789353188036	-0.018308388113201	0.778920172876618
1685	PRE4g3-TUS1-TRg-3	0.0233724940715857	0.25414692537202	0.0219586691498059	0.766538761856131
1686	PRE4g3-OLE1-NRg-2	-0.0687326401448668	-0.924747542802616	-0.068503607666154	0.532151957177839
1687	PRE4g3-AFG2-TRg-1	0.0168409474149319	0.170546762496645	0.01595166176875	0.666374293101369
1688	PRE4g3-TOA2-NRg-1	0.0477588365337946	0.566278539665623	0.0464928502106062	0.422006285513655
1689	PRE4g3-USO1-TRg-1	0.107977796985888	1.33704772598878	0.106214393118486	0.401633449772708
1690	PRE4g3-UTP22-NRg-2	-0.0095049237532292	-0.166665728898202	-0.00794664107232394	0.837537978611329
1691	PRE4g3-RIB1-TRg-3	-0.017006774202206	-0.262685240411952	-0.0156863179935771	0.712184660508354
1692	PRE4g3-RIB1-TRg-7	-0.00666792490739698	-0.13035372225469	-0.00681635257014205	0.820291011449374
1693	PRE4g3-RIB1-TRg-4	-0.0126853744926324	-0.20737372867347	-0.0117996342182461	0.875874891942655
1694	PRE4g3-COG1-TRg-1	0.0490717499103386	0.583083100344758	0.0450085761351106	0.565194953740326
1695	PRE4g3-RPL32-NRg-2	-0.0100791540814708	-0.174015557582358	-0.0108069232662735	0.894896167546484
1696	PRE4g3-GLC7-NRg-3	0.0718562042459321	0.874711437951705	0.06973042800814	0.409304821433868
1697	PRE4g3-GLC7-NRg-4	-0.0346236356646712	-0.488171264631755	-0.0373224452040567	0.860783496210274
1698	PRE4g3-HSF1-TRg-2	0.0488764076446679	0.58058282803791	0.0493056341477021	0.439366172974222
1699	PRE4g3-DAM1-NRg-5	0.0161495449546388	0.161697195719984	0.0170348243989849	0.764157962581334
1700	PRE4g3-SEC18-TRg-4	0.0595317399104129	0.716965152123441	0.0589713865617206	0.54565611977365
1701	PRE4g3-SEC18-TRg-5	0.0122789836976751	0.11215616531616	0.0118744261504428	0.926460674572155
1702	PRE4g3-PAB1-NRg-3	0.0331460640423785	0.37924318271863	0.0307590160076627	0.799797136750465
1703	PRE4g3-POP8-TRg-2	-0.0019382995055458	-0.0698171488029068	-0.00208291240498119	0.991225422890033
1704	PRE4g3-PAB1-NRg-4	0.0280825957538522	0.314433606076647	0.0264473879247347	0.746137572711153
1705	PRE4g3-BIG1-TRg-4	-0.0249521948915796	-0.364382204188263	-0.0261655062692178	0.24064575771085
1706	PRE4g3-BIG1-TRg-5	-0.0258833103380296	-0.376299963804923	-0.0262294755279323	0.776942822094801
1707	PRE4g3-BIG1-TRg-6	-0.0459836292534505	-0.633572861559443	-0.0455471752531054	0.688047351291061
1708	PRE4g3-RPO41-NRg-1	0.0214508435362749	0.229550867778544	0.0209150493979453	0.776661814430261
1709	PRE4g3-RVB2-NRg-2	-0.104679357650062	-1.38484552514008	-0.10550314477976	0.424151774949872
1710	PRE4g3-PET117-NRg-8	0.0214298882780888	0.229282652133836	0.0192848933577383	0.831134180452666
1711	PRE4g3-VPS45-NRg-9	0.00935124311960911	0.0746827149912171	0.00793549204608061	0.934337616676845
1712	PRE4g3-YCG1-NRg-1	0.028904784026312	0.324957158476267	0.0292189079021533	0.699567416659363
1713	PRE4g3-NOC4-NRg-1	0.0426518279263617	0.500911671168651	0.043664383480671	0.158556256859809
1714	PRE4g3-NMD3-NRg-2	-0.00324606252694226	-0.0865557878019501	-0.00331292736246225	0.976560939781505
1715	PRE4g3-DRS1-TRg-2	-0.0142273296048814	-0.227109896124592	-0.0131675079541145	0.736757937691712
1716	PRE4g3-HTB1-NRg-2	0.0230810934068554	0.25041715900671	0.0225962490440554	0.844504204289823
1717	PRE4g3-IPI1-TRg-2	-0.00626774476969538	-0.125231639163197	-0.00581981744255825	0.937086695920984
1718	PRE4g3-SEC18-NRg-1	0.096097561361173	1.1849873204779	0.0948915025091191	0.376834008972407
1719	PRE4g3-SEC18-NRg-2	0.0575541959676708	0.691653690015452	0.0559007783464806	0.606253915084797
1720	PRE4g3-JIP5-NRg-2	0.000958124676620153	-0.0327445309201922	0.00319303657037406	0.958839228195532
1721	PRE4g3-YPT1-TRg-3	0.0202395486977573	0.214046967842835	0.0166195282453613	0.711264043525389
1722	PRE4g3-YPT1-TRg-2	-0.0497607774873439	-0.681918257245508	-0.0544345690443797	0.552661649001112
1723	PRE4g3-CLF1-NRg-2	0.00217230254517875	-0.017203729804155	0.0029900540811566	0.952571036329692
1724	PRE4g3-SNF2-NRg-7	0.0653536197256929	0.791481974307118	0.0644980007859151	0.343489295649586
1725	PRE4g3-SNF2-NRg-4	-0.0642449761598609	-0.867307940852554	-0.0625671887994981	0.249266964288976
1726	PRE4g3-RPL25-NRg-1	0.0302867905121526	0.342646072509117	0.0283840967701777	0.699375924744825
1727	PRE4g3-NOP56-TRg-1	0.0318283534040327	0.362377219757759	0.0330652754016234	0.582488918375857
1728	PRE4g3-NOP56-TRg-2	-0.0100768163891303	-0.173985636421155	-0.00880352607390496	0.929445065413317
1729	PRE4g3-TRS31-TRg-1	0.0361875050629448	0.418171935441565	0.0330971328825223	0.77115083466739
1730	PRE4g3-DBF4-TRg-2	-0.083836502213026	-1.11806857307635	-0.084333827862456	0.363739420610994
1731	PRE4g3-DBF4-TRg-1	-0.00447236444802335	-0.102251770044123	-0.00415748425693866	0.952364402827009
1732	PRE4g3-RPC19-TRg-4	0.0846514997082324	1.03848410021955	0.0850424364281526	0.373474595451293
1733	PRE4g3-RPC19-TRg-6	0.0112747230501855	0.0993021878261678	0.01180207227737	0.84566763977944
1734	PRE4g3-RPC19-TRg-3	-0.00014697048167589	-0.0468891340414486	0.000173729202211777	0.976487139148224
1735	PRE4g3-ROK1-NRg-1	0.0389079300370037	0.452991861391245	0.0392256774472968	0.267174356625795
1736	PRE4g3-CDC33-TRg-4	0.0265397835081795	0.294686467794634	0.0300253547374465	0.52691087173142
1737	PRE4g3-DHR2-TRg-3	0.0409444033575859	0.479057586745681	0.0394200950307801	0.292650305414361
1738	PRE4g3-RRP42-NRg-5	-0.0213161509685545	-0.317842865167045	-0.0200557999052446	0.770372917537424
1739	PRE4g3-CLF1-TRg-1	0.00564118734855368	0.0271960654974112	0.00576559388977256	0.91295929773175
1740	PRE4g3-ERG11-NA-16	-0.0607538674980553	-0.822623692529034	-0.0609253678678588	0.206373596012507
1741	PRE4g3-VAS1-NRg-4	0.0239013685342874	0.2609162242145	0.0240671825451293	0.796524861186178
1742	PRE4g3-PIK1-NRg-2	0.0264491095843623	0.293525892023205	0.0269293828449657	0.582630059774677
1743	PRE4g3-SAR1-NRg-7	-0.0370304695255993	-0.518977398823964	-0.0386138748442969	0.454954449014671
1744	PRE4g3-SAR1-NRg-4	-0.00506932113622216	-0.109892483490168	-0.0061420637152763	0.94320753749901
1745	PRE4g3-RPS3-TRg-1	-0.0424933183498364	-0.588898824096879	-0.0427390399527877	0.561030174724147
1746	PRE4g3-YTM1-TRg-2	0.0479090428566457	0.568201097019244	0.0484578920288226	0.353837718063973
1747	PRE4g3-SUI3-NRg-5	-0.0888325200147523	-1.18201482101858	-0.0892364548211042	0.498367291384064
1748	PRE4g3-SUI3-NRg-2	-0.0146282372660249	-0.232241291111327	-0.0130468968237556	0.780413765417885
1749	PRE4g3-RRP7-TRg-4	0.00965005036198607	0.0785072814291844	0.0112107873905818	0.601342320349316
1750	PRE4g3-RRP7-TRg-6	-0.040389279308548	-0.561968295112803	-0.0396088975058872	0.528036908352317
1751	PRE4g3-NIP7-TRg-2	0.0320286618165826	0.364941055981362	0.0327714034341573	0.598674527306967
1752	PRE4g3-MDM35-TRg-1	-0.0367897188274674	-0.515895923848097	-0.0379750521586203	0.562420070248114
1753	PRE4g3-ALA1-NRg-1	0.0143523072603843	0.138693553265347	0.0153946824659354	0.812646714502468
1754	PRE4g3-DOA4-NRg-2	-0.00385478451599686	-0.0943470905524166	-0.00530793401191295	0.960677917073265
1755	PRE4g3-RPS13-NRg-1	-0.0304906110764441	-0.435270849629478	-0.0313003135880326	0.796371259755288
1756	PRE4g3-YSF3-TRg-2	0.0499234103091374	0.593983879562427	0.051090220051964	0.367581114392493
1757	PRE4g3-RPS2-NRg-11	-0.112935861806797	-1.49052418420333	-0.113602711523592	0.492154648802056
1758	PRE4g3-SSL1-TRg-10	0.0310897227893722	0.352923158884222	0.0321040334408293	0.641011831397956
1759	PRE4g3-NIP7-TRg-1	0.00746996700576541	0.050603427527096	0.00849977273726758	0.873453590438611
1760	PRE4g3-LST8-NRg-1	-0.0302302176642685	-0.431937958843591	-0.0329685513681034	0.62300219876819
1761	PRE4g3-TAF4-TRg-3	0.0213219152528127	0.227900657489423	0.0182476356240545	0.231326400471237
1762	PRE4g3-HAS1-TRg-2	-0.00639123378065953	-0.126812229790901	-0.00647318005540902	0.942891139423407
1763	PRE4g3-GLC7-TRg-2	-0.213875196754083	-2.78249150614363	-0.219394542481722	0.266200306593731
1764	PRE4g3-CDC45-NRg-1	-0.0133693412626283	-0.216128122751747	-0.0126804299648963	0.894926666083402
1765	PRE4g3-SEC22-NRg-8	0.10168429225781	1.25649436734619	0.099762654419877	0.20205094243473
1766	PRE4g3-YOS1-TRg-2	-0.0302976923238159	-0.432801596941066	-0.0289162592667847	0.392638383006922
1767	PRE4g3-RBA50-TRg-3	-0.094713244749144	-1.25728482542398	-0.0941544077136393	0.181354295305467
1768	PRE4g3-SPP41-NRg-2	0.0669802158163274	0.812301499185037	0.0665979662867872	0.524490865531157
1769	PRE4g3-PRP46-TRg-2	-0.0460303545394779	-0.634170919221376	-0.0447923003512694	0.211242487278204
1770	PRE4g3-PGA2-NRg-1	-0.0128429446955033	-0.209390539593881	-0.0118246990046274	0.707573306967103
1771	PRE4g3-CBF5-TRg-3	-0.0135132714734958	-0.217970349364176	-0.0122951680757282	0.835133944985022
1772	PRE4g3-TCP1-NRg-3	0.0572909933343587	0.688284842762145	0.0571683152051299	0.315232260711433
1773	PRE4g3-TCP1-NRg-2	0.0476594252133735	0.56500613007939	0.047673457593695	0.532530130087013
1774	PRE4g3-ERG26-NRg-2	-0.095349597240094	-1.26542978322434	-0.0956870645393946	0.151498553089975
1775	PRE4g3-ERG26-NRg-4	-0.0269672530402687	-0.390173827258451	-0.0268167290857293	0.624623505812526
1776	PRE4g3-MES1-TRg-5	-0.0398389939209737	-0.554924948345574	-0.0396784065571346	0.544458198084471
1777	PRE4g3-HTS1-TRg-2	0.0292257829141628	0.329065765628266	0.0303592460919756	0.722168683347206
1778	PRE4g3-SSS1-TRg-3	-0.025764067529522	-0.37477372220596	-0.027064849811783	0.767904555161832
1779	PRE4g3-SSS1-TRg-2	0.066853115008066	0.81067467956163	0.0665119410975517	0.220030345263501
1780	PRE4g3-SYS1-TRg-7	-0.159104823591617	-2.08146120538589	-0.16179693756863	0.264019310491004
1781	PRE4g3-SYS1-TRg-2	0.0244603351227784	0.268070685523007	0.0212549424738556	0.500634374121513
1782	PRE4g3-SYS1-TRg-1	-0.0741484580800445	-0.994066998864833	-0.0763462635090311	0.389630854270655
1783	PRE4g3-BFR2-TRg-1	0.002268022741717	-0.0159785645497801	0.00331190941666996	0.793748751600068
1784	PRE4g3-EOS1-TRg-3	-0.0150004499659893	-0.237005406561625	-0.0158888695004463	0.892036583006479
1785	PRE4g3-TAF4-NRg-1	0.0255991131665984	0.282646410836899	0.0237298314221427	0.569243300797341
1786	PRE4g3-ARL3-NRg-8	-0.0398496562481052	-0.555061420200049	-0.0376749308913162	0.567803258882936
1787	PRE4g3-RPN5-NRg-1	0.00392951173957812	0.00528757012527924	0.00515031519990701	0.468196983468275
1788	PRE4g3-TIM9-NRg-2	0.00148007677589457	-0.0260638344777909	0.00228964691296089	0.77589895654499
1789	PRE4g3-NUP57-NRg-3	0.0435776022665901	0.51276106759761	0.0415963319465904	0.425000442182368
1790	PRE4g3-VPS4-TRg-1	-0.0870096894315657	-1.15868360382619	-0.0923471807418943	0.623018006507942
1791	PRE4g3-CDC3-TRg-4	-0.0627805354539874	-0.84856391467192	-0.064153300070504	0.635100457323131
1792	PRE4g3-BBP1-NRg-1	-0.0310176144551622	-0.44201619963809	-0.0309852318628164	0.816826492487082
1793	PRE4g3-BBP1-NRg-2	-0.0684870311887646	-0.921603884827995	-0.068232069436076	0.290550132332065
1794	PRE4g3-USE1-NRg-3	-0.00545487157468383	-0.114827314571752	-0.00386340938567531	0.960871864564562
1795	PRE4g3-CCT7-TRg-1	0.0146596863478065	0.142627834550287	0.0157199702925358	0.773844280925225
1796	PRE4g3-SAH1-TRg-3	-0.0173254398592565	-0.26676398350798	-0.0171962802980692	0.785495866909911
1797	PRE4g3-CHS2-TRg-1	0.0232347589691762	0.252383992700727	0.0232617163006953	0.536052475959323
1798	PRE4g3-DPM1-TRg-2	-0.0525207500278999	-0.717244370041011	-0.0512811620109636	0.539247670463949
1799	PRE4g3-BBP1-TRg-1	-0.0116820680680849	-0.194531964706181	-0.0116061381434145	0.909186338662638
1800	PRE4g3-NRD1-TRg-4	0.0146266501727317	0.142204989891553	0.0148881505007248	0.611261309031692
1801	PRE4g3-RPB3-NRg-1	0.0285316849511006	0.320181697916011	0.0263957610142225	0.560863210083692
1802	PRE4g3-PHO85-NRg-6	-0.0820915763349948	-1.09573449276166	-0.0833670895011224	0.459904839596609
1803	PRE4g3-SNF6-TRg-6	-0.0750210855319968	-1.00523614469623	-0.0757960186276389	0.269823086136941
1804	PRE4g3-PRP38-NRg-2	-0.0147313745923312	-0.233561391499641	-0.0160303841311522	0.888529663125692
1805	PRE4g3-OAR1-NRg-3	0.0009745556093681	-0.0325342241236353	5.49394365536582e-05	0.992547128983007
1806	PRE4g3-ROX3-NRg-1	-0.00602276377590649	-0.122096018756771	-0.00423621734018753	0.956015753621897
1807	PRE4g3-YPP1-TRg-6	0.0118845172118343	0.107107213789254	0.0115731794430969	0.715325083789399
1808	PRE4g3-CBF2-NRg-8	0.0299191176412221	0.337940064344369	0.0309530086518322	0.664659986312172
1809	PRE4g3-SPT6-TRg-5	-0.0966152928234162	-1.2816299824235	-0.0984169995246449	0.174917159690118
1810	PRE4g3-SEC10-NRg-1	0.0558926639084498	0.670387004178947	0.0561096976356622	0.450163667172264
1811	PRE4g3-NSL1-NRg-3	0.0340449305927017	0.390748174409028	0.0326099216394505	0.571848772805461
1812	PRE4g3-NRD1-NRg-8	-0.0266225374027326	-0.385761658907124	-0.0260562099824652	0.480470918222978
1813	PRE4g3-RPB3-TRg-1	0.0505424559427596	0.601907319219003	0.049892133407925	0.615998157746587
1814	PRE4g3-NRD1-NRg-4	0.0678749021769501	0.823752986773239	0.0687667999872718	0.507853509032662
1815	PRE4g3-RVB1-TRg-2	-0.022855926356782	-0.337551133363549	-0.0239309583230345	0.576037156285901
1816	PRE4g3-TIF5-NRg-8	0.0181765685947978	0.187641970423062	0.0182860540123388	0.581266268060592
1817	PRE4g3-EOS1-NRg-1	-0.0544763676981924	-0.742275188062017	-0.0556840561383689	0.392022926439355
1818	PRE4g3-ERG25-NA-26	0.0122181479653783	0.111377501793413	0.0127162251315823	0.620160868071382
1819	PRE4g3-MSL5-NRg-4	-0.000435677793299338	-0.0505844269856465	0.000981649645144171	0.982778791858884
1820	PRE4g3-SEC24-TRg-2	0.0662107905560613	0.802453283982725	0.0640271492732091	0.399146485918436
1821	PRE4g3-RPL30-NRg-5	-0.0237886368788437	-0.349489309060495	-0.0255840834717672	0.67244492914743
1822	PRE4g3-SNU71-NRg-3	0.00717267830131385	0.0467982975296181	0.00838187069206945	0.917460467639758
1823	PRE4g3-CDC33-NRg-1	-0.0102703040054176	-0.176462170247873	-0.00994647556691601	0.856299459699211
1824	PRE4g3-RPN6-TRg-4	0.0359096822620179	0.414615958177846	0.0366753484519314	0.630756413631759
1825	PRE4g3-NAB2-TRg-4	0.0213067451946052	0.227706489185399	0.0215251868942568	0.83007938635627
1826	PRE4g3-NAB2-TRg-6	0.0344198755512217	0.395547261248535	0.0348698184262099	0.468227989407145
1827	PRE4g3-YTM1-NRg-1	0.0497607235474228	0.591901579535809	0.0506389553340002	0.247766462242412
1828	PRE4g3-OLE1-TRg-8	-0.097249603463804	-1.28974880567281	-0.097462544183291	0.354601078509697
1829	PRE4g3-OLE1-TRg-1	-0.0182342857570236	-0.27839670529288	-0.017994581460449	0.214809362576811
1830	PRE4g3-UTP7-TRg-4	-0.0273518205016198	-0.395096076779974	-0.0271694294967565	0.609285164506972
1831	PRE4g3-ACT1-NRg-6	-0.0413472264309661	-0.574229485251982	-0.0416898257302126	0.724614118931702
1832	PRE4g3-RPL18A-NRg-3	0.0306300093630684	0.347039082824558	0.0296995947524385	0.495495970417175
1833	PRE4g3-BRX1-NRg-1	0.00163985877010964	-0.0240187138588752	0.0022477956923382	0.893956040926254
1834	PRE4g3-NAF1-TRg-8	-0.0120845751292337	-0.199683831123035	-0.0109903260251083	0.822247168311671
1835	PRE4g3-NAF1-TRg-6	-0.0454095767781761	-0.626225309294305	-0.0441224486319207	0.269466050904429
1836	PRE4g3-NAF1-TRg-4	0.0674159790697721	0.817879026358631	0.0683189438689574	0.483451552071209
1837	PRE4g3-CDC8-TRg-2	0.035618460958364	0.410888487534512	0.0366938820190156	0.679834672408041
1838	PRE4g3-NSE4-TRg-1	0.00275576724122895	-0.00973570635030164	0.00232882700100664	0.925367242659204
1839	PRE4g3-PAB1-NRg-2	0.0291250635120224	0.327776613323877	0.0260662486797575	0.613823486540586
1840	PRE4g3-PRP43-TRg-4	0.00449600436148534	0.012538360473825	0.00387842878393304	0.954233098745435
1841	PRE4g3-SEC2-NRg-3	-0.0647304882616352	-0.873522225603158	-0.0650255928685425	0.58784414156532
1842	PRE4g3-SEC2-NRg-6	-0.0236195689211187	-0.347325333275615	-0.0231143177678488	0.371109573694644
1843	PRE4g3-MPP10-NRg-5	0.00237345966134739	-0.0146290306464742	0.0030329685360447	0.963841732700605
1844	PRE4g3-YDR355C-TRg-2	0.0297173370739096	0.335357385358952	0.0303975154282602	0.556342514423075
1845	PRE4g3-YLR339C-TRg-9	0.0361571879708471	0.417783893531967	0.0354660361238865	0.514510731774916
1846	PRE4g3-SNM1-TRg-2	0.0238837131930751	0.260690245670893	0.0246702421365227	0.212317460864561
1847	PRE4g3-ALR1-NRg-4	-0.0466605387983449	-0.642236927083252	-0.046497387072937	0.332032121383126
1848	PRE4g3-ALR1-NRg-1	-0.0327112993287997	-0.463694423608428	-0.0342425896119121	0.583216101091635
1849	PRE4g3-ALR1-NRg-3	-0.00631051700911767	-0.125779100028167	-0.00609362208220321	0.935758472915457
1850	PRE4g3-RPL10-TRg-1	-0.0031003646073291	-0.0846909355011777	-0.00229236459799442	0.981979616993191
1851	PRE4g3-RPL28-TRg-2	0.0280637613235384	0.314192535848618	0.0271999398261738	0.536807127786158
1852	PRE4g3-UTP25-TRg-1	0.00256488306139124	-0.012178917639087	0.003297031160852	0.954867234314418
1853	PRE4g3-POB3-TRg-1	0.0547062962461312	0.655202158228428	0.0549158108978448	0.246824299194174
1854	PRE4g3-POB3-TRg-3	0.00824856721529388	0.0605690769747765	0.00642865506524567	0.858582350074567
1855	PRE4g3-POB3-TRg-2	0.0575780824936305	0.691959424256625	0.0580131242716778	0.292591702489259
1856	PRE4g3-MED11-TRg-1	-0.00514820118763382	-0.110902104257237	-0.00523522199226252	0.907044364350994
1857	PRE4g3-ISA1-TRg-15	-0.00773307613644431	-0.143987065307449	-0.0118720982506532	0.72180184247934
1858	PRE4g3-RRP1-NRg-1	-0.0779084212550102	-1.04219243535886	-0.0782252578349225	0.525757119678443
1859	PRE4g3-MES1-NRg-1	-0.00712120759969748	-0.136155488497346	-0.00679511696666664	0.610617794682469
1860	PRE4g3-SEC13-NRg-5	0.0312445768907602	0.354905205216964	0.0282503233692531	0.606137656362289
1861	PRE4g3-MCM2-NRg-2	0.0145045276169772	0.1406418891302	0.0154444295477382	0.810387570701692
1862	PRE4g3-ALA1-TRg-4	-0.0680647131816163	-0.916198449325696	-0.0695758986363896	0.372162313032475
1863	PRE4g3-MTG2-TRg-5	0.0415920935791657	0.487347661189488	0.0411003210740924	0.543239793778519
1864	PRE4g3-TIF35-NRg-3	0.00954855859650094	0.077208243303747	0.0107632421548546	0.756078672903042
1865	PRE4g3-NSE1-TRg-3	0.0300008225348559	0.338985841520062	0.0311438578201046	0.839178418229102
1866	PRE4g3-NSE1-TRg-4	0.0799013573340407	0.977684920938011	0.0803438502040658	0.445987638342992
1867	PRE4g3-MOB2-NRg-6	-0.00478423060372346	-0.106243483306293	-0.00609584485620289	0.932004535301866
1868	PRE4g3-VRG4-NRg-3	0.00893257175616191	0.0693239544992002	0.00653279992652382	0.79721269619537
1869	PRE4g3-PRP9-TRg-3	0.0180694778727889	0.186271268769532	0.0185287249015333	0.737679413823718
1870	PRE4g3-HYM1-TRg-5	0.0234731596040308	0.255435388174284	0.0223883639693378	0.873446094955882
1871	PRE4g3-POP1-TRg-5	0.0035647090163542	0.0006182982541472	0.00415559778410057	0.926188545717897
1872	PRE4g3-POP1-TRg-9	-0.0591026890322011	-0.801489526926603	-0.0586375397216244	0.351228583817249
1873	PRE4g3-RPL17A-TRg-1	0.0411356941680472	0.481506002680188	0.0417129272546815	0.471195582044843
1874	PRE4g3-SLD2-TRg-1	0.0391834638385732	0.45651854073685	0.0400046569928465	0.416590903571434
1875	PRE4g3-CDC48-NRg-7	0.0794028785603809	0.971304670002282	0.077447186436128	0.445166985263794
1876	PRE4g3-FHL1-NRg-2	-0.0557773995432052	-0.758927671748759	-0.0557479336852906	0.211242487278204
1877	PRE4g3-BET3-NRg-7	0.104723427548716	1.29539360801244	0.104869103634781	0.39498737860566
1878	PRE4g3-MAK21-TRg-1	-0.00344023422756301	-0.0890410775274927	-0.00348866366850779	0.967335883499877
1879	PRE4g3-BRN1-TRg-4	0.01649728412118	0.166148063560203	0.015419525775499	0.892944655965078
1880	PRE4g3-FBA1-NRg-3	0.0262811997266765	0.291376739274428	0.026404948220209	0.643706203624786
1881	PRE4g3-CDC42-TRg-6	-0.0186912147147736	-0.284245141704409	-0.0199310643138608	0.803645490543272
1882	PRE4g3-CDC42-TRg-7	-0.0217577598599218	-0.323495213253376	-0.0231873426462411	0.655343838731336
1883	PRE4g3-COG4-NRg-1	-0.0902261523600879	-1.19985253958402	-0.0922634213907239	0.367465893228296
1884	PRE4g3-ATP3-NRg-3	-0.0247421910881198	-0.361694272355793	-0.0239401221640581	0.804263762444666
1885	PRE4g3-ATP3-NRg-2	0.0504485719263842	0.600705656049012	0.0513310313403262	0.538429986242132
1886	PRE4g3-SMP3-TRg-5	-0.0428528781188756	-0.593500989071768	-0.0416919572880464	0.299650725270799
1887	PRE4g3-CFT2-NRg-2	-0.0154507375456457	-0.242768837028999	-0.0158141562780593	0.703809340998968
1888	PRE4g3-FAS2-TRg-5	-0.0230301726929939	-0.339781389511672	-0.0216774315804273	0.758234551067679
1889	PRE4g3-DBP2-NRg-3	0.0112037012092313	0.0983931477804335	0.0125822755511484	0.627926021553068
1890	PRE4g3-DBP2-NRg-2	-0.0270818298767249	-0.39164034701143	-0.0259217272247621	0.65213786758041
1891	PRE4g3-MPS2-NRg-4	-0.022708688232185	-0.335666567295995	-0.0222688114207412	0.630243005532374
1892	PRE4g3-ARC35-TRg-2	0.0664727069921306	0.805805668627	0.0661659624666071	0.492844088151334
1893	PRE4g3-ARC35-TRg-5	-0.084144243723429	-1.12200749317379	-0.0887888428101895	0.279746860393893
1894	PRE4g3-MRD1-TRg-1	-0.00357228008277144	-0.0907311910002636	-0.00314370559693037	0.937271009710836
1895	PRE4g3-RLP7-TRg-1	0.0717621537954314	0.873507644517519	0.0720880529486421	0.269327892519334
1896	PRE4g3-SPC34-TRg-1	0.0316080553787829	0.359557527614361	0.0323754500274291	0.633936077777757
1897	PRE4g3-CDC45-TRg-2	0.00107044042288984	-0.0313069518634691	0.00201379781904546	0.972218492549618
1898	PRE4g3-GCD6-TRg-3	0.0168485307464941	0.17064382492107	0.0174654361320011	0.379217690455345
1899	PRE4g3-GCD6-TRg-4	0.0278271424631912	0.311163946097329	0.0286946990471807	0.611261309031692
1900	PRE4g3-YPT6-NRg-2	-0.0515502411394772	-0.704822396286681	-0.0558689865293134	0.780551335349515
1901	PRE4g3-RPS13-TRg-2	-0.0367063620622597	-0.514829003635405	-0.0366716980228776	0.649001367915307
1902	PRE4g3-IPI3-TRg-3	-0.0367736195422391	-0.515689861955254	-0.035645485731837	0.403985003261616
1903	PRE4g3-TIF5-NRg-9	-0.0012018466332685	-0.0603909618201192	-0.00152256412456941	0.939407099401351
1904	PRE4g3-TIF5-NRg-7	0.0205790143057267	0.218391938736968	0.0211158256299163	0.729859346476435
1905	PRE4g3-TIF5-NRg-6	-0.00218809510768525	-0.0730143935172405	-0.00188177209519384	0.990952133860138
1906	PRE4g3-NAB3-TRg-3	-0.00669074401056835	-0.130645794078115	-0.0077978408903423	0.949753931213661
1907	PRE4g3-GCD2-TRg-1	0.00170599369560298	-0.0231722236118276	0.00240207512613784	0.91295929773175
1908	PRE4g3-UBA1-TRg-2	0.0657609389271436	0.796695433442231	0.0657368829417896	0.34375305147542
1909	PRE4g3-SLD3-TRg-6	-0.00267369575799381	-0.0792298116398114	-0.00298075467417717	0.961492588023618
1910	PRE4g3-LCB1-TRg-5	0.0204482728698154	0.216718521105386	0.02209223494515	0.741477593785707
1911	PRE4g3-TOA2-TRg-6	0.0341493921245248	0.392085223891132	0.0325900609390445	0.467344981496463
1912	PRE4g3-TOA2-TRg-1	0.06303802505918	0.76184365103546	0.0625655902013309	0.44989440093335
1913	PRE4g3-TOA2-TRg-3	0.0107855865119449	0.0930415123055307	0.00981505859436257	0.836923453890045
1914	PRE4g3-LSM2-TRg-1	-0.157806226507655	-2.06483988528584	-0.15485773028029	0.259206466405039
1915	PRE4g3-YML6-TRg-13	0.0126950795227605	0.117481960350245	0.0128647619247671	0.817373237045738
1916	PRE4g3-YML6-TRg-12	-0.0447016289574629	-0.617163971110553	-0.0430794245234845	0.464146726845976
1917	PRE4g3-UTP15-NRg-1	0.0462078174503582	0.546426358426743	0.0462348512453888	0.557769573452677
1918	PRE4g3-TIF6-NRg-8	0.101037126848134	1.24821101020273	0.0999138389775588	0.425151612439313
1919	PRE4g3-SUP35-NRg-1	0.0686308526867406	0.833428732667182	0.0669551653362166	0.161030999516262
1920	PRE4g3-MPP10-NRg-1	0.00959650803461243	0.0778219694312056	0.0103890625384703	0.910181491907787
1921	PRE4g3-SWI3-TRg-7	-0.125223768333936	-1.64780255042609	-0.12561165290493	0.287752173661809
1922	PRE4g3-SSN3-NRg-2	-0.048233054930124	-0.662364258579379	-0.0449636605349253	0.445509147173578
1923	PRE4g3-SEC13-NRg-7	0.0305472153006673	0.345979364894687	0.0296038901714426	0.755353623196741
1924	PRE4g3-RPS15-NRg-3	-0.0928732420172663	-1.23373381428339	-0.0933695604914064	0.336889253392016
1925	PRE4g3-RPL3-TRg-2	0.0213114114756956	0.227766214986911	0.0202859283374251	0.718017452427461
1926	PRE4g3-FBA1-NRg-2	0.0440879989819568	0.519293861555722	0.0439035735562898	0.620325692448128
1927	PRE4g3-FBA1-NRg-1	0.0398300021633333	0.464793871542312	0.039950967272752	0.607491926353576
1928	PRE4g3-FBA1-NRg-5	0.00277758991153221	-0.00945638831314583	0.00317378866777251	0.972117333540572
1929	PRE4g3-DAM1-TRg-2	0.0249611382972567	0.274480687495854	0.0230458164122186	0.80515368507659
1930	PRE4g3-NHP2-TRg-2	0.0378742770960242	0.439761678899252	0.0389367317097013	0.613080122225135
1931	PRE4g3-HCA4-NRg-6	0.00627520790026681	0.0353111757731001	0.00710567348122726	0.878752271325906
1932	PRE4g3-PRE3-TRg-4	-0.046451260203458	-0.639558277516989	-0.0490599779896321	0.705847230117597
1933	PRE4g3-DBP5-NRg-4	0.0427844689029999	0.502609401864581	0.0436728700199269	0.705792080042422
1934	PRE4g3-SPT6-NRg-4	-0.0541014341360749	-0.737476247090121	-0.0531337478081408	0.297890781756117
1935	PRE4g3-SPT6-NRg-2	-0.0556774974727531	-0.757648980835195	-0.0545476483416781	0.601710974138675
1936	PRE4g3-RPL18A-TRg-4	0.0285978074471497	0.321028029073088	0.0287116317706102	0.77084378312482
1937	PRE4g3-KSH1-TRg-1	0.0152804169477965	0.150572840838809	0.0163278010474465	0.511621214255032
1938	PRE4g3-KSH1-TRg-3	-0.00381335689615747	-0.0938168400699242	-0.00360911670246152	0.978303203679223
1939	PRE4g3-IPI3-NRg-1	0.0191027252097729	0.199496259756072	0.0195504665156987	0.390237550912963
1940	PRE4g3-PGA2-TRg-8	0.00322963051054348	-0.003670520173457	0.00513874164101269	0.917870981895695
1941	PRE4g3-RPL18A-TRg-2	0.00324541555654645	-0.00346848036784691	0.00306835783078004	0.953865614311231
1942	PRE4g3-RPL33A-NRg-6	0.0402708055007931	0.470435908986859	0.0399015530509459	0.466576864648117
1943	PRE4g3-TAF12-NRg-2	-0.0678465349146122	-0.913405888908352	-0.068511971407684	0.547294522544016
1944	PRE4g3-USE1-TRg-5	0.0306643814761065	0.347479026745869	0.0324237295864244	0.578186988146529
1945	PRE4g3-YNL114C-TRg-1	0.00400295967726783	0.00622766285928198	0.00509971819611532	0.938314427445482
1946	PRE4g3-SMC5-TRg-7	-0.0140487297886189	-0.224823917854216	-0.0136926787082596	0.890663487823315
1947	PRE4g3-SMC5-TRg-6	0.0115176400434348	0.102411390174152	0.0124602861570106	0.881915182804387
1948	PRE4g3-RSC58-TRg-1	0.0440751186673402	0.519129000695586	0.0450261045090686	0.31541252411142
1949	PRE4g3-CTF13-TRg-2	-0.0227192659657209	-0.335801956399517	-0.0227051650255929	0.406033492872194
1950	PRE4g3-NAB2-NRg-2	0.0138447064995085	0.132196545968974	0.0145859369861547	0.609951434732636
1951	PRE4g3-MCM7-TRg-4	-0.0279199299399736	-0.402367561479396	-0.0277715926165233	0.7500163863195
1952	PRE4g3-BCP1-NRg-5	-0.0489303018832233	-0.671288631611925	-0.0534406684853387	0.762193678730706
1953	PRE4g3-STU2-TRg-3	0.0365432098799399	0.42272475917529	0.0354540650992613	0.545867847540631
1954	PRE4g3-SEC21-NRg-6	-0.0502796993054597	-0.68856016777521	-0.0506794882502982	0.193675357065904
1955	PRE4g3-SEC21-NRg-3	-0.0312015477056464	-0.444370442898836	-0.0332467020255371	0.538560744545571
1956	PRE4g3-RPL1B-TRg-3	0.000571866804008558	-0.0376884167652591	-3.94961455874032e-06	0.990952133860138
1957	PRE4g3-SEC20-NRg-2	-0.00233736054300548	-0.0749249080340009	-0.000662405795794685	0.992935331463986
1958	PRE4g3-VMA3-NRg-2	-0.0232466584375788	-0.342552286583816	-0.024929753171422	0.785143027751419
1959	PRE4g3-SEC23-NRg-5	0.0523011121452106	0.624417140046343	0.0518743246311969	0.301267420942206
1960	PRE4g3-CDC28-TRg-4	-0.0578583746909324	-0.785562995728628	-0.0580132737281171	0.525020905432569
1961	PRE4g3-RPN12-NRg-11	-0.0357370375829459	-0.502422189658631	-0.0346760101976127	0.641772457441772
1962	PRE4g3-PUP3-TRg-3	-0.0439672773511203	-0.607764679162528	-0.0425158542108361	0.706192747008535
1963	PRE4g3-SEC31-TRg-2	-0.0137690161168995	-0.221243738496484	-0.0131753722313404	0.712806563273891
1964	PRE4g3-SED5-TRg-6	0.0450786630100588	0.531973809883081	0.0451639048156529	0.638500111349991
1965	PRE4g3-SED5-TRg-5	0.0297291881026525	0.335509071932627	0.0303632762836594	0.447889094714549
1966	PRE4g3-RPL33A-TRg-1	0.00547613592513541	0.025083499116748	0.0059353671608073	0.906911169892647
1967	PRE4g3-RPL33A-TRg-2	0.0303922369859456	0.343995728700388	0.0309923310455185	0.607491926353576
1968	PRE4g3-MRPL11-TRg-2	0.0358479128764972	0.413825344413343	0.0368134824687188	0.364998475513984
1969	PRE4g3-RTP1-NRg-2	-0.0057869977858892	-0.119078345271144	-0.0049092581300028	0.740065013263567
1970	PRE4g3-NUG1-TRg-2	0.0252008409558231	0.27754874814844	0.0258967905462822	0.68807551490666
1971	PRE4g3-VPH2-TRg-4	0.0492005747793933	0.584731986987005	0.0493916706389875	0.587515766062827
1972	PRE4g3-COP1-NRg-3	0.0511997012910899	0.610319693968484	0.049876943263116	0.468101547736084
1973	PRE4g3-CRM1-NRg-1	-0.0123626715641649	-0.203243310749752	-0.0111477506264434	0.931267998435726
1974	PRE4g3-RPL5-NRg-4	0.0102572199236911	0.086278713973389	0.00658342424817504	0.914677101418992
1975	PRE4g3-SNU13-NRg-4	0.0272490750669974	0.303765005078433	0.0280181001987405	0.686082031731203
1976	PRE4g3-PFS2-TRg-3	-0.0309301754222282	-0.440897028669985	-0.0297096347469878	0.620868905982266
1977	PRE4g3-MPP10-TRg-2	0.0274799244990125	0.306719749357338	0.0281146010929932	0.641882181100013
1978	PRE4g3-TSR4-NRg-2	0.00575084097172218	0.0285995708597166	0.00648930241350783	0.89352931672298
1979	PRE4g3-RSC2-TRg-1	0.091699831256682	1.12869882215678	0.0916253510975578	0.354050578741072
1980	PRE4g3-SEC65-TRg-2	0.0169404381454393	0.171820188487798	0.0175856028674337	0.79634568200944
1981	PRE4g3-SMI1-NRg-1	0.0365062174721252	0.422251276938842	0.0358598675836055	0.310234070414121
1982	PRE4g3-RTT105-NRg-4	0.00422120478000465	0.00902107873681602	0.00451991952655062	0.625599566299979
1983	PRE4g3-VMA5-TRg-3	0.00951242591853774	0.0767457651310205	0.00953313398917233	0.93399394113914
1984	PRE4g3-VMA5-TRg-5	-0.0230616542422474	-0.340184335824928	-0.0225818136441922	0.482122039046748
1985	PRE4g3-RRP1-TRg-3	0.0365095802220861	0.422294318267216	0.0372750126968486	0.511375383437516
1986	PRE4g3-CLC1-TRg-2	0.00935608549646549	0.0747446947205489	0.00847290763031886	0.894484029762367
1987	PRE4g3-GCD6-NRg-1	-0.0142481833965435	-0.227376813054251	-0.0131912966490744	0.292650305414361
1988	PRE4g3-GCD6-NRg-2	-0.0347710313480855	-0.4900578473645	-0.0337482294918415	0.656233542156598
1989	PRE4g3-PXR1-TRg-1	0.0306206968801894	0.346919888225425	0.0315174234464069	0.400861585471372
1990	PRE4g3-CDC14-NRg-1	0.0710730687954478	0.864687739943321	0.0693847763745498	0.415556837246877
1991	PRE4g3-PCF11-TRg-6	0.00599273241998577	0.031695646802525	0.00536650392725987	0.924749542920099
1992	PRE4g3-PCF11-TRg-5	-0.036931630674844	-0.517712316530915	-0.0378147118009195	0.359746938527602
1993	PRE4g3-PCF11-TRg-4	-0.0158777564403491	-0.248234441276303	-0.0170155496673727	0.81183871331303
1994	PRE4g3-SEC31-NRg-1	0.040022275618554	0.467254864782969	0.0376424472206703	0.577259130925781
1995	PRE4g3-RRP5-NRg-1	0.0276733175958523	0.309195073387721	0.02821907912166	0.566267647510929
1996	PRE4g3-PRE10-TRg-5	-0.0747204714077319	-1.00138845117549	-0.0737881600901845	0.322986178330206
1997	PRE4g3-PRE10-TRg-1	-0.0544530396572444	-0.741976602118238	-0.0544160946550083	0.421562758697043
1998	PRE4g3-RPS5-TRg-2	-0.0493490941805403	-0.676648939990185	-0.049808919671255	0.672424326950389
1999	PRE4g3-NSP1-TRg-4	0.00300614452895687	-0.00653101638410115	0.00381005565540797	0.946483966011197
[truncated: 13,201 more rows]
