# Supplementary material for: Improved discovery of genetic interactions using CRISPRiSeq across multiple environments
Source: Genome Res. 2019 Apr;29(4):668–81. doi: 10.1101/gr.246603.118 (PMC6442382; doi:10.1101/gr.246603.118)
Supplement: Supplemental Material [file supp_gr.246603.118_Supplemental_CRISPRiSeq-master.zip › CRISPRiSeq-master/final_fitness_GI_estimates/ypd48_data.txt]

X48hrR1T1	X48hrR1T2	X48hrR1T3	X48hrR2T1	X48hrR2T2	X48hrR2T3	X48hrR3T1	X48hrR3T2	X48hrR3T3	r1t1_f	r1t2_f	r1t3_f	r2t1_f	r2t2_f	r2t3_f	r3t1_f	r3t2_f	r3t3_f	r1t1_nf	r1t2_nf	r1t3_nf	r2t1_nf	r2t2_nf	r2t3_nf	r3t1_nf	r3t2_nf	r3t3_nf	r1	r2	r3	strain	query	array	category	mean	sd	avg_start_freq	reason_iscore_skipped	num_expected	min_expected	max_expected	mean_expected	sd_expected	range_sig	t_pval	array_mean	query_mean	i_score	corrected_i_score	corrected_expected
PRE7g7-CC5	162.049676839329	268.498949146528	123.106083004294	159.218164723971	262.35004660707	177.840152586196	167.917450537705	191.250963847971	141.535699380008	3.35625010652904e-05	5.27519387194356e-05	2.55952475853635e-05	3.09006358203024e-05	5.12853313117301e-05	2.93288794513921e-05	3.1340142423835e-05	4.33843270142907e-05	3.18909151479291e-05	1	0.536993500818112	0.066602576524861	1	0.662525301716981	0.082352424052401	1	0.478641364569623	0.0876649756381793	0.558270846731959	0.603879550116296	0.59093767697879	PRE7g7-CC5	PRE7g7	CC5	single	0.584362691275682	0.0235044949711152	NA	NA	NA	NA	NA	NA	NA	NA	NA	NA	NA	NA	NA
PRE7g7-CC16	182.407077676282	192.360357811855	123.605177316367	129.337475318744	202.537193842648	162.719116498995	168.063187116868	172.260267854687	154.771962583522	3.77787716596107e-05	3.77930038072587e-05	2.56990153454464e-05	2.51014714914632e-05	3.95928539884177e-05	2.68351622669855e-05	3.13673427245345e-05	3.90763823711643e-05	3.48733185171708e-05	1	0.341781458815017	0.0594093311148864	1	0.629642951086628	0.0927584273282331	1	0.430739748615828	0.0957801797040418	0.510629112577799	0.617951256427268	0.596802205124989	PRE7g7-CC16	PRE7g7	CC16	single	0.575127524710019	0.0568494016541061	NA	NA	NA	NA	NA	NA	NA	NA	NA	NA	NA	NA	NA
PRE7g7-CC14	154.909105301916	218.636926994691	118.958878611082	154.208385167022	237.32986025618	188.728826160137	166.765089568581	195.277983698681	143.473295503526	3.20835999992375e-05	4.29555564790515e-05	2.47329934981494e-05	2.99283511950045e-05	4.63942761620107e-05	3.11246077500443e-05	3.11250655704145e-05	4.42978363769683e-05	3.23274955572303e-05	1	0.457426348942009	0.0673255023088613	1	0.618811435259472	0.0902338375470542	1	0.492096831129783	0.0894791574121213	0.548932371592757	0.612700799944294	0.595846757257146	PRE7g7-CC14	PRE7g7	CC14	single	0.585826642931399	0.0330439878333719	NA	NA	NA	NA	NA	NA	NA	NA	NA	NA	NA	NA	NA
PRE7g7-CC15	194.845330116453	279.344349332234	150.008810800276	166.622060425947	277.164185184895	175.450802087742	183.382813932532	218.352585677945	148.422531168366	4.03548882487692e-05	5.48827324815814e-05	3.11886509481832e-05	3.23375641075672e-05	5.41812637306007e-05	2.89348347336092e-05	3.42266005607241e-05	4.95321947187582e-05	3.34426605320452e-05	1	0.464648455390923	0.0674973081432697	1	0.668834314452217	0.0776358005869264	1	0.500382524449075	0.0841777191692574	0.550375736478224	0.595830990145715	0.587981236426609	PRE7g7-CC15	PRE7g7	CC15	single	0.578062654350183	0.0242966813433253	NA	NA	NA	NA	NA	NA	NA	NA	NA	NA	NA	NA	NA
PRE7g7-CC2	158.554080591224	232.400379010908	128.895576651651	169.424513375586	252.865778258693	165.466754092689	182.133847276462	237.1915924008	92.3820898212279	3.28385196597787e-05	4.56596593428997e-05	2.67989535248402e-05	3.2881456685091e-05	4.94313051707536e-05	2.72882946478887e-05	3.3993493204946e-05	5.38057294076524e-05	2.081559211268e-05	1	0.47504419658729	0.0712722183670876	1	0.600105693761543	0.0720068278416049	1	0.547281863959406	0.0527537180639057	0.559906010270488	0.577345254714747	0.525200197796867	PRE7g7-CC2	PRE7g7	CC2	single	0.554150487594034	0.0265447032607565	NA	NA	NA	NA	NA	NA	NA	NA	NA	NA	NA	NA	NA
PRE4g9-CC5	422.408240262135	675.92239571711	1422.4795806546	367.437219489445	607.063046077642	1727.94141623423	361.518178927723	662.790466692273	1277.49650194807	8.74859937415475e-05	0.000132798347670644	0.000295750755474109	7.13112334007357e-05	0.000118671331863072	0.000284967060356284	6.7473816331294e-05	0.000150350710764467	0.000287846336463976	1	0.51860782242713	0.295238741593681	1	0.664300512067253	0.346724912037177	1	0.770457238330493	0.367523853918785	0.775405506631736	0.815976469543613	0.834668319729489	PRE4g9-CC5	PRE4g9	CC5	single	0.808683431968279	0.0302970551683035	NA	NA	NA	NA	NA	NA	NA	NA	NA	NA	NA	NA	NA
PRE4g9-CC16	345.100741104383	499.042421602395	959.13484889807	330.675781082359	411.261671741536	1227.24287708515	343.824626055782	482.285100318118	1024.3897485756	7.14746503470798e-05	9.80467719760115e-05	0.000199415766680189	6.41766716978218e-05	8.03952252490747e-05	0.000202393317123164	6.41714885195353e-05	0.00010940396892825	0.000230816159409513	1	0.468668949533086	0.243665175920852	1	0.500068829706313	0.273632268276367	1	0.589480296072993	0.30987332866063	0.740202404358889	0.761721002185265	0.791267552149746	PRE4g9-CC16	PRE4g9	CC16	single	0.7643969862313	0.0256375310372608	NA	NA	NA	NA	NA	NA	NA	NA	NA	NA	NA	NA	NA
PRE4g9-CC14	454.13586846557	811.261975084576	1664.53147626141	471.417665260518	777.01506518267	1968.26995216064	573.197802384752	730.857249968369	1582.09806803352	9.40571796651869e-05	0.000159388489717012	0.000346076279975988	9.14914803767949e-05	0.000151894293778353	0.000324601341796179	0.000106981738385395	0.000165791320971318	0.000356479357959679	1	0.578961819396136	0.321340817223251	1	0.662731362159779	0.307834994298402	1	0.535834250216491	0.287068035003932	0.795397364283129	0.798277489296277	0.773495336543008	PRE4g9-CC14	PRE4g9	CC14	single	0.789056730040805	0.0135532839458854	NA	NA	NA	NA	NA	NA	NA	NA	NA	NA	NA	NA	NA
PRE4g9-CC15	343.949900234851	583.003022891252	1114.2938105872	331.244809144143	492.375068247493	1392.62454176298	321.496720325275	492.513276511447	1062.15871206865	7.12362969071779e-05	0.000114542495732531	0.000231675196454935	6.42871071430439e-05	9.62516257621579e-05	0.000229667579072842	6.00042042773122e-05	0.000111724179670214	0.000239326286644255	1	0.54935138944392	0.284030001940803	1	0.597669246104015	0.309973196271881	1	0.643789401008909	0.343612395105203	0.773624882445725	0.792255329340865	0.812509620845934	PRE4g9-CC15	PRE4g9	CC15	single	0.792796610877508	0.0194480194207429	NA	NA	NA	NA	NA	NA	NA	NA	NA	NA	NA	NA	NA
PRE4g9-CC2	403.385574355693	573.140918380251	1124.56449951551	338.849813719811	534.665785452259	1226.72075609953	394.973206481507	528.115359491373	1069.90050368228	8.35461633315019e-05	0.000112604889889146	0.000233810597237554	6.5763066102952e-05	0.000104518799606062	0.000202307210452518	7.37178685424934e-05	0.000119800334578478	0.000241070672128092	1	0.460485183106484	0.244412657253022	1	0.634437841174853	0.266917864043021	1	0.561905897218891	0.281729100901701	0.739453325606695	0.774278923419503	0.773965840577522	PRE4g9-CC2	PRE4g9	CC2	single	0.762566029867907	0.0200168011659245	NA	NA	NA	NA	NA	NA	NA	NA	NA	NA	NA	NA	NA
PRE4g3-CC8	314.674261158269	609.297054954279	340.869662832959	276.347791786679	585.501195457857	546.835490992824	463.584685328506	422.677843473535	374.547319880835	6.51729483904819e-05	0.000119708479333154	7.0870936688357e-05	5.36328407537491e-05	0.000114456327265089	9.01825148136774e-05	8.65235269900771e-05	9.58823600885373e-05	8.43932438920151e-05	1	0.627541521438174	0.0949700827127457	1	0.851894322697798	0.145894820315355	1	0.383162351350101	0.0840298457456879	0.621197036286817	0.705318057069007	0.569530627767327	PRE4g3-CC8	PRE4g3	CC8	single	0.632015240374384	0.0685370822536959	NA	NA	NA	NA	NA	NA	NA	NA	NA	NA	NA	NA	NA
PRE4g3-CC17	334.297423646207	594.239655215178	397.931996463634	362.317383202597	604.042923654434	516.537868800084	387.207822854685	483.193952997105	331.345311749502	6.92371491019636e-05	0.00011675015480028	8.27348878549683e-05	7.03175892594799e-05	0.000118080945159965	8.51859192978026e-05	7.22685359802076e-05	0.00010961013762429	7.46589395322552e-05	1	0.576107075381084	0.104360347749133	1	0.670336035196031	0.105111969537343	1	0.524420662654033	0.0890005437946009	0.629268283929211	0.640650635687861	0.599392030246706	PRE4g3-CC17	PRE4g3	CC17	single	0.623103649954593	0.0213089221869148	NA	NA	NA	NA	NA	NA	NA	NA	NA	NA	NA	NA	NA
PRE4g3-CC19	316.951261419951	569.304973261796	311.049347699966	406.270298657114	421.812223321163	554.848194642053	357.183758651298	372.271008815299	301.150186637231	6.56445434297248e-05	0.000111851242463474	6.4670931536086e-05	7.88478536049783e-05	8.24576930865327e-05	9.15039465375625e-05	6.66648393705737e-05	8.44478211216823e-05	6.78553544505076e-05	1	0.582139544389994	0.0860392263749468	1	0.417463032640683	0.100692768645913	1	0.437995794297266	0.0876894581739436	0.60152001446747	0.602041919714297	0.584930646620197	PRE4g3-CC19	PRE4g3	CC19	single	0.596164193600655	0.0097320362511285	NA	NA	NA	NA	NA	NA	NA	NA	NA	NA	NA	NA	NA
PRE4g3-CC20	326.75693001652	621.232414762151	484.129218383765	406.560853538862	635.159161457908	565.034430000169	491.866672838735	611.336724338104	495.970218676325	6.76754192027418e-05	0.000122053417260027	0.000100656335620789	7.89042437197762e-05	0.000124163683034664	9.31838307736992e-05	9.18020821001111e-05	0.000138678686009722	0.000111752329829097	1	0.616174767332822	0.129896118380902	1	0.628160962919673	0.102468064050794	1	0.522318628877879	0.104873111916884	0.666118069994425	0.632466338553366	0.623310604036869	PRE4g3-CC20	PRE4g3	CC20	single	0.640631670861553	0.0225416120586836	NA	NA	NA	NA	NA	NA	NA	NA	NA	NA	NA	NA	NA
PRE4g3-CC23	336.492595849076	513.690423330753	341.615855443196	350.878720496627	548.733442515339	578.826042669245	414.699758803866	480.307779221096	412.402762880579	6.96917965337528e-05	0.000100924662157678	7.10260791812321e-05	6.80976041769911e-05	0.000107268806562762	9.54583033240732e-05	7.73996357282997e-05	0.000108955423502075	9.29228567450295e-05	1	0.494766817714711	0.0890065962604972	1	0.628808400297349	0.121627060443989	1	0.486730168078118	0.103429335953764	0.595434941597809	0.6578049384885	0.616457514551263	PRE4g3-CC23	PRE4g3	CC23	single	0.62323246487919	0.0317321460351428	NA	NA	NA	NA	NA	NA	NA	NA	NA	NA	NA	NA	NA
PRE4g3-CC25	326.320477634399	713.847463787513	507.199580910906	387.915322096838	657.706110054455	690.789613368631	400.945931496969	536.746913285295	468.864112379949	6.75850244927641e-05	0.000140249478757524	0.00010545294376846	7.52855688169167e-05	0.000128571258881503	0.000113923008961334	7.48326189870932e-05	0.000121758359494549	0.000105644764460959	1	0.708982803438008	0.136268113763588	1	0.681724463710306	0.131294956449655	1	0.562582439433579	0.121623398449246	0.682739872729075	0.674587177825688	0.65021564982908	PRE4g3-CC25	PRE4g3	CC25	single	0.669180900127948	0.0169226814577641	NA	NA	NA	NA	NA	NA	NA	NA	NA	NA	NA	NA	NA
PRE4g3-CC27	407.465039562992	664.775096443436	428.348143264466	363.578545504863	570.93401549513	656.619598049467	391.648071783242	470.860181153846	413.308219285281	8.43910712513219e-05	0.000130608239850702	8.90587736367366e-05	7.05623522680234e-05	0.000111608671393371	0.000108287789661451	7.3097264819126e-05	0.000106812283013774	9.31268747666239e-05	1	0.528760491904566	0.0921650414685935	1	0.631395681266913	0.133154169893873	1	0.50524078344547	0.109757448433387	0.605104215790124	0.671433069970499	0.6277556145216	PRE4g3-CC27	PRE4g3	CC27	single	0.634764300094074	0.0337152855439595	NA	NA	NA	NA	NA	NA	NA	NA	NA	NA	NA	NA	NA
PRE4g3-CC28	288.73639842664	677.344182488244	393.915403006819	336.163259778723	562.521532245096	509.864623323859	383.676104037503	398.087034169922	334.084107690735	5.98008948169053e-05	0.000133077685853759	8.18997893653726e-05	6.52416668952102e-05	0.000109964162477852	8.40853871104672e-05	7.16093753606473e-05	9.03040576794468e-05	7.52760468016717e-05	1	0.760295602681	0.119608244008518	1	0.672826117003658	0.111826262956762	1	0.436029334910208	0.0905622113015656	0.668278766700133	0.650031402668559	0.589375983006622	PRE4g3-CC28	PRE4g3	CC28	single	0.635895384125104	0.0413071735155277	NA	NA	NA	NA	NA	NA	NA	NA	NA	NA	NA	NA	NA
PRE4g3-CC30	234.653187069657	445.92994936735	383.521290864227	275.547959504304	425.016803947237	448.664424123228	300.144026962925	356.422603695891	354.687592446974	4.8599589919625e-05	8.76117744108932e-05	7.97387273997312e-05	5.34776114423332e-05	8.30841384836227e-05	7.39924286944172e-05	5.60189338425504e-05	8.08526894866758e-05	7.99184372868364e-05	1	0.615906507219241	0.143292251825023	1	0.620187256628087	0.120050400598746	1	0.499042991279607	0.122905762175673	0.680557488644011	0.654940592267861	0.643593814562675	PRE4g3-CC30	PRE4g3	CC30	single	0.659697298491516	0.0189353635024901	NA	NA	NA	NA	NA	NA	NA	NA	NA	NA	NA	NA	NA
PRE4g3-CC32	377.357038516266	531.069988655664	337.183611721757	372.252606691114	541.812785841152	505.911812520536	386.779222180612	458.040082437184	399.132762856035	7.81553302309531e-05	0.000104339222132323	7.01045619609583e-05	7.22457908773305e-05	0.00010591592641267	8.34335010776511e-05	7.2188541875215e-05	0.00010390410757827	8.99328517734956e-05	1	0.456114536176037	0.0783382182731146	1	0.585228460444536	0.100201967873269	1	0.497671505560829	0.107327297919651	0.571069698525226	0.624344668878759	0.623426192358605	PRE4g3-CC32	PRE4g3	CC32	single	0.60628018658753	0.03049663509256	NA	NA	NA	NA	NA	NA	NA	NA	NA	NA	NA	NA	NA
PRE4g3-CC34	292.473745858071	560.313378268235	521.379941542281	404.87803507785	675.23338980481	672.053169383671	387.8744554016	604.262743631145	415.716343140505	6.05749458955331e-05	0.000110084665463459	0.00010840121271141	7.85776468110279e-05	0.000131997567969744	0.000110833049247561	7.2392956395702e-05	0.000137073988777831	9.36694747881668e-05	1	0.62089578714921	0.156288534202746	1	0.67056924262978	0.122382295638597	1	0.654692049099228	0.111470993674901	0.693905702618108	0.663099845358431	0.647700202408748	PRE4g3-CC34	PRE4g3	CC34	single	0.668235250128429	0.0235269281678059	NA	NA	NA	NA	NA	NA	NA	NA	NA	NA	NA	NA	NA
PRE4g3-CC35	252.78394380387	493.375498197971	359.608667149635	301.899508970692	501.515415354614	537.133166648802	257.148046193428	366.096217246057	331.681731366856	5.23546948607467e-05	9.69333925862293e-05	7.47670029369418e-05	5.85918497252153e-05	9.80384206789317e-05	8.85824357710878e-05	4.79941564495304e-05	8.30471004597044e-05	7.47347418176019e-05	1	0.632561420784372	0.12472122033596	1	0.667937484259071	0.131177316304543	1	0.598293713828668	0.134151111658456	0.661913832121818	0.673062568625537	0.668862494568967	PRE4g3-CC35	PRE4g3	CC35	single	0.667946298438774	0.00563055440601285	NA	NA	NA	NA	NA	NA	NA	NA	NA	NA	NA	NA	NA
PRE4g3-CC36	417.193084097935	745.931791775252	481.569350901186	435.783535401062	684.515977874603	719.658806716684	486.112743172581	531.942545505034	451.349482634848	8.64058701169249e-05	0.000146553080724099	0.000100124108127205	8.45757037035153e-05	0.000133812168770264	0.00011868403215689	9.07281676578865e-05	0.000120668512632175	0.000101698356780811	1	0.579477563454464	0.101200212575233	1	0.631577585163685	0.121757298885749	1	0.45986477914498	0.0965677018342388	0.625132960879919	0.658262192080859	0.602468579929279	PRE4g3-CC36	PRE4g3	CC36	single	0.628621244296686	0.0280598980776306	NA	NA	NA	NA	NA	NA	NA	NA	NA	NA	NA	NA	NA
PRE4g3-CC11	188.478844757373	417.290837480686	265.928032501805	261.973042756938	376.046913593368	388.230011965487	319.687496393847	300.946618867073	210.12633837766	3.90363100459991e-05	8.19850534124438e-05	5.52896629123913e-05	5.08430278856862e-05	7.35112907423042e-05	6.40257616447415e-05	5.96665304053829e-05	6.82682390931789e-05	4.73458022032674e-05	1	0.717547814913885	0.123697577818368	1	0.577164167508111	0.109262637411476	1	0.395609074706708	0.0683613759059358	0.669290649227675	0.636160331088909	0.541287935502205	PRE4g3-CC11	PRE4g3	CC11	single	0.615579638606263	0.0664367921980741	NA	NA	NA	NA	NA	NA	NA	NA	NA	NA	NA	NA	NA
PRE4g3-CC22	239.56235441506	462.115273781727	335.340866367124	367.387135062	424.55719626172	505.619334901354	252.719394339727	401.267734885166	256.119346155427	4.96163394588613e-05	9.0791702095435e-05	6.97214328544384e-05	7.13015131489325e-05	8.29942923687468e-05	8.33852665214473e-05	4.71675920906974e-05	9.10255837684575e-05	5.77089764049981e-05	1	0.625181846483195	0.122723461321309	1	0.464650275149057	0.101470291294414	1	0.667264616092795	0.105404648753973	0.658733653251125	0.610474465702169	0.640747543305498	PRE4g3-CC22	PRE4g3	CC22	single	0.636651887419597	0.0243888928320477	NA	NA	NA	NA	NA	NA	NA	NA	NA	NA	NA	NA	NA
PRE4g3-CC26	393.211093289503	697.63723229257	477.332901336387	361.699341253068	623.993584553694	640.982044850736	479.811017767236	443.772385653272	385.390359427714	8.14389019146133e-05	0.000137064657583485	9.92432988865264e-05	7.01976413299382e-05	0.000121980987364413	0.000105708889980975	8.95520125228068e-05	0.000100667551743153	8.68364045620786e-05	1	0.575014104086468	0.10642785148586	1	0.693659507554674	0.130658396771874	1	0.388680260446869	0.0835384827493446	0.632030802994491	0.675053585519138	0.569640575008838	PRE4g3-CC26	PRE4g3	CC26	single	0.625574987840822	0.0530022061633752	NA	NA	NA	NA	NA	NA	NA	NA	NA	NA	NA	NA	NA
PRE4g3-CC7	406.058964165972	664.678807812035	485.744231203459	332.898823551915	627.523975459819	769.882050092858	434.695790752992	499.234077691857	395.791272654363	8.40998555702369e-05	0.000130589322041157	0.000100992116371544	6.46081138381324e-05	0.000122671123576021	0.000126966703022929	8.11316986389167e-05	0.000113248759888491	8.9179945044268e-05	1	0.530514597474916	0.104876512095704	1	0.757935064500706	0.170510493829664	1	0.482637669213156	0.0946971114218991	0.624376528038388	0.72033700479061	0.60287915654658	PRE4g3-CC7	PRE4g3	CC7	single	0.649197563125193	0.0625391826426816	NA	NA	NA	NA	NA	NA	NA	NA	NA	NA	NA	NA	NA
RPN5g1-CC8	183.561177684797	235.554571256919	25.9802461000231	181.969904600953	233.522852420429	49.1714094031951	206.055509034214	149.351230154368	42.1204467826231	3.80178001076813e-05	4.62793629082202e-05	5.40160823113484e-06	3.53162326803447e-05	4.56500656665757e-05	8.10920547395713e-06	3.8458236351665e-05	3.3879581460067e-05	9.49060625850293e-06	1	0.415896542449273	0.0124085807614946	1	0.515992935674057	0.0199228868185581	1	0.304597967547905	0.0212600700936671	0.293142135373392	0.377638959217614	0.351291045863171	RPN5g1-CC8	RPN5g1	CC8	single	0.340690713484726	0.0432342872595411	NA	NA	NA	NA	NA	NA	NA	NA	NA	NA	NA	NA	NA
RPN5g1-CC17	157.635006494184	199.382007242892	27.0055508297265	212.924361944256	242.399794590269	33.127385538316	179.710796688036	154.372462887226	12.3536096508519	3.26481679974822e-05	3.91725459681231e-05	5.61478151848806e-06	4.13237910204295e-05	4.73853690374082e-05	5.46327183633147e-06	3.35412546180793e-05	3.50186230550174e-05	2.7835233009885e-06	1	0.409928301778086	0.0150196584681106	1	0.457742070183024	0.0114709922421886	1	0.360992426601933	0.00714949979265503	0.320309363063165	0.288094037675283	0.202215436386336	RPN5g1-CC17	RPN5g1	CC17	single	0.270206279041594	0.0610452521592866	NA	NA	NA	NA	NA	NA	NA	NA	NA	NA	NA	NA	NA
RPN5g1-CC19	183.289587359728	169.776292319975	29.1286796701928	142.444942133644	232.147508002832	22.0962306065208	209.525937392723	134.467362277003	9.12566920134852	3.79615503776464e-05	3.33559166504921e-05	6.05620575197184e-06	2.76453336147084e-05	4.53812073414623e-05	3.64404592756243e-06	3.91059577092671e-05	3.05032502864245e-05	2.05620167521766e-06	1	0.300202192655146	0.0139329376126682	1	0.655286060228735	0.0114369530714289	1	0.269700356628064	0.00452984021010322	0.288005836970358	0.312107491201741	0.115070972163716	RPN5g1-CC19	RPN5g1	CC19	single	0.238394766778605	0.107479259268167	NA	NA	NA	NA	NA	NA	NA	NA	NA	NA	NA	NA	NA
RPN5g1-CC20	176.897112067591	227.845163404423	14.9039158666082	202.049735046104	222.169289649289	16.7216499587104	227.386288700983	160.787633394285	37.2664342608873	3.66375893368914e-05	4.47646969779039e-05	3.09870485103452e-06	3.92132724998573e-05	4.34306216991861e-05	2.75768575732463e-06	4.24394168104397e-05	3.64738724798094e-05	8.39689702376039e-06	1	0.417439632692911	0.00738651074220645	1	0.442119507549206	0.00610182883810652	1	0.297160305952095	0.0170454911711022	0.2169248368468	0.192673262045722	0.317035291821866	RPN5g1-CC20	RPN5g1	CC20	single	0.242211130238129	0.0659243967557905	NA	NA	NA	NA	NA	NA	NA	NA	NA	NA	NA	NA	NA
RPN5g1-CC23	154.457554551125	156.705434618556	28.6102732409365	133.728360092805	232.062069347295	31.1700118201831	178.120611969171	142.629224508652	17.8043138782758	3.19900782295552e-05	3.0787887663163e-05	5.94842276852497e-06	2.59536426716009e-05	4.53645054204498e-05	5.14046746968194e-06	3.32444622632058e-05	3.23547280148449e-05	4.01167949603103e-06	1	0.328813403277595	0.016239495653182	1	0.697741537957949	0.0171851222741843	1	0.336509066298375	0.0103960178481641	0.316793042264078	0.376413146493626	0.252618617412845	RPN5g1-CC23	RPN5g1	CC23	single	0.315274935390183	0.0619112255083316	NA	NA	NA	NA	NA	NA	NA	NA	NA	NA	NA	NA	NA
RPN5g1-CC25	170.507342980693	179.464561759113	29.4079300107441	178.717323794415	241.858369481813	31.5375183968748	196.56263138779	172.851263967199	21.9559694421588	3.53141887848582e-05	3.52593691495628e-05	6.11426528428966e-06	3.46849804915434e-05	4.72795288958616e-05	5.20107558280285e-06	3.66864840025297e-05	3.92104468908587e-05	4.94713320764721e-06	1	0.341122388923628	0.0151210188800091	1	0.544137183917147	0.0130106814204613	1	0.369550700179791	0.0116173644330691	0.308778074952375	0.318444640079771	0.275376897834158	RPN5g1-CC25	RPN5g1	CC25	single	0.300866537622101	0.02259760878345	NA	NA	NA	NA	NA	NA	NA	NA	NA	NA	NA	NA	NA
RPN5g1-CC27	143.012243090194	179.956592435102	32.8343467528597	140.603671381855	186.776886844831	28.8020100275987	225.222872005854	138.286061611165	21.1808473337881	2.96196120515761e-05	3.53560383251792e-05	6.82665887772421e-06	2.72879847089084e-05	3.65119604402333e-05	4.74994351822657e-06	4.2035636338962e-05	3.13695031792165e-05	4.77248219383502e-06	1	0.407820592311218	0.0201286592651941	1	0.534121927904667	0.0151030727649572	1	0.258028895332464	0.00978107954247336	0.363119294070268	0.339162357801688	0.22553151299979	RPN5g1-CC27	RPN5g1	CC27	single	0.309271054957249	0.0735031758788554	NA	NA	NA	NA	NA	NA	NA	NA	NA	NA	NA	NA	NA
RPN5g1-CC28	211.314993875491	261.038578452173	22.6594453525595	207.84499732015	309.627711092624	82.1757186174822	235.40997622996	182.090502530163	29.3469873659003	4.37659602005248e-05	5.12862010733709e-05	4.71117348381187e-06	4.03380015112983e-05	6.05273753599171e-05	1.35521799217727e-05	4.39369592583344e-05	4.13063220651001e-05	6.61248213724846e-06	1	0.400358442156688	0.00940109947397143	1	0.598982567284055	0.0291503056804957	1	0.325060993386087	0.0129656595746825	0.249629940452728	0.44390961133656	0.282821176776874	RPN5g1-CC28	RPN5g1	CC28	single	0.32545357618872	0.103919626343588	NA	NA	NA	NA	NA	NA	NA	NA	NA	NA	NA	NA	NA
RPN5g1-CC30	116.971597878303	167.098397371032	12.7438322564766	174.102863365361	173.43527894392	19.7377799188225	151.069210160294	166.210344327196	13.730771614729	2.42262709495665e-05	3.28297911267508e-05	2.64959727278044e-06	3.37894183459013e-05	3.39038847403107e-05	3.25509711647752e-06	2.81955838843368e-05	3.77039874015015e-05	3.09382632367002e-06	1	0.462984520034378	0.00955167001080722	1	0.400539605598945	0.008358561974574	1	0.462364538288401	0.0094531149285534	0.261877428055091	0.232333416624429	0.260257142789049	RPN5g1-CC30	RPN5g1	CC30	single	0.251489329156189	0.0166092766181789	NA	NA	NA	NA	NA	NA	NA	NA	NA	NA	NA	NA	NA
RPN5g1-CC32	184.098604390469	188.467487527844	27.0317822554741	205.891005797892	246.195027314301	35.3306174013161	232.034066434029	176.069782454067	38.2067479572049	3.81291078543762e-05	3.70281723048724e-05	5.62023535001403e-06	3.99587760596677e-05	4.8127277682649e-05	5.82662241140522e-06	4.33068788618319e-05	3.99405517526928e-05	8.60876911280264e-06	1	0.331787907341746	0.0128731215701792	1	0.480790455936275	0.0126518207449986	1	0.318886037293268	0.0171255400302249	0.283161286594621	0.305885989858002	0.32253509353715	RPN5g1-CC32	RPN5g1	CC32	single	0.303860789996591	0.0197648739977232	NA	NA	NA	NA	NA	NA	NA	NA	NA	NA	NA	NA	NA
RPN5g1-CC34	186.735581888631	190.259731016077	27.7658462463078	167.21306514209	229.538082882734	14.1681777310557	220.087944725028	120.961514711328	24.6712452789468	3.86752586509554e-05	3.73802940504589e-05	5.77285615582939e-06	3.24522647231236e-05	4.48711055383632e-05	2.33657456247754e-06	4.1077252610518e-05	2.74395161456638e-05	5.55894091194756e-06	1	0.330213183106658	0.0130359750771459	1	0.55194839984433	0.00624716485718806	1	0.230968837754707	0.0116587172338888	0.284690259796966	0.211265079542716	0.243867698770856	RPN5g1-CC34	RPN5g1	CC34	single	0.24660767937018	0.0367891953446361	NA	NA	NA	NA	NA	NA	NA	NA	NA	NA	NA	NA	NA
RPN5g1-CC35	164.334961914128	207.652789561765	23.0563399290551	163.254006951013	242.720307998175	36.2863018961577	188.505733033598	159.625002177492	8.4988486448261	3.40358119922443e-05	4.07975050356868e-05	4.79369267947452e-06	3.16839012919414e-05	4.74480243962576e-05	5.98423111188801e-06	3.51827430803911e-05	3.62101353885471e-05	1.91496606279903e-06	1	0.409526877190058	0.0123004240678768	1	0.597800400230796	0.0163877012632835	1	0.355859677200159	0.00468912149069439	0.290799682272639	0.358872826018835	0.13905962400655	RPN5g1-CC35	RPN5g1	CC35	single	0.262910710766008	0.112529138419774	NA	NA	NA	NA	NA	NA	NA	NA	NA	NA	NA	NA	NA
RPN5g1-CC36	198.86427000408	251.729869453253	35.1403202494112	215.649461289744	256.767827309644	44.8140069027558	227.959752230576	185.937597617597	35.4697539772749	4.11872606230354e-05	4.94573207435634e-05	7.30609873259689e-06	4.18526710172256e-05	5.01940947374443e-05	7.39059535808558e-06	4.25464481441978e-05	4.21790163928578e-05	7.99206786247012e-06	1	0.410253787099644	0.0154920411233358	1	0.478747109766082	0.0153216161421758	1	0.342776836529995	0.0161828851852716	0.32492842706927	0.33382057419852	0.319112748540675	RPN5g1-CC36	RPN5g1	CC36	single	0.325953916602822	0.00740734469853783	NA	NA	NA	NA	NA	NA	NA	NA	NA	NA	NA	NA	NA
RPN5g1-CC11	130.153779163871	139.688454765443	11.7804560143241	122.836698585353	168.068920700892	35.300627122031	139.073931571206	110.530736521535	21.2695654394753	2.69564644437404e-05	2.74445647888847e-05	2.44929966900654e-06	2.38398181195891e-05	3.28548456263847e-05	5.82167650198558e-06	2.59567829843008e-05	2.50733461515653e-05	4.79247221467748e-06	1	0.347839052055744	0.00793533024577064	1	0.550139985870178	0.0211881707240894	1	0.33399484131382	0.0159062878594045	0.215058694978991	0.391083281900133	0.314802442998344	RPN5g1-CC11	RPN5g1	CC11	single	0.306981473292489	0.088272529563532	NA	NA	NA	NA	NA	NA	NA	NA	NA	NA	NA	NA	NA
RPN5g1-CC22	138.919786311467	178.320022640876	15.6991423673834	131.020048105424	132.121236632576	67.3227848746103	146.394724835078	139.583305696919	11.3840641926542	2.87720134159314e-05	3.50345017613695e-05	3.26404208439505e-06	2.54280207203939e-05	2.58276355641957e-05	1.11026773943102e-05	2.73231371232571e-05	3.16637765282304e-05	2.56506469248983e-06	1	0.416016554230807	0.00990766942427747	1	0.405460742980632	0.0378846689536787	1	0.400691822152844	0.00808775266216416	0.259981457253973	0.455950164626612	0.227504080567509	RPN5g1-CC22	RPN5g1	CC22	single	0.314478567482698	0.12358945989827	NA	NA	NA	NA	NA	NA	NA	NA	NA	NA	NA	NA	NA
RPN5g1-CC26	258.156169901771	260.918001462693	91.9072066064805	236.121048186605	335.852505451112	64.8972502023342	252.486303808875	202.510340399483	32.8024854635601	5.3467349619772e-05	5.12625113346206e-05	1.91086228280853e-05	4.5825741881723e-05	6.56539125366816e-05	1.07026652880797e-05	4.71240880331313e-05	4.59384604129392e-05	7.39107719919413e-06	1	0.327563982608574	0.0312123698045189	1	0.571910179203254	0.0202642610468385	1	0.337063562195755	0.0135121631389178	0.412850747083306	0.387155857899858	0.291378599371921	RPN5g1-CC26	RPN5g1	CC26	single	0.363795068118362	0.0640169160598633	NA	NA	NA	NA	NA	NA	NA	NA	NA	NA	NA	NA	NA
RPN5g1-CC7	159.780614909044	173.933946370833	32.1388829016274	205.738712000297	186.009906863818	27.8824591154568	202.118367040379	171.714087814424	7.71417303279105	3.30925501530901e-05	3.41727701704209e-05	6.68206350904255e-06	3.9929219286511e-05	3.6362027848475e-05	4.59829386285104e-06	3.77234074792963e-05	3.8952484153876e-05	1.73816244737426e-06	1	0.352805113463995	0.0176346309537839	1	0.363524758907085	0.00999204165501517	1	0.357028243714115	0.00396953420234155	0.333742671055205	0.25203898776585	0.114724011905634	RPN5g1-CC7	RPN5g1	CC7	single	0.23350189024223	0.110679768938904	NA	NA	NA	NA	NA	NA	NA	NA	NA	NA	NA	NA	NA
COG3g1-CC5	571.946799129502	414.09366856917	94.9383098412902	557.309592532219	388.665033888462	186.723478676658	617.867872550298	372.037489577934	93.5966936429982	0.000118457286860905	8.13569062296259e-05	1.97388259493157e-05	0.000108161156033012	7.59779359296574e-05	3.07938916898868e-05	0.000115318968116956	8.43948484476936e-05	2.1089267429848e-05	1	0.234648382550661	0.0145527660730544	1	0.280409607427151	0.0247025387884364	1	0.253042528610826	0.0157550884851632	0.277631084529114	0.367775407643328	0.294476923664362	COG3g1-CC5	COG3g1	CC5	single	0.313294471945601	0.0479278086283686	NA	NA	NA	NA	NA	NA	NA	NA	NA	NA	NA	NA	NA
COG3g1-CC16	407.744812332662	319.415398523753	114.488796074108	520.623659333026	279.914032119472	125.634897370533	501.252342759238	271.435392367199	101.816066191205	8.44490156672764e-05	6.27554840811453e-05	2.3803609129248e-05	0.000101041248179021	5.47188158024231e-05	2.0719340971564e-05	9.35538251804745e-05	6.15737645906552e-05	2.29412617581504e-05	1	0.253887905722638	0.0246169492648697	1	0.216179598690279	0.0177920326716771	1	0.227568677850776	0.0211259307083463	0.360492009679027	0.301670086080007	0.330488147401651	COG3g1-CC16	COG3g1	CC16	single	0.330883414386895	0.0294129537953004	NA	NA	NA	NA	NA	NA	NA	NA	NA	NA	NA	NA	NA
COG3g1-CC14	590.632927612579	397.305379296408	136.786058990061	774.283849351825	490.635047147165	155.608041644084	716.46592642277	380.074912519309	175.535142370043	0.000122327416190081	7.80585141512362e-05	2.84394804922403e-05	0.000150270939825502	9.59114788486207e-05	2.56624245350585e-05	0.000133721326187432	8.62180977439322e-05	3.95516915896443e-05	1	0.218012501767426	0.0203041058269745	1	0.254784089165493	0.0148173662266487	1	0.222933888043275	0.0254814705480187	0.321715135990725	0.285898404211966	0.356718988547974	COG3g1-CC14	COG3g1	CC14	single	0.321444176250222	0.0354110696789738	NA	NA	NA	NA	NA	NA	NA	NA	NA	NA	NA	NA	NA
COG3g1-CC15	418.723352944248	311.390835400704	106.87198493323	397.37278588249	308.35992929115	137.356675743125	554.095555831118	269.563254083563	71.471408941914	8.67228078040977e-05	6.11788996532995e-05	2.22199817226729e-05	7.71210481086846e-05	6.02795438441218e-05	2.26524624845983e-05	0.000103416491737777	6.11490793609492e-05	1.6103983998764e-05	1	0.241020094386036	0.0223767174997181	1	0.31201376407827	0.0254853633047896	1	0.20444592128126	0.0134154001044521	0.342881504050623	0.379653173624101	0.256244012182507	COG3g1-CC15	COG3g1	CC15	single	0.326259563285744	0.0633614391252498	NA	NA	NA	NA	NA	NA	NA	NA	NA	NA	NA	NA	NA
COG3g1-CC2	537.073043984347	402.476806331378	116.754868893823	630.852773638532	387.916647028492	126.373216758406	591.438752557512	285.340275724539	92.4315201315279	0.000111234498966237	7.90745434612498e-05	2.4274753149524e-05	0.000122434220041585	7.58316380022916e-05	2.08411024523582e-05	0.000110386232525401	6.47280180099996e-05	2.08267297821049e-05	1	0.24287460722614	0.0190590536009198	1	0.247243189173736	0.0147695139034809	1	0.20274760214886	0.0162542251543438	0.319746708379663	0.283373916200076	0.283972002020295	COG3g1-CC2	COG3g1	CC2	single	0.295697542200011	0.0208293356138516	NA	NA	NA	NA	NA	NA	NA	NA	NA	NA	NA	NA	NA
SED5g5-CC5	494.956620642491	899.335262962888	882.321739583708	541.427828983188	759.366418644032	1077.68905733587	591.825677350124	706.446892846698	720.074637648712	0.000102511664519126	0.000176692232244661	0.000183445389727865	0.000105078865815287	0.000148444259381014	0.000177729337211227	0.000110458448236567	0.000160253953239441	0.000162247682175049	1	0.588883102944263	0.156285802998802	1	0.563929416551634	0.146754719674951	1	0.50163536074471	0.12654344799054	0.690295325513903	0.678068331568102	0.648246752446162	SED5g5-CC5	SED5g5	CC5	single	0.672203469842722	0.0216291025368982	NA	NA	NA	NA	NA	NA	NA	NA	NA	NA	NA	NA	NA
SED5g5-CC16	368.753924757203	605.56765399548	472.655860616168	448.733978743919	612.722933854498	649.113550014546	476.212142461078	528.826283929227	411.484721366945	7.63735185029997e-05	0.000118975764618761	9.82708854015109e-05	8.70890911310293e-05	0.000119777751410456	0.000107049914104265	8.88803178043637e-05	0.000119961604240465	9.27160030385667e-05	1	0.532231563885254	0.112374580179657	1	0.549021202058478	0.10665246494675	1	0.466675492920849	0.0898688537488745	0.634776464392637	0.629188932531652	0.592872373125319	SED5g5-CC16	SED5g5	CC16	single	0.618945923349869	0.0227525304979135	NA	NA	NA	NA	NA	NA	NA	NA	NA	NA	NA	NA	NA
SED5g5-CC14	548.643028021537	761.69284064156	817.699757073597	606.402734740505	812.316980502041	983.255323339023	450.421645643218	679.510590990569	645.852026218681	0.00011363078638345	0.000149649651070435	0.000170009695882049	0.000117689021847082	0.000158795266149073	0.000162155601132722	8.40667749542017e-05	0.000154143587546273	0.000145523795455716	1	0.44995037424171	0.13066632912187	1	0.538614842466669	0.119548555694081	1	0.633985615642377	0.149131616865451	0.645562236851623	0.644711849259279	0.68841752521006	SED5g5-CC14	SED5g5	CC14	single	0.659563870440321	0.0249916152927897	NA	NA	NA	NA	NA	NA	NA	NA	NA	NA	NA	NA	NA
SED5g5-CC15	384.731595869588	628.526167082485	678.136034036742	413.464221205989	633.809402969888	945.068182026693	518.059730715784	527.043919254121	547.238205422573	7.96826926660681e-05	0.000123486419425064	0.000140992705349267	8.02440308639463e-05	0.000123899826358653	0.000155857889126432	9.66907590169761e-05	0.000119557283705981	0.000123304065697091	1	0.529468488081495	0.154532081500551	1	0.616360331680589	0.168525019527035	1	0.427532760342782	0.109863271575643	0.681383263002257	0.704518323918617	0.616515576332537	SED5g5-CC15	SED5g5	CC15	single	0.667472387751137	0.0456207763345165	NA	NA	NA	NA	NA	NA	NA	NA	NA	NA	NA	NA	NA
SED5g5-CC2	418.081864752972	694.671371277967	758.657585952041	521.957317503796	726.0785782622	850.13033193223	502.399519484571	569.664384480221	524.093940248257	8.65899476310754e-05	0.000136481955420255	0.000157734112491251	0.000101300080991943	0.000141937007163174	0.000140201015690916	9.37679344457243e-05	0.000129225523612684	0.00011808918492801	1	0.538508645648522	0.159090468833695	1	0.5593228601204	0.120085259165506	1	0.476510286238516	0.108496536839718	0.686822699680487	0.647943391064268	0.622062102944238	SED5g5-CC2	SED5g5	CC2	single	0.652276064562998	0.0325969748158277	NA	NA	NA	NA	NA	NA	NA	NA	NA	NA	NA	NA	NA
SEC22g1-CC8	102.213780533005	154.874207061431	57.1747822711792	93.4311424276941	128.50800075849	30.2568076645226	93.2717955074471	129.2984711229	28.4713876393017	2.11697436547665e-05	3.04281067247947e-05	1.18873306026562e-05	1.81328663814093e-05	2.51213044569347e-05	4.98986450288065e-06	1.74082642749142e-05	2.93307131152699e-05	6.41519144163722e-06	1	0.491070960340294	0.0490404847251533	1	0.553034779688108	0.0238764977406918	1	0.582566463076343	0.0317478449178116	0.507054284872766	0.409050083812738	0.454599028909339	SEC22g1-CC8	SEC22g1	CC8	single	0.456901132531614	0.0490426408054191	NA	NA	NA	NA	NA	NA	NA	NA	NA	NA	NA	NA	NA
SEC22g1-CC17	120.878096119263	140.022418361464	46.9519442247569	107.751644467415	163.17787859151	28.2004403786922	123.486427550253	150.751932120601	32.3494245289462	2.50353552620502e-05	2.75101785546286e-05	9.76187859867907e-06	2.09121511386509e-05	3.1898723383285e-05	4.65073440567341e-06	2.3047528499526e-05	3.41973237131253e-05	7.28899321694863e-06	1	0.375426194836206	0.0340538058686781	1	0.608907484449533	0.0192961720098353	1	0.513033928791389	0.0272460334584067	0.434989559842683	0.384211751582815	0.423394038303125	SEC22g1-CC17	SEC22g1	CC17	single	0.414198449909541	0.0266085622938772	NA	NA	NA	NA	NA	NA	NA	NA	NA	NA	NA	NA	NA
SEC22g1-CC19	109.718889037569	141.941002778256	37.1247597395886	128.739869223728	149.164479779419	53.7213106616647	83.1305868462817	93.2970706550222	48.4052382428468	2.27241448550188e-05	2.78871224790068e-05	7.71868776824585e-06	2.49854896979406e-05	2.91593230661283e-05	8.85956192375108e-06	1.55155073114598e-05	2.11639750270247e-05	1.0906699527257e-05	1	0.419277035577633	0.029664834967244	1	0.465871658374293	0.0307661189377337	1	0.471638868576917	0.0605602234133652	0.42217816394886	0.434733757793324	0.535406233022953	SEC22g1-CC19	SEC22g1	CC19	single	0.464106051588379	0.0620660747804239	NA	NA	NA	NA	NA	NA	NA	NA	NA	NA	NA	NA	NA
SEC22g1-CC20	120.059850643918	165.906004929394	32.3152645660874	121.833124420848	192.527414567602	70.4005643470164	85.7128597793946	125.731714942205	26.7587729661962	2.48658864598065e-05	3.2595522004988e-05	6.71873539609477e-06	2.36450471282904e-05	3.76360986795577e-05	1.16102558112845e-05	1.5997463184669e-05	2.85216122699193e-05	6.02930399797211e-06	1	0.447856534536398	0.0235976960813502	1	0.635391108817164	0.0426039569487183	1	0.61645486032437	0.032469541975504	0.392941529928259	0.50387311410166	0.461766184576173	SEC22g1-CC20	SEC22g1	CC20	single	0.452860276202031	0.0559994687008866	NA	NA	NA	NA	NA	NA	NA	NA	NA	NA	NA	NA	NA
SEC22g1-CC23	124.141924093026	167.9837991222	65.7106198790737	107.274162700897	138.47233932955	62.2550182268772	132.309818330082	173.515742309087	56.008852060426	2.57113345789046e-05	3.30037458445185e-05	1.36620347569172e-05	2.08194827537113e-05	2.70691768187965e-05	1.02669160944142e-05	2.46943277024409e-05	3.93611804876907e-05	1.26199507008919e-05	1	0.438554463244372	0.0464062823621561	1	0.519017297699293	0.0427876475350323	1	0.551123889349387	0.0440271477899252	0.491206631514102	0.490719433597363	0.499020004000674	SEC22g1-CC23	SEC22g1	CC23	single	0.493648689704046	0.0046580686348939	NA	NA	NA	NA	NA	NA	NA	NA	NA	NA	NA	NA	NA
SEC22g1-CC25	152.096128978306	212.355956073205	47.9475931411474	119.617090415874	160.585644115155	49.1648059372336	103.399892850462	197.563013393703	51.304530390759	3.15009976596389e-05	4.17215352875275e-05	9.96888608280336e-06	2.32149651720526e-05	3.13919820821993e-05	8.10811644960391e-06	1.92985741396491e-05	4.48161839634671e-05	1.15599699055654e-05	1	0.452502407341494	0.0276381097423507	1	0.539793213484794	0.030304022052936	1	0.802949034594841	0.0516049760697145	0.41694353998323	0.442540347529314	0.548080168893902	SEC22g1-CC25	SEC22g1	CC25	single	0.469188018802149	0.06951098940968	NA	NA	NA	NA	NA	NA	NA	NA	NA	NA	NA	NA	NA
SEC22g1-CC27	95.5265673893881	88.0719786557617	35.0100790625501	94.8430273299095	119.305768556913	25.6249766725972	91.9535840512547	111.155372055335	33.9490744636054	1.97847387437168e-05	1.73034853049378e-05	7.27902001039106e-06	1.84068812292702e-05	2.33224119719939e-05	4.22599644032059e-06	1.71622330574945e-05	2.52150416061548e-05	7.64942737282642e-06	1	0.298805226569342	0.0321313228318368	1	0.505789688629732	0.0199203630517304	1	0.508000596938807	0.0383985858637565	0.41086548295444	0.376259091755017	0.473302504987128	SEC22g1-CC27	SEC22g1	CC27	single	0.420142359898862	0.0491823275914838	NA	NA	NA	NA	NA	NA	NA	NA	NA	NA	NA	NA	NA
SEC22g1-CC28	97.6561865252079	216.772940499549	51.7723104717625	113.700065414324	186.320671118259	65.2623250972626	109.310735887041	177.094695041445	56.8028402606013	2.02258093210157e-05	4.25893393982095e-05	1.07640911988471e-05	2.20666047759288e-05	3.64227774002854e-05	1.07628723753341e-05	2.04017749208551e-05	4.01730480599386e-05	1.27988526346879e-05	1	0.719415708156536	0.0464790745533863	1	0.658892041246857	0.0423195466093061	1	0.68084015373095	0.0540459539525792	0.525171162956387	0.505361014631434	0.543650217734122	SEC22g1-CC28	SEC22g1	CC28	single	0.524727465107314	0.0191484573633406	NA	NA	NA	NA	NA	NA	NA	NA	NA	NA	NA	NA	NA
SEC22g1-CC30	90.5787027782231	172.722125224329	48.1327659941828	106.167452098624	143.838722049215	92.9819772703254	124.447880745515	155.314627030525	20.3643568482589	1.87599745200412e-05	3.39346838946179e-05	1.00073857645726e-05	2.06046953182538e-05	2.81182207175222e-05	1.53343165919276e-05	2.32269742925444e-05	3.52323482905488e-05	4.58851003057753e-06	1	0.61801139805755	0.0465880367364652	1	0.544751402979616	0.0645723453515433	1	0.524478005136831	0.0170192001748242	0.515161456518505	0.554684852187651	0.355528525071839	SEC22g1-CC30	SEC22g1	CC30	single	0.475124944592665	0.105441938397186	NA	NA	NA	NA	NA	NA	NA	NA	NA	NA	NA	NA	NA
SEC22g1-CC32	142.506133371132	136.810946603588	35.2394387577472	133.729966314667	162.302614247412	53.4606544362957	141.675230531615	132.078500915767	25.5976553045587	2.95147904418298e-05	2.68792212942401e-05	7.32670667250725e-06	2.59539544028464e-05	3.17276228919646e-05	8.81657525903599e-06	2.64422898785821e-05	2.99613490044521e-05	5.76768021693136e-06	1	0.311144336166523	0.0216797920838943	1	0.487989768498202	0.0294743824245319	1	0.391778528130304	0.0187915330273959	0.355622272287539	0.431571992382	0.350251064659231	SEC22g1-CC32	SEC22g1	CC32	single	0.37914844310959	0.0454794883060948	NA	NA	NA	NA	NA	NA	NA	NA	NA	NA	NA	NA	NA
SEC22g1-CC34	80.9478391345377	156.20716034842	37.3966294744686	93.939272617063	148.638005476677	39.9722896747252	106.706697695176	124.430748627977	30.3510539214482	1.67653030242052e-05	3.06899918097631e-05	7.77521278313873e-06	1.82314829303326e-05	2.90564055732883e-05	6.59211346941418e-06	1.99157567759342e-05	2.82264945519458e-05	6.83871906168603e-06	1	0.625417869935806	0.0405029716317032	1	0.636204318038051	0.031372636057783	1	0.490047819910857	0.0295827163587915	0.49533975028229	0.458849242204639	0.432399663343952	SEC22g1-CC34	SEC22g1	CC34	single	0.462196218610293	0.0316032486343794	NA	NA	NA	NA	NA	NA	NA	NA	NA	NA	NA	NA	NA
SEC22g1-CC35	102.443793711483	106.124853772849	35.034003386883	94.6157804873079	164.390783848864	52.9646741814406	119.118786659947	146.857142980107	28.9512388885873	2.12173822412683e-05	2.08503303295211e-05	7.28399416755428e-06	1.83627777694878e-05	3.21358273928998e-05	8.73477964149194e-06	2.22323512376033e-05	3.33138102273725e-05	6.52331183487815e-06	1	0.335742299365811	0.0299822210010134	1	0.6985987858339	0.0412726074884365	1	0.518104353042296	0.0252780078770726	0.408603873708954	0.505656421733831	0.413012042793415	SEC22g1-CC35	SEC22g1	CC35	single	0.4424241127454	0.0548051244289767	NA	NA	NA	NA	NA	NA	NA	NA	NA	NA	NA	NA	NA
SEC22g1-CC36	109.650196365491	162.82225164718	45.6118539540143	117.57298658787	171.528918316857	67.5188163514173	160.463744734542	144.630488917363	26.056251025022	2.27099177493263e-05	3.19896575698149e-05	9.48325757988508e-06	2.28182509649923e-05	3.35312210506222e-05	1.11350063339133e-05	2.99489814652301e-05	3.28087048618248e-05	5.87101130069725e-06	1	0.481259096054962	0.0364693478847927	1	0.586602264351944	0.0423405454414381	1	0.378778533660917	0.0168884953831662	0.462017826432983	0.497513716805274	0.332210987935534	SEC22g1-CC36	SEC22g1	CC36	single	0.430580843724597	0.0870198882687238	NA	NA	NA	NA	NA	NA	NA	NA	NA	NA	NA	NA	NA
SEC22g1-CC11	64.0919148672096	140.330059873704	40.6878835711724	70.6443714590835	141.621293664311	22.983015917306	79.6187214563234	116.909735670509	44.6157735236885	1.3274231723029e-05	2.75706208254563e-05	8.45950442345138e-06	1.37104707807416e-05	2.76847481458549e-05	3.79029197549403e-06	1.48600521390391e-05	2.65203902842314e-05	1.00528548905743e-05	1	0.709613831293951	0.0556572237398865	1	0.80605546758232	0.0239865965727174	1	0.617074935595057	0.0582812933275928	0.550802044612907	0.435404275530345	0.548070141967944	SEC22g1-CC11	SEC22g1	CC11	single	0.511425487370399	0.0658504693243575	NA	NA	NA	NA	NA	NA	NA	NA	NA	NA	NA	NA	NA
SEC22g1-CC22	90.5427745582332	119.609553618855	34.3312837107951	89.1136304780074	104.894995534758	34.7310060447336	97.6379948586924	109.606121292738	23.3201923736047	1.87525333393786e-05	2.34996668062099e-05	7.1378902248925e-06	1.72949352029011e-05	2.05053312111648e-05	5.7277362547125e-06	1.82231724877336e-05	2.48636017997387e-05	5.25452079918896e-06	1	0.42814086227393	0.033242672456447	1	0.47328699179269	0.0287350796272658	1	0.471757034340467	0.0248410088610907	0.440390584903559	0.425742180950167	0.404054322293302	SEC22g1-CC22	SEC22g1	CC22	single	0.423395696049009	0.0182814246891182	NA	NA	NA	NA	NA	NA	NA	NA	NA	NA	NA	NA	NA
SEC22g1-CC26	109.239491743867	176.411782024524	23.8285630393793	111.879470816378	131.461507582998	64.9057796464145	107.355314368752	158.641259522446	45.0061768980265	2.2624855720388e-05	3.46595900815445e-05	4.9542472289942e-06	2.17132686427993e-05	2.56986688522734e-05	1.07040719391289e-05	2.00368147056685e-05	3.59869782750576e-05	1.0140820830892e-05	1	0.523386509926046	0.0191239618615762	1	0.472456840502469	0.0427732397443335	1	0.621004902172394	0.0436018109789571	0.37257528454015	0.484263881198525	0.505725172238248	SEC22g1-CC26	SEC22g1	CC26	single	0.454188112658974	0.0714887196586814	NA	NA	NA	NA	NA	NA	NA	NA	NA	NA	NA	NA	NA
SEC22g1-CC7	108.365947111786	152.423364925256	46.1192206395476	97.2808904034739	142.813146432091	55.8868414313339	119.308507198267	145.800501758285	38.8769665541301	2.24439337758545e-05	2.99465902250487e-05	9.58874526673105e-06	1.88800151781923e-05	2.79177367229903e-05	9.2166949444345e-06	2.22677607121556e-05	3.30741164376946e-05	8.75978319969897e-06	1	0.455861927435088	0.0373120245887083	1	0.590275267917365	0.0423566112167398	1	0.513558632798643	0.0338904169672251	0.461690279854329	0.497995060829948	0.455633548191244	SEC22g1-CC7	SEC22g1	CC7	single	0.471772962958507	0.022910037367805	NA	NA	NA	NA	NA	NA	NA	NA	NA	NA	NA	NA	NA
SEC22g2-CC8	304.733362194604	227.444029985143	32.8514871208836	415.231640020013	242.703781716856	57.6160697760817	234.5295470473	200.836849664151	37.2501016762861	6.31140647285986e-05	4.46858863694474e-05	6.8302225681006e-06	8.05870467830708e-05	4.74447937667085e-05	9.50187424128905e-06	4.3772635801241e-05	4.55588373885305e-05	8.39321695525509e-06	1	0.241896256247644	0.00945136895175997	1	0.235017412883763	0.0102303942329032	1	0.359872170150227	0.0165190797833872	0.216076326564677	0.225786008264514	0.325460935937941	SEC22g2-CC8	SEC22g2	CC8	single	0.255774423589044	0.0605452473955865	NA	NA	NA	NA	NA	NA	NA	NA	NA	NA	NA	NA	NA
SEC22g2-CC17	195.780549782536	138.963299107497	23.4231540320992	283.481404545241	164.402434165536	25.5491246671882	196.507645091664	157.463672086589	16.0092831690427	4.0548583858976e-05	2.7302093591319e-05	4.86995777991549e-06	5.5017313249821e-05	3.21381048476138e-05	4.21348714874367e-06	3.66762213505753e-05	3.57198484401158e-05	3.60722201790473e-06	1	0.230040965051948	0.0104890345754258	1	0.233183385874405	0.006644933332048	1	0.336746702042933	0.00847321815788575	0.228007933978443	0.16164064641565	0.222518246338558	SEC22g2-CC17	SEC22g2	CC17	single	0.204055608910884	0.0368348469550227	NA	NA	NA	NA	NA	NA	NA	NA	NA	NA	NA	NA	NA
SEC22g2-CC19	195.850011192206	204.775280697338	68.4652489633359	214.026851517352	172.220672477363	59.5430587038122	247.740474895282	145.972735495143	24.4947503574828	4.05629701797728e-05	4.02321614030083e-05	1.42347555493989e-05	4.15377592498271e-05	3.36664481709015e-05	9.81966763689572e-06	4.6238325692202e-05	3.31131868016413e-05	5.51917296231291e-06	1	0.33886642250223	0.0306482920494129	1	0.323542215004199	0.0205117188990642	1	0.24761514730031	0.0102832881368598	0.412474214220261	0.350120716114246	0.23010499431478	SEC22g2-CC19	SEC22g2	CC19	single	0.330899974883096	0.0926914816061298	NA	NA	NA	NA	NA	NA	NA	NA	NA	NA	NA	NA	NA
SEC22g2-CC20	306.182356534811	204.022550373511	19.343386591087	269.691278766088	184.816660736066	40.4114858726274	302.516122297298	191.363631219564	27.2501256001182	6.34141694559596e-05	4.00842726159534e-05	4.02172465288333e-06	5.23409624995375e-05	3.61287668912551e-05	6.66454442584591e-06	5.64616621318621e-05	4.34098850454486e-05	6.14001589062362e-06	1	0.215959652196821	0.00553875348980578	1	0.27554221996369	0.0110478328543272	1	0.265835701368122	0.00936862674204998	0.129568561194844	0.247960194601567	0.221211799578215	SEC22g2-CC20	SEC22g2	CC20	single	0.199580185124875	0.0620893692436264	NA	NA	NA	NA	NA	NA	NA	NA	NA	NA	NA	NA	NA
SEC22g2-CC23	213.574508362309	193.634542430698	38.3093233362735	324.827295190858	251.372258691564	76.6139445345295	331.627435455836	176.170254192936	37.7385672940677	4.42339337185841e-05	3.80433426229007e-05	7.96497290540436e-06	6.30416131889717e-05	4.91393454520063e-05	1.2634948355995e-05	6.1895002726374e-05	3.99633432654102e-05	8.50327834356625e-06	1	0.293838045641709	0.0157258725675999	1	0.311156421465574	0.0173897959314129	1	0.223246447007339	0.011835617168815	0.30439045023034	0.323120052586536	0.243769977051524	SEC22g2-CC23	SEC22g2	CC23	single	0.2904268266228	0.041477050401913	NA	NA	NA	NA	NA	NA	NA	NA	NA	NA	NA	NA	NA
SEC22g2-CC25	241.051846313446	190.804735617456	28.0819764880767	244.134823263108	214.647585773219	60.1314852981285	272.284864575684	156.639265938393	53.747762742393	4.99248317335844e-05	3.74873710033674e-05	5.83858346685928e-06	4.73810339277916e-05	4.19602462206915e-05	9.91670923520593e-06	5.08192948876412e-05	3.5532836018289e-05	1.21104805961823e-05	1	0.256538939788487	0.0102135541435845	1	0.353516926867063	0.0181598132691511	1	0.241757282592937	0.0205301840797022	0.231514911763443	0.338206187826516	0.330393435594331	SEC22g2-CC25	SEC22g2	CC25	single	0.300038178394763	0.0594713235663258	NA	NA	NA	NA	NA	NA	NA	NA	NA	NA	NA	NA	NA
SEC22g2-CC27	217.42484358224	148.002966303001	3.49934410522813	190.292563833654	173.734949572907	14.6163056876597	269.284787476232	123.755297758979	23.202133191365	4.50313859717521e-05	2.90781153279296e-05	7.27556076628415e-07	3.69314721378025e-05	3.39624656618344e-05	2.41047851851282e-06	5.02593599715367e-05	2.80732718920799e-05	5.22791962803757e-06	NA	NA	NA	1	0.367095711948501	0.00566310975132631	1	0.193132075138307	0.00896132129775081	NA	0.168999870830122	0.192883637662093	SEC22g2-CC27	SEC22g2	CC27	single	NA	NA	NA	NA	NA	NA	NA	NA	NA	NA	NA	NA	NA	NA	NA
SEC22g2-CC28	317.289971771038	256.529612239567	62.3813808871993	363.34854838709	240.649490593839	80.6226226042009	359.055333134977	193.524153491191	56.6166668003859	6.57146945509174e-05	5.0400325318209e-05	1.29698455962492e-05	7.05177150421871e-05	4.70432119784937e-05	1.32960478554899e-05	6.70141503605124e-05	4.38999887441073e-05	1.27569039104541e-05	1	0.262032866087841	0.0172368667563948	1	0.266302628847921	0.0163595996084808	1	0.226504180430754	0.0163998119699014	0.31010719396535	0.303508415642369	0.292838144358153	SEC22g2-CC28	SEC22g2	CC28	single	0.302151251321957	0.00871415169872609	NA	NA	NA	NA	NA	NA	NA	NA	NA	NA	NA	NA	NA
SEC22g2-CC30	138.961522145718	138.656410571167	27.9704577434336	206.128209813908	170.196698597186	32.4773239150999	179.557336787208	153.465167191072	25.2376677652653	2.878065742565e-05	2.72417992575286e-05	5.81539736744088e-06	4.0004811981051e-05	3.32707929295413e-05	5.35606556875902e-06	3.35126128352693e-05	3.48128075527651e-05	5.68656759219989e-06	1	0.323385095058715	0.017646748554012	1	0.331992013653926	0.0116166788652335	1	0.359177471493341	0.0146184732247374	0.327909579732582	0.268063592052714	0.307310533024681	SEC22g2-CC30	SEC22g2	CC30	single	0.301094568269992	0.0304033587571897	NA	NA	NA	NA	NA	NA	NA	NA	NA	NA	NA	NA	NA
SEC22g2-CC32	232.958247591834	177.33405938649	37.9270089771424	326.425566449786	198.348426580255	33.8581702095668	272.993711671984	153.499303464201	19.3897455330861	4.82485468991168e-05	3.48407897437235e-05	7.88548511374862e-06	6.33518014027338e-05	3.87740154952754e-05	5.5837907136286e-06	5.09515942340379e-05	3.48205511960214e-05	4.36890997991512e-06	1	0.24671109082076	0.0142734904937391	1	0.244319724371378	0.0076474825725151	1	0.236295903719196	0.00738712451170751	0.278191163719917	0.185535451331282	0.178153371436254	SEC22g2-CC32	SEC22g2	CC32	single	0.213959995495818	0.0557481479913775	NA	NA	NA	NA	NA	NA	NA	NA	NA	NA	NA	NA	NA
SEC22g2-CC34	284.934731443293	244.546072378369	51.6064723154886	291.96469288866	202.46835780647	51.0905005485467	290.074722768704	217.97081321795	29.905149962311	5.90135223600939e-05	4.80459214651986e-05	1.07296114350098e-05	5.66637271757261e-05	3.95793976198474e-05	8.42569639032075e-06	5.41395971414195e-05	4.94455915408383e-05	6.73824769377489e-06	1	0.278156946904084	0.0158788289144179	1	0.278830810511834	0.0129017612354402	1	0.315784555722624	0.0107224011637608	0.302079536529351	0.271637437141012	0.25284335531596	SEC22g2-CC34	SEC22g2	CC34	single	0.275520109662108	0.0248466646564286	NA	NA	NA	NA	NA	NA	NA	NA	NA	NA	NA	NA	NA
SEC22g2-CC35	196.452566029768	210.356505086539	38.359241220147	230.707226557162	196.421685965932	31.8320915549078	218.710095734012	139.763153928599	14.098591695891	4.06877667716082e-05	4.13287035231708e-05	7.97535143882447e-06	4.47750418509979e-05	3.83973678367929e-05	5.24965572916423e-06	4.08200906331375e-05	3.17045742023397e-05	3.17670378179135e-06	1	0.347034657892054	0.0171187475862688	1	0.342327802737238	0.0101728620527121	1	0.268550700179168	0.00670444535827456	0.328241868037097	0.250588213858211	0.172579447309816	SEC22g2-CC35	SEC22g2	CC35	single	0.250469843068375	0.0778312778733727	NA	NA	NA	NA	NA	NA	NA	NA	NA	NA	NA	NA	NA
SEC22g2-CC36	312.066018118911	266.87695549642	59.6898171243842	338.021221620631	257.549440068825	32.5519289185335	392.874784448265	248.742807717519	38.5791170593587	6.46327488572622e-05	5.24332659279564e-05	1.24102368489004e-05	6.56022551631654e-05	5.03468878084975e-05	5.36836920840594e-06	7.33262186861114e-05	5.64260649742296e-05	8.69267155927032e-06	1	0.277165520952741	0.016769242889305	1	0.306358955029707	0.00710022219859433	1	0.266071773038855	0.0102130176205769	0.309879177513105	0.190011724066737	0.233993830759887	SEC22g2-CC36	SEC22g2	CC36	single	0.244628244113243	0.0606371969953824	NA	NA	NA	NA	NA	NA	NA	NA	NA	NA	NA	NA	NA
SEC22g2-CC11	195.306796966984	163.189987222705	10.9549567877891	219.356647913913	167.471396778038	27.8538752808176	250.571624677664	101.447384016248	23.7275887373589	4.04504637658863e-05	3.20619065101057e-05	2.27766836883796e-06	4.25721518879538e-05	3.27380390439328e-05	4.59357990018175e-06	4.67667319842159e-05	2.30128329518059e-05	5.34631561085114e-06	1	0.270801308980607	0.00491759770623369	1	0.306975544324776	0.00936211570650152	1	0.170141944085367	0.00984867191842205	0.127456440799584	0.230916050276262	0.198164538366785	SEC22g2-CC11	SEC22g2	CC11	single	0.185512343147544	0.0528775115825815	NA	NA	NA	NA	NA	NA	NA	NA	NA	NA	NA	NA	NA
SEC22g2-CC22	165.88209522957	147.19909671566	9.37038352848769	208.989577301055	173.024239299705	59.3669146081471	228.046778829891	173.912467676895	18.2947599270156	3.43562425204655e-05	2.89201792192608e-05	1.94821637183508e-06	4.0560138534536e-05	3.3823532917971e-05	9.7906184662067e-06	4.25626908039599e-05	3.94511756581493e-05	4.12218711632408e-06	1	0.287594278140597	0.00495242082347524	1	0.332886557055727	0.0209439710759993	1	0.320486103137883	0.00834370086681406	0.132597210484424	0.355135512182008	0.216874401673975	SEC22g2-CC22	SEC22g2	CC22	single	0.234869041446803	0.112355147750455	NA	NA	NA	NA	NA	NA	NA	NA	NA	NA	NA	NA	NA
SEC22g2-CC26	255.579491115548	301.640160397802	80.2790389302476	302.810656763267	307.893162687508	123.19916822493	276.170098855331	213.828352735466	65.7356087377796	5.29336874354699e-05	5.92631863446955e-05	1.6690985751395e-05	5.87686828533049e-05	6.01882982727084e-05	2.03176476225157e-05	5.15444356951283e-05	4.85058950467661e-05	1.48115897942149e-05	1	0.382505575991078	0.0275382190355359	1	0.408830065096017	0.0299968601969351	1	0.325380155327996	0.0247559722175579	0.404956408867524	0.422099266955347	0.378231439085725	SEC22g2-CC26	SEC22g2	CC26	single	0.401762371636199	0.0221076454168239	NA	NA	NA	NA	NA	NA	NA	NA	NA	NA	NA	NA	NA
SEC22g2-CC7	218.069758545346	175.660295859527	39.6185408528789	309.844624254964	235.231737919806	82.1766760851699	317.624059993473	170.072711334203	20.5927104690627	4.51649558717878e-05	3.45119457341442e-05	8.23717510421398e-06	6.0133816462335e-05	4.59841260570457e-05	1.35523378245522e-05	5.92814102736565e-05	3.85801460880239e-05	4.63996281582307e-06	1	0.261067479157991	0.0159280540275046	1	0.305257180131901	0.0195543679800279	1	0.225021320967409	0.00674304524341979	0.298214376935182	0.339109663534446	0.161372973933956	SEC22g2-CC7	SEC22g2	CC7	single	0.266232338134528	0.0930844821219955	NA	NA	NA	NA	NA	NA	NA	NA	NA	NA	NA	NA	NA
COG8g2-CC5	724.079783316166	2326.40994537948	5325.37090646889	846.440568717793	2045.49372405121	6710.91898967278	883.823992956472	1791.27817329565	4649.42686956884	0.000149965917692012	0.000457069330308516	0.00110720919314936	0.000164274923045513	0.000399862034296294	0.00110674519333182	0.000164957065082635	0.000406342517079263	0.00104761186353289	1	1.0412965568929	0.644797174568125	1	0.971662892485553	0.584554091241596	1	0.851725547737268	0.54712881397509	0.938068811651978	0.918892075163603	0.900159265891501	COG8g2-CC5	COG8g2	CC5	single	0.919040050902361	0.0189552060805435	NA	NA	NA	NA	NA	NA	NA	NA	NA	NA	NA	NA	NA
COG8g2-CC8	690.526482751078	1993.76613380017	4607.34107057462	745.956230516494	1756.44916639653	6314.31994771341	835.370580428229	1495.28706541849	4172.7891682184	0.000143016612343651	0.000391714862368849	0.000957922082594875	0.000144773191281518	0.000343358343540811	0.00104133923566135	0.000155913711668839	0.000339198410931528	0.000940215548987122	1	0.935768634424352	0.584964769194168	1	0.946751879788246	0.624097462304829	1	0.752225111449056	0.519521133570801	0.916430222075591	0.926771439752846	0.884059764502265	COG8g2-CC8	COG8g2	CC8	single	0.909087142110234	0.0222825586100656	NA	NA	NA	NA	NA	NA	NA	NA	NA	NA	NA	NA	NA
COG8g2-CC16	730.167749962419	1892.70908361662	3565.44811321542	786.281540516053	1531.46013056911	4682.3075158106	831.919706756524	1373.53404671981	3287.77008360763	0.000151226811209578	0.000371860202470197	0.000741299901543716	0.000152599419656889	0.000299376505560818	0.000772192503709172	0.000155269640001412	0.000311579346055077	0.000740802477548223	1	0.840109368553472	0.428105847529568	1	0.783143867716554	0.439057127432904	1	0.693841774613154	0.411032327483146	0.863060079435129	0.861998159267386	0.844023274699768	COG8g2-CC16	COG8g2	CC16	single	0.856360504467428	0.0106975393135843	NA	NA	NA	NA	NA	NA	NA	NA	NA	NA	NA	NA	NA
COG8g2-CC17	702.134207891356	2067.8325160326	5222.70832577647	802.867587443767	1669.72799607864	6111.47100754824	852.884472222808	1611.37115301242	4854.19747014457	0.000145420716412136	0.000406266670743202	0.00108586439761653	0.000155818395310202	0.000326405710945495	0.00100788597987838	0.000159182507505604	0.000365531507068675	0.00109375090743741	1	0.954486601422728	0.65213172206121	1	0.836210737835948	0.561230169507715	1	0.79397678473378	0.591947492128283	0.93380346206202	0.902657614004832	0.906980755727149	COG8g2-CC17	COG8g2	CC17	single	0.914480610598001	0.0168731096752566	NA	NA	NA	NA	NA	NA	NA	NA	NA	NA	NA	NA	NA
COG8g2-CC19	693.809320870498	1773.92880362859	3718.52804491896	799.905195960978	1439.08025844326	5029.43749826841	631.089112773056	1356.58274470225	3402.5603062193	0.000143696528897816	0.000348523462900367	0.000773127075771702	0.00015524346228968	0.000281317685256487	0.000829440168319301	0.000117786582711355	0.000307734027760983	0.000766667084606066	1	0.828649101906712	0.46988395725978	1	0.723369901053488	0.463575073753583	1	0.903354116418915	0.560752342218329	0.875850674593971	0.864597407672444	0.907795900698161	COG8g2-CC19	COG8g2	CC19	single	0.882747994321525	0.0224099802429924	NA	NA	NA	NA	NA	NA	NA	NA	NA	NA	NA	NA	NA
COG8g2-CC20	908.595814913406	2639.67684337281	6584.53245838488	858.118040793521	2288.32772287167	8360.36331497253	998.435717896934	1990.64329884848	5464.09250191685	0.000188181479906219	0.00051861681963129	0.00136900414986272	0.000166541255612148	0.00044733228347034	0.00137876674231836	0.000186348217530301	0.000451567501195444	0.00123117284969363	1	0.941574393127973	0.63535126237497	1	1.07222301738496	0.718318905554459	1	0.837868309448413	0.569185577360794	0.929032248186023	0.955981221285418	0.904867526748225	COG8g2-CC20	COG8g2	CC20	single	0.929960332073222	0.025569482730134	NA	NA	NA	NA	NA	NA	NA	NA	NA	NA	NA	NA	NA
COG8g2-CC23	543.343986951662	2003.2722373414	4641.26849099443	679.473705714213	1594.597014877	5734.29299723198	763.490942928993	1349.11818400259	3998.3614033234	0.000112533289152839	0.000393582524767757	0.000964976004743852	0.000131870440575334	0.000311718779067519	0.000945682882122269	0.000142498083517113	0.000306040729406318	0.000900913372404983	1	1.19492243619811	0.748896004690148	1	0.943609333887067	0.622223490992573	1	0.74258903751652	0.544670821047268	0.969510852198788	0.926101526907758	0.890150037490783	COG8g2-CC23	COG8g2	CC23	single	0.92858747219911	0.0397387678567576	NA	NA	NA	NA	NA	NA	NA	NA	NA	NA	NA	NA	NA
COG8g2-CC25	794.148224191835	2219.75474815588	5711.16743580658	966.453994756098	1972.8794186687	7141.8125890436	883.610543772795	1748.82323082242	5128.77998324032	0.000164477962192197	0.000436114803499632	0.00118742097021993	0.000187566807975764	0.000385667073183554	0.00117780690942093	0.000164917226889551	0.00039671182518327	0.00115562001653568	1	0.905895355487931	0.630496978911541	1	0.820792336945913	0.544836811228947	1	0.831739738318078	0.603683258996824	0.925268834163519	0.897019094951521	0.913041619635297	COG8g2-CC25	COG8g2	CC25	single	0.911776516250112	0.0141672970717031	NA	NA	NA	NA	NA	NA	NA	NA	NA	NA	NA	NA	NA
COG8g2-CC27	758.320876230886	1774.5336590803	3471.01791715337	680.22228368819	1439.38673819391	4055.04749139258	789.528804579847	1334.04071084305	2896.01469095562	0.000157057673379785	0.000348642298738734	0.000721666718611088	0.000132015722587579	0.000281377597254812	0.000668746609329855	0.000147357794583097	0.000302620479840294	0.000652531899591313	1	0.758413120772886	0.401294797791036	1	0.850825658210352	0.439525693953161	1	0.710073869839951	0.381494898279456	0.846553574224646	0.867804789406889	0.834605867809446	COG8g2-CC27	COG8g2	CC27	single	0.84965474381366	0.0168153215379056	NA	NA	NA	NA	NA	NA	NA	NA	NA	NA	NA	NA	NA
COG8g2-CC28	671.570617922573	1811.6804104103	4141.20848879167	757.70904358016	1532.34218053924	4688.40304503117	761.32831446066	1352.5075691067	3510.3952993375	0.000139090617266654	0.000355940514080042	0.000861007465971722	0.000147054145825706	0.000299548932535909	0.000773197760616021	0.000142094450160423	0.000306809594507834	0.000790964534864722	1	0.874308116120119	0.540623718067368	1	0.813143551370582	0.456206687249139	1	0.746569338602579	0.479556735848669	0.900179557414295	0.870208644605793	0.871745408017231	COG8g2-CC28	COG8g2	CC28	single	0.880711203345773	0.0168775892250249	NA	NA	NA	NA	NA	NA	NA	NA	NA	NA	NA	NA	NA
COG8g2-CC30	566.53274156125	1716.29994473107	4163.93815175289	703.219501612903	1567.07662387271	6002.24163031455	717.09351708977	1194.8246432785	3604.19858361432	0.000117335968284737	0.000337201131685677	0.000865733238547915	0.000136478961170963	0.000306338973007881	0.000989872189455634	0.000133838459819611	0.000271040009450271	0.000812100351429541	1	0.981844661137913	0.644375385575458	1	0.896010837655459	0.629305818370216	1	0.70021402027411	0.522743773311589	0.93396562283341	0.924242322068957	0.880088129313185	COG8g2-CC30	COG8g2	CC30	single	0.912765358071851	0.0287138747637555	NA	NA	NA	NA	NA	NA	NA	NA	NA	NA	NA	NA	NA
COG8g2-CC32	739.189523753205	2126.47399273166	4617.32626057365	824.800953066309	1803.56575039156	6027.39005672344	872.482134295564	1500.44562237993	4006.5438848352	0.000153095332630724	0.000417787950789471	0.0009599981246878	0.000160075164282453	0.000352568898872182	0.0009940195946159	0.000162840218592614	0.000340368603842634	0.00090275705442115	1	0.932349797644761	0.547639097552047	1	0.879218386924202	0.538789745816493	1	0.722713463474605	0.477605494435164	0.906460844743787	0.900060320283225	0.868931004392246	COG8g2-CC32	COG8g2	CC32	single	0.891817389806419	0.0200768935928125	NA	NA	NA	NA	NA	NA	NA	NA	NA	NA	NA	NA	NA
COG8g2-CC34	719.311336167259	2397.06759944544	5729.00953515763	913.444319469349	1841.40587400844	7001.9739937907	939.581744641023	1706.14254293158	5087.32331248802	0.000148978313053506	0.000470951426492486	0.00119113055904924	0.000177278831890698	0.00035996605127092	0.00115474513600709	0.000175363701637864	0.000387029924065517	0.00114627897272081	1	1.08003538760938	0.698268300552714	1	0.810552932392577	0.565168037162141	1	0.763103014863267	0.563132667809966	0.95230261579584	0.901564377739769	0.896921190315669	COG8g2-CC34	COG8g2	CC34	single	0.916929394617092	0.0307219527339044	NA	NA	NA	NA	NA	NA	NA	NA	NA	NA	NA	NA	NA
COG8g2-CC35	624.650381435189	1838.1597723785	3460.14516354418	715.523771593461	1496.14993563331	4270.10276374343	792.051758893509	1267.07464824738	2709.14796853897	0.000129372853443818	0.000361142909412747	0.000719406141279972	0.00013886694099954	0.000292473914654567	0.000704212897827933	0.000147828679218767	0.000287429562628397	0.000610426969070847	1	0.953719926098387	0.485642846532379	1	0.840746344926374	0.440000772074637	1	0.672281354017347	0.355741978646213	0.890294314991348	0.86715182958614	0.820575158281466	COG8g2-CC35	COG8g2	CC35	single	0.859340434286318	0.0355099088351663	NA	NA	NA	NA	NA	NA	NA	NA	NA	NA	NA	NA	NA
COG8g2-CC36	615.015676730757	1969.29006505675	5117.05167856391	796.318428264029	1618.63542758161	6659.14429262063	871.647135995381	1458.08134218394	4233.22649530219	0.000127377386416587	0.000386906053684309	0.00106389709934459	0.000154547352002467	0.000316417912823004	0.00109820666124898	0.000162684374363396	0.000330758478231925	0.000953833326538931	1	1.037762832471	0.729446262415812	1	0.817290050476906	0.61655359970677	1	0.702980814251984	0.505110912460174	0.956020923896322	0.914957012347336	0.87529854566391	COG8g2-CC36	COG8g2	CC36	single	0.915425493969189	0.0403632282299947	NA	NA	NA	NA	NA	NA	NA	NA	NA	NA	NA	NA	NA
COG8g2-CC11	473.375888395999	1403.34356314705	3534.87123359525	522.685457916973	1191.64759655983	4275.37900617813	550.799852027068	1058.75160624261	2934.48607312062	9.80420267935861e-05	0.000275714649464224	0.000734942597459572	0.000101441396537017	0.000232948469370505	0.000705083040346781	0.000102801381001669	0.000240172519855366	0.000661200296254641	1	0.96079886705567	0.654677102109378	1	0.916687607929196	0.603077854932988	1	0.807797852973747	0.554107707096294	0.934826972991458	0.919521549436221	0.89841878577881	COG8g2-CC11	COG8g2	CC11	single	0.917589102735496	0.0182808584786426	NA	NA	NA	NA	NA	NA	NA	NA	NA	NA	NA	NA	NA
COG8g2-CC14	746.258552218797	2360.89945336259	5888.14091638132	862.371636603182	2096.30021387869	7621.9566825885	887.67847398369	1924.52596020271	5010.89521014909	0.00015455941623789	0.000463845477542508	0.00122421590301945	0.000167366782117048	0.000409793908512772	0.00125699087341382	0.000165676466097694	0.000436569112777373	0.0011290581433662	1	1.02532790909673	0.691749032235046	1	0.977401386932554	0.651645184954694	1	0.91110936892688	0.587104738062381	0.94737705531507	0.935310323443902	0.915148439594004	COG8g2-CC14	COG8g2	CC14	single	0.932611939450992	0.016282870599312	NA	NA	NA	NA	NA	NA	NA	NA	NA	NA	NA	NA	NA
COG8g2-CC15	737.728058677748	2110.53626777327	4833.31123029654	706.287465051246	1811.88439912043	6394.16788410404	795.322806340729	1515.3806519856	4462.19353438103	0.00015279264505918	0.000414656668924106	0.00100490401918029	0.000137074383314427	0.000354195064606259	0.00105450752452518	0.000148439188088111	0.000343756540799099	0.00100542432758617	1	0.927195096875936	0.574391687379271	1	1.03148501580862	0.667485313847245	1	0.800720097160199	0.58352695097205	0.913114023935599	0.942521476364837	0.905445076157037	COG8g2-CC15	COG8g2	CC15	single	0.920360192152491	0.0195715374578205	NA	NA	NA	NA	NA	NA	NA	NA	NA	NA	NA	NA	NA
COG8g2-CC2	695.026553724374	2065.14112322498	4594.05739176763	763.895036336095	1701.02381396149	5526.59235418663	809.450961932307	1456.9042549977	3728.20092985415	0.000143948632942402	0.000405737893297671	0.00095516024467743	0.000148254706764652	0.000332523553917321	0.000911429497645998	0.000151076069526034	0.000330491461876113	0.000840040640129858	1	0.96299259175057	0.579501688173056	1	0.895345472944928	0.533412172711138	1	0.756384978630205	0.479032214068573	0.917001507789467	0.899820389854459	0.872474314923576	COG8g2-CC2	COG8g2	CC2	single	0.896432070855834	0.022456140704858	NA	NA	NA	NA	NA	NA	NA	NA	NA	NA	NA	NA	NA
COG8g2-CC22	572.441493661543	1557.39814901611	3916.20032049636	685.054064537835	1421.61990618398	5088.52265266813	659.695329593587	1218.93968436027	3278.48163969868	0.000118559744243619	0.000305981725365433	0.000814225539070134	0.000132953461699553	0.000277904459446096	0.000839184319713439	0.000123125652036739	0.000276510386211803	0.000738709599370816	1	0.881745306191488	0.599782070020706	1	0.834396713956267	0.547653721594111	1	0.776499596090651	0.516874729263205	0.916064992447566	0.898899683691616	0.88547153994992	COG8g2-CC22	COG8g2	CC22	single	0.900145405363034	0.0153347220644328	NA	NA	NA	NA	NA	NA	NA	NA	NA	NA	NA	NA	NA
COG8g2-CC26	791.052054411945	1938.63062373598	5249.82833018199	864.260500497052	1891.94795151407	6436.03316160544	959.469429116728	1654.77306075728	4390.32422712389	0.000163836706969955	0.000380882398936808	0.00109150297542142	0.000167733367772647	0.000369846237013527	0.00106141182402775	0.000179075542557036	0.000375377013312207	0.00098923068888217	1	0.794263517109124	0.581834843672987	1	0.880194106256702	0.549051126347141	1	0.724785886091271	0.475906246940824	0.904465188286596	0.902917092915495	0.868600741721801	COG8g2-CC26	COG8g2	CC26	single	0.891994340974631	0.0202742327677526	NA	NA	NA	NA	NA	NA	NA	NA	NA	NA	NA	NA	NA
COG8g2-CC7	688.912944443957	2008.68411435416	4925.25716595745	676.494385348597	1696.76167017534	6173.74793567693	749.486792497932	1457.38220357047	4281.52861668763	0.000142682428516766	0.000394645795240293	0.00102402069424846	0.000131292222042483	0.000331690371461294	0.00101815650928992	0.000139884346424102	0.000330599882125401	0.000964716791709314	1	0.944978458179443	0.626793166277088	1	1.00848765164822	0.672858705871264	1	0.817169041686533	0.59414277458059	0.927279029033938	0.942166728137546	0.909488739581943	COG8g2-CC7	COG8g2	CC7	single	0.926311498917809	0.0163604651493852	NA	NA	NA	NA	NA	NA	NA	NA	NA	NA	NA	NA	NA
GET2g2-CC8	95.01933963281	41.9439983135734	5.32520518973288	96.1523118266664	60.9344140182986	8.2587860885845	88.7421728956609	55.9498734034585	1.64466278561283	1.96796855745126e-05	8.2407295660522e-06	1.10717473863027e-06	1.86609836646902e-05	1.19117250087439e-05	1.36201492230236e-06	1.65628547160802e-05	1.26919496524648e-05	3.70576480511206e-07	1	0.143064680045441	0.00491342153683355	1	0.254810221217876	0.00633279843832021	NA	NA	NA	0.0838425371096876	0.160592977820006	NA	GET2g2-CC8	GET2g2	CC8	single	NA	NA	NA	NA	NA	NA	NA	NA	NA	NA	NA	NA	NA	NA	NA
GET2g2-CC17	83.8722689961052	38.5788199603362	0.0886200650336169	63.5800689357043	68.2777753757367	5.24756049746506	74.0891101894119	41.2465536596423	2.41544166304316	1.73709887759981e-05	7.57957359939303e-06	1.84251862313523e-08	1.2339449829848e-05	1.33472373138819e-05	8.65412377384485e-07	1.38280045221981e-05	9.35657492217858e-06	5.44248874724272e-07	NA	NA	NA	NA	NA	NA	NA	NA	NA	NA	NA	NA	GET2g2-CC17	GET2g2	CC17	single	NA	NA	NA	NA	NA	NA	NA	NA	NA	NA	NA	NA	NA	NA	NA
GET2g2-CC19	103.453121091944	51.2587931795177	2.08941588358317	78.412307771625	65.220504166296	12.7495938780845	97.456289878287	53.7683170342851	13.2440590782265	2.14264264796935e-05	1.00708055850248e-05	4.34414900904911e-07	1.52180510966263e-05	1.27495886040236e-05	2.10262584948755e-06	1.81892590383167e-05	1.2197074473715e-05	2.98415994076431e-06	NA	NA	NA	1	0.334436640538743	0.0119881258562312	1	0.231856350920139	0.0141340683908944	NA	0.273203503781485	0.272511737600631	GET2g2-CC19	GET2g2	CC19	single	NA	NA	NA	NA	NA	NA	NA	NA	NA	NA	NA	NA	NA	NA	NA
GET2g2-CC20	104.028357721986	34.1001918467312	4.57849594216764	85.6486877202091	42.9693263159258	5.88911371224905	115.445859777581	58.327819229893	2.09046579399232	2.15455651314029e-05	6.69965836491255e-06	9.519248305892e-07	1.66224683742415e-05	8.39983131260747e-06	9.71215463045541e-07	2.15468355199868e-05	1.32313747998241e-05	4.71025102132459e-07	NA	NA	NA	NA	NA	NA	NA	NA	NA	NA	NA	NA	GET2g2-CC20	GET2g2	CC20	single	NA	NA	NA	NA	NA	NA	NA	NA	NA	NA	NA	NA	NA	NA	NA
GET2g2-CC23	84.9576301365316	40.9909825577661	3.23540268666367	91.0201104987214	46.410477034156	11.2584297206125	87.7737902887848	36.048681849143	5.5501650934519	1.75957805506087e-05	8.05349073733869e-06	6.72679454845608e-07	1.76649397493101e-05	9.07252246307772e-06	1.85670740429539e-06	1.63821156164626e-05	8.17746363370253e-06	1.25056678157958e-06	NA	NA	NA	1	0.205018291675726	0.00911968087230927	1	0.172594504551078	0.00657653297514419	NA	0.199536476533346	0.139608965499714	GET2g2-CC23	GET2g2	CC23	single	NA	NA	NA	NA	NA	NA	NA	NA	NA	NA	NA	NA	NA	NA	NA
GET2g2-CC25	124.200724477781	59.2930946379288	2.70083392078972	72.4667535117514	97.4917402947876	5.84216223193203	86.0171533636817	40.7058689351205	0.997662392436934	2.57235128690098e-05	1.16493033018121e-05	5.61536125612488e-07	1.40641538183056e-05	1.90581105886512e-05	9.6347236180402e-07	1.60542565926184e-05	9.23392328985043e-06	2.247939342714e-07	NA	NA	NA	NA	NA	NA	NA	NA	NA	NA	NA	NA	GET2g2-CC25	GET2g2	CC25	single	NA	NA	NA	NA	NA	NA	NA	NA	NA	NA	NA	NA	NA	NA	NA
GET2g2-CC27	74.2879574401396	32.3149450811138	8.2607005300123	71.4991829299888	62.7965859838185	17.9295597039676	72.3091054620205	23.7038767436213	3.55947040353631	1.53859587958019e-05	6.34891126412026e-06	1.71749981913431e-06	1.38763703061083e-05	1.22757505061518e-05	2.95689071071466e-06	1.34957841276358e-05	5.37710618268665e-06	8.02022169021587e-07	1	0.140980683954579	0.00974895682635819	1	0.353141608651034	0.018488757419161	NA	NA	NA	0.183850625927574	0.340780173553425	NA	GET2g2-CC27	GET2g2	CC27	single	NA	NA	NA	NA	NA	NA	NA	NA	NA	NA	NA	NA	NA	NA	NA
GET2g2-CC28	126.681695551716	57.471863957296	12.2473380992122	117.536631356522	58.3482674653058	3.25988488983164	94.9430160280808	59.8572021283134	4.71237975529901	2.62373527972094e-05	1.12914864479134e-05	2.5463701164146e-06	2.28111952388698e-05	1.14061738014687e-05	5.37610711467123e-07	1.77201811660447e-05	1.35783076803709e-05	1.06179644838274e-06	1	0.147033408015247	0.00847593321334591	NA	NA	NA	1	0.264945054005923	0.00516218079607061	0.16608773288065	NA	0.13312182406457	GET2g2-CC28	GET2g2	CC28	single	NA	NA	NA	NA	NA	NA	NA	NA	NA	NA	NA	NA	NA	NA	NA
GET2g2-CC30	78.050308054444	53.7362367075213	3.51054837498115	64.7723990077419	66.0723521868752	3.40320420925604	86.7201315726313	34.3215310190162	0.827099625655165	1.61651883441939e-05	1.05575484552875e-05	7.29885580186184e-07	1.2570854063137e-05	1.29161115702958e-05	5.61246515762873e-07	1.61854605688507e-05	7.78566808449533e-06	1.86362621559056e-07	NA	NA	NA	NA	NA	NA	NA	NA	NA	NA	NA	NA	GET2g2-CC30	GET2g2	CC30	single	NA	NA	NA	NA	NA	NA	NA	NA	NA	NA	NA	NA	NA	NA	NA
GET2g2-CC32	90.5528316036051	40.9168773270882	9.33771442019236	77.5618125618452	49.8330212867265	9.29938234006671	78.2461069000962	28.8498375236661	-2.32954027355434	1.87546162784044e-05	8.03893129641747e-06	1.94142406803655e-06	1.50529892596815e-05	9.74157634049147e-06	1.53362702212048e-06	1.46038671174857e-05	6.54444171288375e-06	-5.24893518193888e-07	1	0.14644517091312	0.00904062048852841	1	0.258334973572549	0.00883985889520289	NA	NA	NA	0.175322440743057	0.210696877970667	NA	GET2g2-CC32	GET2g2	CC32	single	NA	NA	NA	NA	NA	NA	NA	NA	NA	NA	NA	NA	NA	NA	NA
GET2g2-CC34	90.932163507199	42.2293030218298	17.7877099525129	95.7380809991053	58.0112573384616	20.0029732793177	95.2722730185435	56.1004890008044	2.2114709359497	1.88331806277248e-05	8.29678332914567e-06	3.69828061376399e-06	1.8580590852914e-05	1.13402935920533e-05	3.29883203228909e-06	1.77816337485018e-05	1.27261160493144e-05	4.98290058829108e-07	1	0.150511955386921	0.0171499240629222	1	0.243636020281572	0.015404549964502	NA	NA	NA	0.271574973449743	0.288578141153653	NA	GET2g2-CC34	GET2g2	CC34	single	NA	NA	NA	NA	NA	NA	NA	NA	NA	NA	NA	NA	NA	NA	NA
GET2g2-CC35	123.075661010282	49.9088942552862	-0.928142944492981	108.307805769535	34.8512194675419	16.7980599222827	80.4464775838692	55.1134809377303	5.35560898551417	2.54904982492775e-05	9.80559119385178e-06	-1.92972173910183e-07	2.10200894375501e-05	6.81286837996138e-06	2.77028706573506e-06	1.50145446878863e-05	1.25022181943044e-05	1.20672927374988e-06	NA	NA	NA	1	0.129381492869182	0.0114350626187232	1	0.287907670781066	0.00692401151782609	NA	0.201515492791175	0.182073434597553	GET2g2-CC35	GET2g2	CC35	single	NA	NA	NA	NA	NA	NA	NA	NA	NA	NA	NA	NA	NA	NA	NA
GET2g2-CC36	89.817762603818	49.0642851885677	13.6358777332662	72.4296112339002	41.4637365879724	20.9126636957351	94.2387113398724	48.7365547878175	20.1512416376493	1.86023743574725e-05	9.63965100722894e-06	2.83506434539484e-06	1.40569453443014e-05	8.10551206617992e-06	3.44885552345913e-06	1.75887296154909e-05	1.10556443111332e-05	4.5404907737536e-06	1	0.17704262985752	0.0133100765249406	1	0.230179275708055	0.0212878782537465	1	0.217334120457925	0.0222396744175586	0.245273759835805	0.332391302971798	0.334925685866978	GET2g2-CC36	GET2g2	CC36	single	0.30419691622486	0.0510446818317211	NA	NA	NA	NA	NA	NA	NA	NA	NA	NA	NA	NA	NA
GET2g2-CC11	72.3498374466602	36.8543089250166	0.00489250529502794	73.1740392326416	44.4333543649104	4.80171269399619	69.6937292298605	35.5017089137444	3.28707219779306	1.49845500696968e-05	7.24075923626298e-06	1.01721118309461e-09	1.42014219404449e-05	8.68602590076508e-06	7.91884457556208e-07	1.30076498488855e-05	8.05338555210833e-06	7.40645229465987e-07	NA	NA	NA	NA	NA	NA	NA	NA	NA	NA	NA	NA	GET2g2-CC11	GET2g2	CC11	single	NA	NA	NA	NA	NA	NA	NA	NA	NA	NA	NA	NA	NA	NA	NA
GET2g2-CC22	74.0194533063048	28.1166944897643	5.74242819281033	56.7270728381608	45.5938005206744	3.55237390288819	61.8782185382508	23.4540939026674	5.02238028157825	1.53303482543085e-05	5.52408174941388e-06	1.19392046070562e-06	1.10094386652597e-05	8.91287497640834e-06	5.85847146715536e-07	1.15489615624346e-05	5.32044419136138e-06	1.13164596707442e-06	1	0.12310990532335	0.0068015733569247	NA	NA	NA	1	0.159288082715386	0.00844165782267976	0.12154175916884	NA	0.170946481377929	GET2g2-CC22	GET2g2	CC22	single	NA	NA	NA	NA	NA	NA	NA	NA	NA	NA	NA	NA	NA	NA	NA
GET2g2-CC26	108.182631462682	30.7457477222239	5.06474923993663	101.68771858846	55.4177939098124	2.18887857140153	114.980084695881	78.6509931981893	4.54961854809527	2.24059668277658e-05	6.04061135018024e-06	1.05302278807325e-06	1.97352806129055e-05	1.08333120500132e-05	3.60983472071951e-07	2.14599031770338e-05	1.78415854239638e-05	1.02512298811055e-06	1	0.0921090125992472	0.00410449842341992	NA	NA	NA	1	0.287464363949602	0.00411536457242527	0.0273141452232002	NA	0.105272409559076	GET2g2-CC26	GET2g2	CC26	single	NA	NA	NA	NA	NA	NA	NA	NA	NA	NA	NA	NA	NA	NA	NA
GET2g2-CC7	84.1500185661055	64.7507135366508	4.12098339521319	64.025776269919	50.0850546480628	8.18510701036405	71.7727000338495	39.7234118105543	1.52322040737015	1.74285141621688e-05	1.27215606741949e-05	8.56802423743546e-07	1.2425951517899e-05	9.79084492117177e-06	1.34986398354195e-06	1.33956693244276e-05	9.01105779253675e-06	3.43213005452509e-07	NA	NA	NA	1	0.314533737620279	0.00942559309911056	NA	NA	NA	NA	0.233569937147008	NA	GET2g2-CC7	GET2g2	CC7	single	NA	NA	NA	NA	NA	NA	NA	NA	NA	NA	NA	NA	NA	NA	NA
IMP4g6-CC5	453.066041500866	850.887101532133	2374.42288088547	451.01733185309	910.602303256021	2875.57134179448	423.728791606341	852.96071152851	2709.96309630253	9.3835605211335e-05	0.00016717363095781	0.000493671311973233	8.75322381990662e-05	0.00017800850969794	0.000474230841634547	7.90848159943942e-05	0.00019348988206256	0.00061061063418471	1	0.608674400867453	0.459469029555115	1	0.81180075239702	0.470078181229486	1	0.845947634138738	0.665168011199265	0.851519854027519	0.874511574098676	0.928493928323553	IMP4g6-CC5	IMP4g6	CC5	single	0.884841785483249	0.0395131241345243	NA	NA	NA	NA	NA	NA	NA	NA	NA	NA	NA	NA	NA
IMP4g6-CC16	435.638853278179	645.631123086657	1731.0955172824	425.217049478733	643.99876167221	2426.69757841375	409.978003464494	631.249896315486	2168.83482080476	9.02262180487252e-05	0.000126847026957417	0.000359915751337896	8.25249883598717e-05	0.000125891686637166	0.000400203889320135	7.65183664834859e-05	0.000143195889727688	0.000488683261842336	1	0.480321979079533	0.348380719649717	1	0.608959344426799	0.420769416356566	1	0.647057969945098	0.550201631810644	0.794577760591086	0.838581092757886	0.8822540584976	IMP4g6-CC16	IMP4g6	CC16	single	0.838470970615524	0.0438382526888632	NA	NA	NA	NA	NA	NA	NA	NA	NA	NA	NA	NA	NA
IMP4g6-CC14	415.840745351949	826.166453657238	2286.47307101687	391.000961555906	769.561725991345	2939.92207099548	449.468251936454	854.021994779918	2599.51527095398	8.61257839637892e-05	0.00016231676985669	0.000475385479918987	7.58844214752343e-05	0.000150437282526594	0.00048484337627253	8.38888333855304e-05	0.000193730628873491	0.000585724458881282	1	0.643895106402698	0.482057380661336	1	0.791369978939042	0.554366746906875	1	0.798495480110989	0.601518938163843	0.862428459786804	0.897087364115347	0.90973210986448	IMP4g6-CC14	IMP4g6	CC14	single	0.889749311255544	0.0244906939978789	NA	NA	NA	NA	NA	NA	NA	NA	NA	NA	NA	NA	NA
IMP4g6-CC15	323.341247154216	662.598712066618	1813.2475696096	330.693425126786	613.248964390155	2162.13273241676	333.524570380671	672.459280757797	2009.32721624379	6.69679888521191e-05	0.000130180646016011	0.000376996159288874	6.41800960068018e-05	0.000119880582153771	0.000356572626287109	6.22490843215337e-05	0.000152544032998349	0.000452742905417871	1	0.664146803569317	0.491649589977397	1	0.745633135558354	0.482054309490237	1	0.847306592711037	0.626583257717072	0.867443587301501	0.872425653138874	0.919794018940592	IMP4g6-CC15	IMP4g6	CC15	single	0.886554419793655	0.0288939173285442	NA	NA	NA	NA	NA	NA	NA	NA	NA	NA	NA	NA	NA
IMP4g6-CC2	354.874457094041	726.712150636757	1921.51694663375	331.36274512367	703.649126564511	2352.22576667075	385.098833456326	757.094134718156	2100.03699933101	7.34989083382882e-05	0.000142777001395781	0.000399506675773665	6.43099958427083e-05	0.00013755240012257	0.000387922215258488	7.18749138289465e-05	0.000171743027383244	0.000473181692297744	1	0.663685438311669	0.474710856786143	1	0.853820169846856	0.523376841609655	1	0.826190326777517	0.567166663554998	0.862227755869164	0.893783959972639	0.903387105795491	IMP4g6-CC2	IMP4g6	CC2	single	0.886466273879098	0.0215333327404785	NA	NA	NA	NA	NA	NA	NA	NA	NA	NA	NA	NA	NA
DIP2g5-CC5	238.091067501208	283.723101584069	540.113111478733	254.086271698684	335.202106755062	748.523501811397	242.759136399568	345.20941356019	676.00931324006	4.93116176625785e-05	5.57430251240317e-05	0.000112296065921592	4.93123844399984e-05	6.552676976296e-05	0.000123444313513619	4.53086078015534e-05	7.83090332460339e-05	0.000152318854834399	1	0.386212392582065	0.198884667796911	1	0.530443919268124	0.217201799201732	1	0.597598465209019	0.289623000366956	0.697078028984444	0.731692948301029	0.782236837853448	DIP2g5-CC5	DIP2g5	CC5	single	0.737002605046307	0.0428269777483933	NA	NA	NA	NA	NA	NA	NA	NA	NA	NA	NA	NA	NA
DIP2g5-CC16	209.445480036848	374.732991534107	422.754278050644	206.214413769354	223.649432809304	521.603213658614	228.912357744574	259.40157271877	481.05287656145	4.33787606613167e-05	7.36237213158331e-05	8.78957412210116e-05	4.00215422143012e-05	4.37199665395316e-05	8.60212812032842e-05	4.2724242604433e-05	5.8843952639101e-05	0.000108391144674383	1	0.57986319770257	0.176960650079348	1	0.436076536479314	0.186492091276039	1	0.476217985498157	0.218564453042882	0.707558482408992	0.695869842714172	0.725265211077812	DIP2g5-CC16	DIP2g5	CC16	single	0.709564512066992	0.0148000012348007	NA	NA	NA	NA	NA	NA	NA	NA	NA	NA	NA	NA	NA
DIP2g5-CC14	230.951671311097	346.884862717659	570.755565117916	224.075768250269	295.179519074787	792.260092945785	202.598950447971	263.241328585071	589.855680786199	4.78329600255523e-05	6.81524046144239e-05	0.000118667003639516	4.34880261486495e-05	5.77029797706147e-05	0.000130657224604513	3.78131036507913e-05	5.97149821011594e-05	0.000132906662756306	1	0.486786861164597	0.216664985290386	1	0.529669862890453	0.260682612621533	1	0.546033527545537	0.302806036169883	0.725474505841453	0.758493481199383	0.782648510787507	DIP2g5-CC14	DIP2g5	CC14	single	0.755538832609448	0.0287012921592451	NA	NA	NA	NA	NA	NA	NA	NA	NA	NA	NA	NA	NA
DIP2g5-CC15	234.880068158957	353.714223667779	425.305756896564	198.520064118247	281.232051760727	575.968356354763	181.248400012599	298.510615720448	498.19260939869	4.8646579811551e-05	6.94941678931213e-05	8.8426224615304e-05	3.85282434009709e-05	5.49764680302437e-05	9.49870220289972e-05	3.38282331722965e-05	6.77156439323772e-05	0.00011225308034125	1	0.488068712689481	0.158750383618634	1	0.569605724090429	0.213911136769086	1	0.692130561117955	0.285876892129821	0.67980440971477	0.734297124444525	0.790326531303458	DIP2g5-CC15	DIP2g5	CC15	single	0.734809355154251	0.0552628412709767	NA	NA	NA	NA	NA	NA	NA	NA	NA	NA	NA	NA	NA
DIP2g5-CC2	174.591253830428	306.779911199927	449.030721234397	211.307894460253	231.898146921866	505.006100308971	232.986646881547	257.320455363864	455.093046619125	3.61600174524505e-05	6.02729922311198e-05	9.33589324178873e-05	4.10100713319434e-05	4.53324611498036e-05	8.32841336604265e-05	4.34846686436548e-05	5.83718615496562e-05	0.00010254185903428	1	0.569480741739301	0.22548271608748	1	0.441260946386964	0.176205751552645	1	0.464136483367572	0.203153880281859	0.742048479928981	0.688311451950505	0.712735162907703	DIP2g5-CC2	DIP2g5	CC2	single	0.71436503159573	0.026905564442045	NA	NA	NA	NA	NA	NA	NA	NA	NA	NA	NA	NA	NA
PWP2g2_BC1-CC5	341.525267386725	534.130006985147	1095.34451686546	372.094932346668	615.894822480376	1581.05505484608	326.216829082877	625.860373977686	1580.79069899553	7.07341253253806e-05	0.000104940423365737	0.000227735408488823	7.22151898620232e-05	0.000120397806032766	0.000260742989899987	6.08851662038157e-05	0.000141973303473222	0.000356184780724112	1	0.506872518574096	0.281182044838609	1	0.665528616942227	0.313279816825585	1	0.806257041473627	0.503992371581455	0.766654287397993	0.801149182411002	0.884313891734653	PWP2g2_BC1-CC5	PWP2g2_BC1	CC5	single	0.817372453847883	0.0604842254249062	NA	NA	NA	NA	NA	NA	NA	NA	NA	NA	NA	NA	NA
PWP2g2_BC1-CC16	267.064924214224	408.636161969783	837.284296582617	288.289453890964	405.771684906834	1000.93407239063	257.442967535979	528.99161352121	1054.3255539456	5.53124633030196e-05	8.02846709206726e-05	0.000174081559151073	5.5950446614948e-05	7.93220186788604e-05	0.000165071128881917	4.80492006206382e-05	0.000119999108433591	0.000237561314399538	1	0.49590050746411	0.274862682100608	1	0.565935476661645	0.255985812543118	1	0.863515587003923	0.425941202722819	0.761811904912738	0.760326832151517	0.864185681423202	PWP2g2_BC1-CC16	PWP2g2_BC1	CC16	single	0.795441472829152	0.0595388614410221	NA	NA	NA	NA	NA	NA	NA	NA	NA	NA	NA	NA	NA
PWP2g2_BC1-CC14	298.313011616526	546.371258358792	1118.66306136659	332.078987957791	516.859040844819	1407.56375235508	350.980411609179	579.917428912482	1525.41035591302	6.17843303698567e-05	0.000107345459751781	0.000232583616678631	6.44490023374412e-05	0.000101037859508713	0.00023213131012673	6.55070455904637e-05	0.000131551375590585	0.000343706446071837	1	0.593595031765371	0.328765916616851	1	0.625813110157899	0.31251139390786	1	0.694361622941629	0.452022199824607	0.800466092229834	0.796593608621171	0.858087634965293	PWP2g2_BC1-CC14	PWP2g2_BC1	CC14	single	0.818382445272099	0.034440174197501	NA	NA	NA	NA	NA	NA	NA	NA	NA	NA	NA	NA	NA
PWP2g2_BC1-CC15	226.726662791902	429.608171478918	790.523528151286	245.753435607275	450.110502510668	950.749955166307	231.938930279713	400.186551215096	972.195817316124	4.69579082778901e-05	8.44050377376227e-05	0.000164359428318269	4.76951698850053e-05	8.79895641212622e-05	0.000156794910586763	4.32891226333019e-05	9.07803226468346e-05	0.000219055789126085	1	0.614107704826947	0.305683425181867	1	0.736433413375014	0.285237022369321	1	0.725088916908897	0.435949367044492	0.792050187616317	0.794224801394997	0.855701586296782	PWP2g2_BC1-CC15	PWP2g2_BC1	CC15	single	0.813992191769365	0.0361377562966266	NA	NA	NA	NA	NA	NA	NA	NA	NA	NA	NA	NA	NA
PWP2g2_BC1-CC2	315.286891032732	404.706138196946	778.999331613691	268.431358951966	464.581556593736	1061.82035408276	272.552610422331	437.84659889527	1051.94933284275	6.52998316476123e-05	7.95125398792303e-05	0.000161963408102178	5.20964406297718e-05	9.08184288867853e-05	0.000175112316937726	5.08692670194264e-05	9.93233165803409e-05	0.000237025902726753	1	0.416014517063566	0.21661616230068	1	0.695893293608469	0.29164663808589	1	0.675109255208888	0.401421315291548	0.714733774523736	0.793641669795103	0.838670004128976	PWP2g2_BC1-CC2	PWP2g2_BC1	CC2	single	0.782348482815938	0.0627351520784039	NA	NA	NA	NA	NA	NA	NA	NA	NA	NA	NA	NA	NA
PWP2g2_BC2-CC8	276.221920809982	792.038831726915	1442.42079291462	241.68048927571	498.054989638865	1763.4946756024	260.776755535203	611.536644900518	1350.83080662224	5.72089910468219e-05	0.000155611722308344	0.000299896775333499	4.69047033479394e-05	9.73619615678815e-05	0.000290830400231725	4.86714193976145e-05	0.000138724036991919	0.000304370069331663	1	0.92931498915227	0.457818691371938	1	0.828608988897552	0.537986948370622	1	0.985498654634492	0.538750928605449	0.879829990379807	0.895799965468649	0.907827122031034	PWP2g2_BC2-CC8	PWP2g2_BC2	CC8	single	0.894485692626497	0.0140447616569932	NA	NA	NA	NA	NA	NA	NA	NA	NA	NA	NA	NA	NA
PWP2g2_BC2-CC17	223.693367744181	672.820156511256	1651.37990239218	258.550836911774	622.988629138688	1789.56949800958	303.327195157493	544.118332409551	1351.39408317344	4.63296751937142e-05	0.000132188851309483	0.000343341908277163	5.01788553227952e-05	0.000121784534296923	0.000295130583919016	5.66130409127644e-05	0.000123430529147511	0.000304496987167783	1	0.974811163909509	0.647222450258276	1	0.96883118264832	0.510319072099726	1	0.753849127251672	0.463368617317785	0.934125536516758	0.898672079705909	0.867344584876738	PWP2g2_BC2-CC17	PWP2g2_BC2	CC17	single	0.900047400366469	0.0334117121033357	NA	NA	NA	NA	NA	NA	NA	NA	NA	NA	NA	NA	NA
PWP2g2_BC2-CC19	225.556294516827	438.227827639364	964.156320437746	217.648087104429	461.413555494895	1287.94549591075	242.455323227022	357.131287056481	843.426549603421	4.67155104697294e-05	8.60985399841074e-05	0.000200459791509542	4.22405589730232e-05	9.01991342152151e-05	0.000212404216034516	4.52519040577357e-05	8.10134507714651e-05	0.000190041414602375	1	0.629679579228744	0.374759100299801	1	0.852411756877005	0.436296579918119	1	0.619011336125714	0.361802444669946	0.823790470712405	0.86684468517726	0.817439020855147	PWP2g2_BC2-CC19	PWP2g2_BC2	CC19	single	0.836024725581604	0.026879130583609	NA	NA	NA	NA	NA	NA	NA	NA	NA	NA	NA	NA	NA
PWP2g2_BC2-CC20	218.173518952502	622.290867761024	1084.1677954932	286.806207767295	482.900513730248	1532.0274515933	278.914439526694	494.734201694912	1009.67334935689	4.51864459410286e-05	0.000122261371324322	0.000225411632573495	5.56625821719755e-05	9.43994985232567e-05	0.000252657500517073	5.20566399194339e-05	0.000112227985468078	0.000227500250837875	1	0.924412905009207	0.435666485821651	1	0.676991251813772	0.3938376021109	1	0.745423986605112	0.376500751683528	0.872158231569623	0.836048077468999	0.835974531539357	PWP2g2_BC2-CC20	PWP2g2_BC2	CC20	single	0.84806028019266	0.020869470469464	NA	NA	NA	NA	NA	NA	NA	NA	NA	NA	NA	NA	NA
PWP2g2_BC2-CC23	196.032093588087	441.581611069516	966.813712228801	217.188490379751	447.453101001493	1263.46530488517	256.895348608581	346.438344997416	910.642419678278	4.06006817057995e-05	8.67574571923423e-05	0.000201012295489552	4.21513616691973e-05	8.74700836843844e-05	0.000208367014305349	4.79469929279673e-05	7.85878102115353e-05	0.000205186537836594	1	0.730059757793822	0.432389669687318	1	0.828370552761352	0.428909526432111	1	0.566724700374376	0.368678310719282	0.854958571465675	0.862377525894523	0.814199665238159	PWP2g2_BC2-CC23	PWP2g2_BC2	CC23	single	0.843845254199452	0.0259404304098991	NA	NA	NA	NA	NA	NA	NA	NA	NA	NA	NA	NA	NA
PWP2g2_BC2-CC25	255.627600917684	652.519352053815	1474.53092394186	249.12912357238	552.726838775241	1837.15785959793	316.057293680149	610.184184674349	1456.61384615802	5.29436515731155e-05	0.000128200356024499	0.000306572860979178	4.83503143820765e-05	0.000108049453080256	0.000302978717762905	5.89889887341013e-05	0.000138417238136921	0.000328205172084558	1	0.827294735333219	0.505714990477029	1	0.892072166964436	0.543702278955305	1	0.811330041694388	0.479329954422143	0.886572448367601	0.902387507103841	0.877345215325847	PWP2g2_BC2-CC25	PWP2g2_BC2	CC25	single	0.888768390265763	0.012664742989442	NA	NA	NA	NA	NA	NA	NA	NA	NA	NA	NA	NA	NA
PWP2g2_BC2-CC27	202.04822754058	448.876515146374	906.665672416762	210.971400664631	458.497184524928	1091.77770811312	247.903252023365	328.543221775895	831.419713891228	4.1846697780177e-05	8.81906856427694e-05	0.000188506788586943	4.09447655155352e-05	8.96290292986848e-05	0.000180052796420352	4.62687064439412e-05	7.45283907859649e-05	0.000187336026629094	1	0.72002312948249	0.393415815228798	1	0.873830146328435	0.381548556549488	1	0.556945520055821	0.348814112057378	0.840090140201811	0.848769836717588	0.804848647301946	PWP2g2_BC2-CC27	PWP2g2_BC2	CC27	single	0.831236208073782	0.0232607352746426	NA	NA	NA	NA	NA	NA	NA	NA	NA	NA	NA	NA	NA
PWP2g2_BC2-CC28	247.107136617743	698.584561259807	1524.82474915062	283.389180131673	611.639870780619	1795.58523531387	318.779213370159	521.690951020818	1374.98199888573	5.11789575748233e-05	0.000137250779129903	0.000317029557162001	5.4999414582151e-05	0.000119566029517155	0.000296122681775675	5.94970083025141e-05	0.000118342989567755	0.000309811831562465	1	0.916238008401624	0.540996344233711	1	0.867813615291386	0.467156008815608	1	0.687742299455697	0.448603823554443	0.903473716320736	0.878139733988455	0.85631574366578	PWP2g2_BC2-CC28	PWP2g2_BC2	CC28	single	0.87930973132499	0.023600747160991	NA	NA	NA	NA	NA	NA	NA	NA	NA	NA	NA	NA	NA
PWP2g2_BC2-CC30	173.469469671739	407.191062268001	819.121029729432	174.988198382946	292.806345737969	1030.39715876084	253.444961977282	304.054034444418	950.708675690463	3.59276820183086e-05	8.00007524503986e-05	0.000170305195703216	3.39612417996183e-05	5.72390614964886e-05	0.000169930095183123	4.73030121618473e-05	6.89731408142704e-05	0.000214214292504687	1	0.760763721993524	0.41398510106624	1	0.672799501792829	0.434145267367718	1	0.504161333971591	0.390139342230604	0.851354096619292	0.849989102742279	0.814567866698973	PWP2g2_BC2-CC30	PWP2g2_BC2	CC30	single	0.838637022020182	0.0208556702236684	NA	NA	NA	NA	NA	NA	NA	NA	NA	NA	NA	NA	NA
PWP2g2_BC2-CC32	162.710732713199	604.72552007387	1048.48043738076	217.482894207093	470.11827220869	1283.84048980712	265.916071108061	377.62374356018	971.793165579762	3.36994139484488e-05	0.000118810310723438	0.000217991798035151	4.2208498777068e-05	9.19007702027641e-05	0.000211727230396517	4.96306221576531e-05	8.5662062294225e-05	0.00021896506337693	1	1.2045274578363	0.56494194053304	1	0.869152460487332	0.435236333402689	1	0.596783950554244	0.380088918530371	0.928503193220516	0.867811540970402	0.822215357747823	PWP2g2_BC2-CC32	PWP2g2_BC2	CC32	single	0.87284336397958	0.0533222788753849	NA	NA	NA	NA	NA	NA	NA	NA	NA	NA	NA	NA	NA
PWP2g2_BC2-CC34	215.877611812491	673.78240774313	1219.89010615165	320.138892735039	610.526400465087	1642.41139574906	255.014217099822	432.785384440223	1065.87814328051	4.4710935052421e-05	0.000132377904630466	0.000253629946887334	6.21317005724217e-05	0.000119348363483638	0.00027086169875034	4.75958982131912e-05	9.81752053311774e-05	0.000240164351285865	1	1.01154840830685	0.495419150649554	1	0.766796190217311	0.378253268661671	1	0.713198826531526	0.434709485370976	0.897244514566194	0.838585711298952	0.854154851310734	PWP2g2_BC2-CC34	PWP2g2_BC2	CC34	single	0.863328359058627	0.03038632477755	NA	NA	NA	NA	NA	NA	NA	NA	NA	NA	NA	NA	NA
PWP2g2_BC2-CC35	160.471316196526	443.185666031054	902.668929581606	177.259173691433	387.763409628351	1271.93991345436	225.418518480112	432.155423681384	856.912089078627	3.32356029696648e-05	8.70726055730068e-05	0.000187675817282322	3.44019866171843e-05	7.58016824869897e-05	0.000209764622041898	4.2072151831237e-05	9.80323018758547e-05	0.000193079985062067	1	0.895082156040194	0.493163317792394	1	0.879573307856982	0.529050408048121	1	0.805661858784896	0.395369015833133	0.888234932981017	0.897398702538472	0.848479476995902	PWP2g2_BC2-CC35	PWP2g2_BC2	CC35	single	0.878037704171797	0.0260050045849236	NA	NA	NA	NA	NA	NA	NA	NA	NA	NA	NA	NA	NA
PWP2g2_BC2-CC36	268.449555511223	749.876060783752	1447.02854992503	281.990895311135	618.468126342146	1950.96836649041	298.13745042525	562.464215760343	1374.29653401952	5.55992376446101e-05	0.000147328010524349	0.00030085478389503	5.4728039201789e-05	0.00012090084669475	0.000321748014732179	5.56444260455722e-05	0.000127592201259602	0.000309657382176331	1	0.905318527975997	0.472578649656004	1	0.881852951064219	0.51009882101553	1	0.79283130812621	0.479424110340685	0.882724667086647	0.892197476700487	0.875802221449578	PWP2g2_BC2-CC36	PWP2g2_BC2	CC36	single	0.883574788412237	0.0082306213852166	NA	NA	NA	NA	NA	NA	NA	NA	NA	NA	NA	NA	NA
PWP2g2_BC2-CC11	194.46700763869	398.107445485821	948.996429159659	184.482937885907	335.618480183457	1131.24096330599	195.096810754068	285.824030011721	740.698533712675	4.02765329640775e-05	7.82160959466485e-05	0.000197307866266203	3.58039554629637e-05	6.56081642566937e-05	0.000186560961407167	3.64129029823229e-05	6.48377552566382e-05	0.000166894671749246	1	0.663481742978394	0.427836992911774	1	0.731481920937534	0.452103735383252	1	0.615674257796962	0.394863752006784	0.846880893619527	0.86166368770667	0.829961054723189	PWP2g2_BC2-CC11	PWP2g2_BC2	CC11	single	0.846168545349796	0.0158633166319143	NA	NA	NA	NA	NA	NA	NA	NA	NA	NA	NA	NA	NA
PWP2g2_BC2-CC22	160.374556060792	475.586251091011	899.763338388462	176.819513047189	423.62374966458	1145.69125148237	213.037927344174	373.263768735909	776.563566697279	3.32155627435935e-05	9.34383425078801e-05	0.00018707170963666	3.431665845456e-05	8.28118181568484e-05	0.000188944060801763	3.97614361298666e-05	8.46730237568789e-05	0.000174975804132806	1	0.961099679112227	0.491872466384454	1	0.963305514099618	0.477723477585768	1	0.736311079938619	0.379119424228156	0.892698624679569	0.888552167194737	0.836157972455986	PWP2g2_BC2-CC22	PWP2g2_BC2	CC22	single	0.872469588110097	0.0315150495950316	NA	NA	NA	NA	NA	NA	NA	NA	NA	NA	NA	NA	NA
PWP2g2_BC2-CC26	244.648087007238	690.748567671552	1183.35782854854	290.951464584197	567.282191304167	1529.73311990531	328.918253525154	417.809142122943	1170.60084427664	5.06696578540099e-05	0.00013571124292357	0.000246034443340394	5.646708253475e-05	0.00011089479687363	0.000252279126024473	6.13893605355965e-05	9.47779194766882e-05	0.000263760537874541	1	0.915066754842738	0.42406648491916	1	0.783957535098086	0.387645101537945	1	0.533816987659866	0.370149196019977	0.867487366243511	0.843709801426324	0.810709582605616	PWP2g2_BC2-CC26	PWP2g2_BC2	CC26	single	0.84063558342515	0.0285134580671469	NA	NA	NA	NA	NA	NA	NA	NA	NA	NA	NA	NA	NA
PWP2g2_BC2-CC7	221.623907868111	556.805934593941	1023.12136789173	321.209576046721	435.446684106552	1444.4222798146	231.891259192258	424.470015485887	1050.59275237731	4.59010643464118e-05	0.000109395558655569	0.000212719339954559	6.2339495927622e-05	8.51230169455475e-05	0.000238209911010138	4.32802252931769e-05	9.62889053685473e-05	0.000236720237140585	1	0.814257665032428	0.404734506720537	1	0.545080241978097	0.331546824725828	1	0.769245679235636	0.471200751712801	0.852654061222355	0.79589663469774	0.871193440268773	PWP2g2_BC2-CC7	PWP2g2_BC2	CC7	single	0.839914712062956	0.0392316262096576	NA	NA	NA	NA	NA	NA	NA	NA	NA	NA	NA	NA	NA
TIF6g8-CC5	382.659430863158	865.891552099845	1890.54543894007	476.801747112686	736.773104899807	2352.74031261159	430.276237523945	719.776365283425	1763.58151946545	7.92535215526648e-05	0.000170121552576805	0.000393067323727315	9.25364085910408e-05	0.000144027619872892	0.000388007072674833	8.03068324489853e-05	0.00016327767756212	0.000397371326386879	1	0.733374305291943	0.433146076805719	1	0.621312172739918	0.363810588050429	1	0.702995664814284	0.426289003577096	0.855524959755962	0.818507834160814	0.85028924912881	TIF6g8-CC5	TIF6g8	CC5	single	0.841440681015195	0.0200322181766695	NA	NA	NA	NA	NA	NA	NA	NA	NA	NA	NA	NA	NA
TIF6g8-CC16	342.261598902176	592.826101363487	1088.26157995245	366.015900160025	494.357499860214	1372.26321406099	341.546845205478	597.097914000434	1155.34353473732	7.08866287289896e-05	0.00011647243413732	0.000226262780008605	7.10353875444609e-05	9.66391601398953e-05	0.00022630964827399	6.37463631020745e-05	0.000135448682920823	0.000260322751040297	1	0.561362956061807	0.278762793909842	1	0.543069123669744	0.276424573299586	1	0.734679129905875	0.351816993682168	0.77233958823842	0.768839832715517	0.824988830087518	TIF6g8-CC16	TIF6g8	CC16	single	0.788722750347152	0.0314560562846168	NA	NA	NA	NA	NA	NA	NA	NA	NA	NA	NA	NA	NA
TIF6g8-CC14	439.422588421076	915.201422380127	2386.68955266357	446.784193584215	734.73079306831	2839.1674580877	428.993329493252	901.83851494233	2192.24018764825	9.10098765986287e-05	0.000179809453641436	0.00049622170179595	8.67106820389996e-05	0.00014362837984883	0.000468227219273273	8.00673902690936e-05	0.000204577567919825	0.000493956974208059	1	0.675007995277317	0.476182291340529	1	0.661217559160235	0.468524587405953	1	0.883447338626568	0.531488104217265	0.863836906453372	0.8600401473443	0.898375914127385	TIF6g8-CC14	TIF6g8	CC14	single	0.874084322641686	0.0211226160220305	NA	NA	NA	NA	NA	NA	NA	NA	NA	NA	NA	NA	NA
TIF6g8-CC15	213.999990045137	506.790149563012	1104.79414324253	226.526707838515	361.575650799952	1236.88254345338	230.140337052476	498.310258668359	1146.43224225604	4.43220562604596e-05	9.95689666508603e-05	0.000229700100409869	4.39636979525875e-05	7.0682385177172e-05	0.000203983062795073	4.29534328778676e-05	0.000113039196151864	0.000258314852866029	1	0.767518796816302	0.452613284371941	1	0.641791113926823	0.402576319763075	1	0.909933198745224	0.518097623095939	0.865107327287424	0.835644138003049	0.896627524074532	TIF6g8-CC15	TIF6g8	CC15	single	0.865792996455002	0.0304974744993975	NA	NA	NA	NA	NA	NA	NA	NA	NA	NA	NA	NA	NA
TIF6g8-CC2	330.509277272981	504.915980864674	1352.13576918368	344.172126563412	564.950171551742	1397.96462799092	362.678048929858	609.939950284051	1139.21103935508	6.84525769314622e-05	9.92007490744456e-05	0.000281125423997732	6.67960063531234e-05	0.000110438923481667	0.000230548250523928	6.76902946719527e-05	0.000138361834783946	0.000256687766766981	1	0.495119545020534	0.358671057781963	1	0.660006763508983	0.299474374181566	1	0.706753937175131	0.326692276379714	0.800937005683829	0.793937599042501	0.811425311179337	TIF6g8-CC2	TIF6g8	CC2	single	0.802099971968555	0.00880166955070271	NA	NA	NA	NA	NA	NA	NA	NA	NA	NA	NA	NA	NA
RPF1g3-CC8	156.074993682313	213.922202213275	143.475288816397	131.174911852045	184.746965240578	149.567784706864	183.82657614064	212.75828779798	133.771447335677	3.23250699655606e-05	4.20292553760534e-05	2.98302524945832e-05	2.54580762623879e-05	3.61151425118305e-05	2.46662829720258e-05	3.43094244170885e-05	4.82631561541593e-05	3.01414688653478e-05	1	0.444219013431023	0.0805941404837557	1	0.566292054996549	0.0840671759837404	1	0.486385495678897	0.0756852205128467	0.573453833549391	0.59622077029873	0.570370256476484	RPF1g3-CC8	RPF1g3	CC8	single	0.580014953441535	0.0141190823674149	NA	NA	NA	NA	NA	NA	NA	NA	NA	NA	NA	NA	NA
RPF1g3-CC17	183.784645914911	198.470305235597	180.067784971844	198.862411013286	225.447633671416	251.403823433484	212.371283833031	167.378246463565	146.63496862877	3.80640831540751e-05	3.89934240439141e-05	3.74382762088334e-05	3.85946851712686e-05	4.40714866866448e-05	4.14607855643058e-05	3.96370136680067e-05	3.79689201745734e-05	3.30398857867224e-05	1	0.349994258666794	0.0858986785500111	1	0.45583421174818	0.0932091089463135	1	0.331211683730206	0.0718121139162746	0.566602402287437	0.596650218641091	0.53643853715487	RPF1g3-CC17	RPF1g3	CC17	single	0.566563719361132	0.0301058593819563	NA	NA	NA	NA	NA	NA	NA	NA	NA	NA	NA	NA	NA
RPF1g3-CC19	154.941122031061	129.149638821191	107.482113022499	181.771240615969	176.25376719625	133.736535937415	144.417922487025	140.911919974132	100.97310732105	3.20902310615573e-05	2.53740055757713e-05	2.23468347515607e-05	3.52776765051668e-05	3.44548551162964e-05	2.20554395827686e-05	2.69541863862529e-05	3.19651660486737e-05	2.27513257213831e-05	1	0.270147596400567	0.0608175870581797	1	0.389876602952625	0.0542455450123014	1	0.410042682865349	0.0727177748592801	0.498052572586276	0.506197626293096	0.552837304832437	RPF1g3-CC19	RPF1g3	CC19	single	0.519029167903936	0.0295605829933027	NA	NA	NA	NA	NA	NA	NA	NA	NA	NA	NA	NA	NA
RPF1g3-CC20	187.096307161741	206.567348213598	147.720535595643	251.019795602312	262.865877382867	172.168340444875	276.937857353081	250.269239589552	157.188258473484	3.87499693359699e-05	4.05842485754137e-05	3.07128907828307e-05	4.87172509558892e-05	5.13861681615025e-05	2.83935007298565e-05	5.1687730275826e-05	5.6772328429163e-05	3.54177598668557e-05	1	0.357825319071544	0.0692205975998398	1	0.421056308754582	0.0505690156683054	1	0.379776050334953	0.0590328468550781	0.536287770808575	0.50109523794246	0.516876133725606	RPF1g3-CC20	RPF1g3	CC20	single	0.518086380825547	0.0176274534722215	NA	NA	NA	NA	NA	NA	NA	NA	NA	NA	NA	NA	NA
RPF1g3-CC23	146.951778770775	191.109004857892	113.181875399777	170.87169383649	163.41398062822	155.562579587074	123.897032696434	152.092656606741	103.478416414303	3.04355388281987e-05	3.75471507245794e-05	2.35318844718014e-05	3.31623216006374e-05	3.19448776391452e-05	2.56549270651661e-05	2.31241639160361e-05	3.4501460374047e-05	2.33158235834933e-05	1	0.421483824571783	0.0675245540796771	1	0.384532473049786	0.0671234376113533	1	0.51588127886053	0.0868649995228059	0.543790178213936	0.536658470003471	0.59469275765432	RPF1g3-CC23	RPF1g3	CC23	single	0.558380468623909	0.0316488872864576	NA	NA	NA	NA	NA	NA	NA	NA	NA	NA	NA	NA	NA
RPF1g3-CC25	232.443777759945	268.334302161012	259.482553106336	221.602509857096	199.695198528332	212.482565912564	227.210934430189	236.548563727423	166.918410871116	4.81419938061542e-05	5.27195905567412e-05	5.39495695806293e-05	4.30080227707094e-05	3.90372883494324e-05	3.50420052532937e-05	4.24066886585786e-05	5.36598615611115e-05	3.7610164086064e-05	1	0.374138910345879	0.0978700755658213	1	0.362332161158127	0.0706948546334887	1	0.437515571913417	0.0764066162011068	0.590382788800297	0.54024752302277	0.564551869981677	RPF1g3-CC25	RPF1g3	CC25	single	0.565060727268248	0.0250715061464084	NA	NA	NA	NA	NA	NA	NA	NA	NA	NA	NA	NA	NA
RPF1g3-CC27	146.611340944299	144.37289076232	101.949102829918	154.970498169048	172.769345786159	140.365121431282	163.089935072121	133.693853359722	74.2889439012981	3.03650299253942e-05	2.83649150600042e-05	2.11964548327512e-05	3.00762600493135e-05	3.37737052222624e-05	2.31486065760247e-05	3.04391340905128e-05	3.03277836475088e-05	1.67388327945776e-05	1	0.319148417241637	0.0609642911794275	1	0.44826166102149	0.0667804521279943	1	0.344498002611119	0.0473754095742592	0.509768279282892	0.546354704652538	0.477801276334369	RPF1g3-CC27	RPF1g3	CC27	single	0.511308086756599	0.0343026440502135	NA	NA	NA	NA	NA	NA	NA	NA	NA	NA	NA	NA	NA
RPF1g3-CC28	197.40412927634	215.045063442971	109.353779547161	183.762782236747	205.694473678106	139.583833826216	203.045725954534	195.444687238209	134.698032246945	4.08848473403552e-05	4.22498637135075e-05	2.27359769200618e-05	3.5664189579547e-05	4.02100528206627e-05	2.30197589021298e-05	3.7896489909708e-05	4.43356522432407e-05	3.03502475756806e-05	1	0.35305946025036	0.0485665497317542	1	0.450068898599858	0.0560037029499933	1	0.404512963974067	0.0689959108180401	0.483134948588896	0.520684738626357	0.544166886242602	RPF1g3-CC28	RPF1g3	CC28	single	0.515995524485952	0.0307849947276653	NA	NA	NA	NA	NA	NA	NA	NA	NA	NA	NA	NA	NA
RPF1g3-CC30	164.130213859088	197.072028920079	95.1447618743417	176.597148734528	141.233318320172	188.677159501695	163.005870297444	164.399991447558	107.267767298399	3.39934061266517e-05	3.87187049556513e-05	1.97817498306666e-05	3.42735025831374e-05	2.76089050334853e-05	3.1116087035374e-05	3.04234442262208e-05	3.72933178824505e-05	2.41696425707863e-05	1	0.389144647171021	0.050822501167315	1	0.321563992526343	0.0787725347597924	1	0.423839055349209	0.0684418829736826	0.496460706032105	0.548061477960882	0.546159149776351	RPF1g3-CC30	RPF1g3	CC30	single	0.530227111256446	0.0292580297433239	NA	NA	NA	NA	NA	NA	NA	NA	NA	NA	NA	NA	NA
RPF1g3-CC32	107.146827549306	158.81437304443	113.655457586252	150.820538049233	130.39192139534	107.160734602923	141.721137075595	126.41976533942	113.124432063779	2.21914389704805e-05	3.12022304043857e-05	2.36303479515827e-05	2.92708468820817e-05	2.54895814794677e-05	1.76726359114453e-05	2.64508578840031e-05	2.86776930699032e-05	2.54892700562953e-05	1	0.480380197292845	0.0929973695042163	1	0.347619504026913	0.0523858958027762	1	0.374871806377715	0.0830190456666841	0.599889576878325	0.49323641474718	0.566255736135368	RPF1g3-CC32	RPF1g3	CC32	single	0.553127242586958	0.0545251525012179	NA	NA	NA	NA	NA	NA	NA	NA	NA	NA	NA	NA	NA
RPF1g3-CC34	180.904236858462	223.080675806124	150.733816948357	146.22482873664	176.514375563933	170.831376217727	173.779445949355	125.88396213757	132.843996159963	3.74675146578516e-05	4.38286189835061e-05	3.13393885186444e-05	2.83789239030006e-05	3.45057999766161e-05	2.8173012487586e-05	3.24342262757555e-05	2.85561487866397e-05	2.99324949677508e-05	1	0.399657365882833	0.0730502395963185	1	0.485369962030619	0.0861361976668138	1	0.304420869902658	0.0795059216067568	0.551761339702407	0.589295647462908	0.545693726905691	RPF1g3-CC34	RPF1g3	CC34	single	0.562250238023669	0.0236176757972668	NA	NA	NA	NA	NA	NA	NA	NA	NA	NA	NA	NA	NA
RPF1g3-CC35	134.184143050394	133.758490671031	93.2292155749039	171.531553994149	177.458984600557	116.444432228832	171.396056659364	144.695947806749	96.4994671304912	2.77912028700876e-05	2.62795058435471e-05	1.93834845248521e-05	3.32903854962332e-05	3.46904562708681e-05	1.92036762562376e-05	3.1989390080586e-05	3.28235538843133e-05	2.17433222258381e-05	1	0.323068615921569	0.060913074370481	1	0.41597564758899	0.0500511296577432	1	0.35477905317284	0.058557164979295	0.510476445023793	0.498750350788178	0.511043043759835	RPF1g3-CC35	RPF1g3	CC35	single	0.506756613190602	0.00693941184642253	NA	NA	NA	NA	NA	NA	NA	NA	NA	NA	NA	NA	NA
RPF1g3-CC36	200.679120514816	211.424588468931	129.546997842685	208.517320033679	152.597138799647	224.512312110986	195.47624543581	216.65240497238	147.019866561724	4.15631387080026e-05	4.15385496671288e-05	2.69343918903536e-05	4.04684841064248e-05	2.98303542224378e-05	3.70259159222489e-05	3.64837207378822e-05	4.91465172077561e-05	3.31266112374336e-05	1	0.341450626091716	0.0565958843301047	1	0.294251166088065	0.0793847728367332	1	0.465770472226481	0.0782236340916168	0.503411198705646	0.543153206119432	0.572281687985501	RPF1g3-CC36	RPF1g3	CC36	single	0.539615364270193	0.0345712787892541	NA	NA	NA	NA	NA	NA	NA	NA	NA	NA	NA	NA	NA
RPF1g3-CC11	135.724974937347	154.517324373702	117.264734132606	157.518353943689	136.500767859289	104.497784706678	139.175446308622	138.393725728604	71.5616644842199	2.81103282941916e-05	3.03579900493555e-05	2.4380760315891e-05	3.05707410876507e-05	2.66837654290721e-05	1.7233469978689e-05	2.59757297126994e-05	3.13939262471304e-05	1.61243204358178e-05	1	0.368970816817056	0.0757473318121347	1	0.34843186544698	0.0489119635135143	1	0.417884445163058	0.0534778284543107	0.551661165865827	0.483280471999888	0.508824595463162	RPF1g3-CC11	RPF1g3	CC11	single	0.514588744442959	0.0345528419018291	NA	NA	NA	NA	NA	NA	NA	NA	NA	NA	NA	NA	NA
RPF1g3-CC22	124.068606403319	141.584674725275	98.4844958146373	154.493188272052	193.059258095682	157.855935893723	138.358153076415	112.848585625772	64.9398317761722	2.56961495746093e-05	2.78171147725533e-05	2.04761210183855e-05	2.99836250203514e-05	3.77400657719839e-05	2.60331407007184e-05	2.58231899604737e-05	2.55991386573114e-05	1.46322848155384e-05	1	0.369852834869586	0.0695930143986534	1	0.502452756991171	0.0753339535753035	1	0.342762886478444	0.0488160186511004	0.539331973952631	0.571899512901563	0.481873025225424	RPF1g3-CC22	RPF1g3	CC22	single	0.531034837359873	0.0455831545371165	NA	NA	NA	NA	NA	NA	NA	NA	NA	NA	NA	NA	NA
RPF1g3-CC26	186.404344440585	209.13398617623	144.723976677075	167.109317111666	231.937932314841	191.546713708091	192.128330192361	210.746874072098	131.470937924301	3.86066552608114e-05	4.1088515459698e-05	3.00898698438718e-05	3.24321295826971e-05	4.53402385719403e-05	3.15893255485823e-05	3.58588652495657e-05	4.78068769852134e-05	2.96231165997598e-05	1	0.363616174845618	0.0680681808012515	1	0.558065343484275	0.0845109958564763	1	0.460969467406806	0.0711695641170178	0.534907002763885	0.595999619106331	0.557643711855298	RPF1g3-CC26	RPF1g3	CC26	single	0.562850111241838	0.0308772875884597	NA	NA	NA	NA	NA	NA	NA	NA	NA	NA	NA	NA	NA
RPF1g3-CC7	148.335919377333	218.153729545173	94.5339096791754	168.884688894299	167.274458953503	159.491626190315	174.894603160028	176.991939410197	128.109726857196	3.07222115417035e-05	4.2860622765801e-05	1.96547462513813e-05	3.27766889927109e-05	3.26995407790776e-05	2.63028939753919e-05	3.26423594131723e-05	4.0149738457629e-05	2.88657663524027e-05	1	0.476640479623944	0.0558728697536956	1	0.398247714504707	0.0696284594637082	1	0.42528445334684	0.0761836278549131	0.524249419416906	0.544448365250518	0.562188556085629	RPF1g3-CC7	RPF1g3	CC7	single	0.543628780251018	0.0189828425814094	NA	NA	NA	NA	NA	NA	NA	NA	NA	NA	NA	NA	NA
MAK16g1-CC8	110.25835255899	125.163224824576	41.0106355460084	119.164866237249	232.481854020204	84.1785449546685	158.327348381387	124.771073356592	62.7519781986542	2.28358744515568e-05	2.45907955575264e-05	8.52660847308884e-06	2.31271987122579e-05	4.5446566759139e-05	1.38824802018343e-05	2.95502440751184e-05	2.83036955187813e-05	1.41393162351565e-05	1	0.367908527011002	0.0326095410768614	1	0.784431033928839	0.0520825648441971	1	0.33117717712677	0.0412218459263477	0.427222392763255	0.54784796666603	0.454602845159405	MAK16g1-CC8	MAK16g1	CC8	single	0.476557734862897	0.063238794709125	NA	NA	NA	NA	NA	NA	NA	NA	NA	NA	NA	NA	NA
MAK16g1-CC17	181.882696165152	261.786161807816	52.1541299973791	193.850871376265	159.170145983251	85.0894381528004	161.827135324523	163.392149064959	40.9760830035075	3.76701657347537e-05	5.14330786365417e-05	1.08434761086143e-05	3.76220589543348e-05	3.11152743338887e-05	1.40327020522578e-05	3.02034449241053e-05	3.7064693865997e-05	9.23275747308695e-06	1	0.466476651377346	0.0251395215561613	1	0.330147333153006	0.032362873595215	1	0.424309021772263	0.0263351045946042	0.405048098596481	0.418722233461601	0.405439935680473	MAK16g1-CC17	MAK16g1	CC17	single	0.409736755912852	0.00778411775086957	NA	NA	NA	NA	NA	NA	NA	NA	NA	NA	NA	NA	NA
MAK16g1-CC19	194.15674160666	221.121227861904	56.007468167072	233.761873803352	181.050592916898	117.074492347461	200.967815079629	138.921817402061	54.3958128684618	4.02122730146988e-05	4.34436466094765e-05	1.16446318441922e-05	4.53678796234821e-05	3.53925595288157e-05	1.93075839339901e-05	3.7508668259516e-05	3.15137212086501e-05	1.22564996689152e-05	1	0.369107245903746	0.0252902517287337	1	0.31141548796713	0.0369256187962101	1	0.290500157738681	0.0281510704198479	0.389972929227101	0.434184544742026	0.389449133036975	MAK16g1-CC19	MAK16g1	CC19	single	0.404535535668701	0.025678130673489	NA	NA	NA	NA	NA	NA	NA	NA	NA	NA	NA	NA	NA
MAK16g1-CC20	166.205965864314	177.98128737267	28.1511384069559	189.008435116471	162.563727762557	69.2441495323004	180.34946303145	131.284601364633	24.4583260101022	3.44233201520634e-05	3.49679505060765e-05	5.85296306853283e-06	3.6682251868841e-05	3.17786665007132e-05	1.14195432517e-05	3.36604554164466e-05	2.97812568519739e-05	5.5109658048486e-06	1	0.34705822702173	0.0148494045776995	1	0.345825011139122	0.0270110257926639	1	0.305915416348369	0.0141048291154955	0.307281759118734	0.395236211478785	0.291098273693928	MAK16g1-CC20	MAK16g1	CC20	single	0.331205414763816	0.0560395708057177	NA	NA	NA	NA	NA	NA	NA	NA	NA	NA	NA	NA	NA
MAK16g1-CC23	201.130548259322	191.340399250372	58.3059469251971	222.861303068045	169.157842346995	67.1757161673076	248.399979731386	206.105285233514	50.0198554536831	4.16566350015553e-05	3.75926127379352e-05	1.2122513452056e-05	4.32523259923426e-05	3.30677127789359e-05	1.10784232518974e-05	4.63614157905004e-05	4.67539557136683e-05	1.12705061194646e-05	1	0.308321100099095	0.025415256779264	1	0.305190779109493	0.0222237231453758	1	0.348690407336198	0.0209433827300473	0.378435677395033	0.357958477552825	0.358292563412103	MAK16g1-CC23	MAK16g1	CC23	single	0.364895572786653	0.0117272642992614	NA	NA	NA	NA	NA	NA	NA	NA	NA	NA	NA	NA	NA
MAK16g1-CC25	205.49188466876	207.708710828176	59.1111359402273	185.590674374089	237.402895480192	83.8714567975026	197.661836390043	150.563325067639	75.7393298152145	4.25599219487609e-05	4.08084918765225e-05	1.22899220129473e-05	3.60189419996163e-05	4.64085534061329e-05	1.38318361183048e-05	3.68916398169689e-05	3.41545391441054e-05	1.70656346849493e-05	1	0.32759302282051	0.0252193748201403	1	0.514332299174629	0.0333194032918859	1	0.320109673604399	0.0398524095740535	0.381427331953717	0.453231189450727	0.447305747475261	MAK16g1-CC25	MAK16g1	CC25	single	0.427321422959902	0.0398557198857846	NA	NA	NA	NA	NA	NA	NA	NA	NA	NA	NA	NA	NA
MAK16g1-CC27	133.814677157547	110.332972907368	35.3515547697057	191.961358171686	148.558181404806	46.5030299647126	215.629703622739	117.703853134503	52.8394683694611	2.7714681894149e-05	2.1677098715073e-05	7.35001695104369e-06	3.72553472822492e-05	2.90408012155781e-05	7.66914411692531e-06	4.02451657091382e-05	2.67005318691547e-05	1.19058231217543e-05	1	0.267224441587193	0.0231613812118238	1	0.311169266930301	0.0178610347444489	1	0.229395303055526	0.0254862422289054	0.354996388294689	0.327064472848695	0.358693867861469	MAK16g1-CC27	MAK16g1	CC27	single	0.346918243001617	0.017292974895908	NA	NA	NA	NA	NA	NA	NA	NA	NA	NA	NA	NA	NA
MAK16g1-CC28	198.488006416176	206.382837911694	71.3996052211261	186.751129192097	189.418314640159	71.1872670490313	141.491528396944	155.457619981342	76.2766167648885	4.11093317600093e-05	4.05479978706341e-05	1.48448438008395e-05	3.62441599688056e-05	3.70283182658611e-05	1.17399965271799e-05	2.64080036799426e-05	3.52647855280621e-05	1.71866965272774e-05	1	0.336987598571153	0.0315370616522366	1	0.407823894985401	0.0281046552462009	1	0.46172565263819	0.0560682417050412	0.416309398791783	0.412326044928853	0.522597250762251	MAK16g1-CC28	MAK16g1	CC28	single	0.450410898160962	0.0625469336051538	NA	NA	NA	NA	NA	NA	NA	NA	NA	NA	NA	NA	NA
MAK16g1-CC30	107.464617598079	153.150702540851	53.4650408145199	105.588722054708	178.008503422872	46.3249110326711	175.573911172719	93.4105984803257	55.1654112366607	2.22572572371906e-05	3.00894901114289e-05	1.11160303651402e-05	2.04923769382731e-05	3.47978786068995e-05	7.63976926197897e-06	3.27691455798228e-05	2.11897282478142e-05	1.24299060700262e-05	1	0.461878880219694	0.0436178336089567	1	0.67785554304831	0.0323471661124778	1	0.223582906760043	0.0326785538585831	0.485603103994569	0.467680747646732	0.393589514818407	MAK16g1-CC30	MAK16g1	CC30	single	0.448957788819903	0.0487804985490436	NA	NA	NA	NA	NA	NA	NA	NA	NA	NA	NA	NA	NA
MAK16g1-CC32	173.221120966868	176.060953408059	46.1087966446262	173.808950748136	163.124899102733	55.5007909815305	171.187787545205	156.432709779335	43.9518405096006	3.58762459165258e-05	3.45906628483631e-05	9.5865779917733e-06	3.37323765707773e-05	3.18883667217567e-05	9.15302862982676e-06	3.19505186965854e-05	3.54859797840977e-05	9.90325707526032e-06	1	0.32941002583686	0.0233368712241922	1	0.377365379808798	0.0235432391006903	1	0.384022982749947	0.026703011331438	0.370368044868897	0.380928850742516	0.400686044317388	MAK16g1-CC32	MAK16g1	CC32	single	0.383994313309601	0.0153897065664789	NA	NA	NA	NA	NA	NA	NA	NA	NA	NA	NA	NA	NA
MAK16g1-CC34	190.006741514831	237.468156932989	51.7928602673252	202.213701640409	161.231864485899	61.1479470941063	136.247896248652	142.898096725161	54.3958157483127	3.93527564441038e-05	4.66553247309361e-05	1.07683637505555e-05	3.92450946981982e-05	3.15183080586671e-05	1.0084341150989e-05	2.54293312559662e-05	3.24157203357796e-05	1.2256500317805e-05	1	0.405052185598842	0.0238979458017509	1	0.320593146066074	0.0222951541968587	1	0.440756845772031	0.0415232790356253	0.387958769798372	0.361787184364047	0.475158195433735	MAK16g1-CC34	MAK16g1	CC34	single	0.408301383198718	0.0593600284510359	NA	NA	NA	NA	NA	NA	NA	NA	NA	NA	NA	NA	NA
MAK16g1-CC35	130.446061453315	200.801782544591	51.869682404792	177.52191434579	155.230001745722	61.4592074285424	176.945274315836	145.706885273639	53.2600479884652	2.70169997366343e-05	3.94514889582117e-05	1.07843360045702e-05	3.44529786210775e-05	3.03450377539794e-05	1.01356732978294e-05	3.30250970374138e-05	3.3052880005197e-05	1.20005883929994e-05	1	0.498897354794615	0.0348611977350889	1	0.35159090022417	0.0255254943188684	1	0.346053728909851	0.0313053481517685	0.45782287940704	0.388024210635995	0.417031644435149	MAK16g1-CC35	MAK16g1	CC35	single	0.420959578159395	0.0350647264078741	NA	NA	NA	NA	NA	NA	NA	NA	NA	NA	NA	NA	NA
MAK16g1-CC36	194.698746220817	162.845885778972	81.6014186758449	191.505387578932	140.304307931557	106.4310852304	197.873602462495	128.667117576	63.9291880647048	4.03245289031083e-05	3.19943009633028e-05	1.69659245372326e-05	3.71668537284145e-05	2.74272980309774e-05	1.75523042643043e-05	3.69311638738786e-05	2.91874937129244e-05	1.44045659220834e-05	1	0.271074237269918	0.0367446606388367	1	0.294580466752232	0.0409757274631228	1	0.27326382219443	0.0336021666322001	0.424004893114543	0.445739053887771	0.411373821649464	MAK16g1-CC36	MAK16g1	CC36	single	0.427039256217259	0.0173823996121804	NA	NA	NA	NA	NA	NA	NA	NA	NA	NA	NA	NA	NA
MAK16g1-CC11	93.1560257910981	146.366877697812	28.3442053309985	88.5109758735296	122.320453643976	47.4882024989916	117.81045584681	73.4024583518873	28.729057865739	1.92937701316856e-05	2.87566733032407e-05	5.89310402339729e-06	1.71779736081566e-05	2.39117357609168e-05	7.83161589889641e-06	2.19881641451367e-05	1.66509814785695e-05	6.47324986338844e-06	1	0.50922118665004	0.0266755276941535	1	0.555668643869156	0.0395574037995382	1	0.261835902548477	0.0253625841309301	0.419766106253222	0.483798277491899	0.36699176183711	MAK16g1-CC11	MAK16g1	CC11	single	0.423518715194077	0.0584936071742061	NA	NA	NA	NA	NA	NA	NA	NA	NA	NA	NA	NA	NA
MAK16g1-CC22	109.400715448245	139.585383257056	27.2846233811003	157.484643253838	194.844271569865	51.5089942754856	159.937067922711	122.858982116445	48.678351993041	2.26582471522962e-05	2.74243143487566e-05	5.67280408627979e-06	3.05641986070729e-05	3.80890079909897e-05	8.49471315560162e-06	2.98506824126824e-05	2.78699471602129e-05	1.09682376937502e-05	1	0.413517972389688	0.0218654030728018	1	0.49746595861081	0.0241148207322044	1	0.322819834217646	0.0316550271097072	0.376265169522453	0.403297078046443	0.413932427212637	MAK16g1-CC22	MAK16g1	CC22	single	0.397831558260511	0.0194193075410143	NA	NA	NA	NA	NA	NA	NA	NA	NA	NA	NA	NA	NA
MAK16g1-CC26	170.525476613485	213.415635174264	65.9668134055213	181.098058528331	216.663083726425	71.623631167373	193.576682393493	165.760134325156	50.0156210826885	3.53179444854667e-05	4.19297302438913e-05	1.37153004979689e-05	3.51470271250103e-05	4.23542445508807e-05	1.18119604253078e-05	3.61291859584498e-05	3.76018595085978e-05	1.12695520282588e-05	1	0.405612723582065	0.033915320060445	1	0.481044287941192	0.0291596105316097	1	0.359856602031762	0.0268725312564347	0.439659708725538	0.429012188480568	0.397189107809057	MAK16g1-CC26	MAK16g1	CC26	single	0.421953668338387	0.0220976246574135	NA	NA	NA	NA	NA	NA	NA	NA	NA	NA	NA	NA	NA
MAK16g1-CC7	127.528996958288	125.434360926584	46.4080880690325	174.874312918154	136.012187040446	51.5936931678036	127.397475202076	111.005084644888	25.811100963648	2.64128394437449e-05	2.46440656171793e-05	9.64880430846626e-06	3.39391392130267e-05	2.65882555197316e-05	8.50868144997347e-06	2.37774871193241e-05	2.51809496568659e-05	5.81577393062006e-06	1	0.318773481843864	0.0319039472900319	1	0.31272725968578	0.0217525298787552	1	0.366171448849207	0.0210718012573139	0.414227430124534	0.356461892937371	0.362527649164531	MAK16g1-CC7	MAK16g1	CC7	single	0.377738990742145	0.0317451257057446	NA	NA	NA	NA	NA	NA	NA	NA	NA	NA	NA	NA	NA
YCR016Wg4-CC8	520.349604454443	1391.53903880993	3925.3934310544	558.775668631436	1339.88559645308	4816.38911234323	693.287073118337	1166.1641405107	3439.34943488737	0.000107770866899915	0.000273395416758014	0.000816136898241593	0.000108445688163534	0.00026192668010778	0.00079430484967924	0.000129395220940741	0.000264538517382181	0.000774956434825544	1	0.866711929870363	0.661374808779962	1	0.964149028753377	0.635511271345343	1	0.70688539289633	0.515963704814297	0.929303556456467	0.930684122978356	0.878809885150824	YCR016Wg4-CC8	YCR016Wg4	CC8	single	0.912932521528549	0.0295591310089652	NA	NA	NA	NA	NA	NA	NA	NA	NA	NA	NA	NA	NA
YCR016Wg4-CC17	423.461166440428	1154.31533003626	3173.35741432632	488.957619349036	1086.83837728434	4128.60508799588	564.153372772518	959.111163841132	3203.10422151964	8.77040678325909e-05	0.000226788118711583	0.000659779490292919	9.48955877820885e-05	0.000212459906076602	0.000680877513696159	0.000105293684456026	0.000217569582594195	0.00072172551084935	1	0.883457134785913	0.656999571377785	1	0.893732773071613	0.622545794770894	1	0.714453855881658	0.59051350442481	0.929629316796065	0.922476703488525	0.899430458176625	YCR016Wg4-CC17	YCR016Wg4	CC17	single	0.917178826153739	0.0157811087592114	NA	NA	NA	NA	NA	NA	NA	NA	NA	NA	NA	NA	NA
YCR016Wg4-CC19	453.441909336325	857.145739227251	2263.42269876834	438.601691022669	979.143959440184	3056.66839908603	559.620251292813	797.228686646768	2277.21454099226	9.39134521091139e-05	0.000168403264344493	0.000470593027992665	8.51226438136415e-05	0.00019140733158313	0.000504096840314069	0.00010444762186787	0.000180847350260419	0.000513103450355878	1	0.612643206252569	0.437626584281425	1	0.897615169975869	0.513827334185302	1	0.598676102401357	0.423220288734312	0.844782813174596	0.894478516584825	0.838276537517588	YCR016Wg4-CC19	YCR016Wg4	CC19	single	0.859179289092336	0.0307426332949226	NA	NA	NA	NA	NA	NA	NA	NA	NA	NA	NA	NA	NA
YCR016Wg4-CC20	613.854213385373	1625.09011341136	4486.62440711976	631.175625258587	1481.7810508525	5746.57023648105	679.051731363447	1402.51054772041	4198.49047839028	0.000127136832929983	0.000319281153050075	0.000932823624310744	0.000122496878221024	0.000289665022389846	0.000947707608623544	0.000126738334258496	0.000318152520745791	0.00094600658478567	1	0.857999066997693	0.640787689688959	1	0.943947312202866	0.671270680559667	1	0.867971974048543	0.643052253854413	0.923953268182727	0.937310873411719	0.925260946564902	YCR016Wg4-CC20	YCR016Wg4	CC20	single	0.928841696053116	0.00736360845892849	NA	NA	NA	NA	NA	NA	NA	NA	NA	NA	NA	NA	NA
YCR016Wg4-CC23	547.19421380179	1583.95380468771	3959.92693428519	663.355657246063	1333.54483035042	4955.36422268141	545.390374136749	1114.8740264128	3617.0645102539	0.000113330718961274	0.00031119911010789	0.000823316832357044	0.000128742292812096	0.000260687159495717	0.000817224219678525	0.000101791755099308	0.000252903610881043	0.000814999310325138	1	0.938157216426501	0.634461630122656	1	0.808304728404836	0.55076752144529	1	0.859054577474049	0.689770694213531	0.928577890388842	0.897570216320635	0.934895902338306	YCR016Wg4-CC23	YCR016Wg4	CC23	single	0.920348003015928	0.0199774871743315	NA	NA	NA	NA	NA	NA	NA	NA	NA	NA	NA	NA	NA
YCR016Wg4-CC25	647.770150514501	1749.79301396649	4723.43371773443	713.597609590145	1438.79655904411	6303.29102353615	804.918273903029	1355.22663291104	4850.31823892953	0.000134161244815453	0.000343781508783795	0.00098205915181502	0.000138493116626558	0.000281262226460629	0.00103952037764211	0.000150230087837141	0.000307426400566672	0.00109287683655593	1	0.875468158591398	0.63928804077986	1	0.810699565750338	0.651258119556717	1	0.707558850735267	0.626721220910178	0.924981570337685	0.922477836240371	0.907542168971092	YCR016Wg4-CC25	YCR016Wg4	CC25	single	0.918333858516383	0.00942934746093112	NA	NA	NA	NA	NA	NA	NA	NA	NA	NA	NA	NA	NA
YCR016Wg4-CC27	514.026010824814	1122.64143503241	2805.75656001823	528.877698504485	1183.88553412389	3524.23767830556	585.139367241585	1048.76571758018	2420.19215814657	0.000106461172107119	0.000220565154437196	0.000583350814723099	0.000102643170038414	0.00023143110755244	0.000581207002591722	0.000109210514145021	0.000237907270831036	0.000545319259347494	1	0.707832631616381	0.47854697751034	1	0.90005364731715	0.491302658565184	1	0.753219564455047	0.430176304814435	0.867803346959493	0.888055191667511	0.856330515616031	YCR016Wg4-CC27	YCR016Wg4	CC27	single	0.870729684747678	0.0160635101170556	NA	NA	NA	NA	NA	NA	NA	NA	NA	NA	NA	NA	NA
YCR016Wg4-CC28	612.98128354253	1922.37114755025	4037.78637922321	772.819615608128	1655.38021110686	5513.46585546718	841.676050825373	1282.49834690066	3776.85320679072	0.000126956038315938	0.000377687902667508	0.000839504755174619	0.000149986765254414	0.000323600943363466	0.000909264713748982	0.000157090565769845	0.000290928351720387	0.00085100300257505	1	1.01639994745599	0.577505082698411	1	0.861258574955644	0.525999984162795	1	0.640345366517369	0.466703533221629	0.920171469595986	0.895112144436446	0.857279979436799	YCR016Wg4-CC28	YCR016Wg4	CC28	single	0.89085453115641	0.0316611802803138	NA	NA	NA	NA	NA	NA	NA	NA	NA	NA	NA	NA	NA
YCR016Wg4-CC30	434.463785052043	1283.53273336703	3518.73961927455	484.745722034256	1051.31874827601	4425.47564779614	491.48228048094	1015.01876778512	3293.48308348572	8.99828468223166e-05	0.000252175437967976	0.000731588639211421	9.40781540096155e-05	0.00020551637408444	0.00072983654085865	9.17303390430236e-05	0.000230251943630658	0.000742089734368591	1	0.957476174224587	0.710057037074806	1	0.87203589268751	0.673108614474084	1	0.867897894867893	0.696953053806226	0.946561543557195	0.932313393241996	0.937120978073372	YCR016Wg4-CC30	YCR016Wg4	CC30	single	0.938665304957521	0.00724852785018805	NA	NA	NA	NA	NA	NA	NA	NA	NA	NA	NA	NA	NA
YCR016Wg4-CC32	630.656791297284	1415.29962110812	3524.29419546059	695.899617776771	1448.10624643438	4671.22445965233	697.666315760494	1178.44543615019	3385.06515751722	0.000130616855538281	0.000278063653953416	0.000732743502961804	0.000135058337682058	0.000283082124754505	0.000770364718401456	0.000130212563555664	0.000267324468027672	0.000762725066407105	1	0.727327355413965	0.489935336653854	1	0.836696139897338	0.494906681245657	1	0.709846018722017	0.504632515536648	0.873122128792821	0.884157804063961	0.875821217982696	YCR016Wg4-CC32	YCR016Wg4	CC32	single	0.877700383613159	0.00575282363475053	NA	NA	NA	NA	NA	NA	NA	NA	NA	NA	NA	NA	NA
YCR016Wg4-CC34	558.611986779767	1533.22987655519	4116.68948521595	579.459632957268	1486.78980009232	5349.52248343282	683.75180625849	1209.06176729021	3750.53838072604	0.000115695481577349	0.000301233389359406	0.00085590966778213	0.000112459976671763	0.000290644154536165	0.00088222765082856	0.000127615557061377	0.00027426963000454	0.000845073728979503	1	0.889552595585254	0.646096734302444	1	1.03166886126078	0.680661221287502	1	0.743108841956308	0.570493999081635	0.927631053553222	0.945415217984344	0.897026207459432	YCR016Wg4-CC34	YCR016Wg4	CC34	single	0.923357492998999	0.0244759386899253	NA	NA	NA	NA	NA	NA	NA	NA	NA	NA	NA	NA	NA
YCR016Wg4-CC35	382.009526802792	1136.05691366587	2539.15832304222	511.269682022803	1003.61902299713	3053.05339309366	513.588192356064	943.524039084438	2162.63358736411	7.91189183486117e-05	0.000223200891035101	0.000527921808172833	9.92258532657857e-05	0.000196191823751616	0.000503500664065769	9.58561903131367e-05	0.000214033721105965	0.00048728599592049	1	0.963830141598876	0.582740595864146	1	0.789283058205829	0.44027450539905	1	0.772041003027048	0.437949329833098	0.91788239319927	0.86293852794691	0.860652576007173	YCR016Wg4-CC35	YCR016Wg4	CC35	single	0.880491165717784	0.0324019183613696	NA	NA	NA	NA	NA	NA	NA	NA	NA	NA	NA	NA	NA
YCR016Wg4-CC36	616.805814405392	1740.77313786249	4984.75635393715	806.479606391398	1581.58130999132	6286.21502829971	870.374931587645	1318.44709437131	4539.53260458602	0.000127748146166213	0.00034200937539926	0.00103639129698639	0.000156519406292651	0.000309174412310393	0.00103670425429472	0.000162446929909571	0.000299083145738892	0.0010228504168084	1	0.914678194674451	0.708524974302967	1	0.788518833615314	0.574691827537259	1	0.636588458701259	0.542451255444704	0.943126515985104	0.902149465572527	0.879050951725236	YCR016Wg4-CC36	YCR016Wg4	CC36	single	0.908108977760956	0.0324508293106378	NA	NA	NA	NA	NA	NA	NA	NA	NA	NA	NA	NA	NA
YCR016Wg4-CC11	353.736129384376	1092.40281242615	2923.33634110633	442.021756624103	883.466470140097	3183.30851212733	517.663239427211	782.497715547409	2773.07529037719	7.32631465292342e-05	0.000214624177864454	0.000607797077121665	8.57864010037502e-05	0.000172703878691511	0.000524981958523236	9.66167578133257e-05	0.000177505702958079	0.000624831114493574	1	1.00087075298055	0.724534470703731	1	0.803637810649665	0.530975231411771	1	0.635240501342255	0.557147631117317	0.952557940760429	0.891780511572645	0.882847221107273	YCR016Wg4-CC11	YCR016Wg4	CC11	single	0.909061891146783	0.037932580569074	NA	NA	NA	NA	NA	NA	NA	NA	NA	NA	NA	NA	NA
YCR016Wg4-CC22	401.386089725716	1120.89132535298	2730.43681636361	449.601718130699	1061.32683408649	3808.89404540666	488.998785573	931.971161293522	2711.47095839343	8.31320452269028e-05	0.000220221310713208	0.000567690926601738	8.72574996717528e-05	0.000207472798347459	0.00062815170070613	9.12668191177599e-05	0.00021141300841541	0.00061095038664438	1	0.905056723411985	0.596388828782318	1	0.949150583618039	0.624611689958907	1	0.800934720137143	0.576704220427387	0.917007073802188	0.927065313096279	0.903729559997821	YCR016Wg4-CC22	YCR016Wg4	CC22	single	0.915933982298762	0.011704827516845	NA	NA	NA	NA	NA	NA	NA	NA	NA	NA	NA	NA	NA
YCR016Wg4-CC26	500.242690017005	1434.7889291305	3801.63852445029	581.299628619983	1221.91462254826	4504.50659034937	605.797162364201	1125.01684588759	3185.02816019818	0.000103606475150493	0.000281892714684376	0.000790406752361431	0.000112817078111683	0.000238865199615887	0.000742870093480858	0.000113066088650422	0.000255204458877246	0.000717652601044002	1	0.929569518707853	0.666269227500509	1	0.845190784227554	0.571329119347632	1	0.780430471948276	0.546816983475649	0.935162314307892	0.906014694440119	0.894117238631992	YCR016Wg4-CC26	YCR016Wg4	CC26	single	0.911764749126668	0.021118046926357	NA	NA	NA	NA	NA	NA	NA	NA	NA	NA	NA	NA	NA
YCR016Wg4-CC7	596.678667013002	1741.83276617449	4493.68783233132	671.373657734007	1498.04348790944	5723.24317476177	741.386812032665	1249.53713493385	4126.27245250704	0.000123579563920486	0.000342217560377108	0.000934292196071607	0.000130298404914722	0.000292844074511953	0.000943860577617492	0.000138372564649195	0.000283451265226369	0.000929734372575733	1	0.946107648945798	0.660270775286891	1	0.897168589807261	0.628517074536699	1	0.708282869729685	0.578853944512009	0.935030997281834	0.924145448033823	0.895899402744269	YCR016Wg4-CC7	YCR016Wg4	CC7	single	0.918358616019975	0.0201974253639035	NA	NA	NA	NA	NA	NA	NA	NA	NA	NA	NA	NA	NA
YLR050Cg1-CC8	186.989355862383	549.978323276993	2089.49308252058	216.542297310906	540.872934856774	2774.07918342426	185.700016762946	506.584774165021	2285.74779237734	3.87278183933166e-05	0.000108054139126976	0.000434430951500204	4.20259502456667e-05	0.000105732200243222	0.000457493050788021	3.46590837034679e-05	0.000114916228711435	0.000515026168066318	1	0.953242277453783	0.979678864037294	1	1.00430690009415	0.944528989808441	1	1.14641699827227	1.28018377614022	0.993709812539762	0.991880014571146	1.04572512079557	YLR050Cg1-CC8	YLR050Cg1	CC8	single	1.01043831596883	0.0305729616869537	NA	NA	NA	NA	NA	NA	NA	NA	NA	NA	NA	NA	NA
YLR050Cg1-CC17	183.630227416932	396.831311611344	1569.6646614289	166.879330729691	393.99964058948	1895.72510939189	176.953180356307	494.364308448249	1756.74301783808	3.80321011649468e-05	7.79653741611138e-05	0.000326352318706031	3.23874944404357e-05	7.70207681136716e-05	0.00031263745783947	3.30265726221941e-05	0.000112144077030439	0.000395830470785835	1	0.70038424616713	0.749415023646357	1	0.949308157358275	0.837552408024592	1	1.1740623552155	1.03253745983252	0.933204295641989	0.97032176199055	1.0156569279383	YLR050Cg1-CC17	YLR050Cg1	CC17	single	0.97306099519028	0.0412945116454915	NA	NA	NA	NA	NA	NA	NA	NA	NA	NA	NA	NA	NA
YLR050Cg1-CC19	215.503330068811	425.108045194527	1450.78023073766	189.843513150336	396.247670726772	1854.56008695044	178.516674269371	454.325821214578	1579.67968612366	4.46334166539522e-05	8.35208987615167e-05	0.000301634803833259	3.68443215814944e-05	7.74602228493608e-05	0.000305848642359715	3.33183834003909e-05	0.000103061545950052	0.000355934446586645	1	0.639322438263615	0.590211041444906	1	0.839237529475739	0.720251755030124	1	1.06952529423568	0.920335552162904	0.891782310556627	0.939679783468987	0.99234294678594	YLR050Cg1-CC19	YLR050Cg1	CC19	single	0.941268346937185	0.0502991355803501	NA	NA	NA	NA	NA	NA	NA	NA	NA	NA	NA	NA	NA
YLR050Cg1-CC20	230.815172110459	533.327958455426	2751.78504379489	228.958828372543	503.266826277447	3028.41909465473	235.217565197848	619.463752446499	2715.39433176024	4.78046893454979e-05	0.000104782845039921	0.000572129481978349	4.44357174047862e-05	9.83807941246474e-05	0.00049943804739131	4.3901047629549e-05	0.000140522261791067	0.000611834403663993	1	0.74886685123479	1.04522512207595	1	0.883801728192606	0.975209133815926	1	1.10674756730713	1.2006574222598	0.986810660973717	0.987880730499263	1.03387054219262	YLR050Cg1-CC20	YLR050Cg1	CC20	single	1.00285397788853	0.0268664606548685	NA	NA	NA	NA	NA	NA	NA	NA	NA	NA	NA	NA	NA
YLR050Cg1-CC23	245.916238192849	445.12589904569	1977.52158627793	183.389136714586	476.231073200561	2388.06794297879	215.736174118192	485.896724409698	2174.44777922083	5.09323077176083e-05	8.74538027933865e-05	0.000411150719533645	3.55916734553586e-05	9.30957272007337e-05	0.000393833202473281	4.02650373810862e-05	0.000110223247835342	0.000489947977255902	1	0.586638100275498	0.705007460024556	1	1.04413837896492	0.960090673971939	1	0.946506118962629	1.04829125439356	0.91212100892791	0.996939827519152	1.00320537946583	YLR050Cg1-CC23	YLR050Cg1	CC23	single	0.970755405304298	0.0508754224957072	NA	NA	NA	NA	NA	NA	NA	NA	NA	NA	NA	NA	NA
YLR050Cg1-CC25	275.83453513083	592.933858969184	2669.83311407562	244.74805021856	621.75719715775	3325.93816596381	221.870891202988	623.657301208742	2884.15348598827	5.71287586605389e-05	0.000116493605254117	0.000555090681944481	4.75000473761533e-05	0.000121543808602581	0.000548504025181026	4.14100220539226e-05	0.000141473547406528	0.000649859325231466	1	0.696678197671608	0.8485846308588	1	1.02144624660071	1.00192245151069	1	1.18126710552597	1.35199160113101	0.951163149502363	1.00172933581007	1.05581136207549	YLR050Cg1-CC25	YLR050Cg1	CC25	single	1.00290128246264	0.0523339487608664	NA	NA	NA	NA	NA	NA	NA	NA	NA	NA	NA	NA	NA
YLR050Cg1-CC27	197.307632776824	375.284416235166	1182.44790887462	173.944161542204	335.038293986564	1431.23651191376	184.348355546673	395.122375402832	1178.6943627727	4.08648617166195e-05	7.37320596245345e-05	0.000245845260005433	3.37586179202722e-05	6.54947469285287e-05	0.000236035352612532	3.44068094169591e-05	8.96315396285603e-05	0.000265584174686574	1	0.616440626307645	0.525409375137802	1	0.774459174355314	0.60665353021132	1	0.900730322844021	0.664994252259424	0.872153400924916	0.90890202081582	0.932732008615697	YLR050Cg1-CC27	YLR050Cg1	CC27	single	0.904595810118811	0.0305180195190265	NA	NA	NA	NA	NA	NA	NA	NA	NA	NA	NA	NA	NA
YLR050Cg1-CC28	256.404422849255	528.495366772033	1869.91651996385	229.829006533758	478.200744238763	2455.11384146446	180.786108438962	531.292199711938	1951.11257913321	5.31045410448774e-05	0.000103833386648562	0.00038877832130169	4.4604599256333e-05	9.34807670857108e-05	0.000404890216571622	3.37419509918994e-05	0.000120520984933531	0.000439625945805609	1	0.668021254223963	0.639376091632361	1	0.836602858933029	0.787600482421279	1	1.23501095697613	1.12246607924623	0.90657022917026	0.952643056449899	1.03141679581778	YLR050Cg1-CC28	YLR050Cg1	CC28	single	0.963543360479315	0.0631330244156654	NA	NA	NA	NA	NA	NA	NA	NA	NA	NA	NA	NA	NA
YLR050Cg1-CC30	197.395787397919	391.466714693892	1725.62594697029	134.260693441266	344.97216060352	2040.63437395175	181.818401164874	439.915263586472	1701.11878365346	4.08831196337109e-05	7.69113928001309e-05	0.000358778561339582	2.60569565049459e-05	6.74366624999032e-05	0.000336535471251295	3.39346182873447e-05	9.97925828451496e-05	0.000383297182432997	1	0.642734436836595	0.766422892776598	1	1.03311602779264	1.12061257210082	1	1.01679551893786	0.973089437796917	0.930658183644834	1.01900755216338	0.997113772378405	YLR050Cg1-CC30	YLR050Cg1	CC30	single	0.982259836062208	0.0460095891904162	NA	NA	NA	NA	NA	NA	NA	NA	NA	NA	NA	NA	NA
YLR050Cg1-CC32	234.251735951111	507.893137264167	1797.90700340295	230.858179980676	442.583676183148	2230.35965750427	177.132720327185	483.268948762024	1945.64866352243	4.85164444061215e-05	9.97856704398493e-05	0.000373806669536811	4.48043384879356e-05	8.65181872836172e-05	0.000367824411849206	3.30600819938531e-05	0.000109627150039414	0.00043839481281314	1	0.70269058576443	0.672890028443965	1	0.770839677016195	0.712309623799784	1	1.14654875314455	1.14240890748459	0.917549989254108	0.932251160948982	1.02894745675074	YLR050Cg1-CC32	YLR050Cg1	CC32	single	0.959582868984611	0.06051954757989	NA	NA	NA	NA	NA	NA	NA	NA	NA	NA	NA	NA	NA
YLR050Cg1-CC34	252.701194566774	645.733491868594	2589.70777561644	218.062394109103	517.23930350452	3144.01041698301	185.162643655665	604.903164608292	2592.62002819084	5.23375564658276e-05	0.00012686713933301	0.000538431652384973	4.23209665690498e-05	0.000101112194911891	0.000518501031250086	3.45587882924609e-05	0.000137219265081491	0.000584170818330899	1	0.828172157688727	0.898469113862422	1	0.953728320041946	1.06302230896947	1	1.37288737412514	1.45626848770114	0.97136769634086	1.00578059087405	1.07700975830143	YLR050Cg1-CC34	YLR050Cg1	CC34	single	1.01805268183878	0.0538796295115834	NA	NA	NA	NA	NA	NA	NA	NA	NA	NA	NA	NA	NA
YLR050Cg1-CC35	195.240958323225	399.00902564878	1559.19922252664	193.722443345626	433.341301210564	2043.08878753462	189.505453021191	450.258424251406	1708.57519037608	4.04368277649116e-05	7.83932292339788e-05	0.000324176427042061	3.7597133985436e-05	8.47114475147231e-05	0.000336940245983261	3.53693309942428e-05	0.00010213887724085	0.00038497726480897	1	0.662348256461073	0.700148826505541	1	0.899423191331289	0.777582505231256	1	0.998487340724574	0.937709546698419	0.919374390471877	0.955690626385149	0.990415738902391	YLR050Cg1-CC35	YLR050Cg1	CC35	single	0.955160251919806	0.0355236438096028	NA	NA	NA	NA	NA	NA	NA	NA	NA	NA	NA	NA	NA
YLR050Cg1-CC36	280.380775475783	639.215176973657	2381.68376343876	212.705019384355	522.677306666939	3052.16190075967	229.980672180717	596.754180166717	2471.51672310208	5.80703415096786e-05	0.00012558648721506	0.000495180937510041	4.12812216027056e-05	0.000102175239487128	0.000503353641749293	4.29236329981947e-05	0.000135370708615503	0.000556883743454121	1	0.738879221867985	0.744724342652818	1	0.988029342676415	1.05795941282809	1	1.09045201188965	1.11770750586746	0.935925334685153	1.00748495124879	1.02230611471832	YLR050Cg1-CC36	YLR050Cg1	CC36	single	0.988572133550757	0.0461917827621337	NA	NA	NA	NA	NA	NA	NA	NA	NA	NA	NA	NA	NA
YLR050Cg1-CC11	121.935559497511	355.978538067693	1493.98341670224	116.72600991961	315.707755432243	1647.20400210071	145.93179834539	315.641228310164	1567.18177424059	2.52543690635659e-05	6.99390373231339e-05	0.000310617270127807	2.26538719971808e-05	6.17159289446412e-05	0.000271652081416467	2.72367364420168e-05	7.16016379352004e-05	0.000353118409013543	1	0.946167547859985	1.07417511699068	1	1.08750571235292	1.04044451994403	1	0.9089630257186	1.11692854686094	1.00677671288665	1.01156203676415	1.00979626435624	YLR050Cg1-CC11	YLR050Cg1	CC11	single	1.00937833800235	0.00241988181138962	NA	NA	NA	NA	NA	NA	NA	NA	NA	NA	NA	NA	NA
YLR050Cg1-CC22	205.359228563152	380.661718479442	1547.29867305117	140.208181236813	393.459776639311	1889.33943708553	180.999187941106	391.333780684921	1696.93830187682	4.25324472214266e-05	7.4788537198721e-05	0.000321702158486089	2.72112290387018e-05	7.69152331541557e-05	0.000311584351380856	3.37817201875571e-05	8.87721158177756e-05	0.000382355233580515	1	0.600758035067148	0.660571169751649	1	1.12834243573533	0.993518166591766	1	0.90860085152391	0.975091518555647	0.904144683411159	1.0072710061654	0.989749001813085	YLR050Cg1-CC22	YLR050Cg1	CC22	single	0.96705489712988	0.0551817578709846	NA	NA	NA	NA	NA	NA	NA	NA	NA	NA	NA	NA	NA
YLR050Cg1-CC26	225.997966284293	572.355625521269	2329.87479405705	264.004047215266	578.399093043536	3049.87418270419	229.828499820975	501.641173114351	2538.42869296776	4.68069861792478e-05	0.000112450603546851	0.000484409224479247	5.12371998020943e-05	0.000113067977310367	0.000502976357957685	4.28952315222789e-05	0.000113794797476291	0.000571960391697036	1	0.820797515551576	0.903832051863527	1	0.880908813305533	0.851746813340782	1	0.917258446834372	1.14872755523729	0.971635389130352	0.967702608985793	1.01455375649753	YLR050Cg1-CC26	YLR050Cg1	CC26	single	0.984630584871226	0.025988725248643	NA	NA	NA	NA	NA	NA	NA	NA	NA	NA	NA	NA	NA
YLR050Cg1-CC7	240.144193280219	596.371222960237	2587.73553930805	218.395700740143	566.302690600447	3101.75522132294	255.734927312839	577.86980745517	2716.50682694428	4.97368455154767e-05	0.000117168943519644	0.000538021600538807	4.23856538290751e-05	0.000110703319804119	0.000511532427581641	4.77304116937731e-05	0.000131086882878401	0.000612085071796995	1	0.804857875076422	0.944729522053276	1	1.04260181526133	1.0471348547609	1	0.949603671079276	1.10478229936431	0.976822754673357	1.00963302667531	1.01116547866722	YLR050Cg1-CC7	YLR050Cg1	CC7	single	0.999207086671965	0.0194005371457803	NA	NA	NA	NA	NA	NA	NA	NA	NA	NA	NA	NA	NA
SAP30g7-CC8	590.247162967122	1975.96739254026	6978.29722817769	680.8992846514	1789.95081890648	8969.06353342453	661.867165541988	1598.37208337935	6440.90658012079	0.000122247519540013	0.00038821794697603	0.00145087262075614	0.000132147113124899	0.000349907392685966	0.00147915180761098	0.000123531003879124	0.000362582732973654	0.00145126922834412	1	1.08497685491391	1.03651416507913	1	1.05699311130359	0.971188208730584	1	1.01486780665988	1.01212025526423	1.01084543676332	0.99946796770719	1.00278183319989	SAP30g7-CC8	SAP30g7	CC8	single	1.00436507922347	0.00585164092449273	NA	NA	NA	NA	NA	NA	NA	NA	NA	NA	NA	NA	NA
SAP30g7-CC17	585.183726106828	1896.01071455795	6942.8010354411	727.694515303907	1691.93369387946	8811.53600606122	695.505505959541	1670.59937678126	6643.14440810609	0.000121198818867896	0.00037250887328863	0.00144349253181774	0.000141229006406529	0.00033074657759847	0.00145317282708758	0.000129809269635373	0.000378967134146117	0.00149683758629362	1	1.05008185914305	1.04016483156386	1	0.934863435779793	0.892774335287261	1	1.00942526344542	0.993411249705591	1.00913572435156	0.978689283844552	0.999664862953118	SAP30g7-CC17	SAP30g7	CC17	single	0.995829957049743	0.0155812808315777	NA	NA	NA	NA	NA	NA	NA	NA	NA	NA	NA	NA	NA
SAP30g7-CC19	529.027481653214	1306.61267038032	4369.49569891887	512.446666104112	1090.054166652	5808.85042425365	503.356125519455	963.711987088051	4251.34738614968	0.000109568163064949	0.000256709948910548	0.000908471145435667	9.94542791902138e-05	0.000213088542607384	0.000957978675606053	9.39464755638794e-05	0.000218613256394647	0.000957916337362022	1	0.800466646536185	0.724123712673525	1	0.855289900388372	0.835758303529012	1	0.804589443437648	0.878430058897113	0.937246509967909	0.962897600202399	0.966073654775082	SAP30g7-CC19	SAP30g7	CC19	single	0.955405921648463	0.015806486171824	NA	NA	NA	NA	NA	NA	NA	NA	NA	NA	NA	NA	NA
SAP30g7-CC20	620.464510236551	2042.13548703511	7489.57664702774	698.838981595301	1767.92898150944	9530.76019845504	729.164305369151	1849.36487261254	7150.53165779626	0.000128505907521409	0.000401217980224092	0.00155717381230905	0.000135628801555054	0.000345602467866601	0.00157178518391751	0.000136091353861489	0.000419519195029748	0.00161116240892064	1	1.06669980413893	1.05827859126594	1	1.01718894027879	1.00551741978793	1	1.06585869132012	1.0199265241846	1.01275091010505	1.00197267296458	1.00725556304812	SAP30g7-CC20	SAP30g7	CC20	single	1.00732638203925	0.00538946754895403	NA	NA	NA	NA	NA	NA	NA	NA	NA	NA	NA	NA	NA
SAP30g7-CC23	650.136155287929	1994.34780194593	6937.5828110948	672.620955099174	1708.86323455107	8848.01504049236	749.933088960837	1706.04259451574	6757.22470233981	0.000134651273794698	0.000391829142601519	0.00144240759969383	0.000130540477053334	0.000334056038044648	0.00145918884308721	0.000139967643274227	0.000387007251266016	0.00152254223183107	1	0.99419411651993	0.935542556864377	1	1.02152935058691	0.969872481889571	1	0.956026170587909	0.937134222493239	0.989780996354706	0.996942185014763	0.987363526593948	SAP30g7-CC23	SAP30g7	CC23	single	0.991362235987806	0.00498125620387343	NA	NA	NA	NA	NA	NA	NA	NA	NA	NA	NA	NA	NA
SAP30g7-CC25	698.975701362668	2027.69733052995	8347.89750148188	685.455947116285	1848.12495892064	10515.3712546418	710.355473351124	1790.93030652565	8077.07715896914	0.000144766550474867	0.00039838131829449	0.00173562912695559	0.000133031457996148	0.000361279527293854	0.0017341643685587	0.000132580870154266	0.000406263605237966	0.0018199322393453	1	0.940190068683735	1.04706758711362	1	1.0840909523442	1.13105634433409	1	1.05951078510859	1.18259068424653	1.00257687941301	1.02365754741324	1.02866266641208	SAP30g7-CC25	SAP30g7	CC25	single	1.01829903107944	0.0138438558145825	NA	NA	NA	NA	NA	NA	NA	NA	NA	NA	NA	NA	NA
SAP30g7-CC27	474.730372864786	1476.06730601149	5038.7465200003	622.629568381289	1366.46075799485	6406.33935499876	568.049240638603	1253.2746972165	4577.67654559099	9.8322557352568e-05	0.000290002669731074	0.00104761650725901	0.000120838282345844	0.000267121708589608	0.00105651480801783	0.000106020809917952	0.000284299112583811	0.00103144503421819	1	1.00770578343779	0.930540284573776	1	0.88243222472207	0.75861142220877	1	0.927177139808488	0.838137113328438	0.989910679878886	0.950749609945954	0.96881695245577	SAP30g7-CC27	SAP30g7	CC27	single	0.96982574742687	0.0196000153072208	NA	NA	NA	NA	NA	NA	NA	NA	NA	NA	NA	NA	NA
SAP30g7-CC28	673.840908274026	2197.14474192714	7783.27265055374	807.603064165319	1771.36494406619	10022.2130532987	806.200894300028	1723.74321889741	6800.99440346991	0.000139560822600137	0.000431672619771108	0.00161823677314436	0.000156737443974417	0.000346274144812637	0.00165283415585183	0.00015046947633303	0.000391022549600104	0.00153240444914377	1	1.05675887397661	1.0126621027098	1	0.881909506294788	0.91496577911202	1	0.898528221766005	0.877374675710573	1.00561746261474	0.978334608705069	0.973422472704195	SAP30g7-CC28	SAP30g7	CC28	single	0.985791514674668	0.0173445504068171	NA	NA	NA	NA	NA	NA	NA	NA	NA	NA	NA	NA	NA
SAP30g7-CC30	433.900621585269	1474.38177552698	5338.53848516027	444.204782789223	1241.03010539152	7022.71529418583	551.906245083649	1166.68011064528	4820.39015908718	8.98662086726937e-05	0.000289671513869527	0.0011099468924448	8.62100768866592e-05	0.000242601977571443	0.00115816573079465	0.000103007878395829	0.00026465556263308	0.00108613342228678	1	1.10127122126826	1.07867792728707	1	1.12334465451584	1.16563078883804	1	0.888359831482456	0.908391027357812	1.01773929209509	1.03052048190032	0.977768152870615	SAP30g7-CC30	SAP30g7	CC30	single	1.00867597562201	0.0275192629558438	NA	NA	NA	NA	NA	NA	NA	NA	NA	NA	NA	NA	NA
SAP30g7-CC32	728.609098120417	2167.74780662316	7550.06830991831	807.656079318124	1907.33052754202	9462.58768661406	707.83284983245	1750.69324291209	7200.36860806331	0.000150903995051422	0.000425897009346469	0.00156975076261687	0.000156747733013564	0.000372853290064303	0.00156054237202939	0.000132110047258231	0.000397136028096481	0.00162239170272538	1	0.96424806054189	0.908481268776164	1	0.949540361896999	0.863818754910173	1	1.03939774146719	1.05798611695915	0.983369544684842	0.974890520745718	1.01094304191205	SAP30g7-CC32	SAP30g7	CC32	single	0.989734369114205	0.0188501807186225	NA	NA	NA	NA	NA	NA	NA	NA	NA	NA	NA	NA	NA
SAP30g7-CC34	764.29146885428	2238.18083971086	7968.1975829282	797.027185387759	1647.30321372143	9599.25369028289	754.887407144601	1814.60818640573	7658.77091598428	0.000158294257279188	0.000439734974288518	0.00165668490920167	0.000154684905690537	0.000322022016687931	0.00158308093088922	0.000140892318089113	0.000411634814161855	0.00172567920665238	1	0.949097370420492	0.914030670729843	1	0.831025494379913	0.887980672383561	1	1.01019011015715	1.05519530883108	0.983187912332289	0.969871093560666	1.00861106192072	SAP30g7-CC34	SAP30g7	CC34	single	0.987223355937893	0.0196827307799255	NA	NA	NA	NA	NA	NA	NA	NA	NA	NA	NA	NA	NA
SAP30g7-CC35	491.147353240367	1636.77970277384	5071.00968509947	621.226653219971	1443.6772794633	6364.44546302857	520.335666527398	1353.26828905998	4750.31772307911	0.000101722717921173	0.000321577804503145	0.00105432441054411	0.00012056600832132	0.000282216330974714	0.0010496057895005	9.71155400760921e-05	0.000306982160034068	0.00107034465577253	1	1.08007280542148	0.905195358467803	1	0.93440246952284	0.755352493727336	1	1.09295614625928	0.949500101458611	0.990566509161213	0.954015122353962	0.998418930750239	SAP30g7-CC35	SAP30g7	CC35	single	0.981000187421805	0.0236972663769418	NA	NA	NA	NA	NA	NA	NA	NA	NA	NA	NA	NA	NA
SAP30g7-CC36	767.286800765323	2221.84476765191	8307.70087519572	796.377749765898	1846.95364035332	10249.9647730558	766.732393314618	2010.13853979782	7645.68796091509	0.000158914627726178	0.000436525429242218	0.00172727176087926	0.000154558864960984	0.00036105055283178	0.00169039430543822	0.00014310306838569	0.000455989899344721	0.00172273134677092	1	0.938492041785347	0.949254818005007	1	0.932504236035125	0.94894804113794	1	1.10175392292758	1.03711928630028	0.987996334870202	0.9875124498218	1.01197728768665	SAP30g7-CC36	SAP30g7	CC36	single	0.995828690792885	0.0139871877950178	NA	NA	NA	NA	NA	NA	NA	NA	NA	NA	NA	NA	NA
SAP30g7-CC11	421.238312711805	1423.43428227825	5268.52871082744	506.050374476462	1131.47403287838	6592.9425155833	475.936231739951	1144.68876229287	4855.11987765554	8.72436872129562e-05	0.000279661869324144	0.00109539101134036	9.82129040083738e-05	0.000221185478703946	0.00108728885719877	8.88288217789733e-05	0.000259666934972284	0.00109395874489321	1	1.09517662355081	1.09653165349619	1	0.899010527314282	0.960560485226156	1	1.01074378314954	1.06097986685686	1.01978105510867	0.986812438269057	1.00945433275969	SAP30g7-CC11	SAP30g7	CC11	single	1.00534927537914	0.0168633047221645	NA	NA	NA	NA	NA	NA	NA	NA	NA	NA	NA	NA	NA
SAP30g7-CC22	451.845117745672	1479.46216388512	5435.36849118709	535.109355514174	1384.22017526592	6994.01362737604	528.235862177897	1266.57967838105	5134.59741721987	9.35827367352383e-05	0.000290669656827596	0.00113007902497202	0.000103852593373668	0.000270593396932831	0.00115343233558734	9.85900339781253e-05	0.000287317281183581	0.0011569308045152	1	1.061179562887	1.05462748344125	1	1.04010352287148	0.963658393922442	1	1.00764385472791	1.0109611550883	1.0118878175239	0.997222735545797	1.00212604485493	SAP30g7-CC22	SAP30g7	CC22	single	1.00374553264154	0.00746546802781553	NA	NA	NA	NA	NA	NA	NA	NA	NA	NA	NA	NA	NA
SAP30g7-CC26	533.742029434534	1845.36225041388	6807.42135652322	685.921155082149	1595.79028671611	8638.55083656414	718.278183825576	1496.34389130843	6023.15135429018	0.000110544604474886	0.000362557978935954	0.00141534545479792	0.000133121744314665	0.000311952045050907	0.00142464461729199	0.000134059566226991	0.000339438146612248	0.00135714035119209	1	1.12053348246482	1.11817793114427	1	0.935439180507101	0.928551240024827	1	0.875469794001243	0.872141703367665	1.024222810042	0.984523487455281	0.970768750353535	SAP30g7-CC26	SAP30g7	CC26	single	0.993171682616937	0.0277565773098905	NA	NA	NA	NA	NA	NA	NA	NA	NA	NA	NA	NA	NA
SAP30g7-CC7	547.482238052472	1849.40245628602	6265.38310012784	666.632883508555	1394.87239464798	7477.03761969869	662.930815739498	1557.83532183075	5809.60864349306	0.000113390372361447	0.000363351757434003	0.00130264912790159	0.000129378328125111	0.000272675739235717	0.00123309124408999	0.000123729523738569	0.000353387170850773	0.00130902476974995	1	1.09480306521224	1.00331495045096	1	0.8413209106323	0.826955255496871	1	0.987542435355857	0.911453723437693	1.00666093719196	0.960214304663139	0.985477998242606	SAP30g7-CC7	SAP30g7	CC7	single	0.984117746699235	0.0232531746545027	NA	NA	NA	NA	NA	NA	NA	NA	NA	NA	NA	NA	NA
CC16-RPL15A-NRg-4	318.148575954213	155.960762517616	45.8435601235323	308.97864942	221.760712616186	61.1118551824469	374.540128471873	184.413555657965	36.8705905567163	6.58925221428913e-05	3.06415820736634e-05	9.53143210246869e-06	5.99657503811114e-05	4.33507512788067e-05	1.00783889781482e-05	6.99042352784779e-05	4.18332950776296e-05	8.30770526481293e-06	1	0.15887661370813	0.0126330448932852	1	0.28858255519822	0.0145826407150714	1	0.206917352800156	0.0102385319918451	0.230199233541634	0.292034108087346	0.217224408207375	CC16-RPL15A-NRg-4	CC16	RPL15A-NRg-4	single	0.246485916612118	0.039975803095268	NA	NA	NA	NA	NA	NA	NA	NA	NA	NA	NA	NA	NA
CC16-RPL15A-NRg-5	271.021380962213	198.877176202784	112.678088945558	291.719890196748	189.664865228869	120.800389640674	311.736101158985	209.849838682284	100.973690784051	5.61318946428971e-05	3.90733619073433e-05	2.34271411584639e-05	5.66162165236361e-05	3.70765150502362e-05	1.99220480523109e-05	5.8182480603943e-05	4.76033889822664e-05	2.27514571876433e-05	1	0.23782417538473	0.0364498382248196	1	0.261417575070965	0.0305310311367747	1	0.282894150495108	0.0336881439696083	0.413898537929349	0.394223888327684	0.414111072160475	CC16-RPL15A-NRg-5	CC16	RPL15A-NRg-5	single	0.407411166139169	0.0114210119848385	NA	NA	NA	NA	NA	NA	NA	NA	NA	NA	NA	NA	NA
CC16-KRE33-TRg-1	408.293846260739	848.890742312479	693.131444734967	506.457124891632	801.244628540075	810.379554828362	478.601670549541	613.466425962479	583.897778149508	8.45627274139172e-05	0.000166781406632344	0.000144110433085368	9.82918450417081e-05	0.00015663079449712	0.000133645433428843	8.93262997459568e-05	0.000139161798198314	0.000131564224288282	1	0.673835009881261	0.148834102732732	1	0.636116092188114	0.117973637114785	1	0.538665320678262	0.126887419571362	0.692277776148344	0.65409648119279	0.653500953034152	CC16-KRE33-TRg-1	CC16	KRE33-TRg-1	single	0.666625070125095	0.0222178904980502	NA	NA	NA	NA	NA	NA	NA	NA	NA	NA	NA	NA	NA
CC16-PMI40-NRg-1	304.381918400902	577.66653871092	595.756212438798	308.447236534751	630.992940264221	706.691938625529	322.124927388862	569.771485507647	479.143842261727	6.30412763532648e-05	0.000113494037675793	0.000123864941404703	5.9862615188806e-05	0.000123349251945363	0.00011654557407767	6.01214529538579e-05	0.000129249818946437	0.000107960999833656	1	0.615081932810654	0.171596891492022	1	0.822540996721546	0.168922862461594	1	0.743325111268605	0.154702570719248	0.70703972419783	0.724533060496732	0.704667927644776	CC16-PMI40-NRg-1	CC16	PMI40-NRg-1	single	0.712080237446446	0.0108494680129288	NA	NA	NA	NA	NA	NA	NA	NA	NA	NA	NA	NA	NA
CC16-NOP19-NRg-3	458.693142644005	950.904423582346	1191.97871152141	501.395433950989	807.451217016583	1787.9244509975	536.913780515181	746.254213967654	1180.22151164996	9.50010477583038e-05	0.000186824015663023	0.000247826829457394	9.73094855938217e-05	0.000157844085481627	0.000294859287562106	0.000100209682178845	0.000169284045440425	0.000265928272857397	1	0.671876155744874	0.22782739155998	1	0.647515032401784	0.262910522021182	1	0.584096592935668	0.228620372693021	0.754842766767187	0.773439458789504	0.745812812280533	CC16-NOP19-NRg-3	CC16	NOP19-NRg-3	single	0.758031679279075	0.0140866877437273	NA	NA	NA	NA	NA	NA	NA	NA	NA	NA	NA	NA	NA
CC16-SRP14-NRg-4	291.787674608265	420.349294904478	226.921067518919	365.170576790889	304.282556542281	230.033193601469	353.037434254289	384.840451504885	159.712604078373	6.04328520172754e-05	8.25859479750063e-05	4.71796418482351e-05	7.0871329444524e-05	5.94824812363139e-05	3.79364036009035e-05	6.58909686577825e-05	8.72991364879457e-05	3.59865470480562e-05	1	0.466893673123971	0.068181658548278	1	0.335038885593529	0.0464444591522657	1	0.458102207522153	0.0470515988478165	0.552191389558433	0.472978091902055	0.496214558304662	CC16-SRP14-NRg-4	CC16	SRP14-NRg-4	single	0.50712801325505	0.040718721193268	NA	NA	NA	NA	NA	NA	NA	NA	NA	NA	NA	NA	NA
CC16-SEC27-TRg-2	369.784338478225	103.335190842849	7.36780889455582	389.139152513184	134.347535663171	8.6483526259124	411.640950298422	79.0005770933752	4.45447991293968	7.6586929984491e-05	2.03022457712798e-05	1.53185681987154e-06	7.55230865528288e-05	2.62628422083707e-05	1.42626109981308e-06	7.68287391722784e-05	1.79208867865427e-05	1.00368628942374e-06	1	0.0905679089752217	0.00174682550986932	1	0.138815739910909	0.00163857995914562	1	0.0806518101047102	0.00112547119883064	-0.0997711773475094	-0.0800961806899005	-0.17247828921841	CC16-SEC27-TRg-2	CC16	SEC27-TRg-2	single	-0.117448549085273	0.0486619008846723	NA	NA	NA	NA	NA	NA	NA	NA	NA	NA	NA	NA	NA
CC16-GPI14-TRg-3	396.25766514933	1107.37888656319	1229.98891743915	481.649052262521	1168.38520083764	1479.09335366727	507.048352390034	957.587314882284	926.055201089366	8.20698847915018e-05	0.000217566524371381	0.000255729612224038	9.34771606176994e-05	0.000228401034799228	0.000243927763422474	9.46355934346815e-05	0.000217223905060232	0.000208659355693344	1	0.905718359389561	0.272134252667126	1	0.975369730891476	0.226414404878674	1	0.793654413571742	0.189951817092159	0.801394386995276	0.77932975881823	0.739392627988988	CC16-GPI14-TRg-3	CC16	GPI14-TRg-3	single	0.773372257934164	0.0314272714780679	NA	NA	NA	NA	NA	NA	NA	NA	NA	NA	NA	NA	NA
CC16-PAH1-TRg-7	366.764777052306	247.219937835019	35.1973887821731	462.09022118143	274.046799026357	55.1677155601027	427.071466833412	232.839504122938	40.1166546689359	7.59615413039905e-05	4.85712553153367e-05	7.31796397263805e-06	8.96812349621349e-05	5.35718634883103e-05	9.09809880244403e-06	7.97086934851348e-05	5.28184798940138e-05	9.03911052596611e-06	1	0.218459271304366	0.00841361259368577	1	0.23845799727262	0.00880232503069535	1	0.22911764476504	0.00976967476894012	0.191984937657735	0.204612895936718	0.217260308240292	CC16-PAH1-TRg-7	CC16	PAH1-TRg-7	single	0.204619380611582	0.0126376865390644	NA	NA	NA	NA	NA	NA	NA	NA	NA	NA	NA	NA	NA
CC16-PAH1-TRg-6	424.036696489944	388.123131428805	42.8903245309573	424.083366632469	313.524911295638	69.7007861017132	500.3710979606	261.470335653	43.7825653958991	8.78232672551182e-05	7.62544796164338e-05	8.9174186083733e-06	8.23049662233972e-05	6.12892170526653e-05	1.14948504233519e-05	9.33893494966719e-05	5.93132411898504e-05	9.86511589737124e-06	1	0.296647500056518	0.00886779360100905	1	0.297258821154087	0.0121178512119492	1	0.219600151431943	0.00910049345508235	0.220586917361564	0.266758524721568	0.203908838902841	CC16-PAH1-TRg-6	CC16	PAH1-TRg-6	single	0.230418093661991	0.032557791271303	NA	NA	NA	NA	NA	NA	NA	NA	NA	NA	NA	NA	NA
CC16-PAH1-TRg-5	365.996087526717	337.260520466135	97.2220082194878	434.211889425476	424.271436183527	80.5428135386349	335.789135657138	266.022030110245	60.631329901827	7.58023361545285e-05	6.62615118780423e-05	2.02136345369484e-05	8.42706828535751e-05	8.29384307423613e-05	1.32828859770891e-05	6.26717431819756e-05	6.03457703694641e-05	1.3661490392002e-05	1	0.298650792518222	0.0232888386044209	1	0.392876470560538	0.0136761628611438	1	0.332930352079594	0.0187796029835664	0.363383238660144	0.30359994800923	0.339064374620046	CC16-PAH1-TRg-5	CC16	PAH1-TRg-5	single	0.335349187096473	0.0300643048150861	NA	NA	NA	NA	NA	NA	NA	NA	NA	NA	NA	NA	NA
CC16-PAH1-TRg-3	334.52497478152	467.597133231165	90.7453904232003	342.456175402599	363.248158407965	119.738728141836	291.017865012553	332.867338687598	89.1911516246818	6.92842777687423e-05	9.18687220043192e-05	1.88670671540355e-05	6.64629791385615e-05	7.10093342587812e-05	1.9746961933317e-05	5.43156253752542e-05	7.55092951347371e-05	2.0096607858431e-05	1	0.453020548721185	0.0237824018579619	1	0.42649343996781	0.0257791632733749	1	0.480677684831041	0.0318755784151232	0.394872267751797	0.402644589901242	0.44208848152815	CC16-PAH1-TRg-3	CC16	PAH1-TRg-3	single	0.413201779727063	0.0253166625685017	NA	NA	NA	NA	NA	NA	NA	NA	NA	NA	NA	NA	NA
CC16-COG3-TRg-1	435.121614453696	368.691595358228	167.79462929783	372.25910711999	336.811372594909	298.553878072458	362.037575519699	296.994772638961	107.963924786477	9.01190914629997e-05	7.24367693301257e-05	3.48865383055232e-05	7.22470524631912e-05	6.58413560679085e-05	4.92366351040365e-05	6.75707566023311e-05	6.73717824917527e-05	2.4326501225381e-05	1	0.274616854845935	0.0338085920587336	1	0.363793849482128	0.0591311824862535	1	0.344744689373452	0.0310156558515967	0.412613288649093	0.51419122836976	0.415402835568728	CC16-COG3-TRg-1	CC16	COG3-TRg-1	single	0.447402450862527	0.0578575923599249	NA	NA	NA	NA	NA	NA	NA	NA	NA	NA	NA	NA	NA
CC16-HTS1-NRg-5	620.247323334305	1044.97098521774	1570.05999323497	641.151333314689	903.459888370125	1844.69612662109	743.135986790017	881.460044414689	1172.16804107775	0.000128460925416044	0.000205305255573688	0.000326434512982769	0.000124432936975537	0.000176612279285457	0.000304221906781692	0.000138699030932741	0.000199954813547068	0.000264113659669419	1	0.546026777990918	0.221927456154115	1	0.566581333611601	0.212130670453674	1	0.498467405678566	0.164050491727056	0.736839224357184	0.732702146065736	0.68608257577706	CC16-HTS1-NRg-5	CC16	HTS1-NRg-5	single	0.718541315399993	0.0281860991914356	NA	NA	NA	NA	NA	NA	NA	NA	NA	NA	NA	NA	NA
CC16-MSN5-TRg-7	65.4419373187718	25.4664693996978	12.7356177891116	51.6890675113372	25.3874939768643	18.2429502392254	58.2603513783067	24.5733109578838	30.0255882582853	1.35538381428162e-05	5.00339251771189e-06	2.64788938539699e-06	1.00316760579918e-05	4.96285804640276e-06	3.00857416406376e-06	1.08737222010693e-05	5.57433299665952e-06	6.76538492836873e-06	1	0.126120940513351	0.0170617492783622	1	0.197485435669634	0.0260216933447621	1	0.177252759063551	0.0536011834140887	0.258765275966255	0.351550591415203	0.450712946799504	CC16-MSN5-TRg-7	CC16	MSN5-TRg-7	single	0.353676271393654	0.0959914890555687	NA	NA	NA	NA	NA	NA	NA	NA	NA	NA	NA	NA	NA
CC16-ERG26-TRg-1	333.454280623721	412.46639262625	236.645612822975	327.083945439853	478.384295193452	344.018567738656	354.303032802354	392.197967744959	255.733682934968	6.90625237084281e-05	8.10371956270578e-05	4.9201492748192e-05	6.34795778372824e-05	9.35166484268637e-05	5.67345391663296e-05	6.61271801928001e-05	8.89681523409903e-05	5.76220785192124e-05	1	0.400891529442159	0.0622188309773976	1	0.588073517610487	0.0775464344788277	1	0.465192705715805	0.0750704494959192	0.528312668764618	0.58689077043855	0.566131671499761	CC16-ERG26-TRg-1	CC16	ERG26-TRg-1	single	0.560445036900976	0.0297001996411717	NA	NA	NA	NA	NA	NA	NA	NA	NA	NA	NA	NA	NA
CC16-SMD2-TRg-5	457.971339952109	1098.19000069579	2704.6282138215	479.223306078773	938.190394888839	3219.6079226937	471.272969221102	907.379055899015	2483.11120184599	9.48515534545311e-05	0.00021576118566999	0.000562325005147843	9.30063782823644e-05	0.00018340155017171	0.000530968351478796	8.79584696444424e-05	0.000205834411994566	0.000559496218889126	1	0.777166000887546	0.517760553661126	1	0.787167197139446	0.495340952512966	1	0.809130639953808	0.547998779785717	0.885782433473072	0.880128289470779	0.896896879926497	CC16-SMD2-TRg-5	CC16	SMD2-TRg-5	single	0.887602534290116	0.00853117704106878	NA	NA	NA	NA	NA	NA	NA	NA	NA	NA	NA	NA	NA
CC16-SMD2-TRg-4	610.457404317778	1565.39114591088	3944.70454660064	612.530047144747	1466.0140125098	5008.21978924342	633.407541095955	1353.72360223871	3658.6581900849	0.000126433311576696	0.000307552107982266	0.000820151913352897	0.000118878194260224	0.000286582812969006	0.000825941005609536	0.000118219294580231	0.000307085445557145	0.000824371225114066	1	0.831078631253615	0.566524637157952	1	0.962331408187055	0.602830421884583	1	0.898150670728069	0.600751080855319	0.903622198239258	0.922772831919624	0.917559368938834	CC16-SMD2-TRg-4	CC16	SMD2-TRg-4	single	0.914651466365905	0.00990094013819511	NA	NA	NA	NA	NA	NA	NA	NA	NA	NA	NA	NA	NA
CC16-SMD2-TRg-1	385.284808603475	739.061219964988	792.183899409383	429.372971326043	758.875558132975	1097.76215601173	435.586639889448	670.283899975172	832.157422939858	7.97972698953015e-05	0.000145203220755356	0.000164704639638437	8.33315585632402e-05	0.000148348303827497	0.000181039734119454	8.12979668780145e-05	0.000152050558720598	0.000187502247708135	1	0.62168893469497	0.180261845182815	1	0.710640245707176	0.188500597404263	1	0.646675882341271	0.198694979461936	0.715030000531558	0.730732210686823	0.732068171940847	CC16-SMD2-TRg-1	CC16	SMD2-TRg-1	single	0.725943461053076	0.00947490968474683	NA	NA	NA	NA	NA	NA	NA	NA	NA	NA	NA	NA	NA
CC16-PRE7-TRg-4	256.297546298038	227.449406333537	45.0512800581782	311.336035454969	229.147500619472	69.6168611080943	329.562816857955	174.3829222685	50.3024972246741	5.30824055834928e-05	4.46869426596187e-05	9.36670746876413e-06	6.04232655614976e-05	4.4794752814074e-05	1.14810097580971e-05	6.15096619490974e-05	3.95578959351974e-05	1.13341911457542e-05	1	0.28761727527302	0.0154107002515534	1	0.295937274839886	0.0164863389908059	1	0.222365891609724	0.0158747645451519	0.29994760032357	0.311837337063171	0.286784622793115	CC16-PRE7-TRg-4	CC16	PRE7-TRg-4	single	0.299523186726618	0.0125317484115434	NA	NA	NA	NA	NA	NA	NA	NA	NA	NA	NA	NA	NA
CC16-PRE7-TRg-7	428.486397790573	767.390799892565	596.692251995671	512.003589830393	691.184260149754	751.374156988586	476.092879308674	562.999302743892	499.738244809719	8.8744855668964e-05	0.000150769128067237	0.000124059555380091	9.93682881313511e-05	0.000135115713672139	0.000123914435254033	8.88580585086782e-05	0.000127713583072317	0.000112601343909796	1	0.58043575444565	0.122088018480377	1	0.542793664820985	0.108198795526793	1	0.496956755011499	0.10917089083035	0.652906977442962	0.630533449515432	0.625838951558293	CC16-PRE7-TRg-7	CC16	PRE7-TRg-7	single	0.636426459505562	0.014464272583891	NA	NA	NA	NA	NA	NA	NA	NA	NA	NA	NA	NA	NA
CC16-SEC6-TRg-3	285.671185338549	294.331809046556	79.6977594484642	297.125258074439	283.679427846266	134.541626428972	301.816503890273	275.384817032394	86.2957462404035	5.91660511100807e-05	5.78273159107645e-05	1.65701306978553e-05	5.76652758728183e-05	5.54548917813141e-05	2.21882127593035e-05	5.63310852296505e-05	6.24696718726143e-05	1.94442132482136e-05	1	0.333922260290053	0.0244590374362356	1	0.383885940576488	0.033385376625439	1	0.383441783003378	0.0297373563768883	0.378218726238796	0.433585932160422	0.416448903163214	CC16-SEC6-TRg-3	CC16	SEC6-TRg-3	single	0.409417853854144	0.0283453455382339	NA	NA	NA	NA	NA	NA	NA	NA	NA	NA	NA	NA	NA
CC16-ESF2-NRg-1	327.2763168071	448.761423629744	469.585917561144	295.107357553831	522.580425480161	607.362823600493	361.966673747925	393.287275893353	414.781896911295	6.77829906589284e-05	8.8168073633852e-05	9.76326070106406e-05	5.72736471336161e-05	0.000102156300730204	0.000100164506033035	6.75575234832099e-05	8.92152564599886e-05	9.34589247606007e-05	1	0.444401531214948	0.12579407089115	1	0.712011547624562	0.151742538999369	1	0.456608231165244	0.119181036888811	0.639114587041523	0.698886642697911	0.633000528430271	CC16-ESF2-NRg-1	CC16	ESF2-NRg-1	single	0.657000586056568	0.0364029769922293	NA	NA	NA	NA	NA	NA	NA	NA	NA	NA	NA	NA	NA
CC16-ESF2-NRg-3	447.071027582704	620.507398049127	271.233822037125	456.083551973294	634.069989192673	445.08891955199	547.543956204334	554.092357099038	258.280723646945	9.25939633584219e-05	0.000121910973360945	5.63928009010121e-05	8.85154766580154e-05	0.000123950766889992	7.34027669053174e-05	0.000102193700034176	0.000125693086888769	5.81959793765918e-05	1	0.449826509426954	0.0531896342296915	1	0.558993456965219	0.0719517814166497	1	0.425270832552027	0.0490601597427793	0.513048078351827	0.57239572097386	0.497308532689701	CC16-ESF2-NRg-3	CC16	ESF2-NRg-3	single	0.527584110671796	0.0395978994115921	NA	NA	NA	NA	NA	NA	NA	NA	NA	NA	NA	NA	NA
CC16-AFG2-TRg-2	412.179025056044	797.531916744502	703.307121830685	430.072320660821	868.676229062854	755.139897063857	445.626628226445	690.224321155332	539.314635987478	8.53673962043742e-05	0.000156690947702519	0.000146226079755765	8.34672864127767e-05	0.000169812617860279	0.000124535470127805	8.31718320624103e-05	0.00015657394378427	0.000121518721917181	1	0.627099988969566	0.14959559791247	1	0.812139028200314	0.129456870005687	1	0.650910910945529	0.125871389195425	0.688131191557461	0.684439000622167	0.665215975364187	CC16-AFG2-TRg-2	CC16	AFG2-TRg-2	single	0.679262055847938	0.0123035503490939	NA	NA	NA	NA	NA	NA	NA	NA	NA	NA	NA	NA	NA
CC16-RRP36-TRg-3	452.987777683971	543.213289402604	173.341023038964	511.88287107538	482.011694918462	267.818173551072	552.811256720515	492.047229333868	187.633597720937	9.38193958026578e-05	0.000106725014176912	3.60397008263816e-05	9.93448593580587e-05	9.42257483454768e-05	4.41677923277999e-05	0.000103176789926487	0.00011161845919305	4.227772335906e-05	1	0.388649855389976	0.0335486120493932	1	0.378617701630925	0.0385752389769798	1	0.374052309087745	0.03530121726042	0.435145531657831	0.453944716160212	0.440043087619943	CC16-RRP36-TRg-3	CC16	RRP36-TRg-3	single	0.443044445145995	0.00975235585579383	NA	NA	NA	NA	NA	NA	NA	NA	NA	NA	NA	NA	NA
CC16-RRP36-TRg-5	285.573893587493	398.259060157231	410.860938973432	353.139916661392	375.848132125191	477.898133934295	365.561682212544	395.043853415687	321.947434041162	5.91459007798724e-05	7.82458836530086e-05	8.54229717942783e-05	6.85364510844831e-05	7.3472432073949e-05	7.88135668822636e-05	6.822849649367e-05	8.96137273075159e-05	7.25414036605271e-05	1	0.451982656303226	0.126135123819185	1	0.427936689340339	0.0997763707660131	1	0.454137190582282	0.0915967899529764	0.640666577130266	0.602382971911709	0.593823711519675	CC16-RRP36-TRg-5	CC16	RRP36-TRg-5	single	0.612291086853883	0.024943768178314	NA	NA	NA	NA	NA	NA	NA	NA	NA	NA	NA	NA	NA
CC16-GCR1-NRg-2	469.556909994742	848.895968822714	977.116597931741	463.361925354395	688.247783518864	1041.42540335472	549.275805834628	674.315851035156	529.992580531125	9.72510689270822e-05	0.00016678243348384	0.000203154390372071	8.99280439087654e-05	0.000134541678413323	0.00017174884112745	0.000102516932752969	0.000152965186703498	0.000119418270364215	1	0.585923401334593	0.182439066305806	1	0.59722559683071	0.165709345072553	1	0.51591163938264	0.100354135247741	0.712761630395113	0.69988514093259	0.615976336515742	CC16-GCR1-NRg-2	CC16	GCR1-NRg-2	single	0.676207702614481	0.0525577215241484	NA	NA	NA	NA	NA	NA	NA	NA	NA	NA	NA	NA	NA
CC16-PRE4-NRg-4	432.127528416904	353.740248343939	43.227390437552	536.651344707145	394.25687356613	64.4791811018759	480.000565061639	314.750032490777	55.7125778418436	8.9498979052044e-05	6.94992809564176e-05	8.9874986980109e-06	0.00010415185851451	7.70710531378308e-05	1.063371855096e-05	8.95873896630838e-05	7.13994746096717e-05	1.2553194002711e-05	1	0.265306048504749	0.00877014495291695	1	0.295393536425192	0.00885862810188876	1	0.275566526632411	0.0120716728776164	0.211344447148648	0.220145765171751	0.261031326995902	CC16-PRE4-NRg-4	CC16	PRE4-NRg-4	single	0.230840513105434	0.0265137649582747	NA	NA	NA	NA	NA	NA	NA	NA	NA	NA	NA	NA	NA
CC16-PRE4-NRg-9	545.582931244757	794.964413558774	1024.26870497165	592.872010444556	774.427277072065	1632.74685801324	590.392084378566	656.094992440075	982.22444795367	0.000112997002328253	0.000156186510828014	0.00021295788524743	0.00011506301504328	0.000151388421672236	0.000269267851365003	0.00011019088219288	0.000148831875833502	0.000221315446654984	1	0.472238642381144	0.164593551113761	1	0.525210778388584	0.20304723854286	1	0.467012628198935	0.173031896000919	0.682885754295214	0.721083097973675	0.689497671985793	CC16-PRE4-NRg-9	CC16	PRE4-NRg-9	single	0.697822174751561	0.0204140215475925	NA	NA	NA	NA	NA	NA	NA	NA	NA	NA	NA	NA	NA
CC16-DSN1-NRg-2	399.588663254335	711.609853757337	1132.20647766315	338.234166709597	541.431469108909	1390.91222208857	335.799912527474	610.354760736304	1035.25371970986	8.27597758769284e-05	0.000139809855930079	0.000235399457170039	6.56435829768307e-05	0.000105841384954794	0.0002293851883046	6.26737545789455e-05	0.000138455932465586	0.000233264036398357	1	0.577169540167444	0.248411766569689	1	0.643635448420728	0.303194574860731	1	0.763843144105689	0.320643303245379	0.757238929121067	0.794045709132617	0.813964431950854	CC16-DSN1-NRg-2	CC16	DSN1-NRg-2	single	0.788416356734846	0.0287786878459868	NA	NA	NA	NA	NA	NA	NA	NA	NA	NA	NA	NA	NA
CC16-GPI11-TRg-3	415.419009280459	614.699089374165	232.26326517412	487.63705680184	571.088412762437	282.459269091868	449.474189077971	449.463213528066	168.027934786985	8.60384371845502e-05	0.000120769816033294	4.82903495265068e-05	9.46392965327855e-05	0.000111638853644566	4.65823591166145e-05	8.38899414946646e-05	0.000101958487655499	3.78601627310035e-05	1	0.479568680490893	0.0490178036460014	1	0.470891209953861	0.0427069255667031	1	0.420234614573252	0.0388805755350232	0.505370722060009	0.483808928359967	0.462214555319858	CC16-GPI11-TRg-3	CC16	GPI11-TRg-3	single	0.483798068579945	0.0215780854196343	NA	NA	NA	NA	NA	NA	NA	NA	NA	NA	NA	NA	NA
CC16-POP3-TRg-1	362.807599941442	861.196687514928	1007.19527994336	429.679897732842	717.480386056	1256.84581215108	390.212135731549	617.108539433833	840.534417120278	7.51419607680131e-05	0.000169199153402929	0.000209408113131669	8.3391126019859e-05	0.000140256195050961	0.000207275346863524	7.28292614625512e-05	0.000139987993469099	0.000189389757444355	1	0.769308592765281	0.243386784088116	1	0.671396284590637	0.21566324961011	1	0.664604398792139	0.224032322988963	0.773810990048086	0.746705316661186	0.751624812243722	CC16-POP3-TRg-1	CC16	POP3-TRg-1	single	0.757380372984331	0.0144403684862421	NA	NA	NA	NA	NA	NA	NA	NA	NA	NA	NA	NA	NA
CC16-MNE1-TRg-5	457.06217187907	243.81722461308	83.6550774081368	538.732070998253	269.967301092693	73.4868187338439	540.587915800268	229.409232357838	54.3860392203307	9.46632534528583e-05	4.79027248799882e-05	1.73929050927509e-05	0.000104555680311318	5.27743854401101e-05	1.21192318864356e-05	0.000100895423432958	5.20403398574318e-05	1.22542974642092e-05	1	0.172887547190946	0.0160463667032513	1	0.201489431356787	0.0100571700973088	1	0.178339270404552	0.0104635017483178	0.27121626663355	0.21277799916998	0.210298560434174	CC16-MNE1-TRg-5	CC16	MNE1-TRg-5	single	0.231430942079234	0.0344773975457878	NA	NA	NA	NA	NA	NA	NA	NA	NA	NA	NA	NA	NA
CC16-RRP12-NRg-1	455.949928507542	604.962530458109	734.442158069625	433.904384211293	639.059574807497	979.229219897252	427.35209604157	503.335779576703	562.453863901395	9.44328940342538e-05	0.000118856876109653	0.000152699431369813	8.42110030635664e-05	0.000124926152847318	0.000161491627891666	7.97610701697723e-05	0.00011417921049803	0.000126732467687498	1	0.43001730510805	0.141221276407794	1	0.592190238414087	0.166390874540387	1	0.494964888265752	0.136885365278057	0.653925482289212	0.69991312719515	0.65891514272428	CC16-RRP12-NRg-1	CC16	RRP12-NRg-1	single	0.670917917402881	0.025234219246642	NA	NA	NA	NA	NA	NA	NA	NA	NA	NA	NA	NA	NA
CC16-RSC6-TRg-2	264.267825010725	370.860612701832	138.853640806548	343.056712584836	290.068664854764	215.737137750767	323.700366611745	288.557749037499	145.537327187463	5.47331493122226e-05	7.28629157651674e-05	2.88693558258104e-05	6.65795297896572e-05	5.67038876974487e-05	3.55787397517771e-05	6.04154932067748e-05	6.54578857793468e-05	3.27925645086214e-05	1	0.454821545507415	0.0460651688766874	1	0.33997644695436	0.0463658439716793	1	0.374620878076013	0.0467613624646719	0.492601299069213	0.473725436963979	0.481591219169671	CC16-RSC6-TRg-2	CC16	RSC6-TRg-2	single	0.482639318400954	0.00948147807849134	NA	NA	NA	NA	NA	NA	NA	NA	NA	NA	NA	NA	NA
CC16-CDC25-TRg-1	338.613774736201	112.085892207258	76.0081647341953	354.579371943061	89.4218483065577	103.511590875087	341.870105711133	76.2426819005222	56.9827095874319	7.01311190307018e-05	2.20214944446721e-05	1.58030192124053e-05	6.8815816717893e-05	1.748057290715e-05	1.70708297673429e-05	6.3806696499555e-05	1.72952720209461e-05	1.28393809075179e-05	1	0.107280537443309	0.0196795567113633	1	0.101401437631582	0.0215235892437349	1	0.093721550656629	0.0173355619088245	0.268780673572985	0.278143440396093	0.240876288565194	CC16-CDC25-TRg-1	CC16	CDC25-TRg-1	single	0.262600134178091	0.0193870949810875	NA	NA	NA	NA	NA	NA	NA	NA	NA	NA	NA	NA	NA
CC16-CDC25-TRg-9	266.360506956335	46.3460666550805	7.56402306049108	323.420582487117	30.8503376551708	20.0996035389604	356.266022344294	22.8124101354218	15.946581900849	5.51665697385927e-05	9.10560311631411e-06	1.57265212449262e-06	6.27686021475655e-05	6.03075855402398e-06	3.3147680129729e-06	6.64935529052484e-05	5.17488143006688e-06	3.59309412768063e-06	1	0.0563920207817658	0.00248967522593403	1	0.0383536060632503	0.00458204146121549	1	0.0269091012785213	0.00465531589062256	-0.0798236255368125	-0.0161729339108363	-0.0379870469677543	CC16-CDC25-TRg-9	CC16	CDC25-TRg-9	single	-0.0446612021384677	0.0323459564172765	NA	NA	NA	NA	NA	NA	NA	NA	NA	NA	NA	NA	NA
CC16-YPP1-NRg-3	382.949564600283	292.965912254402	94.2317808535764	415.661811871409	364.774900344482	102.501175742387	470.742765504973	310.830116945539	76.570413624212	7.93136118536839e-05	5.75589584214492e-05	1.95919300045707e-05	8.06705333861427e-05	7.13077884311912e-05	1.69041950496378e-05	8.78595123298577e-05	7.05102613243564e-05	1.72528950252709e-05	1	0.247942011279533	0.021573246461997	1	0.3528570163668	0.0181814241761534	1	0.277486503550973	0.0169173872895006	0.339420688917726	0.338254171781381	0.311254661492399	CC16-YPP1-NRg-3	CC16	YPP1-NRg-3	single	0.329643174063835	0.0159355965216161	NA	NA	NA	NA	NA	NA	NA	NA	NA	NA	NA	NA	NA
CC16-NFS1-NRg-9	416.387074067237	492.895084852467	320.492388746294	450.874302889179	491.425246760578	452.062960301083	527.888681572867	397.164328725885	299.679543878154	8.62389354272571e-05	9.68390058653778e-05	6.66342542870104e-05	8.75044795200662e-05	9.60659505153896e-05	7.45529053720515e-05	9.85252361291014e-05	9.00947465527653e-05	6.75239882747082e-05	1	0.383647044332894	0.0674807913973682	1	0.438243937565244	0.0739235167421762	1	0.316177027573011	0.0590433107235927	0.537284093547828	0.559794852815786	0.504410925502093	CC16-NFS1-NRg-9	CC16	NFS1-NRg-9	single	0.533829957288569	0.0278530634606907	NA	NA	NA	NA	NA	NA	NA	NA	NA	NA	NA	NA	NA
CC16-NFS1-NRg-8	352.153367713289	473.358710407805	446.887599594296	405.923998369142	401.184966123331	534.462427139453	368.53544862482	338.616587280195	399.539621243102	7.29353369259812e-05	9.30006980031658e-05	9.29133514389032e-05	7.87806445707474e-05	7.84253868867649e-05	8.81419851980497e-05	6.87835207785046e-05	7.68134834954607e-05	9.00245253679035e-05	1	0.435645402968231	0.111256692343641	1	0.39738718588196	0.0970759457605361	1	0.386128081827117	0.112755189327734	0.619654683263198	0.593290381823247	0.613403459027693	CC16-NFS1-NRg-8	CC16	NFS1-NRg-8	single	0.608782841371379	0.0137761271135438	NA	NA	NA	NA	NA	NA	NA	NA	NA	NA	NA	NA	NA
CC16-UBA2-TRg-1	344.461286308706	672.735905803951	395.690644095778	322.016534780106	535.627643200241	587.987860049096	409.064943752834	513.701942417033	321.103926131118	7.13422113155452e-05	0.000132172298588652	8.2268883516423e-05	6.2496108321601e-05	0.000104706827753638	9.69692435340411e-05	7.63479528587359e-05	0.000116530722822463	7.23513439137377e-05	1	0.632963689852695	0.100710568858809	1	0.668803822493311	0.13462613125816	1	0.527741652237966	0.0816411861732764	0.63043507887786	0.676976596676512	0.587098968145412	CC16-UBA2-TRg-1	CC16	UBA2-TRg-1	single	0.631503547899928	0.0449483397594612	NA	NA	NA	NA	NA	NA	NA	NA	NA	NA	NA	NA	NA
CC16-ARP2-NRg-3	233.108330898245	59.9928903890996	12.3768401960622	259.050622184084	95.5030892718542	0.684189300978655	244.880173993353	88.1721914279616	4.533486270376	4.82796310162194e-05	1.17867920431991e-05	2.57329517284405e-06	5.02758523125217e-05	1.86693604134804e-05	1.12834504685938e-07	4.57044786301223e-05	2.0001421741948e-05	1.02148805288119e-06	1	0.0834097078445155	0.00465491414404595	NA	NA	NA	1	0.151314461611201	0.00192546058407668	0.0391035230808122	NA	-0.0504369336899742	CC16-ARP2-NRg-3	CC16	ARP2-NRg-3	single	NA	NA	NA	NA	NA	NA	NA	NA	NA	NA	NA	NA	NA	NA	NA
CC16-MAK16-TRg-1	438.104994768205	449.421505841869	159.711306400724	460.931038258926	530.035303778502	194.637937493212	506.291403817427	362.505499147396	117.939083722385	9.07369865858831e-05	8.82977598635915e-05	3.32059174473594e-05	8.94562638390254e-05	0.000103613612853315	3.20991211624111e-05	9.44943164203088e-05	8.2232563972807e-05	2.65741104759493e-05	1	0.332468309024786	0.0319607633884322	1	0.462362688247652	0.0311336987346981	1	0.300896040360759	0.0242277536299763	0.417356562525936	0.435969297189223	0.369720280179271	CC16-MAK16-TRg-1	CC16	MAK16-TRg-1	single	0.407682046631477	0.0341676785433302	NA	NA	NA	NA	NA	NA	NA	NA	NA	NA	NA	NA	NA
CC16-CEP3-NRg-1	380.100203009129	335.242611816452	54.0332174551655	453.023389329067	367.193681281497	62.2574416749035	450.178103152425	241.767695979859	52.8254440667526	7.87234736731967e-05	6.58650537400575e-05	1.12341611791068e-05	8.79215684718226e-05	7.17806222779147e-05	1.02673157623969e-05	8.40213201409988e-05	5.48437956747744e-05	1.19026631568151e-05	1	0.285848371573474	0.0124629947929009	1	0.325903114392173	0.0101323416188353	1	0.225692086751843	0.0122043524915445	0.268230903390281	0.246648786832592	0.249035168183282	CC16-CEP3-NRg-1	CC16	CEP3-NRg-1	single	0.254638286135385	0.0118318695423124	NA	NA	NA	NA	NA	NA	NA	NA	NA	NA	NA	NA	NA
CC16-GUK1-TRg-5	403.70533447768	851.855808983359	941.831986699562	441.681426029258	841.124841208241	1018.3228878879	399.702777167976	759.082969921639	719.361355575418	8.3612389624847e-05	0.00016736395273101	0.000195818291794315	8.57203505516047e-05	0.00016442675240115	0.000167938841634663	7.46005964450604e-05	0.000172194184727026	0.000162086964997859	1	0.683874184147154	0.204535470534625	1	0.765711658276452	0.169986936556197	1	0.798094852178361	0.18718277904643	0.740150702582366	0.720579381498454	0.737608093685051	CC16-GUK1-TRg-5	CC16	GUK1-TRg-5	single	0.732779392588624	0.0106417300262399	NA	NA	NA	NA	NA	NA	NA	NA	NA	NA	NA	NA	NA
CC16-GUK1-TRg-2	392.315075751677	1017.12678246996	190.171469493892	539.612301732271	836.768215497804	254.987210647973	451.618970500455	760.864746667596	175.167083991313	8.12533255521403e-05	0.000199834710226262	3.95389547500977e-05	0.000104726513139324	0.000163575100206495	4.20517473359477e-05	8.42902438755869e-05	0.000172598371892715	3.94687604381611e-05	1	0.840261956978698	0.0424981525769156	1	0.623501165742887	0.0348398065369906	1	0.708007263408748	0.0403400355791834	0.522553923457694	0.472927478199323	0.50319903383338	CC16-GUK1-TRg-2	CC16	GUK1-TRg-2	single	0.499560145163466	0.0250125398612285	NA	NA	NA	NA	NA	NA	NA	NA	NA	NA	NA	NA	NA
CC16-GPI12-NRg-6	475.062353832699	403.538142385155	110.270380526806	526.868397829251	414.380809130186	140.443993827932	516.302039422353	355.213572986379	92.3649866002656	9.83913147349126e-05	7.9283063958807e-05	2.29265493795087e-05	0.000102253210334215	8.1004967829465e-05	2.3161613981719e-05	9.63627032056421e-05	8.05784269019733e-05	2.08117384038923e-05	1	0.275301503195371	0.0203501653997704	1	0.316236081983551	0.0196535134219568	1	0.289126659728551	0.0186062770781685	0.33795061985112	0.342263413277402	0.32808301897877	CC16-GPI12-NRg-6	CC16	GPI12-NRg-6	single	0.336099017369097	0.00726926539821919	NA	NA	NA	NA	NA	NA	NA	NA	NA	NA	NA	NA	NA
CC16-RPS5-NRg-5	330.93831301711	343.058452894076	233.597115280928	306.501308778225	348.137417318774	286.489842354293	372.951643087832	286.542514084651	221.724664131588	6.8541435563582e-05	6.74006305863664e-05	4.85676731395433e-05	5.94849547312743e-05	6.80554206874007e-05	4.72470695074604e-05	6.96077600877542e-05	6.50007397841271e-05	4.99591444490528e-05	1	0.335966275253373	0.0618842472998673	1	0.456701361467305	0.0689153670500958	1	0.322878382872864	0.0618325893691709	0.51547623399977	0.552264976898792	0.512645000444132	CC16-RPS5-NRg-5	CC16	RPS5-NRg-5	single	0.526795403780898	0.0221026771448041	NA	NA	NA	NA	NA	NA	NA	NA	NA	NA	NA	NA	NA
CC16-RPS5-NRg-2	347.289054501663	291.491410886833	379.026843435062	359.210939936443	350.061030559276	577.603802901797	402.965397837105	339.86470334656	450.109208963532	7.19278772350312e-05	5.72692634113534e-05	7.8804277274266e-05	6.97146990538915e-05	6.84314569932092e-05	9.52567351052042e-05	7.52095325390637e-05	7.70966123983718e-05	0.000101418897516573	1	0.272025285606388	0.095683831843077	1	0.391839441350503	0.11855494341243	1	0.354438373645559	0.116173238479944	0.565329375725251	0.621798213112414	0.611969435752775	CC16-RPS5-NRg-2	CC16	RPS5-NRg-2	single	0.599699008196813	0.0301679456255977	NA	NA	NA	NA	NA	NA	NA	NA	NA	NA	NA	NA	NA
CC16-RPC19-NRg-1	475.703120551771	534.04946018251	164.886983496442	466.573466883133	444.375248950809	282.05216462153	488.041688044046	404.446660904699	191.170099004617	9.85240254820792e-05	0.000104924598350369	3.4282003481891e-05	9.05513313042291e-05	8.68684117419196e-05	4.65152206343256e-05	9.10881862670653e-05	9.17467072765999e-05	4.30745701111685e-05	1	0.3638480808857	0.0303885556606665	1	0.382951486922699	0.0445706099922998	1	0.348262538179057	0.0407398098353447	0.41606743910929	0.476016776057669	0.456297230595985	CC16-RPC19-NRg-1	CC16	RPC19-NRg-1	single	0.449460481920982	0.030553831175017	NA	NA	NA	NA	NA	NA	NA	NA	NA	NA	NA	NA	NA
CC16-TIM54-TRg-1	422.832711423308	852.552707625269	864.376897775531	398.378112237764	747.713738371336	1017.72092149688	449.904138290256	674.90176160485	690.733761644558	8.75739069918354e-05	0.000167500872277879	0.000179714439495743	7.73161591604839e-05	0.000146166342619864	0.000167839567092559	8.39701872910656e-05	0.000153098097593176	0.000155636577053774	1	0.653472428543912	0.179223213188635	1	0.754664337665089	0.188352943533036	1	0.630409865653017	0.159678575299766	0.717576381332648	0.734713243541901	0.698105534861573	CC16-TIM54-TRg-1	CC16	TIM54-TRg-1	single	0.716798386578707	0.0183162507239831	NA	NA	NA	NA	NA	NA	NA	NA	NA	NA	NA	NA	NA
CC16-TEN1-TRg-2	287.817941756466	209.457438301408	54.9424711564466	349.178566169706	164.366952486367	101.853091970745	332.749288585552	177.634991346421	47.8502851308446	5.96106710313824e-05	4.11520640387159e-05	1.14232060502801e-05	6.7767642769726e-05	3.21311687342218e-05	1.67973149635803e-05	6.21043855912955e-05	4.02956115812306e-05	1.07816571338292e-05	1	0.235859043574804	0.0167359362194931	1	0.189269599069489	0.0215063058926418	1	0.224343665157013	0.0149562717447063	0.29858726877254	0.320559285150739	0.27860211172667	CC16-TEN1-TRg-2	CC16	TEN1-TRg-2	single	0.299249555216649	0.0209864258018102	NA	NA	NA	NA	NA	NA	NA	NA	NA	NA	NA	NA	NA
CC16-SAH1-NRg-4	433.828465525121	450.921986213716	286.086846745819	449.563185059692	453.585323490583	379.80222615146	437.512192916032	405.844404516441	231.892469080564	8.98512642563097e-05	8.85925589638375e-05	5.94809248631504e-05	8.72500212763305e-05	8.86688372813344e-05	6.26358757804569e-05	8.16573524326698e-05	9.20637784417007e-05	5.22501608236418e-05	1	0.336866616959716	0.0578148672264363	1	0.405678685949231	0.0622882235424262	1	0.389826922239571	0.0551254867172405	0.505631416833521	0.529286022258064	0.508561061156929	CC16-SAH1-NRg-4	CC16	SAH1-NRg-4	single	0.514492833416171	0.0128947481964304	NA	NA	NA	NA	NA	NA	NA	NA	NA	NA	NA	NA	NA
CC16-SAH1-NRg-5	369.966184285774	424.673187143335	158.175551860989	447.603362864422	343.987423889467	243.553743645323	502.826004849789	387.398157221349	191.013606914661	7.66245925101353e-05	8.34354622808859e-05	3.28866154541876e-05	8.6869664223267e-05	6.72441618722565e-05	4.01661732934397e-05	9.3847533749101e-05	8.78793392695514e-05	4.30393092124414e-05	1	0.372020968997556	0.0374832305617677	1	0.309003330845885	0.040118126845894	1	0.323774206429758	0.0395095904869602	0.448513430598986	0.445878740571156	0.446807938077454	CC16-SAH1-NRg-5	CC16	SAH1-NRg-5	single	0.447066703082532	0.00133626995086177	NA	NA	NA	NA	NA	NA	NA	NA	NA	NA	NA	NA	NA
CC16-SAH1-NRg-3	342.038728462223	456.838399898885	295.520349218124	393.452748128119	347.449892678673	378.30841918677	411.683775248946	315.089144664625	288.450022984309	7.08404694923638e-05	8.97549556627851e-05	6.14422644288594e-05	7.63602576595568e-05	6.79210203722167e-05	6.23895214912039e-05	7.68367320285563e-05	7.14764005145078e-05	6.49937453780663e-05	1	0.432874424299678	0.0757481088206729	1	0.355069636278416	0.0708912447420997	1	0.321641528304432	0.0728723507500736	0.562549018169931	0.539276521997593	0.536600792769515	CC16-SAH1-NRg-3	CC16	SAH1-NRg-3	single	0.546142110979013	0.0142716444183579	NA	NA	NA	NA	NA	NA	NA	NA	NA	NA	NA	NA	NA
CC16-ATP15-NRg-5	339.560428078412	211.413550647446	119.565197676729	346.921149902045	264.256542481653	135.472327298166	463.954053644063	203.433854488085	77.1550239380989	7.03271826972644e-05	4.15363810683898e-05	2.48590545848336e-05	6.73295294545603e-05	5.16580214401937e-05	2.23417012330872e-05	8.6592465957286e-05	4.61479549766061e-05	1.73846197985715e-05	1	0.201785686304949	0.0308707655979278	1	0.306273137570378	0.028791148723202	1	0.184268322175388	0.0172959806112362	0.37820910785163	0.396366990423637	0.28661623347337	CC16-ATP15-NRg-5	CC16	ATP15-NRg-5	single	0.353730777249546	0.0588277032068041	NA	NA	NA	NA	NA	NA	NA	NA	NA	NA	NA	NA	NA
CC16-SCD5-TRg-5	515.622812393465	275.605703150969	35.3337248720793	483.118588866303	324.87319673701	43.671803230357	534.396764225619	236.097954748649	34.4499705112493	0.000106791889547562	5.41482013600459e-05	7.34630989910091e-06	9.37623643536978e-05	6.35076293846155e-05	7.20222645865787e-06	9.97399058170355e-05	5.35576431623261e-05	7.76228959361819e-06	1	0.173233023526804	0.00600782102063571	1	0.270379692793821	0.00666479130566886	1	0.185665337909371	0.00670472527913061	0.126527481145276	0.172167551467851	0.147430158129451	CC16-SCD5-TRg-5	CC16	SCD5-TRg-5	single	0.148708396914192	0.0228468690536692	NA	NA	NA	NA	NA	NA	NA	NA	NA	NA	NA	NA	NA
CC16-ARB1-NRg-2	403.917629387061	591.764267474104	569.586784128455	409.559757785212	508.449186705095	588.293658896822	429.25013956961	589.012272644275	449.439509792541	8.36563585377213e-05	0.000116263815830094	0.000118423999897797	7.94862630398524e-05	9.93938645431435e-05	9.7019674988417e-05	8.01153213467937e-05	0.000133614495517748	0.000101268000467063	1	0.474821676731712	0.123630829052726	1	0.499165103077684	0.105904903352202	1	0.576655350546065	0.108897210769644	0.641070033074008	0.621663678302478	0.635606363468045	CC16-ARB1-NRg-2	CC16	ARB1-NRg-2	single	0.632780024948177	0.0100071371256362	NA	NA	NA	NA	NA	NA	NA	NA	NA	NA	NA	NA	NA
CC16-ARB1-NRg-4	323.112940703691	718.344491186004	874.672639072235	373.50320775629	607.14430183606	1123.52314764834	351.514603472264	619.976575377539	718.812846711584	6.69207037501775e-05	0.000141133008896092	0.000181855048969564	7.24885041892097e-05	0.000118687216093112	0.000185288161751074	6.56067472534958e-05	0.000140638593114544	0.000161963374626589	1	0.720531583425377	0.237329036389389	1	0.653599217932996	0.221782291792664	1	0.741198165613182	0.21268086159764	0.765631128977498	0.748998755648896	0.751393547233466	CC16-ARB1-NRg-4	CC16	ARB1-NRg-4	single	0.755341143953286	0.00899147376864631	NA	NA	NA	NA	NA	NA	NA	NA	NA	NA	NA	NA	NA
CC16-PUP2-TRg-1	284.514087105607	377.50082639016	214.926016453327	333.993308006953	415.82975236005	263.496830585139	401.074444712349	382.260758999211	190.21297767547	5.89264016924872e-05	7.41675173164363e-05	4.46857252656388e-05	6.48205284556149e-05	8.12882135713908e-05	4.34551290452235e-05	7.48566047161551e-05	8.67139461128978e-05	4.28589109154476e-05	1	0.430020085069004	0.0662284973157962	1	0.50060102074373	0.0581670192370491	1	0.400531939966674	0.0493254557152836	0.542299716834635	0.533524166138343	0.494018859872365	CC16-PUP2-TRg-1	CC16	PUP2-TRg-1	single	0.523280914281781	0.0257187372104565	NA	NA	NA	NA	NA	NA	NA	NA	NA	NA	NA	NA	NA
CC16-CCT8-TRg-2	29.2359202798574	11.5523999936803	0.503278417151001	44.7216266188988	22.5298531106834	-0.322530075596267	17.0762902069414	23.4565818544379	1.60873042031535	6.05512226050496e-06	2.26969788323625e-06	1.04637686270145e-07	8.67945375352061e-06	4.40423394670315e-06	-5.31907196943414e-08	3.1871217996852e-06	5.32100857080834e-06	3.62480176767444e-07	NA	NA	NA	NA	NA	NA	NA	NA	NA	NA	NA	NA	CC16-CCT8-TRg-2	CC16	CCT8-TRg-2	single	NA	NA	NA	NA	NA	NA	NA	NA	NA	NA	NA	NA	NA	NA	NA
CC16-MCM4-TRg-1	346.450580586422	360.915875733235	44.8792520459021	372.951416564983	290.775275233583	68.7836584128039	459.457456449762	188.420144010558	41.1362129006141	7.17542188716061e-05	7.09090751381709e-05	9.33094075879846e-06	7.23814140297359e-05	5.68420189760771e-05	1.13436003988867e-05	8.57532202681647e-05	4.27421696568904e-05	9.26883804486949e-06	1	0.33762865679446	0.0113570098721881	1	0.313486722171251	0.0135979108154324	1	0.172339351590088	0.00931182822571915	0.26587842129412	0.287368945277302	0.190776268580117	CC16-MCM4-TRg-1	CC16	MCM4-TRg-1	single	0.248007878383846	0.0507154170426772	NA	NA	NA	NA	NA	NA	NA	NA	NA	NA	NA	NA	NA
CC16-LSM4-TRg-1	499.366390437188	1653.19515043258	2086.82257969387	528.854874072155	1847.35731233151	2524.28228003962	590.62733681456	1178.45782268326	1874.53756331623	0.000103424982622062	0.000324802944458806	0.000433875721576881	0.000102638740333597	0.000361129464390632	0.000416297273793014	0.000110234789748801	0.000267327277850902	0.000422372013811292	1	1.07294984676425	0.366375061637803	1	1.40452129787133	0.351917274770298	1	0.83849972926599	0.330093183702617	0.856778439225383	0.869196239375033	0.824601779821871	CC16-LSM4-TRg-1	CC16	LSM4-TRg-1	single	0.850192152807429	0.0230152304419086	NA	NA	NA	NA	NA	NA	NA	NA	NA	NA	NA	NA	NA
CC16-NOP53-NRg-1	348.299578270317	266.869144234913	65.4638121766102	381.015585291074	268.923194546779	153.937016964364	349.703344490682	274.137811831744	107.161801158899	7.2137169260313e-05	5.24317312508573e-05	1.36107204424953e-05	7.39464863406146e-05	5.25702789387982e-05	2.53868440169408e-05	6.52686935594487e-05	6.21867949640487e-05	2.41457662118313e-05	1	0.248324759131274	0.0164781339880304	1	0.283791548264794	0.029787873729843	1	0.329436399908969	0.0318710353279419	0.299808947762152	0.396188145160475	0.416317737471561	CC16-NOP53-NRg-1	CC16	NOP53-NRg-1	single	0.370771610131396	0.0622741897542725	NA	NA	NA	NA	NA	NA	NA	NA	NA	NA	NA	NA	NA
CC16-ATP3-TRg-4	219.936099091202	283.798778011463	358.539586437374	259.714563944203	345.669344545568	500.070732360186	274.494184377003	196.771648991415	330.108435532808	4.5551498182641e-05	5.57578932576803e-05	7.45447280919361e-05	5.04047083546128e-05	6.75729510575595e-05	8.24702071679376e-05	5.12316427229103e-05	4.46366668968571e-05	7.43802457846858e-05	1	0.418204413429543	0.142922393836956	1	0.535153658120412	0.141962719954477	1	0.301253294286563	0.125077567850024	0.653792160768253	0.6696047747682	0.61177558526773	CC16-ATP3-TRg-4	CC16	ATP3-TRg-4	single	0.645057506934728	0.029887696846093	NA	NA	NA	NA	NA	NA	NA	NA	NA	NA	NA	NA	NA
CC16-AFG2-NRg-3	444.117914416397	1029.8812500357	2097.87534241721	453.082787825086	1144.07475578923	2799.99728872274	477.909100668128	1022.63450089512	1905.07713208627	9.19823369379116e-05	0.00020234057810234	0.00043617372498583	8.79330963731582e-05	0.000223648722974749	0.000461767389146673	8.91970383818018e-05	0.000231979534692422	0.000429253209160353	1	0.751559672132459	0.414134177389541	1	1.01529155846983	0.455637253359781	1	0.899244037857502	0.414594194273669	0.850577579461079	0.885156440977324	0.862968432086666	CC16-AFG2-NRg-3	CC16	AFG2-NRg-3	single	0.86623415084169	0.0175192210209275	NA	NA	NA	NA	NA	NA	NA	NA	NA	NA	NA	NA	NA
CC16-PRO3-NRg-3	204.999605610387	464.305368863792	785.809533680525	227.743695777285	446.247827323487	1113.16413149656	231.384570179053	395.667149211208	788.836114677699	4.24579648406486e-05	9.1221989669841e-05	0.000163379331700372	4.41998877187416e-05	8.72344715291848e-05	0.000183579783010207	4.31856567668709e-05	8.97551188491607e-05	0.000177741062565887	1	0.734049400831711	0.336065518282713	1	0.787850268001777	0.36037281189182	1	0.718617892629598	0.354575189438718	0.818177979451483	0.833293190933713	0.824633553009419	CC16-PRO3-NRg-3	CC16	PRO3-NRg-3	single	0.825368241131538	0.00758434107327228	NA	NA	NA	NA	NA	NA	NA	NA	NA	NA	NA	NA	NA
CC16-NRD1-NRg-10	432.73966557044	311.178855638693	111.045897840114	445.387629912996	290.099576925814	125.627925641917	432.212703054254	252.258493946746	113.766769371718	8.96257602605498e-05	6.11372520287897e-05	2.30877888337781e-05	8.64396406946969e-05	5.67099305239161e-05	2.07181912144076e-05	8.066825471525e-05	5.72235808558733e-05	2.56340019131593e-05	1	0.233054762784596	0.022497564267836	1	0.261892391215899	0.0207963547140798	1	0.24527353975504	0.027376243284268	0.341385031767341	0.337744711267867	0.373800971668375	CC16-NRD1-NRg-10	CC16	NRD1-NRg-10	single	0.350976904901194	0.0198498488956278	NA	NA	NA	NA	NA	NA	NA	NA	NA	NA	NA	NA	NA
CC16-SEC61-TRg-2	355.36381260402	897.92801992075	1025.64684501868	376.796425065168	768.768921471382	1105.9365909484	360.512334181442	702.006097901289	791.607393451108	7.36002599432117e-05	0.000176415751465283	0.00021324441727615	7.3127643001764e-05	0.000150282301641332	0.00018238783809572	6.72860852914065e-05	0.000159246581060819	0.000178365488888017	1	0.818922741819802	0.253037177236492	1	0.820357174942251	0.216402678614166	1	0.818320034742996	0.228373478514794	0.783802703923339	0.760866722629275	0.768634376186678	CC16-SEC61-TRg-2	CC16	SEC61-TRg-2	single	0.771101267579764	0.0116652892951429	NA	NA	NA	NA	NA	NA	NA	NA	NA	NA	NA	NA	NA
CC16-RHO3-TRg-4	364.134352148259	709.492717648841	1147.32437544586	387.576130009405	624.959910272437	1418.22444872405	365.331818211719	689.313422498922	1009.19514996095	7.54167476310492e-05	0.000139393902591673	0.000238542651456426	7.52197393232464e-05	0.0001221698889304	0.00023388944108943	6.8185594636234e-05	0.000156367310968459	0.000227392502641296	1	0.631481888057557	0.276238530462376	1	0.648349341034461	0.269790792857558	1	0.79292418449937	0.287305281330667	0.779020519991221	0.777335434446828	0.800327086418603	CC16-RHO3-TRg-4	CC16	RHO3-TRg-4	single	0.785561013618884	0.0128155201910783	NA	NA	NA	NA	NA	NA	NA	NA	NA	NA	NA	NA	NA
CC16-SNF2-TRg-6	265.007915453132	1055.64667018712	2351.74154844977	358.825000875776	911.510261068995	2963.73671173481	258.519709376612	815.263971433624	2023.61798535246	5.48864312362979e-05	0.000207402705418773	0.000488955587899408	6.96397970326103e-05	0.000178186001251144	0.000488770817388975	4.82501639066522e-05	0.000184938564637832	0.000455962910738365	1	1.29102408581864	0.778019410867558	1	1.02139282758176	0.608970287980464	1	1.32527809086895	0.814124500306476	0.980407048505053	0.928326214997746	0.988878858270079	CC16-SNF2-TRg-6	CC16	SNF2-TRg-6	single	0.965870707257626	0.032789244646116	NA	NA	NA	NA	NA	NA	NA	NA	NA	NA	NA	NA	NA
CC16-SMD2-NRg-3	249.350529048569	471.479113152422	529.334215735204	337.867262999395	488.090530683171	638.863215514622	398.364433614612	350.553425737371	426.273251705011	5.16435920148173e-05	9.26314138791559e-05	0.000110055002778978	6.55723752854865e-05	9.54140656727064e-05	0.00010535945882455	7.4350807769493e-05	7.952129574761e-05	9.60481642405796e-05	1	0.612811310647788	0.186114135654458	1	0.580855632294511	0.13941225366127	1	0.3698078157428	0.111291879707333	0.718759646014984	0.672517404368874	0.608534500321051	CC16-SMD2-NRg-3	CC16	SMD2-NRg-3	single	0.66660385023497	0.0553500070251406	NA	NA	NA	NA	NA	NA	NA	NA	NA	NA	NA	NA	NA
CC16-RSC4-TRg-2	448.253419251142	594.545175222608	744.21216793014	471.714170477644	504.020366272005	773.320782522839	458.459867005994	503.618482044089	547.705210846029	9.28388513607034e-05	0.000116810180259451	0.000154730734902414	9.15490253167778e-05	9.85280994092368e-05	0.000127533808749267	8.55670299993862e-05	0.000114243340142378	0.000123409291660564	1	0.429868732272555	0.145556914823509	1	0.429618623452856	0.120870393891656	1	0.461639288326285	0.124251460336347	0.65835968086575	0.630922928440069	0.639889291501357	CC16-RSC4-TRg-2	CC16	RSC4-TRg-2	single	0.643057300269058	0.0139900341522527	NA	NA	NA	NA	NA	NA	NA	NA	NA	NA	NA	NA	NA
CC16-RSC4-TRg-1	393.662875495803	377.617001754962	132.643571639426	329.650580558937	263.395415552206	180.963760043528	414.720644441596	213.447401481843	140.261886372931	8.15324716216069e-05	7.41903422688028e-05	2.75782071353824e-05	6.39777035205918e-05	5.14896845923475e-05	2.98440156860236e-05	7.74035338273892e-05	4.84194781554148e-05	3.16038987789071e-05	1	0.310886374130797	0.0295407442930209	1	0.321268616625904	0.0404740761947155	1	0.216290599593339	0.0351754752389727	0.40117487840862	0.44983388195205	0.402183829924802	CC16-RSC4-TRg-1	CC16	RSC4-TRg-1	single	0.417730863428491	0.0278066061311607	NA	NA	NA	NA	NA	NA	NA	NA	NA	NA	NA	NA	NA
CC16-TIF34-TRg-2	453.395565863613	184.878136946479	35.3969439826237	467.154575248345	224.183972869899	38.8353080603468	426.698664643629	150.632726293955	26.2769089663888	9.39038538002334e-05	3.63229732621476e-05	7.35945391885218e-06	9.06641112624498e-05	4.38244607618944e-05	6.40460577656968e-06	7.96391136190381e-05	3.41702824660584e-05	5.92073009048435e-06	1	0.132154786083726	0.00684460178894593	1	0.192955823826429	0.00612922164192973	1	0.148354416561172	0.00640484974391632	0.127303326195795	0.136825315005697	0.125394903108718	CC16-TIF34-TRg-2	CC16	TIF34-TRg-2	single	0.129841181436737	0.00612324349929299	NA	NA	NA	NA	NA	NA	NA	NA	NA	NA	NA	NA	NA
CC16-BET1-NRg-1	459.518514957424	183.545751561265	30.855065892243	472.220457611676	163.753078320698	20.5217371535171	554.20547138556	157.719192296508	18.5477879061704	9.51719926172427e-05	3.60611997527359e-05	6.41514238372051e-06	9.16472841704479e-05	3.20111659349954e-05	3.38438505790719e-06	0.000103437006396139	3.57778119249676e-05	4.17919954392098e-06	1	0.129454135961301	0.00588685243952196	1	0.139430765448709	0.00320411799845011	1	0.119595864516033	0.0034807855315085	0.103674755050917	0.0190635445408025	0.0208144213357503	CC16-BET1-NRg-1	CC16	BET1-NRg-1	single	0.0478509069758231	0.0483527962254626	NA	NA	NA	NA	NA	NA	NA	NA	NA	NA	NA	NA	NA
CC16-CDC8-NRg-2	373.404239613617	964.353407124122	1569.70659785998	503.558229488796	886.917877842633	1901.53499601043	469.381874830936	930.911932680428	1269.42912778342	7.73366564762836e-05	0.000189466334964047	0.000326361037798623	9.77292351706582e-05	0.000173378574922007	0.000313595607401215	8.76055154557329e-05	0.00021117272768893	0.000286028590509576	1	0.837011804817369	0.368552130004314	1	0.708186506664534	0.278415752232943	1	0.833459899178361	0.281279510052319	0.840727073897776	0.787990973569156	0.800600428724645	CC16-CDC8-NRg-2	CC16	CDC8-NRg-2	single	0.809772825397192	0.0275385859296823	NA	NA	NA	NA	NA	NA	NA	NA	NA	NA	NA	NA	NA
CC16-PRP42-TRg-2	441.627240245282	768.897813536655	449.908011429784	419.438274881991	761.75747002815	623.547001534195	569.878045967941	661.255901926744	439.113023644088	9.14664873777535e-05	0.000151065210758268	9.35413316885582e-05	8.14034592327703e-05	0.000148911672533799	0.000102833553471056	0.000106362138465422	0.000150002602403219	9.89412299421768e-05	1	0.564270545406598	0.0893156492464249	1	0.730234924253192	0.109607510841654	1	0.48762960203307	0.0801401857170217	0.604904654151605	0.65265755329443	0.578975772344156	CC16-PRP42-TRg-2	CC16	PRP42-TRg-2	single	0.61217932659673	0.0373756853500903	NA	NA	NA	NA	NA	NA	NA	NA	NA	NA	NA	NA	NA
CC16-RRB1-TRg-2	294.696114866786	494.421044663384	818.464303039735	347.382118319627	507.268656093839	974.321185804244	358.800905907475	499.179933967305	811.535885272135	6.10352261236536e-05	9.71388109062901e-05	0.00017016865426019	6.74189929728785e-05	9.91630892705453e-05	0.000160682209218977	6.69666640181407e-05	0.000113236477654695	0.000182855789529301	1	0.543747340799649	0.243492180366209	1	0.58714383557899	0.206792062763548	1	0.584663545127888	0.235239447519082	0.750224661783818	0.731374350502695	0.750086352994457	CC16-RRB1-TRg-2	CC16	RRB1-TRg-2	single	0.743895121760323	0.0108435265017749	NA	NA	NA	NA	NA	NA	NA	NA	NA	NA	NA	NA	NA
CC16-SPC24-TRg-1	371.724895903598	462.788363377717	160.329950553908	427.508534008834	437.117250717377	203.898806069971	468.751131819077	384.824105686321	191.874379000743	7.69888435330193e-05	9.09239438834689e-05	3.33345410692112e-05	8.29697135523474e-05	8.5449586592561e-05	3.36263966069781e-05	8.74877934693569e-05	8.72954285205524e-05	4.32332589345201e-05	1	0.403492429080085	0.0378140066723309	1	0.411118569910542	0.0351648745666984	1	0.34500259891802	0.042572642798238	0.455343284737232	0.445912279083874	0.462143481542126	CC16-SPC24-TRg-1	CC16	SPC24-TRg-1	single	0.454466348454411	0.00815105798306484	NA	NA	NA	NA	NA	NA	NA	NA	NA	NA	NA	NA	NA
CC16-ILS1-NRg-1	419.611924717552	608.212789837394	587.839227286977	466.496353207329	576.833900592271	862.505117618229	405.579549486164	564.935770912496	576.460588649136	8.69068420562466e-05	0.000119495453966823	0.000122218904180991	9.05363652881535e-05	0.000112762006663638	0.000142241829266161	7.56974382614093e-05	0.000128152861215492	0.00012988847194923	1	0.469766816068138	0.122820377658053	1	0.497183216206537	0.13631781178241	1	0.585363249977064	0.147825557454753	0.639371025767301	0.658607426972335	0.681682496349355	CC16-ILS1-NRg-1	CC16	ILS1-NRg-1	single	0.659886983029664	0.0211847370406595	NA	NA	NA	NA	NA	NA	NA	NA	NA	NA	NA	NA	NA
CC16-GFA1-TRg-2	489.389833854035	601.584835496753	285.154581507117	525.951787246632	738.86198876901	333.304992284915	566.816786421093	501.749869007008	194.476358436788	0.000101358713824241	0.000118193261007319	5.92870956142823e-05	0.000102075317002435	0.000144435964002003	5.49676875391424e-05	0.000105790784446603	0.000113819454597266	4.38195386206702e-05	1	0.398397445644208	0.0510840235677125	1	0.564847649400993	0.0467234670872353	1	0.372003470481883	0.0356845367549399	0.498818900403417	0.509458807709459	0.441260848178695	CC16-GFA1-TRg-2	CC16	GFA1-TRg-2	single	0.483179518763857	0.0366903681446613	NA	NA	NA	NA	NA	NA	NA	NA	NA	NA	NA	NA	NA
CC16-SEC21-NRg-10	321.558760013392	221.439952443486	107.698500781047	372.583748706573	301.516239942095	171.880618878167	381.20547138556	203.097214171505	89.4447663884252	6.65988136230805e-05	4.35062663688811e-05	2.23918243907346e-05	7.231005803455e-05	5.89417096024283e-05	2.83460505279599e-05	7.11482560490991e-05	4.60715898002596e-05	2.01537525007102e-05	1	0.223187692818793	0.0293635796815727	1	0.325387404011224	0.0340127838551359	1	0.223896481215269	0.0244034799696246	0.37770070573023	0.425062670517954	0.350640445237028	CC16-SEC21-NRg-10	CC16	SEC21-NRg-10	single	0.38446794049507	0.0376697956420401	NA	NA	NA	NA	NA	NA	NA	NA	NA	NA	NA	NA	NA
CC16-RPC10-NRg-1	407.149303768731	365.182160661538	96.405108716819	494.394484461956	333.637770305563	124.035567820796	404.969084304156	251.173715903284	67.5756439835659	8.43256784462392e-05	7.1747271346435e-05	2.00437912236619e-05	9.59507600304919e-05	6.52209664511894e-05	2.0455584205248e-05	7.55835009327537e-05	5.69775043685784e-05	1.52261877235685e-05	1	0.290690250329459	0.0207589813448291	1	0.271341067682828	0.0184974473802682	1	0.260648210645027	0.0173549863362594	0.344589747110397	0.322891219126365	0.31075284989889	CC16-RPC10-NRg-1	CC16	RPC10-NRg-1	single	0.326077938711884	0.0171420619971188	NA	NA	NA	NA	NA	NA	NA	NA	NA	NA	NA	NA	NA
CC16-RPB10-TRg-3	376.053862036324	300.853080299171	116.555733091567	427.861543280291	292.355126154035	130.805921907585	439.837490308239	250.579735826709	115.818693082482	7.78854261938121e-05	5.91085488637584e-05	2.42333504012806e-05	8.30382246481599e-05	5.71508551242936e-05	2.15721312615065e-05	8.20913463458467e-05	5.68427629515229e-05	2.60963426882192e-05	1	0.259285970021312	0.0271733556806598	1	0.274739685198274	0.0225404888778443	1	0.23941763134557	0.0273868679972424	0.37649088717737	0.352880906736718	0.372211241924023	CC16-RPB10-TRg-3	CC16	RPB10-TRg-3	single	0.36719434527937	0.0125791388043594	NA	NA	NA	NA	NA	NA	NA	NA	NA	NA	NA	NA	NA
CC16-RPB10-TRg-2	342.066417777257	333.353522284294	295.95954195742	320.708080076891	283.190526302708	401.691154797271	359.394920992093	267.730310754032	262.322134165942	7.08462042934659e-05	6.54939046701908e-05	6.15335779255253e-05	6.22421669302937e-05	5.53593191753076e-05	6.62457340730715e-05	6.70775310977339e-05	6.07332853110419e-05	5.91065926035292e-05	1	0.315841517224239	0.0758545424892931	1	0.355044472037624	0.0923467350218991	1	0.313060326607355	0.0759134894343275	0.541273197271734	0.578249083716188	0.540784907239323	CC16-RPB10-TRg-2	CC16	RPB10-TRg-2	single	0.553435729409082	0.0214903820525938	NA	NA	NA	NA	NA	NA	NA	NA	NA	NA	NA	NA	NA
CC16-YNL181W-TRg-1	423.864282729271	683.370508577007	393.37702301026	445.887826646276	601.83705557106	370.713687146322	433.787292423613	658.901554800047	336.759297429784	8.77875582235477e-05	0.000134261677022247	8.17878536350606e-05	8.65367175396686e-05	0.000117649732446459	6.11370204263954e-05	8.09621363513559e-05	0.000149468530503163	7.58788222805532e-05	1	0.522521324580313	0.081365791562906	1	0.542709276293686	0.0612988297806804	1	0.638331291122987	0.0807418549069356	0.585923328280313	0.546759471922261	0.598432516788181	CC16-YNL181W-TRg-1	CC16	YNL181W-TRg-1	single	0.577038438996919	0.0269579642149119	NA	NA	NA	NA	NA	NA	NA	NA	NA	NA	NA	NA	NA
CC16-RAD3-NRg-1	386.004761276722	863.980900286277	1565.32220902758	378.809184674056	878.070651361628	1958.58044125538	369.052464914382	733.834853855274	1422.20721001416	7.99463810372308e-05	0.000169746167169511	0.000325449470190124	7.35182740065612e-05	0.000171649080503629	0.000323003375908551	6.88800167894815e-05	0.000166466775558052	0.000320452646618575	1	0.725414260175465	0.355525513097567	1	0.932014990403995	0.381206319215582	1	0.835627361317011	0.400802773999902	0.825669672908211	0.853030990487954	0.852980612816888	CC16-RAD3-NRg-1	CC16	RAD3-NRg-1	single	0.843893758737684	0.0157825413896954	NA	NA	NA	NA	NA	NA	NA	NA	NA	NA	NA	NA	NA
CC16-NOP10-TRg-1	436.448730567773	624.723646456264	262.500245431562	531.571938586717	561.08285258306	394.410396945058	545.319339373267	569.570925742685	275.17538183703	9.03939536957496e-05	0.000122739338903179	5.45769844111209e-05	0.000103166060951884	0.000109682923102928	6.50450127159593e-05	0.000101778497158592	0.000129204322964331	6.2002694665762e-05	1	0.463905283293246	0.0527298050287881	1	0.424403430861878	0.0547048065401091	1	0.438934118043893	0.0524825140694432	0.513868526855601	0.513223653708998	0.509404484635611	CC16-NOP10-TRg-1	CC16	NOP10-TRg-1	single	0.512165555066737	0.00241279874586104	NA	NA	NA	NA	NA	NA	NA	NA	NA	NA	NA	NA	NA
CC16-BFR2-TRg-3	312.563187865209	412.003651041159	345.379805526391	429.319084423393	430.860995515578	460.740161371216	347.41576614465	339.702682994176	284.862423893648	6.47357188875963e-05	8.09462808736956e-05	7.18086500496025e-05	8.33211003372132e-05	8.42265865399803e-05	7.59839240731746e-05	6.48417395356665e-05	7.70598588897391e-05	6.41853852351044e-05	1	0.427206493668579	0.0968765801537757	1	0.403525442575356	0.079125242502391	1	0.410914891992613	0.0852789010212613	0.597918741104524	0.564194088203865	0.576471628813656	CC16-BFR2-TRg-3	CC16	BFR2-TRg-3	single	0.579528152707348	0.017068825590884	NA	NA	NA	NA	NA	NA	NA	NA	NA	NA	NA	NA	NA
CC16-MCM2-TRg-6	405.107026740484	898.890242747269	2024.69267520354	378.707315928684	742.449473984949	2615.08674598327	417.447388167542	743.781286294652	1718.06960767128	8.39026975043882e-05	0.000176604799205471	0.000420958160973238	7.34985035927538e-05	0.000145137261258301	0.000431272481565728	7.79124537547154e-05	0.000168723074135029	0.000387116553042728	1	0.71913677565073	0.438176439234603	1	0.788273896728323	0.509121670650583	1	0.748765673410878	0.428050452174851	0.855890974917629	0.884269252209441	0.855196001143845	CC16-MCM2-TRg-6	CC16	MCM2-TRg-6	single	0.865118742756972	0.0165884675709785	NA	NA	NA	NA	NA	NA	NA	NA	NA	NA	NA	NA	NA
CC16-MCM2-TRg-4	475.057562073623	906.819953297268	1657.24890923402	492.330894543249	774.302304449954	2030.2573962058	502.033321729942	746.733893477017	1357.68119568572	9.83903223020844e-05	0.000178162747965889	0.000344562145974043	9.55502640150343e-05	0.000151363991479016	0.000334824130336687	9.36995872325631e-05	0.000169392858344045	0.000305913603417485	1	0.618656300804934	0.305844864477393	1	0.632364380093996	0.3040417268248	1	0.625080207174077	0.281268574518233	0.79263097105204	0.793252961391309	0.780986240205394	CC16-MCM2-TRg-4	CC16	MCM2-TRg-4	single	0.788956724216247	0.0069096439503778	NA	NA	NA	NA	NA	NA	NA	NA	NA	NA	NA	NA	NA
CC16-MPP10-TRg-1	437.788584376412	599.224126828111	169.692810514056	475.066415600893	564.775562513437	269.95914603201	520.667751208852	439.799113267503	169.211483287083	9.06714540632719e-05	0.000117729453013215	3.52811931999487e-05	9.21996200897642e-05	0.000110404790145327	4.45208752671083e-05	9.71775204192918e-05	9.97662347247553e-05	3.81268406430457e-05	1	0.443608099375239	0.0339827637429123	1	0.478008372822792	0.0418969969036887	1	0.354973634451802	0.0338006542023208	0.446055313527889	0.482008752615921	0.430071681987878	CC16-MPP10-TRg-1	CC16	MPP10-TRg-1	single	0.452711916043896	0.0266007066475248	NA	NA	NA	NA	NA	NA	NA	NA	NA	NA	NA	NA	NA
CC16-RET2-TRg-4	298.845449117871	253.185465684384	58.1480246728149	372.083366632469	312.185341012432	99.3823323290947	401.82969131684	230.322025778142	75.2656748169576	6.18946047903594e-05	4.9743301465011e-05	1.20896795006353e-05	7.22129452191266e-05	6.10273520113663e-05	1.63898444872592e-05	7.49975640749e-05	5.22474024909798e-05	1.69589104349899e-05	1	0.27457862940425	0.0170587814692723	1	0.337354250838062	0.0196928288777753	1	0.24087730036628	0.0194809839722478	0.311763652101832	0.346963836410584	0.322411826398633	CC16-RET2-TRg-4	CC16	RET2-TRg-4	single	0.327046438303683	0.0180519518189962	NA	NA	NA	NA	NA	NA	NA	NA	NA	NA	NA	NA	NA
CC16-RET2-TRg-1	398.639432078957	255.971599943123	76.6694909277074	469.479216834928	307.852367966658	65.2584943574317	507.886271016636	246.162433961991	43.0429049073833	8.25631783090949e-05	5.02906927458644e-05	1.59405169480536e-05	9.1115271487819e-05	6.01803235427564e-05	1.07622406208901e-05	9.47919827141352e-05	5.58407200610511e-05	9.69845511863583e-06	1	0.2081067352214	0.0168617253297572	1	0.263657459757411	0.0102484894071773	1	0.203684382772193	0.00881436546171021	0.291159310097597	0.233883697298787	0.194071774363385	CC16-RET2-TRg-1	CC16	RET2-TRg-1	single	0.239704927253256	0.0488048403068033	NA	NA	NA	NA	NA	NA	NA	NA	NA	NA	NA	NA	NA
CC16-RPS2-NRg-1	406.957874443028	330.310595374027	138.050413490867	456.657435107897	352.942986259075	204.168768242631	433.544949584335	324.325031407751	160.597470034354	8.42860310549385e-05	6.48960613847389e-05	2.87023551260038e-05	8.86268543627926e-05	6.89948342626301e-05	3.36709179813879e-05	8.09169054413223e-05	7.35715153451406e-05	3.61859256164533e-05	1	0.263055663832312	0.0297404778275493	1	0.310762036876412	0.0329638518868115	1	0.314375551745064	0.0385265855412481	0.390782218948306	0.417310506820363	0.441086093395401	CC16-RPS2-NRg-1	CC16	RPS2-NRg-1	single	0.416392939721357	0.0251644867448785	NA	NA	NA	NA	NA	NA	NA	NA	NA	NA	NA	NA	NA
CC16-RPS2-NRg-2	356.556728041113	268.569809078154	95.2992075659472	401.496353207329	297.482922670457	80.6111944140476	462.77367893975	205.130853190579	82.4484761228624	7.38473275487085e-05	5.27658605570544e-05	1.9813860962941e-05	7.79213390328153e-05	5.81532591514509e-05	1.32941631516899e-05	8.63721606154158e-05	4.65329106660863e-05	1.8577343861853e-05	1	0.244119888637566	0.0234325924958662	1	0.297916372422899	0.014803108750068	1	0.186279371460616	0.0185297660607112	0.350549369321124	0.29641561765265	0.297513640945121	CC16-RPS2-NRg-2	CC16	RPS2-NRg-2	single	0.314826209306298	0.0309420350796665	NA	NA	NA	NA	NA	NA	NA	NA	NA	NA	NA	NA	NA
CC16-ORC4-NRg-3	455.36381260402	817.708043699007	1295.60069670911	553.374870304108	763.12069297602	1516.38506436072	500.959583344641	778.373001318762	1164.94759146034	9.43115021498637e-05	0.000160654947621636	0.000269371096819662	0.000107397515660472	0.000149178161301144	0.000250077803621829	9.34991845119793e-05	0.000176570032113155	0.000262486743300706	1	0.581988447232739	0.249443587913871	1	0.554482358858896	0.202036224179517	1	0.652961389689649	0.241857551425761	0.758416654686416	0.724043634007058	0.761706238257098	CC16-ORC4-NRg-3	CC16	ORC4-NRg-3	single	0.748055508983524	0.0208598404819213	NA	NA	NA	NA	NA	NA	NA	NA	NA	NA	NA	NA	NA
CC16-TIP20-TRg-7	535.412367502734	770.776065643306	1254.43343481705	504.434662266686	656.347448053924	1582.23237794484	466.303741390469	718.428256838474	1031.16345296647	0.000110890552237861	0.000151434230601156	0.000260811923829793	9.78993309014908e-05	0.000128305661708035	0.000260937150592815	8.70310120904489e-05	0.00016297186588698	0.000232342414855401	1	0.466567442574398	0.20540873523712	1	0.523169980182154	0.231262131640048	1	0.647465948021035	0.229992971900032	0.714718394410268	0.739998568907292	0.753715140749072	CC16-TIP20-TRg-7	CC16	TIP20-TRg-7	single	0.736144034688877	0.0197820532752277	NA	NA	NA	NA	NA	NA	NA	NA	NA	NA	NA	NA	NA
CC16-SMT3-TRg-1	432.361598678112	814.742515849642	307.482924161132	485.039761553259	640.867217863909	399.685622530359	473.576004284522	581.086716128391	202.431985377547	8.95474579107765e-05	0.000160072310915318	6.39294288317271e-05	9.41352204134976e-05	0.000125279518795754	6.59149875389691e-05	8.83883085126693e-05	0.00013181662256204	4.56121056184505e-05	1	0.610728060128534	0.0623495861169118	1	0.531256982895686	0.0607547674505922	1	0.515648413301919	0.0444575370009716	0.557312560141299	0.543991631083377	0.495919451901121	CC16-SMT3-TRg-1	CC16	SMT3-TRg-1	single	0.532407881041932	0.032294208205413	NA	NA	NA	NA	NA	NA	NA	NA	NA	NA	NA	NA	NA
CC16-MSS18-NRg-6	455.565037883859	891.217977960905	1682.24773461778	480.075562594477	733.351265201668	2240.2382907586	454.03984481052	627.395358396543	1307.86103445138	9.4353178404952e-05	0.000175097430766466	0.000349759704936408	9.31717819488551e-05	0.000143358703724852	0.000369453567243236	8.47420762814785e-05	0.000142321507030734	0.000294688092528429	1	0.634027594938701	0.323742153701251	1	0.614209292228085	0.344051768833996	1	0.580697240222719	0.299587429942386	0.802687140507517	0.809492286710069	0.785268051827483	CC16-MSS18-NRg-6	CC16	MSS18-NRg-6	single	0.79914915968169	0.0124936531949073	NA	NA	NA	NA	NA	NA	NA	NA	NA	NA	NA	NA	NA
CC16-YEF3-NRg-9	503.786006543245	188.528765268553	26.4872569976871	576.547762324532	166.809342283422	22.0660066560858	531.550338019503	125.386668475252	20.8487645059279	0.000104340340018391	3.70402115312196e-05	5.50702194536809e-06	0.000111894848602776	3.26086177438725e-05	3.63906148177803e-06	9.92086483306162e-05	2.84433402002983e-05	4.69765707669662e-06	1	0.121284731642361	0.00460946553019501	1	0.116331952022379	0.00282180911770389	1	0.0991309782433527	0.00407935854483256	0.0631725965148756	-0.0120111670438319	0.0314157121240105	CC16-YEF3-NRg-9	CC16	YEF3-NRg-9	single	0.0275257138650181	0.0377425309240667	NA	NA	NA	NA	NA	NA	NA	NA	NA	NA	NA	NA	NA
CC16-ASK1-NRg-1	461.38282816905	869.215134116545	1169.08542166012	563.062038837381	702.647434912537	1404.43317541383	527.68320792624	713.937088583015	906.159638285909	9.55581150419931e-05	0.000170774536118943	0.000243067036864345	0.000109277575435659	0.000137356585069711	0.00023161502450513	9.84868864916515e-05	0.000161953066774281	0.000204176474639556	1	0.610577028523526	0.222149072574269	1	0.501758979112724	0.183900965650177	1	0.568576750273894	0.178602442147223	0.744601711470656	0.703369506368367	0.707580225503014	CC16-ASK1-NRg-1	CC16	ASK1-NRg-1	single	0.718517147780679	0.0226877915646296	NA	NA	NA	NA	NA	NA	NA	NA	NA	NA	NA	NA	NA
CC16-SMC1-TRg-1	361.459254336427	207.756312279681	27.647345957597	388.135725238704	245.245422122899	31.535175906667	415.778500052212	208.156792991345	36.1903781939585	7.48627016439758e-05	4.08178441248674e-05	5.74821850873291e-06	7.53283440695536e-05	4.7941644718271e-05	5.20068926614757e-06	7.76009721841199e-05	4.72193300137364e-05	8.15443937614806e-06	1	0.186281397776534	0.00670584923332445	1	0.254057036225115	0.00599033096730294	1	0.210392855157117	0.00905288589418342	0.147680639101382	0.152195526971752	0.200216444137178	CC16-SMC1-TRg-1	CC16	SMC1-TRg-1	single	0.166697536736771	0.0291158705538461	NA	NA	NA	NA	NA	NA	NA	NA	NA	NA	NA	NA	NA
CC16-NIP1-NRg-1	452.151517694639	690.601360610981	1140.29740677607	512.450270342671	741.430057161753	1071.87044986518	499.137688758133	717.499694692981	963.329789763585	9.36461959707898e-05	0.000135682321179693	0.000237081659452712	9.94549786911993e-05	0.000144937981211667	0.000176769749431971	9.31591457867632e-05	0.000162761226196791	0.00021705809007478	1	0.49501464215998	0.221102590083396	1	0.581744649969941	0.154216112089916	1	0.604092973326243	0.200729212051648	0.729605634457505	0.687498830836972	0.728927249724042	CC16-NIP1-NRg-1	CC16	NIP1-NRg-1	single	0.715343905006173	0.0241169270032039	NA	NA	NA	NA	NA	NA	NA	NA	NA	NA	NA	NA	NA
CC16-RPP1-NRg-1	92.6907772468216	167.8229123018	85.2384629226071	123.684111940441	156.060037305844	117.780365938084	131.320617545154	213.5176851496	97.0052828324137	1.91974113788175e-05	3.29721364407667e-05	1.77221101431994e-05	2.40042818384131e-05	3.05072967253496e-05	1.94239945485013e-05	2.45097030944199e-05	4.84354216548063e-05	2.18572929463076e-05	1	0.586798963335912	0.080622966173928	1	0.507331382453902	0.0702098689874565	1	0.683287322879241	0.0768278045550441	0.592478371468016	0.562173763198006	0.595745794283984	CC16-RPP1-NRg-1	CC16	RPP1-NRg-1	single	0.583465976316669	0.0185118277753034	NA	NA	NA	NA	NA	NA	NA	NA	NA	NA	NA	NA	NA
CC16-YDJ1-TRg-6	469.387074067237	436.559855622894	136.573362410924	473.771484654774	345.326994172673	239.968239627911	440.888114250162	420.458313134564	129.911253881519	9.72158937967827e-05	8.577083383152e-05	2.83952582940296e-05	9.19483033530852e-05	6.75060269135556e-05	3.95748624248316e-05	8.22874349826638e-05	9.53788707041878e-05	2.92716875844385e-05	1	0.30143055958518	0.0255090662842755	1	0.293072822567036	0.0373442744596681	1	0.400771638237405	0.0306460380555025	0.377438363150955	0.431709067786677	0.423898743199921	CC16-YDJ1-TRg-6	CC16	YDJ1-TRg-6	single	0.411015391379184	0.0293396133413018	NA	NA	NA	NA	NA	NA	NA	NA	NA	NA	NA	NA	NA
CC16-SUB2-NRg-1	328.700906625863	791.443180692883	822.970922491401	416.962462536632	756.34118190097	1020.04358599962	434.979152586377	543.060776327626	698.280776120005	6.80780409067435e-05	0.000155494694860209	0.000171105635096745	8.09229601906166e-05	0.000147852872908357	0.000168222614150357	8.11845853412061e-05	0.000123190627826382	0.000157337075227104	1	0.780357211179972	0.219504422786035	1	0.729347880765522	0.18036860604175	1	0.524665394787944	0.166961983735361	0.759557757729858	0.726002316902529	0.69216695721345	CC16-SUB2-NRg-1	CC16	SUB2-NRg-1	single	0.725909010615279	0.0336954971488474	NA	NA	NA	NA	NA	NA	NA	NA	NA	NA	NA	NA	NA
CC16-TIM10-NRg-8	361.331695437169	617.538565176917	768.441166267585	396.810898311296	554.11376465411	962.18612613707	411.097700421136	432.862274810327	659.801533852563	7.48362826113943e-05	0.000121327687317402	0.000159768237486024	7.70119984707898e-05	0.000108320575399929	0.000158680930559809	7.67273469198868e-05	9.81926475280359e-05	0.000148666907520419	1	0.553901618361116	0.186450799512297	1	0.5614735258182	0.178778248233832	1	0.442493725900626	0.166926092147978	0.712137684941905	0.706868444444494	0.680526191325486	CC16-TIM10-NRg-8	CC16	TIM10-NRg-8	single	0.699844106903962	0.0169359859641449	NA	NA	NA	NA	NA	NA	NA	NA	NA	NA	NA	NA	NA
CC16-TIM10-NRg-4	339.692414829487	655.470581619342	738.568596290714	369.816803371225	505.013769034573	1080.29088139609	402.779634697623	466.234078621302	624.851137271157	7.03545187929603e-05	0.000128780183549644	0.000153557367918008	7.1773056679896e-05	9.8722294113843e-05	0.000178158422449325	7.5174861674125e-05	0.000105762874733495	0.00014079186160164	1	0.625377085071896	0.190618336248504	1	0.549073539825946	0.215373987324279	1	0.486450817909005	0.161348530333731	0.723668207516237	0.732799720318724	0.681971230745847	CC16-TIM10-NRg-4	CC16	TIM10-NRg-4	single	0.712813052860269	0.0270972254118157	NA	NA	NA	NA	NA	NA	NA	NA	NA	NA	NA	NA	NA
CC16-TIM10-NRg-7	436.255269269792	707.229314951622	979.484714875223	564.533289078403	567.071401139829	1224.64423085383	473.391943113157	522.18520464938	748.918909479162	9.03538854577485e-05	0.000138949212283719	0.000203646750603185	0.000109563111749792	0.000110853590692975	0.000201964755963342	8.83539553033584e-05	0.000118455108537605	0.000168746892123339	1	0.525404970444831	0.196841499112314	1	0.403889093211156	0.159940910185631	1	0.463560185105333	0.164539391573005	0.716532514862335	0.668003068103143	0.681573091969795	CC16-TIM10-NRg-7	CC16	TIM10-NRg-7	single	0.688702891645091	0.0250380177579153	NA	NA	NA	NA	NA	NA	NA	NA	NA	NA	NA	NA	NA
CC16-SKI6-TRg-4	523.527552614688	832.445063793549	919.489789044361	537.619920429439	718.626937226663	1171.72764087346	502.76602121376	671.474125180787	642.542636256406	0.000108429059440586	0.000163550327225189	0.000191173077954102	0.000104339837101696	0.000140480327874316	0.000193237906228096	9.38363383927506e-05	0.000152320555370561	0.000144778121573151	1	0.515336196635623	0.153980971060375	1	0.537454961714085	0.160690610669509	1	0.561262195185232	0.132920505739086	0.679012725072502	0.688164528996805	0.663149318366279	CC16-SKI6-TRg-4	CC16	SKI6-TRg-4	single	0.676775524145195	0.0126567765135617	NA	NA	NA	NA	NA	NA	NA	NA	NA	NA	NA	NA	NA
CC16-TUB4-TRg-1	380.119218574158	732.32139441281	861.401950496502	410.180094466122	556.66863857199	1259.77586361915	417.887405662047	522.640839121871	827.234882435848	7.87274120329269e-05	0.000143879048479679	0.000179095911878732	7.96066563247266e-05	0.000108820013296102	0.000207758562408741	7.79945786970761e-05	0.000118558466944568	0.00018639309770419	1	0.624390810566203	0.198676138042156	1	0.545677580039304	0.226442468735861	1	0.525589266040481	0.205885380681397	0.729664096735254	0.739764642219328	0.723178475258287	CC16-TUB4-TRg-1	CC16	TUB4-TRg-1	single	0.73086907140429	0.00835848111678464	NA	NA	NA	NA	NA	NA	NA	NA	NA	NA	NA	NA	NA
CC16-CDC37-NRg-2	409.312679872139	800.126359678203	231.983853345807	455.843457418858	680.646728938959	391.862834967769	473.576004284522	558.720553288062	228.644137149235	8.4773740510857e-05	0.000157200677424311	4.82322564189251e-05	8.8468879748662e-05	0.000133055791113167	6.46248762223706e-05	8.83883085126693e-05	0.000126742970104576	5.15182445760228e-05	1	0.633545759049846	0.0496892275839289	1	0.60037136790684	0.0633807725748685	1	0.495800985955602	0.0502141752372239	0.526353572510966	0.558565032506064	0.51119418468879	CC16-CDC37-NRg-2	CC16	CDC37-NRg-2	single	0.532037596568606	0.0241915357686881	NA	NA	NA	NA	NA	NA	NA	NA	NA	NA	NA	NA	NA
CC16-ISD11-TRg-3	182.746883691408	292.871488514063	136.387354162733	222.576523475965	259.526654327271	209.346495654028	234.986101724251	253.592705727092	133.968460424697	3.78491497064362e-05	5.75404070067049e-05	2.83565849234764e-05	4.3197056730326e-05	5.07334022750666e-05	3.45248136898244e-05	4.38578472462344e-05	5.75262401419769e-05	3.0185859981741e-05	1	0.519399734352174	0.0654310381375019	1	0.468831247766321	0.0693466553035314	1	0.453520589038788	0.059294763721145	0.553384338450345	0.554971216795558	0.529623383803988	CC16-ISD11-TRg-3	CC16	ISD11-TRg-3	single	0.545992979683297	0.0141986723907394	NA	NA	NA	NA	NA	NA	NA	NA	NA	NA	NA	NA	NA
CC16-YOS1-TRg-4	307.292390631703	624.097152424527	589.129528786147	347.806150866136	626.280813510648	710.412502310114	263.81806459298	588.844404516441	518.009844707164	6.36440713063433e-05	0.000122616251737009	0.000122487173510378	6.7501288076068e-05	0.00012242810485633	0.000117159158592807	4.92390498536536e-05	0.000133576415470429	0.000116718312593307	1	0.658225955199194	0.168081018702558	1	0.724012034954074	0.150595680814323	1	0.937990521485371	0.204215845389264	0.70860830640983	0.698907377559743	0.76145468062294	CC16-YOS1-TRg-4	CC16	YOS1-TRg-4	single	0.722990121530838	0.0336625717192106	NA	NA	NA	NA	NA	NA	NA	NA	NA	NA	NA	NA	NA
CC16-SSC1-TRg-6	310.644041884403	545.506936870642	162.175551860989	373.885534201652	551.408522417824	250.690370969013	341.543247616219	360.941782171714	160.796893268223	6.43382399152124e-05	0.000107175646669377	3.37182639628798e-05	7.25627050837691e-05	0.000107791742849065	4.13431250640167e-05	6.37456916473841e-05	8.18778425781232e-05	3.62308597882397e-05	1	0.569130496732966	0.0457701190988922	1	0.592991882296987	0.0494354132610357	1	0.444113404931526	0.0489652417348084	0.50693462565719	0.521090105294907	0.499977801351548	CC16-SSC1-TRg-6	CC16	SSC1-TRg-6	single	0.509334177434548	0.0107587513679966	NA	NA	NA	NA	NA	NA	NA	NA	NA	NA	NA	NA	NA
CC16-MTR3-TRg-5	419.855790932896	703.915837346511	553.318752834124	432.443994601095	657.696770553351	728.411315200451	560.839759599061	550.492529247013	515.230320561098	8.69573497787667e-05	0.000138298213953451	0.000115041678906476	8.39275745516329e-05	0.000128569433155094	0.000120127470337102	0.00010467523111207	0.000124876483899768	0.000116092028418487	1	0.543369424997274	0.11554068237109	1	0.611518746898412	0.124189818285001	1	0.412491555642484	0.095547333456967	0.640283952928705	0.658978604196647	0.593493093461623	CC16-MTR3-TRg-5	CC16	MTR3-TRg-5	single	0.630918550195658	0.0337323450907414	NA	NA	NA	NA	NA	NA	NA	NA	NA	NA	NA	NA	NA
CC16-MTR3-TRg-6	349.524065013373	870.536220897766	2071.54298505136	465.488363828512	750.581837427316	2399.13355823413	378.532896803179	643.064522534378	1691.1393853331	7.23907756754556e-05	0.000171034089793725	0.000430698908552414	9.03407374038631e-05	0.000146727011132117	0.000395658111478137	7.06494462602301e-05	0.000145875978743289	0.000381048617961587	1	0.807205981911897	0.519608866514601	1	0.648340510360044	0.380001031020992	1	0.713926248051475	0.464656191808282	0.888892503013753	0.827828615947251	0.864045179090411	CC16-MTR3-TRg-6	CC16	MTR3-TRg-6	single	0.860255432683805	0.0307078362846918	NA	NA	NA	NA	NA	NA	NA	NA	NA	NA	NA	NA	NA
CC16-TFA1-TRg-2	444.057925980882	576.59901633183	282.182108695292	473.997684770465	714.487027098055	383.838197253661	462.302606745058	495.73294609507	279.082821037993	9.19699125877361e-05	0.00011328430175205	5.86690824690117e-05	9.19922036669067e-05	0.000139671040186769	6.33014763673008e-05	8.62842396183648e-05	0.000112454545652604	6.28831213888392e-05	1	0.420832119570913	0.0557121007399984	1	0.606082945763488	0.0597050613583174	1	0.450633908637219	0.0627859854450782	0.515337442175287	0.550403143671528	0.537622011423374	CC16-TFA1-TRg-2	CC16	TFA1-TRg-2	single	0.534454199090063	0.0177461863956786	NA	NA	NA	NA	NA	NA	NA	NA	NA	NA	NA	NA	NA
CC16-CDC3-NRg-3	417.11682269462	580.193920444016	1037.9498269028	358.843272078034	1128.48490917732	869.455573335743	502.798636616654	573.251371821813	249.293530894353	8.63900754329741e-05	0.000113990591895945	0.000215802356410249	6.96433430587056e-05	0.000220601151766241	0.000143388078158252	9.38424257372679e-05	0.000130039213795952	5.61709793041967e-05	1	0.450806403698346	0.218161615790098	1	1.26445938491632	0.178641257051503	1	0.479130081793188	0.0515671192276194	0.721255814763627	0.762085741646145	0.512782470807351	CC16-CDC3-NRg-3	CC16	CDC3-NRg-3	single	0.665374675739041	0.133716328422314	NA	NA	NA	NA	NA	NA	NA	NA	NA	NA	NA	NA	NA
CC16-ERG25-TA-18	216.275407038953	141.733676684972	160.490472797474	249.654401299976	124.264551666241	220.855197335801	213.636981300551	180.370322656689	254.870643029776	4.479332338526e-05	2.78463891599281e-05	3.33679155903295e-05	4.84522588793837e-05	2.42917765212054e-05	3.64227952162581e-05	3.98732436653688e-05	4.09161078426321e-05	5.7427617810668e-05	1	0.212393158652984	0.0650581642775279	1	0.200134502900841	0.0652240219478069	1	0.354806099049789	0.124079300058473	0.491595653098908	0.487919243618316	0.621745761672646	CC16-ERG25-TA-18	CC16	ERG25-TA-18	single	0.533753552796623	0.0762256558766698	NA	NA	NA	NA	NA	NA	NA	NA	NA	NA	NA	NA	NA
CC16-RPB11-TRg-4	413.053680082694	729.692479328474	1116.34355508564	496.358498079915	645.0450121901	1468.06439353046	444.210292498023	666.805701620096	897.292115215556	8.55485481254164e-05	0.000143362546020849	0.000232101363193767	9.6331930543667e-05	0.00012609621225147	0.000242108899472896	8.29074869136091e-05	0.000151261546776182	0.000202178438617212	1	0.572542833288702	0.2369469157214	1	0.522526711077689	0.218066434204033	1	0.630831127466641	0.210087971330504	0.749724729213007	0.731253699269989	0.73859672955106	CC16-RPB11-TRg-4	CC16	RPB11-TRg-4	single	0.739858386011352	0.00929992309413418	NA	NA	NA	NA	NA	NA	NA	NA	NA	NA	NA	NA	NA
CC16-RPB11-TRg-1	495.561519800189	320.828062038587	32.0447232238762	442.04661610222	328.577358110618	31.7770734633642	499.795232680421	204.512621272329	30.4913547937159	0.000102636946648783	6.3033029819788e-05	6.66248657014738e-06	8.57912256648139e-05	6.42317350050812e-05	5.24058230591833e-06	9.32818698997631e-05	4.63926678397371e-05	6.87033174479191e-06	1	0.209821206652968	0.00566915896675778	1	0.298870809226984	0.00530011150027219	1	0.171961186553189	0.00634513059477558	0.131033838612681	0.145220881042696	0.134077961833656	CC16-RPB11-TRg-1	CC16	RPB11-TRg-1	single	0.136777560496344	0.00746886322892931	NA	NA	NA	NA	NA	NA	NA	NA	NA	NA	NA	NA	NA
CC16-RPB11-TRg-2	394.319139696235	365.345989881632	99.6173443022181	423.555566362524	323.031861519859	128.976280541285	469.715964594543	350.053610881657	59.4823359903351	8.16683920896739e-05	7.17794588429087e-05	2.07116539572032e-05	8.22025321578136e-05	6.31476771456553e-05	2.12703921419031e-05	8.76678700278174e-05	7.94079152411246e-05	1.34025983421701e-05	1	0.300283241728382	0.0221486259339318	1	0.306654189895754	0.0224511521630835	1	0.313185515334499	0.0131706936341789	0.356354644113222	0.35978543782914	0.282597606116615	CC16-RPB11-TRg-2	CC16	RPB11-TRg-2	single	0.332912562686326	0.0436077828757571	NA	NA	NA	NA	NA	NA	NA	NA	NA	NA	NA	NA	NA
CC16-DED1-TRg-3	608.342401159453	948.086737790781	927.151115237873	626.639534587288	858.520013285216	1222.85425634585	664.028641882889	863.517728470635	789.192750959188	0.000125995268149897	0.00018627042545837	0.000192765960579961	0.000121616525868485	0.000167827236505231	0.000201669558586361	0.000123934422202548	0.000195884688687831	0.000177821420083046	1	0.505096771316473	0.133617125265395	1	0.550866762288962	0.14387856147705	1	0.546495856002049	0.123609607676411	0.656733799312081	0.673553239978274	0.650626403335611	CC16-DED1-TRg-3	CC16	DED1-TRg-3	single	0.660304480875322	0.0118731750062649	NA	NA	NA	NA	NA	NA	NA	NA	NA	NA	NA	NA	NA
CC16-DED1-TRg-1	393.913929349762	1003.20610301826	1609.38060443844	414.917329161006	922.940074755517	2071.35435667116	437.342027759349	892.691814662491	1378.75948108549	8.15844679933693e-05	0.000197099716917336	0.000334609744899827	8.0526046171706e-05	0.000180420351080029	0.000341601721233788	8.16255927779767e-05	0.000202502684593445	0.000310662976290142	1	0.825398044626541	0.358193013809829	1	0.894387800079979	0.368071343943205	1	0.85779352883821	0.327886284626321	0.835571921505027	0.845053376593227	0.825163351227531	CC16-DED1-TRg-1	CC16	DED1-TRg-1	single	0.835262883108595	0.0099486132606441	NA	NA	NA	NA	NA	NA	NA	NA	NA	NA	NA	NA	NA
CC16-DED1-TRg-6	303.268006964354	408.549479375872	334.696026313842	345.659148745137	437.513790936884	467.871525282265	326.776656818687	315.778237344008	293.805191113941	6.28105714576738e-05	8.02676404075306e-05	6.95873627872743e-05	6.70846036433501e-05	8.55271040041219e-05	7.7160007817085e-05	6.09896525506302e-05	7.16327177510016e-05	6.62003753178842e-05	1	0.436608988948376	0.0967572787267086	1	0.508929502355933	0.0997970576846541	1	0.406100569144094	0.0935113641577237	0.599220851572287	0.614227056505428	0.589253695907575	CC16-DED1-TRg-6	CC16	DED1-TRg-6	single	0.600900534661763	0.0125711251027269	NA	NA	NA	NA	NA	NA	NA	NA	NA	NA	NA	NA	NA
CC16-DED1-TRg-4	282.727686172749	442.8450483313	389.434551853814	308.859273620578	406.212767020216	611.65545254934	256.206464765561	316.809241022045	371.317598527722	5.85564158685011e-05	8.7005684476737e-05	8.09681660706054e-05	5.99425822450504e-05	7.94082433340989e-05	0.000100872433883633	4.78184195266646e-05	7.18665957917755e-05	8.36655209918933e-05	1	0.507642603221296	0.120760757417991	1	0.528818767473494	0.146010935764377	1	0.519649105857363	0.150734061775287	0.642162774172963	0.672938091652313	0.676439018316002	CC16-DED1-TRg-4	CC16	DED1-TRg-4	single	0.663846628047092	0.0188601765898968	NA	NA	NA	NA	NA	NA	NA	NA	NA	NA	NA	NA	NA
CC16-RPL10-NRg-5	319.09798908322	491.303447376402	773.992942226783	401.484357746649	487.255792703452	919.445158203043	441.309129825637	464.505128858824	617.871495170089	6.60891573955818e-05	9.65262971457802e-05	0.000160922519035289	7.79190109858702e-05	9.52508874518446e-05	0.000151632214744266	8.23660134035234e-05	0.000105370671105458	0.000139219204137954	1	0.498999778308823	0.212653541391697	1	0.487980331790502	0.168848178239082	1	0.442333700491696	0.145616705360282	0.72440840457936	0.688882778164196	0.660368400315317	CC16-RPL10-NRg-5	CC16	RPL10-NRg-5	single	0.691219861019625	0.0320839056808788	NA	NA	NA	NA	NA	NA	NA	NA	NA	NA	NA	NA	NA
CC16-RPL10-NRg-4	482.932581007532	780.76849485392	1187.18160775638	499.052521162148	703.638763558995	1290.90469614918	493.243616489031	613.701942417033	997.454716041708	0.000100021336547306	0.000153397441314093	0.000246829453409336	9.68547793423572e-05	0.000137550374317054	0.000212892238709954	9.20590751045409e-05	0.000139215223931058	0.000224747140491969	1	0.523974778899727	0.215521370509647	1	0.566914335774236	0.190715989374381	1	0.522875691251416	0.210323435793926	0.729711691155984	0.717054568547696	0.725969622407133	CC16-RPL10-NRg-4	CC16	RPL10-NRg-4	single	0.724245294036937	0.00650235875867389	NA	NA	NA	NA	NA	NA	NA	NA	NA	NA	NA	NA	NA
CC16-EFB1-NRg-1	442.790252441432	626.173129563249	437.178334377121	541.640298735496	674.443626525718	475.553474791052	438.73794439251	493.317538994246	420.961709440426	9.1707361650591e-05	0.00012302411858026	9.08946774543131e-05	0.000105120101376885	0.000131843181599511	7.84268925324795e-05	8.18861269032566e-05	0.000111906622602041	9.48513641088354e-05	1	0.458322294967426	0.0865606015128676	1	0.500666602692038	0.0647332734152589	1	0.472523908273432	0.0997914541592633	0.586112302691538	0.549300281748373	0.609160266564124	CC16-EFB1-NRg-1	CC16	EFB1-NRg-1	single	0.581524283668011	0.0301925799569309	NA	NA	NA	NA	NA	NA	NA	NA	NA	NA	NA	NA	NA
CC16-EFB1-NRg-5	321.218724251123	575.18400537548	384.777616076326	420.402867307333	523.528353554281	479.045960218943	317.986242989661	485.245360562595	405.065583098485	6.65283879927678e-05	0.000113006294812008	7.99999326469998e-05	8.15906647523302e-05	0.000102341605844381	7.90028630465101e-05	5.93490081715979e-05	0.000110075489196225	9.12696386602576e-05	1	0.580337395513	0.105019182441634	1	0.500712547279886	0.0840138121087235	1	0.641291505719888	0.132486908383016	0.630694635831493	0.587738850021265	0.671752378778553	CC16-EFB1-NRg-5	CC16	EFB1-NRg-5	single	0.630061954877104	0.0420103376260591	NA	NA	NA	NA	NA	NA	NA	NA	NA	NA	NA	NA	NA
CC16-EFB1-NRg-4	389.836775367866	431.505553335186	209.55734099146	433.131348475192	390.424209702522	274.459806800409	525.43476806368	455.64384475148	211.96243039809	8.07400387570408e-05	8.47778159988686e-05	4.35695125302603e-05	8.40609743542243e-05	7.63218272901753e-05	4.52631111188461e-05	9.806723728129e-05	0.000103360533013892	4.77595116425384e-05	1	0.358738668448593	0.0471280813672575	1	0.362435774754385	0.0467195137698074	1	0.364425810491954	0.0419561893629154	0.479790320074351	0.479205547171025	0.463726179456846	CC16-EFB1-NRg-4	CC16	EFB1-NRg-4	single	0.474240682234074	0.00911051954206588	NA	NA	NA	NA	NA	NA	NA	NA	NA	NA	NA	NA	NA
CC16-RPT3-NRg-1	321.851545034708	437.823796272047	154.224482686692	318.725031108468	400.326994172673	226.075884080245	338.596708171669	279.818835004247	136.579406191063	6.66594530379902e-05	8.60191600163377e-05	3.20651402575516e-05	6.18573020871817e-05	7.82576667879322e-05	3.72837756526478e-05	6.31957490085818e-05	6.34755067285945e-05	3.0774159967227e-05	1	0.440877943822683	0.0420104574195512	1	0.505024724002024	0.0522970563208677	1	0.347293487762953	0.0419525575285788	0.476896436417268	0.518441865848448	0.460431585081941	CC16-RPT3-NRg-1	CC16	RPT3-NRg-1	single	0.485256629115886	0.0298951130641912	NA	NA	NA	NA	NA	NA	NA	NA	NA	NA	NA	NA	NA
CC16-SAC6-TRg-8	432.461104355077	877.14572863679	1247.71284664536	443.499780481809	891.918583816211	1365.58559297544	457.952918998653	698.45419663924	1037.70299549998	8.95680667725421e-05	0.000172332658552832	0.000259414632047164	8.60732519233039e-05	0.000174356134735563	0.000225208394473921	8.5472413134369e-05	0.000158440849979653	0.000233815908800434	1	0.657353997579259	0.252945687824121	1	0.808622348574006	0.227020301208885	1	0.640943174175303	0.235672110933007	0.768771260377126	0.766945789242633	0.756620935566195	CC16-SAC6-TRg-8	CC16	SAC6-TRg-8	single	0.764112661728651	0.00655191246016301	NA	NA	NA	NA	NA	NA	NA	NA	NA	NA	NA	NA	NA
CC16-SAC6-TRg-4	370.603069013918	751.129703087772	1494.47933265716	365.453326935503	1013.33873289576	1703.5547735933	394.412079677598	771.910778493677	1242.7902734666	7.67564992487583e-05	0.000147574313395209	0.000310720377068893	7.0926204836801e-05	0.00019809187503368	0.000280945286353962	7.3613139737381e-05	0.000175104109104759	0.00028002630665909	1	0.656871672466742	0.353541653224547	1	1.11490191032739	0.343687201941501	1	0.822468596681783	0.327720486593716	0.818080144971841	0.849968805330029	0.822222676808243	CC16-SAC6-TRg-4	CC16	SAC6-TRg-4	single	0.830090542370038	0.0173392371871957	NA	NA	NA	NA	NA	NA	NA	NA	NA	NA	NA	NA	NA
CC16-SAC6-TRg-5	430.212628334286	736.747281181391	880.350237154668	524.840794292586	936.772782423748	1031.84872407894	494.217950224012	703.414339556144	870.950475290995	8.91023794579176e-05	0.000144748601631889	0.000183035490464116	0.000101859698459593	0.000183124429104327	0.000170169483103182	9.2240924923752e-05	0.000159566033654626	0.000196243123305447	1	0.555021741729082	0.179403956906415	1	0.717663099368314	0.144953139438777	1	0.598129371947761	0.183286677367371	0.706595802936064	0.692677532849829	0.714850151677856	CC16-SAC6-TRg-5	CC16	SAC6-TRg-5	single	0.704707829154583	0.0112062299714454	NA	NA	NA	NA	NA	NA	NA	NA	NA	NA	NA	NA	NA
CC16-SAC6-TRg-3	522.285172510734	1338.1556053186	2316.83377741365	571.367066266115	1571.98832953365	2606.20574655825	629.715397271838	1203.66550457315	2055.93331606108	0.000108171747088129	0.00026290718348515	0.000481697838968419	0.000110889392959732	0.00030729913465216	0.000429807853034114	0.000117530192209235	0.000273045514728666	0.000463244221913707	1	0.83037359301186	0.3889079902992	1	1.10623666866444	0.336304495398162	1	0.803274405179362	0.339563236879294	0.848109591127316	0.846235884148811	0.825846431942957	CC16-SAC6-TRg-3	CC16	SAC6-TRg-3	single	0.840063969073028	0.0123483385924602	NA	NA	NA	NA	NA	NA	NA	NA	NA	NA	NA	NA	NA
CC16-DIM1-TRg-5	364.293300399851	452.248222731724	447.046947221623	389.93675797803	433.403712016648	594.292471787159	334.268574165935	412.115084465391	402.385344499197	7.54496677884195e-05	8.88531244064502e-05	9.29464817430608e-05	7.56778836894509e-05	8.4723647851292e-05	9.80089817200723e-05	6.23879453185259e-05	9.34862509042367e-05	9.06657255689279e-05	1	0.402346560422078	0.107587455306291	1	0.446902090871381	0.112368667468799	1	0.518114073866701	0.125199489714266	0.609291625893655	0.622859434623202	0.648875628848743	CC16-DIM1-TRg-5	CC16	DIM1-TRg-5	single	0.6270088964552	0.0201155871803068	NA	NA	NA	NA	NA	NA	NA	NA	NA	NA	NA	NA	NA
CC16-DIM1-TRg-7	297.798744237807	504.748664716847	928.372131655321	332.181043955154	501.90750726208	1089.98559752235	349.380598920116	446.701942417033	780.250783406149	6.16778192074605e-05	9.91678765019272e-05	0.000193019824700626	6.44688090926142e-05	9.81150685150542e-05	0.000179757246766824	6.52084562695434e-05	0.000101332107079705	0.000175806610181808	1	0.549321914690566	0.273312137957678	1	0.60752308128158	0.241927419048906	1	0.537305743797218	0.232269070205535	0.767950800472564	0.756832975139001	0.742456101605623	CC16-DIM1-TRg-7	CC16	DIM1-TRg-7	single	0.755746625739063	0.0127820199437746	NA	NA	NA	NA	NA	NA	NA	NA	NA	NA	NA	NA	NA
CC16-RPC17-NRg-1	432.802990135995	553.752469304902	488.648395339106	417.890489772548	519.830789418105	560.048468865405	488.654563782285	485.75192725467	344.25289380608	8.96388755646982e-05	0.000108795644896795	0.000101595927314646	8.11030692359513e-05	0.000101618789880662	9.23615606004888e-05	9.12025735023587e-05	0.000110190401323105	7.75672842533002e-05	1	0.414667531887999	0.0989842075995976	1	0.500165172658743	0.0988103198237276	1	0.417748597377044	0.0732709113618137	0.599061159318672	0.611578310447916	0.555223341544583	CC16-RPC17-NRg-1	CC16	RPC17-NRg-1	single	0.588620937103723	0.029592554974977	NA	NA	NA	NA	NA	NA	NA	NA	NA	NA	NA	NA	NA
CC16-RPC17-NRg-2	497.015830906265	435.516390760693	240.082764378722	450.349165745506	505.570717068563	226.291687958901	514.492056351591	359.26038871064	167.187415653715	0.000102938152544401	8.5565824483656e-05	4.99161182395635e-05	8.7402562306911e-05	9.88311687445739e-05	3.7319365399115e-05	9.60248876478144e-05	8.1496426859806e-05	3.76707764173261e-05	1	0.283993820926681	0.0423497106437835	1	0.451384337303393	0.0370474582980286	1	0.293449307485198	0.0337972110612788	0.448106659430872	0.459968538572541	0.417084215304099	CC16-RPC17-NRg-2	CC16	RPC17-NRg-2	single	0.441719804435838	0.0221440789624169	NA	NA	NA	NA	NA	NA	NA	NA	NA	NA	NA	NA	NA
CC16-YDR341C-TRg-1	347.894185970214	251.722301307532	94.0779406790417	364.648866921697	265.069370828342	78.1129078649751	436.160235878806	271.110184071888	78.9782001857415	7.20532074791515e-05	4.94558338313778e-05	1.95599447666385e-05	7.07700773876389e-05	5.18169166704352e-05	1.28821530180545e-05	8.14050229340863e-05	6.14999927113e-05	1.77954190475806e-05	1	0.234503393178045	0.0237082947476549	1	0.292279674674439	0.0157938175012109	1	0.261217452714144	0.0188328963615849	0.349534619118325	0.304663582920756	0.322949178750184	CC16-YDR341C-TRg-1	CC16	YDR341C-TRg-1	single	0.325715793596421	0.0225630913361054	NA	NA	NA	NA	NA	NA	NA	NA	NA	NA	NA	NA	NA
CC16-RAP1-NRg-8	335.91614327567	1366.49682986849	4309.18375402307	393.098210560247	1274.49967146533	4964.02040226926	385.166332902088	1149.6495723642	3416.0187722296	6.95724060450683e-05	0.000268475378613815	0.000895931560678438	7.62914499560611e-05	0.00024914475432012	0.00081865177157808	7.18875119373441e-05	0.000260792269987908	0.000769699554855167	1	1.31841568641489	1.12466666993099	1	1.30362475081061	0.931047137936147	1	1.25435247359683	0.922418241509687	1.03615948814202	1.00753887924032	1.00354032164682	CC16-RAP1-NRg-8	CC16	RAP1-NRg-8	single	1.01574622967639	0.0177910920574205	NA	NA	NA	NA	NA	NA	NA	NA	NA	NA	NA	NA	NA
CC16-RAP1-NRg-5	355.700906625863	243.43856890803	48.9679571610723	395.675335628506	322.910706045492	64.0144914356781	455.806435608053	149.391939157327	24.1158812382126	7.36700763025396e-05	4.78283304638758e-05	1.01810321366768e-05	7.67916115006669e-05	6.31239931451244e-05	1.05570832860661e-05	8.5071793097819e-05	3.38888160942947e-05	5.43380592779269e-06	1	0.221808927882838	0.0120694283472985	1	0.328138660740673	0.0119282985010299	1	0.137736530463937	0.00550273548249849	0.246213500703077	0.271170273788539	0.0979543430870252	CC16-RAP1-NRg-5	CC16	RAP1-NRg-5	single	0.205112705859547	0.093637044831495	NA	NA	NA	NA	NA	NA	NA	NA	NA	NA	NA	NA	NA
CC16-RAP1-NRg-2	425.319139696235	941.328427250262	1012.54311028609	408.690943704491	934.694939912472	1039.25504472102	484.24248184362	689.140860782388	612.834567816253	8.8088877173736e-05	0.000184942621440464	0.000210519991913985	7.93176459254014e-05	0.000182718243388019	0.000171390911909506	9.03791017553747e-05	0.000156328166203959	0.000138084280415168	1	0.717300041463421	0.208717220467553	1	0.919578510756338	0.187484904383135	1	0.598063835183075	0.131624374561452	0.746386604421899	0.74750252665652	0.666033232970624	CC16-RAP1-NRg-2	CC16	RAP1-NRg-2	single	0.719974121349681	0.0467175117054606	NA	NA	NA	NA	NA	NA	NA	NA	NA	NA	NA	NA	NA
CC16-SEC26-NRg-3	413.733023792714	842.896891179684	724.547375467384	472.88972562434	671.840122940603	825.834344335847	446.641517621128	648.028084690499	685.520167957544	8.56892486466143e-05	0.00016560379581243	0.000150642186071066	9.17771739173958e-05	0.000131334237363897	0.000136194192254227	8.33612511970623e-05	0.00014700193805562	0.000154461846758756	1	0.660281110884252	0.153534608794976	1	0.571241820995681	0.128757412422165	1	0.609729439828918	0.159630950177126	0.695476625097612	0.659659549160074	0.695788273053759	CC16-SEC26-NRg-3	CC16	SEC26-NRg-3	single	0.683641482437148	0.0207695479943999	NA	NA	NA	NA	NA	NA	NA	NA	NA	NA	NA	NA	NA
CC16-SPP41-TRg-3	515.412731409993	372.601898562914	99.6625008097499	563.241206599381	437.511716820774	143.277465377493	622.801188438295	310.303044618541	69.8420135216572	0.000106748379166244	7.32050258752025e-05	2.07210425427398e-05	0.000109312347835993	8.55266985468587e-05	2.3628901848365e-05	0.000116239723059677	7.03906975964953e-05	1.57368475708701e-05	1	0.234295814287695	0.0169526003945554	1	0.31232676610137	0.018755240969731	1	0.209381849373118	0.0116633490186854	0.300030260450271	0.334519070070752	0.237238707829715	CC16-SPP41-TRg-3	CC16	SPP41-TRg-3	single	0.290596012783579	0.0493216077517167	NA	NA	NA	NA	NA	NA	NA	NA	NA	NA	NA	NA	NA
CC16-TAP42-NRg-1	577.295878233018	883.277468372124	682.651611138893	594.382489001276	677.472795565135	766.026989198882	580.551613930324	691.759833277782	539.8781936813	0.000119565147589859	0.000173537360320902	0.000141931548589989	0.000115356164684067	0.00013243533677461	0.000126330937620162	0.00010835425506224	0.00015692226704871	0.000121645703100539	1	0.495876245007611	0.103671730809247	1	0.458289377103286	0.0950204851474651	1	0.500745357771813	0.0967188006407524	0.61807139146308	0.599853650680199	0.608503461063873	CC16-TAP42-NRg-1	CC16	TAP42-NRg-1	single	0.608809501069051	0.0091127254524445	NA	NA	NA	NA	NA	NA	NA	NA	NA	NA	NA	NA	NA
CC16-PGA2-TRg-6	283.454462577351	654.576803528882	479.937705036236	310.378876385971	552.401594095914	559.551100571726	321.080400470222	546.471119551178	397.519289580701	5.8706940289959e-05	0.00012860458313405	9.97848691646302e-05	6.02375026878677e-05	0.000107985872831834	9.22795360716289e-05	5.99265022665359e-05	0.000123964247172736	8.95693029335738e-05	1	0.748431263875012	0.148443524794422	1	0.71561049799373	0.132918911520873	1	0.715246672628841	0.128765750850231	0.699046238197003	0.679705560693694	0.674991259039741	CC16-PGA2-TRg-6	CC16	PGA2-TRg-6	single	0.684581019310146	0.0127470811601962	NA	NA	NA	NA	NA	NA	NA	NA	NA	NA	NA	NA	NA
CC16-BRL1-TRg-1	348.145057870543	230.492371630528	38.8977479325703	380.161429797305	308.641587453306	38.4600756546794	400.629038782676	208.816569951781	12.6862423893648	7.2105166166057e-05	4.52847934869031e-05	8.08731351490137e-06	7.37807141255371e-05	6.03346036100706e-05	6.34272354225962e-06	7.47734740753094e-05	4.73689971256408e-05	2.85847232435014e-06	1	0.214570953246225	0.00979543911507129	1	0.326437714177227	0.0074590112180116	1	0.219040771215065	0.00329341555923924	0.213177950007876	0.201605445270915	0.0539005000263715	CC16-BRL1-TRg-1	CC16	BRL1-TRg-1	single	0.156227965101721	0.0888068876722514	NA	NA	NA	NA	NA	NA	NA	NA	NA	NA	NA	NA	NA
CC16-FOL2-TRg-1	554.059957953161	1331.815649144	2342.55003274879	552.071371171789	1125.23176514969	2577.11364622413	553.927961321749	1199.22284000105	2101.685783797	0.000114752699861754	0.000261661573471892	0.000487044560318072	0.000107144536033118	0.000219965212983612	0.000425010068668326	0.00010338521186915	0.000272037718434555	0.000473553197477937	1	0.779043946790798	0.370673720454347	1	0.819522145423443	0.344173574723185	1	0.909806489907765	0.394612148666569	0.836681747693752	0.829199274712376	0.856482406148686	CC16-FOL2-TRg-1	CC16	FOL2-TRg-1	single	0.840787809518271	0.0140974154731573	NA	NA	NA	NA	NA	NA	NA	NA	NA	NA	NA	NA	NA
CC16-NAB3-NRg-5	431.09447099955	848.496945028657	1751.08392891917	434.829933661762	835.484534288221	2375.02535333871	485.996026479996	866.138061957583	1762.11248634213	8.92850200282022e-05	0.00016670403735306	0.000364071584520107	8.43906312269244e-05	0.000163324160605059	0.000391682256616987	9.07063836339083e-05	0.000196479098266727	0.000397040322895249	1	0.637899759864562	0.356118221438118	1	0.772561244963638	0.402705902633048	1	0.748956911056051	0.377100287185731	0.81715315949441	0.848330740533977	0.836531343442037	CC16-NAB3-NRg-5	CC16	NAB3-NRg-5	single	0.834005081156808	0.0157415657010353	NA	NA	NA	NA	NA	NA	NA	NA	NA	NA	NA	NA	NA
CC16-SNF4-TRg-4	510.884208062448	405.389416357109	339.693551846638	493.455411254391	538.032192604337	445.879431768504	541.392651701272	421.096843882933	242.448528595922	0.00010581046572735	7.96467834125769e-05	7.06264089513994e-05	9.57685072125055e-05	0.000105176879558238	7.35331358752369e-05	0.000101045619482685	9.55237182188804e-05	5.46286589677525e-05	1	0.257172505692392	0.0582940878360232	1	0.43840377249744	0.066620624836207	1	0.326867737393114	0.0465761030465885	0.488450650606924	0.544485927622231	0.471712539394529	CC16-SNF4-TRg-4	CC16	SNF4-TRg-4	single	0.501549705874561	0.0381140452486145	NA	NA	NA	NA	NA	NA	NA	NA	NA	NA	NA	NA	NA
CC16-HRR25-TRg-2	372.316379909438	249.113254746993	83.5968072320011	453.875831185595	323.085014308417	70.7063183686247	371.670587822379	203.618068434482	58.6125188643422	7.71113472180825e-05	4.89432349377315e-05	1.73807900164798e-05	8.80870081087651e-05	6.31580676845806e-05	1.16606798730677e-05	6.93686637082918e-05	4.61897429913188e-05	1.32066105858601e-05	1	0.216849937456732	0.019685082266583	1	0.286215858828013	0.0114857760893211	1	0.230229275068403	0.016401672806414	0.316786416608748	0.256281267052606	0.293966625560666	CC16-HRR25-TRg-2	CC16	HRR25-TRg-2	single	0.28901143640734	0.0305554202288517	NA	NA	NA	NA	NA	NA	NA	NA	NA	NA	NA	NA	NA
CC16-TRS23-TRg-4	477.366026529929	299.005111350063	56.9917100310759	465.546234028116	327.079785213517	65.6570429404086	522.13173300026	274.469017982481	59.7216228817542	9.88684339668843e-05	5.87454787472136e-05	1.184926766379e-05	9.03519686975154e-05	6.3938982923713e-05	1.08279680911811e-05	9.74507582376466e-05	6.22619274269843e-05	1.34565146190083e-05	1	0.203002652839287	0.0104669431865155	1	0.282491134319059	0.0103981883468471	1	0.220910148230643	0.011896178310428	0.219175189547909	0.240723844052	0.243805358404284	CC16-TRS23-TRg-4	CC16	TRS23-TRg-4	single	0.234568130668064	0.0134194228609975	NA	NA	NA	NA	NA	NA	NA	NA	NA	NA	NA	NA	NA
CC16-CTR86-TRg-4	563.705698384939	832.020598947147	712.200228877773	617.7973745542	785.942898649829	768.836069154051	656.884001725815	835.965870529621	685.207105068042	0.000116750452525204	0.000163466932695575	0.000148075064559103	0.000119900463084311	0.00015363954560194	0.000126794202896177	0.000122600945310344	0.000189634687167764	0.000154391307226406	1	0.478361547373328	0.110766739020707	1	0.511515587232091	0.0917543936847487	1	0.534813411497518	0.108489854256316	0.625379113564118	0.602186087542326	0.629920012204357	CC16-CTR86-TRg-4	CC16	CTR86-TRg-4	single	0.619161737770267	0.0148756332843775	NA	NA	NA	NA	NA	NA	NA	NA	NA	NA	NA	NA	NA
CC16-RPB5-TRg-5	497.817759802837	210.246877582992	32.8324876384771	445.120117162719	236.718349101904	46.1902479091543	469.5991187279	158.233665011695	22.2957200038736	0.000103104241980495	4.13071650278901e-05	6.82627234529827e-06	8.63877225351833e-05	4.62747352945573e-05	7.61756101227418e-06	8.76460618947704e-05	3.58945174937477e-05	5.02368602352737e-06	1	0.136878039785193	0.00578219973758713	1	0.213830000599634	0.00765089512712633	1	0.141603517426954	0.00493798972056534	0.104831055479641	0.176516457418598	0.0838781521769192	CC16-RPB5-TRg-5	CC16	RPB5-TRg-5	single	0.121741888358386	0.0485792764561418	NA	NA	NA	NA	NA	NA	NA	NA	NA	NA	NA	NA	NA
CC16-SPN1-NRg-2	347.174233296968	291.416356105082	46.737225689005	301.617071962343	262.510348678241	47.2808922793481	423.917751774119	255.120518631234	34.7494527226199	7.19040963372222e-05	5.7254517412309e-05	9.71723601116741e-06	5.85370351055875e-05	5.13166678597364e-05	7.79742690190926e-06	7.91200835532549e-05	5.78728168771542e-05	7.82976911880491e-06	1	0.272045187037085	0.0118025304754063	1	0.349948749286911	0.0115576336116216	1	0.252910123169544	0.0085255482953189	0.256830902662926	0.270902490741786	0.20391343938637	CC16-SPN1-NRg-2	CC16	SPN1-NRg-2	single	0.243882277597027	0.0353218546893786	NA	NA	NA	NA	NA	NA	NA	NA	NA	NA	NA	NA	NA
CC16-SPN1-NRg-1	363.409971623196	297.822873915076	50.0939620985056	414.447421875575	277.246459180955	61.4488766937212	407.194127192519	226.606045916046	29.1783443772742	7.52667194260055e-05	5.85132047777233e-05	1.04151422184259e-05	8.04348478218093e-05	5.41973470101763e-05	1.01339695831631e-05	7.59987833277468e-05	5.14044509979676e-05	6.57448339018941e-06	1	0.265604738579238	0.0120850438192864	1	0.268974124372797	0.0109315988006225	1	0.233868868419618	0.00745272494256148	0.258685079987223	0.244756737148896	0.178753058319704	CC16-SPN1-NRg-1	CC16	SPN1-NRg-1	single	0.227398291818608	0.0426997510552187	NA	NA	NA	NA	NA	NA	NA	NA	NA	NA	NA	NA	NA
CC16-SEC61-NRg-1	526.352924928107	705.592867464624	440.089321213024	553.595744167254	812.239112165321	521.146101466444	577.946395918074	704.902502181994	325.623831723363	0.000109014229143658	0.000138627699749588	9.14999069195385e-05	0.000107440382269437	0.000158780044107	8.59458955933141e-05	0.000107868016715436	0.000159903615921985	7.33697719594559e-05	1	0.434461952802254	0.0733032915455865	1	0.589936262115641	0.0694074244434406	1	0.512559066002945	0.0585982404732601	0.557962080644784	0.570760331546488	0.536221900185708	CC16-SEC61-NRg-1	CC16	SEC61-NRg-1	single	0.554981437458993	0.0174610705733234	NA	NA	NA	NA	NA	NA	NA	NA	NA	NA	NA	NA	NA
CC16-SEC61-NRg-7	469.045734147208	834.364782501562	1028.36557482102	480.17532423605	610.848463209668	1238.63724262298	505.870955564657	556.008156148951	873.067929627184	9.71451980591973e-05	0.000163927494003553	0.000213809674172563	9.31911434215893e-05	0.000119411321713578	0.000204272442666099	9.44158438846585e-05	0.000126127676345485	0.000196720229483329	1	0.576521333868533	0.192217102246434	1	0.511502291596519	0.190188158832956	1	0.461895620372078	0.179499913388745	0.719355609417185	0.709635891651128	0.694156788916352	CC16-SEC61-NRg-7	CC16	SEC61-NRg-7	single	0.707716096661555	0.0127086328241784	NA	NA	NA	NA	NA	NA	NA	NA	NA	NA	NA	NA	NA
CC16-TUS1-TRg-3	343.824401580563	646.688213561934	769.687793924387	413.363638991635	544.240480307854	1168.35832128156	399.435476651795	482.621117385127	669.999462698045	7.12103045769223e-05	0.000127054713326954	0.000160027426493943	8.02245101366402e-05	0.000106390502715052	0.000192682247864632	7.45507074298315e-05	0.00010948019272354	0.000150964711430815	1	0.609583016043294	0.19626261901189	1	0.52938606581001	0.208392921279327	1	0.507764241462562	0.174455141121711	0.726226514769375	0.72545363001535	0.69640713863823	CC16-TUS1-TRg-3	CC16	TUS1-TRg-3	single	0.716029094474318	0.0169975057239523	NA	NA	NA	NA	NA	NA	NA	NA	NA	NA	NA	NA	NA
CC16-OLE1-NRg-2	551.928699016604	522.373352421367	626.542802237161	487.781002330007	528.855104251723	855.656236377597	671.327705687371	596.008319632719	576.890253734514	0.000114311289661352	0.000102630595625013	0.000130265846778085	9.46672330961265e-05	0.000103382902302554	0.000141112331740646	0.000125296720751392	0.000135201513874399	0.000129985284363623	1	0.306741576938912	0.0995239156678996	1	0.435939031458272	0.12933427016746	1	0.373095643879071	0.089374697308674	0.579316097128387	0.641895645935999	0.576806595798947	CC16-OLE1-NRg-2	CC16	OLE1-NRg-2	single	0.599339446287778	0.0368761033137326	NA	NA	NA	NA	NA	NA	NA	NA	NA	NA	NA	NA	NA
CC16-AFG2-TRg-1	456.159827537385	387.076861108969	145.147283340233	513.09878936763	348.828384217517	199.559544766505	536.472913167151	362.313008889315	151.480094407755	9.4476366730714e-05	7.60489190808286e-05	3.01778804326555e-05	9.95808415300753e-05	6.81904939103172e-05	3.29107782844187e-05	0.000100127398619674	8.21888985180786e-05	3.41315926548518e-05	1	0.275013987675418	0.0278966184398413	1	0.273353577955901	0.02867547978632	1	0.283817098488253	0.0293672798008614	0.384376951653593	0.388023610261453	0.394097980885785	CC16-AFG2-TRg-1	CC16	AFG2-TRg-1	single	0.388832847600277	0.00491077907629677	NA	NA	NA	NA	NA	NA	NA	NA	NA	NA	NA	NA	NA
CC16-TOA2-NRg-1	390.785642635985	284.817685791565	55.8611894428895	379.651344707145	300.465911047849	94.1789145210609	434.611597566352	233.534237772967	50.6358393035174	8.09365609551606e-05	5.59580778801809e-05	1.16142187234872e-05	7.36817181746935e-05	5.87363867293267e-05	1.55317119935127e-05	8.11159848077934e-05	5.29760767565564e-05	1.1409299998137e-05	1	0.236212546956748	0.0125323139431904	1	0.318217603562038	0.0182897562066659	1	0.225814422426025	0.0121174895730658	0.256049472500077	0.332087687684837	0.248019132318674	CC16-TOA2-NRg-1	CC16	TOA2-NRg-1	single	0.278718764167863	0.0463929206763028	NA	NA	NA	NA	NA	NA	NA	NA	NA	NA	NA	NA	NA
CC16-USO1-TRg-1	495.879780210631	317.749202668781	46.1054678672163	546.109256531895	368.831164307206	36.4366250502348	623.429520893922	368.644585328623	28.0549387240677	0.000102702862333238	6.24281268906777e-05	9.58588589858112e-06	0.000105987424760509	7.21007246014205e-05	6.00902196817421e-06	0.000116356995139415	8.36251850456451e-05	6.32135690323206e-06	1	0.207674263006114	0.00815146596993507	1	0.271557628985974	0.00491923742538687	1	0.248498014608853	0.00468034550619734	0.183868160156495	0.127695670363687	0.114309043489222	CC16-USO1-TRg-1	CC16	USO1-TRg-1	single	0.141957624669801	0.0369075897798147	NA	NA	NA	NA	NA	NA	NA	NA	NA	NA	NA	NA	NA
CC16-UTP22-NRg-2	327.191398843348	472.694400815864	313.18414987884	357.835653380865	439.253012613764	370.78549492359	396.030343851005	492.566972731129	247.848069784794	6.77654030937786e-05	9.28701812208983e-05	6.51147827981895e-05	6.94477871153187e-05	8.58670946428768e-05	6.11488627556586e-05	7.39151728465757e-05	0.000111736360389763	5.5845287073922e-05	1	0.468223479527171	0.083918474861523	1	0.493565818548501	0.0763973518411793	1	0.522684056360129	0.0650898140987451	0.582999218779881	0.57274961569787	0.553043153101702	CC16-UTP22-NRg-2	CC16	UTP22-NRg-2	single	0.569597329193151	0.0152247873674715	NA	NA	NA	NA	NA	NA	NA	NA	NA	NA	NA	NA	NA
CC16-RIB1-TRg-3	517.31064789986	460.7114254953	229.598415131894	504.925712006382	508.301311196522	353.934642745037	553.418744023586	416.839133834366	261.445487346089	0.000107141461247341	9.05158882830817e-05	4.77362948856306e-05	9.79946325223975e-05	9.93649571937905e-05	5.83698693449413e-05	0.000103290171463296	9.45578779357125e-05	5.89090659761899e-05	1	0.28863711406451	0.0389114266967319	1	0.404769406402621	0.0516814589222377	1	0.316531581486066	0.049134126399685	0.436729693765645	0.501614391173895	0.477404353684151	CC16-RIB1-TRg-3	CC16	RIB1-TRg-3	single	0.471916146207897	0.0327886612324571	NA	NA	NA	NA	NA	NA	NA	NA	NA	NA	NA	NA	NA
CC16-RIB1-TRg-7	360.142480037375	292.773298572394	121.147283340233	357.003589830393	259.79021274008	127.970613847238	302.732555957343	230.188003474185	101.995516834839	7.45899813295842e-05	5.7521115647084e-05	2.51879893805026e-05	6.92863024455446e-05	5.07849238230736e-05	2.11045405228561e-05	5.65020573481389e-05	5.22170001999531e-05	2.29816956930124e-05	1	0.263470334843937	0.02949164620257	1	0.292593139465338	0.0264287637336469	1	0.319540555388725	0.0350411143120037	0.389650983606725	0.380631656116539	0.428217759753686	CC16-RIB1-TRg-7	CC16	RIB1-TRg-7	single	0.399500133158984	0.0252757517201442	NA	NA	NA	NA	NA	NA	NA	NA	NA	NA	NA	NA	NA
CC16-RIB1-TRg-4	357.713826274055	325.377157009422	164.804093882992	352.751685156101	264.884648180241	177.868636088951	389.175125273489	240.277475106347	121.285206812106	7.4086976966302e-05	6.39267896646335e-05	3.42647697260379e-05	6.84611041516771e-05	5.17808062815439e-05	2.93335768676195e-05	7.26357136487502e-05	5.45057465042021e-05	2.73280610905028e-05	1	0.294798956529045	0.040391683569203	1	0.301926774961308	0.0371765818116565	1	0.259459999538063	0.0324129614136768	0.443673280730443	0.433074123323125	0.40252928696308	CC16-RIB1-TRg-4	CC16	RIB1-TRg-4	single	0.426425563672216	0.021362573928625	NA	NA	NA	NA	NA	NA	NA	NA	NA	NA	NA	NA	NA
CC16-COG1-TRg-1	512.009007174909	171.95887941695	92.7482981740601	462.463794099768	192.130863885965	78.318968746606	494.362731646496	141.7351678265	45.6779707801775	0.00010604342559587	3.37847291324607e-05	1.92834959650481e-05	8.97537369955675e-05	3.75585792228141e-05	1.29161359778593e-05	9.22679469538414e-05	3.21519157168706e-05	1.02921898620722e-05	1	0.108848290772339	0.0158813725927255	1	0.167044943552392	0.0124861457735846	1	0.120485372924435	0.00960985936512485	0.238158443466591	0.231891938461605	0.171025437127023	CC16-COG1-TRg-1	CC16	COG1-TRg-1	single	0.213691939685073	0.0370828815175743	NA	NA	NA	NA	NA	NA	NA	NA	NA	NA	NA	NA	NA
CC16-RPL32-NRg-2	495.178661148785	466.074978008303	459.044164705492	484.274344514326	495.715194123115	583.610791132642	567.59018509109	454.033682340109	399.356714991078	0.000102557651866182	9.15696644501161e-05	9.54408487502896e-05	9.39866703205373e-05	9.69045681357902e-05	9.62473900901802e-05	0.000105935131710038	0.000102995275703835	8.99833128131284e-05	1	0.305048205837418	0.0812741125799459	1	0.411580419152611	0.088852781964289	1	0.336167421003085	0.0731782580706231	0.549076608948269	0.582633925242435	0.540228830326932	CC16-RPL32-NRg-2	CC16	RPL32-NRg-2	single	0.557313121505878	0.0223702508486593	NA	NA	NA	NA	NA	NA	NA	NA	NA	NA	NA	NA	NA
CC16-GLC7-NRg-3	367.526278939281	564.898851053798	1064.96467370603	418.508927475393	463.633247184241	1202.34568909122	366.777082875982	551.648168051607	994.917388854246	7.61192578042101e-05	0.000110985572450815	0.000221419070674361	8.12230939722387e-05	9.06330492275059e-05	0.000198287345469778	6.84553390866953e-05	0.000125138634797208	0.000224175428292204	1	0.498146292503111	0.254042565979782	1	0.445434428554866	0.211818458147827	1	0.632065979618856	0.282124486960373	0.750507901720013	0.716089030832652	0.782191610822444	CC16-GLC7-NRg-3	CC16	GLC7-NRg-3	single	0.749596181125036	0.0330607198372812	NA	NA	NA	NA	NA	NA	NA	NA	NA	NA	NA	NA	NA
CC16-GLC7-NRg-4	345.764049237788	350.660927795648	364.258008190784	335.827664002049	288.834319285995	409.568235081001	301.678812871074	251.457736041188	339.92256674054	7.16120297011659e-05	6.88942874196559e-05	7.57336573227601e-05	6.51765353639191e-05	5.646259244225e-05	6.75447991869438e-05	5.63053865536738e-05	5.704193291991e-05	7.65915721635953e-05	1	0.328686714648727	0.0923610707896655	1	0.345816939330595	0.0899184840795123	1	0.350285869241133	0.117190158061234	0.573014658662536	0.572526156967854	0.612451031317472	CC16-GLC7-NRg-4	CC16	GLC7-NRg-4	single	0.585997282315954	0.0229109206635814	NA	NA	NA	NA	NA	NA	NA	NA	NA	NA	NA	NA	NA
CC16-HSF1-TRg-2	566.784156524595	899.914838216092	501.429602919405	534.911238760253	999.837342850914	723.002620339044	616.905981523782	794.053077109317	484.501946695073	0.000117388039446739	0.000176806101287119	0.000104253295370506	0.000103814143403632	0.000195452564423395	0.000119235484150222	0.000115139440607036	0.000180126979079692	0.000109168291383322	1	0.514586418226477	0.0775625277858996	1	0.751556381659709	0.0996545946602239	1	0.540919924956958	0.0816831539107275	0.577823509813245	0.640585625988214	0.588855719225621	CC16-HSF1-TRg-2	CC16	HSF1-TRg-2	single	0.60242161834236	0.0335081485735073	NA	NA	NA	NA	NA	NA	NA	NA	NA	NA	NA	NA	NA
CC16-DAM1-NRg-5	422.913383488873	716.291649207201	940.346462836497	476.045666613188	631.887384465306	1151.26624368198	490.240638610094	674.027877885695	846.859435116875	8.75906151787277e-05	0.000140729687413417	0.000195509433367979	9.23896705086975e-05	0.000123524101798778	0.0001898634722608	9.14985987864446e-05	0.000152899861431216	0.000190814914582251	1	0.548925071997343	0.194937841372194	1	0.53370958824303	0.178306154264429	1	0.577791272106373	0.179662721557325	0.718084577290786	0.703022343688272	0.709548458925768	CC16-DAM1-NRg-5	CC16	DAM1-NRg-5	single	0.710218459968275	0.00755343606062148	NA	NA	NA	NA	NA	NA	NA	NA	NA	NA	NA	NA	NA
CC16-SEC18-TRg-4	449.176993083765	436.778448309181	206.762027940518	490.616493154959	373.761705869618	250.942011522734	515.381874830936	390.297610452698	212.708147149743	9.30301349741352e-05	8.58137806960354e-05	4.29883330477243e-05	9.5217537576181e-05	7.30645683698697e-05	4.13846248904499e-05	9.61909635248881e-05	8.85370657699601e-05	4.79275370223932e-05	1	0.315150721755529	0.0403564509213486	1	0.30631382313398	0.0377112049753136	1	0.318250561510487	0.0429250625364674	0.448094458991697	0.436162139356873	0.457857825211856	CC16-SEC18-TRg-4	CC16	SEC18-TRg-4	single	0.447371474520142	0.0108658973899588	NA	NA	NA	NA	NA	NA	NA	NA	NA	NA	NA	NA	NA
CC16-SEC18-TRg-5	209.430473299616	200.158103144649	109.380797328431	225.730750827572	170.919046314558	164.77890997415	219.432783564745	205.760367050122	107.258897596157	4.33756525796211e-05	3.93250253859386e-05	2.27415942444371e-05	4.38092207434927e-05	3.3412000611746e-05	2.71748574013468e-05	4.09549732166368e-05	4.6675712744533e-05	2.41676440437515e-05	1	0.3097475721238	0.0457889723825347	1	0.304448382620111	0.0538207912113341	1	0.394060261237059	0.0508379195698584	0.465533352389332	0.488182195662255	0.497360947953744	CC16-SEC18-TRg-5	CC16	SEC18-TRg-5	single	0.483692165335111	0.0163819790961579	NA	NA	NA	NA	NA	NA	NA	NA	NA	NA	NA	NA	NA
CC16-PAB1-NRg-3	441.342401159453	478.762883938648	334.041690238288	504.114212102791	340.95825485005	395.420408796353	518.83862495365	409.356241890591	260.024893537152	9.14074936647881e-05	9.40624549740382e-05	6.94513183819197e-05	9.78371387902436e-05	6.66520066971579e-05	6.52115809256708e-05	9.68361319741622e-05	9.28604212297718e-05	5.85889768621435e-05	1	0.351576168938246	0.066356688619855	1	0.27194821001888	0.0578321472982832	1	0.331567186782378	0.0521241013503685	0.528858068220259	0.491085249862827	0.489275650774564	CC16-PAB1-NRg-3	CC16	PAB1-NRg-3	single	0.503072989619217	0.0223488561466016	NA	NA	NA	NA	NA	NA	NA	NA	NA	NA	NA	NA	NA
CC16-POP8-TRg-2	338.54232228153	505.445524972034	559.449581471238	312.230924775941	542.144964005015	680.054650533439	371.095431130315	371.465478580532	420.519315817231	7.01163203397522e-05	9.93047885069628e-05	0.000116316352529751	6.05969432888772e-05	0.000105980862048888	0.000112152630189555	6.92613163623931e-05	8.42650906066466e-05	9.47516836920845e-05	1	0.483878131933358	0.144879744252652	1	0.698157566273957	0.160585777210643	1	0.42066393447945	0.117857247662683	0.665738572186595	0.705897553813748	0.625765860153911	CC16-POP8-TRg-2	CC16	POP8-TRg-2	single	0.665800662051418	0.0400658829125477	NA	NA	NA	NA	NA	NA	NA	NA	NA	NA	NA	NA	NA
CC16-PAB1-NRg-4	397.45464453098	335.266208154856	193.306939016487	371.798717509792	272.236044795779	305.920016882224	386.555017866556	321.50792768363	175.820213707399	8.23177940903992e-05	6.58696897082854e-05	4.01908568882267e-05	7.21577012782629e-05	5.32178893539798e-05	5.04514372397304e-05	7.21466963427104e-05	7.29324694196121e-05	3.96159240473955e-05	1	0.273386342455577	0.0426402315024137	1	0.29440940226468	0.0606651374130017	1	0.34952866495243	0.0473056965256601	0.446520081860299	0.503544073757245	0.478572249277628	CC16-PAB1-NRg-4	CC16	PAB1-NRg-4	single	0.476212134965058	0.0285851625435653	NA	NA	NA	NA	NA	NA	NA	NA	NA	NA	NA	NA	NA
CC16-BIG1-TRg-4	217.214114445676	157.673225530059	45.5951993321078	196.579186602237	155.986761720512	85.9416309758822	249.17611865349	134.410920316928	28.9232614616738	4.49877413498784e-05	3.09780293639745e-05	9.47979488201724e-06	3.81515630806191e-05	3.04929724943483e-05	1.41732432079757e-05	4.65062744950694e-05	3.04904467093656e-05	6.5170079429861e-06	1	0.235258063890778	0.0184030905505636	1	0.319053964133473	0.0322333345744362	1	0.226689061930779	0.0120724884866363	0.3124120947549	0.415801545690786	0.247734119575144	CC16-BIG1-TRg-4	CC16	BIG1-TRg-4	single	0.325315920006943	0.0847735009297461	NA	NA	NA	NA	NA	NA	NA	NA	NA	NA	NA	NA	NA
CC16-BIG1-TRg-5	381.637218153048	332.867722312733	111.408757800261	450.71227149958	313.958960823628	175.077989445302	391.220360780243	329.454730411579	101.810421473295	7.90418086024068e-05	6.53984596399173e-05	2.31632318199582e-05	8.74730329010817e-05	6.13740669474397e-05	2.88733515595955e-05	7.30174367624988e-05	7.47351619725317e-05	2.29399898866671e-05	1	0.282680318069771	0.0255934184123582	1	0.280083443122655	0.0286398900511507	1	0.353896873310688	0.0270661658768949	0.373547934012757	0.389498153819903	0.397109346433726	CC16-BIG1-TRg-5	CC16	BIG1-TRg-5	single	0.386718478088795	0.0120241418278119	NA	NA	NA	NA	NA	NA	NA	NA	NA	NA	NA	NA	NA
CC16-BIG1-TRg-6	360.002365397184	381.808693079999	292.276070793797	432.236644495045	315.550969160889	352.396823764773	360.599686050605	320.79758879218	277.513233317564	7.45609618470872e-05	7.50138830856739e-05	6.0767739600516e-05	8.38873325972965e-05	6.16852796805168e-05	5.81162567224016e-05	6.73023886595901e-05	7.27713325859066e-05	6.25294608704775e-05	1	0.343728122954361	0.0711782969039931	1	0.293536337899562	0.0601103948523768	1	0.373859291233586	0.0800413317924156	0.537659736572772	0.501987436149405	0.560686741114384	CC16-BIG1-TRg-6	CC16	BIG1-TRg-6	single	0.53344463794552	0.0295757906601161	NA	NA	NA	NA	NA	NA	NA	NA	NA	NA	NA	NA	NA
CC16-RPO41-NRg-1	569.467564179173	552.656162463898	756.882217376231	543.472362285968	654.126628044497	1065.27744264294	527.577138929933	610.029565844785	717.696165806118	0.00011794380650547	0.000108580253695161	0.000157364991834139	0.000105475663373664	0.000127871526126814	0.000175682449903538	9.84670897555744e-05	0.000138382163626814	0.000161711763364133	1	0.314528955731943	0.116524968891308	1	0.483947556841695	0.144518833004286	1	0.485922873778012	0.141485068933368	0.604273450387391	0.665380661600946	0.662530747678535	CC16-RPO41-NRg-1	CC16	RPO41-NRg-1	single	0.644061619888957	0.0344870167824842	NA	NA	NA	NA	NA	NA	NA	NA	NA	NA	NA	NA	NA
CC16-RVB2-NRg-2	513.999575128032	930.440759640284	1475.07224033626	504.252623252678	1012.18624665662	1916.22865945416	588.958022641934	807.438057625479	1280.87538856024	0.000106455696945929	0.000182803523405314	0.000306685407222212	9.78640012562415e-05	0.000197866581997254	0.000316018843535314	0.000109923228658797	0.000183163295133266	0.000288607669376557	1	0.586679044092837	0.251599756455688	1	0.807097871856884	0.280180782282675	1	0.576139034818856	0.226192651709511	0.760232530451662	0.797832933871998	0.74330412536972	CC16-RVB2-NRg-2	CC16	RVB2-NRg-2	single	0.76712319656446	0.0279098315791781	NA	NA	NA	NA	NA	NA	NA	NA	NA	NA	NA	NA	NA
CC16-PET117-NRg-8	350.112758750062	230.273778944241	104.016329468391	431.502258267257	288.150986682739	139.233722216189	416.500848722991	219.3829222685	110.604247255155	7.25127014611166e-05	4.52418466223877e-05	2.16262563205047e-05	8.37448048812181e-05	5.63290116047112e-05	2.29620195161942e-05	7.77357914667459e-05	4.97659214340649e-05	2.49214203883952e-05	1	0.213162673744013	0.0260467338970019	1	0.268504132684982	0.023790333988867	1	0.221355008835969	0.0276192490798758	0.356898762072624	0.3592717275382	0.368110653515997	CC16-PET117-NRg-8	CC16	PET117-NRg-8	single	0.36142704770894	0.00590852614560444	NA	NA	NA	NA	NA	NA	NA	NA	NA	NA	NA	NA	NA
CC16-VPS45-NRg-9	357.961574480328	447.762883938648	694.408507330804	403.586041151197	348.802701241367	830.8777069503	365.279777093566	372.878043535515	618.731520061978	7.41382886973658e-05	8.79718907260192e-05	0.000144375949886202	7.83269000832362e-05	6.81854732901268e-05	0.000137025928912107	6.81758816728131e-05	8.45855239195193e-05	0.000139412985501754	1	0.405402376251716	0.170074150174728	1	0.347502264628749	0.151788947047715	1	0.428986484163828	0.176170247608013	0.677313751178549	0.650042872254433	0.686359036622004	CC16-VPS45-NRg-9	CC16	VPS45-NRg-9	single	0.671238553351662	0.0189049456510714	NA	NA	NA	NA	NA	NA	NA	NA	NA	NA	NA	NA	NA
CC16-YCG1-NRg-1	440.652351727149	305.425310429924	158.511009867691	411.709793714132	422.551300245367	153.813828393823	419.175125273489	294.565448255807	79.5493085310871	9.12645758555181e-05	6.00068540691803e-05	3.29563612419381e-05	7.99035362659022e-05	8.26021710670508e-05	2.53665281170575e-05	7.82349189112427e-05	6.68207023751249e-05	1.79241015486137e-05	1	0.224638163635549	0.0315371923522163	1	0.412669318523571	0.0275450371337247	1	0.295317190656763	0.0197377143375547	0.38866956408214	0.410166064749373	0.338229201810074	CC16-YCG1-NRg-1	CC16	YCG1-NRg-1	single	0.379021610213863	0.0369261468714267	NA	NA	NA	NA	NA	NA	NA	NA	NA	NA	NA	NA	NA
CC16-NOC4-NRg-1	466.090225101363	980.574843654769	851.455271738229	516.59516535987	935.533826124412	1100.48231641491	574.222912601884	773.393877242256	709.361303102358	9.65330754222729e-05	0.000192653357589372	0.000177027876739793	0.000100259408836854	0.000182882232523407	0.000181488335042211	0.000107173065136142	0.000175440542656822	0.000159833746719431	1	0.681844530206937	0.160159066992768	1	0.728153755785536	0.157062284234927	1	0.566008090593861	0.128482189393856	0.703893927245448	0.705494091329326	0.658716792779738	CC16-NOC4-NRg-1	CC16	NOC4-NRg-1	single	0.689368270451504	0.026557013082629	NA	NA	NA	NA	NA	NA	NA	NA	NA	NA	NA	NA	NA
CC16-NMD3-NRg-2	500.93682690572	919.100880239133	1888.60682025976	495.263298542678	843.346742080346	2287.73868267273	543.913639249771	780.371683648243	1793.64061107051	0.000103750239522761	0.000180575579403459	0.000392664261393715	9.61193771449428e-05	0.000164861099274122	0.000377287193384937	0.000101516137040959	0.000177023423228343	0.00040414426031097	1	0.594640972499694	0.330535628928143	1	0.684674198692431	0.340572398781347	1	0.602939838353546	0.342974184511701	0.801377476659225	0.815395976464877	0.807767739848242	CC16-NMD3-NRg-2	CC16	NMD3-NRg-2	single	0.808180397657448	0.00701835444038646	NA	NA	NA	NA	NA	NA	NA	NA	NA	NA	NA	NA	NA
CC16-DRS1-TRg-2	424.762563126398	674.136313133463	683.809225631598	514.797953361584	612.765854101839	838.453602397822	560.216815578601	602.384076455251	542.233361810931	8.79736032522915e-05	0.000132447436356838	0.000142172230681614	9.99106107361653e-05	0.000119786141647597	0.00013827532350093	0.000104558964730817	0.000136647822501488	0.000122176371103807	1	0.514370552288952	0.141139446318296	1	0.478598883769627	0.120082964773135	1	0.451876514066372	0.100666749874067	0.666047783031186	0.637317725981185	0.607402548407141	CC16-DRS1-TRg-2	CC16	DRS1-TRg-2	single	0.636922685806504	0.029324613016748	NA	NA	NA	NA	NA	NA	NA	NA	NA	NA	NA	NA	NA
CC16-HTB1-NRg-2	279.144875916913	402.15426016987	548.468385406833	338.062802985588	401.451635710306	605.009720262471	342.534881302115	380.172605037569	478.125057460772	5.78143713586102e-05	7.90111728767462e-05	0.000114033228697097	6.56103251633296e-05	7.84775166206667e-05	9.97764390912681e-05	6.39307703324685e-05	8.62402588043198e-05	0.000107731446584663	1	0.466914780487741	0.172258882462974	1	0.477474057594029	0.131948404347112	1	0.466421372331134	0.145175273929263	0.688823338229846	0.651048120937797	0.663534723428553	CC16-HTB1-NRg-2	CC16	HTB1-NRg-2	single	0.667802060865399	0.019245762831473	NA	NA	NA	NA	NA	NA	NA	NA	NA	NA	NA	NA	NA
CC16-IPI1-TRg-2	431.159827537385	352.98478164778	65.7162553351324	416.156288885585	376.967963261648	155.435303513436	381.008364053038	295.629557180578	126.75849776253	8.9298556179051e-05	6.93508545547985e-05	1.36632064365739e-05	8.07665001633194e-05	7.36913415484818e-05	2.56339370661896e-05	7.11114679019813e-05	6.70620901759613e-05	2.85613065405519e-05	1	0.265333631393541	0.0133626995948499	1	0.364218429663309	0.0275379991392044	1	0.326073699251436	0.0346017868936449	0.27343061304537	0.401616375241248	0.427737241631566	CC16-IPI1-TRg-2	CC16	IPI1-TRg-2	single	0.367594743306061	0.082587756272099	NA	NA	NA	NA	NA	NA	NA	NA	NA	NA	NA	NA	NA
CC16-SEC18-NRg-1	289.569465735676	117.695899511492	11.1465420076504	323.468935011488	104.60586498108	14.3885367316821	330.142935927891	113.072385236455	12.1986498031459	5.99734334050241e-05	2.31236915388105e-05	2.31750125943422e-06	6.27779862762493e-05	2.04488107095317e-05	2.37291552637919e-06	6.16179354740727e-05	2.56499064824778e-05	2.74860764807424e-06	1	0.131729540249338	0.0033747925259085	1	0.130028152749611	0.00327961776042857	1	0.143931871274093	0.00384295861657386	0.02284165193192	0.0177385136930343	0.048030079888623	CC16-SEC18-NRg-1	CC16	SEC18-NRg-1	single	0.0295367485045257	0.0162176750563335	NA	NA	NA	NA	NA	NA	NA	NA	NA	NA	NA	NA	NA
CC16-SEC18-NRg-2	423.250659464345	145.028284896705	18.4104909348832	405.673621991266	148.493711944734	22.2227921095007	488.649742669823	146.759789956747	11.837477883437	8.76604692229125e-05	2.84936802239801e-05	3.82776433257151e-06	7.8732052192584e-05	2.90281984443491e-05	3.66491808162945e-06	9.1201673689083e-05	3.32917261797092e-05	2.667228157983e-06	1	0.111052841707191	0.00381353215379484	1	0.147178790773224	0.00403888076674846	1	0.126215250726206	0.0025195179640359	0.0292221363932915	0.0568807649624563	-0.0231576112880802	CC16-SEC18-NRg-2	CC16	SEC18-NRg-2	single	0.0209817633558892	0.0406505009692657	NA	NA	NA	NA	NA	NA	NA	NA	NA	NA	NA	NA	NA
CC16-JIP5-NRg-2	449.548782105626	1239.35052489304	2278.57409366772	555.279856107695	1191.02753806915	3128.85499470501	597.308703768341	1184.4841327726	2093.55341181347	9.31071370989506e-05	0.000243494967667003	0.000473743186735834	0.000107767230213215	0.000232827257632453	0.00051600164319535	0.000111481801249076	0.000268694316229925	0.000471720806173029	1	0.89349461235471	0.444371314623989	1	0.862429931305401	0.415444196058086	1	0.83336034585509	0.364536613853912	0.872756123880517	0.860421457112603	0.838814127911232	CC16-JIP5-NRg-2	CC16	JIP5-NRg-2	single	0.857330569634784	0.0171808021246141	NA	NA	NA	NA	NA	NA	NA	NA	NA	NA	NA	NA	NA
CC16-YPT1-TRg-3	448.133988241	193.344145167691	69.9203261863362	417.244263192213	166.56072137711	59.1252939355967	449.982697788019	169.384980516162	36.9383102916617	9.28141157149231e-05	3.79862883265203e-05	1.45372837500339e-05	8.09776513086001e-05	3.25600162447834e-05	9.75077108936215e-06	8.39848496495087e-05	3.84241377829814e-05	8.32296391920503e-06	1	0.139829160442632	0.0136790283073071	1	0.160507804904742	0.0104477342456717	1	0.158190905001606	0.00853762672573675	0.233222111586732	0.202896493333072	0.172141854664191	CC16-YPT1-TRg-3	CC16	YPT1-TRg-3	single	0.202753486527998	0.0305403795759096	NA	NA	NA	NA	NA	NA	NA	NA	NA	NA	NA	NA	NA
CC16-YPT1-TRg-2	386.265793038446	132.8592675531	24.7536803921243	378.758539705062	141.04684283098	29.2227921095007	433.097700421136	95.8968178903122	18.2099364256368	8.00004439576378e-05	2.61028356444161e-05	5.14659034568811e-06	7.35084449663524e-05	2.75724519915728e-05	4.81933767233598e-06	8.0833430779048e-05	2.17537147174347e-05	4.10307463023844e-06	1	0.11147570120162	0.00561840725298283	1	0.149732085096624	0.00568850905207013	1	0.093050935945053	0.00437299020719184	0.0866038794790306	0.108540231974662	0.0373483817994447	CC16-YPT1-TRg-2	CC16	YPT1-TRg-2	single	0.0774974977510458	0.0364590801306682	NA	NA	NA	NA	NA	NA	NA	NA	NA	NA	NA	NA	NA
CC16-CLF1-NRg-2	318.376368344954	470.460704937529	241.309413483691	367.956557476703	421.153722967804	283.598673916291	319.377053718474	403.201920756515	134.659933173416	6.5939700776666e-05	9.24313274061393e-05	5.01711534642726e-05	7.14120251291149e-05	8.2328966565506e-05	4.67702664381943e-05	5.96085893299945e-05	9.14643441838859e-05	3.03416630678394e-05	1	0.478913565627608	0.0664497155068233	1	0.46021210056736	0.056825966009676	1	0.530543880259695	0.0438521243993917	0.550130746194891	0.524352361425902	0.495839047880481	CC16-CLF1-NRg-2	CC16	CLF1-NRg-2	single	0.523440718500425	0.0271573276682999	NA	NA	NA	NA	NA	NA	NA	NA	NA	NA	NA	NA	NA
CC16-SNF2-NRg-7	254.717526311354	604.944122243216	826.635647298898	275.665817953273	462.005428765507	1057.58111339106	259.513894884149	502.148930289268	851.759428612433	5.27551638171371e-05	0.000118853259451089	0.000171867575826976	5.35004850950741e-05	9.03148361835222e-05	0.000174413193722838	4.84357188641753e-05	0.000113909979658264	0.000191918984279697	1	0.769716934356822	0.284521433106041	1	0.673873064482114	0.2828589645109	1	0.813156903330639	0.341359730465657	0.796867211240781	0.78694005631651	0.827457671328397	CC16-SNF2-NRg-7	CC16	SNF2-NRg-7	single	0.803754979628563	0.021118719103811	NA	NA	NA	NA	NA	NA	NA	NA	NA	NA	NA	NA	NA
CC16-SNF2-NRg-4	331.50780923514	1444.77875594077	4214.36500622684	325.955607987671	1269.3660712943	5609.6863154204	340.410945032187	1199.21909379429	3503.20896676785	6.86593853046559e-05	0.000283855414104199	0.00087621759312824	6.3260593120603e-05	0.000248141215769248	0.00092513311146281	6.35343584944759e-05	0.000272036868626243	0.000789345305771232	1	1.41247962627383	1.11454618618609	1	1.56582190751695	1.26887633581378	1	1.48046262078929	1.07033193028863	1.03952387512237	1.06566577338409	1.03676048295943	CC16-SNF2-NRg-4	CC16	SNF2-NRg-4	single	1.04731671048863	0.0159507105145068	NA	NA	NA	NA	NA	NA	NA	NA	NA	NA	NA	NA	NA
CC16-RPL25-NRg-1	182.612864968054	124.608085816844	38.1957808822797	209.659542211696	120.809342283422	69.0872174683388	228.955047024065	146.37369857487	36.9796945741283	3.78213927640401e-05	2.44817274996822e-05	7.94136605227007e-06	4.06901635335806e-05	2.36163371216666e-05	1.13936624732647e-05	4.27322101390456e-05	3.32041432759071e-05	8.33228865244465e-06	1	0.221151282892699	0.0183376512760447	1	0.231686016830228	0.0242952989205255	1	0.268667573232629	0.0167984438265719	0.30767255445335	0.352316330325057	0.308013319066502	CC16-RPL25-NRg-1	CC16	RPL25-NRg-1	single	0.322667401281636	0.0256772910408543	NA	NA	NA	NA	NA	NA	NA	NA	NA	NA	NA	NA	NA
CC16-NOP56-TRg-1	310.309920085342	822.925714028323	2076.55918928502	347.074613105445	752.874521074919	2406.53170353571	372.686611862473	815.839917732545	1869.40132417909	6.42690391401436e-05	0.000161680062343109	0.00043174183824497	6.73593131828697e-05	0.000147175194930752	0.000396878192031141	6.95582946133623e-05	0.000185069215182396	0.000421214713093384	1	0.85948753389363	0.586689534790331	1	0.872195191730626	0.511220096160713	1	0.919948649784996	0.521692636969513	0.911068922313308	0.89177064120967	0.898392960436412	CC16-NOP56-TRg-1	CC16	NOP56-TRg-1	single	0.900410841319797	0.00980611012753788	NA	NA	NA	NA	NA	NA	NA	NA	NA	NA	NA	NA	NA
CC16-NOP56-TRg-2	308.955114656231	655.195342366196	1239.79017122655	403.323854653465	633.432881056065	1663.96808246622	385.622233171278	535.20719143859	1114.58180519282	6.39884421062916e-05	0.000128726107344648	0.000257767411747937	7.82760156285794e-05	0.000123826222212794	0.000274416764672771	7.1972601243558e-05	0.000121409081275164	0.000251138291826964	1	0.687305818872166	0.351813488451867	1	0.631481498404158	0.304179723559157	1	0.583260145961296	0.300611670426862	0.820444551381955	0.793224633542317	0.786071322991268	CC16-NOP56-TRg-2	CC16	NOP56-TRg-2	single	0.799913502638513	0.0181365772636164	NA	NA	NA	NA	NA	NA	NA	NA	NA	NA	NA	NA	NA
CC16-TRS31-TRg-1	438.52497478152	222.385688542502	39.0266606208635	458.270153091638	173.661754054703	37.9159405792459	436.716531917249	129.755096368048	19.8036180159643	9.08239696636604e-05	4.36920749647757e-05	8.114116026144e-06	8.89398463582904e-05	3.39481570827044e-05	6.25298637210661e-06	8.15088501242848e-05	2.94342962740676e-05	4.46216399491875e-06	1	0.164356585933062	0.00780237367450057	1	0.152368975318817	0.0061001349063392	1	0.124861118020571	0.00471629390695146	0.161472209563392	0.120028943482021	0.0685307595122803	CC16-TRS31-TRg-1	CC16	TRS31-TRg-1	single	0.116677304185898	0.0465612864822194	NA	NA	NA	NA	NA	NA	NA	NA	NA	NA	NA	NA	NA
CC16-DBF4-TRg-2	377.307888113063	219.342723245511	67.1144991687226	452.158581330209	298.403424736794	80.8699576257496	384.870673033838	219.118253578768	87.5696139569588	7.81451505719001e-05	4.30942241374912e-05	1.39539182863223e-05	8.77537288470316e-05	5.83332029100122e-05	1.33368376261104e-05	7.18323299276702e-05	4.97058826622085e-05	1.97312419444104e-05	1	0.188409134638416	0.0155948124197953	1	0.265354808605168	0.0131866845283728	1	0.239257833449865	0.0236643493926589	0.272867949785132	0.27148136437041	0.350629096034213	CC16-DBF4-TRg-2	CC16	DBF4-TRg-2	single	0.298326136729918	0.0453009968849267	NA	NA	NA	NA	NA	NA	NA	NA	NA	NA	NA	NA	NA
CC16-DBF4-TRg-1	474.605282939826	568.555628243078	273.869354177085	423.611931050623	404.041944820558	355.147423003243	497.194127192519	377.456048082098	212.487618822749	9.82966496752336e-05	0.000111704018786686	5.6940759994464e-05	8.22134712658172e-05	7.89838815427893e-05	5.85698775291263e-05	9.27963991152244e-05	8.56240214116405e-05	4.78778474374003e-05	1	0.388253163824888	0.050590684544761	1	0.383506037851844	0.0618129773315439	1	0.319038302326637	0.0444491635325809	0.495630444637745	0.524326251902462	0.463169713023227	CC16-DBF4-TRg-1	CC16	DBF4-TRg-1	single	0.494375469854478	0.0305975780610462	NA	NA	NA	NA	NA	NA	NA	NA	NA	NA	NA	NA	NA
CC16-RPC19-TRg-4	344.078791564561	357.112255616574	311.452181173171	360.272630877086	397.130114107764	354.441619608606	397.286441439554	331.134065624992	224.223543340298	7.12629919026576e-05	7.01617785996038e-05	6.47546855003966e-05	6.99207491937571e-05	7.76327267301235e-05	5.84534784911325e-05	7.41496111208428e-05	7.51161107876353e-05	5.0522193525427e-05	1	0.336373256010124	0.0793584467191732	1	0.443216057257041	0.0725358358453578	1	0.350269679404465	0.0586993673564341	0.552222557135791	0.557770170036547	0.510528778581465	CC16-RPC19-TRg-4	CC16	RPC19-TRg-4	single	0.540173835251268	0.0258227814330873	NA	NA	NA	NA	NA	NA	NA	NA	NA	NA	NA	NA	NA
CC16-RPC19-TRg-6	312.222606242052	339.859690344862	169.386179546495	284.336614262353	316.808261420744	202.608820194721	308.325012600321	231.447401481843	127.945860943185	6.46651802027128e-05	6.67721703018455e-05	3.52174409032261e-05	5.5183290065747e-05	6.19310606549676e-05	3.34136558975319e-05	5.75458344369931e-05	5.25026883549618e-05	2.88288439788796e-05	1	0.3527848457344	0.0475634462755474	1	0.447999621290135	0.0525369357088274	1	0.315461219978886	0.0431592049775293	0.480005265046249	0.510950556709141	0.45805976766933	CC16-RPC19-TRg-6	CC16	RPC19-TRg-6	single	0.483005196474907	0.0265727037153902	NA	NA	NA	NA	NA	NA	NA	NA	NA	NA	NA	NA	NA
CC16-RPC19-TRg-3	323.841203219684	313.536720462975	142.867312993536	377.391821335684	239.052690290211	211.122785289135	388.916617128708	281.836128204757	125.16406897801	6.70715359637649e-05	6.16005012933198e-05	2.97038469479824e-05	7.32431959184547e-05	4.67310624909318e-05	3.48177541974723e-05	7.25874656432618e-05	6.3933119627028e-05	2.82020488175936e-05	1	0.313784087090961	0.0386776838049726	1	0.254691873425337	0.0412459965543066	1	0.304538771657766	0.0334718045366047	0.441534771642992	0.436791858112839	0.418186075129861	CC16-RPC19-TRg-3	CC16	RPC19-TRg-3	single	0.432170901628564	0.0123412048171059	NA	NA	NA	NA	NA	NA	NA	NA	NA	NA	NA	NA	NA
CC16-ROK1-NRg-1	402.246777473416	601.399293038921	447.218541950244	413.292430375759	545.935639243442	609.254395319901	466.659952217453	560.598553502541	385.986550504518	8.33103043509719e-05	0.000118156807515056	9.29821583681e-05	8.02106901588114e-05	0.000106721879776966	0.000100476458525908	8.70974953416825e-05	0.000127168985084049	8.69707387203553e-05	1	0.484557085224499	0.0974735793582992	1	0.531126452520438	0.108687699968751	1	0.504840127586913	0.0860255767407253	0.607409683138662	0.629717121719583	0.591786751992931	CC16-ROK1-NRg-1	CC16	ROK1-NRg-1	single	0.609637852283725	0.0190631002254197	NA	NA	NA	NA	NA	NA	NA	NA	NA	NA	NA	NA	NA
CC16-CDC33-TRg-4	318.467200271914	705.614580702363	1622.85796356731	296.074613105445	651.613411667321	1679.92129294992	389.884995105816	611.409275678873	1265.65339208138	6.59585131970596e-05	0.000138631965745378	0.000337411851304986	5.74613695056044e-05	0.000127380231628382	0.000277047721632348	7.27682038787786e-05	0.000138695143919423	0.000285177839303893	1	0.718087629184026	0.446761239787758	1	0.8849174934016	0.418337640742782	1	0.659018989451878	0.337624705931441	0.858651740696408	0.863198942796221	0.811511642403282	CC16-CDC33-TRg-4	CC16	CDC33-TRg-4	single	0.84445410863197	0.0286194657996155	NA	NA	NA	NA	NA	NA	NA	NA	NA	NA	NA	NA	NA
CC16-DHR2-TRg-3	466.070299768186	448.330387124376	486.514841765331	482.481694620376	435.711708059849	634.253992038495	444.348976897224	463.818464715675	398.809005794497	9.65289486382581e-05	8.80833879716202e-05	0.000101152335652684	9.36387576208633e-05	8.51748249838008e-05	0.000104599319127581	8.29333709942035e-05	0.000105214904770293	8.98599026233995e-05	1	0.311760691215305	0.091517542882166	1	0.363105080630517	0.0969218169383465	1	0.438658224735091	0.0933462176734643	0.568058851046547	0.586907314891538	0.594249183999587	CC16-DHR2-TRg-3	CC16	DHR2-TRg-3	single	0.583071783312558	0.0135098801592685	NA	NA	NA	NA	NA	NA	NA	NA	NA	NA	NA	NA	NA
CC16-RRP42-NRg-5	497.824219626933	700.249145088695	1675.25515801939	552.434662266686	726.39570283206	1982.42473121905	495.404421951609	716.514352552455	1437.0528807972	0.000103105579890309	0.000137577819605905	0.000348305863461417	0.000107215042597741	0.000141999000057183	0.000326935706688629	9.24623682151172e-05	0.000162537706248	0.000323797682742533	1	0.455880666094836	0.295028946528271	1	0.528696313815359	0.264578752914425	1	0.60780944249315	0.301695494072005	0.766514439627657	0.760555065682962	0.7894117460731	CC16-RRP42-NRg-5	CC16	RRP42-NRg-5	single	0.772160417127907	0.0152343295630174	NA	NA	NA	NA	NA	NA	NA	NA	NA	NA	NA	NA	NA
CC16-CLF1-TRg-1	408.754071330023	345.378578931602	121.89484018171	421.746544244381	373.389855372829	228.98629239258	419.095289864905	258.708487448591	141.534259701099	8.46580457427122e-05	6.78564653184649e-05	2.5343415513597e-05	8.18514419806311e-05	7.29918774129863e-05	3.77637517058927e-05	7.82200184165803e-05	5.86867297033036e-05	3.1890590758548e-05	1	0.273846954454197	0.026144655115388	1	0.355979442173487	0.0400310637755136	1	0.259418129853263	0.0351240632672231	0.37452558999747	0.455203774781198	0.414359960852414	CC16-CLF1-TRg-1	CC16	CLF1-TRg-1	single	0.414696441877027	0.0403401448883029	NA	NA	NA	NA	NA	NA	NA	NA	NA	NA	NA	NA	NA
CC16-ERG11-NA-16	374.911169562965	568.12074876293	854.096927428835	429.890489772548	676.745731305065	1017.81394008641	466.652153226054	546.620910580323	796.680343545407	7.76487603879775e-05	0.000111618578095912	0.000177577108993685	8.34319971600137e-05	0.000132293207082068	0.000167854907447136	8.70960397365597e-05	0.000123998226520403	0.000179508529277938	1	0.491119162653323	0.199727776201109	1	0.632967809558893	0.174562010663677	1	0.492260960132999	0.177560672363001	0.714079134661972	0.711518845623675	0.696894905079201	CC16-ERG11-NA-16	CC16	ERG11-NA-16	single	0.707497628454949	0.00927103431268001	NA	NA	NA	NA	NA	NA	NA	NA	NA	NA	NA	NA	NA
CC16-VAS1-NRg-4	378.384860141329	329.39887024716	62.3172701689599	387.335271306762	350.819006890397	87.8082961269119	410.871381621953	220.673530758998	46.388280802911	7.83682048571722e-05	6.4716934918232e-05	1.29565162004454e-05	7.51729941100514e-05	6.85796295122185e-05	1.44810881822097e-05	7.66851067395072e-05	5.00586895313995e-05	1.04522373749114e-05	1	0.282138896014329	0.0144389082203624	1	0.364174896097692	0.0167142803437234	1	0.225707909586515	0.0117424396813101	0.289034856660663	0.328002736337845	0.24335217327758	CC16-VAS1-NRg-4	CC16	VAS1-NRg-4	single	0.286796588758696	0.0423696452546596	NA	NA	NA	NA	NA	NA	NA	NA	NA	NA	NA	NA	NA
CC16-PIK1-NRg-2	471.896217942493	690.60043825401	607.35197028929	527.069657534549	558.757182748296	592.421327051746	538.228727094348	673.391035096416	533.107688338615	9.77355686621003e-05	0.00013568213996439	0.000126275840085582	0.000102292270279853	0.000109228291020563	9.77003979858426e-05	0.000100455104039044	0.000152755396821622	0.000120120168466252	1	0.474302006014656	0.112837546494625	1	0.4262545619777	0.082870860371633	1	0.525778573412906	0.103015844003647	0.62752879696032	0.574747004034664	0.621126496311004	CC16-PIK1-NRg-2	CC16	PIK1-NRg-2	single	0.607800765768663	0.0288038319842522	NA	NA	NA	NA	NA	NA	NA	NA	NA	NA	NA	NA	NA
CC16-SAR1-NRg-7	521.00530713761	608.487106733569	555.948652286562	506.136674727736	622.507855868407	647.13066904082	555.779775963033	545.975998284163	379.933184878427	0.000107906671070782	0.000119549348956515	0.000115588466895883	9.82296529304609e-05	0.000121690550641227	0.000106722903155393	0.000103730834878638	0.000123851931383431	8.56067904699372e-05	1	0.378515651103345	0.0935518157055001	1	0.494528090195985	0.0942677960487441	1	0.412831891029932	0.0710985005818389	0.584523225883668	0.603868044780656	0.549979580751213	CC16-SAR1-NRg-7	CC16	SAR1-NRg-7	single	0.579456950471845	0.0272991208425192	NA	NA	NA	NA	NA	NA	NA	NA	NA	NA	NA	NA	NA
CC16-SAR1-NRg-4	474.391319965425	354.820491249201	55.7113064007237	491.279670766871	395.208949872472	46.8731156733343	491.235958763042	305.412815080822	49.2016910529793	9.82523352853728e-05	6.97115160795778e-05	1.15830562213634e-05	9.53462453144305e-05	7.72571691665347e-05	7.73017757296438e-06	9.16843655143862e-05	6.92813734227987e-05	1.10861567885594e-05	1	0.24240778727399	0.01029594691874	1	0.323453544139318	0.00703451576608233	1	0.261276008870789	0.010417076001846	0.228837772570146	0.192341820895053	0.235670557913864	CC16-SAR1-NRg-4	CC16	SAR1-NRg-4	single	0.218950050459688	0.0232952816963341	NA	NA	NA	NA	NA	NA	NA	NA	NA	NA	NA	NA	NA
CC16-RPS3-TRg-1	415.626512430764	240.616079397991	118.678088945558	438.245212681245	290.890208359618	173.52265540891	392.793248181486	227.949274585219	90.2746673838085	8.60814136645963e-05	4.72737964735451e-05	2.46746139215021e-05	8.50534594500027e-05	5.68644866048183e-05	2.86168504050664e-05	7.3311000742977e-05	5.17091557203171e-05	2.03407463287047e-05	1	0.187627292480972	0.0250338120728693	1	0.266886040487972	0.0291929634063703	1	0.243880247848349	0.0239032985585131	0.342355098246761	0.389028279163075	0.353414333139013	CC16-RPS3-TRg-1	CC16	RPS3-TRg-1	single	0.361599236849617	0.0243893612211477	NA	NA	NA	NA	NA	NA	NA	NA	NA	NA	NA	NA	NA
CC16-YTM1-TRg-2	362.624298504856	490.492333243804	349.408632565532	428.752449304309	507.910662240869	516.288126629911	427.126203299682	447.890272858754	371.01136533208	7.51039967635135e-05	9.6366937702649e-05	7.26462920493225e-05	8.32111293079142e-05	9.92885914321817e-05	8.51447325472492e-05	7.97189095088011e-05	0.000101601673911931	8.35965203305728e-05	1	0.438379190399982	0.0844765978850551	1	0.476315431889894	0.0887819545566246	1	0.440674421041341	0.090341428079978	0.579487647366241	0.592472108933282	0.589738376114923	CC16-YTM1-TRg-2	CC16	YTM1-TRg-2	single	0.587232710804815	0.00684527790021699	NA	NA	NA	NA	NA	NA	NA	NA	NA	NA	NA	NA	NA
CC16-SUI3-NRg-5	284.167955426501	481.801583469099	701.30378079617	310.9700812338	401.068995939241	851.309717989016	282.418035435471	341.239142498573	610.575775166215	5.88547135220736e-05	9.4659467706962e-05	0.000145809560859826	6.03522421444467e-05	7.8402716529392e-05	0.000140395516600768	5.27105516744364e-05	7.74083970630472e-05	0.000137575327797173	1	0.549500040721585	0.21636687074453	1	0.518578396047329	0.201840429852605	1	0.507772108233924	0.224855282499652	0.73353067402368	0.719338177330165	0.733820902712245	CC16-SUI3-NRg-5	CC16	SUI3-NRg-5	single	0.728896584688697	0.00827909545763516	NA	NA	NA	NA	NA	NA	NA	NA	NA	NA	NA	NA	NA
CC16-SUI3-NRg-2	371.280926612547	1132.40674866813	2269.22917107585	416.358498079915	884.019947578281	2812.74945561773	453.998863093522	865.629970790185	2033.4812351499	7.68968919778266e-05	0.000222483743795276	0.000471800264001492	8.08057443832508e-05	0.000172812074875037	0.000463870439330606	8.47344274466292e-05	0.000196363840320226	0.000458185304549612	1	0.988494866219133	0.535840338929591	1	0.853706460541215	0.498084233337737	1	0.8012719626419	0.465844912401475	0.907235445372629	0.886472975790012	0.872288283641334	CC16-SUI3-NRg-2	CC16	SUI3-NRg-2	single	0.888665568267992	0.0175764508533202	NA	NA	NA	NA	NA	NA	NA	NA	NA	NA	NA	NA	NA
CC16-RRP7-TRg-4	398.74133363546	803.994158764383	1179.15507237024	416.241785406765	578.474163707668	1587.94673722683	421.249572246904	677.317168705674	1016.91213225836	8.25842833872745e-05	0.000157960583193111	0.000245160639363375	8.07830930996183e-05	0.000113082652451201	0.00026187954606474	7.86220940582531e-05	0.000153646020643739	0.000229131298073988	1	0.653485935358797	0.259262290063161	1	0.558794634775625	0.281273899399602	1	0.675701742120614	0.251072940432551	0.772005126908135	0.773349041853862	0.769551999037985	CC16-RRP7-TRg-4	CC16	RRP7-TRg-4	single	0.771635389266661	0.00192533451094703	NA	NA	NA	NA	NA	NA	NA	NA	NA	NA	NA	NA	NA
CC16-RRP7-TRg-6	379.91947940571	394.580646503661	140.445316289942	404.75759021603	436.475950543924	210.80934880944	415.697956055514	352.68481270029	131.281444604609	7.86860435699682e-05	7.75231864050132e-05	2.92002844613321e-05	7.85542711941943e-05	8.53242224377186e-05	3.47660631671007e-05	7.75859394384474e-05	8.00047902468418e-05	2.95804198426458e-05	1	0.336603654725932	0.0324097279392082	1	0.433589996889047	0.0384002492738919	1	0.356542492827654	0.0328459184943978	0.420255463775031	0.462514346534806	0.426148365326664	CC16-RRP7-TRg-6	CC16	RRP7-TRg-6	single	0.4363060585455	0.0228874931277344	NA	NA	NA	NA	NA	NA	NA	NA	NA	NA	NA	NA	NA
CC16-NIP7-TRg-2	422.495071540578	655.785519533357	449.212851683253	442.947989290503	555.86759275301	527.123569117393	456.954762232179	434.933135571459	370.910532923856	8.75039775779368e-05	0.000128842059343174	9.33967995469318e-05	8.59661617638301e-05	0.000108663421365764	8.6931682130324e-05	8.52861169803812e-05	9.86624119603524e-05	8.35738007072627e-05	1	0.503054205509722	0.093215946095598	1	0.504582933307898	0.0877402523205275	1	0.399992377582941	0.0844212759081968	0.603378944404418	0.594661447881764	0.573145472940519	CC16-NIP7-TRg-2	CC16	NIP7-TRg-2	single	0.5903952884089	0.0155616768593724	NA	NA	NA	NA	NA	NA	NA	NA	NA	NA	NA	NA	NA
CC16-MDM35-TRg-1	381.91781134069	616.200530489707	711.323884582731	414.654007833417	559.147456814849	862.318677157782	396.281761592502	454.144977277713	617.380140376373	7.90999229371147e-05	0.000121064803890675	0.000147892861952585	8.0474941472304e-05	0.000109304583497215	0.000142211082049012	7.39620974979515e-05	0.000103020522405189	0.000139108491758656	1	0.522909778783658	0.163289088609667	1	0.542193645022092	0.153327870411188	1	0.481607074393408	0.162033391880426	0.688659393875755	0.681848644473489	0.681913593581267	CC16-MDM35-TRg-1	CC16	MDM35-TRg-1	single	0.684140543976837	0.00391357354643604	NA	NA	NA	NA	NA	NA	NA	NA	NA	NA	NA	NA	NA
CC16-ALA1-NRg-1	392.883844155189	757.41624094491	969.331924082198	438.866684192011	602.677972094487	1096.65397385085	477.512901504148	571.153830682771	709.061899600577	8.13711245537866e-05	0.000148809428321548	0.000201535862272664	8.51740729796221e-05	0.000117814118475992	0.000180856975948514	8.91230917003366e-05	0.000129563397053013	0.000159766284929139	1	0.624805798426038	0.216305733881683	1	0.552162160611404	0.184236715150625	1	0.502655467977698	0.154438293066697	0.742242245898266	0.710162285990348	0.67775186290698	CC16-ALA1-NRg-1	CC16	ALA1-NRg-1	single	0.710052131598531	0.0322453326092822	NA	NA	NA	NA	NA	NA	NA	NA	NA	NA	NA	NA	NA
CC16-DOA4-NRg-2	572.188062713308	845.187733190087	919.541251916737	546.889146816957	798.395327942959	1381.89349718822	639.641658886537	714.277518427382	880.76321705646	0.000118507255546103	0.000166053877117153	0.000191183777709368	0.000106138783782391	0.000156073800789592	0.00022789784648915	0.000119382831418232	0.000162030291586101	0.000198454136614328	1	0.478728188762556	0.140893873923858	1	0.586992589569745	0.186300682917819	1	0.469280671864298	0.143211660783708	0.660896820697426	0.715973625476507	0.661943722164098	CC16-DOA4-NRg-2	CC16	DOA4-NRg-2	single	0.679604722779344	0.0315007430581728	NA	NA	NA	NA	NA	NA	NA	NA	NA	NA	NA	NA	NA
CC16-RPS13-NRg-1	217.865768840662	112.085892207258	24.1034266836675	198.249218763109	141.18642187511	21.902501826096	226.483407506667	105.798699657895	20.5741233586492	4.51227070699741e-05	2.20214944446721e-05	5.01139471396068e-06	3.84756784584139e-05	2.75997375118728e-05	3.61209674193299e-06	4.22709029059524e-05	2.39999071967739e-05	4.63577475610641e-06	1	0.166738758147798	0.00969950287482701	1	0.286348810773527	0.00814556885423215	1	0.196311782609969	0.00944802213262215	0.19453762343216	0.205655445110872	0.201793109867362	CC16-RPS13-NRg-1	CC16	RPS13-NRg-1	single	0.200662059470131	0.00564455011233955	NA	NA	NA	NA	NA	NA	NA	NA	NA	NA	NA	NA	NA
CC16-YSF3-TRg-2	444.541776420641	1028.08339438121	911.271429908315	420.945326164231	996.40470527008	1139.75017322251	493.139958048955	817.505335663628	866.907570383612	9.20701240242326e-05	0.00020198735373549	0.000189464381424254	8.16959437172872e-05	0.000194781537458152	0.000187964275497033	9.20397282751017e-05	0.000185447006931435	0.000195332173361954	1	0.749532333599224	0.179719358720678	1	0.951752473860518	0.19962878039889	1	0.69666313410826	0.182834671001311	0.727331252976979	0.759098363724421	0.724879384387493	CC16-YSF3-TRg-2	CC16	YSF3-TRg-2	single	0.737103000362964	0.0190879522722296	NA	NA	NA	NA	NA	NA	NA	NA	NA	NA	NA	NA	NA
CC16-RPS2-NRg-11	433.270402843893	310.883286683265	168.796670481378	424.185420718666	337.514496910462	189.560597449033	516.605215751183	291.713758130665	144.775814411628	8.97356825427356e-05	6.1079181650959e-05	3.50948748195099e-05	8.23247726076563e-05	6.59788058756856e-05	3.12617810458855e-05	9.6419288088837e-05	6.61738106970734e-05	3.26209799584014e-05	1	0.23254818820463	0.0341558060929104	1	0.319926805906339	0.0329481860435828	1	0.237301537977281	0.0291469545048765	0.402786828413875	0.419221329158848	0.380788274022744	CC16-RPS2-NRg-11	CC16	RPS2-NRg-11	single	0.400932143865156	0.0192835376125635	NA	NA	NA	NA	NA	NA	NA	NA	NA	NA	NA	NA	NA
CC16-SSL1-TRg-10	514.998847313514	788.433265624347	401.055111955818	544.743302310725	903.434911367552	607.097341012216	596.964404457103	687.680325916395	332.056538058574	0.000106662658628568	0.000154903337405177	8.33842214403554e-05	0.000105722324016453	0.000176607396672061	0.000100120723418621	0.000111417541165231	0.000155996851156091	7.48191935033236e-05	1	0.496173186794438	0.0682743360966227	1	0.6668357979774	0.0821685474963377	1	0.484106139994349	0.0578521565531701	0.556537031930044	0.603992019149993	0.530440486438948	CC16-SSL1-TRg-10	CC16	SSL1-TRg-10	single	0.563656512506329	0.0372890365093154	NA	NA	NA	NA	NA	NA	NA	NA	NA	NA	NA	NA	NA
CC16-NIP7-TRg-1	508.395383909983	759.917220881967	1083.05950237184	495.256443993718	720.913067441457	1338.48560888963	519.157825322574	743.559273512821	953.727010660287	0.000105294999329035	0.00014930079538573	0.000225181204993103	9.61180468324028e-05	0.000140927230579323	0.000220739144111564	9.68957075870112e-05	0.000168672711643073	0.000214894385688473	1	0.484439220091585	0.186771413169048	1	0.585284063649163	0.199261203725648	1	0.601892063914612	0.191064776647168	0.703258577413543	0.725689392060016	0.721404331830052	CC16-NIP7-TRg-1	CC16	NIP7-TRg-1	single	0.716784100434537	0.0119077817009372	NA	NA	NA	NA	NA	NA	NA	NA	NA	NA	NA	NA	NA
CC16-LST8-NRg-1	319.248627492066	214.463587168614	20.5595074097379	363.996735281433	190.107586110402	31.0077720591032	309.550905342209	174.53160243193	20.7622337334976	6.61203564812941e-05	4.21356211777761e-05	4.27457091918846e-06	7.0643513422041e-05	3.71630600590199e-05	5.11371136131305e-06	5.77746352733807e-05	3.95916232885188e-05	4.6781599071956e-06	1	0.217720405998588	0.00564603222567537	1	0.209998356300387	0.00628076078652699	1	0.236943295668441	0.00697586312043951	0.132949954893336	0.146194214145049	0.169895465960319	CC16-LST8-NRg-1	CC16	LST8-NRg-1	single	0.149679878332902	0.0187177746573411	NA	NA	NA	NA	NA	NA	NA	NA	NA	NA	NA	NA	NA
CC16-TAF4-TRg-3	300.707184496329	94.4678529351538	14.5008039499467	367.086608566125	85.9676759817939	21.98985372157	325.852238437513	71.0351634943962	4.83747788343696	6.22801933138387e-05	1.85600815378697e-05	3.01489299495261e-06	7.12431877699189e-05	1.68053362362427e-05	3.6265025618502e-06	6.08171189418097e-05	1.61139724503782e-05	1.08998363936768e-06	1	0.101815722855627	0.00422773700142421	1	0.0941630638898999	0.00441664992451988	1	0.0916125776661591	0.00154402467590466	0.038503736903611	0.0396226228272291	-0.117181855150847	CC16-TAF4-TRg-3	CC16	TAF4-TRg-3	single	-0.0130184984733355	0.0902098477560643	NA	NA	NA	NA	NA	NA	NA	NA	NA	NA	NA	NA	NA
CC16-HAS1-TRg-2	413.677645162645	327.148649254598	68.1842751135691	423.053285310356	347.900622744794	104.563106095495	465.783179899265	350.885372465252	78.6328242902139	8.567777904441e-05	6.42748344173469e-05	1.41763376786138e-05	8.21050507938034e-05	6.80091310513346e-05	1.72442425916807e-05	8.69338544024157e-05	7.95965962067759e-05	1.77175987278545e-05	1	0.256305359381935	0.0144504663016536	1	0.330654220601037	0.0182231135850465	1	0.316580302466379	0.0175580396819582	0.28260793241863	0.334162456682659	0.32571722121002	CC16-HAS1-TRg-2	CC16	HAS1-TRg-2	single	0.314162536770436	0.0276514066983282	NA	NA	NA	NA	NA	NA	NA	NA	NA	NA	NA	NA	NA
CC16-GLC7-TRg-2	206.355897150888	28.3375735087242	3.68390444727791	179.267883431926	38.226380188804	12.7625820276861	176.515455586855	27.613538329551	8.74040768270923	4.27388696666302e-05	5.56747780928532e-06	7.65928409935768e-07	3.47918316343484e-05	7.47265951801869e-06	2.10476781725142e-06	3.29448755944395e-05	6.26399340848917e-06	1.96939430114519e-06	NA	NA	NA	1	0.0857382510847734	0.00524898381881154	1	0.0657418239282128	0.00514997244262756	NA	0.0586864487261763	0.0377797912486529	CC16-GLC7-TRg-2	CC16	GLC7-TRg-2	single	NA	NA	NA	NA	NA	NA	NA	NA	NA	NA	NA	NA	NA	NA	NA
CC16-CDC45-NRg-1	386.423255178647	348.57403645797	125.449831940695	402.63362952736	326.495411171744	157.157569281673	426.968516981451	289.958868567421	101.187389417185	8.00330563228786e-05	6.84842762657605e-05	2.60825414122902e-05	7.81420585810732e-05	6.38247469373659e-05	2.59179681152261e-05	7.96894789067057e-05	6.57757227546447e-05	2.27996079016069e-05	1	0.292352215552749	0.0284620721736556	1	0.326047573262175	0.0287782536090153	1	0.28539277260708	0.0246482727716877	0.391501933997237	0.400565109291455	0.368651750754486	CC16-CDC45-NRg-1	CC16	CDC45-NRg-1	single	0.386906264681059	0.0164455387757597	NA	NA	NA	NA	NA	NA	NA	NA	NA	NA	NA	NA	NA
CC16-SEC22-NRg-8	368.163891481943	221.232696747915	47.0623525432334	393.396962247404	325.728057513502	66.3167289544144	379.685477217062	263.065263111521	48.7788031884022	7.62513152822608e-05	4.34655468808283e-05	9.78483382703112e-06	7.6349430884943e-05	6.36747412975533e-05	1.09367615852216e-05	7.08645640708587e-05	5.96750425268601e-05	1.09908714219318e-05	1	0.194752360361944	0.0112070711039858	1	0.332918633822435	0.0124288593416982	1	0.291166862075581	0.0133617427941366	0.22641935402741	0.278215838638349	0.27975219707866	CC16-SEC22-NRg-8	CC16	SEC22-NRg-8	single	0.26146246324814	0.0303579433955312	NA	NA	NA	NA	NA	NA	NA	NA	NA	NA	NA	NA	NA
CC16-YOS1-TRg-2	315.104085000057	366.602859306609	63.5028451334955	390.892967557996	365.777018265216	76.1835285325794	398.759924190478	299.01976505778	56.0248410640919	6.52619702474165e-05	7.20263957456245e-05	1.32030116132451e-05	7.58634622887874e-05	7.15036868129255e-05	1.256396540388e-05	7.44246221999481e-05	6.78311419194487e-05	1.26235533535191e-05	1	0.377065174435968	0.0176684656501691	1	0.3762465224338	0.0143695247550618	1	0.315130775636204	0.0146125187491553	0.338557672606987	0.30794273001821	0.298333884679066	CC16-YOS1-TRg-2	CC16	YOS1-TRg-2	single	0.314944762434754	0.0210061805735682	NA	NA	NA	NA	NA	NA	NA	NA	NA	NA	NA	NA	NA
CC16-RBA50-TRg-3	359.879416303372	805.910111271066	1487.55498168319	361.989880732473	644.750541706241	2149.71574704227	423.886838339342	688.050071479708	1541.15080313824	7.4535497562477e-05	0.000158337010026598	0.000309280720528604	7.02540284554906e-05	0.000126038647876996	0.000354524853262276	7.91143138643654e-05	0.0001560807260925	0.00034725309380134	1	0.725778678714052	0.362389583339355	1	0.71615861719943	0.437848419151954	1	0.682138464990091	0.378138727145724	0.828522918675395	0.855497742901506	0.830567769916223	CC16-RBA50-TRg-3	CC16	RBA50-TRg-3	single	0.838196143831041	0.01501846703048	NA	NA	NA	NA	NA	NA	NA	NA	NA	NA	NA	NA	NA
CC16-SPP41-NRg-2	417.639795986216	401.038123191793	236.679138327067	419.782715967247	381.162725405824	344.759401245548	463.02211880231	355.085768746444	229.587009315646	8.64983896980726e-05	7.87918856517601e-05	4.92084631070624e-05	8.14703074379077e-05	7.45113519472608e-05	5.68567152683022e-05	8.64185294749445e-05	8.05494351477484e-05	5.17306931411982e-05	1	0.311213474868146	0.0496841416070148	1	0.365089890212584	0.0605523138421718	1	0.322280446079342	0.0515705218152587	0.47789058152401	0.51793463433069	0.485765495614886	CC16-SPP41-NRg-2	CC16	SPP41-NRg-2	single	0.493863570489862	0.0212147508542189	NA	NA	NA	NA	NA	NA	NA	NA	NA	NA	NA	NA	NA
CC16-PRP46-TRg-2	377.168137380131	893.705199854647	960.822214065474	417.383253149484	630.896386903326	1234.54252194981	408.537859181051	622.566602442558	869.402713621355	7.81162064591169e-05	0.000175586094790431	0.000199766590361461	8.10046261079878e-05	0.000123330377273272	0.000203597153271302	7.62495777017991e-05	0.000141226127832821	0.000195894380646938	1	0.767951682574785	0.223340623727003	1	0.607766778266315	0.218077174648763	1	0.640406804422275	0.221332217723252	0.761019672858825	0.741560147949561	0.747309569668476	CC16-PRP46-TRg-2	CC16	PRP46-TRg-2	single	0.749963130158954	0.00999746542284774	NA	NA	NA	NA	NA	NA	NA	NA	NA	NA	NA	NA	NA
CC16-PGA2-NRg-1	328.917265479802	542.590523185474	501.852340955581	306.605076501662	549.163431379402	716.698792429239	378.694978176577	579.51076982947	430.803722962084	6.81228515130184e-05	0.000106602659413786	0.000104341187734844	5.95050936936684e-05	0.000107352862661242	0.000118195875230861	7.06796971561928e-05	0.000131459127006391	9.7068972948717e-05	1	0.534638391688465	0.133766994594263	1	0.720171955269038	0.172344135522032	1	0.643093903706441	0.118316647309118	0.660772999705341	0.718430608297739	0.65526801888022	CC16-PGA2-NRg-1	CC16	PGA2-NRg-1	single	0.6781572089611	0.0349862290632691	NA	NA	NA	NA	NA	NA	NA	NA	NA	NA	NA	NA	NA
CC16-CBF5-TRg-3	360.416431447292	690.519657396815	927.069275005931	400.94018525251	619.643948849271	1202.73382254149	348.407399830545	585.541610023739	858.602136855224	7.46467200696206e-05	0.000135666268964366	0.00019274894500325	7.78133994427781e-05	0.000121130701606619	0.000198351355306751	6.50268182207509e-05	0.000132827193017117	0.000193460787718043	1	0.620934903253354	0.225510772128395	1	0.621407603119512	0.221171475813188	1	0.706273350225075	0.25630704734331	0.747962280532731	0.745149901041875	0.775609466627316	CC16-CBF5-TRg-3	CC16	CBF5-TRg-3	single	0.756240549400641	0.0168328127625926	NA	NA	NA	NA	NA	NA	NA	NA	NA	NA	NA	NA	NA
CC16-TCP1-NRg-3	393.795226154138	537.481419044849	163.848999921066	392.554038066108	461.351927370623	349.460052920126	365.255669270187	376.963975765728	191.824801818679	8.15598830870166e-05	0.00010559887467126	3.40661941087638e-05	7.6185838412969e-05	9.01870868807004e-05	5.76319330371908e-05	6.81713821844287e-05	8.55123972615783e-05	4.32220881718544e-05	1	0.442351614380581	0.0364781692717054	1	0.472548976196136	0.0656352687220185	1	0.433715867334906	0.0546215155007749	0.456307999746407	0.547400938004925	0.514478338430621	CC16-TCP1-NRg-3	CC16	TCP1-NRg-3	single	0.506062425393984	0.046125931365369	NA	NA	NA	NA	NA	NA	NA	NA	NA	NA	NA	NA	NA
CC16-TCP1-NRg-2	460.461286308706	443.644364294696	111.422738036176	486.418475383318	446.331142404894	127.513696240144	445.559271656313	423.551737778281	54.6238054868331	9.53672522752616e-05	8.71627259357542e-05	2.31661384805456e-05	9.44027975083404e-05	8.72507583246647e-05	2.10291870032891e-05	8.31592606203455e-05	9.60805986517854e-05	1.23078711128596e-05	1	0.312260071698556	0.0212148707571237	1	0.368944520566117	0.0193279570173865	1	0.39948769783818	0.012750652815049	0.352670509771673	0.350307563989908	0.294407546899792	CC16-TCP1-NRg-2	CC16	TCP1-NRg-2	single	0.332461873553791	0.0329771847041077	NA	NA	NA	NA	NA	NA	NA	NA	NA	NA	NA	NA	NA
CC16-ERG26-NRg-2	421.924271164787	409.976288501424	146.469502443601	498.084316121502	401.367614655321	201.164154231112	473.374075839537	392.161693384848	123.719381299174	8.73857577295902e-05	8.05479653316866e-05	3.04527858190257e-05	9.66668726960756e-05	7.84610918183928e-05	3.3175405798901e-05	8.83506205522758e-05	8.89599236833687e-05	2.78765308572287e-05	1	0.314918982173922	0.0304349353653406	1	0.324006257053089	0.0297774090881876	1	0.348147375976133	0.0271824890802505	0.406449303398681	0.405168387439364	0.39662519587608	CC16-ERG26-NRg-2	CC16	ERG26-NRg-2	single	0.402747628904708	0.00534072336544729	NA	NA	NA	NA	NA	NA	NA	NA	NA	NA	NA	NA	NA
CC16-ERG26-NRg-4	418.582385383868	518.462588038195	262.398426647788	477.519579980482	499.422466670889	299.527918821551	495.734399190868	438.727675412995	214.306311905231	8.66936116712346e-05	0.000101862248472284	5.45558150512002e-05	9.26757236752593e-05	9.76292819421507e-05	4.93972710644507e-05	9.25239552249361e-05	9.95231843927717e-05	4.82876365367415e-05	1	0.401431162733911	0.0549591445794455	1	0.420524039837831	0.046247185057084	1	0.371919031684435	0.0449616105579154	0.510114750387674	0.487839076854021	0.475312058342982	CC16-ERG26-NRg-4	CC16	ERG26-NRg-4	single	0.491088628528225	0.0176274369365461	NA	NA	NA	NA	NA	NA	NA	NA	NA	NA	NA	NA	NA
CC16-MES1-TRg-5	382.522578901982	795.450251917059	1095.15086476842	458.905912507709	653.891532697527	1213.2027229378	492.032754407236	650.861904521755	873.63903797253	7.92251778115212e-05	0.00015628196340012	0.000227695145869394	8.90632328463797e-05	0.000127825568663055	0.000200077855836845	9.18330795931897e-05	0.000147644775946657	0.000196848911984362	1	0.673954468533169	0.25100164153654	1	0.572922656512606	0.194916633428327	1	0.555900756927583	0.184668988510551	0.769333663432761	0.720984789832414	0.710967670803824	CC16-MES1-TRg-5	CC16	MES1-TRg-5	single	0.733762041356333	0.0312104292067475	NA	NA	NA	NA	NA	NA	NA	NA	NA	NA	NA	NA	NA
CC16-HTS1-TRg-2	481.659175458504	760.242957834765	658.565380490927	587.483778939265	679.896717987804	756.095235647159	571.457597715172	612.580149436316	498.666015673083	9.97575984397739e-05	0.000149364792864407	0.00013692372914039	0.000114017281475448	0.000132909175701373	0.000124693021781565	0.000106656946280604	0.000138960750789911	0.000112359748548587	1	0.511548925267158	0.119872274385479	1	0.465329945202725	0.0948898587520302	1	0.450486038165955	0.0907573305923297	0.641596609651043	0.600689933361095	0.59191629122527	CC16-HTS1-TRg-2	CC16	HTS1-TRg-2	single	0.611400944745803	0.0265156148973404	NA	NA	NA	NA	NA	NA	NA	NA	NA	NA	NA	NA	NA
CC16-SSS1-TRg-3	303.970612137591	198.185465684384	91.3151037506823	332.422666806006	228.400269758005	134.376800062183	393.288851995786	199.517891954403	63.7178869107871	6.29560897168594e-05	3.89374616701387e-05	1.89855174638311e-05	6.45157026096508e-05	4.46486808663374e-05	2.21610300754627e-05	7.34035003258149e-05	4.5259638412241e-05	1.43569554096843e-05	1	0.211307451372248	0.026337266919154	1	0.276261216408504	0.0298038826123949	1	0.21319285155195	0.0168502241142543	0.357938217811508	0.394434459697223	0.292704389555007	CC16-SSS1-TRg-3	CC16	SSS1-TRg-3	single	0.348359022354579	0.05153709859884	NA	NA	NA	NA	NA	NA	NA	NA	NA	NA	NA	NA	NA
CC16-SSS1-TRg-2	266.704788616791	224.956957929561	51.5142256674774	329.372785985219	257.770421027784	76.5011757423868	269.385846089874	233.519579913494	28.6471521625382	5.52378747471629e-05	4.41972517841577e-05	1.07104322381972e-05	6.39237898922681e-05	5.03900861301306e-05	1.2616350855585e-05	5.02782215689141e-05	5.29727516942617e-05	6.45479481747176e-06	1	0.273365199034475	0.016933863282027	1	0.314672872099263	0.0171245660542049	1	0.364293107519149	0.0110601911885057	0.310378319029184	0.321620240307684	0.267154987077238	CC16-SSS1-TRg-2	CC16	SSS1-TRg-2	single	0.299717848804702	0.0287550025459822	NA	NA	NA	NA	NA	NA	NA	NA	NA	NA	NA	NA	NA
CC16-SYS1-TRg-7	554.493767382817	605.170785284098	628.92867373473	595.17703787329	474.282181653181	716.104194815926	623.906690111897	475.269035310895	509.717939383847	0.000114842547183445	0.000118897791896674	0.000130761898396306	0.000115510368605323	9.27147493812491e-05	0.00011809781592609	0.000116446054085961	0.000107812409583906	0.000114849975133295	1	0.353716968088836	0.0994407549260188	1	0.32040890497604	0.0887093155900145	1	0.320127000011927	0.0849701195262738	0.588904312018374	0.565329360619121	0.558920847261246	CC16-SYS1-TRg-7	CC16	SYS1-TRg-7	single	0.571051506632914	0.0157895299474954	NA	NA	NA	NA	NA	NA	NA	NA	NA	NA	NA	NA	NA
CC16-SYS1-TRg-2	355.663057449433	224.009838295088	85.8271054204129	361.036334278779	208.005141485653	116.984052600388	466.605215751183	209.176721532893	74.1956610263722	7.3662237267936e-05	4.40111713653089e-05	1.78444960570627e-05	7.00689667085824e-05	4.06617522413184e-05	1.92926688745903e-05	8.70872793180161e-05	4.74506957150507e-05	1.67178142369837e-05	1	0.204128170624839	0.0211565765974244	1	0.231652555465183	0.0238899328884691	1	0.188393619521104	0.0165380717720864	0.323293163520301	0.349826099829418	0.281519626247628	CC16-SYS1-TRg-2	CC16	SYS1-TRg-2	single	0.318212963199116	0.0344354455434003	NA	NA	NA	NA	NA	NA	NA	NA	NA	NA	NA	NA	NA
CC16-SYS1-TRg-1	351.567251809767	200.625533288042	94.3057644002492	413.554616873492	244.024602113472	139.508163973232	409.19653774875	196.710175407681	93.6659369634932	7.28139450415911e-05	3.94168612994803e-05	1.96073120811352e-05	8.02615746134682e-05	4.7702993498402e-05	2.30072796505998e-05	7.63725135852175e-05	4.46227219210736e-05	2.11048693795197e-05	1	0.184949175059282	0.0235174111474988	1	0.237254618951067	0.0248717261920473	1	0.202021365582121	0.0238070554997317	0.33216376656365	0.357391794011844	0.339985813721361	CC16-SYS1-TRg-1	CC16	SYS1-TRg-1	single	0.343180458098952	0.0129138552243767	NA	NA	NA	NA	NA	NA	NA	NA	NA	NA	NA	NA	NA
CC16-BFR2-TRg-1	454.296060186648	646.428077500836	569.376589726605	460.860779132083	625.070695166251	698.422379734274	507.426543014985	572.753822018564	513.401140523378	9.40903573605343e-05	0.000127003604443298	0.000118380297932589	8.94426281354899e-05	0.000122191545644615	0.000115181782536161	9.47061789992633e-05	0.000129926347105319	0.000115679876391622	1	0.46116448022866	0.109880423039799	1	0.545347498448419	0.111734573575827	1	0.474348183880818	0.105230007439837	0.621699516411298	0.635593676351011	0.617245674801766	CC16-BFR2-TRg-1	CC16	BFR2-TRg-1	single	0.624846289188025	0.00957021025861191	NA	NA	NA	NA	NA	NA	NA	NA	NA	NA	NA	NA	NA
CC16-EOS1-TRg-3	403.353470788996	545.867184360799	382.881909327305	389.843642759682	526.617228815065	553.035948367648	454.603513783067	440.744228036362	305.189709709355	8.35395142840463e-05	0.000107246424426925	7.96057922243144e-05	7.56598121367704e-05	0.000102945432652033	9.12050761657972e-05	8.48472795573914e-05	9.99806292949748e-05	6.87655423966972e-05	1	0.43860724079393	0.0832221123765373	1	0.543148448514587	0.104592870975911	1	0.40743306642378	0.0698221231853961	0.577317528620724	0.625581328127137	0.546411910021137	CC16-EOS1-TRg-3	CC16	EOS1-TRg-3	single	0.583103588922999	0.0399006022658408	NA	NA	NA	NA	NA	NA	NA	NA	NA	NA	NA	NA	NA
CC16-TAF4-NRg-1	401.040760434502	214.628838310888	42.0943953821611	379.849362478786	235.139535239507	31.5463748676252	381.842737477998	145.992877875067	38.370964153813	8.30605232409888e-05	4.21680880390366e-05	8.75193528596806e-06	7.37201489345133e-05	4.59661018749725e-05	5.20253616613696e-06	7.12671955043786e-05	3.31177560000386e-05	8.64577041222663e-06	1	0.17344994575245	0.00920228007904289	1	0.248901887536036	0.00612318296130822	1	0.160675463727893	0.0104513918300424	0.189469514804796	0.154031993389928	0.203019246297027	CC16-TAF4-NRg-1	CC16	TAF4-NRg-1	single	0.182173584830584	0.025295467627373	NA	NA	NA	NA	NA	NA	NA	NA	NA	NA	NA	NA	NA
CC16-ARL3-NRg-8	372.013071119468	524.167019082767	210.329517270253	408.403816796365	554.589471722804	267.836091888605	487.842737477998	497.135013006939	158.745716751653	7.70485281999576e-05	0.000102982996981167	4.37300573429367e-05	7.92619211025611e-05	0.000108413568692444	4.4170747367783e-05	9.10510540985188e-05	0.00011277259753677	3.57686873714578e-05	1	0.456652774130173	0.0495680360406676	1	0.54600392535656	0.0483524501276868	1	0.428249569045153	0.0338437224710372	0.503679166769914	0.512198341255555	0.443049465782742	CC16-ARL3-NRg-8	CC16	ARL3-NRg-8	single	0.486308991269404	0.037705225002346	NA	NA	NA	NA	NA	NA	NA	NA	NA	NA	NA	NA	NA
CC16-RPN5-NRg-1	294.45482648461	616.083893946421	434.829454652889	406.290716738519	655.949870776362	547.613030924834	391.776656818687	463.65776203381	351.273199231951	6.09852523024045e-05	0.000121041888330657	9.04063168743744e-05	7.88518162916399e-05	0.000128227941567843	9.03107444322587e-05	7.31212639526973e-05	0.000105178450168644	7.91491040035804e-05	1	0.678103188549365	0.129467262090353	1	0.649153925955713	0.0993747509252292	1	0.497349179688597	0.093252914321872	0.672157650130538	0.63018804202312	0.602660054014721	CC16-RPN5-NRg-1	CC16	RPN5-NRg-1	single	0.63500191538946	0.0349979856428864	NA	NA	NA	NA	NA	NA	NA	NA	NA	NA	NA	NA	NA
CC16-TIM9-NRg-2	448.457586271407	863.44975235185	685.084121809158	482.399810714501	753.322383442105	966.204313328874	495.829265259545	567.076011280474	601.004666820869	9.28811368867766e-05	0.000169641812633387	0.000142437297057815	9.36228658112862e-05	0.000147262745019575	0.000159343598276001	9.25416610446349e-05	0.000128638364065493	0.000135418759486492	1	0.6240082085797	0.133931339767324	1	0.627895946687533	0.147672974140893	1	0.480630743196612	0.126067064655095	0.671488855788404	0.686310746784153	0.644775486600635	CC16-TIM9-NRg-2	CC16	TIM9-NRg-2	single	0.667525029724397	0.0210494274845521	NA	NA	NA	NA	NA	NA	NA	NA	NA	NA	NA	NA	NA
CC16-NUP57-NRg-3	429.694446801766	239.117981692018	158.580785812537	444.942663037958	220.677728619256	153.903420081489	451.656265750401	248.93066371419	104.942845929882	8.89950576256474e-05	4.69794654952213e-05	3.29708685070567e-05	8.63532827129837e-05	4.31390448438122e-05	2.53813033169726e-05	8.4297204667579e-05	5.6468679169877e-05	2.36457897872569e-05	1	0.180354550228147	0.032355678458733	1	0.199419853045594	0.0255025377807949	1	0.231618254706818	0.0241657763078703	0.377482212338773	0.349244113110602	0.351508388374047	CC16-NUP57-NRg-3	CC16	NUP57-NRg-3	single	0.359411571274474	0.0156905317619641	NA	NA	NA	NA	NA	NA	NA	NA	NA	NA	NA	NA	NA
CC16-VPS4-TRg-1	389.002911258072	395.167518647977	260.798711664927	457.620684577647	389.948171549352	374.268237354456	409.56224953525	351.634250769278	232.237818739562	8.0567335141587e-05	7.7638489066314e-05	5.4223214906243e-05	8.88137992451209e-05	7.62287692758234e-05	6.17232264830268e-05	7.64407700972016e-05	7.97664755139547e-05	5.23279752317361e-05	1	0.329232725226693	0.0587776578515027	1	0.342621946674774	0.0602998877738118	1	0.360805939547034	0.0589751395334435	0.506503872005639	0.51298990761748	0.513239614595426	CC16-VPS4-TRg-1	CC16	VPS4-TRg-1	single	0.510911131406181	0.00381884013300674	NA	NA	NA	NA	NA	NA	NA	NA	NA	NA	NA	NA	NA
CC16-CDC3-TRg-4	380.709762329497	662.190115855961	585.605896112977	327.105643916591	1240.10741089191	600.113019557557	361.326429776551	570.887844322521	177.265674816958	7.88497209804314e-05	0.000130100369194318	0.000121754567545923	6.34837890196476e-05	0.000242421605226463	9.89688894878996e-05	6.74380282360834e-05	0.000129503059374173	3.99416162776703e-05	1	0.563719799994229	0.134856260822509	1	1.52435177831334	0.135264611618812	1	0.663977699373494	0.0510247483424871	0.66557847568085	0.733822132290295	0.53346100367564	CC16-CDC3-TRg-4	CC16	CDC3-TRg-4	single	0.644287203882262	0.101863311138189	NA	NA	NA	NA	NA	NA	NA	NA	NA	NA	NA	NA	NA
CC16-BBP1-NRg-1	393.333909363077	512.491372500109	626.620309632547	455.376398600523	552.018292155894	798.789167945162	445.550905342209	444.828058697877	557.720233439487	8.14643386490801e-05	0.000100689084863463	0.000130281961505531	8.83782342216455e-05	0.000107910943296884	0.000131733980617152	8.31576991300135e-05	0.000100907025906659	0.000125665883016184	1	0.422279286026646	0.139669881485027	1	0.48741275220987	0.129330461503391	1	0.419563085379884	0.130189219393038	0.651059481871362	0.64949796357588	0.640257381190043	CC16-BBP1-NRg-1	CC16	BBP1-NRg-1	single	0.646938275545762	0.00583826574343676	NA	NA	NA	NA	NA	NA	NA	NA	NA	NA	NA	NA	NA
CC16-BBP1-NRg-2	344.113122657321	289.083009976174	146.521523834362	360.050807524908	281.31832281913	169.630814835232	367.366276848138	255.630297757722	156.743501405602	7.12701022984313e-05	5.67960853313096e-05	3.04636016970372e-05	6.9877698310499e-05	5.49933326729988e-05	2.79750194047577e-05	6.85653063530127e-05	5.79884577287538e-05	3.53175469172227e-05	1	0.272267586684156	0.0373301623293234	1	0.314158031279845	0.0347360264999405	1	0.292425651593901	0.0443758014964217	0.426634734807867	0.425770835247991	0.456989892548517	CC16-BBP1-NRg-2	CC16	BBP1-NRg-2	single	0.436465154201458	0.0177801924560396	NA	NA	NA	NA	NA	NA	NA	NA	NA	NA	NA	NA	NA
CC16-USE1-NRg-3	456.166469315111	648.722224534083	297.358527123592	508.104115620175	774.07554937205	319.830021913152	537.285448059553	664.589536613714	226.363518448409	9.44777423253856e-05	0.000127454335085246	6.18244439073077e-05	9.86114885999061e-05	0.000151319664407428	5.27454347132348e-05	0.000100279050274524	0.000150758820800741	5.10043740981758e-05	1	0.460903521171804	0.0571500644082765	1	0.612554272582012	0.0464093722042442	1	0.519817442791985	0.0438184802080967	0.525293058446697	0.513990542630151	0.494333846986304	CC16-USE1-NRg-3	CC16	USE1-NRg-3	single	0.511205816021051	0.0156663403600811	NA	NA	NA	NA	NA	NA	NA	NA	NA	NA	NA	NA	NA
CC16-CCT7-TRg-1	407.539562494733	654.90496153428	1664.45662916866	431.363453650811	673.603703255723	2113.44672585956	408.194694515225	824.150825053162	2002.48414521708	8.44065058762141e-05	0.000128669056276481	0.000346060718357723	8.37178660522821e-05	0.000131678989735491	0.000348543472035265	7.61855293883725e-05	0.000186954503045675	0.000451201020236818	1	0.5208145567635	0.358065431081272	1	0.627877694480066	0.361232765328516	1	0.848480311599181	0.510220240957017	0.804136146219483	0.818176003520032	0.889603264808749	CC16-CCT7-TRg-1	CC16	CCT7-TRg-1	single	0.837305138182755	0.045832302306303	NA	NA	NA	NA	NA	NA	NA	NA	NA	NA	NA	NA	NA
CC16-SAH1-TRg-3	352.134352148259	527.868606282979	731.807492496976	358.09707573039	438.651626949382	1009.55952203195	374.14180128248	461.944787801323	679.103978604178	7.29313985662509e-05	0.000103710247131571	0.000152151652446214	6.94985232661339e-05	8.57495331503486e-05	0.000166493612888287	6.98298914219766e-05	0.000104789870509886	0.000153016146831899	1	0.485838635426118	0.182199903937999	1	0.492530247121677	0.207859717785466	1	0.518867257226803	0.188780005776432	0.699802045577692	0.720157782818191	0.709514699424056	CC16-SAH1-TRg-3	CC16	SAH1-TRg-3	single	0.709824842606647	0.0101814120457989	NA	NA	NA	NA	NA	NA	NA	NA	NA	NA	NA	NA	NA
CC16-CHS2-TRg-1	401.975221943038	811.031935937864	1144.22528159874	408.132297964224	788.530052781291	1301.01511810225	568.194268457929	695.551574294513	958.771409956057	8.32540618273497e-05	0.000159343293968541	0.000237898312262364	7.92092254533876e-05	0.000154145293775049	0.000214559620020373	0.000106047877935591	0.000157782404581685	0.000216030992994039	1	0.653902925809899	0.24955825599304	1	0.776839360324358	0.235028515349006	1	0.514440221564887	0.17549881144492	0.766424981481572	0.769323441456541	0.698176666067135	CC16-CHS2-TRg-1	CC16	CHS2-TRg-1	single	0.744641696335083	0.0402659849737668	NA	NA	NA	NA	NA	NA	NA	NA	NA	NA	NA	NA	NA
CC16-DPM1-TRg-2	448.140630018726	978.855808983359	1547.25824858445	444.30785311092	784.613036778221	1693.09362252154	499.26034911724	797.561168276715	1237.65942210799	9.28154913095947e-05	0.000192315619166443	0.000321693753749224	8.62300804991878e-05	0.000153379578403282	0.000279220063819879	9.31820391377036e-05	0.000180922772059451	0.000278870219918919	1	0.707911570284254	0.302697038966898	1	0.710044335163841	0.280954610211028	1	0.671335096333914	0.257827970058062	0.800291012943182	0.789507723117191	0.77302389804869	CC16-DPM1-TRg-2	CC16	DPM1-TRg-2	single	0.787607544703021	0.0137325124129426	NA	NA	NA	NA	NA	NA	NA	NA	NA	NA	NA	NA	NA
CC16-BBP1-TRg-1	487.408667465435	273.261980775039	19.4601630931681	443.600306271591	251.630841983653	25.0368893575945	487.800621115589	175.425207887829	24.7434226960128	0.000100948389654981	5.36877306597194e-05	4.04600390383484e-06	8.60927616998797e-05	4.91898944417168e-05	4.12901079496557e-06	9.1043193493251e-05	3.97943332280688e-05	5.57520397415258e-06	1	0.181702361929597	0.00350036162712982	1	0.228079351741568	0.00416128739820987	1	0.151130485719109	0.00527561844939275	0.0501469472131263	0.0911369671847045	0.098065639320161	CC16-BBP1-TRg-1	CC16	BBP1-TRg-1	single	0.0797831845726639	0.0258984854385986	NA	NA	NA	NA	NA	NA	NA	NA	NA	NA	NA	NA	NA
CC16-NRD1-TRg-4	461.410517484084	586.124976142747	381.245635854763	486.178566169706	514.84605800908	432.70788602514	462.405697862429	459.399681696671	321.697607721445	9.55638498430952e-05	0.00011515586530858	7.92655911260014e-05	9.43562365694388e-05	0.000100644352844656	7.1360922954376e-05	8.63034805625948e-05	0.000104212525887361	7.24851126329016e-05	1	0.411696663036885	0.0724397724900528	1	0.425790061116044	0.0656202952647442	1	0.417512940124805	0.072357009191242	0.552547007991351	0.54026593786593	0.553334607993041	CC16-NRD1-TRg-4	CC16	NRD1-TRg-4	single	0.548715851283441	0.00732842793600605	NA	NA	NA	NA	NA	NA	NA	NA	NA	NA	NA	NA	NA
CC16-RPB3-NRg-1	380.32966346489	247.837977107123	32.7277611038431	376.507584519802	252.171109479512	25.4252916621414	385.070899510707	178.002471857269	30.7712787734082	7.87709977839579e-05	4.86926813764513e-05	6.80449842871106e-06	7.30715856007887e-05	4.92955082881042e-05	4.1930649706005e-06	7.1869700232436e-05	4.03789727017878e-05	6.93340439659173e-06	1	0.21119433517628	0.0075442449983149	1	0.269299493405215	0.00497887694689429	1	0.19426195767215	0.00831114383315826	0.173601788151159	0.128903051415615	0.182177735620324	CC16-RPB3-NRg-1	CC16	RPB3-NRg-1	single	0.161560858395699	0.028605698493653	NA	NA	NA	NA	NA	NA	NA	NA	NA	NA	NA	NA	NA
CC16-PHO85-NRg-6	417.380796196771	424.989969771291	539.764069124067	442.072320660821	486.177662912321	557.773892681226	562.944126627252	396.868656358116	329.058032446961	8.64447476243659e-05	8.34977005050222e-05	0.00011222349578316	8.57962143368391e-05	9.50401299381705e-05	9.19864441279788e-05	0.000105067990543352	9.00276747512209e-05	7.41435682833301e-05	1	0.330005232233079	0.113378627243447	1	0.442196819562853	0.0930259337077479	1	0.296267447412122	0.0607943412903066	0.603511896262688	0.594290095868161	0.504286483827975	CC16-PHO85-NRg-6	CC16	PHO85-NRg-6	single	0.567362825319608	0.0548199693780102	NA	NA	NA	NA	NA	NA	NA	NA	NA	NA	NA	NA	NA
CC16-SNF6-TRg-6	432.54732647659	894.961185309377	646.205861565295	466.688859385602	900.728719682457	765.597352379492	538.229720474349	798.105120194617	622.331152969323	8.95859244449645e-05	0.000175832858019676	0.000134354035269727	9.05737263726647e-05	0.000176078378518803	0.000126260083168563	0.000100455289443662	0.000181046164838297	0.000140224057112059	1	0.67057163159007	0.13097757561437	1	0.776033578222258	0.120951753141087	1	0.623153227735605	0.120256848758953	0.673106182892078	0.671321786069212	0.655519047604798	CC16-SNF6-TRg-6	CC16	SNF6-TRg-6	single	0.666649005522029	0.00968003049762106	NA	NA	NA	NA	NA	NA	NA	NA	NA	NA	NA	NA	NA
CC16-PRP38-NRg-2	487.518696911054	417.817186226356	272.549917589847	534.026816603547	348.715194123115	353.18523061623	528.867836420311	352.75830880246	231.051976183824	0.000100971178119962	8.20884650528428e-05	5.66664331269416e-05	0.000103642497115514	6.81683670170017e-05	5.82462784816545e-05	9.87079857615881e-05	8.00214624709532e-05	5.20607804215962e-05	1	0.277759954566784	0.0490133588442364	1	0.262555875346373	0.0487616784797159	1	0.28030608342374	0.0454379243952423	0.468136100353902	0.463540526856379	0.45759183333511	CC16-PRP38-NRg-2	CC16	PRP38-NRg-2	single	0.463089486848463	0.00528658392134784	NA	NA	NA	NA	NA	NA	NA	NA	NA	NA	NA	NA	NA
CC16-OAR1-NRg-3	441.56282395795	637.256254699595	844.853082288163	407.276058151567	664.979745789357	1196.38376555848	464.500281400286	619.662085333937	926.456131720506	9.14531459644635e-05	0.000125201618119349	0.00017565520148723	7.90430487192717e-05	0.000129993140917849	0.000197304122423422	8.66944140015247e-05	0.000140567252617117	0.00020874969364196	1	0.467731062853476	0.167744533847678	1	0.656498099736293	0.216581226586334	1	0.560623592445104	0.207441111890054	0.685027553949369	0.745802095151799	0.728686203208858	CC16-OAR1-NRg-3	CC16	OAR1-NRg-3	single	0.719838617436675	0.0313384116554838	NA	NA	NA	NA	NA	NA	NA	NA	NA	NA	NA	NA	NA
CC16-ROX3-NRg-1	485.937372766608	1145.19522720602	2008.80859945795	496.991015562329	1173.88762794054	2393.53748192233	533.035306228877	911.038255766076	1750.99356385409	0.000100643666246334	0.000224996293800741	0.000417655668996796	9.64546878459381e-05	0.000229476673247326	0.00039473522288879	9.94858030577015e-05	0.000206664483228975	0.000394535000102795	1	0.76378976874302	0.36242483003685	1	0.949711996924247	0.355083811887062	1	0.718262289009053	0.341652440047104	0.832016374569711	0.843848339070567	0.819126770678314	CC16-ROX3-NRg-1	CC16	ROX3-NRg-1	single	0.831663828106197	0.0123645542863425	NA	NA	NA	NA	NA	NA	NA	NA	NA	NA	NA	NA	NA
CC16-YPP1-TRg-6	479.975221943038	516.548518632177	160.551650724469	579.804993251368	711.979745789357	205.952695509705	520.244892399851	458.112449124354	141.263380761318	9.94088307485383e-05	0.000101486191611235	3.33806352232672e-05	0.000112527003274495	0.000139180905901408	3.39651180650316e-05	9.70985979770036e-05	0.000103920523600223	3.18295561409796e-05	1	0.348792317673215	0.0293261899633124	1	0.493741491248024	0.0261893492760312	1	0.370055357321621	0.0282408473666625	0.40794141573381	0.414950605107268	0.406415227048856	CC16-YPP1-TRg-6	CC16	YPP1-TRg-6	single	0.409769082629978	0.00455175179052187	NA	NA	NA	NA	NA	NA	NA	NA	NA	NA	NA	NA	NA
CC16-CBF2-NRg-8	415.057744027252	951.494600749507	2086.25348246424	421.395248610164	792.477605966311	2264.86883673956	430.192992547108	794.941248399374	1689.57297004515	8.596361466295e-05	0.000186939967661549	0.0004337573993613	8.17832634629537e-05	0.000154916978688327	0.000373515565073267	8.02912955919059e-05	0.000180328456305831	0.00038069567225776	1	0.742971946086651	0.440674824062488	1	0.756155822517538	0.396271282249323	1	0.776558410882895	0.408478849433463	0.858951420413431	0.844493374804833	0.850780724810496	CC16-CBF2-NRg-8	CC16	CBF2-NRg-8	single	0.851408506676253	0.00724943813397342	NA	NA	NA	NA	NA	NA	NA	NA	NA	NA	NA	NA	NA
CC16-SPT6-TRg-5	427.898613822031	440.600476640734	362.727635869114	542.447607216399	408.33255435205	398.445046510461	511.096565775726	436.838763545795	355.703611511523	8.86231183075875e-05	8.65646938931668e-05	7.5415474357995e-05	0.000105276781648927	7.98226286068652e-05	6.57103953588074e-05	9.53911526911101e-05	9.90946941593162e-05	8.01473673583174e-05	1	0.333717277228351	0.0743189306484918	1	0.302670534777031	0.0541564031648896	1	0.359187019593788	0.072383780988796	0.542010409696404	0.488699430090795	0.543133761376086	CC16-SPT6-TRg-5	CC16	SPT6-TRg-5	single	0.524614533721095	0.0311084631785383	NA	NA	NA	NA	NA	NA	NA	NA	NA	NA	NA	NA	NA
CC16-SEC10-NRg-1	262.523883059743	165.007993581147	13.8936655654727	272.147164676912	142.649971526995	25.2899858752499	276.156408146344	114.973319622091	24.1271678607035	5.43719572708114e-05	3.24190898820218e-05	2.88866156194823e-06	5.28175942725399e-05	2.78858385808788e-05	4.17075073472571e-06	5.15418804588015e-05	2.60811239642611e-05	5.43634903685804e-06	1	0.203709260692199	0.00463989024656463	1	0.210756904732234	0.00685147300935257	1	0.174962257136266	0.00908672057648812	0.0994841739297845	0.159261133875576	0.188198246741644	CC16-SEC10-NRg-1	CC16	SEC10-NRg-1	single	0.148981184849001	0.0452416256638584	NA	NA	NA	NA	NA	NA	NA	NA	NA	NA	NA	NA	NA
CC16-NSL1-NRg-3	462.138961953706	146.509396309965	31.9544102088128	444.284047530383	150.432593776211	16.6225278021409	354.054875470613	116.076708536582	8.56659894365528	9.57147197415395e-05	2.87846739085263e-05	6.64370939907413e-06	8.62254603757494e-05	2.94072195209131e-05	2.74133882026508e-06	6.60808640648731e-05	2.6331422234801e-05	1.93023160386516e-06	1	0.102746610257751	0.00606202758026623	1	0.13614295112872	0.00275851612345002	1	0.137777066238846	0.0025164818890776	0.0922495726122226	-0.00463752097581782	-0.0173617365014218	CC16-NSL1-NRg-3	CC16	NSL1-NRg-3	single	0.023416771711661	0.0599494977047162	NA	NA	NA	NA	NA	NA	NA	NA	NA	NA	NA	NA	NA
CC16-NRD1-NRg-8	499.474024003269	709.034318603738	492.807617731705	562.642961861768	727.774525455382	770.352811749198	523.754677020719	613.444602657037	442.261191651797	0.000103447274870628	0.000139303841016336	0.000102460680089676	0.000109196242096422	0.000142268538317121	0.000127044339662734	9.77536647943162e-05	0.000139156847690349	9.9650577189868e-05	1	0.460075342340652	0.0865016102218398	1	0.520089272007825	0.100947591104844	1	0.492209353962913	0.0878227173512279	0.586271992515969	0.617395197183333	0.593107789129341	CC16-NRD1-NRg-8	CC16	NRD1-NRg-8	single	0.598924992942881	0.0163567528057332	NA	NA	NA	NA	NA	NA	NA	NA	NA	NA	NA	NA	NA
CC16-RPB3-TRg-1	421.932762961162	414.152415455929	132.312754518207	464.355070805435	355.007215601764	229.479046674741	477.60932827553	369.147776102518	113.106115240638	8.73875164861052e-05	8.13684482195671e-05	2.75094262440045e-05	9.01207909232305e-05	6.93983588173702e-05	3.78450153054257e-05	8.91410888098623e-05	8.37393313623276e-05	2.54851428978814e-05	1	0.318120427650301	0.0274927477652928	1	0.30739791981936	0.036436111552993	1	0.324810367702378	0.0246302737521635	0.39215100193804	0.431332257068005	0.377361572487056	CC16-RPB3-TRg-1	CC16	RPB3-TRg-1	single	0.400281610497701	0.0278888650754543	NA	NA	NA	NA	NA	NA	NA	NA	NA	NA	NA	NA	NA
CC16-NRD1-NRg-4	309.641282097606	451.101879369552	369.416055967145	299.211704084651	330.932902958377	357.471789589625	400.873650912775	306.290074718158	322.542583783346	6.41305559070179e-05	8.86279025387858e-05	7.68060780080035e-05	5.80702077374209e-05	6.4692207185282e-05	5.89532052895982e-05	7.481912852618e-05	6.94803753949554e-05	7.26755031846151e-05	1	0.472161300037114	0.104596366140897	1	0.444708374444481	0.0880850845241825	1	0.321090783328331	0.0836826649500859	0.616040386357447	0.586630837331951	0.556875001505653	CC16-NRD1-NRg-4	CC16	NRD1-NRg-4	single	0.58651540839835	0.0295828613228039	NA	NA	NA	NA	NA	NA	NA	NA	NA	NA	NA	NA	NA
CC16-RVB1-TRg-2	358.089497286845	303.512201767601	29.0828896134504	353.410671345325	308.81382160012	49.4052679595518	360.729010755701	188.192697062885	20.4913547937159	7.41647830996611e-05	5.96309859652668e-05	6.04668544387115e-06	6.8588998429815e-05	6.03682726922636e-05	8.14777274523035e-06	6.73265258452347e-05	4.26905744515239e-05	4.61712528962717e-06	1	0.274700329486025	0.00712042076225639	1	0.351342758915848	0.0103070119261892	1	0.219242185561103	0.00590806895001441	0.182996419910585	0.254291068806213	0.140112362215301	CC16-RVB1-TRg-2	CC16	RVB1-TRg-2	single	0.192466616977367	0.057675451745575	NA	NA	NA	NA	NA	NA	NA	NA	NA	NA	NA	NA	NA
CC16-TIF5-NRg-8	243.717708264983	238.179316817178	247.932322818172	307.302526858376	288.523874237583	273.213810206181	276.772970351635	195.81619966321	162.26196508252	5.04769648592623e-05	4.67950461814287e-05	5.15481366320786e-05	5.96404529946182e-05	5.64019052902261e-05	4.50576249933703e-05	5.16569557369521e-05	4.44199279834084e-05	3.65609707151651e-05	1	0.316731726430574	0.0891878613225316	1	0.377510956149757	0.0655504526618956	1	0.297322222313489	0.0609746069626788	0.565335766170303	0.531906764854752	0.504965165790668	CC16-TIF5-NRg-8	CC16	TIF5-NRg-8	single	0.534069232271908	0.0302433388789512	NA	NA	NA	NA	NA	NA	NA	NA	NA	NA	NA	NA	NA
CC16-EOS1-NRg-1	453.958602257547	352.349294904478	236.992018080003	452.22235658974	379.849212987869	277.653347184283	546.107342646061	327.612634268639	200.498184487576	9.40204656314926e-05	6.9226000592255e-05	4.92735146020446e-05	8.77661061789306e-05	7.42545808111086e-05	4.57897804878256e-05	0.000101925570227655	7.43172916525651e-05	4.51763803536218e-05	1	0.251554311400751	0.0457696040505506	1	0.33773272065221	0.0452678703132504	1	0.252107086351634	0.0381846119616591	0.451288098125699	0.469741235045091	0.424727680870585	CC16-EOS1-NRg-1	CC16	EOS1-NRg-1	single	0.448585671347125	0.022628131777181	NA	NA	NA	NA	NA	NA	NA	NA	NA	NA	NA	NA	NA
CC16-ERG25-NA-26	429.894549877473	717.266592559893	1167.8397181501	426.567561823205	514.480429860623	1400.9630651733	383.659952217453	541.448185380022	899.567556030088	8.903650145832e-05	0.000140921234353022	0.00024280803999775	8.27870921857743e-05	0.000100572878259562	0.000231042744041762	7.16063607821198e-05	0.000122824819614996	0.000202691142410376	1	0.540745946812907	0.23816667226694	1	0.484947773001392	0.242146411630248	1	0.59307942989019	0.243861515442162	0.746587437932444	0.741607790416196	0.75636688983707	CC16-ERG25-NA-26	CC16	ERG25-NA-26	single	0.74818737272857	0.00750850167761211	NA	NA	NA	NA	NA	NA	NA	NA	NA	NA	NA	NA	NA
CC16-MSL5-NRg-4	381.862250756992	919.836478411495	2764.90472797474	541.864785213947	1111.62137704729	3367.26463055636	541.604507163068	1043.99218061896	2525.51877851528	7.90884156500536e-05	0.000180720102239894	0.00057485722342402	0.000105163669112571	0.000217304594957657	0.000555319465229637	0.000101085160223237	0.000236824417786148	0.00056905152143904	1	0.780689807020904	0.634794462311626	1	0.824859343908328	0.458168786785492	1	0.810060402168946	0.484980509271254	0.916132503745031	0.871816274257584	0.878966124160403	CC16-MSL5-NRg-4	CC16	MSL5-NRg-4	single	0.888971634054339	0.0237921146637754	NA	NA	NA	NA	NA	NA	NA	NA	NA	NA	NA	NA	NA
CC16-SEC24-TRg-2	497.903405581107	254.860651088556	43.7195963696478	516.38438797934	231.570429788708	49.8733845276047	552.484965948307	206.345700526442	37.5553123211644	0.000103121980285072	5.00724248305419e-05	9.08983428036013e-06	0.000100218501726248	4.5268397575324e-05	8.22497316478672e-06	0.000103115890959526	4.68084927234578e-05	8.46198721477756e-06	1	0.165894619232097	0.00769822735876808	1	0.180311711017179	0.00712090048188214	1	0.156955806500644	0.00706979574085327	0.160126059272157	0.154313699272798	0.143797322775879	CC16-SEC24-TRg-2	CC16	SEC24-TRg-2	single	0.152745693773611	0.00827652643476269	NA	NA	NA	NA	NA	NA	NA	NA	NA	NA	NA	NA	NA
CC16-RPL30-NRg-5	306.354592993127	204.456977122923	80.7051828500772	336.139731320568	247.025639171528	127.97285363943	417.516872763085	188.482728460007	72.860824559142	6.34498417660096e-05	4.01696243588034e-05	1.67795862402486e-05	6.52371005549429e-05	4.82896493110906e-05	2.1104909902854e-05	7.79254223718163e-05	4.27563666270195e-05	1.64170480225285e-05	1	0.216297822906356	0.0230959971004159	1	0.295485462854488	0.0280696620675554	1	0.189714251301531	0.01814997385826	0.340169542125773	0.390181896893619	0.295706035299603	CC16-RPL30-NRg-5	CC16	RPL30-NRg-5	single	0.342019158106332	0.047265081354416	NA	NA	NA	NA	NA	NA	NA	NA	NA	NA	NA	NA	NA
CC16-SNU71-NRg-3	322.450762540052	686.079128614671	1001.87089442172	403.888961476132	614.598099271723	1124.11207856761	347.947671828894	575.35233220007	896.307963712797	6.67835584268665e-05	0.000134793839098468	0.000208301108811974	7.83856900501952e-05	0.000120144316924472	0.000185385286521185	6.4941014505879e-05	0.000130515806176249	0.000201956688965324	1	0.689581192232788	0.272400586348544	1	0.611847465615196	0.205204466288006	1	0.694900093600822	0.267916384148136	0.782956655055045	0.733047097623464	0.781033396258249	CC16-SNU71-NRg-3	CC16	SNU71-NRg-3	single	0.765679049645586	0.0282764557658916	NA	NA	NA	NA	NA	NA	NA	NA	NA	NA	NA	NA	NA
CC16-CDC33-NRg-1	376.163891481943	415.39033871408	401.337990053375	323.737976058181	453.94572254414	505.260980269341	369.46156897411	338.930500230422	339.742007017215	7.79082146587929e-05	8.1611662772402e-05	8.3443035227349e-05	6.28302010434461e-05	8.87392896601511e-05	8.33261677203592e-05	6.89563720429527e-05	7.68846930821348e-05	7.65508883301815e-05	1	0.357893569488717	0.0935390280834937	1	0.563798891093665	0.115069782318054	1	0.385517244911991	0.0956391991545147	0.58068493344299	0.642197373854948	0.5890254798868	CC16-CDC33-NRg-1	CC16	CDC33-NRg-1	single	0.603969262394913	0.0333681368688152	NA	NA	NA	NA	NA	NA	NA	NA	NA	NA	NA	NA	NA
CC16-RPN6-TRg-4	337.284808603475	664.809115871761	357.225224019274	324.75930385327	581.720710497869	548.804600370786	412.643219589244	529.010954973756	311.410133090229	6.98558736361085e-05	0.000130614923641472	7.42714562057126e-05	6.30284176119131e-05	0.000113717301577084	9.05072545911295e-05	7.70158028885318e-05	0.000120003495945608	7.01671322082616e-05	1	0.638814541425108	0.0928549419309462	1	0.720222791516428	0.124593481053851	1	0.538756322227939	0.0784899368755515	0.619090164110476	0.67060809635991	0.582703987832836	CC16-RPN6-TRg-4	CC16	RPN6-TRg-4	single	0.62413408276774	0.0441685851092236	NA	NA	NA	NA	NA	NA	NA	NA	NA	NA	NA	NA	NA
CC16-NAB2-TRg-4	304.941072803908	299.098113168221	77.3451054060612	380.855452879539	245.681170877899	134.694850553396	247.684342571651	221.184997844576	105.368748807763	6.31570841759804e-05	5.8763750797171e-05	1.60809853913971e-05	7.39154082702169e-05	4.80268267853522e-05	2.22134820351613e-05	4.62278491454731e-05	5.01747132880976e-05	2.37417544986283e-05	1	0.317886700049701	0.0222370205892535	1	0.259373517461458	0.0260753407988506	1	0.375283560970664	0.0442455117595655	0.360824497743632	0.37043343427436	0.473559056969847	CC16-NAB2-TRg-4	CC16	NAB2-TRg-4	single	0.401605662995946	0.0624984087284259	NA	NA	NA	NA	NA	NA	NA	NA	NA	NA	NA	NA	NA
CC16-NAB2-TRg-6	374.582203430239	586.131586188437	529.679013092339	402.352407679162	443.167248527145	808.428561402308	405.979152586377	419.227119980137	475.927902046013	7.75806274154508e-05	0.000115157163983031	0.000110126690330944	7.80874797964796e-05	8.66322665505865e-05	0.000133323681281361	7.577202025413e-05	9.5099580679423e-05	0.000107236382108309	1	0.507133843767062	0.123972486551823	1	0.442868701793979	0.148140642028508	1	0.433958364832461	0.121925174843008	0.64596386182906	0.66298402200206	0.632888784949153	CC16-NAB2-TRg-6	CC16	NAB2-TRg-6	single	0.647278889593424	0.0150906526311306	NA	NA	NA	NA	NA	NA	NA	NA	NA	NA	NA	NA	NA
CC16-YTM1-NRg-1	371.599187022989	577.604665633826	518.79363749579	409.492161784641	548.401263011437	630.357291333581	429.204904062855	365.336520153847	453.380835097507	7.69628076622811e-05	0.000113481881483817	0.000107863488735588	7.94731441887453e-05	0.000107203870664587	0.000103956686608599	8.01068785838779e-05	8.28747669643999e-05	0.000102156062428968	1	0.503767963870649	0.122399479907023	1	0.538476543207422	0.113495950400942	1	0.357709800836207	0.109863754236949	0.643627568779205	0.637035262256545	0.60436365660913	CC16-YTM1-NRg-1	CC16	YTM1-NRg-1	single	0.628342162548293	0.0210259645825834	NA	NA	NA	NA	NA	NA	NA	NA	NA	NA	NA	NA	NA
CC16-OLE1-TRg-8	328.624844365744	471.602782533161	749.437083900487	336.421902657798	512.568268063351	1078.74040749093	405.587915800268	439.823365109178	682.202595666352	6.80622874678226e-05	9.2655711179443e-05	0.000155817058296109	6.529186361383e-05	0.00010019908053182	0.000177902722813469	7.56989997517413e-05	9.97717361340491e-05	0.000153714329228557	1	0.465104534777675	0.1999375988455	1	0.612606203410904	0.236413276849438	1	0.455717511543615	0.174938062989597	0.710524634152986	0.754001971459514	0.689444130849635	CC16-OLE1-TRg-8	CC16	OLE1-TRg-8	single	0.717990245487378	0.032920057875098	NA	NA	NA	NA	NA	NA	NA	NA	NA	NA	NA	NA	NA
CC16-OLE1-TRg-1	336.522578901982	429.98385929081	730.596123478888	393.324039994289	446.059287527643	929.918157636884	384.971353594978	459.900237129528	893.174739588956	6.96980063964613e-05	8.44788490523169e-05	0.000151899794136872	7.63352783289791e-05	8.71976149476047e-05	0.000153359391275678	7.18511209652624e-05	0.000104326074390077	0.000201250708883192	1	0.414106982493805	0.190336834156295	1	0.455990748543065	0.174314460051235	1	0.502039220571061	0.241303694327066	0.695354948732682	0.688958547387737	0.743454530968548	CC16-OLE1-TRg-1	CC16	OLE1-TRg-1	single	0.709256009029656	0.029788968841588	NA	NA	NA	NA	NA	NA	NA	NA	NA	NA	NA	NA	NA
CC16-UTP7-TRg-4	400.503745290582	638.002690297464	537.250026270787	411.987402947025	591.405080159181	632.643715879841	445.983973698839	465.592912531895	460.033243855929	8.29493007338452e-05	0.000125348270182763	0.00011170079578573	7.99574139237741e-05	0.000115610444395425	0.000104333757078438	8.32385270840624e-05	0.000105617429404835	0.000103654987464655	1	0.516286223815874	0.11760601922551	1	0.577185018720489	0.113217729156989	1	0.438722123463322	0.107281766734558	0.639411189853924	0.641404664443441	0.614771120057247	CC16-UTP7-TRg-4	CC16	UTP7-TRg-4	single	0.631862324784871	0.0148349399903044	NA	NA	NA	NA	NA	NA	NA	NA	NA	NA	NA	NA	NA
CC16-ACT1-NRg-6	352.087465314566	391.274701301212	111.691635897818	420.194753053075	377.220401315703	162.993011769155	386.324586543025	306.333678008006	108.176849988887	7.29216877205617e-05	7.68736679644988e-05	2.32220456069518e-05	8.15502744941521e-05	7.37406892402598e-05	2.68803322763676e-05	7.21036886000652e-05	6.94902665837244e-05	2.43744776694349e-05	1	0.360168571258192	0.027811843331714	1	0.360959506432656	0.0285994405714298	1	0.333230560856591	0.0291231224045903	0.402312999766313	0.40657913696871	0.403806374333619	CC16-ACT1-NRg-6	CC16	ACT1-NRg-6	single	0.40423283702288	0.00216480587499631	NA	NA	NA	NA	NA	NA	NA	NA	NA	NA	NA	NA	NA
CC16-RPL18A-NRg-3	308.857640951546	282.760078481012	163.111158134207	335.171340939097	323.110697284568	175.81264128416	279.778926109508	221.80228238088	110.852552949955	6.39682540912263e-05	5.55538201536609e-05	3.39127878533409e-05	6.50491579382096e-05	6.31630883047711e-05	2.89945081988992e-05	5.22179878468955e-05	5.03147412055785e-05	2.49773687878329e-05	1	0.296711481510891	0.0463004282221692	1	0.387613055179321	0.0386742945076828	1	0.333160449347551	0.041208485500033	0.464240368495386	0.455923082910708	0.454961988375558	CC16-RPL18A-NRg-3	CC16	RPL18A-NRg-3	single	0.458375146593884	0.00510211197856032	NA	NA	NA	NA	NA	NA	NA	NA	NA	NA	NA	NA	NA
CC16-BRX1-NRg-1	443.591059133873	635.673609935096	521.443891204247	563.983211524337	589.036340836558	635.172575691338	586.760065455887	491.633510192134	457.508750152403	9.18732186642695e-05	0.000124890676196124	0.000108414508621662	0.000109456354168453	0.000115147392901732	0.000104750809265373	0.000109513001544035	0.000111524609069757	0.000103086166913775	1	0.464436139501628	0.103058658804176	1	0.419942519782407	0.0830356789165252	1	0.352114051176791	0.0810951365280502	0.612732760101464	0.574023112842124	0.558530803474919	CC16-BRX1-NRg-1	CC16	BRX1-NRg-1	single	0.581762225472836	0.0279174394200044	NA	NA	NA	NA	NA	NA	NA	NA	NA	NA	NA	NA	NA
CC16-NAF1-TRg-8	500.854122867876	934.303870168164	603.463994990808	488.118588866303	771.711995339703	711.402087177414	569.173990628078	608.670938738996	580.229599603434	0.000103733110489168	0.000183562508013935	0.000125467482870879	9.47327509887238e-05	0.000150857626556893	0.000117322358043875	0.000106230733453287	0.00013807396584594	0.000130737707930411	1	0.604576835743663	0.105633044453908	1	0.635687746801014	0.107455578460693	1	0.449407119123677	0.106025611743902	0.634342636374474	0.640284293600808	0.614674848141531	CC16-NAF1-TRg-8	CC16	NAF1-TRg-8	single	0.629767259372271	0.013403786040412	NA	NA	NA	NA	NA	NA	NA	NA	NA	NA	NA	NA	NA
CC16-NAF1-TRg-6	435.469960058711	857.548441858729	382.451747889515	553.028715581611	837.087331899758	594.34517411723	563.801188438295	778.072635362293	418.408664938372	9.01912381649705e-05	0.000168482383255779	7.95163564447558e-05	0.0001073303348772	0.000163637482472528	9.8017673234688e-05	0.000105227952710108	0.00017650189559443	9.42761104736002e-05	1	0.638226847476268	0.0769977677954433	1	0.608607112889403	0.0792374036899218	1	0.579958051118236	0.0771845961025646	0.591421938173661	0.592409899757831	0.585254213670466	CC16-NAF1-TRg-6	CC16	NAF1-TRg-6	single	0.589695350533986	0.00387772994203263	NA	NA	NA	NA	NA	NA	NA	NA	NA	NA	NA	NA	NA
CC16-NAF1-TRg-4	420.851726988338	632.135352389768	458.553133389634	412.700276038899	594.479723887045	497.283647045527	412.202493506624	659.139913400442	351.251399417693	8.71636205074326e-05	0.00012419551539271	9.5338757384901e-05	8.00957664279389e-05	0.000116211489160953	8.20105691839072e-05	7.6933545695161e-05	0.000149522600962512	7.91441920553595e-05	1	0.486805609412103	0.0955257020453303	1	0.579183556884674	0.0888400096384504	1	0.672000232384853	0.0886264597821929	0.604749464604548	0.605895363359868	0.61567102906586	CC16-NAF1-TRg-4	CC16	NAF1-TRg-4	single	0.608771952343425	0.00600218424458016	NA	NA	NA	NA	NA	NA	NA	NA	NA	NA	NA	NA	NA
CC16-CDC8-TRg-2	564.419373187718	1238.56396784254	795.27099662466	539.305560666296	991.50606903215	852.73778715189	578.875068089005	999.28937746205	629.660759077199	0.000116898263442176	0.000243340432949235	0.000165346484587255	0.000104666981653157	0.000193823930681683	0.000140631029603411	0.000108041344252323	0.000226683809908446	0.000141875568691668	1	0.711199000825856	0.123530135664979	1	0.739221202801338	0.116578855785552	1	0.725452285047818	0.113129986815556	0.668485254415345	0.66258113642225	0.656872722906424	CC16-CDC8-TRg-2	CC16	CDC8-TRg-2	single	0.662646371248007	0.00580654059645567	NA	NA	NA	NA	NA	NA	NA	NA	NA	NA	NA	NA	NA
CC16-NSE4-TRg-1	447.376368344954	452.535298540795	196.0597528413	522.411620834357	521.901284913749	329.331869791215	518.123366686155	356.769590743753	175.188936278631	9.26572032232471e-05	8.89095261373922e-05	4.0763200266255e-05	0.000101388250967988	0.000102023539370311	5.43124517615703e-05	9.67026360456489e-05	8.09314017673946e-05	3.94736842096457e-05	1	0.327834027679045	0.0384215691355819	1	0.401688569392725	0.0464793567773189	1	0.289372381558962	0.035166524549895	0.443540698506703	0.48545413612576	0.421985534785795	CC16-NSE4-TRg-1	CC16	NSE4-TRg-1	single	0.450326789806086	0.0322738921631018	NA	NA	NA	NA	NA	NA	NA	NA	NA	NA	NA	NA	NA
CC16-PAB1-NRg-2	459.02580881403	270.736943321094	84.4477907571464	443.93675797803	282.630841983653	105.907899665872	460.770701060813	240.720139678455	111.285954006299	9.50699470545173e-05	5.31916370196578e-05	1.7557719811382e-05	8.61580593477319e-05	5.52499096436382e-05	1.74660220264093e-05	8.59983244727359e-05	5.46061627539693e-05	2.5075022993616e-05	1	0.191154719654796	0.0161291274745065	1	0.255983741595229	0.0175892137926859	1	0.219548259273365	0.0251195265889507	0.278820195795979	0.311498397751723	0.353567060150378	CC16-PAB1-NRg-2	CC16	PAB1-NRg-2	single	0.314628551232693	0.0374716136337167	NA	NA	NA	NA	NA	NA	NA	NA	NA	NA	NA	NA	NA
CC16-PRP43-TRg-4	349.652351727149	205.561315931798	40.1662125105564	426.217030337196	181.257579539708	67.6146213159026	401.273395278397	175.260552194408	47.9601363424501	7.24173454474647e-05	4.03865935996755e-05	8.35104268355409e-06	8.27190619719385e-05	3.54330221765842e-05	1.11508062093259e-05	7.48937368847015e-05	3.97569819054693e-05	1.0806408879739e-05	1	0.190537097021997	0.0100712671095596	1	0.170993386639206	0.0116963134841699	1	0.183546554439912	0.0124307117355234	0.209175325073947	0.223851096405243	0.237656537830086	CC16-PRP43-TRg-4	CC16	PRP43-TRg-4	single	0.223560986436425	0.0142428225033037	NA	NA	NA	NA	NA	NA	NA	NA	NA	NA	NA	NA	NA
CC16-SEC2-NRg-3	420.577957532051	601.207140535398	506.23821245315	402.181043955154	468.482878865834	837.955181421614	444.860037428912	446.864333057989	428.978278895331	8.71069194522532e-05	0.000118119055348342	0.000105253063607411	7.80542219829784e-05	9.1581076379576e-05	0.000138193125366737	8.30287554214862e-05	0.000101368944586453	9.66576627132421e-05	1	0.463289258392482	0.105528096082155	1	0.468366757388168	0.153616679046877	1	0.422138269580875	0.10029236242488	0.616054908490475	0.672150164111823	0.602213579806191	CC16-SEC2-NRg-3	CC16	SEC2-NRg-3	single	0.630139550802829	0.0370346367321855	NA	NA	NA	NA	NA	NA	NA	NA	NA	NA	NA	NA	NA
CC16-SEC2-NRg-6	334.138598046447	632.500788003436	694.347637452735	308.706366439651	499.378691209452	856.582838209261	360.454478570826	490.10833262903	532.424539672143	6.92042543473111e-05	0.000124267312459921	0.000144363294300372	5.99129064280963e-05	9.76207245240288e-05	0.000141265144213111	6.72752871100923e-05	0.000111178630148546	0.000119966240967739	1	0.613492182895064	0.182183903212587	1	0.650426694771104	0.204579899741196	1	0.571405067504224	0.153625599679996	0.715688949063868	0.736765084759818	0.685711038924894	CC16-SEC2-NRg-6	CC16	SEC2-NRg-6	single	0.712721690916194	0.0256560395368192	NA	NA	NA	NA	NA	NA	NA	NA	NA	NA	NA	NA	NA
CC16-MPP10-NRg-5	366.089497286845	502.428577066045	540.732334334066	350.912767056669	416.127665102552	726.052276314112	403.649175347117	415.303251423344	531.040047313259	7.58216824761932e-05	9.87120493116612e-05	0.000112424809862638	6.81042118423578e-05	8.13464508535976e-05	0.000119738424522012	7.53371528934783e-05	9.42094706731575e-05	0.000119654286255723	1	0.444796818355853	0.129495523825337	1	0.476805610331257	0.152548485609443	1	0.432378100130574	0.136829316391784	0.643450272445327	0.672338556374401	0.649641197027905	CC16-MPP10-NRg-5	CC16	MPP10-NRg-5	single	0.655143341949211	0.0152098138102667	NA	NA	NA	NA	NA	NA	NA	NA	NA	NA	NA	NA	NA
CC16-YDR355C-TRg-2	404.117186601879	261.399830990855	154.199429965722	434.71569877406	295.199241460874	196.674961277942	365.136412847313	232.394574498364	122.413869061196	8.36976893158231e-05	5.13571762926162e-05	3.20599314930432e-05	8.43684608252685e-05	5.77068351886634e-05	3.2435061185815e-05	6.81491241447439e-05	5.27175498283949e-05	2.75823719970379e-05	1	0.20963924652708	0.0334530048717553	1	0.273038474995666	0.0333566883802058	1	0.267468885041008	0.0348683529135195	0.392653634978846	0.410236701832687	0.415365759832095	CC16-YDR355C-TRg-2	CC16	YDR355C-TRg-2	single	0.406085365547876	0.0119115636483875	NA	NA	NA	NA	NA	NA	NA	NA	NA	NA	NA	NA	NA
CC16-YLR339C-TRg-9	273.350529048569	309.532031904674	151.059444792374	316.716462922268	282.988129863045	164.558492083976	350.968375716041	261.607733875137	138.631329901827	5.66142901444138e-05	6.08137008753314e-05	3.14070904963606e-05	6.14674845424962e-05	5.531975383656e-05	2.71385067255526e-05	6.55047992092571e-05	5.93444092910743e-05	3.1236500742287e-05	1	0.366995119120887	0.0484493161811083	1	0.35926219333288	0.0383079435671084	1	0.313245629492674	0.0410817898538262	0.485417078445118	0.449343303999885	0.450307243629876	CC16-YLR339C-TRg-9	CC16	YLR339C-TRg-9	single	0.461689208691626	0.0205545894432744	NA	NA	NA	NA	NA	NA	NA	NA	NA	NA	NA	NA	NA
CC16-SNM1-TRg-2	516.559669781539	770.451673839239	318.807309682778	663.74862856327	732.498103652186	435.152820843019	613.046083099213	691.935030335353	260.375526028563	0.000106985924350337	0.000151370497403601	6.62839059144601e-05	0.000128818559634929	0.000143191923984221	7.1764134476056e-05	0.000114419028487985	0.000156962009627177	5.86679816014474e-05	1	0.48339206353638	0.0541087450040986	1	0.443727969429519	0.0483367386816912	1	0.474323479596045	0.0441736200525008	0.520478475930021	0.498014185156064	0.489281658931698	CC16-SNM1-TRg-2	CC16	SNM1-TRg-2	single	0.502591440005928	0.016094216171568	NA	NA	NA	NA	NA	NA	NA	NA	NA	NA	NA	NA	NA
CC16-ALR1-NRg-4	510.357898640813	469.899773410769	259.861372257088	565.978255953441	444.596774933814	371.816448732867	613.974614004734	435.472230416893	216.75630865301	0.000105701460508278	9.23211212931562e-05	5.40283306760759e-05	0.00010984354705851	8.69117166072303e-05	6.1318884652022e-05	0.000114592329659071	9.87847029365413e-05	4.88396713854643e-05	1	0.298404249497649	0.0446402453916274	1	0.315849721237402	0.0484359732265923	1	0.298066026616475	0.0367178534940791	0.459245125075983	0.475147696836412	0.430366696412214	CC16-ALR1-NRg-4	CC16	ALR1-NRg-4	single	0.454919839441536	0.0227016645119397	NA	NA	NA	NA	NA	NA	NA	NA	NA	NA	NA	NA	NA
CC16-ALR1-NRg-1	436.142843944634	385.732677554553	232.6923772304	360.845171056098	231.154097856904	267.362308626505	395.505102512748	280.002101568697	189.830753135696	9.03306007763536e-05	7.5784827587303e-05	4.83795671269236e-05	7.00318662613028e-05	4.51870111935248e-05	4.40926124135663e-05	7.38171417110676e-05	6.3517079834439e-05	4.27727878354135e-05	1	0.286637026080782	0.0467749241259513	1	0.257569619011923	0.0546283978045816	1	0.297516891218675	0.0499195237020035	0.463389132031939	0.478981585080867	0.47551981998389	CC16-ALR1-NRg-1	CC16	ALR1-NRg-1	single	0.472630179032232	0.00818801970215499	NA	NA	NA	NA	NA	NA	NA	NA	NA	NA	NA	NA	NA
CC16-ALR1-NRg-3	394.59715505071	361.142961565878	301.826980185684	467.792048301655	315.77353220195	297.558088802571	378.540837059988	328.481617594292	218.986524267989	8.17259725231108e-05	7.0953690649575e-05	6.27534894886202e-05	9.07878303286741e-05	6.17287872744591e-05	4.90724124409832e-05	7.06509282311537e-05	7.45144161847063e-05	4.93421850074722e-05	1	0.296619578828198	0.067060037998492	1	0.271416862773727	0.0468984083562402	1	0.364670606881244	0.0601673114174725	0.518827748456734	0.460059223424522	0.516916025919212	CC16-ALR1-NRg-3	CC16	ALR1-NRg-3	single	0.498600999266822	0.0333918408383507	NA	NA	NA	NA	NA	NA	NA	NA	NA	NA	NA	NA	NA
CC16-RPL10-TRg-1	312.284990557105	522.377579801183	681.177775858736	347.645439647216	449.553705445955	924.862162832093	368.374643162242	375.56866069022	584.781175953632	6.46781007693024e-05	0.000102631426177541	0.000141625120361789	6.74700976722804e-05	8.78807190026639e-05	0.000152525571353798	6.87535080187612e-05	8.51958769978064e-05	0.000131763272051755	1	0.542135724397176	0.191235733287945	1	0.5199468858192	0.196146089441995	1	0.428451871796115	0.165104765659415	0.714409812029531	0.715299078061582	0.676711055291487	CC16-RPL10-TRg-1	CC16	RPL10-TRg-1	single	0.7021399817942	0.0220265845248238	NA	NA	NA	NA	NA	NA	NA	NA	NA	NA	NA	NA	NA
CC16-RPL28-TRg-2	313.153549666918	494.289766106535	360.608062531254	395.47673904948	411.116213659321	493.513942359861	380.335363413361	372.744598324934	337.435773821574	6.48579901502438e-05	9.71130186325845e-05	7.49747893566212e-05	7.67530684074573e-05	8.03667904687695e-05	8.13888804781484e-05	7.09858589445366e-05	8.45552525392457e-05	7.60312463778281e-05	1	0.511562720672297	0.100957312252797	1	0.417982016521029	0.0920063200112095	1	0.411857593886807	0.092274216939818	0.616282778505462	0.588827174863947	0.588249772984007	CC16-RPL28-TRg-2	CC16	RPL28-TRg-2	single	0.597786575451138	0.0160207831831909	NA	NA	NA	NA	NA	NA	NA	NA	NA	NA	NA	NA	NA
CC16-UTP25-TRg-1	301.704970570421	525.782675688997	430.728377201697	281.788435686351	518.349191085558	623.056106497373	275.756946311541	414.835017339042	374.073081276949	6.2486847204348e-05	0.000103300424734811	8.95536531377957e-05	5.46887463789846e-05	0.000101329160576843	0.000102752596492843	5.14673248318817e-05	9.41032541071132e-05	8.42863881436586e-05	1	0.564804847566906	0.125164366622246	1	0.739627747300992	0.163020855983286	1	0.632195463841658	0.141086658869723	0.654714974234552	0.712048825839923	0.680049841319515	CC16-UTP25-TRg-1	CC16	UTP25-TRg-1	single	0.682271213797997	0.0287314027980324	NA	NA	NA	NA	NA	NA	NA	NA	NA	NA	NA	NA	NA
CC16-POB3-TRg-1	395.626512430764	594.374774343547	131.592724864903	399.76444476499	445.192269334342	162.189060799491	437.554450543851	467.295715688804	89.1294356798136	8.19391652232659e-05	0.00011677670163036	2.73597233471585e-05	7.75852148717084e-05	8.70281264498063e-05	2.67477470264608e-05	8.16652394037385e-05	0.000106003701805841	2.00827019818947e-05	1	0.486911004836969	0.0291612528538207	1	0.447772466785834	0.0299127659049281	1	0.448809582509925	0.02118580664053	0.429846662543838	0.427886502479142	0.377192327122963	CC16-POB3-TRg-1	CC16	POB3-TRg-1	single	0.411641830715315	0.0298502391981935	NA	NA	NA	NA	NA	NA	NA	NA	NA	NA	NA	NA	NA
CC16-POB3-TRg-3	496.089861194104	372.504630978215	34.5249901036058	445.918857457422	344.995058184955	67.9090867755358	572.287717350375	253.574094856063	34.971422964941	0.000102746372714555	7.31859157308844e-05	7.1781641330688e-06	8.65427399165505e-05	6.74411386189865e-05	1.11993685943812e-05	0.000106811879954935	5.75220183587319e-05	7.87978359709015e-06	1	0.243358171453399	0.00610144776899911	1	0.311079198978652	0.0112282281876957	1	0.186205663542966	0.00635557476245755	0.15197263858671	0.258615458650245	0.139744357289686	CC16-POB3-TRg-3	CC16	POB3-TRg-3	single	0.183444151508881	0.0653867477312935	NA	NA	NA	NA	NA	NA	NA	NA	NA	NA	NA	NA	NA
CC16-POB3-TRg-2	449.54399034655	726.118366097056	303.970739677203	427.561471422452	560.36516565011	385.271664256311	472.33295285713	569.24008988052	216.434200723598	9.31061446661224e-05	0.000142660340657441	6.31992030846494e-05	8.2979987504081e-05	0.000109542626531189	6.35378795659423e-05	8.81563051762092e-05	0.000129129274499511	4.87670938188832e-05	1	0.523491740621534	0.0592815117874312	1	0.52697074224428	0.0664366437187265	1	0.506465258790537	0.0476577567178766	0.539369293474283	0.556619019220028	0.504941796369137	CC16-POB3-TRg-2	CC16	POB3-TRg-2	single	0.533643369687816	0.0263101404937614	NA	NA	NA	NA	NA	NA	NA	NA	NA	NA	NA	NA	NA
CC16-MED11-TRg-1	455.04667439771	419.961684874586	74.4145733019809	431.664104316033	384.237081853834	131.538468381387	413.537717915642	292.011118457524	87.0654781523651	9.42458188878249e-05	8.25097943043536e-05	1.54716922278889e-05	8.37762155297508e-05	7.51123405540694e-05	2.16929406901436e-05	7.71827522130804e-05	6.62412654037163e-05	1.96176497394914e-05	1	0.299108209545479	0.0143371139645489	1	0.357904596541462	0.0224670485300973	1	0.296747239882181	0.0218971107871797	0.291972522495012	0.37042278058084	0.353863716402032	CC16-MED11-TRg-1	CC16	MED11-TRg-1	single	0.338753006492628	0.0413504644944632	NA	NA	NA	NA	NA	NA	NA	NA	NA	NA	NA	NA	NA
CC16-ISA1-TRg-15	175.952900730323	82.5679643642129	12.8078682011624	211.585091662165	80.0739377542864	7.2743073299084	283.831252019547	64.7644835454462	9.10083240822471	3.64420314398872e-05	1.62221126383348e-05	2.6629111222556e-06	4.10638690239438e-05	1.56532025828608e-05	1.19965755578091e-06	5.29743146655897e-05	1.46914999878422e-05	2.05060543295844e-06	1	0.15208618121384	0.00638175467629999	1	0.152166852877623	0.00253481203244974	1	0.09589128113239	0.00333485424363848	0.126555557535631	-0.00952131675267776	-0.00055484404506112	CC16-ISA1-TRg-15	CC16	ISA1-TRg-15	single	0.0388264655792973	0.0761077827151483	NA	NA	NA	NA	NA	NA	NA	NA	NA	NA	NA	NA	NA
CC16-RRP1-NRg-1	527.116610258636	833.23346555799	1047.65463404869	568.069449408814	988.083427142768	1314.63589835163	629.462560093044	691.274719602577	906.192960851427	0.00010917239786216	0.000163705224373562	0.000217820103507755	0.00011024940029458	0.000193154857717799	0.000216805919386172	0.000117483002633833	0.00015681222143168	0.000204183982901529	1	0.512312097461213	0.174249332447315	1	0.699368580994605	0.170625223016449	1	0.461512212963284	0.14972927909969	0.696840843389578	0.714955182436507	0.667366842037701	CC16-RRP1-NRg-1	CC16	RRP1-NRg-1	single	0.693054289287928	0.0240190763654997	NA	NA	NA	NA	NA	NA	NA	NA	NA	NA	NA	NA	NA
CC16-MES1-NRg-1	466.193612769256	292.578302224511	101.482308063278	461.587175981054	345.660342107548	111.233856643324	444.092311985969	200.297773936466	64.9939962099228	9.65544882925821e-05	5.74828047507965e-05	2.10994025398658e-05	8.95836052942831e-05	6.75711912217126e-05	1.83443633226993e-05	8.28854670101436e-05	4.54365507491078e-05	1.46444891807151e-05	1	0.203399745378145	0.0190846281903753	1	0.301099307956298	0.0177673410575183	1	0.189541928504223	0.0152214469674422	0.307855668752816	0.324047060765767	0.269704169710943	CC16-MES1-NRg-1	CC16	MES1-NRg-1	single	0.300535633076509	0.0279011584665569	NA	NA	NA	NA	NA	NA	NA	NA	NA	NA	NA	NA	NA
CC16-SEC13-NRg-5	240.766445117326	36.9282118543701	7.44909060811293	330.379640534179	69.1541416615276	3.65283221029568	303.570474583944	38.7298971444252	0.687736777751676	4.98657216005954e-05	7.25527893108055e-06	1.54875627383746e-06	6.41191975318133e-05	1.35185532175704e-05	6.02414437875598e-07	5.66584466275925e-05	8.78568394708464e-06	1.54961294708428e-07	1	0.0497092174924559	0.00271248273626508	NA	NA	NA	NA	NA	NA	-0.0757850961357422	NA	NA	CC16-SEC13-NRg-5	CC16	SEC13-NRg-5	single	NA	NA	NA	NA	NA	NA	NA	NA	NA	NA	NA	NA	NA	NA	NA
CC16-MCM2-NRg-2	437.051284203156	884.743937771822	997.922424949354	489.458653188047	781.490844245799	1193.90563713913	432.765312625645	755.41660460861	928.938441474311	9.05187500385988e-05	0.000173825477291761	0.000207480174124897	9.49928270903029e-05	0.000152769238590062	0.000196895436709768	8.07713938625913e-05	0.000171362488046947	0.000209309009278059	1	0.656084538847442	0.200181559257602	1	0.641980475193978	0.179842847559994	1	0.733561467057827	0.22324947421938	0.734151448820068	0.716875940437809	0.757836965924789	CC16-MCM2-NRg-2	CC16	MCM2-NRg-2	single	0.736288118394222	0.0205639349320138	NA	NA	NA	NA	NA	NA	NA	NA	NA	NA	NA	NA	NA
CC16-ALA1-TRg-4	318.384678187699	213.651473905596	64.9974002980669	359.916194331149	198.444376303919	86.2682373544562	413.234682852221	222.139129502263	85.5944812575806	6.5941421848324e-05	4.19760654356769e-05	1.35137477566886e-05	6.98515729416747e-05	3.87927721657278e-05	1.42271061796722e-05	7.71261936956862e-05	5.03911532945629e-05	1.92862037696058e-05	1	0.217484515768606	0.0178979591747757	1	0.221692675335464	0.0176721225670924	1	0.225907540899439	0.0215429390372298	0.302955303107824	0.302389510161047	0.332870358497812	CC16-ALA1-TRg-4	CC16	ALA1-TRg-4	single	0.312738390588895	0.0174370906211134	NA	NA	NA	NA	NA	NA	NA	NA	NA	NA	NA	NA	NA
CC16-MTG2-TRg-5	361.331513483539	495.123592607291	366.460345907366	347.486835532097	335.289153779713	473.376531207913	392.857626872681	385.798536174127	315.642668997378	7.48362449265374e-05	9.72768403704733e-05	7.61915500421681e-05	6.74393162095659e-05	6.55437860949815e-05	7.80678773438739e-05	7.33230163931947e-05	8.75164732153612e-05	7.11208099310319e-05	1	0.444101652595172	0.0889161875889587	1	0.387967266648799	0.100440194562504	1	0.412693675909672	0.083563471006817	0.587922176245888	0.596677652375082	0.573770433277915	CC16-MTG2-TRg-5	CC16	MTG2-TRg-5	single	0.586123420632962	0.0115590576176296	NA	NA	NA	NA	NA	NA	NA	NA	NA	NA	NA	NA	NA
CC16-TIF35-NRg-3	297.957692489399	466.764728652589	606.159588020995	323.932381214518	467.471052533502	791.6431781713	352.456180538942	360.754192307136	582.147656942284	6.17107393648309e-05	9.17051796312173e-05	0.000126027929351778	6.28679306765441e-05	9.13832801552007e-05	0.00013055548481859	6.57824833623887e-05	8.18352887532133e-05	0.000131169885848138	1	0.507712711814529	0.178357782093073	1	0.580248860059237	0.180183197113448	1	0.43013886355728	0.171784500424427	0.699661647850318	0.710264175925735	0.682825498596563	CC16-TIF35-NRg-3	CC16	TIF35-NRg-3	single	0.697583774124205	0.0138368501766062	NA	NA	NA	NA	NA	NA	NA	NA	NA	NA	NA	NA	NA
CC16-NSE1-TRg-3	260.439874864138	724.810499407217	570.575586408671	320.866498851187	649.296038297	850.409590382247	330.014887133616	607.499694692981	506.620895419649	5.39403332858132e-05	0.00014240338433156	0.000118629583883231	6.22729124225564e-05	0.00012692722137507	0.000140247070180283	6.15940364246474e-05	0.000137808274977338	0.00011415214718809	1	0.901968989338811	0.192072590438417	1	0.813640042807645	0.195408275579121	1	0.773597325612752	0.159663453808522	0.749748535544852	0.745262555288357	0.712041543106733	CC16-NSE1-TRg-3	CC16	NSE1-TRg-3	single	0.735684211313314	0.0205976412402068	NA	NA	NA	NA	NA	NA	NA	NA	NA	NA	NA	NA	NA
CC16-NSE1-TRg-4	393.127528416904	638.205718613218	603.375723159294	416.154389907521	603.165505495512	795.295629834743	419.57231781747	677.622805344217	535.345480841647	8.14215945914498e-05	0.000125388159118288	0.000125449130086619	8.07661316147327e-05	0.000117909423631529	0.000131157836497789	7.83090509973256e-05	0.000153715352790398	0.000120624389317567	1	0.52614063410972	0.134559406441741	1	0.582768344000769	0.140900746560068	1	0.678709009086876	0.132703771824513	0.660551713929257	0.674307072393667	0.675858417084143	CC16-NSE1-TRg-4	CC16	NSE1-TRg-4	single	0.670239067802356	0.00842527663546741	NA	NA	NA	NA	NA	NA	NA	NA	NA	NA	NA	NA	NA
CC16-MOB2-NRg-6	270.229248019777	144.108066623482	85.9104283175188	231.051386332292	136.290234642392	120.529374785485	280.815227979453	102.739120838056	101.743448932543	5.59678340705905e-05	2.83128851105843e-05	1.78618198978422e-05	4.48418354602176e-05	2.66426094776235e-05	1.98773530725677e-05	5.24114034096864e-05	2.3305857005469e-05	2.29248995905529e-05	1	0.172834543725072	0.0278723263206464	1	0.237175648651956	0.0384612596323466	1	0.15375088255344	0.0376826774976335	0.352591592854696	0.421630824689563	0.389073226624426	CC16-MOB2-NRg-6	CC16	MOB2-NRg-6	single	0.387765214722895	0.0345381970351383	NA	NA	NA	NA	NA	NA	NA	NA	NA	NA	NA	NA	NA
CC16-VRG4-NRg-3	466.107208694113	317.125052916195	67.8636639100938	447.881342778964	327.383964108975	168.200259760449	521.901301676729	228.550213302959	92.1068624348318	9.65365929353029e-05	6.23055003045967e-05	1.41096787213038e-05	8.69236138220424e-05	6.39984451408283e-05	2.77390964327701e-05	9.74077504950014e-05	5.18454756704048e-05	2.07535777003134e-05	1	0.220505456905385	0.0127647163875846	1	0.293905942977495	0.0276887193306152	1	0.184032988283869	0.0183552186202324	0.254068472701874	0.387802262333411	0.29529153372884	CC16-VRG4-NRg-3	CC16	VRG4-NRg-3	single	0.312387422921375	0.0684863759646082	NA	NA	NA	NA	NA	NA	NA	NA	NA	NA	NA	NA	NA
CC16-PRP9-TRg-3	395.195644741535	351.790284865107	57.1099835179695	430.376398600523	365.614161445522	117.011064533823	376.598551405195	341.202291045087	52.547040711977	8.18499271725595e-05	6.91161719935428e-05	1.18738581560382e-05	8.35263010465154e-05	7.14718508515358e-05	1.9297123603896e-05	7.02884196958343e-05	7.74000374946725e-05	1.18399331332031e-05	1	0.288500320799566	0.0126695027875873	1	0.341576904483081	0.020045535468351	1	0.380746325461993	0.0145119432294349	0.271282918219446	0.350428552114864	0.31020687648626	CC16-PRP9-TRg-3	CC16	PRP9-TRg-3	single	0.31063944894019	0.0395745900847098	NA	NA	NA	NA	NA	NA	NA	NA	NA	NA	NA	NA	NA
CC16-HYM1-TRg-5	354.503199429694	108.039621887422	90.4523064078996	361.347081426618	72.6263626669547	101.046766781754	375.234541586811	92.1086595965659	73.2746673838085	7.34220162642146e-05	2.12265244657103e-05	1.88061314329739e-05	7.01292756844094e-05	1.41973181232904e-05	1.66643381643445e-05	7.00338406640615e-05	2.08943899072945e-05	1.65102953549247e-05	1	0.0987728317805591	0.0223696491466799	1	0.0808134558742646	0.020617549646821	1	0.103157326887528	0.0203098632356767	0.282037106001236	0.256336263965913	0.270757049515452	CC16-HYM1-TRg-5	CC16	HYM1-TRg-5	single	0.269710139827534	0.0128823652817388	NA	NA	NA	NA	NA	NA	NA	NA	NA	NA	NA	NA	NA
CC16-POP1-TRg-5	437.187516852419	548.356827307139	167.52164906909	568.4647435888	579.200234714306	307.650189136698	523.846423945049	456.515833706741	167.957147565676	9.05469655125522e-05	0.000107735564114644	3.48297824054899e-05	0.000110326117932412	0.00011322458797823	5.0736772203425e-05	9.77707884563671e-05	0.000103558339358115	3.78442129086039e-05	1	0.406508948903897	0.0335940893504353	1	0.409674687298574	0.0399018314836997	1	0.366230313568189	0.033346515517997	0.438407217949792	0.464302166812436	0.43020530999783	CC16-POP1-TRg-5	CC16	POP1-TRg-5	single	0.444304898253352	0.017797075205808	NA	NA	NA	NA	NA	NA	NA	NA	NA	NA	NA	NA	NA
CC16-POP1-TRg-9	520.805386015533	749.360093943261	614.866629240423	561.794711427928	778.100901263723	867.024346125284	556.938738192085	575.515093129598	572.608861602965	0.000107865264922966	0.000147226638614934	0.000127838228813092	0.000109031615919592	0.00015210655775119	0.000142987127255222	0.000103947143792369	0.000130552727681112	0.000129020598324833	1	0.466326078420905	0.103505908728236	1	0.556893576113433	0.113787046429109	1	0.434261890192636	0.106931729541468	0.613647907706447	0.639704927493381	0.613592911657174	CC16-POP1-TRg-9	CC16	POP1-TRg-9	single	0.622315248952334	0.0150599284846266	NA	NA	NA	NA	NA	NA	NA	NA	NA	NA	NA	NA	NA
CC16-RPL17A-TRg-1	296.645709949423	463.276546015153	611.830937318053	287.93504434079	427.350934117191	737.262951207262	324.110746582294	403.891590529273	541.25294627914	6.14390114832675e-05	9.10198570356647e-05	0.000127207071648071	5.58816637567852e-05	8.35404244292092e-05	0.000121587256339397	6.04920865964654e-05	9.16207923311329e-05	0.000121955463243309	1	0.506147213809002	0.180822740801788	1	0.596765995236398	0.188784816930605	1	0.523689428147393	0.173685192848542	0.701474562202706	0.719051714336326	0.697859804878246	CC16-RPL17A-TRg-1	CC16	RPL17A-TRg-1	single	0.706128693805759	0.0113366645162395	NA	NA	NA	NA	NA	NA	NA	NA	NA	NA	NA	NA	NA
CC16-SLD2-TRg-1	469.312679872139	493.062219095406	317.610228949532	435.283098041351	383.098870952236	366.577059822632	434.171580071847	352.044964281402	219.282991466056	9.72004858348483e-05	9.68718426990767e-05	6.6035018312813e-05	8.44785801584091e-05	7.48898381228863e-05	6.04548199089783e-05	8.10338598654327e-05	7.98596438251657e-05	4.94089851879152e-05	1	0.34049759312786	0.0593323949691656	1	0.353877544077553	0.0620915724184643	1	0.340752594794924	0.0525290453556126	0.510181584513442	0.519509243450158	0.492278887113912	CC16-SLD2-TRg-1	CC16	SLD2-TRg-1	single	0.507323238359171	0.0138383772026546	NA	NA	NA	NA	NA	NA	NA	NA	NA	NA	NA	NA	NA
CC16-CDC48-NRg-7	469.253601204772	1061.11025735574	425.446240436722	567.872774592764	964.671331052432	517.755571062288	453.679095401893	796.575085559045	419.588556177093	9.71882499089573e-05	0.000208476135376034	8.8455432846971e-05	0.000110211230171992	0.000188578159065661	8.53867392045363e-05	8.4674745948571e-05	0.000180699084114429	9.4541964329148e-05	1	0.732870949672261	0.0794871201136471	1	0.683033902554372	0.0672222293384489	1	0.737870891018221	0.0961901981653567	0.605536648881906	0.576031194216343	0.634117136146574	CC16-CDC48-NRg-7	CC16	CDC48-NRg-7	single	0.605228326414941	0.0290441983800251	NA	NA	NA	NA	NA	NA	NA	NA	NA	NA	NA	NA	NA
CC16-FHL1-NRg-2	305.900463840681	543.782214510511	527.126929084214	381.457703699015	471.122104923176	723.73449467717	294.691432974935	383.195539208725	412.347001466564	6.33557859773154e-05	0.0001068367907873	0.00010959608111609	7.40322914994476e-05	9.20970037998598e-05	0.000119356182732203	5.50012607441574e-05	8.6925996339888e-05	9.29102925472287e-05	1	0.576128649258602	0.151075748367097	1	0.496593496989713	0.139885294299288	1	0.54645620464638	0.145529582422197	0.683804805332376	0.662334857076707	0.674687344270465	CC16-FHL1-NRg-2	CC16	FHL1-NRg-2	single	0.673609002226516	0.0107755178853777	NA	NA	NA	NA	NA	NA	NA	NA	NA	NA	NA	NA	NA
CC16-BET3-NRg-7	259.17332352882	463.15760357944	628.06166879012	247.95257417975	362.573540962874	848.692073052664	261.223056128361	399.824846263465	539.875952098719	5.36780147710838e-05	9.09964884373897e-05	0.000130581637554002	4.81219728208653e-05	7.08774570983706e-05	0.000139963822229905	4.87547170186099e-05	9.06982716830719e-05	0.000121645198025705	1	0.579179402743359	0.212457309409559	1	0.58795139219864	0.252360107008263	1	0.643221718569419	0.214950485247655	0.734427794204203	0.760825009150983	0.743295508826386	CC16-BET3-NRg-7	CC16	BET3-NRg-7	single	0.74618277072719	0.0134333707683331	NA	NA	NA	NA	NA	NA	NA	NA	NA	NA	NA	NA	NA
CC16-MAK21-TRg-1	432.321353622144	573.360093943261	532.559998272863	438.955793328495	439.410640338558	721.15781540139	476.864291218669	437.990656143637	480.42374000489	8.95391226597589e-05	0.000112647951271343	0.000110725682088181	8.51913670426427e-05	8.58979083979895e-05	0.000118931244298642	8.90020349628781e-05	9.93559952484436e-05	0.000108249387219341	1	0.429828673946834	0.107999449494998	1	0.402497994152127	0.121129160615312	1	0.38598681540528	0.104781741003473	0.614358232745259	0.626793979855794	0.6025670808018	CC16-MAK21-TRg-1	CC16	MAK21-TRg-1	single	0.614573097800951	0.0121148786492979	NA	NA	NA	NA	NA	NA	NA	NA	NA	NA	NA	NA	NA
CC16-BRN1-TRg-4	350.314711844418	169.574074844694	26.2138434852924	334.09707573039	238.90410880806	39.1633704028546	404.999430416228	168.374645956817	14.784059784286	7.25545284556326e-05	3.33161870206448e-05	5.45017596040825e-06	6.4840667418009e-05	4.67020171347848e-05	6.45870886159311e-06	7.5589164736434e-05	3.81949484286661e-05	3.33115389394947e-06	1	0.156882928811479	0.00656042556120699	1	0.287517895622069	0.00864264280487488	1	0.174712794542532	0.00379660356030948	0.132742446186232	0.214665246303281	0.0594496717058363	CC16-BRN1-TRg-4	CC16	BRN1-TRg-4	single	0.13561912139845	0.0776477629723562	NA	NA	NA	NA	NA	NA	NA	NA	NA	NA	NA	NA	NA
CC16-FBA1-NRg-3	431.603614874806	1484.4567851893	2878.73028307473	539.519579980482	1407.97928329101	3153.98700801718	498.383009476347	1225.04653207776	2347.13207081034	8.93904700493868e-05	0.000291650949148488	0.00059852293671151	0.000104708517949582	0.000275237930991417	0.00052014634155556	9.30182923132275e-05	0.000277895694149978	0.000528857313307405	1	1.11469767221972	0.584757215435928	1	1.04930801621077	0.43101448734851	1	1.0329796936243	0.489812937892873	0.928302931689375	0.879212721962934	0.896995706861093	CC16-FBA1-NRg-3	CC16	FBA1-NRg-3	single	0.901503786837801	0.0248536569050468	NA	NA	NA	NA	NA	NA	NA	NA	NA	NA	NA	NA	NA
CC16-CDC42-TRg-6	75.550298699371	28.046731498322	3.18922404797774	100.229812730995	65.7156128168392	4.03688935759448	79.6915765014116	37.4622228250842	25.4123484362796	1.56474053514758e-05	5.5103361334667e-06	6.63078355846462e-07	1.94523341410636e-05	1.2846374602375e-05	6.65752022845969e-07	1.48736498174343e-05	8.49811835206035e-06	5.72592675375209e-06	NA	NA	NA	NA	NA	NA	1	0.197552964708646	0.0331656364689514	NA	NA	0.387334708159591	CC16-CDC42-TRg-6	CC16	CDC42-TRg-6	single	NA	NA	NA	NA	NA	NA	NA	NA	NA	NA	NA	NA	NA	NA	NA
CC16-CDC42-TRg-7	483.002729304443	454.453633713353	291.727202585459	548.935993829822	349.558603456377	399.003673021572	482.60932827553	299.353606549554	264.027161356262	0.000100035865130983	8.92864210928018e-05	6.06536232437827e-05	0.000106536030379437	6.83332403518728e-05	6.5802522414281e-05	9.00742896869444e-05	6.79068721963511e-05	5.94907704306752e-05	1	0.304940146059346	0.0529525683005237	1	0.25604259702484	0.0535913088158361	1	0.260670094854442	0.0568995520597072	0.485894721819324	0.475750800755188	0.485801894256283	CC16-CDC42-TRg-7	CC16	CDC42-TRg-7	single	0.482482472276932	0.00582998330585981	NA	NA	NA	NA	NA	NA	NA	NA	NA	NA	NA	NA	NA
CC16-COG4-NRg-1	243.975039989408	279.822835528352	153.500120196834	279.624876000335	245.533582649181	254.624744859779	245.431790184744	207.402110232904	127.675807907187	5.05302614559825e-05	5.49767405757507e-05	3.19145365114408e-05	5.42688484983064e-05	4.7997975594718e-05	4.19919705349689e-05	4.5807432372846e-05	4.70481339950316e-05	2.87679954544847e-05	1	0.371716948912731	0.0551598413508747	1	0.353060419354159	0.0671373168738898	1	0.355127891585649	0.0541045454230966	0.505410777868157	0.53086929388568	0.499451562772007	CC16-COG4-NRg-1	CC16	COG4-NRg-1	single	0.511910544841948	0.0166869315668862	NA	NA	NA	NA	NA	NA	NA	NA	NA	NA	NA	NA	NA
CC16-ATP3-NRg-3	409.368058502208	678.930902151834	1209.47716623888	440.324225335113	772.386281700316	1456.85094113658	447.5903263565	541.841605691635	990.986681687168	8.47852101130613e-05	0.000133389428371652	0.000251464970399945	8.54569486686755e-05	0.000150989438995466	0.000240259609598189	8.35383370258687e-05	0.000122914065049945	0.000223289758815981	1	0.537509608026107	0.259026028529776	1	0.705303287972203	0.243939268752239	1	0.508737890866927	0.230273031909351	0.758555067831541	0.768225045334109	0.737460200896776	CC16-ATP3-NRg-3	CC16	ATP3-NRg-3	single	0.754746771354142	0.0157320136936807	NA	NA	NA	NA	NA	NA	NA	NA	NA	NA	NA	NA	NA
CC16-ATP3-NRg-2	411.522760855612	605.903539612099	1112.11764731325	376.443230452887	717.200190909683	1306.6765061999	394.50864771439	564.745545706881	893.875283614116	8.52314757363072e-05	0.000119041756003535	0.000231222745719573	7.30590959354999e-05	0.000140201421281729	0.00021549327963902	7.36311632127075e-05	0.000128109709576615	0.000201408555915154	1	0.47718220269	0.236928092582878	1	0.766045986029985	0.255922087445	1	0.601587375634044	0.235654834801544	0.737295991428174	0.780924757303222	0.752291239825827	CC16-ATP3-NRg-2	CC16	ATP3-NRg-2	single	0.756837329519074	0.0221668108118698	NA	NA	NA	NA	NA	NA	NA	NA	NA	NA	NA	NA	NA
CC16-SMP3-TRg-5	456.301792196226	1126.43891492634	2491.70560605794	515.061853496556	892.145338894115	2898.06199657658	470.131024412145	945.848194044229	2020.5510915213	9.45057693750544e-05	0.000221311244607344	0.000518055812844492	9.99618277689571e-05	0.00017440046180715	0.000477939934847157	8.77453368649828e-05	0.000214560944063584	0.000455271876240597	1	0.800073856613163	0.478744988879201	1	0.696450349874292	0.414846532089953	1	0.845483145640555	0.44699933579458	0.876213021416438	0.845640681953346	0.869861060576856	CC16-SMP3-TRg-5	CC16	SMP3-TRg-5	single	0.863904921315547	0.0161329997593972	NA	NA	NA	NA	NA	NA	NA	NA	NA	NA	NA	NA	NA
CC16-CFT2-NRg-2	487.70348445903	394.018331441445	73.1874909133557	501.962647877456	297.455827747151	90.5080295460969	476.897047886972	243.702476189373	50.7238907008644	0.000101009449916591	7.74127084690758e-05	1.52165669182532e-05	9.74195689565106e-05	5.81479625176724e-05	1.49263203463229e-05	8.90081486731961e-05	5.52826909128505e-05	1.14291397958258e-05	1	0.261839508805983	0.0131565095829715	1	0.238267614593967	0.013293975892012	1	0.21475225614042	0.0110622603922122	0.270234731779469	0.26533750796806	0.231164656603893	CC16-CFT2-NRg-2	CC16	CFT2-NRg-2	single	0.255578965450474	0.0212847259227587	NA	NA	NA	NA	NA	NA	NA	NA	NA	NA	NA	NA	NA
CC16-FAS2-TRg-5	443.208564389728	468.713769774451	201.212543634326	444.258157630958	417.021778219161	281.742020616556	555.472345844446	386.358877231628	178.513954275228	9.17939992513818e-05	9.20881073787892e-05	4.18345279609106e-05	8.62204357332724e-05	8.15212359851744e-05	4.64640725892852e-05	0.000103673456067376	8.76435837887619e-05	4.02228794109926e-05	1	0.342747406210435	0.0398021556460363	1	0.377430733469121	0.0467579424645128	1	0.292301389648563	0.0334245585965739	0.451776746544469	0.482089725115994	0.415182624993512	CC16-FAS2-TRg-5	CC16	FAS2-TRg-5	single	0.449683032217992	0.0335026527525902	NA	NA	NA	NA	NA	NA	NA	NA	NA	NA	NA	NA	NA
CC16-DBP2-NRg-3	360.983167878525	620.871911305825	1220.8184397473	432.420003679733	599.221063484658	1418.88178325328	485.080967792927	467.048176715814	1054.79176785499	7.47640982245666e-05	0.000121982589212854	0.000253822958699932	8.39229184577427e-05	0.000117138346904146	0.000233997846783458	9.05355969200376e-05	0.000105947548824769	0.000237666362018549	1	0.557429141445813	0.296499397327482	1	0.557179630938322	0.241924368041174	1	0.404622354453262	0.226156174494474	0.780953532581019	0.750935575093428	0.719194871356957	CC16-DBP2-NRg-3	CC16	DBP2-NRg-3	single	0.750361326343801	0.0308833349926292	NA	NA	NA	NA	NA	NA	NA	NA	NA	NA	NA	NA	NA
CC16-DBP2-NRg-2	420.308433973952	666.790707656868	718.091237161844	466.232453072357	590.580094395683	862.134364796945	448.240638610094	489.175240378606	641.161132674296	8.70510977753313e-05	0.000131004246611813	0.000149299876622638	9.04851482553617e-05	0.000115449172580323	0.000142180685791847	8.36597114189551e-05	0.000110966962826655	0.000144466840294246	1	0.514157343101623	0.149785995014879	1	0.509319426228006	0.136336341169539	1	0.458622826033739	0.148768817929976	0.674784785288616	0.660271132328344	0.665990135057796	CC16-DBP2-NRg-2	CC16	DBP2-NRg-2	single	0.667015350891585	0.00731093914570436	NA	NA	NA	NA	NA	NA	NA	NA	NA	NA	NA	NA	NA
CC16-MPS2-NRg-4	427.550450170646	409.628799924163	150.982553494841	506.600120930766	444.568311867975	138.806705735843	449.764177980235	329.81150607451	144.586983079117	8.85510092904736e-05	8.04796943153879e-05	3.13911038631295e-05	9.83195973307557e-05	8.69061525229826e-05	2.28915972032706e-05	8.39440650742519e-05	7.48160947517444e-05	3.25784323606661e-05	1	0.310511524606399	0.0309598668650241	1	0.352847586322686	0.0202015334376907	1	0.308165039337711	0.0334349198436174	0.408009616062148	0.353783857958479	0.418830289000764	CC16-MPS2-NRg-4	CC16	MPS2-NRg-4	single	0.393541254340464	0.0348534025027227	NA	NA	NA	NA	NA	NA	NA	NA	NA	NA	NA	NA	NA
CC16-ARC35-TRg-2	370.2951504185	388.445640132206	83.3944695154193	428.707894736067	410.114514432311	70.7098796976149	485.117269662872	288.177091821464	55.3483909088312	7.6692725482662e-05	7.63178428415502e-05	1.7338721551418e-05	8.32024822764039e-05	8.01709739351103e-05	1.16612671970613e-05	9.05423723074121e-05	6.53715355889555e-05	1.2471135167876e-05	1	0.339982713276309	0.0197446260295421	1	0.384642788984705	0.0121606781845988	1	0.249640558896374	0.0118662697644995	0.34788003168636	0.284842851849332	0.251767261026031	CC16-ARC35-TRg-2	CC16	ARC35-TRg-2	single	0.294830048187241	0.0488285187059797	NA	NA	NA	NA	NA	NA	NA	NA	NA	NA	NA	NA	NA
CC16-ARC35-TRg-5	293.229066066148	77.355981723617	6.70648270104377	287.877359482011	83.3801907658542	-0.107510025198756	361.711569539377	31.6321492005802	7.81941404014555	6.07313820932636e-05	1.51981153760087e-05	1.3943590842232e-06	5.58704684335847e-05	1.62995233412962e-05	-1.77302398981138e-08	6.7509910788977e-05	7.17559523607787e-06	1.76187541908618e-06	1	0.085499090214929	0.00200515282245381	NA	NA	NA	1	0.0367509633364911	0.00224836990039567	-0.0833648012404802	NA	-0.124033541800744	CC16-ARC35-TRg-5	CC16	ARC35-TRg-5	single	NA	NA	NA	NA	NA	NA	NA	NA	NA	NA	NA	NA	NA	NA	NA
CC16-MRD1-TRg-1	369.978921980337	426.638253814215	242.986327813012	344.196281349491	352.79714106199	345.704996831826	386.055301527909	353.903983336281	283.116680905466	7.66272306449078e-05	8.38215385650999e-05	5.05198042895686e-05	6.680069424944e-05	6.89663238074215e-05	5.70126601354001e-05	7.20534291976069e-05	8.02813530232786e-05	6.37920332981012e-05	1	0.373729533717207	0.0575790561368192	1	0.412128662453987	0.0740523186765713	1	0.385246194366414	0.0762731864917703	0.512106449984076	0.555864058073999	0.555622922434366	CC16-MRD1-TRg-1	CC16	MRD1-TRg-1	single	0.541197810164147	0.0251941454398462	NA	NA	NA	NA	NA	NA	NA	NA	NA	NA	NA	NA	NA
CC16-RLP7-TRg-1	372.527006753799	588.149533224845	556.728377201697	440.213603062716	483.705441906894	692.370730086731	426.927961321749	465.997985073373	478.30182874007	7.71549706539704e-05	0.000115553629662848	0.000115750581161599	8.54354793937413e-05	9.45568493938028e-05	0.000114183762120558	7.96819095912648e-05	0.000105709318089997	0.000107771276803423	1	0.511687257973265	0.131022319025371	1	0.441805838993576	0.115961658940857	1	0.458703302134614	0.116520783130925	0.65472638043949	0.626717620117809	0.62998475163168	CC16-RLP7-TRg-1	CC16	RLP7-TRg-1	single	0.637142917396326	0.0153150960338147	NA	NA	NA	NA	NA	NA	NA	NA	NA	NA	NA	NA	NA
CC16-SPC34-TRg-1	286.964152313495	250.299719561796	211.180375560669	338.150962633041	321.236375880256	281.231997397984	347.33408750254	277.865073635132	207.893242511288	5.94338406319138e-05	4.91763394597499e-05	4.390696110002e-05	6.56274349520568e-05	6.27966877820803e-05	4.63799610471089e-05	6.48264950195755e-05	6.30323057091584e-05	4.68426396011563e-05	1	0.282687967727626	0.0645186982582099	1	0.381968919359021	0.0613187484023945	1	0.336193243688165	0.0622513707353788	0.509853883050551	0.522869121990284	0.516394213792317	CC16-SPC34-TRg-1	CC16	SPC34-TRg-1	single	0.516372406277717	0.00650764687428251	NA	NA	NA	NA	NA	NA	NA	NA	NA	NA	NA	NA	NA
[truncated: 16,344 more rows]
[truncated: 1 more columns]
