# Supplementary material for: Improved discovery of genetic interactions using CRISPRiSeq across multiple environments
Source: Genome Res. 2019 Apr;29(4):668–81. doi: 10.1101/gr.246603.118 (PMC6442382; doi:10.1101/gr.246603.118)
Supplement: Supplemental Material [file supp_gr.246603.118_Supplemental_CRISPRiSeq-master.zip › CRISPRiSeq-master/final_fitness_GI_estimates/ypd48_short.txt]

strain	query	array	r1	r2	r3	mean	sd	gi_score
PRE7g7-RPL15A-NRg-4	PRE7g7-RPL15A-NRg-4	PRE7g7	RPL15A-NRg-4	NA	NA	NA	NA	NA	NA
PRE7g7-RPL15A-NRg-5	PRE7g7-RPL15A-NRg-5	PRE7g7	RPL15A-NRg-5	0.153805011678715	NA	0.0533065400686816	NA	NA	NA
PRE7g7-KRE33-TRg-1	PRE7g7-KRE33-TRg-1	PRE7g7	KRE33-TRg-1	0.281472718440336	0.447290482250932	0.453429840844942	0.394064347178737	0.0975555179242103	-0.00115473045236869
PRE7g7-PMI40-NRg-1	PRE7g7-PMI40-NRg-1	PRE7g7	PMI40-NRg-1	0.36306188918348	0.383493966670004	0.392029042112416	0.379528299321967	0.0148851897985399	-0.0365431553116758
PRE7g7-NOP19-NRg-3	PRE7g7-NOP19-NRg-3	PRE7g7	NOP19-NRg-3	0.428495125043111	0.448759617343133	0.540829515718258	0.4726947527015	0.0598700414277178	0.0385418346362838
PRE7g7-SRP14-NRg-4	PRE7g7-SRP14-NRg-4	PRE7g7	SRP14-NRg-4	0.44134471032612	0.300953048642765	0.173477318588677	0.305258359185854	0.13398558378874	-0.0268805520671877
PRE7g7-SEC27-TRg-2	PRE7g7-SEC27-TRg-2	PRE7g7	SEC27-TRg-2	0.0498070526066761	NA	NA	NA	NA	NA
PRE7g7-GPI14-TRg-3	PRE7g7-GPI14-TRg-3	PRE7g7	GPI14-TRg-3	0.423952763144485	0.468621454701909	0.414611319579698	0.435728512475364	0.0288665009692492	-0.0114883959507911
PRE7g7-PAH1-TRg-7	PRE7g7-PAH1-TRg-7	PRE7g7	PAH1-TRg-7	0.35073270038854	0.295842328006842	0.501988675370878	0.382854567922087	0.106761134844406	0.141616549157976
PRE7g7-PAH1-TRg-6	PRE7g7-PAH1-TRg-6	PRE7g7	PAH1-TRg-6	0.446897939113407	0.355282664164829	0.361933972305777	0.388038191861338	0.0510824075385016	0.136879968655373
PRE7g7-PAH1-TRg-5	PRE7g7-PAH1-TRg-5	PRE7g7	PAH1-TRg-5	0.272158633046361	0.355513544601174	0.471546621814851	0.366406266487462	0.100139308260318	0.0865092444598741
PRE7g7-PAH1-TRg-3	PRE7g7-PAH1-TRg-3	PRE7g7	PAH1-TRg-3	0.351631933246959	0.470490209786621	0.353465031868574	0.391862391634052	0.0680998561174273	0.0883476497231919
PRE7g7-COG3-TRg-1	PRE7g7-COG3-TRg-1	PRE7g7	COG3-TRg-1	NA	0.429788205507185	0.304589880838449	NA	NA	NA
PRE7g7-HTS1-NRg-5	PRE7g7-HTS1-NRg-5	PRE7g7	HTS1-NRg-5	0.495523766639262	0.566346141129767	0.521649774896042	0.52783989422169	0.0358146668987391	0.110984162989068
PRE7g7-MSN5-TRg-7	PRE7g7-MSN5-TRg-7	PRE7g7	MSN5-TRg-7	NA	NA	NA	NA	NA	NA
PRE7g7-ERG26-TRg-1	PRE7g7-ERG26-TRg-1	PRE7g7	ERG26-TRg-1	NA	0.32379334630686	0.406123927394542	NA	NA	NA
PRE7g7-SMD2-TRg-5	PRE7g7-SMD2-TRg-5	PRE7g7	SMD2-TRg-5	0.551096127144292	0.543549732215181	0.515079616652244	0.536575158670572	0.0189942297580819	0.0559180148581842
PRE7g7-SMD2-TRg-4	PRE7g7-SMD2-TRg-4	PRE7g7	SMD2-TRg-4	0.469842182158486	0.626366279778825	0.552957153405036	0.549721871780782	0.078312186595424	0.0612716207790556
PRE7g7-SMD2-TRg-1	PRE7g7-SMD2-TRg-1	PRE7g7	SMD2-TRg-1	0.463131002916955	0.344720902274484	0.384360248423222	0.397404051204887	0.0602730750567385	-0.0201296561975224
PRE7g7-PRE7-TRg-4	PRE7g7-PRE7-TRg-4	PRE7g7	PRE7-TRg-4	0.0650569363230746	0.26372280930493	0.226865790521838	0.185215178716614	0.105679290164738	-0.067903558336882
PRE7g7-PRE7-TRg-7	PRE7g7-PRE7-TRg-7	PRE7g7	PRE7-TRg-7	0.283469004453323	0.40126046373172	0.379816612258959	0.354848693481334	0.0627395783839687	-0.0337205626990503
PRE7g7-SEC6-TRg-3	PRE7g7-SEC6-TRg-3	PRE7g7	SEC6-TRg-3	0.218035661398647	NA	0.21309636868176	NA	NA	NA
PRE7g7-ESF2-NRg-1	PRE7g7-ESF2-NRg-1	PRE7g7	ESF2-NRg-1	NA	0.330820015844481	NA	NA	NA	NA
PRE7g7-ESF2-NRg-3	PRE7g7-ESF2-NRg-3	PRE7g7	ESF2-NRg-3	0.315860751217383	0.203018969491217	0.404563206444783	0.307814309051128	0.101012765460361	-0.039783494520701
PRE7g7-AFG2-TRg-2	PRE7g7-AFG2-TRg-2	PRE7g7	AFG2-TRg-2	0.480153352569573	0.555737074864467	0.532481178341125	0.522790535258388	0.0387124810817605	0.124917398447262
PRE7g7-RRP36-TRg-3	PRE7g7-RRP36-TRg-3	PRE7g7	RRP36-TRg-3	0.185152946722955	0.40677633831157	0.269419184660705	0.287116156565076	0.111866523302319	-0.0301985836693866
PRE7g7-RRP36-TRg-5	PRE7g7-RRP36-TRg-5	PRE7g7	RRP36-TRg-5	0.272561425581774	0.501795976401327	0.437240678068931	0.40386602668401	0.1182054158601	0.0243134344481848
PRE7g7-GCR1-NRg-2	PRE7g7-GCR1-NRg-2	PRE7g7	GCR1-NRg-2	0.370689968159214	0.51381769396502	0.439754097324645	0.44142058648296	0.071578414086731	0.0323758011084793
PRE7g7-PRE4-NRg-4	PRE7g7-PRE4-NRg-4	PRE7g7	PRE4-NRg-4	0.0504389766033065	0.267826345752279	NA	NA	NA	NA
PRE7g7-PRE4-NRg-9	PRE7g7-PRE4-NRg-9	PRE7g7	PRE4-NRg-9	0.393867203408087	0.49019020862471	0.44077557529565	0.441610995776149	0.0481669365750493	0.0317927842625286
PRE7g7-DSN1-NRg-2	PRE7g7-DSN1-NRg-2	PRE7g7	DSN1-NRg-2	0.387808176266218	0.492034709487324	0.487150970719176	0.45566461882424	0.058816114488815	0.0173534604242457
PRE7g7-GPI11-TRg-3	PRE7g7-GPI11-TRg-3	PRE7g7	GPI11-TRg-3	0.225743990037714	0.166968363309676	0.224588207234395	0.205766853527262	0.0336054473388641	-0.1520632560034
PRE7g7-POP3-TRg-1	PRE7g7-POP3-TRg-1	PRE7g7	POP3-TRg-1	0.45479833613779	0.459259159930306	0.505611336150797	0.473222944072964	0.0281377094531083	0.0413326493495673
PRE7g7-MNE1-TRg-5	PRE7g7-MNE1-TRg-5	PRE7g7	MNE1-TRg-5	NA	NA	NA	NA	NA	NA
PRE7g7-RRP12-NRg-1	PRE7g7-RRP12-NRg-1	PRE7g7	RRP12-NRg-1	0.354995536389238	0.431831138478183	0.455538595457653	0.414121756775025	0.0525589510163572	0.0159695873564949
PRE7g7-RSC6-TRg-2	PRE7g7-RSC6-TRg-2	PRE7g7	RSC6-TRg-2	0.321523249670239	0.532030620724432	0.515184825803814	0.456246232066162	0.116977163116849	0.127671362450275
PRE7g7-CDC25-TRg-1	PRE7g7-CDC25-TRg-1	PRE7g7	CDC25-TRg-1	0.175587243140927	NA	NA	NA	NA	NA
PRE7g7-CDC25-TRg-9	PRE7g7-CDC25-TRg-9	PRE7g7	CDC25-TRg-9	NA	NA	0.0183138119170235	NA	NA	NA
PRE7g7-YPP1-NRg-3	PRE7g7-YPP1-NRg-3	PRE7g7	YPP1-NRg-3	0.245167571220034	0.295523828238875	0.382120821982113	0.307604073813674	0.0692711879025892	0.0200459649181411
PRE7g7-NFS1-NRg-9	PRE7g7-NFS1-NRg-9	PRE7g7	NFS1-NRg-9	0.22836515836696	0.241829867432313	0.321811870397977	0.264002298732417	0.050515191078232	-0.0936257773558052
PRE7g7-NFS1-NRg-8	PRE7g7-NFS1-NRg-8	PRE7g7	NFS1-NRg-8	0.333408028191529	0.374025548141046	0.350332781843623	0.352588786058733	0.0204025218533473	-0.0313039321775585
PRE7g7-UBA2-TRg-1	PRE7g7-UBA2-TRg-1	PRE7g7	UBA2-TRg-1	0.440643345739247	0.425357620000539	0.497134719463177	0.454378561734321	0.0378084662561291	0.0663433762714396
PRE7g7-ARP2-NRg-3	PRE7g7-ARP2-NRg-3	PRE7g7	ARP2-NRg-3	NA	NA	NA	NA	NA	NA
PRE7g7-MAK16-TRg-1	PRE7g7-MAK16-TRg-1	PRE7g7	MAK16-TRg-1	0.16286034832401	0.316696928271664	0.194056108002651	0.224537794866108	0.0813220342713409	-0.0727038490392624
PRE7g7-CEP3-NRg-1	PRE7g7-CEP3-NRg-1	PRE7g7	CEP3-NRg-1	0.182164186020974	0.248857529801599	0.226637598824369	0.21921977154898	0.0339598092938664	-0.0239427129582233
PRE7g7-GUK1-TRg-5	PRE7g7-GUK1-TRg-5	PRE7g7	GUK1-TRg-5	0.488914684872143	0.57437119804365	0.587343747567326	0.550209876827707	0.0534780064880705	0.120051558860143
PRE7g7-GUK1-TRg-2	PRE7g7-GUK1-TRg-2	PRE7g7	GUK1-TRg-2	0.329940849684791	0.416385121715092	0.472862177234093	0.406396049544659	0.0719823772824522	0.0746292154444719
PRE7g7-GPI12-NRg-6	PRE7g7-GPI12-NRg-6	PRE7g7	GPI12-NRg-6	0.199038851023682	NA	0.258086944348481	NA	NA	NA
PRE7g7-RPS5-NRg-5	PRE7g7-RPS5-NRg-5	PRE7g7	RPS5-NRg-5	0.256342629814975	NA	0.085817949087011	NA	NA	NA
PRE7g7-RPS5-NRg-2	PRE7g7-RPS5-NRg-2	PRE7g7	RPS5-NRg-2	0.31652478686221	0.180482575073154	0.351512404399758	0.282839922111707	0.0903537670206204	-0.100175446475307
PRE7g7-RPC19-NRg-1	PRE7g7-RPC19-NRg-1	PRE7g7	RPC19-NRg-1	0.382982665535693	0.264327324723853	0.261171227179004	0.302827072479517	0.0694347143838634	-0.017345374689684
PRE7g7-TIM54-TRg-1	PRE7g7-TIM54-TRg-1	PRE7g7	TIM54-TRg-1	0.390857750680512	0.453999920047668	0.509211017165854	0.451356229298011	0.0592209063382389	0.0374483676059045
PRE7g7-TEN1-TRg-2	PRE7g7-TEN1-TRg-2	PRE7g7	TEN1-TRg-2	0.269181870190959	0.24911112926704	0.319643686288004	0.279312228582001	0.0363411408850505	0.0164924963448844
PRE7g7-SAH1-NRg-4	PRE7g7-SAH1-NRg-4	PRE7g7	SAH1-NRg-4	0.20888195084042	0.295519246478311	0.261632313400253	0.255344503572995	0.0436595655404363	-0.0888351234985358
PRE7g7-SAH1-NRg-5	PRE7g7-SAH1-NRg-5	PRE7g7	SAH1-NRg-5	0.18973374139625	NA	0.279476439614012	NA	NA	NA
PRE7g7-SAH1-NRg-3	PRE7g7-SAH1-NRg-3	PRE7g7	SAH1-NRg-3	0.373982193247029	0.345474252529552	0.425463970341785	0.381640138706122	0.0405409895711859	0.0272471725455376
PRE7g7-ATP15-NRg-5	PRE7g7-ATP15-NRg-5	PRE7g7	ATP15-NRg-5	0.34588473657365	0.244177591481801	0.275462224727472	0.288508184260974	0.052093508576366	0.00701949286613551
PRE7g7-SCD5-TRg-5	PRE7g7-SCD5-TRg-5	PRE7g7	SCD5-TRg-5	0.0681850151096601	0.162435975539196	NA	NA	NA	NA
PRE7g7-ARB1-NRg-2	PRE7g7-ARB1-NRg-2	PRE7g7	ARB1-NRg-2	0.321346548124473	0.457458068650258	0.413504251416854	0.397436289397195	0.0694638111361531	0.018926632598426
PRE7g7-ARB1-NRg-4	PRE7g7-ARB1-NRg-4	PRE7g7	ARB1-NRg-4	0.452462982422762	0.482231923277804	0.55752264740718	0.497405851035915	0.0541485859867628	0.0645110363372081
PRE7g7-PUP2-TRg-1	PRE7g7-PUP2-TRg-1	PRE7g7	PUP2-TRg-1	0.289534408781626	0.319231980542223	0.346470463690398	0.318412284338082	0.0284768768221518	-0.0200778919254941
PRE7g7-CCT8-TRg-2	PRE7g7-CCT8-TRg-2	PRE7g7	CCT8-TRg-2	NA	NA	NA	NA	NA	NA
PRE7g7-MCM4-TRg-1	PRE7g7-MCM4-TRg-1	PRE7g7	MCM4-TRg-1	NA	NA	0.0678100670187174	NA	NA	NA
PRE7g7-LSM4-TRg-1	PRE7g7-LSM4-TRg-1	PRE7g7	LSM4-TRg-1	0.343320870792859	0.328545625150008	0.454242096369869	0.375369530770912	0.0687039895062362	-0.0901453697824907
PRE7g7-NOP53-NRg-1	PRE7g7-NOP53-NRg-1	PRE7g7	NOP53-NRg-1	0.133057574597141	0.202602043420737	0.189097408315576	0.174919008777818	0.0368765311014779	-0.118234903311077
PRE7g7-ATP3-TRg-4	PRE7g7-ATP3-TRg-4	PRE7g7	ATP3-TRg-4	0.50271470677499	0.505186002636293	0.63882663783541	0.548909115748898	0.077880661331568	0.165712657868483
PRE7g7-AFG2-NRg-3	PRE7g7-AFG2-NRg-3	PRE7g7	AFG2-NRg-3	0.550776285757609	0.50725688388774	0.465307128392734	0.507780099346028	0.0427369808360078	0.0332310564474734
PRE7g7-PRO3-NRg-3	PRE7g7-PRO3-NRg-3	PRE7g7	PRO3-NRg-3	0.37637808068302	0.49939853036891	0.386704178388295	0.420826929813408	0.0682405992342147	-0.0379706338143115
PRE7g7-NRD1-NRg-10	PRE7g7-NRD1-NRg-10	PRE7g7	NRD1-NRg-10	0.36538773523597	0.485512553494316	0.425817441474735	0.425572576735007	0.0600627834807522	0.144507547471723
PRE7g7-SEC61-TRg-2	PRE7g7-SEC61-TRg-2	PRE7g7	SEC61-TRg-2	0.315840554721422	0.389131584663232	0.401191394537143	0.368721177973932	0.0461912328286351	-0.0616163816453874
PRE7g7-RHO3-TRg-4	PRE7g7-RHO3-TRg-4	PRE7g7	RHO3-TRg-4	0.479316961423219	0.539390760559096	0.466109323876254	0.49493901528619	0.039058656732516	0.0478219312525062
PRE7g7-SNF2-TRg-6	PRE7g7-SNF2-TRg-6	PRE7g7	SNF2-TRg-6	0.508570192491582	0.445540121129253	0.487161675426513	0.480423996349116	0.0320506585501385	-0.027424962185511
PRE7g7-SMD2-NRg-3	PRE7g7-SMD2-NRg-3	PRE7g7	SMD2-NRg-3	0.355660663433859	0.465912466628216	0.475062332491076	0.43221182085105	0.0664529140652294	0.0295018518119445
PRE7g7-RSC4-TRg-2	PRE7g7-RSC4-TRg-2	PRE7g7	RSC4-TRg-2	0.544190623182662	0.556814925434932	0.622342037001312	0.574449195206302	0.0419539804218926	0.175773900666248
PRE7g7-RSC4-TRg-1	PRE7g7-RSC4-TRg-1	PRE7g7	RSC4-TRg-1	0.246842308731931	0.46102881000867	0.506066174209272	0.404645764316624	0.138504653313119	0.0971629388829585
PRE7g7-TIF34-TRg-2	PRE7g7-TIF34-TRg-2	PRE7g7	TIF34-TRg-2	0.12667638747998	NA	0.0957779325946393	NA	NA	NA
PRE7g7-BET1-NRg-1	PRE7g7-BET1-NRg-1	PRE7g7	BET1-NRg-1	NA	0.368826143788877	0.221756683423143	NA	NA	NA
PRE7g7-CDC8-NRg-2	PRE7g7-CDC8-NRg-2	PRE7g7	CDC8-NRg-2	0.503652842737429	0.515577668612286	0.460072662572046	0.49310105797392	0.0292182570519418	0.0441499943323703
PRE7g7-PRP42-TRg-2	PRE7g7-PRP42-TRg-2	PRE7g7	PRP42-TRg-2	0.361479129024681	0.392764484527133	0.479346741948766	0.41119678516686	0.061057397784875	0.0279007258438381
PRE7g7-RRB1-TRg-2	PRE7g7-RRB1-TRg-2	PRE7g7	RRB1-TRg-2	0.208185327814159	0.426659408553994	0.459961214981362	0.364935317116505	0.136766852480949	-0.0590143373446367
PRE7g7-SPC24-TRg-1	PRE7g7-SPC24-TRg-1	PRE7g7	SPC24-TRg-1	0.333092456765591	0.400608381447573	0.338877866877615	0.35752623503026	0.0374222026006382	0.0376678115734677
PRE7g7-ILS1-NRg-1	PRE7g7-ILS1-NRg-1	PRE7g7	ILS1-NRg-1	0.374763656286507	0.452908400730955	0.474641399524076	0.434104485513846	0.0525269580232531	0.0441167110973167
PRE7g7-GFA1-TRg-2	PRE7g7-GFA1-TRg-2	PRE7g7	GFA1-TRg-2	0.305586196387264	0.414967950113238	0.289371067572459	0.336641738024321	0.0683152927664719	0.0185125551067222
PRE7g7-SEC21-NRg-10	PRE7g7-SEC21-NRg-10	PRE7g7	SEC21-NRg-10	0.277695413395583	0.334116042479504	0.352927189401578	0.321579548425555	0.0391513447103363	0.014657251221068
PRE7g7-RPC10-NRg-1	PRE7g7-RPC10-NRg-1	PRE7g7	RPC10-NRg-1	0.172343557166694	0.348052565407355	0.162587000323882	0.227661040965977	0.104376180081214	-0.051961502422104
PRE7g7-RPB10-TRg-3	PRE7g7-RPB10-TRg-3	PRE7g7	RPB10-TRg-3	0.106222134323454	0.141225918802224	0.309519563386574	0.185655872170751	0.108687518755217	-0.112266705861393
PRE7g7-RPB10-TRg-2	PRE7g7-RPB10-TRg-2	PRE7g7	RPB10-TRg-2	0.335555549897976	0.407953895101282	0.33904245199431	0.360850632331189	0.0408298621629888	0.000712567456679747
PRE7g7-YNL181W-TRg-1	PRE7g7-YNL181W-TRg-1	PRE7g7	YNL181W-TRg-1	0.217549247250716	0.290920133615742	0.239474786170494	0.24931472234565	0.0376621826165951	-0.1196354774569
PRE7g7-RAD3-NRg-1	PRE7g7-RAD3-NRg-1	PRE7g7	RAD3-NRg-1	0.495764504101236	0.441815295220705	0.549679260846081	0.495753020056007	0.0539319837296989	0.0328761364471838
PRE7g7-NOP10-TRg-1	PRE7g7-NOP10-TRg-1	PRE7g7	NOP10-TRg-1	0.382948714695441	0.398265035451423	0.519773777161155	0.433662509102673	0.0749667278554616	0.0886670729884728
PRE7g7-BFR2-TRg-3	PRE7g7-BFR2-TRg-3	PRE7g7	BFR2-TRg-3	0.346913733098967	0.383380923596253	0.358388612934291	0.362894423209837	0.0186464672356652	-0.0115878702898858
PRE7g7-MCM2-TRg-6	PRE7g7-MCM2-TRg-6	PRE7g7	MCM2-TRg-6	0.466359866062364	0.43071892379484	0.310965486824091	0.402681425560432	0.0814028823515814	-0.0689251394321815
PRE7g7-MCM2-TRg-4	PRE7g7-MCM2-TRg-4	PRE7g7	MCM2-TRg-4	0.43181321729476	0.621169835987704	0.48949019248681	0.514157748589758	0.097058479813849	0.0676874785658675
PRE7g7-MPP10-TRg-1	PRE7g7-MPP10-TRg-1	PRE7g7	MPP10-TRg-1	0.0956324484497778	0.401573707303601	0.29902761228133	0.265411256011569	0.155716274113874	-0.0572800552708945
PRE7g7-RET2-TRg-4	PRE7g7-RET2-TRg-4	PRE7g7	RET2-TRg-4	0.396421042894605	0.380423138623295	0.413849265390911	0.39689781563627	0.0167181629330669	0.108431859468349
PRE7g7-RET2-TRg-1	PRE7g7-RET2-TRg-1	PRE7g7	RET2-TRg-1	NA	0.447978423381432	0.36086426191715	NA	NA	NA
PRE7g7-RPS2-NRg-1	PRE7g7-RPS2-NRg-1	PRE7g7	RPS2-NRg-1	0.109020760894532	0.2067622916358	0.302781869002985	0.206188307177772	0.0968818292946228	-0.0999046995306397
PRE7g7-RPS2-NRg-2	PRE7g7-RPS2-NRg-2	PRE7g7	RPS2-NRg-2	NA	0.153149158235133	0.174463382762635	NA	NA	NA
PRE7g7-ORC4-NRg-3	PRE7g7-ORC4-NRg-3	PRE7g7	ORC4-NRg-3	0.3383533615802	0.420210283526611	0.498664371991441	0.419076005699417	0.0801615241522406	-0.0142652817612023
PRE7g7-TIP20-TRg-7	PRE7g7-TIP20-TRg-7	PRE7g7	TIP20-TRg-7	0.311790492917986	0.324452549586347	0.337250052465203	0.324497698323179	0.0127298398218872	-0.101679310089279
PRE7g7-SMT3-TRg-1	PRE7g7-SMT3-TRg-1	PRE7g7	SMT3-TRg-1	0.284292285268394	0.37281619595514	0.36140076398418	0.339503081735905	0.0481534220663864	-0.0167489676302003
PRE7g7-MSS18-NRg-6	PRE7g7-MSS18-NRg-6	PRE7g7	MSS18-NRg-6	0.44679222336305	0.528556551710622	0.524919468550198	0.50008941454129	0.0461925322329962	0.0503404069347405
PRE7g7-YEF3-NRg-9	PRE7g7-YEF3-NRg-9	PRE7g7	YEF3-NRg-9	-0.0227709442380524	0.166614406189551	0.234942270756319	0.126261910902606	0.133511303651024	-0.0541784801985636
PRE7g7-ASK1-NRg-1	PRE7g7-ASK1-NRg-1	PRE7g7	ASK1-NRg-1	0.379137038804931	0.370255948442335	0.473940343839099	0.407777777028788	0.0574702738526949	-0.00559999030535552
PRE7g7-SMC1-TRg-1	PRE7g7-SMC1-TRg-1	PRE7g7	SMC1-TRg-1	NA	0.122838148675938	NA	NA	NA	NA
PRE7g7-NIP1-NRg-1	PRE7g7-NIP1-NRg-1	PRE7g7	NIP1-NRg-1	0.279573025886509	0.399732103545304	0.480632367473999	0.386645832301937	0.101166459764044	-0.0268771524743721
PRE7g7-RPP1-NRg-1	PRE7g7-RPP1-NRg-1	PRE7g7	RPP1-NRg-1	0.428531648910208	0.314060171169788	0.37482325289564	0.372471690991878	0.0572719581170342	0.00890376149757283
PRE7g7-YDJ1-TRg-6	PRE7g7-YDJ1-TRg-6	PRE7g7	YDJ1-TRg-6	0.260593904445599	NA	0.174274309076103	NA	NA	NA
PRE7g7-SUB2-NRg-1	PRE7g7-SUB2-NRg-1	PRE7g7	SUB2-NRg-1	0.37873698365477	0.398069330689532	0.436924799329739	0.404577037891347	0.0296347458741335	-0.00819128451167728
PRE7g7-TIM10-NRg-8	PRE7g7-TIM10-NRg-8	PRE7g7	TIM10-NRg-8	0.369379828070351	0.480250273368871	0.480926361916583	0.443518821118602	0.0642071412818505	0.0265348793366257
PRE7g7-TIM10-NRg-4	PRE7g7-TIM10-NRg-4	PRE7g7	TIM10-NRg-4	0.427718756524314	0.454198435898716	0.424751748568663	0.435556313663898	0.0162125668885483	0.0187637959626872
PRE7g7-TIM10-NRg-7	PRE7g7-TIM10-NRg-7	PRE7g7	TIM10-NRg-7	0.375400648984741	0.522630102099773	0.34537454472773	0.414468431937415	0.0948662316287854	-0.00335156562842348
PRE7g7-SKI6-TRg-4	PRE7g7-SKI6-TRg-4	PRE7g7	SKI6-TRg-4	0.265332713500725	0.41454470393071	0.525746019422233	0.401874478951223	0.130668180617989	0.00264714128650617
PRE7g7-TUB4-TRg-1	PRE7g7-TUB4-TRg-1	PRE7g7	TUB4-TRg-1	0.352132235153835	0.181299932677115	0.361221362094751	0.298217843308567	0.10135581595032	-0.116874599402217
PRE7g7-CDC37-NRg-2	PRE7g7-CDC37-NRg-2	PRE7g7	CDC37-NRg-2	0.388186163140486	0.362377400715764	0.307808385468378	0.352790649774876	0.0410374966473183	0.00430180159026017
PRE7g7-ISD11-TRg-3	PRE7g7-ISD11-TRg-3	PRE7g7	ISD11-TRg-3	0.494687390333165	NA	NA	NA	NA	NA
PRE7g7-YOS1-TRg-4	PRE7g7-YOS1-TRg-4	PRE7g7	YOS1-TRg-4	0.482661143548079	0.444509896297531	0.497006906720938	0.474725982188849	0.027133173702989	0.0565257886721394
PRE7g7-SSC1-TRg-6	PRE7g7-SSC1-TRg-6	PRE7g7	SSC1-TRg-6	0.163630400614316	0.23036861436637	0.213580120870787	0.202526378617158	0.034715071756529	-0.132103808302226
PRE7g7-MTR3-TRg-5	PRE7g7-MTR3-TRg-5	PRE7g7	MTR3-TRg-5	0.346532317525227	0.526811877135844	0.296006625206534	0.389783606622535	0.121329186867679	0.00666909846893232
PRE7g7-MTR3-TRg-6	PRE7g7-MTR3-TRg-6	PRE7g7	MTR3-TRg-6	0.370052157967472	0.418563552637595	0.571015876125273	0.453210528910113	0.104866170558352	-0.0116234358694186
PRE7g7-TFA1-TRg-2	PRE7g7-TFA1-TRg-2	PRE7g7	TFA1-TRg-2	0.288925467296025	0.355340838288157	0.281704734138689	0.308657013240957	0.0405902622264325	-0.0345566604638805
PRE7g7-CDC3-NRg-3	PRE7g7-CDC3-NRg-3	PRE7g7	CDC3-NRg-3	0.25346783383064	0.182279749576321	0.255880958065136	0.230542847157365	0.0418144799469139	-0.180417069777401
PRE7g7-ERG25-TA-18	PRE7g7-ERG25-TA-18	PRE7g7	ERG25-TA-18	0.176058534795848	NA	0.41641647310518	NA	NA	NA
PRE7g7-RPB11-TRg-4	PRE7g7-RPB11-TRg-4	PRE7g7	RPB11-TRg-4	0.472596325339875	0.471256037551592	0.566152337322291	0.503334900071253	0.0544056238814517	0.0827551959225818
PRE7g7-RPB11-TRg-1	PRE7g7-RPB11-TRg-1	PRE7g7	RPB11-TRg-1	0.0291531818003237	0.244384184327673	0.128132731781924	0.13389003263664	0.107730942616691	-0.0612824573838687
PRE7g7-RPB11-TRg-2	PRE7g7-RPB11-TRg-2	PRE7g7	RPB11-TRg-2	0.370862319150778	0.317953127796583	0.281872429769985	0.323562625572448	0.0447593560272543	0.0398521179356293
PRE7g7-DED1-TRg-3	PRE7g7-DED1-TRg-3	PRE7g7	DED1-TRg-3	0.372411151938948	0.326622522347847	0.404721191692731	0.367918288659842	0.0392427051016357	-0.0334842659681427
PRE7g7-DED1-TRg-1	PRE7g7-DED1-TRg-1	PRE7g7	DED1-TRg-1	0.464845273128851	0.594553411645271	0.555375504215034	0.538258062996385	0.0665267269204948	0.0809792595572486
PRE7g7-DED1-TRg-6	PRE7g7-DED1-TRg-6	PRE7g7	DED1-TRg-6	0.24394486935541	0.38756936164848	0.475125447183396	0.368879892729095	0.116717980952323	-0.00187240744378186
PRE7g7-DED1-TRg-4	PRE7g7-DED1-TRg-4	PRE7g7	DED1-TRg-4	0.349418106464777	0.419212533454669	0.407857897758043	0.392162845892496	0.0374508544563206	-0.00778956207291126
PRE7g7-RPL10-NRg-5	PRE7g7-RPL10-NRg-5	PRE7g7	RPL10-NRg-5	0.327718000375204	0.394656273681657	0.319245667755929	0.34720664727093	0.0413103545118057	-0.0617877847294341
PRE7g7-RPL10-NRg-4	PRE7g7-RPL10-NRg-4	PRE7g7	RPL10-NRg-4	0.401385873995346	0.386946332528401	0.514544021193925	0.434292075905891	0.0698742164988574	0.0105302329625593
PRE7g7-EFB1-NRg-1	PRE7g7-EFB1-NRg-1	PRE7g7	EFB1-NRg-1	0.363139057273359	0.410101498828377	0.482572216971494	0.418604257691076	0.060168867282657	0.052458571143782
PRE7g7-EFB1-NRg-5	PRE7g7-EFB1-NRg-5	PRE7g7	EFB1-NRg-5	0.300814321986611	0.487250723914999	0.589233205813952	0.459099417238521	0.14625571847879	0.0753954053804656
PRE7g7-EFB1-NRg-4	PRE7g7-EFB1-NRg-4	PRE7g7	EFB1-NRg-4	0.3187970740415	0.394292992305566	0.441682578672812	0.384924215006626	0.0619761430163325	0.0595430629625279
PRE7g7-RPT3-NRg-1	PRE7g7-RPT3-NRg-1	PRE7g7	RPT3-NRg-1	0.0492885400038201	NA	0.160356264334169	NA	NA	NA
PRE7g7-SAC6-TRg-8	PRE7g7-SAC6-TRg-8	PRE7g7	SAC6-TRg-8	0.29314736914162	NA	0.30106287516877	NA	NA	NA
PRE7g7-SAC6-TRg-4	PRE7g7-SAC6-TRg-4	PRE7g7	SAC6-TRg-4	NA	NA	NA	NA	NA	NA
PRE7g7-SAC6-TRg-5	PRE7g7-SAC6-TRg-5	PRE7g7	SAC6-TRg-5	0.147017127709671	0.25015676036058	0.226904240574575	0.208026042881609	0.0540993134609128	-0.207275370339845
PRE7g7-SAC6-TRg-3	PRE7g7-SAC6-TRg-3	PRE7g7	SAC6-TRg-3	0.272876066336326	0.308006518557062	0.328542197951826	0.303141594281738	0.0281501362059231	-0.15496607863463
PRE7g7-DIM1-TRg-5	PRE7g7-DIM1-TRg-5	PRE7g7	DIM1-TRg-5	0.287219627710929	0.158308467185199	0.269884466489834	0.238470853795321	0.0699616546682062	-0.143315835849303
PRE7g7-DIM1-TRg-7	PRE7g7-DIM1-TRg-7	PRE7g7	DIM1-TRg-7	0.281136469154005	0.430110007492916	0.474384857720867	0.395210444789263	0.101240898497603	-0.0344460863163216
PRE7g7-RPC17-NRg-1	PRE7g7-RPC17-NRg-1	PRE7g7	RPC17-NRg-1	0.379047059870642	0.470137285460703	0.465878081650446	0.438354142327264	0.0514055709666929	0.0722379877237552
PRE7g7-RPC17-NRg-2	PRE7g7-RPC17-NRg-2	PRE7g7	RPC17-NRg-2	0.399311464306019	0.521835788981958	0.451657432030945	0.457601561772974	0.0614780614781915	0.140699386558439
PRE7g7-YDR341C-TRg-1	PRE7g7-YDR341C-TRg-1	PRE7g7	YDR341C-TRg-1	0.278592921723425	0.294327507593987	0.229362952216976	0.267427793844796	0.0338909047421696	-0.00594069562549432
PRE7g7-RAP1-NRg-8	PRE7g7-RAP1-NRg-8	PRE7g7	RAP1-NRg-8	0.493025834292205	0.484655361050607	0.479239937513953	0.485640377618922	0.00694553314908567	-0.0343029306927131
PRE7g7-RAP1-NRg-5	PRE7g7-RAP1-NRg-5	PRE7g7	RAP1-NRg-5	0.192643322658151	NA	0.256017465886697	NA	NA	NA
PRE7g7-RAP1-NRg-2	PRE7g7-RAP1-NRg-2	PRE7g7	RAP1-NRg-2	0.260769877310558	0.4569081898755	0.242161210485011	0.319946425890356	0.1189767381285	-0.0976294951301476
PRE7g7-SEC26-NRg-3	PRE7g7-SEC26-NRg-3	PRE7g7	SEC26-NRg-3	0.379729652683451	0.48063158713231	0.48950867861384	0.449956639476534	0.0609801028518293	0.0326175460437881
PRE7g7-SPP41-TRg-3	PRE7g7-SPP41-TRg-3	PRE7g7	SPP41-TRg-3	0.0457940111821308	0.152727503452125	0.271969785367374	0.156830433333877	0.113143695062007	-0.115994149723994
PRE7g7-TAP42-NRg-1	PRE7g7-TAP42-NRg-1	PRE7g7	TAP42-NRg-1	0.385295905487895	0.443855252488888	0.415979763948038	0.415043640641607	0.0292908949236669	0.0409713598902015
PRE7g7-PGA2-TRg-6	PRE7g7-PGA2-TRg-6	PRE7g7	PGA2-TRg-6	0.46952340376629	0.397728746115247	0.542523225615608	0.469925125165715	0.0723980756547239	0.0703886045898365
PRE7g7-BRL1-TRg-1	PRE7g7-BRL1-TRg-1	PRE7g7	BRL1-TRg-1	NA	0.323704662722843	0.187352202494419	NA	NA	NA
PRE7g7-FOL2-TRg-1	PRE7g7-FOL2-TRg-1	PRE7g7	FOL2-TRg-1	0.491436589015543	0.481014907807324	0.496392214725243	0.489614570516037	0.00784889836673777	0.0261602250324238
PRE7g7-NAB3-NRg-5	PRE7g7-NAB3-NRg-5	PRE7g7	NAB3-NRg-5	0.524571531740937	0.525412947172018	0.48872942235515	0.512904633756035	0.0209405737669726	0.0560910910613244
PRE7g7-SNF4-TRg-4	PRE7g7-SNF4-TRg-4	PRE7g7	SNF4-TRg-4	0.448964855416088	0.473309452498324	0.470447853615327	0.464240720509913	0.0133064355788974	0.127308143438995
PRE7g7-HRR25-TRg-2	PRE7g7-HRR25-TRg-2	PRE7g7	HRR25-TRg-2	NA	NA	NA	NA	NA	NA
PRE7g7-TRS23-TRg-4	PRE7g7-TRS23-TRg-4	PRE7g7	TRS23-TRg-4	0.286632308561412	0.327977421910439	0.39261800950297	0.335742579991607	0.0534178384159966	0.0907160329268481
PRE7g7-CTR86-TRg-4	PRE7g7-CTR86-TRg-4	PRE7g7	CTR86-TRg-4	0.407182352446642	0.407228439522592	0.358666422303406	0.39102573809088	0.0280239989951424	-0.00587702855897582
PRE7g7-RPB5-TRg-5	PRE7g7-RPB5-TRg-5	PRE7g7	RPB5-TRg-5	NA	0.196522236495687	NA	NA	NA	NA
PRE7g7-SPN1-NRg-2	PRE7g7-SPN1-NRg-2	PRE7g7	SPN1-NRg-2	0.155052166477672	0.24887757703953	NA	NA	NA	NA
PRE7g7-SPN1-NRg-1	PRE7g7-SPN1-NRg-1	PRE7g7	SPN1-NRg-1	0.162849419387373	0.316909408133628	0.168988812008583	0.216249213176528	0.0872283163430336	-0.0237794738439346
PRE7g7-SEC61-NRg-1	PRE7g7-SEC61-NRg-1	PRE7g7	SEC61-NRg-1	0.244641464695366	0.257155234147168	0.333017020742303	0.278271239861612	0.0478223169623834	-0.0835459517721415
PRE7g7-SEC61-NRg-7	PRE7g7-SEC61-NRg-7	PRE7g7	SEC61-NRg-7	0.354056027739027	0.361356023866758	0.363139352515516	0.3595171347071	0.00481277801845541	-0.0553346628671
PRE7g7-TUS1-TRg-3	PRE7g7-TUS1-TRg-3	PRE7g7	TUS1-TRg-3	0.408783199704092	0.476603174920152	0.458304786741213	0.447897053788486	0.0350874327714098	0.0264140548277512
PRE7g7-OLE1-NRg-2	PRE7g7-OLE1-NRg-2	PRE7g7	OLE1-NRg-2	0.196827075847429	NA	0.181444642019272	NA	NA	NA
PRE7g7-AFG2-TRg-1	PRE7g7-AFG2-TRg-1	PRE7g7	AFG2-TRg-1	0.296132942695056	0.409604367332174	0.371544824934045	0.359094044987091	0.0577512553392553	0.0557573152801733
PRE7g7-TOA2-NRg-1	PRE7g7-TOA2-NRg-1	PRE7g7	TOA2-NRg-1	0.195765507380022	0.295623563070855	0.372753067084846	0.288047379178574	0.0887366778414901	0.0292312397899238
PRE7g7-USO1-TRg-1	PRE7g7-USO1-TRg-1	PRE7g7	USO1-TRg-1	0.230235115346324	0.202289783394148	0.236852517047196	0.223125805262556	0.0183453633595319	0.000888562713571545
PRE7g7-UTP22-NRg-2	PRE7g7-UTP22-NRg-2	PRE7g7	UTP22-NRg-2	0.176002348545058	0.375066221206001	0.3972170447618	0.31609520483762	0.121828449198889	-0.0475558206099108
PRE7g7-RIB1-TRg-3	PRE7g7-RIB1-TRg-3	PRE7g7	RIB1-TRg-3	0.32416119068959	0.263763392949985	0.269456561354566	0.285793714998047	0.0333489195451155	-0.0393245121753706
PRE7g7-RIB1-TRg-7	PRE7g7-RIB1-TRg-7	PRE7g7	RIB1-TRg-7	0.154576138952974	0.196535506011056	0.331427300548117	0.227512981837382	0.0924055536524502	-0.0663524519106044
PRE7g7-RIB1-TRg-4	PRE7g7-RIB1-TRg-4	PRE7g7	RIB1-TRg-4	0.274366800765038	0.269090403767434	0.259362828002389	0.26760667751162	0.00761123395825063	-0.0322618667284812
PRE7g7-COG1-TRg-1	PRE7g7-COG1-TRg-1	PRE7g7	COG1-TRg-1	0.219711514409162	0.295283460884239	0.240074423707263	0.251689799666888	0.0391020139189854	-0.0182440455545763
PRE7g7-RPL32-NRg-2	PRE7g7-RPL32-NRg-2	PRE7g7	RPL32-NRg-2	0.246594145480141	0.263544524245636	0.238773588188669	0.249637419304816	0.0126627783271901	-0.108114807097851
PRE7g7-GLC7-NRg-3	PRE7g7-GLC7-NRg-3	PRE7g7	GLC7-NRg-3	0.397461877341461	0.306356098301321	0.348954690979815	0.350924222207532	0.045584811435065	-0.0824566277391259
PRE7g7-GLC7-NRg-4	PRE7g7-GLC7-NRg-4	PRE7g7	GLC7-NRg-4	0.432521228626193	0.415301116040982	0.547387188567926	0.465069844411701	0.0718069768968356	0.092821289712896
PRE7g7-HSF1-TRg-2	PRE7g7-HSF1-TRg-2	PRE7g7	HSF1-TRg-2	0.406425048488186	0.409170303789939	0.495120748468857	0.436905366915661	0.0504346814573676	0.0703155668909273
PRE7g7-DAM1-NRg-5	PRE7g7-DAM1-NRg-5	PRE7g7	DAM1-NRg-5	0.319472928671809	0.260784862536071	0.318164126513163	0.299473972573681	0.0335121420890896	-0.112673194962006
PRE7g7-SEC18-TRg-4	PRE7g7-SEC18-TRg-4	PRE7g7	SEC18-TRg-4	0.44740660677438	0.407619845170888	0.400562650820034	0.418529700921767	0.0252558461893864	0.0902030474583846
PRE7g7-SEC18-TRg-5	PRE7g7-SEC18-TRg-5	PRE7g7	SEC18-TRg-5	0.414664178160876	0.514917911081973	0.464186452458368	0.464589513900405	0.0501280818010043	0.125556022024434
PRE7g7-PAB1-NRg-3	PRE7g7-PAB1-NRg-3	PRE7g7	PAB1-NRg-3	0.433089097182494	0.485649790722695	0.425871873212758	0.448203587039316	0.0326295220341978	0.102664639015839
PRE7g7-POP8-TRg-2	PRE7g7-POP8-TRg-2	PRE7g7	POP8-TRg-2	0.299573645649259	0.360840236223901	0.415644477283113	0.358686119718758	0.0580653911765164	-0.0374982741382002
PRE7g7-PAB1-NRg-4	PRE7g7-PAB1-NRg-4	PRE7g7	PAB1-NRg-4	0.426790427851887	0.358319757249124	0.461174283997406	0.415428156366139	0.0523601883890821	0.0854169777986248
PRE7g7-BIG1-TRg-4	PRE7g7-BIG1-TRg-4	PRE7g7	BIG1-TRg-4	NA	NA	NA	NA	NA	NA
PRE7g7-BIG1-TRg-5	PRE7g7-BIG1-TRg-5	PRE7g7	BIG1-TRg-5	0.241110023614016	0.247382644021289	0.169665598132402	0.219386088589236	0.0431732766899212	-0.082613994836141
PRE7g7-BIG1-TRg-6	PRE7g7-BIG1-TRg-6	PRE7g7	BIG1-TRg-6	0.187038912002782	0.336602612751237	0.150677344518115	0.224772956424045	0.098539052782026	-0.12965587420769
PRE7g7-RPO41-NRg-1	PRE7g7-RPO41-NRg-1	PRE7g7	RPO41-NRg-1	0.446387151168248	0.490348566106896	0.477716822237834	0.471484179837659	0.0226337331061035	0.0755180104611906
PRE7g7-RVB2-NRg-2	PRE7g7-RVB2-NRg-2	PRE7g7	RVB2-NRg-2	0.120536108050879	0.397212739108339	0.39713585864696	0.30496156860206	0.159717138567805	-0.130563972714759
PRE7g7-PET117-NRg-8	PRE7g7-PET117-NRg-8	PRE7g7	PET117-NRg-8	0.368196600053436	0.364888828689233	0.401437806883405	0.378174411875358	0.0202144626029182	0.0860228489509609
PRE7g7-VPS45-NRg-9	PRE7g7-VPS45-NRg-9	PRE7g7	VPS45-NRg-9	0.554321248740796	0.647768208673782	0.524965828893899	0.575685095436159	0.0641281262716904	0.161873241991824
PRE7g7-YCG1-NRg-1	PRE7g7-YCG1-NRg-1	PRE7g7	YCG1-NRg-1	NA	0.312539361323923	0.278077675789626	NA	NA	NA
PRE7g7-NOC4-NRg-1	PRE7g7-NOC4-NRg-1	PRE7g7	NOC4-NRg-1	0.360848230893462	0.498509441289675	0.388879950673731	0.416079207618956	0.072749583474525	0.00925189420987454
PRE7g7-NMD3-NRg-2	PRE7g7-NMD3-NRg-2	PRE7g7	NMD3-NRg-2	0.493699607427108	0.554665265306706	0.50106319446658	0.516476022400131	0.0332771589660988	0.0661119109892984
PRE7g7-DRS1-TRg-2	PRE7g7-DRS1-TRg-2	PRE7g7	DRS1-TRg-2	0.450323737023222	0.433920932894906	0.428589304396114	0.437611324771414	0.0113274284176603	0.0510950236651342
PRE7g7-HTB1-NRg-2	PRE7g7-HTB1-NRg-2	PRE7g7	HTB1-NRg-2	0.334906716606453	0.349368605164311	0.374326926661774	0.352867416144179	0.0199416523614779	-0.0527976682852777
PRE7g7-IPI1-TRg-2	PRE7g7-IPI1-TRg-2	PRE7g7	IPI1-TRg-2	0.326458681741574	0.220982785486511	0.390531077005652	0.312657514744579	0.0856125571813162	0.01874818844205
PRE7g7-SEC18-NRg-1	PRE7g7-SEC18-NRg-1	PRE7g7	SEC18-NRg-1	NA	NA	0.137894995100296	NA	NA	NA
PRE7g7-SEC18-NRg-2	PRE7g7-SEC18-NRg-2	PRE7g7	SEC18-NRg-2	0.100049688617282	NA	0.156016808241491	NA	NA	NA
PRE7g7-JIP5-NRg-2	PRE7g7-JIP5-NRg-2	PRE7g7	JIP5-NRg-2	0.405864477691666	0.596202507977766	0.560884652020724	0.520983879230052	0.101248186133223	0.0564483787174913
PRE7g7-YPT1-TRg-3	PRE7g7-YPT1-TRg-3	PRE7g7	YPT1-TRg-3	0.0584887369820161	0.351101844704381	0.108859152193447	0.172816577959948	0.156440154486446	-0.063585007104544
PRE7g7-YPT1-TRg-2	PRE7g7-YPT1-TRg-2	PRE7g7	YPT1-TRg-2	0.0818422875169978	0.150503494760673	0.248390058286608	0.160245280188093	0.0837001599434977	-0.0139145775051086
PRE7g7-CLF1-NRg-2	PRE7g7-CLF1-NRg-2	PRE7g7	CLF1-NRg-2	0.237529271121732	0.299145029551136	0.296093711187603	0.277589337286824	0.0347265649294967	-0.0636188363132364
PRE7g7-SNF2-NRg-7	PRE7g7-SNF2-NRg-7	PRE7g7	SNF2-NRg-7	0.495313136484386	0.601542103275918	0.459736598596374	0.518863946118893	0.0737779151588445	0.0615838623739241
PRE7g7-SNF2-NRg-4	PRE7g7-SNF2-NRg-4	PRE7g7	SNF2-NRg-4	0.364968719931489	0.479112984584365	0.50800230252823	0.450694669014695	0.07563300822047	-0.0817404751716577
PRE7g7-RPL25-NRg-1	PRE7g7-RPL25-NRg-1	PRE7g7	RPL25-NRg-1	NA	NA	NA	NA	NA	NA
PRE7g7-NOP56-TRg-1	PRE7g7-NOP56-TRg-1	PRE7g7	NOP56-TRg-1	0.409558268107845	0.537123870935185	0.527269217500523	0.491317118847851	0.0709764806420001	0.019511885541227
PRE7g7-NOP56-TRg-2	PRE7g7-NOP56-TRg-2	PRE7g7	NOP56-TRg-2	0.589019402295304	0.436633243325351	0.573914453003216	0.533189032874624	0.0839601408103372	0.092312229917505
PRE7g7-TRS31-TRg-1	PRE7g7-TRS31-TRg-1	PRE7g7	TRS31-TRg-1	0.258218981662263	NA	0.130729171314985	NA	NA	NA
PRE7g7-DBF4-TRg-2	PRE7g7-DBF4-TRg-2	PRE7g7	DBF4-TRg-2	NA	0.365153416781281	0.334903623833852	NA	NA	NA
PRE7g7-DBF4-TRg-1	PRE7g7-DBF4-TRg-1	PRE7g7	DBF4-TRg-1	0.225042811116433	0.177579703824634	0.281776055564261	0.228132856835109	0.0521668593636768	-0.105572944459996
PRE7g7-RPC19-TRg-4	PRE7g7-RPC19-TRg-4	PRE7g7	RPC19-TRg-4	0.497513750590014	0.411630481189015	0.403860800524874	0.437668344101301	0.0519730362087416	0.0821306299839916
PRE7g7-RPC19-TRg-6	PRE7g7-RPC19-TRg-6	PRE7g7	RPC19-TRg-6	0.371677961413362	0.255196650737668	0.277901633592855	0.301592081914628	0.0617486999089606	-0.0300774469010639
PRE7g7-RPC19-TRg-3	PRE7g7-RPC19-TRg-3	PRE7g7	RPC19-TRg-3	0.262056244909483	0.327138004555684	0.169391006288359	0.252861751917842	0.0792744151136914	-0.0581597026457612
PRE7g7-ROK1-NRg-1	PRE7g7-ROK1-NRg-1	PRE7g7	ROK1-NRg-1	0.339409260524096	0.225202551188859	0.435838399710512	0.333483403807823	0.105442885032493	-0.0466548786690098
PRE7g7-CDC33-TRg-4	PRE7g7-CDC33-TRg-4	PRE7g7	CDC33-TRg-4	0.242940823671882	0.519350347055662	0.422161294784985	0.394817488504176	0.140218825272336	-0.0626286887771452
PRE7g7-DHR2-TRg-3	PRE7g7-DHR2-TRg-3	PRE7g7	DHR2-TRg-3	0.296856899969032	0.274540474780828	0.469909184279326	0.347102186343062	0.106937714417708	-0.0353365979523485
PRE7g7-RRP42-NRg-5	PRE7g7-RRP42-NRg-5	PRE7g7	RRP42-NRg-5	0.325035444445286	0.398591931786497	0.409499198480063	0.377708858237282	0.0459413594385092	-0.0591699387291258
PRE7g7-CLF1-TRg-1	PRE7g7-CLF1-TRg-1	PRE7g7	CLF1-TRg-1	0.332000097111155	0.29218996465305	0.17844383879718	0.267544633520462	0.0796895562594197	-0.0286682716503905
PRE7g7-ERG11-NA-16	PRE7g7-ERG11-NA-16	PRE7g7	ERG11-NA-16	0.215857782062654	0.153473046888161	NA	NA	NA	NA
PRE7g7-VAS1-NRg-4	PRE7g7-VAS1-NRg-4	PRE7g7	VAS1-NRg-4	0.291416014686548	0.336470826079601	0.270852344620192	0.299579728462113	0.0335623441406691	0.035402714122892
PRE7g7-PIK1-NRg-2	PRE7g7-PIK1-NRg-2	PRE7g7	PIK1-NRg-2	0.240064595386074	0.369971044292219	0.335444293788837	0.315159977822377	0.0672867852740909	-0.0611494928094251
PRE7g7-SAR1-NRg-7	PRE7g7-SAR1-NRg-7	PRE7g7	SAR1-NRg-7	0.140197958566035	0.193353126514138	0.223611393477017	0.18572082618573	0.0422272339508457	-0.189447067259202
PRE7g7-SAR1-NRg-4	PRE7g7-SAR1-NRg-4	PRE7g7	SAR1-NRg-4	0.0637332263526763	0.0623451845648623	NA	NA	NA	NA
PRE7g7-RPS3-TRg-1	PRE7g7-RPS3-TRg-1	PRE7g7	RPS3-TRg-1	0.206121707442758	0.162336743011133	0.185858800110254	0.184772416854715	0.0219126892234408	-0.114642374923668
PRE7g7-YTM1-TRg-2	PRE7g7-YTM1-TRg-2	PRE7g7	YTM1-TRg-2	0.388944348707862	0.500245044255831	0.440963535610822	0.443384309524838	0.0556898223836502	0.0736456167962959
PRE7g7-SUI3-NRg-5	PRE7g7-SUI3-NRg-5	PRE7g7	SUI3-NRg-5	0.319067667975497	0.469067221681253	0.441271250725387	0.409802046794046	0.0797978672962866	-0.0101069756177037
PRE7g7-SUI3-NRg-2	PRE7g7-SUI3-NRg-2	PRE7g7	SUI3-NRg-2	0.392745463024148	0.428047509456	0.379321961680336	0.400038311386828	0.0251681143401806	-0.0675836797531273
PRE7g7-RRP7-TRg-4	PRE7g7-RRP7-TRg-4	PRE7g7	RRP7-TRg-4	0.523518942746339	0.461454954293153	0.505213712246823	0.496729203095438	0.0318900429183509	0.0637433583516089
PRE7g7-RRP7-TRg-6	PRE7g7-RRP7-TRg-6	PRE7g7	RRP7-TRg-6	0.276390675886987	0.330339102598149	0.265310445683947	0.290680074723027	0.0347896787041478	-0.0235175522146791
PRE7g7-NIP7-TRg-2	PRE7g7-NIP7-TRg-2	PRE7g7	NIP7-TRg-2	0.418496436825989	NA	0.35234114431667	NA	NA	NA
PRE7g7-MDM35-TRg-1	PRE7g7-MDM35-TRg-1	PRE7g7	MDM35-TRg-1	0.357613310534653	0.404925534529254	0.313074683177115	0.358537842747007	0.0459324046114173	-0.0483438068455721
PRE7g7-ALA1-NRg-1	PRE7g7-ALA1-NRg-1	PRE7g7	ALA1-NRg-1	0.408993826299702	0.510099079912978	0.429546248246184	0.449546384819622	0.0534375539697351	0.0363281527373741
PRE7g7-DOA4-NRg-2	PRE7g7-DOA4-NRg-2	PRE7g7	DOA4-NRg-2	0.323715305616989	0.282564304751435	0.227465072155553	0.277914894174659	0.0482932668638064	-0.14138093608483
PRE7g7-RPS13-NRg-1	PRE7g7-RPS13-NRg-1	PRE7g7	RPS13-NRg-1	0.197482834762927	NA	NA	NA	NA	NA
PRE7g7-YSF3-TRg-2	PRE7g7-YSF3-TRg-2	PRE7g7	YSF3-TRg-2	0.503659912796076	0.44082164600237	0.538217862454551	0.494233140417665	0.0493776647170131	0.0736136850820762
PRE7g7-RPS2-NRg-11	PRE7g7-RPS2-NRg-11	PRE7g7	RPS2-NRg-11	NA	NA	0.123600566455732	NA	NA	NA
PRE7g7-SSL1-TRg-10	PRE7g7-SSL1-TRg-10	PRE7g7	SSL1-TRg-10	0.361489118379804	0.383310647089041	0.393890831953622	0.379563532474155	0.0165226635740958	0.0159942913112807
PRE7g7-NIP7-TRg-1	PRE7g7-NIP7-TRg-1	PRE7g7	NIP7-TRg-1	0.480452504527634	0.490950555253296	0.531996886157046	0.501133315312659	0.0272391679610362	0.0890984664420923
PRE7g7-LST8-NRg-1	PRE7g7-LST8-NRg-1	PRE7g7	LST8-NRg-1	NA	NA	NA	NA	NA	NA
PRE7g7-TAF4-TRg-3	PRE7g7-TAF4-TRg-3	PRE7g7	TAF4-TRg-3	0.128297333549729	NA	0.149392814009284	NA	NA	NA
PRE7g7-HAS1-TRg-2	PRE7g7-HAS1-TRg-2	PRE7g7	HAS1-TRg-2	NA	0.265229697355376	NA	NA	NA	NA
PRE7g7-GLC7-TRg-2	PRE7g7-GLC7-TRg-2	PRE7g7	GLC7-TRg-2	NA	NA	NA	NA	NA	NA
PRE7g7-CDC45-NRg-1	PRE7g7-CDC45-NRg-1	PRE7g7	CDC45-NRg-1	0.136889030463345	0.265014550411333	0.224143114183223	0.208682231685967	0.0654470502099294	-0.0977365295916491
PRE7g7-SEC22-NRg-8	PRE7g7-SEC22-NRg-8	PRE7g7	SEC22-NRg-8	NA	0.360800573000162	0.481541728172225	NA	NA	NA
PRE7g7-YOS1-TRg-2	PRE7g7-YOS1-TRg-2	PRE7g7	YOS1-TRg-2	0.0899432908152417	0.332019359670102	NA	NA	NA	NA
PRE7g7-RBA50-TRg-3	PRE7g7-RBA50-TRg-3	PRE7g7	RBA50-TRg-3	0.452285562017439	0.437128546624175	0.442683572339241	0.444032560326952	0.0076680248663621	-0.0140561179075575
PRE7g7-SPP41-NRg-2	PRE7g7-SPP41-NRg-2	PRE7g7	SPP41-NRg-2	0.370571596652808	0.204489136731505	0.394004874579568	0.323021869321294	0.103318856700991	-0.0280752733025665
PRE7g7-PRP46-TRg-2	PRE7g7-PRP46-TRg-2	PRE7g7	PRP46-TRg-2	0.419450060670436	0.506182906678107	0.558278494541901	0.494637153963482	0.0701306767193316	0.0682915388290212
PRE7g7-PGA2-NRg-1	PRE7g7-PGA2-NRg-1	PRE7g7	PGA2-NRg-1	0.356710841517844	0.470137435794805	0.419658445707728	0.415502241006793	0.0568274018450135	0.0116771905560206
PRE7g7-CBF5-TRg-3	PRE7g7-CBF5-TRg-3	PRE7g7	CBF5-TRg-3	0.494680090555261	0.557598828158547	0.621736629151104	0.558005182621637	0.0635292439979536	0.128305737327962
PRE7g7-TCP1-NRg-3	PRE7g7-TCP1-NRg-3	PRE7g7	TCP1-NRg-3	0.378757709332469	0.461375830875534	0.470993953646025	0.437042497951343	0.0507046793665751	0.0723413760099358
PRE7g7-TCP1-NRg-2	PRE7g7-TCP1-NRg-2	PRE7g7	TCP1-NRg-2	0.423238670999733	0.408144114611377	0.362151741422503	0.397844842344538	0.0318191687228504	0.110936514926861
PRE7g7-ERG26-NRg-2	PRE7g7-ERG26-NRg-2	PRE7g7	ERG26-NRg-2	0.197065024872299	0.245106582587764	NA	NA	NA	NA
PRE7g7-ERG26-NRg-4	PRE7g7-ERG26-NRg-4	PRE7g7	ERG26-NRg-4	0.214120548223543	0.140878295030965	0.250129594518852	0.201709479257787	0.0556730418120166	-0.137231014488013
PRE7g7-MES1-TRg-5	PRE7g7-MES1-TRg-5	PRE7g7	MES1-TRg-5	0.327807609948314	0.440377304449984	0.468236297576229	0.412140403991509	0.0743508304449318	-0.00981338802285625
PRE7g7-HTS1-TRg-2	PRE7g7-HTS1-TRg-2	PRE7g7	HTS1-TRg-2	0.454043180667456	0.461041707595915	0.364593708354472	0.426559532205948	0.053777944726311	0.047509006814887
PRE7g7-SSS1-TRg-3	PRE7g7-SSS1-TRg-3	PRE7g7	SSS1-TRg-3	0.0738017219339302	0.346365331730238	0.13943842218434	0.18653515861617	0.142254375269077	-0.12106052683574
PRE7g7-SSS1-TRg-2	PRE7g7-SSS1-TRg-2	PRE7g7	SSS1-TRg-2	0.0735190730605696	0.110703429126959	0.0277979169555618	0.0706734730476967	0.0415259445007017	-0.20508923642354
PRE7g7-SYS1-TRg-7	PRE7g7-SYS1-TRg-7	PRE7g7	SYS1-TRg-7	0.418817142842015	0.38651770927071	0.394045152703904	0.399793334938876	0.01689954293795	0.0333865331343609
PRE7g7-SYS1-TRg-2	PRE7g7-SYS1-TRg-2	PRE7g7	SYS1-TRg-2	0.308025057570394	0.264686552027802	0.324759064490679	0.299156891362958	0.031002580010584	0.0184365627635812
PRE7g7-SYS1-TRg-1	PRE7g7-SYS1-TRg-1	PRE7g7	SYS1-TRg-1	0.187022841249665	0.346312051491434	0.23827653008811	0.257203807609736	0.0813138641355033	-0.0238386839462622
PRE7g7-BFR2-TRg-1	PRE7g7-BFR2-TRg-1	PRE7g7	BFR2-TRg-1	0.237948958690208	0.427885967703712	0.333933285561934	0.333256070651951	0.0949703154321111	-0.0507603139289963
PRE7g7-EOS1-TRg-3	PRE7g7-EOS1-TRg-3	PRE7g7	EOS1-TRg-3	0.149030370255209	0.241909777629495	0.214911280693757	0.20195047619282	0.0477769077958512	-0.168411077012567
PRE7g7-TAF4-NRg-1	PRE7g7-TAF4-NRg-1	PRE7g7	TAF4-NRg-1	0.0825015380480936	0.190432840195147	0.136169668841527	0.136368015694923	0.0539659244514102	-0.0917705131997027
PRE7g7-ARL3-NRg-8	PRE7g7-ARL3-NRg-8	PRE7g7	ARL3-NRg-8	0.358790692447086	0.409698026992201	0.461529375849637	0.410006031762975	0.0513700342322891	0.0730252264991499
PRE7g7-RPN5-NRg-1	PRE7g7-RPN5-NRg-1	PRE7g7	RPN5-NRg-1	0.433745367547957	0.453177272321328	0.470690713967229	0.452537784612171	0.0184809730238323	0.0698528232036131
PRE7g7-TIM9-NRg-2	PRE7g7-TIM9-NRg-2	PRE7g7	TIM9-NRg-2	0.486652634148931	0.48573094704508	0.48007217786871	0.484151919687574	0.00356308809332424	0.084117226894999
PRE7g7-NUP57-NRg-3	PRE7g7-NUP57-NRg-3	PRE7g7	NUP57-NRg-3	0.321579137732009	0.291484215029588	0.474146003939715	0.362403118900437	0.0979350823800754	0.0620357340199915
PRE7g7-VPS4-TRg-1	PRE7g7-VPS4-TRg-1	PRE7g7	VPS4-TRg-1	0.13098167309936	0.256693429493881	0.198653701804944	0.195442934799395	0.0629173520781175	-0.146017131222852
PRE7g7-CDC3-TRg-4	PRE7g7-CDC3-TRg-4	PRE7g7	CDC3-TRg-4	0.157118500907913	NA	0.201902347620503	NA	NA	NA
PRE7g7-BBP1-NRg-1	PRE7g7-BBP1-NRg-1	PRE7g7	BBP1-NRg-1	0.175046808137342	0.451539442982815	0.294892940687459	0.307159730602539	0.138653885203638	-0.0889275080942041
PRE7g7-BBP1-NRg-2	PRE7g7-BBP1-NRg-2	PRE7g7	BBP1-NRg-2	NA	0.159798118704727	NA	NA	NA	NA
PRE7g7-USE1-NRg-3	PRE7g7-USE1-NRg-3	PRE7g7	USE1-NRg-3	0.338408198152031	0.323313397734772	0.195679135520178	0.285800243802327	0.0784112483538641	-0.0555517837041906
PRE7g7-CCT7-TRg-1	PRE7g7-CCT7-TRg-1	PRE7g7	CCT7-TRg-1	0.455981999677838	0.552730045980665	0.647492203308023	0.552068082988842	0.0957568178766959	0.090089631285705
PRE7g7-SAH1-TRg-3	PRE7g7-SAH1-TRg-3	PRE7g7	SAH1-TRg-3	0.380785821986853	0.4634182045993	0.34948538267055	0.397896469752234	0.0588621497940336	-0.00856668406370253
PRE7g7-CHS2-TRg-1	PRE7g7-CHS2-TRg-1	PRE7g7	CHS2-TRg-1	0.32303903747965	0.459167469105679	0.429483869950796	0.403896792178708	0.0715804539376966	-0.0239469616045199
PRE7g7-DPM1-TRg-2	PRE7g7-DPM1-TRg-2	PRE7g7	DPM1-TRg-2	0.387499608029001	0.362808382960947	0.465953365439003	0.405420452142983	0.0538571197049921	-0.0396641991583611
PRE7g7-BBP1-TRg-1	PRE7g7-BBP1-TRg-1	PRE7g7	BBP1-TRg-1	0.0639485492724648	NA	NA	NA	NA	NA
PRE7g7-NRD1-TRg-4	PRE7g7-NRD1-TRg-4	PRE7g7	NRD1-TRg-4	0.411815032873314	0.441905980224016	0.490646247624388	0.448122420240573	0.0397815685920258	0.0947721121656011
PRE7g7-RPB3-NRg-1	PRE7g7-RPB3-NRg-1	PRE7g7	RPB3-NRg-1	0.287945251424621	0.263383298893548	0.17808484091913	0.2431377970791	0.0576605385588607	0.00425476854595752
PRE7g7-PHO85-NRg-6	PRE7g7-PHO85-NRg-6	PRE7g7	PHO85-NRg-6	0.410946076141854	0.445511011386851	0.414122647660694	0.423526578396466	0.0191052119089298	0.058565712850823
PRE7g7-SNF6-TRg-6	PRE7g7-SNF6-TRg-6	PRE7g7	SNF6-TRg-6	NA	0.324190387886284	NA	NA	NA	NA
PRE7g7-PRP38-NRg-2	PRE7g7-PRP38-NRg-2	PRE7g7	PRP38-NRg-2	0.433463966803769	0.368020356312813	0.460411075098484	0.420631799405022	0.0475132573030447	0.0858305992619379
PRE7g7-OAR1-NRg-3	PRE7g7-OAR1-NRg-3	PRE7g7	OAR1-NRg-3	0.411727131163363	0.47803053448351	0.410974804346251	0.433577489997708	0.0384993035255503	0.0142233118788342
PRE7g7-ROX3-NRg-1	PRE7g7-ROX3-NRg-1	PRE7g7	ROX3-NRg-1	0.431780948145005	0.538299639110125	0.459263023665648	0.476447870306926	0.055299612085383	0.0215600040930806
PRE7g7-YPP1-TRg-6	PRE7g7-YPP1-TRg-6	PRE7g7	YPP1-TRg-6	0.211836947953689	0.313970316353174	NA	NA	NA	NA
PRE7g7-CBF2-NRg-8	PRE7g7-CBF2-NRg-8	PRE7g7	CBF2-NRg-8	0.481185589523375	0.5827052723234	0.532789883814784	0.53222691522052	0.0507621827661405	0.0627915441125652
PRE7g7-SPT6-TRg-5	PRE7g7-SPT6-TRg-5	PRE7g7	SPT6-TRg-5	0.147411872441532	0.119425512969151	NA	NA	NA	NA
PRE7g7-SEC10-NRg-1	PRE7g7-SEC10-NRg-1	PRE7g7	SEC10-NRg-1	NA	NA	NA	NA	NA	NA
PRE7g7-NSL1-NRg-3	PRE7g7-NSL1-NRg-3	PRE7g7	NSL1-NRg-3	0.0354541885658258	0.17017059285911	0.0671778817098343	0.0909342210449233	0.0704301081951518	-0.0794975772064705
PRE7g7-NRD1-NRg-8	PRE7g7-NRD1-NRg-8	PRE7g7	NRD1-NRg-8	0.550425265552229	0.55126577448766	0.614934290083041	0.57220844337431	0.0370040551365809	0.195766813685846
PRE7g7-RPB3-TRg-1	PRE7g7-RPB3-TRg-1	PRE7g7	RPB3-TRg-1	0.399162258983281	0.204330863744128	0.321533755851732	0.308342292859714	0.0980832766816603	0.0127146963315096
PRE7g7-NRD1-NRg-4	PRE7g7-NRD1-NRg-4	PRE7g7	NRD1-NRg-4	0.462196044374481	0.469971871245217	0.511647191481425	0.481271702367041	0.0265917021847884	0.113415819659529
PRE7g7-RVB1-TRg-2	PRE7g7-RVB1-TRg-2	PRE7g7	RVB1-TRg-2	NA	NA	NA	NA	NA	NA
PRE7g7-TIF5-NRg-8	PRE7g7-TIF5-NRg-8	PRE7g7	TIF5-NRg-8	0.282795461468829	0.264550377750693	NA	NA	NA	NA
PRE7g7-EOS1-NRg-1	PRE7g7-EOS1-NRg-1	PRE7g7	EOS1-NRg-1	NA	0.0896075739284836	0.221046376911593	NA	NA	NA
PRE7g7-ERG25-NA-26	PRE7g7-ERG25-NA-26	PRE7g7	ERG25-NA-26	0.463895961773169	0.48387396098065	0.3859679686155	0.444579297123106	0.0517324461547436	0.0169046689092842
PRE7g7-MSL5-NRg-4	PRE7g7-MSL5-NRg-4	PRE7g7	MSL5-NRg-4	0.466156163045208	0.538856965992323	0.530921291022241	0.511978140019924	0.0398808715390129	0.0331899734417722
PRE7g7-SEC24-TRg-2	PRE7g7-SEC24-TRg-2	PRE7g7	SEC24-TRg-2	0.249014616210816	NA	0.139272189802109	NA	NA	NA
PRE7g7-RPL30-NRg-5	PRE7g7-RPL30-NRg-5	PRE7g7	RPL30-NRg-5	NA	NA	NA	NA	NA	NA
PRE7g7-SNU71-NRg-3	PRE7g7-SNU71-NRg-3	PRE7g7	SNU71-NRg-3	0.46534960948829	0.470329969027293	0.479388075976468	0.471689218164017	0.00711725396460506	0.039628946937818
PRE7g7-CDC33-NRg-1	PRE7g7-CDC33-NRg-1	PRE7g7	CDC33-NRg-1	0.0882032647032069	0.241112447928081	0.348184140258886	0.225833284296725	0.130662173350322	-0.150892157682045
PRE7g7-RPN6-TRg-4	PRE7g7-RPN6-TRg-4	PRE7g7	RPN6-TRg-4	0.388397335497489	0.438810997490253	0.441312621565826	0.422840318184523	0.0298547119068053	0.0494931311923127
PRE7g7-NAB2-TRg-4	PRE7g7-NAB2-TRg-4	PRE7g7	NAB2-TRg-4	0.237025995670457	0.355505844707963	0.340292135344035	0.310941325240818	0.0644629443732895	-0.00123580631518277
PRE7g7-NAB2-TRg-6	PRE7g7-NAB2-TRg-6	PRE7g7	NAB2-TRg-6	0.552545906428917	0.545358047929046	0.50057333644582	0.532825763601261	0.0281616871035152	0.136334193662411
PRE7g7-YTM1-NRg-1	PRE7g7-YTM1-NRg-1	PRE7g7	YTM1-NRg-1	0.473913943356395	NA	0.351506929328859	NA	NA	NA
PRE7g7-OLE1-TRg-8	PRE7g7-OLE1-TRg-8	PRE7g7	OLE1-TRg-8	NA	0.364544876163103	0.322443447095245	NA	NA	NA
PRE7g7-OLE1-TRg-1	PRE7g7-OLE1-TRg-1	PRE7g7	OLE1-TRg-1	0.108293494784774	0.25801154365293	0.314575207230355	0.226960081889353	0.106588841726569	-0.190173893462305
PRE7g7-UTP7-TRg-4	PRE7g7-UTP7-TRg-4	PRE7g7	UTP7-TRg-4	0.262266826368227	0.382431369577945	0.433461935216963	0.359386710387712	0.0878933078301649	-0.0260390063464958
PRE7g7-ACT1-NRg-6	PRE7g7-ACT1-NRg-6	PRE7g7	ACT1-NRg-6	NA	0.233536795431508	NA	NA	NA	NA
PRE7g7-RPL18A-NRg-3	PRE7g7-RPL18A-NRg-3	PRE7g7	RPL18A-NRg-3	0.163160432183066	0.189118105726009	0.210415094764785	0.18756454422462	0.0236656068785904	-0.133292659524366
PRE7g7-BRX1-NRg-1	PRE7g7-BRX1-NRg-1	PRE7g7	BRX1-NRg-1	0.288296795656012	0.363469878746054	0.424279281857729	0.358681985419931	0.0681175607334612	-0.00908709619405357
PRE7g7-NAF1-TRg-8	PRE7g7-NAF1-TRg-8	PRE7g7	NAF1-TRg-8	0.458062295422973	0.526938227716012	0.55774868974457	0.514249737627852	0.051040108138093	0.125300091480987
PRE7g7-NAF1-TRg-6	PRE7g7-NAF1-TRg-6	PRE7g7	NAF1-TRg-6	0.381204798825302	0.410211515668447	0.290238337948179	0.360551550813976	0.062596392333247	-0.0128731212783725
PRE7g7-NAF1-TRg-4	PRE7g7-NAF1-TRg-4	PRE7g7	NAF1-TRg-4	0.418060696843	0.530723762341522	0.503974352489489	0.48425293722467	0.0588637600473894	0.105736900205479
PRE7g7-CDC8-TRg-2	PRE7g7-CDC8-TRg-2	PRE7g7	CDC8-TRg-2	0.557406052121124	0.547462319249023	0.3364566033436	0.480441658237916	0.124793795841569	0.0899812960456957
PRE7g7-NSE4-TRg-1	PRE7g7-NSE4-TRg-1	PRE7g7	NSE4-TRg-1	0.254419350461036	0.280837260482526	0.327795838331091	0.287684149758218	0.03716432647851	-0.0336407716319219
PRE7g7-PAB1-NRg-2	PRE7g7-PAB1-NRg-2	PRE7g7	PAB1-NRg-2	0.339430927877927	0.383768265395208	0.408696157933215	0.377298450402117	0.0350829289425303	0.0925544327762685
PRE7g7-PRP43-TRg-4	PRE7g7-PRP43-TRg-4	PRE7g7	PRP43-TRg-4	0.223069554746366	NA	NA	NA	NA	NA
PRE7g7-SEC2-NRg-3	PRE7g7-SEC2-NRg-3	PRE7g7	SEC2-NRg-3	0.253848189641396	0.304980264581325	0.430309633401798	0.329712695874839	0.0907933375957052	-0.0567374165628746
PRE7g7-SEC2-NRg-6	PRE7g7-SEC2-NRg-6	PRE7g7	SEC2-NRg-6	0.298778187106518	0.425848073601969	0.352237827846935	0.358954696185141	0.063800675965826	-0.0582914109149233
PRE7g7-MPP10-NRg-5	PRE7g7-MPP10-NRg-5	PRE7g7	MPP10-NRg-5	0.276471785765812	0.442744832630908	0.490538471733658	0.403251696710126	0.112365107346352	0.00603200615563354
PRE7g7-YDR355C-TRg-2	PRE7g7-YDR355C-TRg-2	PRE7g7	YDR355C-TRg-2	0.15470997130138	0.349086680410767	0.319610086671165	0.274468912794437	0.104756242989501	-0.0260662997821192
PRE7g7-YLR339C-TRg-9	PRE7g7-YLR339C-TRg-9	PRE7g7	YLR339C-TRg-9	NA	NA	NA	NA	NA	NA
PRE7g7-SNM1-TRg-2	PRE7g7-SNM1-TRg-2	PRE7g7	SNM1-TRg-2	0.321067496785797	0.358507245103548	0.378576462942735	0.35271706827736	0.0291884379141613	0.0151280105011202
PRE7g7-ALR1-NRg-4	PRE7g7-ALR1-NRg-4	PRE7g7	ALR1-NRg-4	0.217289834308962	0.350793878242635	0.188936382465818	0.252340031672472	0.0864340759550383	-0.0763316656560648
PRE7g7-ALR1-NRg-1	PRE7g7-ALR1-NRg-1	PRE7g7	ALR1-NRg-1	0.3373489983204	0.302506152273567	0.316751461750975	0.318868870781647	0.0175176638257846	-0.0158538301695029
PRE7g7-ALR1-NRg-3	PRE7g7-ALR1-NRg-3	PRE7g7	ALR1-NRg-3	0.291096579815432	0.38260857785712	0.359090620110659	0.34426525926107	0.047523204223157	-0.0015826337977482
PRE7g7-RPL10-TRg-1	PRE7g7-RPL10-TRg-1	PRE7g7	RPL10-TRg-1	0.365047299366282	0.374920104133969	0.404175050360239	0.381380817953497	0.0203482392789808	-0.0277921903544789
PRE7g7-RPL28-TRg-2	PRE7g7-RPL28-TRg-2	PRE7g7	RPL28-TRg-2	0.202341572019681	0.218156756054704	0.305302493090675	0.24193360705502	0.0554458456474896	-0.135529974180115
PRE7g7-UTP25-TRg-1	PRE7g7-UTP25-TRg-1	PRE7g7	UTP25-TRg-1	0.395569796494042	0.428427108867683	0.351671031113474	0.3918893121584	0.0385101719258852	-0.00986169668329007
PRE7g7-POB3-TRg-1	PRE7g7-POB3-TRg-1	PRE7g7	POB3-TRg-1	0.303872611892483	0.350110202405257	0.301279376448094	0.318420730248611	0.0274745009361882	0.0176131495022033
PRE7g7-POB3-TRg-3	PRE7g7-POB3-TRg-3	PRE7g7	POB3-TRg-3	0.067927003252511	0.152167873455807	NA	NA	NA	NA
PRE7g7-POB3-TRg-2	PRE7g7-POB3-TRg-2	PRE7g7	POB3-TRg-2	0.224492043528893	0.336017920594953	0.590342383606792	0.383617449243546	0.187512410734476	0.038521123498365
PRE7g7-MED11-TRg-1	PRE7g7-MED11-TRg-1	PRE7g7	MED11-TRg-1	0.287701479523735	0.25237879483425	0.318291549642475	0.286123941333486	0.0329846825308134	0.0059796420014489
PRE7g7-ISA1-TRg-15	PRE7g7-ISA1-TRg-15	PRE7g7	ISA1-TRg-15	NA	NA	NA	NA	NA	NA
PRE7g7-RRP1-NRg-1	PRE7g7-RRP1-NRg-1	PRE7g7	RRP1-NRg-1	0.314947183994697	0.400896171135159	0.33054727203367	0.348796875721175	0.0457885697929197	-0.0651168073305582
PRE7g7-MES1-NRg-1	PRE7g7-MES1-NRg-1	PRE7g7	MES1-NRg-1	0.351492410002152	0.262677025562383	0.236106825977071	0.283425420513869	0.0604262374304354	0.0313750196228736
PRE7g7-SEC13-NRg-5	PRE7g7-SEC13-NRg-5	PRE7g7	SEC13-NRg-5	NA	NA	NA	NA	NA	NA
PRE7g7-MCM2-NRg-2	PRE7g7-MCM2-NRg-2	PRE7g7	MCM2-NRg-2	0.490088855101059	0.448253471208728	0.457519539414281	0.465287288574689	0.0219727850219073	0.0445199374249701
PRE7g7-ALA1-TRg-4	PRE7g7-ALA1-TRg-4	PRE7g7	ALA1-TRg-4	0.346866388253344	0.325690096465456	0.276175747026569	0.316244077248457	0.0362796382086303	0.0350944795483711
PRE7g7-MTG2-TRg-5	PRE7g7-MTG2-TRg-5	PRE7g7	MTG2-TRg-5	0.569016094899373	0.593894676826513	0.441007471564509	0.534639414430132	0.0820362206788548	0.165613606244945
PRE7g7-TIF35-NRg-3	PRE7g7-TIF35-NRg-3	PRE7g7	TIF35-NRg-3	0.372076537794014	0.508576178137463	0.469659247303279	0.450103987744919	0.0703195853640283	0.0353545981138803
PRE7g7-NSE1-TRg-3	PRE7g7-NSE1-TRg-3	PRE7g7	NSE1-TRg-3	0.480124900964308	0.518857669296902	0.55597200539575	0.518318191885653	0.0379264299607341	0.104754743434131
PRE7g7-NSE1-TRg-4	PRE7g7-NSE1-TRg-4	PRE7g7	NSE1-TRg-4	0.438630952797947	0.51776493637564	0.44964105755344	0.468678982242343	0.0428646564381878	0.0720229355699948
PRE7g7-MOB2-NRg-6	PRE7g7-MOB2-NRg-6	PRE7g7	MOB2-NRg-6	0.206268261217683	0.262195309121449	0.383171420905319	0.283878330414817	0.0904228789420781	-0.0182029022888008
PRE7g7-VRG4-NRg-3	PRE7g7-VRG4-NRg-3	PRE7g7	VRG4-NRg-3	NA	0.193095540563712	NA	NA	NA	NA
PRE7g7-PRP9-TRg-3	PRE7g7-PRP9-TRg-3	PRE7g7	PRP9-TRg-3	NA	NA	0.298561574135347	NA	NA	NA
PRE7g7-HYM1-TRg-5	PRE7g7-HYM1-TRg-5	PRE7g7	HYM1-TRg-5	0.219033832070604	0.214647497323727	NA	NA	NA	NA
PRE7g7-POP1-TRg-5	PRE7g7-POP1-TRg-5	PRE7g7	POP1-TRg-5	0.122049459344865	0.393146327609822	0.449439683939316	0.321545156964667	0.175046095410091	0.00420967043789128
PRE7g7-POP1-TRg-9	PRE7g7-POP1-TRg-9	PRE7g7	POP1-TRg-9	0.375608049121735	0.534535391714393	0.410498023314686	0.440213821383605	0.0835269210916191	0.0541917049808872
PRE7g7-RPL17A-TRg-1	PRE7g7-RPL17A-TRg-1	PRE7g7	RPL17A-TRg-1	0.428768873746429	0.418032466035657	0.449856377058616	0.432219238946901	0.0161900924398772	0.0231936463681537
PRE7g7-SLD2-TRg-1	PRE7g7-SLD2-TRg-1	PRE7g7	SLD2-TRg-1	0.33069120367874	0.337487139642352	0.377016644536229	0.348398329285774	0.0250160381003109	0.0115455334421243
PRE7g7-CDC48-NRg-7	PRE7g7-CDC48-NRg-7	PRE7g7	CDC48-NRg-7	0.38057434786529	0.471353730542068	0.359143887848949	0.403690655418769	0.0595695807898956	0.0229978624185436
PRE7g7-FHL1-NRg-2	PRE7g7-FHL1-NRg-2	PRE7g7	FHL1-NRg-2	0.308091775018939	0.347312999352099	0.346161608314426	0.333855460895155	0.0223194322906444	-0.0719115644115725
PRE7g7-BET3-NRg-7	PRE7g7-BET3-NRg-7	PRE7g7	BET3-NRg-7	0.486266042740472	0.5689505111229	0.569412283467648	0.541542945777007	0.0478717590590467	0.107391315703204
PRE7g7-MAK21-TRg-1	PRE7g7-MAK21-TRg-1	PRE7g7	MAK21-TRg-1	0.515998488692963	0.439126757847928	0.50510809630674	0.486744447615877	0.0415960748834425	0.10635454429918
PRE7g7-BRN1-TRg-4	PRE7g7-BRN1-TRg-4	PRE7g7	BRN1-TRg-4	0.0697957572494696	NA	0.204076701874838	NA	NA	NA
PRE7g7-FBA1-NRg-3	PRE7g7-FBA1-NRg-3	PRE7g7	FBA1-NRg-3	0.328415643858712	0.448950435952431	0.355155394456597	0.377507158089247	0.0632997632648525	-0.10188102284997
PRE7g7-CDC42-TRg-6	PRE7g7-CDC42-TRg-6	PRE7g7	CDC42-TRg-6	NA	NA	NA	NA	NA	NA
PRE7g7-CDC42-TRg-7	PRE7g7-CDC42-TRg-7	PRE7g7	CDC42-TRg-7	0.0925040933010122	0.210217106719311	0.189854451578919	0.164191883866414	0.0629127484553274	-0.177591700182543
PRE7g7-COG4-NRg-1	PRE7g7-COG4-NRg-1	PRE7g7	COG4-NRg-1	0.255908164450702	0.425075604780947	0.356827276768194	0.345937015333281	0.0851078965934558	-0.0104777037378505
PRE7g7-ATP3-NRg-3	PRE7g7-ATP3-NRg-3	PRE7g7	ATP3-NRg-3	0.540235170030804	0.531011728558823	0.623270393874348	0.564839097487991	0.0508126978833973	0.134970226976634
PRE7g7-ATP3-NRg-2	PRE7g7-ATP3-NRg-2	PRE7g7	ATP3-NRg-2	0.594013927873585	0.537241943547176	0.493150321856076	0.541468731092279	0.0505644742326805	0.114371111926469
PRE7g7-SMP3-TRg-5	PRE7g7-SMP3-TRg-5	PRE7g7	SMP3-TRg-5	0.395428329603821	0.5379437233998	0.505177090042985	0.479516381015536	0.0746425706822141	0.00302025155577157
PRE7g7-CFT2-NRg-2	PRE7g7-CFT2-NRg-2	PRE7g7	CFT2-NRg-2	0.270621076708311	0.352007716481498	0.174711665199727	0.265780152796512	0.0887471033795861	0.00820241501514124
PRE7g7-FAS2-TRg-5	PRE7g7-FAS2-TRg-5	PRE7g7	FAS2-TRg-5	0.314393769043232	0.307384519374239	0.353802928466203	0.325193738961224	0.0250229232570734	0.0115044613314312
PRE7g7-DBP2-NRg-3	PRE7g7-DBP2-NRg-3	PRE7g7	DBP2-NRg-3	0.347773075540923	0.530739530713618	0.511688896002305	0.463400500752282	0.100588308299137	0.0306640905004644
PRE7g7-DBP2-NRg-2	PRE7g7-DBP2-NRg-2	PRE7g7	DBP2-NRg-2	0.391014403784984	0.356381535997782	0.487210457582802	0.411535465788523	0.0677855970696548	0.0190586170475023
PRE7g7-MPS2-NRg-4	PRE7g7-MPS2-NRg-4	PRE7g7	MPS2-NRg-4	0.276137672335804	0.324491487878226	0.281138144547827	0.293922434920619	0.0265913788591252	-0.0104550295723391
PRE7g7-ARC35-TRg-2	PRE7g7-ARC35-TRg-2	PRE7g7	ARC35-TRg-2	NA	NA	0.156221995282779	NA	NA	NA
PRE7g7-ARC35-TRg-5	PRE7g7-ARC35-TRg-5	PRE7g7	ARC35-TRg-5	NA	NA	NA	NA	NA	NA
PRE7g7-MRD1-TRg-1	PRE7g7-MRD1-TRg-1	PRE7g7	MRD1-TRg-1	0.320727244670462	0.33622810530116	0.180660335297027	0.279205228422883	0.0856935886806175	-0.076107296882737
PRE7g7-RLP7-TRg-1	PRE7g7-RLP7-TRg-1	PRE7g7	RLP7-TRg-1	0.375428960914685	0.431190251747139	0.394852012554565	0.400490408405463	0.0283050175702815	0.0134272509808687
PRE7g7-SPC34-TRg-1	PRE7g7-SPC34-TRg-1	PRE7g7	SPC34-TRg-1	0.317599821599309	NA	0.225922141618805	NA	NA	NA
PRE7g7-CDC45-TRg-2	PRE7g7-CDC45-TRg-2	PRE7g7	CDC45-TRg-2	0.432950154773017	0.397155300065919	0.377538328257535	0.402547927698824	0.0280967605612435	-0.00157673436496852
PRE7g7-GCD6-TRg-3	PRE7g7-GCD6-TRg-3	PRE7g7	GCD6-TRg-3	0.369211489972566	0.303584567126691	0.278808514202644	0.3172015237673	0.0467144585554454	-0.0205610947751264
PRE7g7-GCD6-TRg-4	PRE7g7-GCD6-TRg-4	PRE7g7	GCD6-TRg-4	NA	0.421115355861902	0.280052646899218	NA	NA	NA
PRE7g7-YPT6-NRg-2	PRE7g7-YPT6-NRg-2	PRE7g7	YPT6-NRg-2	0.169651646079708	0.23739134055465	0.338586704074192	0.248543230236183	0.0850178624613776	0.0430126915291932
PRE7g7-RPS13-TRg-2	PRE7g7-RPS13-TRg-2	PRE7g7	RPS13-TRg-2	0.340866844743506	0.295000672191546	NA	NA	NA	NA
PRE7g7-IPI3-TRg-3	PRE7g7-IPI3-TRg-3	PRE7g7	IPI3-TRg-3	0.511662928382907	0.540174771389053	0.510921969005669	0.520919889592543	0.0166793318195861	0.0875332523444103
PRE7g7-TIF5-NRg-9	PRE7g7-TIF5-NRg-9	PRE7g7	TIF5-NRg-9	0.109739832094769	0.18431105234274	NA	NA	NA	NA
PRE7g7-TIF5-NRg-7	PRE7g7-TIF5-NRg-7	PRE7g7	TIF5-NRg-7	0.286981996166092	0.297879621444058	0.390422749728942	0.325094789113031	0.0568374558530752	-0.0508918897842781
PRE7g7-TIF5-NRg-6	PRE7g7-TIF5-NRg-6	PRE7g7	TIF5-NRg-6	0.113183383296709	0.331438514955757	0.234742590757355	0.22645482966994	0.10936334331831	-0.0508397113520712
PRE7g7-NAB3-TRg-3	PRE7g7-NAB3-TRg-3	PRE7g7	NAB3-TRg-3	0.184739774337097	0.200843666496459	0.32836730158462	0.237983580806059	0.0786876519665112	0.0387142954129444
PRE7g7-GCD2-TRg-1	PRE7g7-GCD2-TRg-1	PRE7g7	GCD2-TRg-1	0.142088377472806	0.329017093983831	0.205988729961445	0.225698067139361	0.0950101559998163	-0.0661238213146571
PRE7g7-UBA1-TRg-2	PRE7g7-UBA1-TRg-2	PRE7g7	UBA1-TRg-2	0.211625775796186	0.410310142781894	0.279466512759028	0.300467477112369	0.100993315615221	0.0450605778995916
PRE7g7-SLD3-TRg-6	PRE7g7-SLD3-TRg-6	PRE7g7	SLD3-TRg-6	0.149914800521337	NA	NA	NA	NA	NA
PRE7g7-LCB1-TRg-5	PRE7g7-LCB1-TRg-5	PRE7g7	LCB1-TRg-5	0.363702172706065	0.365653691933812	0.369560812813777	0.366305559151218	0.00298322210533642	-0.0396609464795013
PRE7g7-TOA2-TRg-6	PRE7g7-TOA2-TRg-6	PRE7g7	TOA2-TRg-6	0.24408666863771	NA	0.291108665224715	NA	NA	NA
PRE7g7-TOA2-TRg-1	PRE7g7-TOA2-TRg-1	PRE7g7	TOA2-TRg-1	0.200661996651991	0.35458031760375	0.308864481822721	0.288035598692821	0.079044886997714	-0.0623616746734896
PRE7g7-TOA2-TRg-3	PRE7g7-TOA2-TRg-3	PRE7g7	TOA2-TRg-3	NA	0.40587100290174	0.325067043499199	NA	NA	NA
PRE7g7-LSM2-TRg-1	PRE7g7-LSM2-TRg-1	PRE7g7	LSM2-TRg-1	0.331878019622957	0.377897918462159	0.369290666050602	0.359688868045239	0.0244663782770239	-0.0222200890724181
PRE7g7-YML6-TRg-13	PRE7g7-YML6-TRg-13	PRE7g7	YML6-TRg-13	0.357174582707042	0.572441733352173	0.542339165306733	0.490651827121982	0.116570460379922	0.0238595371841517
PRE7g7-YML6-TRg-12	PRE7g7-YML6-TRg-12	PRE7g7	YML6-TRg-12	0.319046679460046	0.457669995454204	0.39761482138476	0.39144383209967	0.0695173846305478	-0.0639497570909392
PRE7g7-UTP15-NRg-1	PRE7g7-UTP15-NRg-1	PRE7g7	UTP15-NRg-1	0.324895078253225	NA	0.299142687069395	NA	NA	NA
PRE7g7-TIF6-NRg-8	PRE7g7-TIF6-NRg-8	PRE7g7	TIF6-NRg-8	0.504152565292633	0.491032197748752	0.43918911434108	0.478124625794155	0.034351368971353	0.0710504768934787
PRE7g7-SUP35-NRg-1	PRE7g7-SUP35-NRg-1	PRE7g7	SUP35-NRg-1	0.363642934966395	0.155489352021407	0.190322008721052	0.236484765236285	0.111490935012773	-0.0530792248152615
PRE7g7-MPP10-NRg-1	PRE7g7-MPP10-NRg-1	PRE7g7	MPP10-NRg-1	0.400631340779149	0.309879848829902	0.177572276663086	0.296027822090712	0.112172837642055	-0.0932494658563067
PRE7g7-SWI3-TRg-7	PRE7g7-SWI3-TRg-7	PRE7g7	SWI3-TRg-7	0.25936253677186	0.394608269141561	0.423430629790599	0.35913381190134	0.0875980172382204	-0.0711587608707598
PRE7g7-SSN3-NRg-2	PRE7g7-SSN3-NRg-2	PRE7g7	SSN3-NRg-2	0.4014762446091	0.433225622561079	0.455907285252633	0.430203050807604	0.0273411137554447	-0.00540226797917726
PRE7g7-SEC13-NRg-7	PRE7g7-SEC13-NRg-7	PRE7g7	SEC13-NRg-7	0.150311393319706	NA	0.153982185602395	NA	NA	NA
PRE7g7-RPS15-NRg-3	PRE7g7-RPS15-NRg-3	PRE7g7	RPS15-NRg-3	NA	0.110515834965665	NA	NA	NA	NA
PRE7g7-RPL3-TRg-2	PRE7g7-RPL3-TRg-2	PRE7g7	RPL3-TRg-2	0.278952784431458	0.362004271974165	0.372612718377002	0.337856591594209	0.0512872172911568	-0.0522304366697854
PRE7g7-FBA1-NRg-2	PRE7g7-FBA1-NRg-2	PRE7g7	FBA1-NRg-2	0.352592051046739	0.484119428690415	0.481098490445157	0.439269990060771	0.0750804924781431	-0.045747875390338
PRE7g7-FBA1-NRg-1	PRE7g7-FBA1-NRg-1	PRE7g7	FBA1-NRg-1	0.442387656716607	0.406740717449261	0.393482034104885	0.414203469423584	0.0252924787443371	-0.0712757732890247
PRE7g7-FBA1-NRg-5	PRE7g7-FBA1-NRg-5	PRE7g7	FBA1-NRg-5	0.492242146777526	0.4835513332891	0.425665015893076	0.467152831986567	0.0361913210995146	-0.0178021648775257
PRE7g7-DAM1-TRg-2	PRE7g7-DAM1-TRg-2	PRE7g7	DAM1-TRg-2	NA	NA	NA	NA	NA	NA
PRE7g7-NHP2-TRg-2	PRE7g7-NHP2-TRg-2	PRE7g7	NHP2-TRg-2	0.422148681736649	0.46148275830268	0.50616254381846	0.46326466128593	0.0420352666121754	0.0609760404717205
PRE7g7-HCA4-NRg-6	PRE7g7-HCA4-NRg-6	PRE7g7	HCA4-NRg-6	0.362492153090031	0.429732051635471	0.372779167469017	0.388334457398173	0.0362184521022825	-0.00616821046123966
PRE7g7-PRE3-TRg-4	PRE7g7-PRE3-TRg-4	PRE7g7	PRE3-TRg-4	NA	NA	NA	NA	NA	NA
PRE7g7-DBP5-NRg-4	PRE7g7-DBP5-NRg-4	PRE7g7	DBP5-NRg-4	0.433190564864351	0.315173918631996	0.310091530288402	0.352818671261583	0.0696504747204908	0.0476091304847066
PRE7g7-SPT6-NRg-4	PRE7g7-SPT6-NRg-4	PRE7g7	SPT6-NRg-4	0.167738118495017	0.338340720738438	0.258003010666505	0.254693949966654	0.0853494252182946	-0.161128024659433
PRE7g7-SPT6-NRg-2	PRE7g7-SPT6-NRg-2	PRE7g7	SPT6-NRg-2	0.204001863835479	0.340808374937282	0.229239233279907	0.258016490684223	0.0728018082038321	-0.180981929533481
PRE7g7-RPL18A-TRg-4	PRE7g7-RPL18A-TRg-4	PRE7g7	RPL18A-TRg-4	0.333506074861166	0.251335461587866	0.429330543791275	0.338057360080102	0.0890847796764836	-0.0271074402983869
PRE7g7-KSH1-TRg-1	PRE7g7-KSH1-TRg-1	PRE7g7	KSH1-TRg-1	NA	0.287072097960399	0.222134393321967	NA	NA	NA
PRE7g7-KSH1-TRg-3	PRE7g7-KSH1-TRg-3	PRE7g7	KSH1-TRg-3	0.448957794710896	0.475689369071847	0.491093273638104	0.471913479140282	0.0213200059729766	0.0425174830791839
PRE7g7-IPI3-NRg-1	PRE7g7-IPI3-NRg-1	PRE7g7	IPI3-NRg-1	0.364569013610639	0.505844733649165	0.305945366817668	0.392119704692491	0.102758063670079	0.0630361526975696
PRE7g7-PGA2-TRg-8	PRE7g7-PGA2-TRg-8	PRE7g7	PGA2-TRg-8	0.568380018475523	0.648289896965523	0.558044146957344	0.591571354132797	0.0493908127672638	0.138186087394876
PRE7g7-RPL18A-TRg-2	PRE7g7-RPL18A-TRg-2	PRE7g7	RPL18A-TRg-2	NA	NA	NA	NA	NA	NA
PRE7g7-RPL33A-NRg-6	PRE7g7-RPL33A-NRg-6	PRE7g7	RPL33A-NRg-6	0.266857296184093	NA	0.380078168973362	NA	NA	NA
PRE7g7-TAF12-NRg-2	PRE7g7-TAF12-NRg-2	PRE7g7	TAF12-NRg-2	0.43441175298469	0.528383431999504	0.383517583057863	0.448770922680686	0.0734926381562429	0.0487192088028051
PRE7g7-USE1-TRg-5	PRE7g7-USE1-TRg-5	PRE7g7	USE1-TRg-5	0.483249720599267	0.420944890160857	0.462955702642818	0.455716771134314	0.0317769503103801	-0.0385915396303567
PRE7g7-YNL114C-TRg-1	PRE7g7-YNL114C-TRg-1	PRE7g7	YNL114C-TRg-1	0.433535103062777	0.479665874499049	0.544133129261793	0.485778035607873	0.0555517752627649	0.0958281640602748
PRE7g7-SMC5-TRg-7	PRE7g7-SMC5-TRg-7	PRE7g7	SMC5-TRg-7	0.305681058001217	0.453200720466186	0.344236841245945	0.367706206571116	0.0765089604884248	-0.0374625556982239
PRE7g7-SMC5-TRg-6	PRE7g7-SMC5-TRg-6	PRE7g7	SMC5-TRg-6	0.48992866411524	0.577925813041144	0.507994639674127	0.525283038943503	0.0464762424981296	0.101688908276656
PRE7g7-RSC58-TRg-1	PRE7g7-RSC58-TRg-1	PRE7g7	RSC58-TRg-1	0.594136529291735	0.6347498775332	0.654135030620037	0.627673812481657	0.0306187534506357	0.211025870561667
PRE7g7-CTF13-TRg-2	PRE7g7-CTF13-TRg-2	PRE7g7	CTF13-TRg-2	NA	0.323283801107936	NA	NA	NA	NA
PRE7g7-NAB2-NRg-2	PRE7g7-NAB2-NRg-2	PRE7g7	NAB2-NRg-2	0.302060391585269	0.336090775461548	0.464569815201301	0.367573660749373	0.0857071014592054	0.0690611239259023
PRE7g7-MCM7-TRg-4	PRE7g7-MCM7-TRg-4	PRE7g7	MCM7-TRg-4	0.198385545950807	0.168733456872349	0.214811913714733	0.193976972179296	0.0233534299037206	-0.13802280565237
PRE7g7-BCP1-NRg-5	PRE7g7-BCP1-NRg-5	PRE7g7	BCP1-NRg-5	0.223731400226409	0.189925831339545	0.349027164016093	0.254228131860682	0.0838203226857487	-0.0246132059137509
PRE7g7-STU2-TRg-3	PRE7g7-STU2-TRg-3	PRE7g7	STU2-TRg-3	NA	NA	0.203604504990501	NA	NA	NA
PRE7g7-SEC21-NRg-6	PRE7g7-SEC21-NRg-6	PRE7g7	SEC21-NRg-6	0.247635188493554	0.38778939462192	0.31069058366517	0.315371722260215	0.0701942673426943	0.0257453128865854
PRE7g7-SEC21-NRg-3	PRE7g7-SEC21-NRg-3	PRE7g7	SEC21-NRg-3	0.302890319270866	0.27259422325952	0.380984823486193	0.318823122005526	0.0559242452484683	0.057283849491479
PRE7g7-RPL1B-TRg-3	PRE7g7-RPL1B-TRg-3	PRE7g7	RPL1B-TRg-3	0.2877074823332	0.264839557333862	0.236011380042832	0.262852806569965	0.0259052529798963	-0.129160406405452
PRE7g7-SEC20-NRg-2	PRE7g7-SEC20-NRg-2	PRE7g7	SEC20-NRg-2	0.319340098632894	0.400469907263728	0.340482926137771	0.353430977344798	0.0420862267810239	-0.0688041777546448
PRE7g7-VMA3-NRg-2	PRE7g7-VMA3-NRg-2	PRE7g7	VMA3-NRg-2	0.357634806081576	0.419855265391876	0.363778130486399	0.380422733986617	0.0342874395144311	-0.0325767083739809
PRE7g7-SEC23-NRg-5	PRE7g7-SEC23-NRg-5	PRE7g7	SEC23-NRg-5	0.283846617524825	0.348882944271702	0.251236094775294	0.294655218857274	0.0497126362328173	-0.154725258984737
PRE7g7-CDC28-TRg-4	PRE7g7-CDC28-TRg-4	PRE7g7	CDC28-TRg-4	0.200893208062865	0.396673403437904	0.36848692666589	0.322017846055553	0.105839514430338	-0.0790923919685005
PRE7g7-RPN12-NRg-11	PRE7g7-RPN12-NRg-11	PRE7g7	RPN12-NRg-11	0.52499188405006	0.517955860068783	0.461629207749811	0.501525650622884	0.0347299729888982	0.0958725374349352
PRE7g7-PUP3-TRg-3	PRE7g7-PUP3-TRg-3	PRE7g7	PUP3-TRg-3	0.186431664238766	0.504822688912934	0.395388891295782	0.362214414815827	0.161767180124882	0.125742141115808
PRE7g7-SEC31-TRg-2	PRE7g7-SEC31-TRg-2	PRE7g7	SEC31-TRg-2	0.178460403371806	0.25588312993841	0.23382441200491	0.222722648438376	0.0398874229923069	-0.0898970297918341
PRE7g7-SED5-TRg-6	PRE7g7-SED5-TRg-6	PRE7g7	SED5-TRg-6	0.276176121782567	0.486537746459338	0.376044763980559	0.379586210740821	0.105225518140941	0.0224030396282817
PRE7g7-SED5-TRg-5	PRE7g7-SED5-TRg-5	PRE7g7	SED5-TRg-5	0.372457875276556	0.424571590674707	0.441234317081044	0.412754594344102	0.0358786954686157	-0.00220168168014406
PRE7g7-RPL33A-TRg-1	PRE7g7-RPL33A-TRg-1	PRE7g7	RPL33A-TRg-1	0.255700288302211	0.43959192329045	0.430630174637057	0.375307462076573	0.103679724384517	-0.0290514194462947
PRE7g7-RPL33A-TRg-2	PRE7g7-RPL33A-TRg-2	PRE7g7	RPL33A-TRg-2	0.307479410526096	0.430577268370408	0.409895830893572	0.382650836596692	0.0659165224897554	-0.0231655189700683
PRE7g7-MRPL11-TRg-2	PRE7g7-MRPL11-TRg-2	PRE7g7	MRPL11-TRg-2	0.516791101150765	0.540790926516401	0.592786539165466	0.550122855610877	0.0388476553376112	0.124881179253631
PRE7g7-RTP1-NRg-2	PRE7g7-RTP1-NRg-2	PRE7g7	RTP1-NRg-2	0.325552651782332	0.41654675528794	0.332411465239663	0.358170290769978	0.0506716837861464	0.0214258120111855
PRE7g7-NUG1-TRg-2	PRE7g7-NUG1-TRg-2	PRE7g7	NUG1-TRg-2	0.249439516377231	0.358374402462228	0.430336051053351	0.34604998996427	0.0910758333589215	-0.00412134366379185
PRE7g7-VPH2-TRg-4	PRE7g7-VPH2-TRg-4	PRE7g7	VPH2-TRg-4	0.270298893240873	0.310060648908343	0.422679222446502	0.33434625486524	0.0790397632506842	-0.0750063298509297
PRE7g7-COP1-NRg-3	PRE7g7-COP1-NRg-3	PRE7g7	COP1-NRg-3	0.296355257209716	0.290038532847295	0.343727145212975	0.310040311756662	0.0293441188810082	0.0617398352582549
PRE7g7-CRM1-NRg-1	PRE7g7-CRM1-NRg-1	PRE7g7	CRM1-NRg-1	0.236106639913564	0.288804481548348	0.0682380950185599	0.197716405493491	0.115185677455242	-0.0826439353182097
PRE7g7-RPL5-NRg-4	PRE7g7-RPL5-NRg-4	PRE7g7	RPL5-NRg-4	NA	NA	NA	NA	NA	NA
PRE7g7-SNU13-NRg-4	PRE7g7-SNU13-NRg-4	PRE7g7	SNU13-NRg-4	0.159145598187657	NA	NA	NA	NA	NA
PRE7g7-PFS2-TRg-3	PRE7g7-PFS2-TRg-3	PRE7g7	PFS2-TRg-3	0.0856655740100205	NA	NA	NA	NA	NA
PRE7g7-MPP10-TRg-2	PRE7g7-MPP10-TRg-2	PRE7g7	MPP10-TRg-2	0.273310651925315	0.332432469581087	0.353585291698985	0.319776137735129	0.0416069885901919	-0.0590717948402471
PRE7g7-TSR4-NRg-2	PRE7g7-TSR4-NRg-2	PRE7g7	TSR4-NRg-2	0.439952438447437	0.432372371274613	0.310342808194999	0.394222539305683	0.0727407817045335	0.00479930334271006
PRE7g7-RSC2-TRg-1	PRE7g7-RSC2-TRg-1	PRE7g7	RSC2-TRg-1	0.638297709612993	0.627393007356128	0.737313111035669	0.667667942668263	0.0605604263568291	0.215884204322098
PRE7g7-SEC65-TRg-2	PRE7g7-SEC65-TRg-2	PRE7g7	SEC65-TRg-2	0.274731149347991	0.393024687439201	0.326986060127443	0.331580632304878	0.0592804593323497	0.00290253628518261
PRE7g7-SMI1-NRg-1	PRE7g7-SMI1-NRg-1	PRE7g7	SMI1-NRg-1	0.430509182757451	0.523851258936935	0.461138361550184	0.471832934414857	0.0475811539681681	0.0590681792352402
PRE7g7-RTT105-NRg-4	PRE7g7-RTT105-NRg-4	PRE7g7	RTT105-NRg-4	0.391238728586071	0.473670522768861	0.499130135469823	0.454679795608252	0.0563970274784528	0.00896281986816871
PRE7g7-VMA5-TRg-3	PRE7g7-VMA5-TRg-3	PRE7g7	VMA5-TRg-3	0.325037380138075	0.424470462290827	0.128117594094871	0.292541812174591	0.150825153986146	-0.100797345692821
PRE7g7-VMA5-TRg-5	PRE7g7-VMA5-TRg-5	PRE7g7	VMA5-TRg-5	0.460670157588067	0.569528908327484	0.56276461079659	0.530987892237381	0.0609907926242154	0.0510111879673082
PRE7g7-RRP1-TRg-3	PRE7g7-RRP1-TRg-3	PRE7g7	RRP1-TRg-3	0.302901683490941	0.384061603731037	0.506070571025602	0.397677952749193	0.102266577805049	0.0120726142407712
PRE7g7-CLC1-TRg-2	PRE7g7-CLC1-TRg-2	PRE7g7	CLC1-TRg-2	0.248328042548967	0.274637075868295	0.294232881925223	0.272399333447495	0.0230340875203763	-0.0268690840875962
PRE7g7-GCD6-NRg-1	PRE7g7-GCD6-NRg-1	PRE7g7	GCD6-NRg-1	0.306527780428264	0.327245831261805	0.336541202267244	0.323438271319104	0.0153647163058444	0.0245752711627494
PRE7g7-GCD6-NRg-2	PRE7g7-GCD6-NRg-2	PRE7g7	GCD6-NRg-2	0.302701969726215	0.365691165943605	0.468475291417726	0.378956142362515	0.0836789593966429	0.0157027125171255
PRE7g7-PXR1-TRg-1	PRE7g7-PXR1-TRg-1	PRE7g7	PXR1-TRg-1	0.405862661905085	0.465560669088204	0.532778283435989	0.468067204809759	0.0634949272630226	0.0785151186622877
PRE7g7-CDC14-NRg-1	PRE7g7-CDC14-NRg-1	PRE7g7	CDC14-NRg-1	0.364647839866143	NA	0.315685379884645	NA	NA	NA
PRE7g7-PCF11-TRg-6	PRE7g7-PCF11-TRg-6	PRE7g7	PCF11-TRg-6	0.0690438450541518	NA	NA	NA	NA	NA
PRE7g7-PCF11-TRg-5	PRE7g7-PCF11-TRg-5	PRE7g7	PCF11-TRg-5	NA	0.0107713036096678	NA	NA	NA	NA
PRE7g7-PCF11-TRg-4	PRE7g7-PCF11-TRg-4	PRE7g7	PCF11-TRg-4	NA	0.122451297382525	NA	NA	NA	NA
PRE7g7-SEC31-NRg-1	PRE7g7-SEC31-NRg-1	PRE7g7	SEC31-NRg-1	NA	NA	NA	NA	NA	NA
PRE7g7-RRP5-NRg-1	PRE7g7-RRP5-NRg-1	PRE7g7	RRP5-NRg-1	0.39982294864143	0.470757299651159	0.408442479175538	0.426340909156042	0.0387064062542386	0.0754198283637947
PRE7g7-PRE10-TRg-5	PRE7g7-PRE10-TRg-5	PRE7g7	PRE10-TRg-5	0.268556950443921	NA	0.226453160572468	NA	NA	NA
PRE7g7-PRE10-TRg-1	PRE7g7-PRE10-TRg-1	PRE7g7	PRE10-TRg-1	0.208622935820442	0.246253898741169	0.224850986061985	0.226575940207865	0.01887469053228	-0.0492683119563893
PRE7g7-RPS5-TRg-2	PRE7g7-RPS5-TRg-2	PRE7g7	RPS5-TRg-2	NA	0.261448228319239	0.184205887460804	NA	NA	NA
PRE7g7-NSP1-TRg-4	PRE7g7-NSP1-TRg-4	PRE7g7	NSP1-TRg-4	0.394483163480837	0.311782679970189	0.31736879233289	0.341211545261305	0.0462190452479047	0.0213260493068331
PRE7g7-PRP38-TRg-4	PRE7g7-PRP38-TRg-4	PRE7g7	PRP38-TRg-4	0.47461336186317	0.520620288615445	0.447574302308445	0.480935984262353	0.0369311615630022	0.0711182908038118
PRE7g7-RCF1-NRg-5	PRE7g7-RCF1-NRg-5	PRE7g7	RCF1-NRg-5	0.262116137225286	0.358325262644503	0.360277431790061	0.32690627721995	0.056118396462206	-0.0509180550160499
PRE7g7-RSC3-TRg-4	PRE7g7-RSC3-TRg-4	PRE7g7	RSC3-TRg-4	0.448665039238865	0.582468628246536	0.453061709448118	0.494731792311173	0.0760141234389624	0.0555197300809003
PRE7g7-RSC3-TRg-5	PRE7g7-RSC3-TRg-5	PRE7g7	RSC3-TRg-5	0.469380376314175	0.430297256556037	0.554888745045434	0.484855459305215	0.0637210200497886	0.0817082601179601
PRE7g7-RSC3-TRg-6	PRE7g7-RSC3-TRg-6	PRE7g7	RSC3-TRg-6	0.416412754403234	0.476163399402795	0.509496828725735	0.467357660843921	0.0471626652851027	0.0495048214212305
PRE7g7-HTA1-NRg-12	PRE7g7-HTA1-NRg-12	PRE7g7	HTA1-NRg-12	0.0645539682536027	0.241726987597994	0.29221431911568	0.199498424989092	0.119560643456245	-0.23652850027672
PRE7g7-HTA1-NRg-11	PRE7g7-HTA1-NRg-11	PRE7g7	HTA1-NRg-11	0.297530375053613	0.33303581595993	0.420087396553375	0.350217862522306	0.0630592810201404	-0.0987017201068389
PRE7g7-UTP23-TRg-2	PRE7g7-UTP23-TRg-2	PRE7g7	UTP23-TRg-2	0.285190385890786	0.427613346786752	0.436454681057986	0.383086137911841	0.0848953826527089	-0.0172652599368546
PRE7g7-GCD7-NRg-1	PRE7g7-GCD7-NRg-1	PRE7g7	GCD7-NRg-1	0.0900523036663556	0.321914344602488	NA	NA	NA	NA
PRE7g7-GCD7-NRg-2	PRE7g7-GCD7-NRg-2	PRE7g7	GCD7-NRg-2	0.42321561452402	0.351928404912943	0.39881745170679	0.391320490381251	0.0362300964030026	-0.0162124808030486
PRE7g7-GCD7-NRg-6	PRE7g7-GCD7-NRg-6	PRE7g7	GCD7-NRg-6	0.404982964949613	0.311002453061723	0.504752576658055	0.406912664889797	0.0968894752013493	0.00344972409384725
PRE7g7-GAL11-NRg-2	PRE7g7-GAL11-NRg-2	PRE7g7	GAL11-NRg-2	0.19100564212042	0.209748063305836	0.345276388305717	0.248676697910658	0.0841810235521573	-0.13651403783009
PRE7g7-GAL11-NRg-9	PRE7g7-GAL11-NRg-9	PRE7g7	GAL11-NRg-9	0.120914497054457	0.258092765199422	0.0798015387252754	0.152936266993052	0.093359443399766	-0.191325073630581
PRE7g7-PHO4-TRg-5	PRE7g7-PHO4-TRg-5	PRE7g7	PHO4-TRg-5	0.246172002530727	0.374288216886032	0.32488966383708	0.315116627751279	0.064614822377953	-0.039836898887718
PRE7g7-SNP1-NRg-3	PRE7g7-SNP1-NRg-3	PRE7g7	SNP1-NRg-3	0.563576810183794	0.529463539966339	0.595879747143088	0.562973365764407	0.0332122154155918	0.155011018216981
PRE7g7-RPC37-TRg-5	PRE7g7-RPC37-TRg-5	PRE7g7	RPC37-TRg-5	0.321660747251262	0.428867381070675	0.473243291535101	0.407923806619012	0.0779313282063107	0.058249133279527
PRE7g7-CRM1-TRg-5	PRE7g7-CRM1-TRg-5	PRE7g7	CRM1-TRg-5	0.219561987285156	0.15197914164734	0.367844169268777	0.246461766067091	0.11041796099996	-0.109863829568778
PRE7g7-CRM1-TRg-2	PRE7g7-CRM1-TRg-2	PRE7g7	CRM1-TRg-2	0.222164665156243	0.341989174098335	0.373015608291896	0.312389815848824	0.0796623704632	-0.0769006122980226
PRE7g7-ASK1-TRg-7	PRE7g7-ASK1-TRg-7	PRE7g7	ASK1-TRg-7	NA	NA	NA	NA	NA	NA
PRE7g7-STU2-NRg-4	PRE7g7-STU2-NRg-4	PRE7g7	STU2-NRg-4	0.135668246441152	0.11561763096828	0.32555069944108	0.192278858950171	0.115851389271282	-0.0722448031813847
PRE7g7-NEO1-NRg-3	PRE7g7-NEO1-NRg-3	PRE7g7	NEO1-NRg-3	NA	NA	NA	NA	NA	NA
PRE7g7-GAL11-TRg-5	PRE7g7-GAL11-TRg-5	PRE7g7	GAL11-TRg-5	0.29798947958324	0.313406484059028	0.260104082176585	0.290500015272951	0.0274291007572373	-0.075584835770018
PRE7g7-GAL11-TRg-7	PRE7g7-GAL11-TRg-7	PRE7g7	GAL11-TRg-7	0.307548602750423	0.330618319491466	0.487807639999498	0.375324854080462	0.098093505410443	-0.0319694958513005
PRE7g7-SAM50-NRg-3	PRE7g7-SAM50-NRg-3	PRE7g7	SAM50-NRg-3	0.448184527282468	0.427450747433063	0.487897713144411	0.454510995953314	0.0307160718567597	0.00683173430006767
PRE7g7-CSL4-TRg-2	PRE7g7-CSL4-TRg-2	PRE7g7	CSL4-TRg-2	0.380899903440151	0.501165064790096	0.385809077713154	0.422624681981134	0.0680622420791767	0.0149492001454604
PRE7g7-CCT5-TRg-2	PRE7g7-CCT5-TRg-2	PRE7g7	CCT5-TRg-2	0.459965154730799	0.532096641068291	0.360997558969322	0.451019784922804	0.085899585007896	0.0568072868027128
PRE7g7-POL30-NRg-1	PRE7g7-POL30-NRg-1	PRE7g7	POL30-NRg-1	0.420782352356776	0.427447791923967	0.430613157712557	0.426281100664433	0.00501817296006409	-0.0108603319227582
PRE7g7-MED4-TRg-4	PRE7g7-MED4-TRg-4	PRE7g7	MED4-TRg-4	0.237536569528154	0.326698525586472	0.373530650296262	0.31258858180363	0.0690862894224092	-0.0264599622673133
PRE7g7-MED4-TRg-3	PRE7g7-MED4-TRg-3	PRE7g7	MED4-TRg-3	0.162897632352818	0.331735059687374	0.392387597928194	0.295673429989462	0.118919056199159	-0.0541173743389535
PRE7g7-MED4-TRg-2	PRE7g7-MED4-TRg-2	PRE7g7	MED4-TRg-2	0.307853251050657	0.368363441893317	0.432269610084864	0.369495434342946	0.062215903545731	-0.0196737558067938
PRE7g7-GDI1-TRg-4	PRE7g7-GDI1-TRg-4	PRE7g7	GDI1-TRg-4	NA	NA	0.516164359782012	NA	NA	NA
PRE7g7-GDI1-TRg-3	PRE7g7-GDI1-TRg-3	PRE7g7	GDI1-TRg-3	0.526523641797284	0.448054995593866	0.410427114213588	0.461668583868246	0.0592334218876993	0.0814883251938108
PRE7g7-REB1-TRg-6	PRE7g7-REB1-TRg-6	PRE7g7	REB1-TRg-6	0.0154605751669306	NA	NA	NA	NA	NA
PRE7g7-MRPL37-NRg-2	PRE7g7-MRPL37-NRg-2	PRE7g7	MRPL37-NRg-2	0.490496721302863	0.57422878900457	0.556545810493053	0.540423773600162	0.0441328091739313	0.0696062736100598
PRE7g7-NOC3-TRg-3	PRE7g7-NOC3-TRg-3	PRE7g7	NOC3-TRg-3	0.371832361962997	0.400678431691666	0.325886112024248	0.36613230189297	0.0377205618185857	-0.0181689009759682
PRE7g7-SPC97-TRg-3	PRE7g7-SPC97-TRg-3	PRE7g7	SPC97-TRg-3	NA	NA	NA	NA	NA	NA
PRE7g7-IPP1-TRg-3	PRE7g7-IPP1-TRg-3	PRE7g7	IPP1-TRg-3	0.392724122093204	0.351779799746634	0.403346537250641	0.382616819696826	0.0272286664289798	0.0540413407759519
PRE7g7-IPP1-TRg-2	PRE7g7-IPP1-TRg-2	PRE7g7	IPP1-TRg-2	0.280036656210092	0.400798227340274	0.333563142031189	0.338132675193852	0.0605103275520059	0.0833901703187283
PRE7g7-PTI1-TRg-3	PRE7g7-PTI1-TRg-3	PRE7g7	PTI1-TRg-3	NA	0.214910729967547	NA	NA	NA	NA
PRE7g7-PTI1-TRg-5	PRE7g7-PTI1-TRg-5	PRE7g7	PTI1-TRg-5	0.231254166699614	0.365626586922817	0.313364025220051	0.303414926280827	0.0677364396498448	0.0389300386569024
PRE7g7-RFC5-NRg-1	PRE7g7-RFC5-NRg-1	PRE7g7	RFC5-NRg-1	0.40146426021899	0.445636014560096	0.407545904342944	0.418215393040677	0.0239408534141129	-0.00854780779441122
PRE7g7-CDC24-TRg-1	PRE7g7-CDC24-TRg-1	PRE7g7	CDC24-TRg-1	0.220381161921746	0.519498089050335	0.396398626287057	0.378759292419713	0.150336600993155	0.0185173245356181
PRE7g7-CDC24-TRg-3	PRE7g7-CDC24-TRg-3	PRE7g7	CDC24-TRg-3	NA	NA	NA	NA	NA	NA
PRE7g7-CDC24-TRg-5	PRE7g7-CDC24-TRg-5	PRE7g7	CDC24-TRg-5	NA	NA	NA	NA	NA	NA
PRE7g7-CDC24-TRg-6	PRE7g7-CDC24-TRg-6	PRE7g7	CDC24-TRg-6	0.0567160341919116	NA	0.203378618185864	NA	NA	NA
PRE7g7-UTP23-TRg-6	PRE7g7-UTP23-TRg-6	PRE7g7	UTP23-TRg-6	0.456553846391468	0.479437940750932	0.584344457306367	0.506778748149589	0.0681413961656836	0.0738930817441149
PRE7g7-UTP23-TRg-4	PRE7g7-UTP23-TRg-4	PRE7g7	UTP23-TRg-4	0.219980332486489	0.367807328669711	0.374345490314551	0.32071105049025	0.087296592439731	-0.0320269995531786
PRE7g7-UTP23-TRg-1	PRE7g7-UTP23-TRg-1	PRE7g7	UTP23-TRg-1	0.378461381090294	0.42907736684487	0.40861625799299	0.405385001976051	0.0254622321303948	0.046027488878417
PRE7g7-RHO3-NRg-4	PRE7g7-RHO3-NRg-4	PRE7g7	RHO3-NRg-4	0.430080493523279	0.43999239189329	0.331938806202936	0.400670563873168	0.0597294091436872	-0.0609419483827413
PRE7g7-TRS23-NRg-1	PRE7g7-TRS23-NRg-1	PRE7g7	TRS23-NRg-1	0.267809794120775	0.411602832367332	0.308003354572601	0.329138660353569	0.0741898599869632	0.0888500175318858
PRE7g7-TRS23-NRg-3	PRE7g7-TRS23-NRg-3	PRE7g7	TRS23-NRg-3	0.462897779078359	0.427188208048207	0.504814243971053	0.464966743699206	0.038854353993156	0.173001732011699
PRE7g7-RSP5-TRg-2	PRE7g7-RSP5-TRg-2	PRE7g7	RSP5-TRg-2	0.297423256951007	0.225851138016795	0.340469232900809	0.287914542622871	0.0578976567301372	-0.0497655639465948
PRE7g7-RSP5-TRg-1	PRE7g7-RSP5-TRg-1	PRE7g7	RSP5-TRg-1	0.246068051703924	0.364942587974631	0.326058182083711	0.312356273920755	0.060610193522818	-0.0490665009260709
PRE7g7-SDA1-NRg-1	PRE7g7-SDA1-NRg-1	PRE7g7	SDA1-NRg-1	0.279385308649112	0.357717659457727	0.337001403843938	0.324701457316926	0.0405888631181821	-0.0469084716524664
PRE7g7-KAP95-TRg-8	PRE7g7-KAP95-TRg-8	PRE7g7	KAP95-TRg-8	NA	NA	0.378469591723509	NA	NA	NA
PRE7g7-ACO1-TRg-6	PRE7g7-ACO1-TRg-6	PRE7g7	ACO1-TRg-6	NA	NA	NA	NA	NA	NA
PRE7g7-HTA1-NRg-3	PRE7g7-HTA1-NRg-3	PRE7g7	HTA1-NRg-3	0.292171927882741	0.416415861583943	0.330497599451052	0.346361796305912	0.0636230565265021	-0.0779328083759152
PRE7g7-HTA1-NRg-2	PRE7g7-HTA1-NRg-2	PRE7g7	HTA1-NRg-2	0.177872870497924	0.185863001389203	0.197796880800238	0.187177584229122	0.0100268460975489	-0.202963471641775
PRE7g7-SPN1-TRg-1	PRE7g7-SPN1-TRg-1	PRE7g7	SPN1-TRg-1	0.225459736325033	0.515734314710608	0.587640052290149	0.442944701108597	0.191748249547149	0.118665114809696
PRE7g7-MOT1-NRg-7	PRE7g7-MOT1-NRg-7	PRE7g7	MOT1-NRg-7	0.470725098546861	0.480965602163032	0.448331349543001	0.466674016750964	0.0166900287239053	0.0498887102629045
PRE7g7-RPL17A-NRg-4	PRE7g7-RPL17A-NRg-4	PRE7g7	RPL17A-NRg-4	0.399863797637586	0.371035405999911	0.390711380205035	0.387203527947511	0.0147308455867017	0.00583615474683308
PRE7g7-ADA2-TRg-4	PRE7g7-ADA2-TRg-4	PRE7g7	ADA2-TRg-4	0.473333611947394	0.435354710487102	0.577395734272167	0.495361352235554	0.0735379433770713	0.0475577916755501
PRE7g7-SFH1-NRg-1	PRE7g7-SFH1-NRg-1	PRE7g7	SFH1-NRg-1	0.427810445826055	0.430027370540409	0.4364866449631	0.431441487109854	0.0045076492898627	-0.00395271863236579
PRE7g7-SPC97-NRg-5	PRE7g7-SPC97-NRg-5	PRE7g7	SPC97-NRg-5	NA	NA	NA	NA	NA	NA
PRE7g7-PRP22-TRg-3	PRE7g7-PRP22-TRg-3	PRE7g7	PRP22-TRg-3	NA	NA	NA	NA	NA	NA
PRE7g7-SEN15-TRg-2	PRE7g7-SEN15-TRg-2	PRE7g7	SEN15-TRg-2	0.299118294948539	0.273752558383488	0.402236812029724	0.325035888453917	0.0680502909515462	-0.025990221785089
PRE7g7-RPL3-NRg-2	PRE7g7-RPL3-NRg-2	PRE7g7	RPL3-NRg-2	NA	NA	NA	NA	NA	NA
PRE7g7-ISD11-NRg-2	PRE7g7-ISD11-NRg-2	PRE7g7	ISD11-NRg-2	0.538985090417117	0.640118110065184	0.567059171640813	0.582054124041038	0.0522073592886851	0.136949981588377
PRE7g7-HEM12-TRg-8	PRE7g7-HEM12-TRg-8	PRE7g7	HEM12-TRg-8	0.382508424288243	0.729138465389357	0.532775431848819	0.54814077384214	0.173825103622488	0.0808115051580533
PRE7g7-SEC10-TRg-1	PRE7g7-SEC10-TRg-1	PRE7g7	SEC10-TRg-1	NA	0.18147247851766	0.136508218622364	NA	NA	NA
PRE7g7-HTB1-TRg-7	PRE7g7-HTB1-TRg-7	PRE7g7	HTB1-TRg-7	0.302383375130047	0.298023277248024	0.253213858586395	0.284540170321489	0.0272168324493947	-0.183730374658877
PRE7g7-TTI2-TRg-1	PRE7g7-TTI2-TRg-1	PRE7g7	TTI2-TRg-1	0.228765926507958	0.348012197973331	0.329829578136209	0.302202567539166	0.0642445102751602	-0.104315513392797
PRE7g7-ACP1-TRg-2	PRE7g7-ACP1-TRg-2	PRE7g7	ACP1-TRg-2	0.343311459716254	0.321421452130089	0.339480147937758	0.3347376865947	0.0116902229543917	-0.0216864783875807
PRE7g7-ACP1-TRg-4	PRE7g7-ACP1-TRg-4	PRE7g7	ACP1-TRg-4	0.401496944811875	0.372008654300706	0.411857385792283	0.395120994968288	0.0206753452855784	0.00091552275291551
PRE7g7-GAL11-NRg-10	PRE7g7-GAL11-NRg-10	PRE7g7	GAL11-NRg-10	NA	0.136437430031262	0.134861858035509	NA	NA	NA
PRE7g7-UTP22-TRg-2	PRE7g7-UTP22-TRg-2	PRE7g7	UTP22-TRg-2	0.385488785618701	0.512631485014464	0.397453850832462	0.431858040488542	0.0702072126054654	-0.00476656579597068
PRE7g7-MST1-NRg-5	PRE7g7-MST1-NRg-5	PRE7g7	MST1-NRg-5	0.359099871056966	0.343126522060916	0.359653202629467	0.353959865249116	0.00938602884250164	0.0661155524897711
PRE7g7-RIB7-NRg-2	PRE7g7-RIB7-NRg-2	PRE7g7	RIB7-NRg-2	0.454300336521239	0.556072769087232	0.49798028771477	0.50278446444108	0.0510560191663342	0.0480599072316072
PRE7g7-MCD1-TRg-6	PRE7g7-MCD1-TRg-6	PRE7g7	MCD1-TRg-6	0.319262504799567	0.35908678062102	0.329255617005888	0.335868300808825	0.0207192887542986	-0.0454661017869214
PRE7g7-MCD1-TRg-5	PRE7g7-MCD1-TRg-5	PRE7g7	MCD1-TRg-5	0.184922201111599	0.239150242231607	0.273206503761701	0.232426315701636	0.0445245765234102	-0.133426679218753
PRE7g7-GPI8-NRg-2	PRE7g7-GPI8-NRg-2	PRE7g7	GPI8-NRg-2	NA	NA	0.207402917913112	NA	NA	NA
PRE7g7-THS1-TRg-2	PRE7g7-THS1-TRg-2	PRE7g7	THS1-TRg-2	0.301715373797428	0.436886595217357	0.42940875230549	0.389336907106758	0.0759745309841542	-0.0226343667681438
PRE7g7-RRP7-TRg-2	PRE7g7-RRP7-TRg-2	PRE7g7	RRP7-TRg-2	NA	0.228378641265453	0.170099579976241	NA	NA	NA
PRE7g7-RRP7-TRg-5	PRE7g7-RRP7-TRg-5	PRE7g7	RRP7-TRg-5	0.231748035927769	0.333538195852637	0.241508112042389	0.268931447940932	0.0561634995191342	0.0327600778173437
PRE7g7-SMX2-NRg-7	PRE7g7-SMX2-NRg-7	PRE7g7	SMX2-NRg-7	0.462575332955295	0.504881452985205	0.447027174288829	0.471494653409776	0.0299406930263276	0.0112903654231582
PRE7g7-RRP45-TRg-5	PRE7g7-RRP45-TRg-5	PRE7g7	RRP45-TRg-5	NA	0.360390120624142	NA	NA	NA	NA
PRE7g7-RRP45-TRg-4	PRE7g7-RRP45-TRg-4	PRE7g7	RRP45-TRg-4	0.292508844842588	0.240029346317746	NA	NA	NA	NA
PRE7g7-CNS1-TRg-2	PRE7g7-CNS1-TRg-2	PRE7g7	CNS1-TRg-2	0.342134016851373	0.429543973395604	0.491222537760601	0.420966842669193	0.0749134310077222	0.124648364718131
PRE7g7-FBP1-NRg-9	PRE7g7-FBP1-NRg-9	PRE7g7	FBP1-NRg-9	0.21888399735434	0.257194831741053	0.301935365596725	0.259338064897373	0.0415671448142017	-0.178977070700445
PRE7g7-GCD11-NRg-1	PRE7g7-GCD11-NRg-1	PRE7g7	GCD11-NRg-1	0.205008438600078	0.263868688190937	NA	NA	NA	NA
PRE7g7-RPL10-TRg-2	PRE7g7-RPL10-TRg-2	PRE7g7	RPL10-TRg-2	0.38438736876408	0.597549756445902	0.525820905069575	0.502586010093186	0.108464031544917	0.0428104866295183
PRE7g7-NUP192-TRg-4	PRE7g7-NUP192-TRg-4	PRE7g7	NUP192-TRg-4	0.148465800212741	0.0700583058268294	0.169269755799336	0.129264620612969	0.0523186575222342	-0.0722197382159834
PRE7g7-NUP145-NRg-4	PRE7g7-NUP145-NRg-4	PRE7g7	NUP145-NRg-4	0.247744665566613	0.386592453273123	0.423362152266481	0.352566423702072	0.0926212903439167	0.022246226169837
PRE7g7-HEM12-TRg-6	PRE7g7-HEM12-TRg-6	PRE7g7	HEM12-TRg-6	0.584343623478199	0.57468245760135	0.642399319880607	0.600475133653385	0.0366273473600819	0.124118606168728
PRE7g7-PLC1-TRg-3	PRE7g7-PLC1-TRg-3	PRE7g7	PLC1-TRg-3	NA	NA	NA	NA	NA	NA
PRE7g7-RPA43-TRg-1	PRE7g7-RPA43-TRg-1	PRE7g7	RPA43-TRg-1	0.387115348624334	0.445884888381137	0.44811499584482	0.427038410950097	0.0345923622194982	0.0332451757588441
PRE7g7-RPB7-NRg-2	PRE7g7-RPB7-NRg-2	PRE7g7	RPB7-NRg-2	0.279426594300627	0.344773916073874	0.244903084461726	0.289701198278742	0.050722000817257	-0.0693700745799645
PRE7g7-RPB7-NRg-3	PRE7g7-RPB7-NRg-3	PRE7g7	RPB7-NRg-3	0.13081712125665	NA	NA	NA	NA	NA
PRE7g7-NSL1-NRg-1	PRE7g7-NSL1-NRg-1	PRE7g7	NSL1-NRg-1	NA	0.174620857274507	0.179905673748705	NA	NA	NA
PRE7g7-UTP6-TRg-3	PRE7g7-UTP6-TRg-3	PRE7g7	UTP6-TRg-3	0.342694233362629	0.247629497817666	0.21652961374033	0.268951114973542	0.0657292653976611	-0.0671709748170781
PRE7g7-UTP6-TRg-1	PRE7g7-UTP6-TRg-1	PRE7g7	UTP6-TRg-1	0.135037349444708	0.286649373719381	0.278809836579638	0.233498853247909	0.085360209606304	-0.0792469352611045
PRE7g7-YJU2-TRg-5	PRE7g7-YJU2-TRg-5	PRE7g7	YJU2-TRg-5	0.0415818853589335	0.120810717590505	0.156365009838521	0.106252537595986	0.0587600788791907	-0.127539256725561
PRE7g7-FRS2-NRg-5	PRE7g7-FRS2-NRg-5	PRE7g7	FRS2-NRg-5	NA	NA	0.172328638236955	NA	NA	NA
PRE7g7-TIF35-NRg-2	PRE7g7-TIF35-NRg-2	PRE7g7	TIF35-NRg-2	0.274440995200997	0.329687342467587	0.349388411238557	0.31783891630238	0.0388531555297771	0.0123457058136219
PRE7g7-GPI15-TRg-1	PRE7g7-GPI15-TRg-1	PRE7g7	GPI15-TRg-1	0.312717566234541	0.421260516168776	0.362369576080414	0.365449219494577	0.054336968518452	-0.0467645156328418
PRE7g7-NOP1-NRg-5	PRE7g7-NOP1-NRg-5	PRE7g7	NOP1-NRg-5	0.184459568233721	0.312457854322692	0.310783200676852	0.269233541077755	0.0734211888355745	-0.0299454893654502
PRE7g7-GPI15-TRg-4	PRE7g7-GPI15-TRg-4	PRE7g7	GPI15-TRg-4	0.35376220388591	0.36387084224456	0.440601887565422	0.386078311231964	0.0474885399281691	-0.0316926216752723
PRE7g7-COG4-TRg-1	PRE7g7-COG4-TRg-1	PRE7g7	COG4-TRg-1	0.313112884107038	0.180344086630626	0.257895193886116	0.25045072154126	0.066696727972241	-0.0115900835919657
PRE7g7-TFA1-TRg-1	PRE7g7-TFA1-TRg-1	PRE7g7	TFA1-TRg-1	0.199254460656844	0.392010953887813	0.317316559753611	0.302860658099423	0.0971879428743702	0.0443083784393121
PRE7g7-RHO1-NRg-2	PRE7g7-RHO1-NRg-2	PRE7g7	RHO1-NRg-2	NA	NA	NA	NA	NA	NA
PRE7g7-RHO1-NRg-1	PRE7g7-RHO1-NRg-1	PRE7g7	RHO1-NRg-1	0.0873014147551353	0.141577429169913	0.286305286458987	0.171728043461345	0.102870938048089	-0.189524756892907
PRE7g7-CDC55-NRg-2	PRE7g7-CDC55-NRg-2	PRE7g7	CDC55-NRg-2	0.312875409884686	0.504290821430577	0.435346672568802	0.417504301294688	0.0969470350440548	-0.0330205225740298
PRE7g7-IDI1-NRg-7	PRE7g7-IDI1-NRg-7	PRE7g7	IDI1-NRg-7	0.28640897010529	0.398929113114041	0.244047030574486	0.309795037931272	0.080045587006521	-0.0366526914470499
PRE7g7-RPL32-TRg-5	PRE7g7-RPL32-TRg-5	PRE7g7	RPL32-TRg-5	NA	NA	NA	NA	NA	NA
PRE7g7-RPB5-TRg-4	PRE7g7-RPB5-TRg-4	PRE7g7	RPB5-TRg-4	0.427216067211839	0.592961719180619	0.532383928398798	0.517520571597085	0.0838665297851308	0.140009495757163
PRE7g7-DIP2-TRg-5	PRE7g7-DIP2-TRg-5	PRE7g7	DIP2-TRg-5	0.40918394151854	0.346892212792978	0.407400395682342	0.38782551666462	0.0354604960952829	0.029109056990481
PRE7g7-DIP2-TRg-1	PRE7g7-DIP2-TRg-1	PRE7g7	DIP2-TRg-1	0.263571860060652	0.296036068005174	0.35223566653128	0.303947864865702	0.0448582772923451	-0.00824547724616709
PRE7g7-RPC40-TRg-2	PRE7g7-RPC40-TRg-2	PRE7g7	RPC40-TRg-2	0.3733118377164	0.528657639574537	0.437754342640795	0.44657460664391	0.0780475965776681	0.0687276342090645
PRE7g7-CDC6-TRg-5	PRE7g7-CDC6-TRg-5	PRE7g7	CDC6-TRg-5	0.482291719089346	0.410426007954447	0.459246788042671	0.450654838362155	0.0366951810012647	0.0052999629423553
PRE7g7-CDC6-TRg-3	PRE7g7-CDC6-TRg-3	PRE7g7	CDC6-TRg-3	0.19661794959348	0.202873274501309	0.335959290440801	0.245150171511863	0.0787051734825172	-0.0835058745076924
PRE7g7-DAD2-TRg-2	PRE7g7-DAD2-TRg-2	PRE7g7	DAD2-TRg-2	NA	0.145524739396638	NA	NA	NA	NA
PRE7g7-RVS161-TRg-2	PRE7g7-RVS161-TRg-2	PRE7g7	RVS161-TRg-2	NA	NA	NA	NA	NA	NA
PRE7g7-RVS161-TRg-1	PRE7g7-RVS161-TRg-1	PRE7g7	RVS161-TRg-1	NA	0.213002975842576	NA	NA	NA	NA
PRE7g7-SUP45-NRg-3	PRE7g7-SUP45-NRg-3	PRE7g7	SUP45-NRg-3	0.185319966132283	0.400979876731724	0.21478553662533	0.267028459829779	0.116937126391276	-0.0500025039584004
PRE7g7-SRB6-NRg-5	PRE7g7-SRB6-NRg-5	PRE7g7	SRB6-NRg-5	0.18849001148143	0.452942519375752	0.350997922934915	0.330810151264033	0.13337706634454	0.00981765022928616
PRE7g7-RPC11-TRg-4	PRE7g7-RPC11-TRg-4	PRE7g7	RPC11-TRg-4	0.373596173261867	0.512996484078568	0.413842049033125	0.433478235457853	0.0717446620099935	0.105245271325561
PRE7g7-RKI1-TRg-8	PRE7g7-RKI1-TRg-8	PRE7g7	RKI1-TRg-8	0.436226957341834	0.518935590416091	0.517352289721184	0.490838279159703	0.0473014171383245	0.0717620288817959
PRE7g7-NIP7-TRg-3	PRE7g7-NIP7-TRg-3	PRE7g7	NIP7-TRg-3	0.451693079326725	0.294487847286123	0.405669048338937	0.383949991650595	0.0808217749916968	0.0406910277778686
PRE7g7-RPL33A-NRg-12	PRE7g7-RPL33A-NRg-12	PRE7g7	RPL33A-NRg-12	0.400078593503417	0.344918618033071	0.239057300477018	0.328018170671169	0.081830208619725	-0.0384958490156529
PRE7g7-SAM50-TRg-4	PRE7g7-SAM50-TRg-4	PRE7g7	SAM50-TRg-4	0.421697177698125	0.47055435892903	0.554520315368113	0.482257283998423	0.0671804682665282	0.0316292563637139
PRE7g7-NOP4-NRg-1	PRE7g7-NOP4-NRg-1	PRE7g7	NOP4-NRg-1	0.419623110214908	0.534225806598216	0.516928725701757	0.490259214171627	0.0617809973901601	0.0818695890802573
PRE7g7-NOP4-NRg-3	PRE7g7-NOP4-NRg-3	PRE7g7	NOP4-NRg-3	0.42434009424376	0.30269310993239	0.474277869522149	0.4004370245661	0.0882544615635956	0.0827678876285331
PRE7g7-SMX2-TRg-5	PRE7g7-SMX2-TRg-5	PRE7g7	SMX2-TRg-5	0.33852233075947	0.469691075641097	0.386528864670431	0.398247423690333	0.0663649258086115	0.0848180473399239
PRE7g7-POL12-NRg-2	PRE7g7-POL12-NRg-2	PRE7g7	POL12-NRg-2	0.204511072169024	0.147475697577446	0.149572822118699	0.167186530621723	0.0323410039133381	-0.120480635324021
PRE7g7-BMS1-NRg-2	PRE7g7-BMS1-NRg-2	PRE7g7	BMS1-NRg-2	0.409102486722629	0.363363929100452	0.362995512919755	0.378487309580945	0.0265141610499569	-0.0346054977448073
PRE7g7-RPA190-TRg-5	PRE7g7-RPA190-TRg-5	PRE7g7	RPA190-TRg-5	0.354705050908199	0.309419764275903	0.510104055431621	0.391409623538575	0.10525666448331	0.017032067709297
PRE7g7-ALG14-NRg-4	PRE7g7-ALG14-NRg-4	PRE7g7	ALG14-NRg-4	0.340342005131743	0.415096096425266	0.413671840327091	0.389703313961367	0.0427540785585235	0.0151781949047762
PRE7g7-ALG14-NRg-1	PRE7g7-ALG14-NRg-1	PRE7g7	ALG14-NRg-1	0.323154308647941	0.69285350368996	0.562751105902789	0.526252972746897	0.187532554498087	0.0899165553935695
PRE7g7-PRE5-NRg-1	PRE7g7-PRE5-NRg-1	PRE7g7	PRE5-NRg-1	0.306245518624023	0.32103477647999	0.370660351387095	0.332646882163703	0.0337409012739868	0.0253001085655352
PRE7g7-BIG1-NRg-2	PRE7g7-BIG1-NRg-2	PRE7g7	BIG1-NRg-2	0.133154663799836	0.216002593510696	0.267707259452521	0.205621505587684	0.067874336011984	-0.126376252415869
PRE7g7-TFA2-TRg-4	PRE7g7-TFA2-TRg-4	PRE7g7	TFA2-TRg-4	NA	0.283975311797013	NA	NA	NA	NA
PRE7g7-IMP4-TRg-6	PRE7g7-IMP4-TRg-6	PRE7g7	IMP4-TRg-6	0.342630730500134	0.349590857896604	0.368737417395929	0.353653001930889	0.0135190804341578	-0.0671067567759636
PRE7g7-PAN1-NRg-1	PRE7g7-PAN1-NRg-1	PRE7g7	PAN1-NRg-1	0.155019915726821	NA	0.240190367884678	NA	NA	NA
PRE7g7-UTP13-TRg-2	PRE7g7-UTP13-TRg-2	PRE7g7	UTP13-TRg-2	0.242122300100416	0.277285234631293	0.403554613888766	0.307654049540159	0.0848928540749561	-0.0163072125399608
PRE7g7-KAE1-NRg-3	PRE7g7-KAE1-NRg-3	PRE7g7	KAE1-NRg-3	0.428093687046926	0.482316542347194	0.512464623314918	0.474291617569679	0.0427541025510768	0.0168227521369191
PRE7g7-ERG20-TRg-1	PRE7g7-ERG20-TRg-1	PRE7g7	ERG20-TRg-1	0.357444021323359	0.413322903087771	0.438718204188898	0.403161709533342	0.0415789681323765	0.0256560081750175
PRE7g7-CDC20-TRg-6	PRE7g7-CDC20-TRg-6	PRE7g7	CDC20-TRg-6	NA	NA	NA	NA	NA	NA
PRE7g7-PWP2-NRg-2	PRE7g7-PWP2-NRg-2	PRE7g7	PWP2-NRg-2	0.489612715388276	0.522579643612212	0.630264367352133	0.547485575450874	0.0735591658503853	0.0857455483119698
PRE7g7-COG1-NRg-1	PRE7g7-COG1-NRg-1	PRE7g7	COG1-NRg-1	0.23426282017269	0.379893541721888	0.300859950403301	0.305005437432626	0.0729038103377855	0.0629736020294843
PRE7g7-RPL1B-TRg-4	PRE7g7-RPL1B-TRg-4	PRE7g7	RPL1B-TRg-4	0.231472306716517	0.281487488027183	0.29876991178692	0.27057656884354	0.0349503652359599	-0.0949686474839068
PRE7g7-RPL1B-TRg-7	PRE7g7-RPL1B-TRg-7	PRE7g7	RPL1B-TRg-7	0.2135466269239	0.397673250802312	0.415958740347307	0.342392872691173	0.111958054950126	-0.0910459786887715
PRE7g7-UTP20-TRg-3	PRE7g7-UTP20-TRg-3	PRE7g7	UTP20-TRg-3	0.351443896545407	0.372366711082328	0.406459189164804	0.376756598930847	0.0277691184950366	0.0383449483416781
PRE7g7-UTP20-TRg-4	PRE7g7-UTP20-TRg-4	PRE7g7	UTP20-TRg-4	0.308696781188221	0.417588827991842	0.434702596945805	0.386996068708623	0.0683469391531497	0.0273556248536586
PRE7g7-RPL25-TRg-4	PRE7g7-RPL25-TRg-4	PRE7g7	RPL25-TRg-4	0.236028255104188	0.262968841693615	0.201766078401975	0.233587725066593	0.0306742839978606	-0.117850728580185
PRE7g7-RPL25-TRg-2	PRE7g7-RPL25-TRg-2	PRE7g7	RPL25-TRg-2	0.428983997832981	0.41640705813305	0.247069820289696	0.364153625418576	0.10159236152707	0.00720206072549756
PRE7g7-MCM7-NRg-1	PRE7g7-MCM7-NRg-1	PRE7g7	MCM7-NRg-1	0.318022973331035	0.381930696277559	0.383127113812339	0.361026927806978	0.0372473211003972	-0.0183022585416153
PRE7g7-MRP49-TRg-5	PRE7g7-MRP49-TRg-5	PRE7g7	MRP49-TRg-5	0.447160913229583	0.477194183463134	0.425536188926187	0.449963761872968	0.0259428038246273	0.00445607323296138
PRE7g7-ERO1-NRg-3	PRE7g7-ERO1-NRg-3	PRE7g7	ERO1-NRg-3	0.362605629361431	0.423191121982972	0.507088674480935	0.430961808608446	0.0725542918077531	0.0795211480404024
PRE7g7-UTP5-TRg-7	PRE7g7-UTP5-TRg-7	PRE7g7	UTP5-TRg-7	0.345398260729982	0.427307291509008	0.418619097425267	0.397108216554753	0.0449923418779127	-0.0144003740356256
PRE7g7-MCM4-NRg-1	PRE7g7-MCM4-NRg-1	PRE7g7	MCM4-NRg-1	0.136787640865328	0.209516118200508	0.350321872686204	0.232208543917347	0.108560705038787	0.00626336437650837
PRE7g7-PRE3-NRg-1	PRE7g7-PRE3-NRg-1	PRE7g7	PRE3-NRg-1	0.450951079796037	0.49164159690197	0.553029800511657	0.498540825736555	0.0513878957014039	0.0904153611342249
PRE7g7-FCF1-NRg-1	PRE7g7-FCF1-NRg-1	PRE7g7	FCF1-NRg-1	NA	NA	0.355709646856265	NA	NA	NA
PRE7g7-CUS1-NRg-1	PRE7g7-CUS1-NRg-1	PRE7g7	CUS1-NRg-1	0.29754022197168	0.297106265808534	NA	NA	NA	NA
PRE7g7-PSF1-TRg-2	PRE7g7-PSF1-TRg-2	PRE7g7	PSF1-TRg-2	0.40741852736183	0.5396187259807	0.482030558842287	0.476355937394939	0.0662825325794447	0.0356342580772723
PRE7g7-BCP1-TRg-2	PRE7g7-BCP1-TRg-2	PRE7g7	BCP1-TRg-2	0.43091802615748	0.473075041804147	0.51998814152265	0.474660403161426	0.0445562160732487	0.102803611307
PRE7g7-PAN1-TRg-1	PRE7g7-PAN1-TRg-1	PRE7g7	PAN1-TRg-1	0.0689823438032386	0.338032773805268	0.206748093912801	0.204587737173769	0.134538224408527	-0.0409058705232403
PRE7g7-PAN1-TRg-3	PRE7g7-PAN1-TRg-3	PRE7g7	PAN1-TRg-3	0.171675056591501	NA	0.259200104157608	NA	NA	NA
PRE7g7-PAN1-TRg-4	PRE7g7-PAN1-TRg-4	PRE7g7	PAN1-TRg-4	0.316655238573228	0.23907491132066	0.278398592580497	0.278042914158128	0.0387913866020404	0.0698479644654127
PRE7g7-VPS3-TRg-2	PRE7g7-VPS3-TRg-2	PRE7g7	VPS3-TRg-2	0.432516270205854	0.431102441832298	0.435995838747465	0.433204850261872	0.00251832091134209	0.0248713197933985
PRE7g7-YIL060W-NRg-1	PRE7g7-YIL060W-NRg-1	PRE7g7	YIL060W-NRg-1	0.367342885947976	0.369197232561866	0.532559362858108	0.423033160455983	0.0948570050645418	0.119379330616667
PRE7g7-VPS53-NRg-1	PRE7g7-VPS53-NRg-1	PRE7g7	VPS53-NRg-1	NA	0.294170049320896	0.300328386366617	NA	NA	NA
PRE7g7-CYR1-TRg-4	PRE7g7-CYR1-TRg-4	PRE7g7	CYR1-TRg-4	NA	NA	NA	NA	NA	NA
PRE7g7-CYR1-TRg-7	PRE7g7-CYR1-TRg-7	PRE7g7	CYR1-TRg-7	0.165305528201531	NA	NA	NA	NA	NA
PRE7g7-MPS1-NRg-1	PRE7g7-MPS1-NRg-1	PRE7g7	MPS1-NRg-1	NA	NA	NA	NA	NA	NA
PRE7g7-SRP1-TRg-5	PRE7g7-SRP1-TRg-5	PRE7g7	SRP1-TRg-5	NA	NA	NA	NA	NA	NA
PRE7g7-SRP1-TRg-4	PRE7g7-SRP1-TRg-4	PRE7g7	SRP1-TRg-4	NA	NA	NA	NA	NA	NA
PRE7g7-TAF12-TRg-2	PRE7g7-TAF12-TRg-2	PRE7g7	TAF12-TRg-2	NA	NA	NA	NA	NA	NA
PRE7g7-TAF12-TRg-3	PRE7g7-TAF12-TRg-3	PRE7g7	TAF12-TRg-3	NA	0.0922275268579147	NA	NA	NA	NA
PRE7g7-POP4-TRg-1	PRE7g7-POP4-TRg-1	PRE7g7	POP4-TRg-1	0.356673621854836	0.437251272731103	0.400543599329794	0.398156164638578	0.040341843518709	0.0656506872602372
PRE7g7-SPT16-TRg-1	PRE7g7-SPT16-TRg-1	PRE7g7	SPT16-TRg-1	0.23444641532761	0.441856151401267	0.304184708789354	0.326829091839411	0.105542767243067	0.0149465477343625
PRE7g7-NUP82-TRg-4	PRE7g7-NUP82-TRg-4	PRE7g7	NUP82-TRg-4	0.364060940521467	0.375426621078217	0.245153046765192	0.328213536121625	0.0721566236926808	-0.00274943478113349
PRE7g7-DML1-TRg-3	PRE7g7-DML1-TRg-3	PRE7g7	DML1-TRg-3	0.52996533937756	0.502102258803189	0.599630969699175	0.543899522626641	0.0502352810221309	0.137166868228314
PRE7g7-RPA43-NRg-3	PRE7g7-RPA43-NRg-3	PRE7g7	RPA43-NRg-3	0.314236228017795	0.417876592672218	0.401735746889152	0.377949522526388	0.0557644120250745	0.0543765599835283
PRE7g7-STU2-NRg-3	PRE7g7-STU2-NRg-3	PRE7g7	STU2-NRg-3	0.296876806978416	0.24234420827362	0.307835073292396	0.282352029514811	0.0350783440387702	-0.0578869941369519
PRE7g7-POP4-NRg-4	PRE7g7-POP4-NRg-4	PRE7g7	POP4-NRg-4	0.241406223300581	0.367470662048442	0.398919350805271	0.335932078718098	0.0833583110010091	-0.0262608252657137
PRE7g7-MCD1-TRg-2	PRE7g7-MCD1-TRg-2	PRE7g7	MCD1-TRg-2	0.28938742642544	0.343820308100523	0.458046142578849	0.363751292368271	0.0860777191498472	-0.0777432579130514
PRE7g7-RPS3-NRg-4	PRE7g7-RPS3-NRg-4	PRE7g7	RPS3-NRg-4	0.116702852615399	0.344104379594358	0.176972243032956	0.212593158414238	0.117811293293728	-0.152773233430082
PRE7g7-PRP9-TRg-4	PRE7g7-PRP9-TRg-4	PRE7g7	PRP9-TRg-4	0.249251578513815	0.362624140812077	0.440033437007434	0.350636385444442	0.0959542030952035	-0.0515623134686072
PRE7g7-RPP1-NRg-2	PRE7g7-RPP1-NRg-2	PRE7g7	RPP1-NRg-2	0.339511067238963	0.416796309399144	0.573269797383901	0.443192391340669	0.119093874049597	0.0599077992181327
PRE7g7-MTR2-NRg-11	PRE7g7-MTR2-NRg-11	PRE7g7	MTR2-NRg-11	0.365001557528454	0.341339013463807	0.335063451296925	0.347134674096395	0.0157881225232349	-0.0667760595745126
PRE7g7-GCD11-TRg-1	PRE7g7-GCD11-TRg-1	PRE7g7	GCD11-TRg-1	0.261455035158898	0.287353322066633	0.21871490666627	0.255841087963934	0.034661871263668	-0.109607249050924
PRE7g7-RPF1-TRg-3	PRE7g7-RPF1-TRg-3	PRE7g7	RPF1-TRg-3	0.223369391118821	0.3394198841782	0.338622442123143	0.300470572473388	0.0667727721692023	-0.0456240757977978
PRE7g7-SUB2-NRg-4	PRE7g7-SUB2-NRg-4	PRE7g7	SUB2-NRg-4	0.141645319627437	0.32169982392735	0.326738563553923	0.263361235702903	0.10543917864733	-0.0973084908900845
PRE7g7-GPI15-TRg-3	PRE7g7-GPI15-TRg-3	PRE7g7	GPI15-TRg-3	0.153504016115873	0.345007988100226	0.26720879472941	0.25524026631517	0.0963113548640438	-0.00535112508461327
PRE7g7-ERG9-TRg-6	PRE7g7-ERG9-TRg-6	PRE7g7	ERG9-TRg-6	0.368708587520495	0.503769082347139	0.416075596710561	0.429517755526065	0.0685262945220331	0.0113309618723033
PRE7g7-RPT2-NRg-1	PRE7g7-RPT2-NRg-1	PRE7g7	RPT2-NRg-1	0.154365756466035	0.370680514988798	0.22670735985306	0.250584543769298	0.110116341305538	-0.0272716344490948
PRE7g7-YOS1-NRg-3	PRE7g7-YOS1-NRg-3	PRE7g7	YOS1-NRg-3	0.16288163912615	0.267992262306571	NA	NA	NA	NA
PRE7g7-SCM3-TRg-4	PRE7g7-SCM3-TRg-4	PRE7g7	SCM3-TRg-4	0.387080316342849	0.406421300509075	0.330274810866373	0.374592142572765	0.0395795128104223	0.0274992683284684
PRE7g7-SCM3-TRg-6	PRE7g7-SCM3-TRg-6	PRE7g7	SCM3-TRg-6	0.275386844426285	0.344295223515408	0.37507084645848	0.331584304800058	0.0510431254551465	0.0179512464233133
PRE7g7-RLP7-NRg-1	PRE7g7-RLP7-NRg-1	PRE7g7	RLP7-NRg-1	0.36843464602198	0.392097245848376	0.569104322488967	0.443212071453107	0.109665964687285	0.0288019093914763
PRE7g7-TFB2-NRg-4	PRE7g7-TFB2-NRg-4	PRE7g7	TFB2-NRg-4	0.240221732145343	NA	0.210975042006242	NA	NA	NA
PRE7g7-IMP4-TRg-1	PRE7g7-IMP4-TRg-1	PRE7g7	IMP4-TRg-1	0.418894676204708	0.457839651955651	0.350978069352635	0.409237465837664	0.0540813807438409	-0.0169492468302787
PRE7g7-IMP4-TRg-3	PRE7g7-IMP4-TRg-3	PRE7g7	IMP4-TRg-3	0.442859750390107	0.480376895472257	0.433754952217882	0.452330532693415	0.0247118025704529	-0.00124163864124921
PRE7g7-PRE4-TRg-3	PRE7g7-PRE4-TRg-3	PRE7g7	PRE4-TRg-3	0.338678809261042	0.416936511287091	0.499596973633736	0.418404098060623	0.0804691199434462	0.0464901947507019
PRE7g7-SUB2-TRg-3	PRE7g7-SUB2-TRg-3	PRE7g7	SUB2-TRg-3	0.046317665865285	0.245499428925751	0.0810437299213882	0.124286941570808	0.106399366536114	-0.110362555604247
PRE7g7-RPP0-NRg-4	PRE7g7-RPP0-NRg-4	PRE7g7	RPP0-NRg-4	NA	0.246026681610756	NA	NA	NA	NA
PRE7g7-RPP0-NRg-3	PRE7g7-RPP0-NRg-3	PRE7g7	RPP0-NRg-3	0.360985839373699	0.391585905267089	0.412906851268139	0.388492865302976	0.0260983340694448	-0.0383951082998814
PRE7g7-TOM40-TRg-4	PRE7g7-TOM40-TRg-4	PRE7g7	TOM40-TRg-4	0.220476425018776	0.297680618263817	0.305507520420655	0.27455485456775	0.0469965158943259	-0.0874464308435033
PRE7g7-FUR1-NRg-12	PRE7g7-FUR1-NRg-12	PRE7g7	FUR1-NRg-12	0.523074772905817	0.61064701556842	0.485024738939495	0.539582175804578	0.0644174654826238	0.0387316240846283
PRE7g7-TOM40-TRg-2	PRE7g7-TOM40-TRg-2	PRE7g7	TOM40-TRg-2	0.321044106270439	0.419980666665973	0.385266753064802	0.375430508667071	0.0501963596649566	0.0150463775744136
PRE7g7-VMA11-NRg-4	PRE7g7-VMA11-NRg-4	PRE7g7	VMA11-NRg-4	0.452402598704583	0.46467346452784	0.413221716255908	0.443432593162777	0.0268731529528003	-0.00151846855467286
PRE7g7-PGS1-NRg-4	PRE7g7-PGS1-NRg-4	PRE7g7	PGS1-NRg-4	0.262524431591223	0.27247762027188	0.25344077003633	0.262814273966477	0.00952173425246463	-0.145284851698762
PRE7g7-URB1-TRg-4	PRE7g7-URB1-TRg-4	PRE7g7	URB1-TRg-4	0.430268012488804	0.453873877533821	0.469509733023046	0.45121720768189	0.0197552924212353	0.082215028397598
PRE7g7-ARP4-TRg-3	PRE7g7-ARP4-TRg-3	PRE7g7	ARP4-TRg-3	0.245984485216589	0.384912059293703	0.350025067494315	0.326973870668202	0.0722754174396464	0.0132008585586742
PRE7g7-RPT3-TRg-3	PRE7g7-RPT3-TRg-3	PRE7g7	RPT3-TRg-3	NA	0.21712306435279	NA	NA	NA	NA
PRE7g7-SUI3-TRg-3	PRE7g7-SUI3-TRg-3	PRE7g7	SUI3-TRg-3	0.352318479725259	0.314523921187592	0.361608800048945	0.342817066987265	0.0249390073451279	0.00474724201686244
PRE7g7-RFC5-NRg-2	PRE7g7-RFC5-NRg-2	PRE7g7	RFC5-NRg-2	NA	NA	NA	NA	NA	NA
PRE7g7-RRP14-TRg-2	PRE7g7-RRP14-TRg-2	PRE7g7	RRP14-TRg-2	0.207087049083723	0.30158656661511	0.453796139195036	0.32082325163129	0.124474420358951	0.0624596363910717
PRE7g7-SCC2-TRg-1	PRE7g7-SCC2-TRg-1	PRE7g7	SCC2-TRg-1	NA	NA	NA	NA	NA	NA
PRE7g7-SSC1-TRg-3	PRE7g7-SSC1-TRg-3	PRE7g7	SSC1-TRg-3	0.363597301041143	0.383937741593099	0.345491320185132	0.364342120939791	0.0192340296682939	-0.014633996998285
PRE7g7-RRP9-TRg-3	PRE7g7-RRP9-TRg-3	PRE7g7	RRP9-TRg-3	0.491114865485615	0.407988862404036	0.486277422400272	0.461793716763308	0.0466591039173258	0.0215258410358082
PRE7g7-MOT1-NRg-9	PRE7g7-MOT1-NRg-9	PRE7g7	MOT1-NRg-9	0.240635426448488	0.318626060338084	NA	NA	NA	NA
PRE7g7-RPL42A-NRg-2	PRE7g7-RPL42A-NRg-2	PRE7g7	RPL42A-NRg-2	0.363800701185321	0.422931381944632	0.259548980762973	0.348760354630975	0.0827230999922464	-0.0658862015263765
PRE7g7-SEC16-TRg-7	PRE7g7-SEC16-TRg-7	PRE7g7	SEC16-TRg-7	NA	NA	NA	NA	NA	NA
PRE7g7-IMP4-NRg-2	PRE7g7-IMP4-NRg-2	PRE7g7	IMP4-NRg-2	0.370008137850317	0.363533532605522	0.437562562120521	0.390368077525453	0.0409996300033858	0.0210285899294907
PRE7g7-YEF3-NRg-4	PRE7g7-YEF3-NRg-4	PRE7g7	YEF3-NRg-4	0.287652896837105	0.346904741248366	0.290632559331579	0.30839673247235	0.0333821756640509	-0.00701645605499696
PRE7g7-PUP1-TRg-1	PRE7g7-PUP1-TRg-1	PRE7g7	PUP1-TRg-1	0.414761445837139	0.346166317168839	0.41128062232768	0.390736128444553	0.03863780649753	0.0638404111741976
PRE7g7-UTP22-TRg-6	PRE7g7-UTP22-TRg-6	PRE7g7	UTP22-TRg-6	0.387031790123724	0.515640987012968	0.4959881201327	0.466220299089797	0.069279677816484	0.0344576026453454
PRE7g7-DBP2-NRg-4	PRE7g7-DBP2-NRg-4	PRE7g7	DBP2-NRg-4	0.283082589138668	0.26772682589701	0.363520743955513	0.30477671966373	0.0514499286557198	-0.0357733615536974
PRE7g7-PRE2-TRg-7	PRE7g7-PRE2-TRg-7	PRE7g7	PRE2-TRg-7	0.448008907908788	0.474810659452376	0.455178442169469	0.459332669843544	0.0138753982691341	0.0190113308145207
PRE7g7-ATP16-TRg-6	PRE7g7-ATP16-TRg-6	PRE7g7	ATP16-TRg-6	0.528107294742002	0.561686043085714	0.550121871463624	0.546638403097113	0.0170582531045222	0.138298860168377
PRE7g7-UTP13-TRg-4	PRE7g7-UTP13-TRg-4	PRE7g7	UTP13-TRg-4	0.103958430601473	NA	0.19612949602304	NA	NA	NA
PRE7g7-DOP1-NRg-4	PRE7g7-DOP1-NRg-4	PRE7g7	DOP1-NRg-4	0.102013546824214	0.0369119560094332	NA	NA	NA	NA
PRE7g7-TIM44-TRg-3	PRE7g7-TIM44-TRg-3	PRE7g7	TIM44-TRg-3	0.397691588117162	0.321276324033779	0.400921587865989	0.373296500005643	0.0450797322053066	-0.0156446279546582
PRE7g7-ATP16-TRg-2	PRE7g7-ATP16-TRg-2	PRE7g7	ATP16-TRg-2	0.446939035773111	0.539087057838193	0.551274834060222	0.512433642557175	0.0570464118999515	0.118724451895371
PRE7g7-ENP1-NRg-3	PRE7g7-ENP1-NRg-3	PRE7g7	ENP1-NRg-3	0.204441435797507	0.273091341312299	0.371679060284105	0.283070612464637	0.0840642322901305	-0.0344755327598364
PRE7g7-NAF1-TRg-3	PRE7g7-NAF1-TRg-3	PRE7g7	NAF1-TRg-3	0.38890783691201	0.501447975934587	0.391770487798639	0.427375433548412	0.0641646697504824	0.0154225554919991
PRE7g7-COG4-TRg-2	PRE7g7-COG4-TRg-2	PRE7g7	COG4-TRg-2	0.324503445169871	0.241956617421874	0.26930964226835	0.278589901620032	0.0420486278377811	-0.0123424255537326
PRE7g7-SOG2-TRg-7	PRE7g7-SOG2-TRg-7	PRE7g7	SOG2-TRg-7	0.270495992722097	0.132677158592148	NA	NA	NA	NA
PRE7g7-YDR341C-TRg-3	PRE7g7-YDR341C-TRg-3	PRE7g7	YDR341C-TRg-3	0.25932361807444	0.251485094484225	0.147214569692174	0.219341094083613	0.0625862385322066	-0.0557301395682934
PRE7g7-YMR290W-A-TRg-10	PRE7g7-YMR290W-A-TRg-10	PRE7g7	YMR290W-A-TRg-10	0.418400857651919	0.384070416044947	0.476158614301766	0.426209962666211	0.0465381097101073	-0.019656060893966
PRE7g7-NUP192-NRg-9	PRE7g7-NUP192-NRg-9	PRE7g7	NUP192-NRg-9	0.347950932916979	0.31263810630996	0.351469694028235	0.337352911085058	0.0214758376144666	-0.00559413616565246
PRE7g7-RPS31-NRg-8	PRE7g7-RPS31-NRg-8	PRE7g7	RPS31-NRg-8	0.315522774962976	0.149244822487338	0.327908853659664	0.264225483703326	0.0997685725898666	-0.10535147769046
PRE7g7-SPC97-NRg-6	PRE7g7-SPC97-NRg-6	PRE7g7	SPC97-NRg-6	NA	NA	NA	NA	NA	NA
PRE7g7-EBP2-NRg-1	PRE7g7-EBP2-NRg-1	PRE7g7	EBP2-NRg-1	0.243382272024639	0.352860460729827	0.335540880720617	0.310594537825028	0.0588481815219505	-0.00313015906491165
PRE7g7-CDC48-TRg-5	PRE7g7-CDC48-TRg-5	PRE7g7	CDC48-TRg-5	NA	NA	NA	NA	NA	NA
PRE7g7-RPT1-TRg-4	PRE7g7-RPT1-TRg-4	PRE7g7	RPT1-TRg-4	0.178879524134175	0.34086842490684	0.291508049813429	0.270418666284815	0.0830281432202164	0.00183005963739535
PRE7g7-ULP1-NRg-2	PRE7g7-ULP1-NRg-2	PRE7g7	ULP1-NRg-2	0.185584036754396	0.33367386424713	0.264958650423998	0.261405517141841	0.0741088241628316	-0.15698621926366
PRE7g7-RPN3-TRg-6	PRE7g7-RPN3-TRg-6	PRE7g7	RPN3-TRg-6	0.192713045090959	0.204584481846283	0.2310817717524	0.209459766229881	0.0196434746104347	0.0220404430273757
PRE7g7-RPT1-TRg-5	PRE7g7-RPT1-TRg-5	PRE7g7	RPT1-TRg-5	NA	0.212835359866813	NA	NA	NA	NA
PRE7g7-KRE5-TRg-2	PRE7g7-KRE5-TRg-2	PRE7g7	KRE5-TRg-2	0.239326002044168	0.215192247508014	0.370223435841997	0.274913895131393	0.0834178694276747	-0.117162021253088
PRE7g7-TBF1-NRg-8	PRE7g7-TBF1-NRg-8	PRE7g7	TBF1-NRg-8	0.45846641776541	0.450684252916418	0.508150294417935	0.472433655033254	0.0311752990223941	0.0701069938752842
PRE7g7-UTP22-NRg-4	PRE7g7-UTP22-NRg-4	PRE7g7	UTP22-NRg-4	0.378936882015558	0.451580016322096	0.413970483457928	0.414829127265194	0.0363291782505503	-0.0190471496810732
PRE7g7-SSC1-NRg-4	PRE7g7-SSC1-NRg-4	PRE7g7	SSC1-NRg-4	0.377388777417435	0.42841180913345	0.331385125438487	0.379061903996458	0.0485349755498309	-0.027436445170168
PRE7g7-REB1-TRg-4	PRE7g7-REB1-TRg-4	PRE7g7	REB1-TRg-4	NA	NA	0.325327667496347	NA	NA	NA
PRE7g7-CDC48-NRg-9	PRE7g7-CDC48-NRg-9	PRE7g7	CDC48-NRg-9	0.134576395448618	0.181317564767315	NA	NA	NA	NA
PRE7g7-FAS2-TRg-8	PRE7g7-FAS2-TRg-8	PRE7g7	FAS2-TRg-8	NA	0.217147077438483	NA	NA	NA	NA
PRE7g7-TAO3-TRg-8	PRE7g7-TAO3-TRg-8	PRE7g7	TAO3-TRg-8	NA	0.167740381669059	0.107266690851535	NA	NA	NA
PRE7g7-CKS1-TRg-5	PRE7g7-CKS1-TRg-5	PRE7g7	CKS1-TRg-5	NA	NA	NA	NA	NA	NA
PRE7g7-YLR379W-TRg-7	PRE7g7-YLR379W-TRg-7	PRE7g7	YLR379W-TRg-7	0.331324722165865	0.371571781079946	0.455243227526703	0.386046576924172	0.0632146247221719	-0.0615317634149053
PRE7g7-TEN1-NRg-2	PRE7g7-TEN1-NRg-2	PRE7g7	TEN1-NRg-2	0.179009057085096	0.288921304874964	NA	NA	NA	NA
PRE7g7-RPL42A-TRg-2	PRE7g7-RPL42A-TRg-2	PRE7g7	RPL42A-TRg-2	0.112238917566828	0.298320728474455	0.369736692438384	0.260098779493222	0.132935939662281	-0.146583647223774
PRE7g7-SEC27-TRg-4	PRE7g7-SEC27-TRg-4	PRE7g7	SEC27-TRg-4	NA	NA	NA	NA	NA	NA
PRE7g7-TBF1-NRg-4	PRE7g7-TBF1-NRg-4	PRE7g7	TBF1-NRg-4	0.418198925190384	0.536472356773566	0.374258424407581	0.44297656879051	0.0838974891173168	0.114819635021366
PRE7g7-RPT1-NRg-6	PRE7g7-RPT1-NRg-6	PRE7g7	RPT1-NRg-6	NA	NA	NA	NA	NA	NA
PRE7g7-COG1-TRg-3	PRE7g7-COG1-TRg-3	PRE7g7	COG1-TRg-3	NA	NA	NA	NA	NA	NA
PRE7g7-SUI1-TRg-6	PRE7g7-SUI1-TRg-6	PRE7g7	SUI1-TRg-6	0.37594578764702	0.421755916219282	0.44085871278921	0.412853472218504	0.0333595877450417	-0.0106612261607308
PRE7g7-TIM23-TRg-6	PRE7g7-TIM23-TRg-6	PRE7g7	TIM23-TRg-6	0.440223352120177	0.388524154810882	0.374783054910155	0.401176853947071	0.0345061765674963	-0.0276480813489252
PRE7g7-CDC48-NRg-6	PRE7g7-CDC48-NRg-6	PRE7g7	CDC48-NRg-6	0.221827291136239	0.222511826355901	0.228407988972623	0.224249035488254	0.00361798530685201	-0.0835101056898212
PRE7g7-EPL1-TRg-5	PRE7g7-EPL1-TRg-5	PRE7g7	EPL1-TRg-5	0.470088485885753	0.471606822885655	0.39910897910998	0.446934762627129	0.0414253004042608	0.203015696843229
PRE7g7-RPT5-TRg-8	PRE7g7-RPT5-TRg-8	PRE7g7	RPT5-TRg-8	0.159979284553523	0.267713403401569	0.308557017319714	0.245416568424936	0.0767573925167265	-0.0010413653015606
PRE7g7-ATP16-NRg-4	PRE7g7-ATP16-NRg-4	PRE7g7	ATP16-NRg-4	0.504550050038645	0.504776724894946	0.464960929923126	0.491429234952239	0.0229225047433354	0.101484302860491
PRE7g7-RPN6-TRg-3	PRE7g7-RPN6-TRg-3	PRE7g7	RPN6-TRg-3	0.321583494449088	NA	NA	NA	NA	NA
PRE7g7-ERG9-NRg-6	PRE7g7-ERG9-NRg-6	PRE7g7	ERG9-NRg-6	NA	NA	0.109548723816581	NA	NA	NA
PRE7g7-SMX3-TRg-1	PRE7g7-SMX3-TRg-1	PRE7g7	SMX3-TRg-1	0.274643046808655	NA	NA	NA	NA	NA
PRE7g7-NCB2-NRg-3	PRE7g7-NCB2-NRg-3	PRE7g7	NCB2-NRg-3	0.461183942705674	0.489091474787869	0.351979075843812	0.434084831112452	0.0724618787563848	0.0202565458249673
PRE7g7-SEC16-NRg-12	PRE7g7-SEC16-NRg-12	PRE7g7	SEC16-NRg-12	NA	NA	NA	NA	NA	NA
PRE7g7-RPN6-TRg-2	PRE7g7-RPN6-TRg-2	PRE7g7	RPN6-TRg-2	0.216738103358906	0.408440974051146	0.431245451306123	0.352141509572058	0.117815842976703	0.0360297003098779
PRE7g7-REB1-NRg-4	PRE7g7-REB1-NRg-4	PRE7g7	REB1-NRg-4	0.341388036426576	0.472186731862543	0.470932260760465	0.428169009683195	0.0751571447964927	0.164385971439799
PRE7g7-ATP16-TRg-9	PRE7g7-ATP16-TRg-9	PRE7g7	ATP16-TRg-9	0.50158894059568	0.576408969541938	0.569216559931517	0.549071490023045	0.0412780457881986	0.133804650362097
PRE7g7-ERG9-NRg-7	PRE7g7-ERG9-NRg-7	PRE7g7	ERG9-NRg-7	NA	NA	NA	NA	NA	NA
PRE4g9-RPL15A-NRg-4	PRE4g9-RPL15A-NRg-4	PRE4g9	RPL15A-NRg-4	0.204346292048678	0.266787179823585	0.0711615794889725	0.180765017120412	0.0999219759212219	-0.078576098701413
PRE4g9-RPL15A-NRg-5	PRE4g9-RPL15A-NRg-5	PRE4g9	RPL15A-NRg-5	0.355791503188681	0.373029397342953	0.395269331358314	0.374696743963316	0.0197916589201637	-0.00496024103540438
PRE4g9-KRE33-TRg-1	PRE4g9-KRE33-TRg-1	PRE4g9	KRE33-TRg-1	0.56917844260559	0.691469100964192	0.633166141654987	0.631271228408256	0.0611673467023421	0.0557725613706248
PRE4g9-PMI40-NRg-1	PRE4g9-PMI40-NRg-1	PRE4g9	PMI40-NRg-1	0.723379329088722	0.657657003403978	0.678116427428144	0.686384253306948	0.0336321829788758	0.0649950356658501
PRE4g9-NOP19-NRg-3	PRE4g9-NOP19-NRg-3	PRE4g9	NOP19-NRg-3	0.625201074571048	0.636147359486446	0.667875686932955	0.643074706996816	0.0221646507463309	-0.0181070154743248
PRE4g9-SRP14-NRg-4	PRE4g9-SRP14-NRg-4	PRE4g9	SRP14-NRg-4	0.434983941041985	0.461584021429715	0.48361621940743	0.46006139395971	0.0243518668804435	0.0233854408455481
PRE4g9-SEC27-TRg-2	PRE4g9-SEC27-TRg-2	PRE4g9	SEC27-TRg-2	NA	NA	0.00861516023207631	NA	NA	NA
PRE4g9-GPI14-TRg-3	PRE4g9-GPI14-TRg-3	PRE4g9	GPI14-TRg-3	0.668789209337564	0.668092517177167	0.68664660649541	0.674509444336713	0.0105168614111556	-0.015422655641457
PRE4g9-PAH1-TRg-7	PRE4g9-PAH1-TRg-7	PRE4g9	PAH1-TRg-7	0.321676247863304	0.260022014948475	0.202219145347757	0.261305802719845	0.0597388978692605	0.0246786021366723
PRE4g9-PAH1-TRg-6	PRE4g9-PAH1-TRg-6	PRE4g9	PAH1-TRg-6	0.344754314983684	0.312338517479705	0.165933243609584	0.274342025357657	0.0952735217782511	0.0158830861731623
PRE4g9-PAH1-TRg-5	PRE4g9-PAH1-TRg-5	PRE4g9	PAH1-TRg-5	0.206730379161899	0.373603263307935	0.389595101214005	0.323309581227947	0.101276687770043	0.00160416892213594
PRE4g9-PAH1-TRg-3	PRE4g9-PAH1-TRg-3	PRE4g9	PAH1-TRg-3	0.395827529668511	0.331051080884435	0.296075323335288	0.340984644629412	0.0506125718926938	-0.0326971044417418
PRE4g9-COG3-TRg-1	PRE4g9-COG3-TRg-1	PRE4g9	COG3-TRg-1	0.396964338993757	0.400641166557147	0.490769297598073	0.429458267716326	0.0531287262608759	0.010717117764113
PRE4g9-HTS1-NRg-5	PRE4g9-HTS1-NRg-5	PRE4g9	HTS1-NRg-5	0.595637579496073	0.659590863502996	0.657287617374547	0.637505353457872	0.0362768398302456	0.0143901510550286
PRE4g9-MSN5-TRg-7	PRE4g9-MSN5-TRg-7	PRE4g9	MSN5-TRg-7	NA	NA	NA	NA	NA	NA
PRE4g9-ERG26-TRg-1	PRE4g9-ERG26-TRg-1	PRE4g9	ERG26-TRg-1	0.40190901210557	0.34028191221482	0.604883469073522	0.449024797797971	0.138450059296019	-0.0463054833521855
PRE4g9-SMD2-TRg-5	PRE4g9-SMD2-TRg-5	PRE4g9	SMD2-TRg-5	0.766054054512945	0.856811356140663	0.795439026026274	0.806101478893294	0.0463086155649486	0.0425762909905668
PRE4g9-SMD2-TRg-4	PRE4g9-SMD2-TRg-4	PRE4g9	SMD2-TRg-4	0.77628425524377	0.777501761204471	0.81159033396787	0.788458783472037	0.0200417576935516	0.00778303379944312
PRE4g9-SMD2-TRg-1	PRE4g9-SMD2-TRg-1	PRE4g9	SMD2-TRg-1	0.685257559043857	0.761965211569562	0.721322856850979	0.722848542488133	0.0383765784886906	0.0982412943715659
PRE4g9-PRE7-TRg-4	PRE4g9-PRE7-TRg-4	PRE4g9	PRE7-TRg-4	0.177742984512543	0.342267677565722	0.282360495794367	0.26745705262421	0.0832687103287014	0.00468354249569297
PRE4g9-PRE7-TRg-7	PRE4g9-PRE7-TRg-7	PRE4g9	PRE7-TRg-7	0.638966331120688	0.539667035014565	0.598990284798077	0.592541216977777	0.049962790240398	0.0316770430605792
PRE4g9-SEC6-TRg-3	PRE4g9-SEC6-TRg-3	PRE4g9	SEC6-TRg-3	0.36986475364662	0.355517730975865	0.397587407255346	0.37432329729261	0.0213862893964212	-0.00704325016581481
PRE4g9-ESF2-NRg-1	PRE4g9-ESF2-NRg-1	PRE4g9	ESF2-NRg-1	0.566664033096582	0.703831728657974	0.580419464947082	0.616971742233879	0.0755367189355207	0.0497971494302879
PRE4g9-ESF2-NRg-3	PRE4g9-ESF2-NRg-3	PRE4g9	ESF2-NRg-3	0.446026134259651	0.432910686391173	0.45902889178577	0.445988570812198	0.0130591432153119	-0.0247083037605823
PRE4g9-AFG2-TRg-2	PRE4g9-AFG2-TRg-2	PRE4g9	AFG2-TRg-2	0.641776590528735	0.628062286165227	0.614501910862593	0.628113595852185	0.013637412226506	0.046774048559486
PRE4g9-RRP36-TRg-3	PRE4g9-RRP36-TRg-3	PRE4g9	RRP36-TRg-3	0.397586442730259	0.381405071870155	0.473737912710059	0.417576475770158	0.0493055720998542	0.0135245908953015
PRE4g9-RRP36-TRg-5	PRE4g9-RRP36-TRg-5	PRE4g9	RRP36-TRg-5	0.669647364543583	0.662307985148971	0.592077922187228	0.641344423959927	0.0428235655937712	0.100323535677354
PRE4g9-GCR1-NRg-2	PRE4g9-GCR1-NRg-2	PRE4g9	GCR1-NRg-2	0.540056284229844	0.566615633801887	0.583111958479371	0.563261292170368	0.0217229481679181	-0.0426640902843545
PRE4g9-PRE4-NRg-4	PRE4g9-PRE4-NRg-4	PRE4g9	PRE4-NRg-4	0.082841315026739	0.216757300035079	0.200479242977729	0.166692619346516	0.073072051514149	-0.0738078884735624
PRE4g9-PRE4-NRg-9	PRE4g9-PRE4-NRg-9	PRE4g9	PRE4-NRg-9	0.565045322389615	0.515215736809989	0.551221895286134	0.543827651495246	0.0257245608453988	-0.0637998367372461
PRE4g9-DSN1-NRg-2	PRE4g9-DSN1-NRg-2	PRE4g9	DSN1-NRg-2	0.596688632499543	0.599156205421805	0.663260135379295	0.619701657766881	0.0377429193089915	-0.050631248690683
PRE4g9-GPI11-TRg-3	PRE4g9-GPI11-TRg-3	PRE4g9	GPI11-TRg-3	0.42462196220308	0.505733536351132	0.521659630044288	0.484005042866166	0.0520401077714085	-0.00921042296059127
PRE4g9-POP3-TRg-1	PRE4g9-POP3-TRg-1	PRE4g9	POP3-TRg-1	0.693815514520062	0.728433424513105	0.74302694390769	0.721758627646952	0.0252755985190595	0.0655563389809698
PRE4g9-MNE1-TRg-5	PRE4g9-MNE1-TRg-5	PRE4g9	MNE1-TRg-5	0.195021949588812	NA	0.198488726486129	NA	NA	NA
PRE4g9-RRP12-NRg-1	PRE4g9-RRP12-NRg-1	PRE4g9	RRP12-NRg-1	0.485083558691801	0.570770213395053	0.598378625428216	0.55141079917169	0.0590765031633219	-0.030542824875353
PRE4g9-RSC6-TRg-2	PRE4g9-RSC6-TRg-2	PRE4g9	RSC6-TRg-2	0.298162200805439	0.505870429001144	0.388235528614452	0.397422719473678	0.104158438793804	-0.0314097233738701
PRE4g9-CDC25-TRg-1	PRE4g9-CDC25-TRg-1	PRE4g9	CDC25-TRg-1	0.289927623683874	0.34450829087813	0.283969775743396	0.3061352301018	0.0333652938399828	0.0391641558566132
PRE4g9-CDC25-TRg-9	PRE4g9-CDC25-TRg-9	PRE4g9	CDC25-TRg-9	-0.0465168338781223	NA	0.159245564305468	NA	NA	NA
PRE4g9-YPP1-NRg-3	PRE4g9-YPP1-NRg-3	PRE4g9	YPP1-NRg-3	0.287874096771989	0.290276341278157	0.377012107374053	0.3183875151414	0.0507845922057122	-0.0201779172258273
PRE4g9-NFS1-NRg-9	PRE4g9-NFS1-NRg-9	PRE4g9	NFS1-NRg-9	0.391837416318969	0.463470136414986	0.349685717168828	0.401664423300927	0.0575252211248593	-0.0911064205092253
PRE4g9-NFS1-NRg-8	PRE4g9-NFS1-NRg-8	PRE4g9	NFS1-NRg-8	0.463737646962904	0.540557807468452	0.493355961933372	0.499217138788243	0.038744022901831	-0.0513552155850095
PRE4g9-UBA2-TRg-1	PRE4g9-UBA2-TRg-1	PRE4g9	UBA2-TRg-1	0.520182612086184	0.584061809452407	0.598390967140736	0.567545129559776	0.0416381704219994	0.00785630362733813
PRE4g9-ARP2-NRg-3	PRE4g9-ARP2-NRg-3	PRE4g9	ARP2-NRg-3	NA	0.152248781197561	NA	NA	NA	NA
PRE4g9-MAK16-TRg-1	PRE4g9-MAK16-TRg-1	PRE4g9	MAK16-TRg-1	0.361602123839801	0.294654414203877	0.314845090000714	0.323700542681464	0.0343411304125206	-0.0361757816447617
PRE4g9-CEP3-NRg-1	PRE4g9-CEP3-NRg-1	PRE4g9	CEP3-NRg-1	0.268371523579448	0.216752736783891	0.323123086982558	0.269415782448632	0.0531928633162964	0.0285533432373985
PRE4g9-GUK1-TRg-5	PRE4g9-GUK1-TRg-5	PRE4g9	GUK1-TRg-5	0.649816309453542	0.715045828768794	0.680437379898424	0.681766506040253	0.0326350651868565	0.0293758387998745
PRE4g9-GUK1-TRg-2	PRE4g9-GUK1-TRg-2	PRE4g9	GUK1-TRg-2	0.392238744762122	0.449493564141848	0.423134141843207	0.421622150249059	0.0286573406736711	-0.0142349597466708
PRE4g9-GPI12-NRg-6	PRE4g9-GPI12-NRg-6	PRE4g9	GPI12-NRg-6	0.198919155458879	0.423749229938422	0.341176518421702	0.321281634606334	0.113727724848163	-0.0412008693600515
PRE4g9-RPS5-NRg-5	PRE4g9-RPS5-NRg-5	PRE4g9	RPS5-NRg-5	0.504033889071019	0.410493846832638	0.460129381896802	0.458219039266819	0.0467992727743976	-0.0429492482447699
PRE4g9-RPS5-NRg-2	PRE4g9-RPS5-NRg-2	PRE4g9	RPS5-NRg-2	0.463172651904713	0.564315019109841	0.587693437748469	0.538393702921008	0.0661837782353631	-0.0102478375948043
PRE4g9-RPC19-NRg-1	PRE4g9-RPC19-NRg-1	PRE4g9	RPC19-NRg-1	0.416531150782922	0.431773930091247	0.419366564482989	0.422557215119053	0.00810683470114187	0.0122162752994052
PRE4g9-TIM54-TRg-1	PRE4g9-TIM54-TRg-1	PRE4g9	TIM54-TRg-1	0.549091870524592	0.642879910103911	0.551139687499464	0.581037156042656	0.0535671826868028	-0.0355905674360845
PRE4g9-TEN1-TRg-2	PRE4g9-TEN1-TRg-2	PRE4g9	TEN1-TRg-2	0.363584204953954	0.428047112202081	0.446323217031889	0.412651511395975	0.0434649792711774	0.128528684097347
PRE4g9-SAH1-NRg-4	PRE4g9-SAH1-NRg-4	PRE4g9	SAH1-NRg-4	0.338620186806317	0.48348326564375	0.479983123995262	0.43402885881511	0.0826448653501892	-0.0291455159659478
PRE4g9-SAH1-NRg-5	PRE4g9-SAH1-NRg-5	PRE4g9	SAH1-NRg-5	0.232603454657334	0.284355966980123	0.404742261160399	0.307233894265952	0.088320393136278	-0.116145664361095
PRE4g9-SAH1-NRg-3	PRE4g9-SAH1-NRg-3	PRE4g9	SAH1-NRg-3	0.327954553906338	0.405804342194701	0.467629828080832	0.400462908060624	0.0699906689701317	-0.0851883169250689
PRE4g9-ATP15-NRg-5	PRE4g9-ATP15-NRg-5	PRE4g9	ATP15-NRg-5	0.266432485301363	0.337148839867709	0.116776675172228	0.2401193334471	0.112517817315846	-0.0850889209391569
PRE4g9-SCD5-TRg-5	PRE4g9-SCD5-TRg-5	PRE4g9	SCD5-TRg-5	0.176024942103258	0.273982266538959	0.17649125267737	0.208832820439862	0.0564215571094257	0.0347657200359195
PRE4g9-ARB1-NRg-2	PRE4g9-ARB1-NRg-2	PRE4g9	ARB1-NRg-2	0.473991624999857	0.58255908775912	0.604264958380555	0.553605223713177	0.0697963468236182	0.0148795596846333
PRE4g9-ARB1-NRg-4	PRE4g9-ARB1-NRg-4	PRE4g9	ARB1-NRg-4	0.717801463651518	0.737489336335068	0.618028939637003	0.69110657987453	0.0640481007502561	0.0326936091959626
PRE4g9-PUP2-TRg-1	PRE4g9-PUP2-TRg-1	PRE4g9	PUP2-TRg-1	0.389809015237423	0.483610413905456	0.460811265201604	0.444743564781494	0.0489214047796324	-0.00590983792158073
PRE4g9-CCT8-TRg-2	PRE4g9-CCT8-TRg-2	PRE4g9	CCT8-TRg-2	0.235682194981238	NA	NA	NA	NA	NA
PRE4g9-MCM4-TRg-1	PRE4g9-MCM4-TRg-1	PRE4g9	MCM4-TRg-1	0.253947323633777	0.309432452208779	0.283474832374272	0.282284869405609	0.0277616981135197	0.0418142059994508
PRE4g9-LSM4-TRg-1	PRE4g9-LSM4-TRg-1	PRE4g9	LSM4-TRg-1	0.6588510252674	0.688078998041566	0.652499770589194	0.666476597966053	0.0189758366288224	-0.0637245290662075
PRE4g9-NOP53-NRg-1	PRE4g9-NOP53-NRg-1	PRE4g9	NOP53-NRg-1	0.261017186176768	0.308143677131811	0.384170904982273	0.317777256096951	0.0621394721305589	-0.0331030547889591
PRE4g9-ATP3-TRg-4	PRE4g9-ATP3-TRg-4	PRE4g9	ATP3-TRg-4	0.523081299978495	0.523876468737873	0.592317727148347	0.546425165288238	0.0397461130036871	-0.00261490472766424
PRE4g9-AFG2-NRg-3	PRE4g9-AFG2-NRg-3	PRE4g9	AFG2-NRg-3	0.714720366712355	0.755589363993785	0.808318515994663	0.759542748900268	0.0469241443867909	0.00945987090989608
PRE4g9-PRO3-NRg-3	PRE4g9-PRO3-NRg-3	PRE4g9	PRO3-NRg-3	0.69779375261663	0.66575701652881	0.634604613685077	0.666051794276839	0.0315956008040412	-0.0493662559833553
PRE4g9-NRD1-NRg-10	PRE4g9-NRD1-NRg-10	PRE4g9	NRD1-NRg-10	0.223151389010764	0.3335773156609	0.265554923582403	0.274094542751355	0.0557060601801845	-0.0501813436614802
PRE4g9-SEC61-TRg-2	PRE4g9-SEC61-TRg-2	PRE4g9	SEC61-TRg-2	0.631130354921501	0.694116233072999	0.707805704177822	0.677684097390774	0.0408936255204156	0.0248989668194671
PRE4g9-RHO3-TRg-4	PRE4g9-RHO3-TRg-4	PRE4g9	RHO3-TRg-4	0.691315166296943	0.673581811289153	0.633567598170907	0.666154858585668	0.0295814997247038	-0.0235575543835055
PRE4g9-SNF2-TRg-6	PRE4g9-SNF2-TRg-6	PRE4g9	SNF2-TRg-6	0.729810560554747	0.744015812274015	0.675423157345484	0.716416510058082	0.0362048134792398	-0.106950649307138
PRE4g9-SMD2-NRg-3	PRE4g9-SMD2-NRg-3	PRE4g9	SMD2-NRg-3	0.576390733367066	0.664099464600772	0.640814203456511	0.62710146714145	0.0454338501185123	0.0351173351046923
PRE4g9-RSC4-TRg-2	PRE4g9-RSC4-TRg-2	PRE4g9	RSC4-TRg-2	0.550804045630761	0.662650339063601	0.686281316641966	0.633245233778776	0.0723672432995038	0.0501403501003579
PRE4g9-RSC4-TRg-1	PRE4g9-RSC4-TRg-1	PRE4g9	RSC4-TRg-1	0.334734984540762	0.355010690144625	0.542433274371463	0.410726316352283	0.114511214090294	0.0283118679979755
PRE4g9-TIF34-TRg-2	PRE4g9-TIF34-TRg-2	PRE4g9	TIF34-TRg-2	0.177826005369129	0.193017423681304	0.113933522729007	0.161592317259813	0.0419668359503202	0.035593107525879
PRE4g9-BET1-NRg-1	PRE4g9-BET1-NRg-1	PRE4g9	BET1-NRg-1	0.110498593089843	0.331096506739629	0.371082369407292	0.270892489745588	0.140336626960425	0.133797920904403
PRE4g9-CDC8-NRg-2	PRE4g9-CDC8-NRg-2	PRE4g9	CDC8-NRg-2	0.681367134590648	0.731532425754663	0.725673814282142	0.712857791542484	0.0274285788647565	0.0191092759270625
PRE4g9-PRP42-TRg-2	PRE4g9-PRP42-TRg-2	PRE4g9	PRP42-TRg-2	0.660280895599572	0.660879672414402	0.61882561656107	0.646662061525015	0.0241089274873755	0.0974027951536272
PRE4g9-RRB1-TRg-2	PRE4g9-RRB1-TRg-2	PRE4g9	RRB1-TRg-2	0.693972920851597	0.663548346752144	0.707153729162346	0.688224998922029	0.0223637272981565	0.0494979531856464
PRE4g9-SPC24-TRg-1	PRE4g9-SPC24-TRg-1	PRE4g9	SPC24-TRg-1	0.415461109285219	0.600239276666953	0.48578411754859	0.500494834500254	0.093263319049678	0.0908449775755313
PRE4g9-ILS1-NRg-1	PRE4g9-ILS1-NRg-1	PRE4g9	ILS1-NRg-1	0.578984568608081	0.56738105275374	0.604812073563762	0.583725898308528	0.0191606493944319	0.0197399420213948
PRE4g9-GFA1-TRg-2	PRE4g9-GFA1-TRg-2	PRE4g9	GFA1-TRg-2	0.396038930206883	0.416421554499908	0.401362188435643	0.404607557714145	0.0105717623688311	-0.00123669947200689
PRE4g9-SEC21-NRg-10	PRE4g9-SEC21-NRg-10	PRE4g9	SEC21-NRg-10	0.450402942562354	0.439456465687326	0.45435991375832	0.448073107336	0.00772005765766496	0.0668922329316879
PRE4g9-RPC10-NRg-1	PRE4g9-RPC10-NRg-1	PRE4g9	RPC10-NRg-1	0.334907697856461	0.410580278700426	0.382160028853517	0.375882668470134	0.0382248454926078	0.0547813108432857
PRE4g9-RPB10-TRg-3	PRE4g9-RPB10-TRg-3	PRE4g9	RPB10-TRg-3	0.456029126568744	0.417087804759711	0.397900919117335	0.423672616815263	0.0296182703366304	0.0622977370965992
PRE4g9-RPB10-TRg-2	PRE4g9-RPB10-TRg-2	PRE4g9	RPB10-TRg-2	0.599696774841826	0.611214189861941	0.581446948187063	0.597452637630277	0.0150099727881447	0.0991579742863967
PRE4g9-YNL181W-TRg-1	PRE4g9-YNL181W-TRg-1	PRE4g9	YNL181W-TRg-1	0.383972545514355	0.29936661512041	0.425170297619646	0.36950315275147	0.0641378525348889	-0.148184682113845
PRE4g9-RAD3-NRg-1	PRE4g9-RAD3-NRg-1	PRE4g9	RAD3-NRg-1	0.689652299706037	0.703040228357396	0.657882437458007	0.683524988507146	0.0231940612361068	-0.040870562974985
PRE4g9-NOP10-TRg-1	PRE4g9-NOP10-TRg-1	PRE4g9	NOP10-TRg-1	0.506974361650382	0.427122521956364	0.548639380556138	0.494245421387628	0.0617503536115297	0.0292756673003715
PRE4g9-BFR2-TRg-3	PRE4g9-BFR2-TRg-3	PRE4g9	BFR2-TRg-3	0.549895642758283	0.555309414143849	0.515919433352522	0.540374830084885	0.0213512775298512	0.0105123244027935
PRE4g9-MCM2-TRg-6	PRE4g9-MCM2-TRg-6	PRE4g9	MCM2-TRg-6	0.750438127718253	0.689050031225738	0.767732802467975	0.735740320470655	0.0413492899093225	-0.0078669441531577
PRE4g9-MCM2-TRg-4	PRE4g9-MCM2-TRg-4	PRE4g9	MCM2-TRg-4	0.631797081148674	0.703311293423422	0.63463224606394	0.656580206878679	0.0404951278212997	-0.031708740025027
PRE4g9-MPP10-TRg-1	PRE4g9-MPP10-TRg-1	PRE4g9	MPP10-TRg-1	0.390757652108654	0.459675489252857	0.458382063952562	0.436271735104691	0.0394216571249796	0.0203874435108601
PRE4g9-RET2-TRg-4	PRE4g9-RET2-TRg-4	PRE4g9	RET2-TRg-4	0.143187522371547	0.328439741589367	0.29357975756399	0.255069007174968	0.098447471287616	-0.0854943562285471
PRE4g9-RET2-TRg-1	PRE4g9-RET2-TRg-1	PRE4g9	RET2-TRg-1	0.317642560583359	0.410095881192651	0.361471451991654	0.363069964589221	0.0462473843024074	0.0964809570206652
PRE4g9-RPS2-NRg-1	PRE4g9-RPS2-NRg-1	PRE4g9	RPS2-NRg-1	0.438814840776326	0.369714281918938	0.344478908007211	0.384336010234158	0.0488381332264846	0.00498018423897861
PRE4g9-RPS2-NRg-2	PRE4g9-RPS2-NRg-2	PRE4g9	RPS2-NRg-2	0.273952440232218	0.362526828792249	0.330148936080995	0.322209401701821	0.0448177724994718	0.00522584270216203
PRE4g9-ORC4-NRg-3	PRE4g9-ORC4-NRg-3	PRE4g9	ORC4-NRg-3	0.600908714565485	0.674102883134189	0.647734254946715	0.640915284215463	0.037070478139501	-0.0184802545833301
PRE4g9-TIP20-TRg-7	PRE4g9-TIP20-TRg-7	PRE4g9	TIP20-TRg-7	0.604360105496773	0.58012717516595	0.656796421461701	0.613761234041475	0.0391896573769809	-0.0298676269269199
PRE4g9-SMT3-TRg-1	PRE4g9-SMT3-TRg-1	PRE4g9	SMT3-TRg-1	0.489423912671017	0.500971905624244	0.504758947600053	0.498384921965104	0.00798812790384442	0.00864234797355945
PRE4g9-MSS18-NRg-6	PRE4g9-MSS18-NRg-6	PRE4g9	MSS18-NRg-6	0.617894102789821	0.665400396609399	0.693887295449331	0.65906059828285	0.0383912244498966	-0.0364439803416031
PRE4g9-YEF3-NRg-9	PRE4g9-YEF3-NRg-9	PRE4g9	YEF3-NRg-9	0.00945926255600393	0.134461746179892	0.18372327582307	0.109214761519655	0.0898334250477612	0.00638701260078886
PRE4g9-ASK1-NRg-1	PRE4g9-ASK1-NRg-1	PRE4g9	ASK1-NRg-1	0.622516628555841	0.670584671846456	0.644251996783637	0.645784432395311	0.0240706349235961	0.0303233059887303
PRE4g9-SMC1-TRg-1	PRE4g9-SMC1-TRg-1	PRE4g9	SMC1-TRg-1	-0.0223760598697154	0.213451116502107	0.121148856855339	0.104074637829243	0.118837119602378	-0.0838609683192023
PRE4g9-NIP1-NRg-1	PRE4g9-NIP1-NRg-1	PRE4g9	NIP1-NRg-1	0.508051859455004	0.591171486909897	0.583448328760193	0.560890558375032	0.0459223025405122	-0.0548901531022299
PRE4g9-RPP1-NRg-1	PRE4g9-RPP1-NRg-1	PRE4g9	RPP1-NRg-1	0.517902594257028	0.430674818318363	0.458046092392948	0.468874501656113	0.0446106720323672	-0.0369683839301827
PRE4g9-YDJ1-TRg-6	PRE4g9-YDJ1-TRg-6	PRE4g9	YDJ1-TRg-6	0.381020767217624	0.372629293252878	0.322035774892355	0.358561945120952	0.0319096387084156	-0.0432778603706162
PRE4g9-SUB2-NRg-1	PRE4g9-SUB2-NRg-1	PRE4g9	SUB2-NRg-1	0.588909014649737	0.546721543536768	0.555390686453002	0.563673748213169	0.0222800923207007	-0.0504461515578033
PRE4g9-TIM10-NRg-8	PRE4g9-TIM10-NRg-8	PRE4g9	TIM10-NRg-8	0.739809411205574	0.656561302250288	0.615621007393562	0.670663906949808	0.0632839039948313	0.0472665471362141
PRE4g9-TIM10-NRg-4	PRE4g9-TIM10-NRg-4	PRE4g9	TIM10-NRg-4	0.593442225246336	0.628009953300543	0.577473609853809	0.599641929466896	0.0258323005471517	-0.0233341567209611
PRE4g9-TIM10-NRg-7	PRE4g9-TIM10-NRg-7	PRE4g9	TIM10-NRg-7	0.648198493067408	0.654495906426334	0.586034990560096	0.629576463351279	0.0378392553226448	0.00433916652465338
PRE4g9-SKI6-TRg-4	PRE4g9-SKI6-TRg-4	PRE4g9	SKI6-TRg-4	0.52736005190797	0.628408656617935	0.562545506488701	0.572771405004868	0.0512945599338264	-0.0115483791592135
PRE4g9-TUB4-TRg-1	PRE4g9-TUB4-TRg-1	PRE4g9	TUB4-TRg-1	0.610672281199486	0.617658806551509	0.613556099785174	0.61396239584539	0.00351093883313614	-0.00527227624045035
PRE4g9-CDC37-NRg-2	PRE4g9-CDC37-NRg-2	PRE4g9	CDC37-NRg-2	0.448303432947391	0.506261753855586	0.467326258951947	0.473963815251641	0.0295437744008454	0.00130598783937996
PRE4g9-ISD11-TRg-3	PRE4g9-ISD11-TRg-3	PRE4g9	ISD11-TRg-3	0.400646133486996	0.478392584403013	0.455645330700768	0.444894682863592	0.0399726153660025	-0.0530078191442991
PRE4g9-YOS1-TRg-4	PRE4g9-YOS1-TRg-4	PRE4g9	YOS1-TRg-4	0.541634370737304	0.576944526569857	0.702205934077304	0.606928277128155	0.0843805410715026	-0.0191457301377936
PRE4g9-SSC1-TRg-6	PRE4g9-SSC1-TRg-6	PRE4g9	SSC1-TRg-6	0.436959096881163	0.344259792027904	0.396271343765229	0.392496744224765	0.0464647821617353	-0.0496618458098558
PRE4g9-MTR3-TRg-5	PRE4g9-MTR3-TRg-5	PRE4g9	MTR3-TRg-5	0.464336727396233	0.515051531253005	0.492506944545937	0.490631734398392	0.0254093514750141	-0.0582279860063012
PRE4g9-MTR3-TRg-6	PRE4g9-MTR3-TRg-6	PRE4g9	MTR3-TRg-6	0.705001808668701	0.71288920205521	0.689123398794931	0.70233813650628	0.0121047392864618	-0.0263644315087177
PRE4g9-TFA1-TRg-2	PRE4g9-TFA1-TRg-2	PRE4g9	TFA1-TRg-2	0.571665917243986	0.61032817743364	0.587160282691517	0.589718125789715	0.0194576337649103	0.128669558145629
PRE4g9-CDC3-NRg-3	PRE4g9-CDC3-NRg-3	PRE4g9	CDC3-NRg-3	0.539930378154754	0.585835274766769	0.420424214369633	0.515396622430385	0.0853910627810864	-0.0947434565919713
PRE4g9-ERG25-TA-18	PRE4g9-ERG25-TA-18	PRE4g9	ERG25-TA-18	0.272228985257817	0.488984265021208	0.473783072857664	0.411665441045563	0.120994474926685	-0.0704492751561215
PRE4g9-RPB11-TRg-4	PRE4g9-RPB11-TRg-4	PRE4g9	RPB11-TRg-4	0.540391498073236	0.608564597873409	0.629934307457671	0.592963467801439	0.0467656404078489	-0.0383472111904333
PRE4g9-RPB11-TRg-1	PRE4g9-RPB11-TRg-1	PRE4g9	RPB11-TRg-1	0.102621025565005	NA	NA	NA	NA	NA
PRE4g9-RPB11-TRg-2	PRE4g9-RPB11-TRg-2	PRE4g9	RPB11-TRg-2	0.349737878309393	0.274550203144244	0.524294420696108	0.382860834049915	0.128124514429868	0.0527629514609932
PRE4g9-DED1-TRg-3	PRE4g9-DED1-TRg-3	PRE4g9	DED1-TRg-3	0.535972658756803	0.531103219477897	0.636613887965187	0.567896588733296	0.0595607107917348	-0.021210270981656
PRE4g9-DED1-TRg-1	PRE4g9-DED1-TRg-1	PRE4g9	DED1-TRg-1	0.660663433258897	0.707181563939958	0.620532024146259	0.662792340448371	0.0433639812630366	-0.0492833214941644
PRE4g9-DED1-TRg-6	PRE4g9-DED1-TRg-6	PRE4g9	DED1-TRg-6	0.420175486880926	0.551468954501477	0.501604481817511	0.491082974399971	0.0662760910789872	-0.0305708053658671
PRE4g9-DED1-TRg-4	PRE4g9-DED1-TRg-4	PRE4g9	DED1-TRg-4	0.544407890915397	0.609518213729155	0.512689802736213	0.555538635793588	0.0493645156464851	-0.0303768357744235
PRE4g9-RPL10-NRg-5	PRE4g9-RPL10-NRg-5	PRE4g9	RPL10-NRg-5	0.64486431011205	0.658289122711595	0.607092410350148	0.636748614391264	0.0265457007240241	0.0309340463565313
PRE4g9-RPL10-NRg-4	PRE4g9-RPL10-NRg-4	PRE4g9	RPL10-NRg-4	0.654622022498032	0.705326219364694	0.725949992091087	0.695299411317938	0.0367058915062939	0.0569856889144756
PRE4g9-EFB1-NRg-1	PRE4g9-EFB1-NRg-1	PRE4g9	EFB1-NRg-1	0.566659943987357	0.616893879057228	0.653568183808278	0.612374002284288	0.0436300641957426	0.100858157185068
PRE4g9-EFB1-NRg-5	PRE4g9-EFB1-NRg-5	PRE4g9	EFB1-NRg-5	0.632889013193265	0.567775792589452	0.604154281923008	0.601606362568575	0.0326313008341336	0.0514493008786738
PRE4g9-EFB1-NRg-4	PRE4g9-EFB1-NRg-4	PRE4g9	EFB1-NRg-4	0.506032207896595	0.414069922971977	0.55937339645585	0.49315850910814	0.0735022036539828	0.0713545914893243
PRE4g9-RPT3-NRg-1	PRE4g9-RPT3-NRg-1	PRE4g9	RPT3-NRg-1	0.365175928442112	0.477152305086313	0.446789951950592	0.429706061826339	0.0579100311511236	0.0189442564714718
PRE4g9-SAC6-TRg-8	PRE4g9-SAC6-TRg-8	PRE4g9	SAC6-TRg-8	0.571127841709585	0.620945336846921	0.698016537924512	0.630029905493673	0.0639302928775094	-0.0401722939480607
PRE4g9-SAC6-TRg-4	PRE4g9-SAC6-TRg-4	PRE4g9	SAC6-TRg-4	0.639308216698035	0.669478060454155	0.661711934499809	0.656832737217333	0.0156655607195577	-0.0548402834060986
PRE4g9-SAC6-TRg-5	PRE4g9-SAC6-TRg-5	PRE4g9	SAC6-TRg-5	0.436979002943036	0.480973729856948	0.514850010934758	0.477600914578247	0.0390449149517564	-0.142093646171287
PRE4g9-SAC6-TRg-3	PRE4g9-SAC6-TRg-3	PRE4g9	SAC6-TRg-3	0.620642456713572	0.677255505631557	0.643658622346969	0.647185528230699	0.0284708381643757	-0.066714255570171
PRE4g9-DIM1-TRg-5	PRE4g9-DIM1-TRg-5	PRE4g9	DIM1-TRg-5	0.534962186365812	0.630897372160262	0.578047653095421	0.581302403873832	0.0480503383997042	0.0353648597980587
PRE4g9-DIM1-TRg-7	PRE4g9-DIM1-TRg-7	PRE4g9	DIM1-TRg-7	0.656008726738719	0.675840384471062	0.692620549888308	0.67482322036603	0.0183270937602397	0.0235368529078289
PRE4g9-RPC17-NRg-1	PRE4g9-RPC17-NRg-1	PRE4g9	RPC17-NRg-1	0.604922703455684	0.578818664318772	0.585896210606132	0.589879192793529	0.0135001231529273	0.0784283396691113
PRE4g9-RPC17-NRg-2	PRE4g9-RPC17-NRg-2	PRE4g9	RPC17-NRg-2	0.445337662474159	0.518814154152266	0.453429018935799	0.472526945187408	0.0402895370743405	0.0693830064868382
PRE4g9-YDR341C-TRg-1	PRE4g9-YDR341C-TRg-1	PRE4g9	YDR341C-TRg-1	0.368871975400295	0.310893048659602	0.322944600457146	0.334236541505681	0.030594442893822	0.0268986976382587
PRE4g9-RAP1-NRg-8	PRE4g9-RAP1-NRg-8	PRE4g9	RAP1-NRg-8	0.797830815494725	0.8427408472503	0.860947519397079	0.833839727380701	0.0324861821252368	-0.0161438877674857
PRE4g9-RAP1-NRg-5	PRE4g9-RAP1-NRg-5	PRE4g9	RAP1-NRg-5	0.116168078032837	0.212880218550936	0.166719527879534	0.165255941487769	0.048372679218157	-0.0530149858277246
PRE4g9-RAP1-NRg-2	PRE4g9-RAP1-NRg-2	PRE4g9	RAP1-NRg-2	0.687997084984797	0.708560350947156	0.677099737084785	0.691219057672246	0.015975868901199	0.0665189085795893
PRE4g9-SEC26-NRg-3	PRE4g9-SEC26-NRg-3	PRE4g9	SEC26-NRg-3	0.693809925533112	0.761242130414074	0.726829660474745	0.727293905473977	0.033718499467525	0.103114951082481
PRE4g9-SPP41-TRg-3	PRE4g9-SPP41-TRg-3	PRE4g9	SPP41-TRg-3	0.200118327744938	0.228336855871815	0.316343845339754	0.248266342985503	0.0606216221946154	-0.0578745071416065
PRE4g9-TAP42-NRg-1	PRE4g9-TAP42-NRg-1	PRE4g9	TAP42-NRg-1	0.660552008830368	0.657189422652923	0.64159269916585	0.653111376883047	0.0101161602752564	0.124151200502427
PRE4g9-PGA2-TRg-6	PRE4g9-PGA2-TRg-6	PRE4g9	PGA2-TRg-6	0.669910064373887	0.630998004042135	0.664708834692814	0.655205634369612	0.0211251088068831	0.0702054206301064
PRE4g9-BRL1-TRg-1	PRE4g9-BRL1-TRg-1	PRE4g9	BRL1-TRg-1	0.0601263806964101	0.14803131403094	0.188213894702774	0.132123863143375	0.0655086868772979	-0.0293795485003574
PRE4g9-FOL2-TRg-1	PRE4g9-FOL2-TRg-1	PRE4g9	FOL2-TRg-1	0.670027774520894	0.737755275569292	0.76599016718216	0.724591072424115	0.0493170090805832	-0.00107531947028028
PRE4g9-NAB3-NRg-5	PRE4g9-NAB3-NRg-5	PRE4g9	NAB3-NRg-5	0.710879445728423	0.73095137522456	0.702924051712334	0.714918290888439	0.0144435770668032	0.00386654443205092
PRE4g9-SNF4-TRg-4	PRE4g9-SNF4-TRg-4	PRE4g9	SNF4-TRg-4	0.432797481260155	0.492994909282257	0.43610261873648	0.453965003092964	0.0338412642537641	0.0067394630533123
PRE4g9-HRR25-TRg-2	PRE4g9-HRR25-TRg-2	PRE4g9	HRR25-TRg-2	0.113850756462387	0.210658819406407	0.188703389718741	0.171070988529178	0.0507555557700395	-0.10388625170032
PRE4g9-TRS23-TRg-4	PRE4g9-TRS23-TRg-4	PRE4g9	TRS23-TRg-4	0.211444340654781	0.237287583515723	0.152308922831816	0.200346949000773	0.0435626820690539	-0.0446177974493476
PRE4g9-CTR86-TRg-4	PRE4g9-CTR86-TRg-4	PRE4g9	CTR86-TRg-4	0.573269934829101	0.620169893394359	0.56253844343338	0.58532609055228	0.0306489669363806	0.00612207058984504
PRE4g9-RPB5-TRg-5	PRE4g9-RPB5-TRg-5	PRE4g9	RPB5-TRg-5	NA	0.13812242380816	NA	NA	NA	NA
PRE4g9-SPN1-NRg-2	PRE4g9-SPN1-NRg-2	PRE4g9	SPN1-NRg-2	0.249643459868522	0.194080296007853	0.233841882021374	0.225855212632583	0.0286296430382266	-0.0307899723606169
PRE4g9-SPN1-NRg-1	PRE4g9-SPN1-NRg-1	PRE4g9	SPN1-NRg-1	0.363886297274618	0.171600986838901	0.160624923877094	0.232037402663538	0.114316301318571	-0.00192837953210404
PRE4g9-SEC61-NRg-1	PRE4g9-SEC61-NRg-1	PRE4g9	SEC61-NRg-1	0.492856141972192	0.410046079156931	0.466068803669387	0.456323674932837	0.0422563874039868	-0.0456663010128326
PRE4g9-SEC61-NRg-7	PRE4g9-SEC61-NRg-7	PRE4g9	SEC61-NRg-7	0.607380401523997	0.69489315435088	0.704982771307816	0.669085442394231	0.0536757314266171	0.0503803664218941
PRE4g9-TUS1-TRg-3	PRE4g9-TUS1-TRg-3	PRE4g9	TUS1-TRg-3	0.589607883160826	0.721089650284745	0.670455051146139	0.660384194863904	0.0663168936335244	0.0270856035933592
PRE4g9-OLE1-NRg-2	PRE4g9-OLE1-NRg-2	PRE4g9	OLE1-NRg-2	0.467933090008641	0.467917018372126	0.489641279457858	0.475163795946208	0.0125378710791325	-0.0654517182020312
PRE4g9-AFG2-TRg-1	PRE4g9-AFG2-TRg-1	PRE4g9	AFG2-TRg-1	0.334702716375471	0.446780020606116	0.405579764702936	0.395687500561508	0.0566897098094967	0.0223975091327571
PRE4g9-TOA2-NRg-1	PRE4g9-TOA2-NRg-1	PRE4g9	TOA2-NRg-1	0.294970919849833	0.369449151748985	0.233646985588262	0.299355685729027	0.0680071813292365	0.0240437043203343
PRE4g9-USO1-TRg-1	PRE4g9-USO1-TRg-1	PRE4g9	USO1-TRg-1	0.168879138336946	NA	0.123436887935394	NA	NA	NA
PRE4g9-UTP22-NRg-2	PRE4g9-UTP22-NRg-2	PRE4g9	UTP22-NRg-2	0.458202558509883	0.53045023705776	0.57095335429547	0.519868716621038	0.0571153387334379	0.0138429588832388
PRE4g9-RIB1-TRg-3	PRE4g9-RIB1-TRg-3	PRE4g9	RIB1-TRg-3	0.356613893715014	0.459170970604126	0.361893678930769	0.392559514416636	0.0577475852702477	-0.0286657753037201
PRE4g9-RIB1-TRg-7	PRE4g9-RIB1-TRg-7	PRE4g9	RIB1-TRg-7	0.320697584094684	0.201033243701409	0.363259783918058	0.294996870571384	0.0841115782420651	-0.0574493107521274
PRE4g9-RIB1-TRg-4	PRE4g9-RIB1-TRg-4	PRE4g9	RIB1-TRg-4	0.429013489883853	0.406257130060484	0.355604315936868	0.396958311960402	0.0375776225756568	0.031300876793596
PRE4g9-COG1-TRg-1	PRE4g9-COG1-TRg-1	PRE4g9	COG1-TRg-1	0.138263797384732	0.214234356886271	-0.000263331831833247	0.117411607479723	0.108758562808765	-0.182367495449605
PRE4g9-RPL32-NRg-2	PRE4g9-RPL32-NRg-2	PRE4g9	RPL32-NRg-2	0.489638128308226	0.424380570262397	0.459346453660473	0.457788384077032	0.032656667101012	-0.0352556816438301
PRE4g9-GLC7-NRg-3	PRE4g9-GLC7-NRg-3	PRE4g9	GLC7-NRg-3	0.540915307006485	0.546385626847075	0.566404945921628	0.551235293258396	0.0134190115594225	-0.108247312078055
PRE4g9-GLC7-NRg-4	PRE4g9-GLC7-NRg-4	PRE4g9	GLC7-NRg-4	0.381362994703098	0.458202106078336	0.532891472073779	0.457485524285071	0.0757667801920416	-0.067461114804641
PRE4g9-HSF1-TRg-2	PRE4g9-HSF1-TRg-2	PRE4g9	HSF1-TRg-2	0.521161686097239	0.575871440218394	0.572918129589225	0.556650418634953	0.0307695972311651	0.0441571975748243
PRE4g9-DAM1-NRg-5	PRE4g9-DAM1-NRg-5	PRE4g9	DAM1-NRg-5	0.664659966366868	0.624730044114885	0.671348509987822	0.653579506823191	0.0252071969457303	0.0408266041513355
PRE4g9-SEC18-TRg-4	PRE4g9-SEC18-TRg-4	PRE4g9	SEC18-TRg-4	0.356970090866817	0.40573281183943	0.409590628770367	0.390764510492205	0.0293303219592069	-0.0375216744440409
PRE4g9-SEC18-TRg-5	PRE4g9-SEC18-TRg-5	PRE4g9	SEC18-TRg-5	0.305087122927479	0.495341563415474	0.44187547172305	0.414101386022001	0.0981210370346083	-0.0377477102272449
PRE4g9-PAB1-NRg-3	PRE4g9-PAB1-NRg-3	PRE4g9	PAB1-NRg-3	0.474816110697816	0.490722078383017	0.402630677521403	0.456056288867412	0.0469464792372312	-0.0101095907633818
PRE4g9-POP8-TRg-2	PRE4g9-POP8-TRg-2	PRE4g9	POP8-TRg-2	0.531062885307737	0.543993738700543	0.602746179154044	0.559267601054108	0.0382046045334949	-0.0183554709425096
PRE4g9-PAB1-NRg-4	PRE4g9-PAB1-NRg-4	PRE4g9	PAB1-NRg-4	0.327940644850712	0.384054781232898	0.458144245239075	0.390046557107561	0.0653082722334795	-0.0419468207556366
PRE4g9-BIG1-TRg-4	PRE4g9-BIG1-TRg-4	PRE4g9	BIG1-TRg-4	0.254620611262148	0.196090931205626	0.198709662931674	0.216473735133149	0.0330621015327841	-0.0925207604194502
PRE4g9-BIG1-TRg-5	PRE4g9-BIG1-TRg-5	PRE4g9	BIG1-TRg-5	0.387427101037599	0.344555654089499	0.401153558414097	0.377712104513732	0.02952315297488	0.00736371699970789
PRE4g9-BIG1-TRg-6	PRE4g9-BIG1-TRg-6	PRE4g9	BIG1-TRg-6	0.401370787580332	0.500246526422908	0.373855750991819	0.425157688331686	0.0664681842239885	-0.0605724648418078
PRE4g9-RPO41-NRg-1	PRE4g9-RPO41-NRg-1	PRE4g9	RPO41-NRg-1	0.532701924292867	0.554355680931633	0.575594554025307	0.554217386416602	0.0214466492807321	-0.0229254313834033
PRE4g9-RVB2-NRg-2	PRE4g9-RVB2-NRg-2	PRE4g9	RVB2-NRg-2	0.616411120169855	0.631538328589292	0.640252081401258	0.629400510053468	0.0120633974973226	-0.034801992100463
PRE4g9-PET117-NRg-8	PRE4g9-PET117-NRg-8	PRE4g9	PET117-NRg-8	0.291687003152771	0.343092705149482	0.395578697032884	0.343452801778379	0.0519467830236521	-0.00522160447372555
PRE4g9-VPS45-NRg-9	PRE4g9-VPS45-NRg-9	PRE4g9	VPS45-NRg-9	0.576795467051544	0.618140501833877	0.541865167136531	0.578933712007317	0.0381825973372194	-0.0374827227846618
PRE4g9-YCG1-NRg-1	PRE4g9-YCG1-NRg-1	PRE4g9	YCG1-NRg-1	0.354379326831636	0.476279791889721	0.398554150277358	0.409737756332905	0.0617149546596982	0.0471820292160585
PRE4g9-NOC4-NRg-1	PRE4g9-NOC4-NRg-1	PRE4g9	NOC4-NRg-1	0.595047564636472	0.641690011560272	0.579688922862054	0.605475499686266	0.0322891641575487	0.00443018483378987
PRE4g9-NMD3-NRg-2	PRE4g9-NMD3-NRg-2	PRE4g9	NMD3-NRg-2	0.660409045409253	0.69706625691598	0.74462895785535	0.700701420060194	0.0422274699860279	0.00384316112133753
PRE4g9-DRS1-TRg-2	PRE4g9-DRS1-TRg-2	PRE4g9	DRS1-TRg-2	0.587061990356462	0.614158562300395	0.650039687687079	0.617086746781312	0.0315907943637447	0.0607405824274064
PRE4g9-HTB1-NRg-2	PRE4g9-HTB1-NRg-2	PRE4g9	HTB1-NRg-2	0.456073737365161	0.54494894696492	0.554708176127159	0.518576953485747	0.0543488698826642	-0.0799106036686125
PRE4g9-IPI1-TRg-2	PRE4g9-IPI1-TRg-2	PRE4g9	IPI1-TRg-2	0.231030099348718	0.368387599405673	0.455723033969145	0.351713577574512	0.113270675684858	-0.000829199618864851
PRE4g9-SEC18-NRg-1	PRE4g9-SEC18-NRg-1	PRE4g9	SEC18-NRg-1	0.023644220318088	0.127986196738123	0.00900672157053428	0.0535457128755818	0.0648814559073941	0.000215610628697523
PRE4g9-SEC18-NRg-2	PRE4g9-SEC18-NRg-2	PRE4g9	SEC18-NRg-2	0.0644714693983629	0.083611054431418	NA	NA	NA	NA
PRE4g9-JIP5-NRg-2	PRE4g9-JIP5-NRg-2	PRE4g9	JIP5-NRg-2	0.718815471085761	0.73296321822392	0.724896981939489	0.725558557083057	0.00709703801062541	-0.00248717024921674
PRE4g9-YPT1-TRg-3	PRE4g9-YPT1-TRg-3	PRE4g9	YPT1-TRg-3	0.0946717914786696	0.160758636876107	0.022283244563968	0.0925712243062483	0.0692615900469706	-0.133412268588076
PRE4g9-YPT1-TRg-2	PRE4g9-YPT1-TRg-2	PRE4g9	YPT1-TRg-2	NA	NA	NA	NA	NA	NA
PRE4g9-CLF1-NRg-2	PRE4g9-CLF1-NRg-2	PRE4g9	CLF1-NRg-2	0.423757910099114	0.60497642326126	0.520899495741194	0.516544609700523	0.0906877122464513	0.0599096158198656
PRE4g9-SNF2-NRg-7	PRE4g9-SNF2-NRg-7	PRE4g9	SNF2-NRg-7	0.7449967562539	0.756645225346367	0.695435215518998	0.732359065706422	0.0325030728169971	0.0202805861503569
PRE4g9-SNF2-NRg-4	PRE4g9-SNF2-NRg-4	PRE4g9	SNF2-NRg-4	0.804929185850119	0.798723992350474	0.837952140842657	0.813868439681083	0.0210865977061732	-0.0636063927163001
PRE4g9-RPL25-NRg-1	PRE4g9-RPL25-NRg-1	PRE4g9	RPL25-NRg-1	0.221072423614593	0.35023851840491	0.304749469828791	0.292020137282765	0.0655171499772829	-0.0148779403344469
PRE4g9-NOP56-TRg-1	PRE4g9-NOP56-TRg-1	PRE4g9	NOP56-TRg-1	0.727357422073276	0.762892181814603	0.717755921106592	0.736001841664824	0.0237774052459775	-0.00804263922053605
PRE4g9-NOP56-TRg-2	PRE4g9-NOP56-TRg-2	PRE4g9	NOP56-TRg-2	0.690168617559732	0.722140104281783	0.699508603819814	0.703939108553776	0.0164397694616688	0.0279598989737952
PRE4g9-TRS31-TRg-1	PRE4g9-TRS31-TRg-1	PRE4g9	TRS31-TRg-1	0.0947650749270602	0.117416578915724	-0.0190252129488451	0.0643854802979798	0.0731182635815024	-0.0837774682633357
PRE4g9-DBF4-TRg-2	PRE4g9-DBF4-TRg-2	PRE4g9	DBF4-TRg-2	0.262410633702117	0.343640411855272	0.402442048200139	0.336164364585842	0.070314420453135	0.0749489551692133
PRE4g9-DBF4-TRg-1	PRE4g9-DBF4-TRg-1	PRE4g9	DBF4-TRg-1	0.476288475240388	0.450573091698978	0.467184385499528	0.464681984146298	0.0130390470154048	0.0245577216736094
PRE4g9-RPC19-TRg-4	PRE4g9-RPC19-TRg-4	PRE4g9	RPC19-TRg-4	0.567921971949801	0.599708072320208	0.606044423195487	0.591224822488499	0.0204280314280482	0.103054310899179
PRE4g9-RPC19-TRg-6	PRE4g9-RPC19-TRg-6	PRE4g9	RPC19-TRg-6	0.504248333164433	0.475421748213655	0.564598828922321	0.51475630343347	0.0455077027580077	0.0791133365582833
PRE4g9-RPC19-TRg-3	PRE4g9-RPC19-TRg-3	PRE4g9	RPC19-TRg-3	0.432829290545435	0.398667979470108	0.452278862379056	0.427925377464866	0.0271397856328226	0.0377233450315571
PRE4g9-ROK1-NRg-1	PRE4g9-ROK1-NRg-1	PRE4g9	ROK1-NRg-1	0.494060571406451	0.55585873116067	0.487267736117343	0.512395679561488	0.0377930323413074	-0.0299141575847863
PRE4g9-CDC33-TRg-4	PRE4g9-CDC33-TRg-4	PRE4g9	CDC33-TRg-4	0.718999526606832	0.642514257048961	0.728740944480046	0.69675157604528	0.0472227581201737	-0.0156924313273017
PRE4g9-DHR2-TRg-3	PRE4g9-DHR2-TRg-3	PRE4g9	DHR2-TRg-3	0.563899825163175	0.638017497791996	0.634074986329831	0.611997436428334	0.0417003717755378	0.0646248049969786
PRE4g9-RRP42-NRg-5	PRE4g9-RRP42-NRg-5	PRE4g9	RRP42-NRg-5	0.579892404459579	0.66371597436282	0.673309578647751	0.63897265249005	0.0513893577630668	-0.0282080063919773
PRE4g9-CLF1-TRg-1	PRE4g9-CLF1-TRg-1	PRE4g9	CLF1-TRg-1	0.494714181576253	0.532232351278541	0.462614237560893	0.496520256805229	0.0348441798612106	0.13890791355648
PRE4g9-ERG11-NA-16	PRE4g9-ERG11-NA-16	PRE4g9	ERG11-NA-16	0.495513262164969	0.559296215973226	0.431294106755039	0.495367861631078	0.0640011784818265	-0.119939734100123
PRE4g9-VAS1-NRg-4	PRE4g9-VAS1-NRg-4	PRE4g9	VAS1-NRg-4	0.27492273132538	0.400700729463445	0.264149302834387	0.313257587874404	0.0759193252642795	0.0261477426937257
PRE4g9-PIK1-NRg-2	PRE4g9-PIK1-NRg-2	PRE4g9	PIK1-NRg-2	0.522893673963841	0.596281801452712	0.574792010558869	0.564655828658474	0.0377294440950186	0.0307721907749569
PRE4g9-SAR1-NRg-7	PRE4g9-SAR1-NRg-7	PRE4g9	SAR1-NRg-7	0.414297516677868	0.432190394487041	0.374774535765145	0.407087482310018	0.0293791363876197	-0.124283846993262
PRE4g9-SAR1-NRg-4	PRE4g9-SAR1-NRg-4	PRE4g9	SAR1-NRg-4	0.248056432775631	0.165211077144248	0.0903474371320755	0.167871649017318	0.0788881537922111	-0.0967692544780206
PRE4g9-RPS3-TRg-1	PRE4g9-RPS3-TRg-1	PRE4g9	RPS3-TRg-1	0.246550437439113	0.303326522948199	0.258181693657739	0.269352884681684	0.0299912921212784	-0.0953059616765935
PRE4g9-YTM1-TRg-2	PRE4g9-YTM1-TRg-2	PRE4g9	YTM1-TRg-2	0.59984828348578	0.613412758794132	0.647559017472622	0.620273353250845	0.0245841280426096	0.100850254606427
PRE4g9-SUI3-NRg-5	PRE4g9-SUI3-NRg-5	PRE4g9	SUI3-NRg-5	0.54914395349413	0.630880012883348	0.636945890443468	0.605656618940315	0.0490352907049393	-0.0241780674496933
PRE4g9-SUI3-NRg-2	PRE4g9-SUI3-NRg-2	PRE4g9	SUI3-NRg-2	0.703711190996372	0.765877458461379	0.761920722203661	0.743836457220471	0.0348057708235197	0.00899818272168695
PRE4g9-RRP7-TRg-4	PRE4g9-RRP7-TRg-4	PRE4g9	RRP7-TRg-4	0.686270249557613	0.684679613191031	0.662852784079352	0.677934215609332	0.0130850950993025	0.0193209119475457
PRE4g9-RRP7-TRg-6	PRE4g9-RRP7-TRg-6	PRE4g9	RRP7-TRg-6	0.387282953672372	0.337938553047464	0.376380601580445	0.36720070276676	0.025921426946254	-0.0299912425691102
PRE4g9-NIP7-TRg-2	PRE4g9-NIP7-TRg-2	PRE4g9	NIP7-TRg-2	0.517243036339202	0.515835225205694	0.582544545454509	0.538540935666468	0.0381147443757733	0.0174471976765119
PRE4g9-MDM35-TRg-1	PRE4g9-MDM35-TRg-1	PRE4g9	MDM35-TRg-1	0.490548469382975	0.525285654006299	0.590642963341334	0.535492362243536	0.0508218417609504	-0.0656725321359212
PRE4g9-ALA1-NRg-1	PRE4g9-ALA1-NRg-1	PRE4g9	ALA1-NRg-1	0.671186343053269	0.630666494892677	0.667442489322029	0.656431775755992	0.0223917704450622	0.0413217441214496
PRE4g9-DOA4-NRg-2	PRE4g9-DOA4-NRg-2	PRE4g9	DOA4-NRg-2	0.592252093978775	0.648657437098617	0.670960639956895	0.637290057011429	0.0405668805804984	0.00880484389679448
PRE4g9-RPS13-NRg-1	PRE4g9-RPS13-NRg-1	PRE4g9	RPS13-NRg-1	0.152069486543323	0.26654628111949	0.129484405771093	0.182700057811302	0.0734858036674903	-0.0521490404044728
PRE4g9-YSF3-TRg-2	PRE4g9-YSF3-TRg-2	PRE4g9	YSF3-TRg-2	0.709368569856971	0.697568278173016	0.728733330706179	0.711890059578722	0.0157347881352554	0.0804918987686093
PRE4g9-RPS2-NRg-11	PRE4g9-RPS2-NRg-11	PRE4g9	RPS2-NRg-11	0.21588101283068	0.261578581708606	0.257755187292058	0.245071593943781	0.0253519645295294	-0.157399090533664
PRE4g9-SSL1-TRg-10	PRE4g9-SSL1-TRg-10	PRE4g9	SSL1-TRg-10	0.485574625768201	0.507331495852829	0.49962644663099	0.497510856084007	0.0110316427376752	-0.00833491613688447
PRE4g9-NIP7-TRg-1	PRE4g9-NIP7-TRg-1	PRE4g9	NIP7-TRg-1	0.608297091623	0.635341489772266	0.725392117516673	0.656343566303979	0.0613076397053656	0.0438378472210637
PRE4g9-LST8-NRg-1	PRE4g9-LST8-NRg-1	PRE4g9	LST8-NRg-1	NA	0.0874383067462913	0.117998608078696	NA	NA	NA
PRE4g9-TAF4-TRg-3	PRE4g9-TAF4-TRg-3	PRE4g9	TAF4-TRg-3	NA	NA	0.205731257336843	NA	NA	NA
PRE4g9-HAS1-TRg-2	PRE4g9-HAS1-TRg-2	PRE4g9	HAS1-TRg-2	0.226392349052252	0.313125276237658	0.411640627749779	0.31705275101323	0.0926865685182257	0.0151645677676001
PRE4g9-GLC7-TRg-2	PRE4g9-GLC7-TRg-2	PRE4g9	GLC7-TRg-2	NA	NA	NA	NA	NA	NA
PRE4g9-CDC45-NRg-1	PRE4g9-CDC45-NRg-1	PRE4g9	CDC45-NRg-1	0.402562151189827	0.473195510658717	0.494459440170259	0.456739034006268	0.0481081037700271	0.0766663086120136
PRE4g9-SEC22-NRg-8	PRE4g9-SEC22-NRg-8	PRE4g9	SEC22-NRg-8	0.266201967001644	0.311698614676645	0.427238595397159	0.335046392358482	0.0830182989663077	0.0634804702761342
PRE4g9-YOS1-TRg-2	PRE4g9-YOS1-TRg-2	PRE4g9	YOS1-TRg-2	0.256917640420619	0.389542590317933	0.310121206294429	0.318860479010994	0.0667429809008191	0.0442833049171668
PRE4g9-RBA50-TRg-3	PRE4g9-RBA50-TRg-3	PRE4g9	RBA50-TRg-3	0.683226881592693	0.728964954318774	0.714203208610636	0.708798348174034	0.0233431405648088	-0.00505963337048199
PRE4g9-SPP41-NRg-2	PRE4g9-SPP41-NRg-2	PRE4g9	SPP41-NRg-2	0.427942134113022	0.507831340825008	0.502978345876318	0.479583940271449	0.0447888936843886	0.00118594865928268
PRE4g9-PRP46-TRg-2	PRE4g9-PRP46-TRg-2	PRE4g9	PRP46-TRg-2	0.684498715994982	0.778169009737387	0.679500766578089	0.714056164103486	0.0555795610458628	0.0700562444635932
PRE4g9-PGA2-NRg-1	PRE4g9-PGA2-NRg-1	PRE4g9	PGA2-NRg-1	0.63130430210776	0.697905901850576	0.679505918495301	0.669572040817879	0.0343941087449296	0.0751339103739935
PRE4g9-CBF5-TRg-3	PRE4g9-CBF5-TRg-3	PRE4g9	CBF5-TRg-3	0.664344990432402	0.746319900372739	0.710706371015337	0.707123753940159	0.0411047177798623	0.0557429437371361
PRE4g9-TCP1-NRg-3	PRE4g9-TCP1-NRg-3	PRE4g9	TCP1-NRg-3	0.548033898933744	0.638469922442223	0.54151068969805	0.576004837024672	0.0541945867854859	0.0676680954462832
PRE4g9-TCP1-NRg-2	PRE4g9-TCP1-NRg-2	PRE4g9	TCP1-NRg-2	0.451708452090744	0.40298014719832	0.437300946181916	0.43066318182366	0.0250331152911313	0.0935277461319742
PRE4g9-ERG26-NRg-2	PRE4g9-ERG26-NRg-2	PRE4g9	ERG26-NRg-2	0.402970430863234	0.303882144400063	0.289584460249609	0.332145678504302	0.0617512356398205	-0.0488066406663863
PRE4g9-ERG26-NRg-4	PRE4g9-ERG26-NRg-4	PRE4g9	ERG26-NRg-4	0.3972858063864	0.454204360753891	0.387979257271234	0.413156474803842	0.0358517735939862	-0.0384879572290354
PRE4g9-MES1-TRg-5	PRE4g9-MES1-TRg-5	PRE4g9	MES1-TRg-5	0.666814948746676	0.712880211029907	0.653765460048181	0.677820206608255	0.0310560013742555	0.0434855247064715
PRE4g9-HTS1-TRg-2	PRE4g9-HTS1-TRg-2	PRE4g9	HTS1-TRg-2	0.555487939808526	0.525188714564521	0.536643854573207	0.539106836315418	0.0152990349987699	-0.000809136017132173
PRE4g9-SSS1-TRg-3	PRE4g9-SSS1-TRg-3	PRE4g9	SSS1-TRg-3	0.302057931817156	0.362780118118755	0.373278268891632	0.346038772942514	0.038448518592828	-0.0366240503753608
PRE4g9-SSS1-TRg-2	PRE4g9-SSS1-TRg-2	PRE4g9	SSS1-TRg-2	0.343987552795117	0.262338713448539	0.379019367552701	0.328448544598786	0.0598722752393625	0.015841657586023
PRE4g9-SYS1-TRg-7	PRE4g9-SYS1-TRg-7	PRE4g9	SYS1-TRg-7	0.395329571999943	0.438460631153208	0.462973009625042	0.432254404259398	0.0342461180665529	-0.0798360862590654
PRE4g9-SYS1-TRg-2	PRE4g9-SYS1-TRg-2	PRE4g9	SYS1-TRg-2	0.301662522136413	0.244140030118918	0.232042380748994	0.259281644334775	0.0371980158408676	-0.0642356473500754
PRE4g9-SYS1-TRg-1	PRE4g9-SYS1-TRg-1	PRE4g9	SYS1-TRg-1	0.266286676850891	0.298919770078542	0.416580105620864	0.327262184183432	0.0790537665821723	0.00303589728611287
PRE4g9-BFR2-TRg-1	PRE4g9-BFR2-TRg-1	PRE4g9	BFR2-TRg-1	0.63051254113529	0.606313960191387	0.618226567351178	0.618351022892618	0.0120997705272043	0.0675065116977859
PRE4g9-EOS1-TRg-3	PRE4g9-EOS1-TRg-3	PRE4g9	EOS1-TRg-3	0.401319917068925	0.44989618494529	0.411087653970366	0.420767918661527	0.0256942424205753	-0.100025930676113
PRE4g9-TAF4-NRg-1	PRE4g9-TAF4-NRg-1	PRE4g9	TAF4-NRg-1	0.208235767957949	0.226911924477535	0.188581106684455	0.207909599706647	0.0191674903800078	0.000110901632423666
PRE4g9-ARL3-NRg-8	PRE4g9-ARL3-NRg-8	PRE4g9	ARL3-NRg-8	0.597944201812816	0.563158813869738	0.647417083414815	0.602840033032456	0.0423419516458692	0.155508355532943
PRE4g9-RPN5-NRg-1	PRE4g9-RPN5-NRg-1	PRE4g9	RPN5-NRg-1	0.609901999183456	0.579876095685464	0.56809632994397	0.585958141604297	0.0215562509973192	0.0380437396463991
PRE4g9-TIM9-NRg-2	PRE4g9-TIM9-NRg-2	PRE4g9	TIM9-NRg-2	0.594327828200291	0.577204134442825	0.521152296969309	0.564228086537475	0.0382746385634868	-0.0218684721087409
PRE4g9-NUP57-NRg-3	PRE4g9-NUP57-NRg-3	PRE4g9	NUP57-NRg-3	0.320024027523966	0.311314139097825	0.418110170785607	0.349816112469132	0.0593045052259898	-0.0169391386275312
PRE4g9-VPS4-TRg-1	PRE4g9-VPS4-TRg-1	PRE4g9	VPS4-TRg-1	0.421548672539287	0.387536049232047	0.482541576084028	0.430542099285121	0.0481370317591364	-0.0266472430012628
PRE4g9-CDC3-TRg-4	PRE4g9-CDC3-TRg-4	PRE4g9	CDC3-TRg-4	0.507477147691353	0.45317021918155	0.358226317103225	0.439624561325376	0.0755418178420329	-0.130739601993511
PRE4g9-BBP1-NRg-1	PRE4g9-BBP1-NRg-1	PRE4g9	BBP1-NRg-1	0.503307372957322	0.5521469097654	0.628026575254013	0.561160285992245	0.062846245461728	-0.0162489732675469
PRE4g9-BBP1-NRg-2	PRE4g9-BBP1-NRg-2	PRE4g9	BBP1-NRg-2	0.426906136974147	0.477681588051136	0.457862721266624	0.454150148763969	0.0255905061293934	0.0142384399584422
PRE4g9-USE1-NRg-3	PRE4g9-USE1-NRg-3	PRE4g9	USE1-NRg-3	0.480381408230817	0.432977119929574	0.449381877725097	0.454246801961829	0.0240736838312859	-0.0027047762090972
PRE4g9-CCT7-TRg-1	PRE4g9-CCT7-TRg-1	PRE4g9	CCT7-TRg-1	0.693855400773246	0.661621787261679	0.872890128240621	0.742789105425182	0.113817654883681	0.0203707642546928
PRE4g9-SAH1-TRg-3	PRE4g9-SAH1-TRg-3	PRE4g9	SAH1-TRg-3	0.509358317889398	0.600533406416523	0.524580122585271	0.544823948963731	0.0488424361781141	-0.0554199472190696
PRE4g9-CHS2-TRg-1	PRE4g9-CHS2-TRg-1	PRE4g9	CHS2-TRg-1	0.683002965831807	0.532157388649805	0.567693762963621	0.594284705815078	0.0788600388038193	-0.0530122196032895
PRE4g9-DPM1-TRg-2	PRE4g9-DPM1-TRg-2	PRE4g9	DPM1-TRg-2	0.708666005935203	0.719113191894859	0.724260083967325	0.717346427265796	0.00794574794206654	0.0321068596293251
PRE4g9-BBP1-TRg-1	PRE4g9-BBP1-TRg-1	PRE4g9	BBP1-TRg-1	0.0882709341110439	0.231910123432271	0.176077699522981	0.165419585688765	0.0724102942964063	0.0441743975319057
PRE4g9-NRD1-TRg-4	PRE4g9-NRD1-TRg-4	PRE4g9	NRD1-TRg-4	0.492094253091701	0.500431203478777	0.480127074984488	0.490884177184989	0.0102060090756944	0.0075275660763674
PRE4g9-RPB3-NRg-1	PRE4g9-RPB3-NRg-1	PRE4g9	RPB3-NRg-1	0.149919860734181	0.204372554480764	0.208421026073046	0.187571147095997	0.032669742179622	-0.0438733446596982
PRE4g9-PHO85-NRg-6	PRE4g9-PHO85-NRg-6	PRE4g9	PHO85-NRg-6	0.454138154647822	0.458737393613624	0.492038241787092	0.468304596682846	0.0206821827237088	-0.0406037716704035
PRE4g9-SNF6-TRg-6	PRE4g9-SNF6-TRg-6	PRE4g9	SNF6-TRg-6	0.47073628870664	0.507212867361916	0.538863915520624	0.505604357196393	0.0340922845016406	-0.10208241808853
PRE4g9-PRP38-NRg-2	PRE4g9-PRP38-NRg-2	PRE4g9	PRP38-NRg-2	0.398630731688692	0.464795455861123	0.467288487371336	0.44357155830705	0.0389398539337754	0.00103661352902779
PRE4g9-OAR1-NRg-3	PRE4g9-OAR1-NRg-3	PRE4g9	OAR1-NRg-3	0.54515491853805	0.601768539240309	0.646743483435104	0.597888980404488	0.0509052783317327	-0.0307246408716412
PRE4g9-ROX3-NRg-1	PRE4g9-ROX3-NRg-1	PRE4g9	ROX3-NRg-1	0.676723681641199	0.724562252893346	0.730782290072012	0.710689408202186	0.0295791337134437	0.00387556488654262
PRE4g9-YPP1-TRg-6	PRE4g9-YPP1-TRg-6	PRE4g9	YPP1-TRg-6	0.384451218464388	0.428027976809527	0.368054654735898	0.393511283336604	0.0309961839869584	0.0363421625793773
PRE4g9-CBF2-NRg-8	PRE4g9-CBF2-NRg-8	PRE4g9	CBF2-NRg-8	0.745071162016252	0.744948738695935	0.781611034289515	0.757210311667234	0.0211317343167674	0.0183812688654108
PRE4g9-SPT6-TRg-5	PRE4g9-SPT6-TRg-5	PRE4g9	SPT6-TRg-5	0.4035349021	0.373814960752908	0.501482052840818	0.426277305231242	0.0668029511001101	-0.0443146314547043
PRE4g9-SEC10-NRg-1	PRE4g9-SEC10-NRg-1	PRE4g9	SEC10-NRg-1	NA	0.163992332326708	NA	NA	NA	NA
PRE4g9-NSL1-NRg-3	PRE4g9-NSL1-NRg-3	PRE4g9	NSL1-NRg-3	-0.0121567716170325	0.0111910069548224	0.00424432527934493	0.00109285353904494	0.0119886830660221	-0.0797086373380533
PRE4g9-NRD1-NRg-8	PRE4g9-NRD1-NRg-8	PRE4g9	NRD1-NRg-8	0.477712102646961	0.587933496414763	0.566392802128147	0.544012800396624	0.0584194939139026	0.00983831548512915
PRE4g9-RPB3-TRg-1	PRE4g9-RPB3-TRg-1	PRE4g9	RPB3-TRg-1	0.291707628036075	0.379036411767883	0.27666901692173	0.315804352241896	0.0552744061025136	-0.0405198819399188
PRE4g9-NRD1-NRg-4	PRE4g9-NRD1-NRg-4	PRE4g9	NRD1-NRg-4	0.541527015672554	0.644343945847069	0.553288308949918	0.57971975682318	0.0562742957320256	0.0644402236119165
PRE4g9-RVB1-TRg-2	PRE4g9-RVB1-TRg-2	PRE4g9	RVB1-TRg-2	0.209592436630608	0.26153976781772	0.167571776895948	0.212901327114759	0.0470713011998356	-0.00700739008769788
PRE4g9-TIF5-NRg-8	PRE4g9-TIF5-NRg-8	PRE4g9	TIF5-NRg-8	0.719697771080844	0.711646905510111	0.759969041954882	0.730437906181946	0.0258895750088562	0.300526593307061
PRE4g9-EOS1-NRg-1	PRE4g9-EOS1-NRg-1	PRE4g9	EOS1-NRg-1	0.305562462848951	0.356642880649038	0.361561945734311	0.341255763077433	0.031008999681201	-0.0743143496376004
PRE4g9-ERG25-NA-26	PRE4g9-ERG25-NA-26	PRE4g9	ERG25-NA-26	0.57303832926972	0.644824967865381	0.580255451344012	0.599372916159704	0.0395276923934404	-0.0475518087416558
PRE4g9-MSL5-NRg-4	PRE4g9-MSL5-NRg-4	PRE4g9	MSL5-NRg-4	0.693858565811095	0.658298619156652	0.767885127524376	0.706680770830708	0.0559071320157904	-0.0527312939333956
PRE4g9-SEC24-TRg-2	PRE4g9-SEC24-TRg-2	PRE4g9	SEC24-TRg-2	0.199163888264485	0.156978406761648	0.198073846919871	0.184738713982001	0.0240473083786843	0.0463075188757587
PRE4g9-RPL30-NRg-5	PRE4g9-RPL30-NRg-5	PRE4g9	RPL30-NRg-5	0.309314705849347	0.237450347465675	0.309291628541565	0.285352227285529	0.0414842464177348	-0.0454267450321311
PRE4g9-SNU71-NRg-3	PRE4g9-SNU71-NRg-3	PRE4g9	SNU71-NRg-3	0.750040584575432	0.768857895938924	0.724164211137031	0.747687563883796	0.0224395609376432	0.0911112020221161
PRE4g9-CDC33-NRg-1	PRE4g9-CDC33-NRg-1	PRE4g9	CDC33-NRg-1	0.4841173676591	0.589337423554156	0.513575670048532	0.529010153753929	0.0542815116414309	-0.00578892672614606
PRE4g9-RPN6-TRg-4	PRE4g9-RPN6-TRg-4	PRE4g9	RPN6-TRg-4	0.483599399734353	0.55110777247013	0.591017839303658	0.54190833716938	0.0542968921510763	0.0145438998186361
PRE4g9-NAB2-TRg-4	PRE4g9-NAB2-TRg-4	PRE4g9	NAB2-TRg-4	0.320985969133773	0.341329062827831	0.369492065085281	0.343935699015628	0.0243578786078727	-0.0488096719298526
PRE4g9-NAB2-TRg-6	PRE4g9-NAB2-TRg-6	PRE4g9	NAB2-TRg-6	0.565209489983246	0.583735915408549	0.558992201110305	0.5693125355007	0.0128720272765016	-0.00898654957243783
PRE4g9-YTM1-NRg-1	PRE4g9-YTM1-NRg-1	PRE4g9	YTM1-NRg-1	0.625961975450069	0.696003967845287	0.587821192729823	0.636595712008393	0.0548697136206728	0.0876362891893941
PRE4g9-OLE1-TRg-8	PRE4g9-OLE1-TRg-8	PRE4g9	OLE1-TRg-8	0.524794350306471	0.610513355023753	0.607243386580022	0.580850363970082	0.0485734564787907	-0.0576988922883634
PRE4g9-OLE1-TRg-1	PRE4g9-OLE1-TRg-1	PRE4g9	OLE1-TRg-1	0.445294585116917	0.562965654328624	0.665191696421272	0.557817311955604	0.110038920214133	-0.0659102319478374
PRE4g9-UTP7-TRg-4	PRE4g9-UTP7-TRg-4	PRE4g9	UTP7-TRg-4	0.421010522648111	0.54496114012371	0.51609667434623	0.49402277903935	0.0648566228974337	-0.059923298393633
PRE4g9-ACT1-NRg-6	PRE4g9-ACT1-NRg-6	PRE4g9	ACT1-NRg-6	0.282832094479926	0.338752893392434	0.355823269734663	0.325802752535674	0.0381799361893704	-0.074165682317881
PRE4g9-RPL18A-NRg-3	PRE4g9-RPL18A-NRg-3	PRE4g9	RPL18A-NRg-3	0.402804851659304	0.358039836993792	0.391654839318455	0.38416650932385	0.0233030673749607	-0.0276813980933937
PRE4g9-BRX1-NRg-1	PRE4g9-BRX1-NRg-1	PRE4g9	BRX1-NRg-1	0.534026493882055	0.51212246946298	0.578088477943442	0.541412480429492	0.0335975172694396	0.0263239734007324
PRE4g9-NAF1-TRg-8	PRE4g9-NAF1-TRg-8	PRE4g9	NAF1-TRg-8	0.543500466844087	0.586134688462725	0.652918970552275	0.594184708619695	0.0551516487226845	0.032483397286284
PRE4g9-NAF1-TRg-6	PRE4g9-NAF1-TRg-6	PRE4g9	NAF1-TRg-6	0.540600143965229	0.488683050500788	0.539345708987178	0.522876301151065	0.0296188655134368	-0.0046586603518407
PRE4g9-NAF1-TRg-4	PRE4g9-NAF1-TRg-4	PRE4g9	NAF1-TRg-4	0.565774251342451	0.551517632698981	0.571052230630278	0.562781371557237	0.0101053513615765	0.0240416663559223
PRE4g9-CDC8-TRg-2	PRE4g9-CDC8-TRg-2	PRE4g9	CDC8-TRg-2	0.621800668140559	0.646662470252571	0.602186100923045	0.623549746438725	0.0222897131734337	0.0585237498131567
PRE4g9-NSE4-TRg-1	PRE4g9-NSE4-TRg-1	PRE4g9	NSE4-TRg-1	0.35298011614191	0.431639634095817	0.436480767613231	0.407033505950319	0.0468741491204721	-0.00584372393106819
PRE4g9-PAB1-NRg-2	PRE4g9-PAB1-NRg-2	PRE4g9	PAB1-NRg-2	0.350036495518268	0.364743090418228	0.258282113589433	0.324353899841976	0.0576903951047241	-0.00801846409000595
PRE4g9-PRP43-TRg-4	PRE4g9-PRP43-TRg-4	PRE4g9	PRP43-TRg-4	NA	0.18845386449371	0.225672906547672	NA	NA	NA
PRE4g9-SEC2-NRg-3	PRE4g9-SEC2-NRg-3	PRE4g9	SEC2-NRg-3	0.493453538246423	0.46686726757543	0.515501270559496	0.491940692127116	0.0243522707175137	-0.0642598085240935
PRE4g9-SEC2-NRg-6	PRE4g9-SEC2-NRg-6	PRE4g9	SEC2-NRg-6	0.550808688164435	0.617766019905879	0.594763718748918	0.587779475606411	0.0340206673610128	-0.0361948405318625
PRE4g9-MPP10-NRg-5	PRE4g9-MPP10-NRg-5	PRE4g9	MPP10-NRg-5	0.559294852812624	0.572480326304271	0.616054248055436	0.582609809057444	0.0297045796589947	0.00270832364627793
PRE4g9-YDR355C-TRg-2	PRE4g9-YDR355C-TRg-2	PRE4g9	YDR355C-TRg-2	0.482536940329968	0.492818728573644	0.454024825398757	0.476460164767456	0.0200981872768039	0.109335569428643
PRE4g9-YLR339C-TRg-9	PRE4g9-YLR339C-TRg-9	PRE4g9	YLR339C-TRg-9	0.428101679774673	0.425399556287711	0.403907096946987	0.419136111003124	0.013257734334199	0.0195051131203544
PRE4g9-SNM1-TRg-2	PRE4g9-SNM1-TRg-2	PRE4g9	SNM1-TRg-2	0.384235429275397	0.561401276613973	0.491654128046869	0.479096944645413	0.0892479495956755	0.0304266647075659
PRE4g9-ALR1-NRg-4	PRE4g9-ALR1-NRg-4	PRE4g9	ALR1-NRg-4	0.342603435414132	0.326381019228462	0.336374873580621	0.335119776074405	0.00818371242394645	-0.0939257588847347
PRE4g9-ALR1-NRg-1	PRE4g9-ALR1-NRg-1	PRE4g9	ALR1-NRg-1	0.334203397172949	0.343841764751241	0.403231773163003	0.360425645029064	0.0373831243578964	-0.0819365438497467
PRE4g9-ALR1-NRg-3	PRE4g9-ALR1-NRg-3	PRE4g9	ALR1-NRg-3	0.444636525278155	0.510355215369978	0.488732693321157	0.481241477989763	0.0334936604031604	0.0143956922851275
PRE4g9-RPL10-TRg-1	PRE4g9-RPL10-TRg-1	PRE4g9	RPL10-TRg-1	0.658040955142287	0.592956960206586	0.647789997946099	0.632929304431657	0.0349944532461244	0.0267217373119754
PRE4g9-RPL28-TRg-2	PRE4g9-RPL28-TRg-2	PRE4g9	RPL28-TRg-2	0.545049636861959	0.550977199593337	0.505668871461842	0.533898569305713	0.0246266294943259	-0.00252495988313661
PRE4g9-UTP25-TRg-1	PRE4g9-UTP25-TRg-1	PRE4g9	UTP25-TRg-1	0.624578643468702	0.599626945216964	0.615363047336925	0.613189545340864	0.0126170477769806	0.0233158303304657
PRE4g9-POB3-TRg-1	PRE4g9-POB3-TRg-1	PRE4g9	POB3-TRg-1	0.306495421668886	0.387061902553836	0.410212968340781	0.367923430854501	0.0544430270663645	0.000199425420626453
PRE4g9-POB3-TRg-3	PRE4g9-POB3-TRg-3	PRE4g9	POB3-TRg-3	0.182277322273227	0.241110282664205	0.196900692824835	0.206762765920756	0.0306312695036222	-0.00783048518911672
PRE4g9-POB3-TRg-2	PRE4g9-POB3-TRg-2	PRE4g9	POB3-TRg-2	0.579920841523218	0.641034361176852	0.463554730554405	0.561503311084825	0.090161848317661	0.0963115256811719
PRE4g9-MED11-TRg-1	PRE4g9-MED11-TRg-1	PRE4g9	MED11-TRg-1	0.276242167010937	0.343690354484155	0.443278679452361	0.354403733649151	0.0840320265850958	0.0321541295875728
PRE4g9-ISA1-TRg-15	PRE4g9-ISA1-TRg-15	PRE4g9	ISA1-TRg-15	NA	NA	NA	NA	NA	NA
PRE4g9-RRP1-NRg-1	PRE4g9-RRP1-NRg-1	PRE4g9	RRP1-NRg-1	0.64425291658893	0.67279701297103	0.652216542594066	0.656422157384675	0.0147294520058584	0.0397816226375368
PRE4g9-MES1-NRg-1	PRE4g9-MES1-NRg-1	PRE4g9	MES1-NRg-1	0.18161186410725	0.166688176676662	0.210286256111992	0.186195432298635	0.0221575033710059	-0.0742269533167964
PRE4g9-SEC13-NRg-5	PRE4g9-SEC13-NRg-5	PRE4g9	SEC13-NRg-5	-0.0490322233763036	0.00669583433466503	NA	NA	NA	NA
PRE4g9-MCM2-NRg-2	PRE4g9-MCM2-NRg-2	PRE4g9	MCM2-NRg-2	0.590575584203307	0.582311542411187	0.62500889332623	0.599298673313575	0.0226458640044893	-0.0324249669534625
PRE4g9-ALA1-TRg-4	PRE4g9-ALA1-TRg-4	PRE4g9	ALA1-TRg-4	0.244040933940734	0.326410421989777	0.356608195791904	0.309019850574138	0.0582638060101576	-0.0154421485359694
PRE4g9-MTG2-TRg-5	PRE4g9-MTG2-TRg-5	PRE4g9	MTG2-TRg-5	0.49571942956195	0.542592550045949	0.485768646846618	0.508026875484839	0.0303454100740185	-0.00982735337522156
PRE4g9-TIF35-NRg-3	PRE4g9-TIF35-NRg-3	PRE4g9	TIF35-NRg-3	0.681405256663758	0.642882487275257	0.718364169801394	0.680883971246803	0.0377435412104986	0.0624042679932351
PRE4g9-NSE1-TRg-3	PRE4g9-NSE1-TRg-3	PRE4g9	NSE1-TRg-3	0.596589247810533	0.551778776781823	0.630856112696199	0.593074712429518	0.0396556456641048	-0.0227950488637286
PRE4g9-NSE1-TRg-4	PRE4g9-NSE1-TRg-4	PRE4g9	NSE1-TRg-4	0.535486913110422	0.560680499923931	0.664484194049076	0.586883869027809	0.0683742424944297	0.00822281429237637
PRE4g9-MOB2-NRg-6	PRE4g9-MOB2-NRg-6	PRE4g9	MOB2-NRg-6	0.257135262645718	0.432637249508144	0.318225984010628	0.335999498721497	0.0890907414777086	-0.0345274768287552
PRE4g9-VRG4-NRg-3	PRE4g9-VRG4-NRg-3	PRE4g9	VRG4-NRg-3	0.139364544325423	0.315280318308246	0.334950955780209	0.263198606137959	0.107693498612413	-0.032070760569293
PRE4g9-PRP9-TRg-3	PRE4g9-PRP9-TRg-3	PRE4g9	PRP9-TRg-3	0.260740602913688	0.307790466251069	0.352252928499134	0.306927999221297	0.0457622586914943	0.0257200397836904
PRE4g9-HYM1-TRg-5	PRE4g9-HYM1-TRg-5	PRE4g9	HYM1-TRg-5	0.334297358161715	0.246156530935814	0.12146489194974	0.233972927015756	0.106938041976784	-0.0397409778695355
PRE4g9-POP1-TRg-5	PRE4g9-POP1-TRg-5	PRE4g9	POP1-TRg-5	0.449157836949648	0.469708200799591	0.429042801426396	0.449302946391878	0.0203330880366959	0.0452054044306806
PRE4g9-POP1-TRg-9	PRE4g9-POP1-TRg-9	PRE4g9	POP1-TRg-9	0.574763151436448	0.617481171953644	0.626153640386608	0.606132654592233	0.0275106747165682	0.0508740596863347
PRE4g9-RPL17A-TRg-1	PRE4g9-RPL17A-TRg-1	PRE4g9	RPL17A-TRg-1	0.585299488442272	0.655329769764599	0.646605076072171	0.629078111426347	0.0381635420629821	0.0231949672240656
PRE4g9-SLD2-TRg-1	PRE4g9-SLD2-TRg-1	PRE4g9	SLD2-TRg-1	0.476711302485089	0.489923138082478	0.458648211299735	0.475094217289101	0.0157000472838395	0.0280442545683668
PRE4g9-CDC48-NRg-7	PRE4g9-CDC48-NRg-7	PRE4g9	CDC48-NRg-7	0.619321148367029	0.624884929296963	0.699920695203642	0.648042257622544	0.0450140881163989	0.104512089900489
PRE4g9-FHL1-NRg-2	PRE4g9-FHL1-NRg-2	PRE4g9	FHL1-NRg-2	0.484200312572437	0.587039200043471	0.561209930710939	0.544149814442282	0.0534999520503996	-0.0545620875427095
PRE4g9-BET3-NRg-7	PRE4g9-BET3-NRg-7	PRE4g9	BET3-NRg-7	0.6483759741673	0.735578297885397	0.751927608282228	0.711960626778308	0.0556693903627476	0.0507817388346241
PRE4g9-MAK21-TRg-1	PRE4g9-MAK21-TRg-1	PRE4g9	MAK21-TRg-1	0.51443193952767	0.527297242292317	0.531661896370573	0.524463692730187	0.00895765625277394	-0.0183998951411626
PRE4g9-BRN1-TRg-4	PRE4g9-BRN1-TRg-4	PRE4g9	BRN1-TRg-4	0.128480398129424	0.121647884096407	0.0395051346770151	0.0965444723009487	0.0495155060504854	-0.0455293733187982
PRE4g9-FBA1-NRg-3	PRE4g9-FBA1-NRg-3	PRE4g9	FBA1-NRg-3	0.735035287779356	0.806055003055993	0.758852959171149	0.766647750002166	0.0361458028347433	0.00591521278564688
PRE4g9-CDC42-TRg-6	PRE4g9-CDC42-TRg-6	PRE4g9	CDC42-TRg-6	0.223134353667847	NA	NA	NA	NA	NA
PRE4g9-CDC42-TRg-7	PRE4g9-CDC42-TRg-7	PRE4g9	CDC42-TRg-7	0.41819855911049	0.413783797709354	0.488460358660089	0.440147571826644	0.0418982882498512	-0.0177537478220359
PRE4g9-COG4-NRg-1	PRE4g9-COG4-NRg-1	PRE4g9	COG4-NRg-1	0.457402047219791	0.46135475174841	0.499308773997634	0.472688524321945	0.0231383715474893	-0.0174120425415524
PRE4g9-ATP3-NRg-3	PRE4g9-ATP3-NRg-3	PRE4g9	ATP3-NRg-3	0.584198615340486	0.686526929281968	0.662687095156695	0.644470879926383	0.0535410480987662	-0.00728279024002076
PRE4g9-ATP3-NRg-2	PRE4g9-ATP3-NRg-2	PRE4g9	ATP3-NRg-2	0.615132513839712	0.688429475424504	0.613016237166036	0.638859408810084	0.0429419757912745	-0.00679547223063359
PRE4g9-SMP3-TRg-5	PRE4g9-SMP3-TRg-5	PRE4g9	SMP3-TRg-5	0.749440817398585	0.691522438759213	0.689800127267933	0.71025446114191	0.0339473044102847	-0.0441134378969325
PRE4g9-CFT2-NRg-2	PRE4g9-CFT2-NRg-2	PRE4g9	CFT2-NRg-2	0.204277516940157	0.22144740325459	0.118782222376832	0.181502380857193	0.0549914989690576	-0.0910842071050176
PRE4g9-FAS2-TRg-5	PRE4g9-FAS2-TRg-5	PRE4g9	FAS2-TRg-5	0.518571715785576	0.524374915256928	0.511445560519786	0.518130730520763	0.00647594815317049	0.122057527169856
PRE4g9-DBP2-NRg-3	PRE4g9-DBP2-NRg-3	PRE4g9	DBP2-NRg-3	0.634662165877047	0.616669409467429	0.685624515137811	0.645652030160762	0.0357670866472832	-0.0124123343476352
PRE4g9-DBP2-NRg-2	PRE4g9-DBP2-NRg-2	PRE4g9	DBP2-NRg-2	0.561133069535429	0.580277655880029	0.592781441987337	0.578064055800932	0.0159398835847794	0.00860030716283888
PRE4g9-MPS2-NRg-4	PRE4g9-MPS2-NRg-4	PRE4g9	MPS2-NRg-4	0.321112691232517	0.416264899446229	0.425242117596382	0.387539902758376	0.0577024993804842	0.0119595301247523
PRE4g9-ARC35-TRg-2	PRE4g9-ARC35-TRg-2	PRE4g9	ARC35-TRg-2	0.342360411343925	0.178964168304876	0.139197318600086	0.220173966082962	0.107668454702357	-0.0379079944398271
PRE4g9-ARC35-TRg-5	PRE4g9-ARC35-TRg-5	PRE4g9	ARC35-TRg-5	NA	NA	NA	NA	NA	NA
PRE4g9-MRD1-TRg-1	PRE4g9-MRD1-TRg-1	PRE4g9	MRD1-TRg-1	0.485657787326304	0.458070068899735	0.471847860948733	0.471858572391591	0.0137938623324713	-0.0158163583554639
PRE4g9-RLP7-TRg-1	PRE4g9-RLP7-TRg-1	PRE4g9	RLP7-TRg-1	0.456030990578551	0.617219317664027	0.584856264120826	0.552702190787802	0.0852691768523816	-0.00484745926681707
PRE4g9-SPC34-TRg-1	PRE4g9-SPC34-TRg-1	PRE4g9	SPC34-TRg-1	0.530816261320245	0.596472254290101	0.590094655790275	0.57246105713354	0.0362061487099162	0.108459802785594
PRE4g9-CDC45-TRg-2	PRE4g9-CDC45-TRg-2	PRE4g9	CDC45-TRg-2	0.587833852799289	0.640162310943383	0.64313245289244	0.623709538878371	0.0311047275270657	0.028612042747445
PRE4g9-GCD6-TRg-3	PRE4g9-GCD6-TRg-3	PRE4g9	GCD6-TRg-3	0.56497722673107	0.49032855057178	0.516628017481699	0.52397793159485	0.0378632029969289	0.074925690448336
PRE4g9-GCD6-TRg-4	PRE4g9-GCD6-TRg-4	PRE4g9	GCD6-TRg-4	0.477990971449119	0.508187607356308	0.501836688151535	0.496005088985654	0.0159205799722076	0.0606187029957367
PRE4g9-YPT6-NRg-2	PRE4g9-YPT6-NRg-2	PRE4g9	YPT6-NRg-2	NA	0.283215832809056	NA	NA	NA	NA
PRE4g9-RPS13-TRg-2	PRE4g9-RPS13-TRg-2	PRE4g9	RPS13-TRg-2	0.462565449750643	0.493917075486419	0.491795014600349	0.482759179945804	0.0175204406336501	-0.00850314952189196
PRE4g9-IPI3-TRg-3	PRE4g9-IPI3-TRg-3	PRE4g9	IPI3-TRg-3	0.7485669159909	0.70798205676195	0.732946501880874	0.729831824877908	0.0204709210658195	0.0703364832260177
PRE4g9-TIF5-NRg-9	PRE4g9-TIF5-NRg-9	PRE4g9	TIF5-NRg-9	NA	0.123656496392963	NA	NA	NA	NA
PRE4g9-TIF5-NRg-7	PRE4g9-TIF5-NRg-7	PRE4g9	TIF5-NRg-7	0.522989410640643	0.622942249925529	0.524715773246917	0.556882477937696	0.0572159522185501	0.0237092190399582
PRE4g9-TIF5-NRg-6	PRE4g9-TIF5-NRg-6	PRE4g9	TIF5-NRg-6	0.164962923572719	0.316665807303221	0.330419183153516	0.270682638009819	0.0918138461906284	-0.0452954039215537
PRE4g9-NAB3-TRg-3	PRE4g9-NAB3-TRg-3	PRE4g9	NAB3-TRg-3	0.159037328519103	0.139074795534007	NA	NA	NA	NA
PRE4g9-GCD2-TRg-1	PRE4g9-GCD2-TRg-1	PRE4g9	GCD2-TRg-1	0.459762067129961	0.48726945288649	0.519874366372762	0.488968628796405	0.0300921506234369	0.14101974860609
PRE4g9-UBA1-TRg-2	PRE4g9-UBA1-TRg-2	PRE4g9	UBA1-TRg-2	0.258184458948907	0.234881739345088	0.217971322843578	0.237012507045858	0.0201910675077475	-0.0307966410507756
PRE4g9-SLD3-TRg-6	PRE4g9-SLD3-TRg-6	PRE4g9	SLD3-TRg-6	0.0510785599857031	NA	NA	NA	NA	NA
PRE4g9-LCB1-TRg-5	PRE4g9-LCB1-TRg-5	PRE4g9	LCB1-TRg-5	0.655076295529033	0.6718096620542	0.709006582578447	0.67863084672056	0.0276046261611614	0.0794799414554411
PRE4g9-TOA2-TRg-6	PRE4g9-TOA2-TRg-6	PRE4g9	TOA2-TRg-6	0.299220638898509	0.452948871026768	0.380984184477608	0.377717898134295	0.0769161479026176	0.0715386069538225
PRE4g9-TOA2-TRg-1	PRE4g9-TOA2-TRg-1	PRE4g9	TOA2-TRg-1	0.590025114952656	0.524351104644651	0.549866977063383	0.55474773222023	0.03310793312274	0.0778899672007203
PRE4g9-TOA2-TRg-3	PRE4g9-TOA2-TRg-3	PRE4g9	TOA2-TRg-3	0.499881407369612	0.364015920911238	0.502300074562675	0.455399134281175	0.0791494235740809	0.048555713316044
PRE4g9-LSM2-TRg-1	PRE4g9-LSM2-TRg-1	PRE4g9	LSM2-TRg-1	0.594721374549828	0.557549988548972	0.579201589038868	0.577157650712556	0.0186697950502274	0.0309510283605873
PRE4g9-YML6-TRg-13	PRE4g9-YML6-TRg-13	PRE4g9	YML6-TRg-13	0.721012428763069	0.716046637677265	0.707713996472595	0.71492435430431	0.00671987465083901	-0.0180879679302678
PRE4g9-YML6-TRg-12	PRE4g9-YML6-TRg-12	PRE4g9	YML6-TRg-12	0.647297869330547	0.729954738089863	0.67424828485771	0.683833630759373	0.0421538685094808	-0.024093174683019
PRE4g9-UTP15-NRg-1	PRE4g9-UTP15-NRg-1	PRE4g9	UTP15-NRg-1	0.335256358857864	0.353202990305361	0.383244831289106	0.357234726817444	0.0242469492111518	-0.023438882022622
PRE4g9-TIF6-NRg-8	PRE4g9-TIF6-NRg-8	PRE4g9	TIF6-NRg-8	0.657077086738303	0.679638228667682	0.718610185751471	0.685108500385819	0.0311291418616667	0.0835199660904765
PRE4g9-SUP35-NRg-1	PRE4g9-SUP35-NRg-1	PRE4g9	SUP35-NRg-1	0.334929787634633	0.401615003464641	0.362866291649479	0.366470360916251	0.0334883784174967	0.0234905161929002
PRE4g9-MPP10-NRg-1	PRE4g9-MPP10-NRg-1	PRE4g9	MPP10-NRg-1	0.572084382366667	0.594609722994239	0.592329608915958	0.586341238092288	0.0123993218136467	0.0239188740650774
PRE4g9-SWI3-TRg-7	PRE4g9-SWI3-TRg-7	PRE4g9	SWI3-TRg-7	0.5659067624681	0.569508172212875	0.529279502475095	0.55489814571869	0.022259350827672	-0.0977879807348331
PRE4g9-SSN3-NRg-2	PRE4g9-SSN3-NRg-2	PRE4g9	SSN3-NRg-2	0.624657299180839	0.728542355012314	0.744200640343748	0.6991334315123	0.0649716568218028	0.034755360308285
PRE4g9-SEC13-NRg-7	PRE4g9-SEC13-NRg-7	PRE4g9	SEC13-NRg-7	0.204104108196148	0.3415832291103	0.233985420661379	0.259890919322609	0.0723080100507354	0.0670119404709614
PRE4g9-RPS15-NRg-3	PRE4g9-RPS15-NRg-3	PRE4g9	RPS15-NRg-3	0.093825528127348	0.210126081222808	0.189743442697658	0.164565017349271	0.0621041020371898	-0.156067612923267
PRE4g9-RPL3-TRg-2	PRE4g9-RPL3-TRg-2	PRE4g9	RPL3-TRg-2	0.584163338082301	0.585252514569859	0.625267255149345	0.598227702600502	0.0234232710757171	0.0340233149225925
PRE4g9-FBA1-NRg-2	PRE4g9-FBA1-NRg-2	PRE4g9	FBA1-NRg-2	0.784889983907183	0.773914462791749	0.833532008559369	0.7974454850861	0.0317300078510692	0.0243235055559738
PRE4g9-FBA1-NRg-1	PRE4g9-FBA1-NRg-1	PRE4g9	FBA1-NRg-1	0.774043459130277	0.744014638765706	0.790047982509895	0.769368693468626	0.0233700076927926	-0.00476865503183832
PRE4g9-FBA1-NRg-5	PRE4g9-FBA1-NRg-5	PRE4g9	FBA1-NRg-5	0.69621654981238	0.73913847893871	0.665529718666234	0.700294915805775	0.0369734661493184	-0.0726887066404829
PRE4g9-DAM1-TRg-2	PRE4g9-DAM1-TRg-2	PRE4g9	DAM1-TRg-2	0.00635644506422228	NA	0.00799171350367711	NA	NA	NA
PRE4g9-NHP2-TRg-2	PRE4g9-NHP2-TRg-2	PRE4g9	NHP2-TRg-2	0.598076269575779	0.62017179810192	0.640850747679262	0.619699605118987	0.0213911481439444	0.0286427487608703
PRE4g9-HCA4-NRg-6	PRE4g9-HCA4-NRg-6	PRE4g9	HCA4-NRg-6	0.593841464929266	0.566514386984353	0.595171713511452	0.58517585514169	0.0161749864192551	0.0112538159809044
PRE4g9-PRE3-TRg-4	PRE4g9-PRE3-TRg-4	PRE4g9	PRE3-TRg-4	0.119999766797204	0.158649929235515	NA	NA	NA	NA
PRE4g9-DBP5-NRg-4	PRE4g9-DBP5-NRg-4	PRE4g9	DBP5-NRg-4	0.331418492461794	0.4336927291722	0.349476152763669	0.371529124799221	0.0545871326905406	-0.00588242702363662
PRE4g9-SPT6-NRg-4	PRE4g9-SPT6-NRg-4	PRE4g9	SPT6-NRg-4	0.638270366246944	0.713975952251117	0.714658375990798	0.688968231496286	0.0439069650644459	0.0681280531762183
PRE4g9-SPT6-NRg-2	PRE4g9-SPT6-NRg-2	PRE4g9	SPT6-NRg-2	0.595059719679492	0.687939914553107	0.779867334637846	0.687622322956815	0.0924042168137651	0.0157769355375078
PRE4g9-RPL18A-TRg-4	PRE4g9-RPL18A-TRg-4	PRE4g9	RPL18A-TRg-4	0.483422671768964	0.593024365465928	0.517272792717971	0.531239943317621	0.0561199054455348	0.0218827684918345
PRE4g9-KSH1-TRg-1	PRE4g9-KSH1-TRg-1	PRE4g9	KSH1-TRg-1	0.456728546477525	0.563435034595481	0.574800607408208	0.531654729493738	0.0651363472830235	0.0372633089071063
PRE4g9-KSH1-TRg-3	PRE4g9-KSH1-TRg-3	PRE4g9	KSH1-TRg-3	0.564114618480484	0.687177360199152	0.741502662018269	0.664264880232635	0.0908865545677843	0.0135518812993503
PRE4g9-IPI3-NRg-1	PRE4g9-IPI3-NRg-1	PRE4g9	IPI3-NRg-1	0.422457546286337	0.389320720598862	0.474127547503201	0.4286352714628	0.0427395915827764	-0.00131664637090051
PRE4g9-PGA2-TRg-8	PRE4g9-PGA2-TRg-8	PRE4g9	PGA2-TRg-8	0.747918807033684	0.718319621923723	0.759297489266032	0.74184530607448	0.021153296750319	0.0383382856346316
PRE4g9-RPL18A-TRg-2	PRE4g9-RPL18A-TRg-2	PRE4g9	RPL18A-TRg-2	0.592742783694296	0.587906179176166	0.54264559297634	0.5744315186156	0.027633439658766	0.0018998709872895
PRE4g9-RPL33A-NRg-6	PRE4g9-RPL33A-NRg-6	PRE4g9	RPL33A-NRg-6	0.422532551188675	0.425100487647071	0.523451311169917	0.457028116668555	0.0575385014597878	-0.0130330378775575
PRE4g9-TAF12-NRg-2	PRE4g9-TAF12-NRg-2	PRE4g9	TAF12-NRg-2	0.552932463815943	0.575934300729118	0.562628924743763	0.563831896429608	0.0115480076637826	-0.0223021211104532
PRE4g9-USE1-TRg-5	PRE4g9-USE1-TRg-5	PRE4g9	USE1-TRg-5	0.750106284639279	0.797597600298819	0.766015347459529	0.771239744132542	0.0241728568070939	-0.0223280412037467
PRE4g9-YNL114C-TRg-1	PRE4g9-YNL114C-TRg-1	PRE4g9	YNL114C-TRg-1	0.639715833686055	0.675229786324295	0.644195745367476	0.653047121792609	0.0193408985433029	0.0891445796661015
PRE4g9-SMC5-TRg-7	PRE4g9-SMC5-TRg-7	PRE4g9	SMC5-TRg-7	0.522624721112151	0.567386103753422	0.518991757101673	0.536334193989082	0.0269530226854968	-0.0610610897423622
PRE4g9-SMC5-TRg-6	PRE4g9-SMC5-TRg-6	PRE4g9	SMC5-TRg-6	0.709036215102227	0.640623620143864	0.635827886188453	0.661829240478181	0.0409526996168661	0.0238846083088869
PRE4g9-RSC58-TRg-1	PRE4g9-RSC58-TRg-1	PRE4g9	RSC58-TRg-1	0.675920714898144	0.617390916693435	0.655237783069297	0.649516471553625	0.0296813809241672	0.0268585583109104
PRE4g9-CTF13-TRg-2	PRE4g9-CTF13-TRg-2	PRE4g9	CTF13-TRg-2	0.247073706133683	0.315295157236386	0.313462931343391	0.291943931571153	0.0388695524934085	0.0149575445887214
PRE4g9-NAB2-NRg-2	PRE4g9-NAB2-NRg-2	PRE4g9	NAB2-NRg-2	0.372679395445559	0.375390464058175	0.475221682386025	0.407763847296586	0.0584359231078878	0.0450906247672185
PRE4g9-MCM7-TRg-4	PRE4g9-MCM7-TRg-4	PRE4g9	MCM7-TRg-4	0.283838786130683	0.353907900498333	0.400761846387162	0.346169511005392	0.058844392331754	-0.0902002463540372
PRE4g9-BCP1-NRg-5	PRE4g9-BCP1-NRg-5	PRE4g9	BCP1-NRg-5	0.16439514828032	0.303143114287281	0.212925230409222	0.226821164325608	0.0704100294867406	-0.092560966963618
PRE4g9-STU2-TRg-3	PRE4g9-STU2-TRg-3	PRE4g9	STU2-TRg-3	0.19822149653765	0.184942961910639	0.178511638352017	0.187225365600102	0.0100512015389052	-0.021646932853779
PRE4g9-SEC21-NRg-6	PRE4g9-SEC21-NRg-6	PRE4g9	SEC21-NRg-6	0.3240996106652	0.38417788681773	0.461341366054075	0.389872954512335	0.0687978938819319	0.0467557414180629
PRE4g9-SEC21-NRg-3	PRE4g9-SEC21-NRg-3	PRE4g9	SEC21-NRg-3	0.222092899150712	0.302090942617586	0.237843765278197	0.254009202348832	0.0423782108682688	-0.0272956727465509
PRE4g9-RPL1B-TRg-3	PRE4g9-RPL1B-TRg-3	PRE4g9	RPL1B-TRg-3	0.547407890341071	0.603480408195049	0.611375500713629	0.587421266416583	0.0348767231859519	0.0189778571172827
PRE4g9-SEC20-NRg-2	PRE4g9-SEC20-NRg-2	PRE4g9	SEC20-NRg-2	0.725932016903739	0.657015126751491	0.702161924718172	0.695036356124467	0.0350066384119064	0.060082468705149
PRE4g9-VMA3-NRg-2	PRE4g9-VMA3-NRg-2	PRE4g9	VMA3-NRg-2	0.510941031577782	0.595135052232316	0.636102256480924	0.580726113430341	0.063812586476831	-0.0339024200617272
PRE4g9-SEC23-NRg-5	PRE4g9-SEC23-NRg-5	PRE4g9	SEC23-NRg-5	0.591668116759472	0.544554294308213	0.606684213020322	0.580968874696002	0.0324173878550212	-0.113724667670743
PRE4g9-CDC28-TRg-4	PRE4g9-CDC28-TRg-4	PRE4g9	CDC28-TRg-4	0.552359191422163	0.627346838415672	0.545559152134236	0.57508839399069	0.0453846768620038	-0.0133751544171964
PRE4g9-RPN12-NRg-11	PRE4g9-RPN12-NRg-11	PRE4g9	RPN12-NRg-11	0.635946769873852	0.590149096729167	0.627248007921458	0.617781291508159	0.0243222276139381	0.0193200798809373
PRE4g9-PUP3-TRg-3	PRE4g9-PUP3-TRg-3	PRE4g9	PUP3-TRg-3	0.078507889360425	0.250526402864502	0.255602957703261	0.194879083309396	0.100812369965642	-0.0312599765212723
PRE4g9-SEC31-TRg-2	PRE4g9-SEC31-TRg-2	PRE4g9	SEC31-TRg-2	0.335824805821614	0.432037802791833	0.368883655892029	0.378915421501825	0.048884685101116	-0.0148038772862563
PRE4g9-SED5-TRg-6	PRE4g9-SED5-TRg-6	PRE4g9	SED5-TRg-6	0.508598788807032	0.408808709313034	0.491394324691772	0.469600607603946	0.0533454737511328	-0.022191118367612
PRE4g9-SED5-TRg-5	PRE4g9-SED5-TRg-5	PRE4g9	SED5-TRg-5	0.575243410672739	0.647656106737567	0.567000070332877	0.596633195914394	0.0443789503778736	-0.0223018094131535
PRE4g9-RPL33A-TRg-1	PRE4g9-RPL33A-TRg-1	PRE4g9	RPL33A-TRg-1	0.641476065938869	0.618243404140437	0.604481949317408	0.621400473132238	0.0186980341109651	0.0257875220995673
PRE4g9-RPL33A-TRg-2	PRE4g9-RPL33A-TRg-2	PRE4g9	RPL33A-TRg-2	0.556543861998911	0.512941008175134	0.635156008370815	0.56821362618162	0.061937582413811	-0.0306068386206492
PRE4g9-MRPL11-TRg-2	PRE4g9-MRPL11-TRg-2	PRE4g9	MRPL11-TRg-2	0.649061732972412	0.655844179593269	0.556854870274145	0.620586927613275	0.055297664914984	-0.0209835156022898
PRE4g9-RTP1-NRg-2	PRE4g9-RTP1-NRg-2	PRE4g9	RTP1-NRg-2	0.472659798960538	0.442561053879445	0.366675081283138	0.427298644707707	0.0546158946240348	-0.0195129408408118
PRE4g9-NUG1-TRg-2	PRE4g9-NUG1-TRg-2	PRE4g9	NUG1-TRg-2	0.583084528735732	0.524945143894304	0.479557355749544	0.529195676126527	0.051894307537734	0.0528351445394522
PRE4g9-VPH2-TRg-4	PRE4g9-VPH2-TRg-4	PRE4g9	VPH2-TRg-4	0.558368915673335	0.605970871700036	0.642844736736316	0.602394841369896	0.0423512937318067	-0.00420792579083684
PRE4g9-COP1-NRg-3	PRE4g9-COP1-NRg-3	PRE4g9	COP1-NRg-3	0.296973837985985	0.37708518173935	0.402868746616321	0.358975922113885	0.0552212991661159	0.106806125403608
PRE4g9-CRM1-NRg-1	PRE4g9-CRM1-NRg-1	PRE4g9	CRM1-NRg-1	0.295799782348918	0.362662856680206	0.22644423433421	0.294968957787778	0.0681131115905659	-0.027756096264644
PRE4g9-RPL5-NRg-4	PRE4g9-RPL5-NRg-4	PRE4g9	RPL5-NRg-4	0.192969926549131	0.146019642652248	0.0728861372033499	0.13729190213491	0.0605157765116998	-0.0249067326674754
PRE4g9-SNU13-NRg-4	PRE4g9-SNU13-NRg-4	PRE4g9	SNU13-NRg-4	0.413773166860876	0.553931320671426	0.525327483225745	0.497677323586016	0.0740572448580983	0.156778131290681
PRE4g9-PFS2-TRg-3	PRE4g9-PFS2-TRg-3	PRE4g9	PFS2-TRg-3	0.0730453628957185	0.21431602157535	0.156662836165873	0.148008073545647	0.0710318832493801	-0.052839474302709
PRE4g9-MPP10-TRg-2	PRE4g9-MPP10-TRg-2	PRE4g9	MPP10-TRg-2	0.500956375075921	0.583718522465409	0.597872598634223	0.560849165391851	0.0523492523052538	0.0213790461080413
PRE4g9-TSR4-NRg-2	PRE4g9-TSR4-NRg-2	PRE4g9	TSR4-NRg-2	0.613205979500185	0.585448133463408	0.617562166919631	0.605405426627741	0.0174202254590376	0.0426618697307304
PRE4g9-RSC2-TRg-1	PRE4g9-RSC2-TRg-1	PRE4g9	RSC2-TRg-1	0.739515480785193	0.676487250969302	0.754972153668372	0.723658295140956	0.0415759274140393	0.0236758138793404
PRE4g9-SEC65-TRg-2	PRE4g9-SEC65-TRg-2	PRE4g9	SEC65-TRg-2	0.50460936970391	0.602959827155144	0.600211872855836	0.56926035657163	0.0560062531369076	0.140200739790528
PRE4g9-SMI1-NRg-1	PRE4g9-SMI1-NRg-1	PRE4g9	SMI1-NRg-1	0.691346807291203	0.703762147191675	0.699724098024091	0.69827768416899	0.00633279172176337	0.0841656349105173
PRE4g9-RTT105-NRg-4	PRE4g9-RTT105-NRg-4	PRE4g9	RTT105-NRg-4	0.635708554185196	0.663548855260713	0.701980121108068	0.667079176851326	0.0332765311218435	-0.0195519691481393
PRE4g9-VMA5-TRg-3	PRE4g9-VMA5-TRg-3	PRE4g9	VMA5-TRg-3	0.519179750306188	0.581365503766586	0.547234108652622	0.549259787575132	0.0311423267384146	-0.0221016747190911
PRE4g9-VMA5-TRg-5	PRE4g9-VMA5-TRg-5	PRE4g9	VMA5-TRg-5	0.700357878261224	0.7697040386209	0.75012681785488	0.740062911579001	0.0357517013064375	-0.0219648093804874
PRE4g9-RRP1-TRg-3	PRE4g9-RRP1-TRg-3	PRE4g9	RRP1-TRg-3	0.693455145098236	0.794933442808775	0.671663490180053	0.720017359362355	0.0657877931324009	0.165675982049742
PRE4g9-CLC1-TRg-2	PRE4g9-CLC1-TRg-2	PRE4g9	CLC1-TRg-2	0.392556059455039	0.408511421574358	0.402694666667319	0.401254049232239	0.00807464730098716	0.0369173337570745
PRE4g9-GCD6-NRg-1	PRE4g9-GCD6-NRg-1	PRE4g9	GCD6-NRg-1	0.40828580312904	0.385218211861729	0.367826495664831	0.387110170218533	0.0202958990916579	0.0236656708553329
PRE4g9-GCD6-NRg-2	PRE4g9-GCD6-NRg-2	PRE4g9	GCD6-NRg-2	0.596591573610619	0.603244081624279	0.530604226757317	0.576813293997405	0.0401562247617621	0.0716625387160418
PRE4g9-PXR1-TRg-1	PRE4g9-PXR1-TRg-1	PRE4g9	PXR1-TRg-1	0.557513374259172	0.583037769081985	0.600892194232877	0.580481112524678	0.0218021300597391	0.0174539905496287
PRE4g9-CDC14-NRg-1	PRE4g9-CDC14-NRg-1	PRE4g9	CDC14-NRg-1	0.501223946570396	0.558673201817413	0.647866150431819	0.569254432939876	0.0738915139064291	0.0750966919014087
PRE4g9-PCF11-TRg-6	PRE4g9-PCF11-TRg-6	PRE4g9	PCF11-TRg-6	0.0533723225740401	0.158007347511398	0.120095174069584	0.110491614718341	0.0529744596486835	-0.00450853249642716
PRE4g9-PCF11-TRg-5	PRE4g9-PCF11-TRg-5	PRE4g9	PCF11-TRg-5	0.0139885940350767	NA	0.010213689885721	NA	NA	NA
PRE4g9-PCF11-TRg-4	PRE4g9-PCF11-TRg-4	PRE4g9	PCF11-TRg-4	NA	0.0722705878295629	NA	NA	NA	NA
PRE4g9-SEC31-NRg-1	PRE4g9-SEC31-NRg-1	PRE4g9	SEC31-NRg-1	NA	NA	NA	NA	NA	NA
PRE4g9-RRP5-NRg-1	PRE4g9-RRP5-NRg-1	PRE4g9	RRP5-NRg-1	0.440329094775065	0.476718272155112	0.540064804632862	0.485704057187679	0.0504713899620201	0.00769353096576469
PRE4g9-PRE10-TRg-5	PRE4g9-PRE10-TRg-5	PRE4g9	PRE10-TRg-5	0.251960836904383	0.272240454519166	0.2827252599607	0.268975517128083	0.0156399262665389	-0.0159547915187545
PRE4g9-PRE10-TRg-1	PRE4g9-PRE10-TRg-1	PRE4g9	PRE10-TRg-1	0.150899918845625	0.251441865833816	0.294245419443765	0.232195734707735	0.0735852791523177	-0.0805906061428228
PRE4g9-RPS5-TRg-2	PRE4g9-RPS5-TRg-2	PRE4g9	RPS5-TRg-2	0.364071997397586	0.400833927766255	0.350129653212911	0.371678526125584	0.0261939940437236	-0.0157895896757484
PRE4g9-NSP1-TRg-4	PRE4g9-NSP1-TRg-4	PRE4g9	NSP1-TRg-4	0.461780456351225	0.528528362841939	0.463890621357597	0.484733146850254	0.0379424420261443	0.0750237105392291
PRE4g9-PRP38-TRg-4	PRE4g9-PRP38-TRg-4	PRE4g9	PRP38-TRg-4	0.589405025069211	0.601841127702491	0.623015644015179	0.604753932262294	0.0169935796489579	-0.00287241586838549
PRE4g9-RCF1-NRg-5	PRE4g9-RCF1-NRg-5	PRE4g9	RCF1-NRg-5	0.476615050142433	0.509954887479657	0.537385190383144	0.507985042668411	0.0304329213624688	-0.0292324037826485
PRE4g9-RSC3-TRg-4	PRE4g9-RSC3-TRg-4	PRE4g9	RSC3-TRg-4	0.628946942121103	0.6783181527907	0.690104620752422	0.665789905221408	0.0324466200745321	-0.00652565159813756
PRE4g9-RSC3-TRg-5	PRE4g9-RSC3-TRg-5	PRE4g9	RSC3-TRg-5	0.57166754315375	0.580310084547684	0.613725697153974	0.588567774951803	0.0222118024388912	-0.0043785846639286
PRE4g9-RSC3-TRg-6	PRE4g9-RSC3-TRg-6	PRE4g9	RSC3-TRg-6	0.580524104970302	0.635755156606791	0.564840192104352	0.593706484560482	0.0372500254542227	-0.031603088481638
PRE4g9-HTA1-NRg-12	PRE4g9-HTA1-NRg-12	PRE4g9	HTA1-NRg-12	0.639333962954211	0.680356148827839	0.692049832855162	0.670579981545738	0.0276843063828448	0.00527406631423599
PRE4g9-HTA1-NRg-11	PRE4g9-HTA1-NRg-11	PRE4g9	HTA1-NRg-11	0.672021208335211	0.746652038524364	0.70618181298645	0.708285019948675	0.0373598422550871	0.0146057856910879
PRE4g9-UTP23-TRg-2	PRE4g9-UTP23-TRg-2	PRE4g9	UTP23-TRg-2	0.541454479875042	0.574537003546368	0.600690841984441	0.57222744180195	0.0296856397198616	-0.0145661006654644
PRE4g9-GCD7-NRg-1	PRE4g9-GCD7-NRg-1	PRE4g9	GCD7-NRg-1	0.225426139487232	0.178889680468686	0.239052107741713	0.21445597589921	0.0315458044865961	-0.00636639661042698
PRE4g9-GCD7-NRg-2	PRE4g9-GCD7-NRg-2	PRE4g9	GCD7-NRg-2	0.685192705556226	0.581114101552714	0.610182814548647	0.625496540552529	0.0537026219650534	0.0228982601154374
PRE4g9-GCD7-NRg-6	PRE4g9-GCD7-NRg-6	PRE4g9	GCD7-NRg-6	0.591394900168903	0.630608360045956	0.556486745888823	0.592830002034561	0.0370816404618019	-0.00081122111014309
PRE4g9-GAL11-NRg-2	PRE4g9-GAL11-NRg-2	PRE4g9	GAL11-NRg-2	0.516547225698233	0.546009569307448	0.491191185629045	0.517915993544909	0.027434812580765	-0.0355129530511491
PRE4g9-GAL11-NRg-9	PRE4g9-GAL11-NRg-9	PRE4g9	GAL11-NRg-9	0.505099763578653	0.457929273698232	0.501533803445993	0.488187613574293	0.0262650788492692	0.0248334089399149
PRE4g9-PHO4-TRg-5	PRE4g9-PHO4-TRg-5	PRE4g9	PHO4-TRg-5	0.495509680902069	0.530635761454924	0.661996437943284	0.562713960100092	0.0877565848740955	0.0758290901923955
PRE4g9-SNP1-NRg-3	PRE4g9-SNP1-NRg-3	PRE4g9	SNP1-NRg-3	0.575175166535411	0.716332528740587	0.702797220329225	0.664768305201741	0.0778845235942987	0.0612250812832614
PRE4g9-RPC37-TRg-5	PRE4g9-RPC37-TRg-5	PRE4g9	RPC37-TRg-5	0.564639683707734	0.52977881932537	0.56511062477359	0.553176375935564	0.0202642465408245	0.0779088619024546
PRE4g9-CRM1-TRg-5	PRE4g9-CRM1-TRg-5	PRE4g9	CRM1-TRg-5	0.476327796041556	0.45252378871218	0.561201069427228	0.496684218060321	0.0571268393485837	0.00677978823747893
PRE4g9-CRM1-TRg-2	PRE4g9-CRM1-TRg-2	PRE4g9	CRM1-TRg-2	0.4792239867458	0.607417094837846	0.573787577230558	0.553476219604735	0.0664663950957763	-0.00897506251680524
PRE4g9-ASK1-TRg-7	PRE4g9-ASK1-TRg-7	PRE4g9	ASK1-TRg-7	NA	NA	0.0989456757480226	NA	NA	NA
PRE4g9-STU2-NRg-4	PRE4g9-STU2-NRg-4	PRE4g9	STU2-NRg-4	0.281019235407015	0.254706816639425	0.286094123926162	0.273940058657534	0.0168486445231007	-0.0139326663643125
PRE4g9-NEO1-NRg-3	PRE4g9-NEO1-NRg-3	PRE4g9	NEO1-NRg-3	NA	NA	-0.0966982349461731	NA	NA	NA
PRE4g9-GAL11-TRg-5	PRE4g9-GAL11-TRg-5	PRE4g9	GAL11-TRg-5	0.470010574476584	0.525094031241147	0.407299492359053	0.467468032692262	0.0589384147789458	-0.0439139295988062
PRE4g9-GAL11-TRg-7	PRE4g9-GAL11-TRg-7	PRE4g9	GAL11-TRg-7	0.497004386546886	0.516369873472584	0.536017270393392	0.516463843470954	0.0195066116810604	-0.0856092948845772
PRE4g9-SAM50-NRg-3	PRE4g9-SAM50-NRg-3	PRE4g9	SAM50-NRg-3	0.640864195131082	0.753723601489559	0.655001161653831	0.683196319424824	0.0614860682772558	-0.00775329736507147
PRE4g9-CSL4-TRg-2	PRE4g9-CSL4-TRg-2	PRE4g9	CSL4-TRg-2	0.569612568206164	0.630775215151453	0.610079918274531	0.603489233877383	0.0311094067117263	0.000577325298155684
PRE4g9-CCT5-TRg-2	PRE4g9-CCT5-TRg-2	PRE4g9	CCT5-TRg-2	0.681315981586941	0.703425255837329	0.80074912685036	0.728496788091544	0.0635413671875168	0.155213335558282
PRE4g9-POL30-NRg-1	PRE4g9-POL30-NRg-1	PRE4g9	POL30-NRg-1	0.662256844035942	0.665599434215512	0.660843460778535	0.662899913009996	0.00244232964858402	-0.00485873720819185
PRE4g9-MED4-TRg-4	PRE4g9-MED4-TRg-4	PRE4g9	MED4-TRg-4	0.46028098361082	0.500500688986072	0.500654922996416	0.487145531864436	0.0232655090570923	0.0352633097267145
PRE4g9-MED4-TRg-3	PRE4g9-MED4-TRg-3	PRE4g9	MED4-TRg-3	0.442923932717069	0.586678239798695	0.49453169587658	0.508044622797448	0.0728235854418482	0.0325215352619273
PRE4g9-MED4-TRg-2	PRE4g9-MED4-TRg-2	PRE4g9	MED4-TRg-2	0.592973345480962	0.671115954895391	0.601944506138496	0.622011268838283	0.0427618179625376	0.0598267993894965
PRE4g9-GDI1-TRg-4	PRE4g9-GDI1-TRg-4	PRE4g9	GDI1-TRg-4	0.389943036463094	0.492618472036254	0.470315912960058	0.450959140486469	0.0540053214783533	-0.0590410068798091
PRE4g9-GDI1-TRg-3	PRE4g9-GDI1-TRg-3	PRE4g9	GDI1-TRg-3	0.435819126302647	0.437709791082263	0.467895315833583	0.447141411072831	0.0179982520107091	-0.0952608045500065
PRE4g9-REB1-TRg-6	PRE4g9-REB1-TRg-6	PRE4g9	REB1-TRg-6	-0.00182052768680419	NA	0.158153432416739	NA	NA	NA
PRE4g9-MRPL37-NRg-2	PRE4g9-MRPL37-NRg-2	PRE4g9	MRPL37-NRg-2	0.757509211208842	0.730086058720296	0.78268696659366	0.756760745507599	0.0263084402417737	0.0148900036515632
PRE4g9-NOC3-TRg-3	PRE4g9-NOC3-TRg-3	PRE4g9	NOC3-TRg-3	0.64821936236603	0.529109514333	0.561847912444937	0.579725596381322	0.0615345241454735	0.0282542756838491
PRE4g9-SPC97-TRg-3	PRE4g9-SPC97-TRg-3	PRE4g9	SPC97-TRg-3	0.0164196909464507	NA	NA	NA	NA	NA
PRE4g9-IPP1-TRg-3	PRE4g9-IPP1-TRg-3	PRE4g9	IPP1-TRg-3	0.51082409498734	0.480280276986761	0.462971565946209	0.48469197930677	0.0242293927271892	0.0558581955405657
PRE4g9-IPP1-TRg-2	PRE4g9-IPP1-TRg-2	PRE4g9	IPP1-TRg-2	0.319633534783487	0.267353376091188	0.397218372656264	0.328068427843646	0.065342098978484	0.0617214354508486
PRE4g9-PTI1-TRg-3	PRE4g9-PTI1-TRg-3	PRE4g9	PTI1-TRg-3	NA	NA	0.15726603533401	NA	NA	NA
PRE4g9-PTI1-TRg-5	PRE4g9-PTI1-TRg-5	PRE4g9	PTI1-TRg-5	0.258975521377237	0.248712612967217	0.0289611894689679	0.178883107937807	0.129937554426313	-0.108904284677843
PRE4g9-RFC5-NRg-1	PRE4g9-RFC5-NRg-1	PRE4g9	RFC5-NRg-1	0.642706471059938	0.6474377870668	0.693654624478521	0.661266294201753	0.0281486996391833	0.0163473792011108
PRE4g9-CDC24-TRg-1	PRE4g9-CDC24-TRg-1	PRE4g9	CDC24-TRg-1	0.496575360449266	0.488678250694339	0.523509486451658	0.502921032531754	0.0182621031573399	0.00439770622448032
PRE4g9-CDC24-TRg-3	PRE4g9-CDC24-TRg-3	PRE4g9	CDC24-TRg-3	0.0965986450530164	0.136561967828775	0.120566800832068	0.11790913790462	0.0201137806241594	-0.0973819757292724
PRE4g9-CDC24-TRg-5	PRE4g9-CDC24-TRg-5	PRE4g9	CDC24-TRg-5	NA	NA	0.0861581496671159	NA	NA	NA
PRE4g9-CDC24-TRg-6	PRE4g9-CDC24-TRg-6	PRE4g9	CDC24-TRg-6	0.21116130307965	0.386848401348195	0.268268949401152	0.288759551276333	0.0896180098998563	0.0200869901470034
PRE4g9-UTP23-TRg-6	PRE4g9-UTP23-TRg-6	PRE4g9	UTP23-TRg-6	0.625205227215561	0.620190787311266	0.692830790555901	0.646075601694243	0.0405687307665087	-0.0123172360175413
PRE4g9-UTP23-TRg-4	PRE4g9-UTP23-TRg-4	PRE4g9	UTP23-TRg-4	0.464149541022411	0.524666810954485	0.434191373692734	0.474335908556543	0.0460898334731376	-0.0076732850286238
PRE4g9-UTP23-TRg-1	PRE4g9-UTP23-TRg-1	PRE4g9	UTP23-TRg-1	0.46451798713146	0.506291318506646	0.553114133301597	0.507974479646567	0.0443220492826908	0.0113976037190066
PRE4g9-RHO3-NRg-4	PRE4g9-RHO3-NRg-4	PRE4g9	RHO3-NRg-4	0.672095264967713	0.711749526780058	0.731809253996156	0.705218015247976	0.0303880832497305	-0.0163949902661152
PRE4g9-TRS23-NRg-1	PRE4g9-TRS23-NRg-1	PRE4g9	TRS23-NRg-1	0.144868270262117	0.252755963808619	0.211980052853438	0.203201428974725	0.0544769380802455	-0.0313364469850546
PRE4g9-TRS23-NRg-3	PRE4g9-TRS23-NRg-3	PRE4g9	TRS23-NRg-3	0.166973373037129	0.205569257193396	0.359818155348863	0.244120261859796	0.102038779328286	-0.104143594603399
PRE4g9-RSP5-TRg-2	PRE4g9-RSP5-TRg-2	PRE4g9	RSP5-TRg-2	0.393012905430543	0.426270222633636	0.382873904374626	0.400719010812935	0.0227012809051105	-0.0481516433677331
PRE4g9-RSP5-TRg-1	PRE4g9-RSP5-TRg-1	PRE4g9	RSP5-TRg-1	0.497382568015362	0.488191956007677	0.426904208408178	0.470826244143739	0.0383141717206029	-0.0302957250745834
PRE4g9-SDA1-NRg-1	PRE4g9-SDA1-NRg-1	PRE4g9	SDA1-NRg-1	0.573501828997517	0.638256483464854	0.600074996292101	0.603944436251491	0.0325502802291402	0.0804032429941037
PRE4g9-KAP95-TRg-8	PRE4g9-KAP95-TRg-8	PRE4g9	KAP95-TRg-8	0.150137176400257	0.280586311309693	0.201670818694053	0.210798102134667	0.0657017859491584	-0.0715660838544004
PRE4g9-ACO1-TRg-6	PRE4g9-ACO1-TRg-6	PRE4g9	ACO1-TRg-6	0.149532340130613	0.134443432397481	0.0225645229200658	0.10218009848272	0.0693606422135367	-0.0375368958746738
PRE4g9-HTA1-NRg-3	PRE4g9-HTA1-NRg-3	PRE4g9	HTA1-NRg-3	0.598360571758787	0.608855191908392	0.6402065915795	0.615807451748893	0.0217720642424243	-0.0236787379237471
PRE4g9-HTA1-NRg-2	PRE4g9-HTA1-NRg-2	PRE4g9	HTA1-NRg-2	0.542306187959046	0.565736334463849	0.495376860326477	0.534473127583124	0.0358278038171685	-0.0298501605265313
PRE4g9-SPN1-TRg-1	PRE4g9-SPN1-TRg-1	PRE4g9	SPN1-TRg-1	0.407861045013067	0.446363217422511	0.508463466017821	0.454229242817799	0.050760393464235	0.034849579209298
PRE4g9-MOT1-NRg-7	PRE4g9-MOT1-NRg-7	PRE4g9	MOT1-NRg-7	0.658789784975772	0.638693229548231	0.653611808490389	0.650364941004797	0.0104342942437331	0.02740472478428
PRE4g9-RPL17A-NRg-4	PRE4g9-RPL17A-NRg-4	PRE4g9	RPL17A-NRg-4	0.58641338474048	0.603685336890044	0.547081634663367	0.57906011876463	0.029009440994705	0.0340453789565633
PRE4g9-ADA2-TRg-4	PRE4g9-ADA2-TRg-4	PRE4g9	ADA2-TRg-4	0.600783180530904	0.659601189468677	0.669882580960534	0.643422316986705	0.0372826866122136	-0.0478008487261657
PRE4g9-SFH1-NRg-1	PRE4g9-SFH1-NRg-1	PRE4g9	SFH1-NRg-1	0.629050632150657	0.533047714866597	0.679539363472916	0.613879236830056	0.0744149125164424	-0.0500342305614869
PRE4g9-SPC97-NRg-5	PRE4g9-SPC97-NRg-5	PRE4g9	SPC97-NRg-5	NA	-0.01401209655539	NA	NA	NA	NA
PRE4g9-PRP22-TRg-3	PRE4g9-PRP22-TRg-3	PRE4g9	PRP22-TRg-3	-0.0113760876103224	0.271234979150834	0.10030574316456	0.120054878235024	0.142336836468967	0.0114475139644626
PRE4g9-SEN15-TRg-2	PRE4g9-SEN15-TRg-2	PRE4g9	SEN15-TRg-2	0.428472608241889	0.50765854922422	0.515138458859613	0.483756538775241	0.0480231401873177	0.00551487060050582
PRE4g9-RPL3-NRg-2	PRE4g9-RPL3-NRg-2	PRE4g9	RPL3-NRg-2	0.0315153997301355	0.160267666234048	0.0320442992132657	0.0746091217258165	0.074182946956274	-0.0697654652216396
PRE4g9-ISD11-NRg-2	PRE4g9-ISD11-NRg-2	PRE4g9	ISD11-NRg-2	0.677456021371732	0.708219293914473	0.729634870776962	0.705103395354389	0.0262286045986238	0.0198209328639801
PRE4g9-HEM12-TRg-8	PRE4g9-HEM12-TRg-8	PRE4g9	HEM12-TRg-8	0.751808967818175	0.724927452329642	0.723393144147486	0.733376521431768	0.0159813902787051	-0.000817548587487615
PRE4g9-SEC10-TRg-1	PRE4g9-SEC10-TRg-1	PRE4g9	SEC10-TRg-1	0.165176990485821	0.0984076757543874	0.180506486504791	0.148030384248333	0.0436527004978528	0.0230298643634547
PRE4g9-HTB1-TRg-7	PRE4g9-HTB1-TRg-7	PRE4g9	HTB1-TRg-7	0.669973019622002	0.735672903958045	0.680829233551963	0.695491719044003	0.0352187458755355	-0.0407738504259383
PRE4g9-TTI2-TRg-1	PRE4g9-TTI2-TRg-1	PRE4g9	TTI2-TRg-1	0.587221581902373	0.639004610281883	0.600766125110574	0.608997439098277	0.0268549139732638	0.00863266290274722
PRE4g9-ACP1-TRg-2	PRE4g9-ACP1-TRg-2	PRE4g9	ACP1-TRg-2	0.444134035912029	0.438782280410832	0.447158506611623	0.443358274311495	0.00424165603123991	-0.0467630804968742
PRE4g9-ACP1-TRg-4	PRE4g9-ACP1-TRg-4	PRE4g9	ACP1-TRg-4	0.504939827437499	0.606471048732514	0.615700740075378	0.575703872081797	0.0614569712187827	0.00243588170117037
PRE4g9-GAL11-NRg-10	PRE4g9-GAL11-NRg-10	PRE4g9	GAL11-NRg-10	0.244832210973538	0.32179448899715	0.287003567789512	0.284543422586733	0.0385400738901729	0.0257995782554573
PRE4g9-UTP22-TRg-2	PRE4g9-UTP22-TRg-2	PRE4g9	UTP22-TRg-2	0.60180079617766	0.679937142300563	0.617944101643267	0.633227346707164	0.0412493070380806	-0.0333939059091408
PRE4g9-MST1-NRg-5	PRE4g9-MST1-NRg-5	PRE4g9	MST1-NRg-5	0.179477612243181	0.375472007387824	0.196368309014837	0.250439309548614	0.108610338163876	-0.0887559816061065
PRE4g9-RIB7-NRg-2	PRE4g9-RIB7-NRg-2	PRE4g9	RIB7-NRg-2	0.632335003861165	0.752810729241248	0.722385931571926	0.702510554891446	0.0626488072520738	-0.00394388862396078
PRE4g9-MCD1-TRg-6	PRE4g9-MCD1-TRg-6	PRE4g9	MCD1-TRg-6	0.508754356220107	0.520601327775731	0.522737311079198	0.517364331691679	0.00753255364295321	-0.0275778485605233
PRE4g9-MCD1-TRg-5	PRE4g9-MCD1-TRg-5	PRE4g9	MCD1-TRg-5	0.460191593976833	0.423959248603423	0.461361543089404	0.448504128556554	0.0212645372431825	-0.0623675799095097
PRE4g9-GPI8-NRg-2	PRE4g9-GPI8-NRg-2	PRE4g9	GPI8-NRg-2	0.288053584440584	0.454000955804682	0.232613543672216	0.324889361305827	0.115198751753772	0.0393391098121412
PRE4g9-THS1-TRg-2	PRE4g9-THS1-TRg-2	PRE4g9	THS1-TRg-2	0.579770813198661	0.659133662806981	0.64280431537848	0.627236263794707	0.0419092907011613	0.0148704564137185
PRE4g9-RRP7-TRg-2	PRE4g9-RRP7-TRg-2	PRE4g9	RRP7-TRg-2	0.380649780659113	0.351283069010957	0.427369233600636	0.386434027756902	0.0383714639590172	-0.028287199087715
PRE4g9-RRP7-TRg-5	PRE4g9-RRP7-TRg-5	PRE4g9	RRP7-TRg-5	0.282424074484232	0.429215966379285	0.325709047823702	0.345783029562406	0.0754267090536674	0.120306178687547
PRE4g9-SMX2-NRg-7	PRE4g9-SMX2-NRg-7	PRE4g9	SMX2-NRg-7	0.715459721640733	0.697250463404741	0.768096389385897	0.726935524810457	0.036790716910989	0.00842164737577311
PRE4g9-RRP45-TRg-5	PRE4g9-RRP45-TRg-5	PRE4g9	RRP45-TRg-5	0.386923515917172	0.405546454400958	0.322438118899339	0.371636029739156	0.0436122606923178	-0.113888865100239
PRE4g9-RRP45-TRg-4	PRE4g9-RRP45-TRg-4	PRE4g9	RRP45-TRg-4	0.181159296900278	0.194173364787874	0.278879186593161	0.218070616093771	0.0530622575413091	-0.109259621243524
PRE4g9-CNS1-TRg-2	PRE4g9-CNS1-TRg-2	PRE4g9	CNS1-TRg-2	0.318450492454373	0.331288163497626	0.378836598148997	0.342858418033665	0.0318123173120431	-0.0149862629007086
PRE4g9-FBP1-NRg-9	PRE4g9-FBP1-NRg-9	PRE4g9	FBP1-NRg-9	0.629498661071573	0.685067423852728	0.73644782917412	0.683671304699474	0.0534882510554821	0.0133296454844687
PRE4g9-GCD11-NRg-1	PRE4g9-GCD11-NRg-1	PRE4g9	GCD11-NRg-1	0.349116421596549	0.324738082387924	0.350325400953869	0.341393301646114	0.0144365042228167	-0.0321747516076282
PRE4g9-RPL10-TRg-2	PRE4g9-RPL10-TRg-2	PRE4g9	RPL10-TRg-2	0.765891344432051	0.752892685604352	0.765664969577836	0.761482999871413	0.00744029137862281	0.0439127194201835
PRE4g9-NUP192-TRg-4	PRE4g9-NUP192-TRg-4	PRE4g9	NUP192-TRg-4	NA	0.0473375769315331	NA	NA	NA	NA
PRE4g9-NUP145-NRg-4	PRE4g9-NUP145-NRg-4	PRE4g9	NUP145-NRg-4	0.277489155258448	0.438000952293934	0.403183358605331	0.372891155385904	0.0844347228858224	-0.059782291250088
PRE4g9-HEM12-TRg-6	PRE4g9-HEM12-TRg-6	PRE4g9	HEM12-TRg-6	0.691658330148115	0.769910684155137	0.801076619528657	0.754215211277303	0.0563724348807564	0.000154539155670097
PRE4g9-PLC1-TRg-3	PRE4g9-PLC1-TRg-3	PRE4g9	PLC1-TRg-3	0.184002373533599	0.299451653077484	0.318668291319668	0.267374105976917	0.0728385483400302	-0.0357022831117795
PRE4g9-RPA43-TRg-1	PRE4g9-RPA43-TRg-1	PRE4g9	RPA43-TRg-1	0.512507569627765	0.685356936429983	0.660747015223693	0.619537173760481	0.0935035516761221	0.0471764077223688
PRE4g9-RPB7-NRg-2	PRE4g9-RPB7-NRg-2	PRE4g9	RPB7-NRg-2	0.48859457103006	0.526764589918167	0.578537680407233	0.531298947118487	0.045142674129072	0.0353520100304007
PRE4g9-RPB7-NRg-3	PRE4g9-RPB7-NRg-3	PRE4g9	RPB7-NRg-3	0.0563014899667289	0.263777887885407	0.166339162028526	0.162139513293554	0.103801935003401	-0.0124546815691949
PRE4g9-NSL1-NRg-1	PRE4g9-NSL1-NRg-1	PRE4g9	NSL1-NRg-1	0.167135807157018	0.208282409126669	0.195176259972007	0.190198158751898	0.0210201530020702	-0.0241118324279289
PRE4g9-UTP6-TRg-3	PRE4g9-UTP6-TRg-3	PRE4g9	UTP6-TRg-3	0.402860185112859	0.482841231020275	0.427923484999168	0.437874967044101	0.0409086289464581	-0.00756690547671351
PRE4g9-UTP6-TRg-1	PRE4g9-UTP6-TRg-1	PRE4g9	UTP6-TRg-1	0.344265707874705	0.459175731460723	0.41262012689472	0.405353855410049	0.0577985934612731	0.0113570213495931
PRE4g9-YJU2-TRg-5	PRE4g9-YJU2-TRg-5	PRE4g9	YJU2-TRg-5	0.220029608143372	0.296964398570887	0.234194604446413	0.250396203720224	0.0409464205859715	0.0301561679933469
PRE4g9-FRS2-NRg-5	PRE4g9-FRS2-NRg-5	PRE4g9	FRS2-NRg-5	0.243457857272868	0.376187161538361	0.289309908377951	0.302984975729727	0.0674130747927074	-0.00686259049939336
PRE4g9-TIF35-NRg-2	PRE4g9-TIF35-NRg-2	PRE4g9	TIF35-NRg-2	0.417292433841207	0.417511005951838	0.492132206613954	0.442311882135666	0.0431458050311181	0.0642760485215187
PRE4g9-GPI15-TRg-1	PRE4g9-GPI15-TRg-1	PRE4g9	GPI15-TRg-1	0.644301617992633	0.586320550007796	0.638809119764123	0.623143762588184	0.0320078681382073	0.0102443623042544
PRE4g9-NOP1-NRg-5	PRE4g9-NOP1-NRg-5	PRE4g9	NOP1-NRg-5	0.296375413653239	0.383341859592555	0.354961660448938	0.344892977898244	0.0443488946430349	-0.0192470202979746
PRE4g9-GPI15-TRg-4	PRE4g9-GPI15-TRg-4	PRE4g9	GPI15-TRg-4	0.570698490584908	0.580000366766051	0.636421324327691	0.595706727226217	0.0355652926035185	-0.0294225913014292
PRE4g9-COG4-TRg-1	PRE4g9-COG4-TRg-1	PRE4g9	COG4-TRg-1	NA	0.249445514712217	0.146339353395741	NA	NA	NA
PRE4g9-TFA1-TRg-1	PRE4g9-TFA1-TRg-1	PRE4g9	TFA1-TRg-1	0.206220943290583	0.334693717643033	0.376646537478987	0.305853732804201	0.0887976876542722	0.0311224366681426
PRE4g9-RHO1-NRg-2	PRE4g9-RHO1-NRg-2	PRE4g9	RHO1-NRg-2	-0.133073439053946	0.0178738180406921	NA	NA	NA	NA
PRE4g9-RHO1-NRg-1	PRE4g9-RHO1-NRg-1	PRE4g9	RHO1-NRg-1	0.439590402044003	0.484003209352573	0.562256159867096	0.495283257087891	0.0621059710757485	-0.00546464335871194
PRE4g9-CDC55-NRg-2	PRE4g9-CDC55-NRg-2	PRE4g9	CDC55-NRg-2	0.630101619754471	0.683092304316415	0.633725878467467	0.648973267512784	0.0296034679912724	-0.0482386769162342
PRE4g9-IDI1-NRg-7	PRE4g9-IDI1-NRg-7	PRE4g9	IDI1-NRg-7	0.402065118104334	0.44476008919407	0.4148503432019	0.420558516833435	0.0219123840269416	-0.0476073495013676
PRE4g9-RPL32-TRg-5	PRE4g9-RPL32-TRg-5	PRE4g9	RPL32-TRg-5	0.324877642719302	0.324663956224229	0.19456586951096	0.281369156151497	0.0751739272898457	-0.152248588296902
PRE4g9-RPB5-TRg-4	PRE4g9-RPB5-TRg-4	PRE4g9	RPB5-TRg-4	0.624205944745545	0.68601881639879	0.602707323432118	0.637644028192151	0.0432508702816768	0.101115975976307
PRE4g9-DIP2-TRg-5	PRE4g9-DIP2-TRg-5	PRE4g9	DIP2-TRg-5	0.501791573483719	0.571705096580978	0.565942045371428	0.546479571812042	0.0388080672767284	0.0513134844275265
PRE4g9-DIP2-TRg-1	PRE4g9-DIP2-TRg-1	PRE4g9	DIP2-TRg-1	0.391086935920921	0.388199568589144	0.429693602646433	0.402993369052166	0.0231681047567224	0.0102123229731371
PRE4g9-RPC40-TRg-2	PRE4g9-RPC40-TRg-2	PRE4g9	RPC40-TRg-2	0.642465344496845	0.632267250312332	0.683105509250995	0.652612701353391	0.0268953301031833	0.115345429830077
PRE4g9-CDC6-TRg-5	PRE4g9-CDC6-TRg-5	PRE4g9	CDC6-TRg-5	0.65097932521375	0.683185854490166	0.607503829825732	0.64722300317655	0.0379805829439514	-0.0386112560665763
PRE4g9-CDC6-TRg-3	PRE4g9-CDC6-TRg-3	PRE4g9	CDC6-TRg-3	0.441498304542054	0.503225888044901	0.312994845375638	0.419239679320865	0.0970491998746604	-0.00977141125878234
PRE4g9-DAD2-TRg-2	PRE4g9-DAD2-TRg-2	PRE4g9	DAD2-TRg-2	NA	NA	-0.00979623942256591	NA	NA	NA
PRE4g9-RVS161-TRg-2	PRE4g9-RVS161-TRg-2	PRE4g9	RVS161-TRg-2	0.24911978148498	0.392754977600377	0.289513502609975	0.310462753898444	0.0740737520174162	-0.0389551424409264
PRE4g9-RVS161-TRg-1	PRE4g9-RVS161-TRg-1	PRE4g9	RVS161-TRg-1	0.279023075444469	0.439367174983387	0.319301154263059	0.345897134896972	0.0834150298426263	-0.0589380932056462
PRE4g9-SUP45-NRg-3	PRE4g9-SUP45-NRg-3	PRE4g9	SUP45-NRg-3	0.439108125839862	0.485302380497853	0.487063238457805	0.470491248265173	0.0271928379368601	0.0670638800757132
PRE4g9-SRB6-NRg-5	PRE4g9-SRB6-NRg-5	PRE4g9	SRB6-NRg-5	0.328298328122077	0.399318791245204	0.326888191145669	0.351501770170983	0.0414167568730629	-0.060643890684055
PRE4g9-RPC11-TRg-4	PRE4g9-RPC11-TRg-4	PRE4g9	RPC11-TRg-4	0.467738565094399	0.509186744058005	0.440872078693877	0.472599129282093	0.0344157258984932	0.0445191297120948
PRE4g9-RKI1-TRg-8	PRE4g9-RKI1-TRg-8	PRE4g9	RKI1-TRg-8	0.669229385615797	0.660971071640988	0.652193559894495	0.660798005717093	0.00851923138329747	0.0327960298974244
PRE4g9-NIP7-TRg-3	PRE4g9-NIP7-TRg-3	PRE4g9	NIP7-TRg-3	0.475221213086027	0.512182555915233	0.493887779345101	0.493763849448787	0.0184809830609445	0.0326156101585807
PRE4g9-RPL33A-NRg-12	PRE4g9-RPL33A-NRg-12	PRE4g9	RPL33A-NRg-12	0.523480382789452	0.468181073060508	0.563010379421423	0.518223945090461	0.0476326772204297	0.00589749645302773
PRE4g9-SAM50-TRg-4	PRE4g9-SAM50-TRg-4	PRE4g9	SAM50-TRg-4	0.625146122977011	0.735450614625716	0.655218756850098	0.671938498150942	0.0570213340018026	-0.0255005703917977
PRE4g9-NOP4-NRg-1	PRE4g9-NOP4-NRg-1	PRE4g9	NOP4-NRg-1	0.601581503149042	0.627868510693706	0.700757952901136	0.643402655581295	0.0513806801181033	0.0389191071257285
PRE4g9-NOP4-NRg-3	PRE4g9-NOP4-NRg-3	PRE4g9	NOP4-NRg-3	0.325311903297547	0.365104149098781	0.349976312069137	0.346797454821822	0.02008568038493	-0.0580343631913769
PRE4g9-SMX2-TRg-5	PRE4g9-SMX2-TRg-5	PRE4g9	SMX2-TRg-5	0.410933843246007	0.421577513352666	0.397775048472308	0.410095468356994	0.0119233589200382	0.0145942387821251
PRE4g9-POL12-NRg-2	PRE4g9-POL12-NRg-2	PRE4g9	POL12-NRg-2	0.261385546385247	0.401755044046106	0.376125574030978	0.346422054820777	0.0747504064102234	0.00761661681386877
PRE4g9-BMS1-NRg-2	PRE4g9-BMS1-NRg-2	PRE4g9	BMS1-NRg-2	0.567707654752745	0.647989134277938	0.679103509901271	0.631600099643985	0.057477904261051	0.0167660946290539
PRE4g9-RPA190-TRg-5	PRE4g9-RPA190-TRg-5	PRE4g9	RPA190-TRg-5	0.480418037324693	0.511103771972991	0.62191168783571	0.537811165711131	0.0744316931417426	0.00817915985959061
PRE4g9-ALG14-NRg-4	PRE4g9-ALG14-NRg-4	PRE4g9	ALG14-NRg-4	0.564953454977779	0.599879864366755	0.559645336854917	0.57482621873315	0.0218588174234621	0.0448694653600495
PRE4g9-ALG14-NRg-1	PRE4g9-ALG14-NRg-1	PRE4g9	ALG14-NRg-1	0.623738340409907	0.688859250777784	0.697632720256341	0.670076770481344	0.0403693078685635	0.00408974525927497
PRE4g9-PRE5-NRg-1	PRE4g9-PRE5-NRg-1	PRE4g9	PRE5-NRg-1	0.500558324216021	0.485750123259541	0.464672889272246	0.483660445582603	0.0180337509928216	0.101545411229916
PRE4g9-BIG1-NRg-2	PRE4g9-BIG1-NRg-2	PRE4g9	BIG1-NRg-2	0.419322541582307	0.481922444352103	0.472789048941017	0.458011344958476	0.0338152681187609	0.0216460327049542
PRE4g9-TFA2-TRg-4	PRE4g9-TFA2-TRg-4	PRE4g9	TFA2-TRg-4	0.0607097150238973	0.14721007281471	0.180933543691807	0.129617777176805	0.0620125704535082	0.0158607773309226
PRE4g9-IMP4-TRg-6	PRE4g9-IMP4-TRg-6	PRE4g9	IMP4-TRg-6	0.631041285483406	0.659423236332362	0.643189101419923	0.64455120774523	0.0142399186700353	0.0128442764310162
PRE4g9-PAN1-NRg-1	PRE4g9-PAN1-NRg-1	PRE4g9	PAN1-NRg-1	0.0606917106814914	NA	0.119128704130547	NA	NA	NA
PRE4g9-UTP13-TRg-2	PRE4g9-UTP13-TRg-2	PRE4g9	UTP13-TRg-2	0.373629718833916	0.439937641288844	0.465821705834331	0.426463021985697	0.0475501276632856	0.00778390554592068
PRE4g9-KAE1-NRg-3	PRE4g9-KAE1-NRg-3	PRE4g9	KAE1-NRg-3	0.682931244353218	0.695861036413777	0.732956267093679	0.703916182620224	0.0259670899476885	-0.00857775535554772
PRE4g9-ERG20-TRg-1	PRE4g9-ERG20-TRg-1	PRE4g9	ERG20-TRg-1	0.510450276391993	0.629530946651679	0.590271550737604	0.576750924593758	0.0606807795423328	0.0402347001863049
PRE4g9-CDC20-TRg-6	PRE4g9-CDC20-TRg-6	PRE4g9	CDC20-TRg-6	0.123291435386795	0.319214900839139	0.149251661985735	0.197252666070557	0.106416978784296	-0.0868496378677247
PRE4g9-PWP2-NRg-2	PRE4g9-PWP2-NRg-2	PRE4g9	PWP2-NRg-2	0.729208080230458	0.797314493624278	0.829915310785868	0.785479294880201	0.051386189959161	0.0635856629324888
PRE4g9-COG1-NRg-1	PRE4g9-COG1-NRg-1	PRE4g9	COG1-NRg-1	0.179734060797171	0.277669820004448	0.0833352743016094	0.180246385034409	0.0971682858265762	-0.0581277954081293
PRE4g9-RPL1B-TRg-4	PRE4g9-RPL1B-TRg-4	PRE4g9	RPL1B-TRg-4	0.516658638309743	0.544249796382019	0.548679741165641	0.536529391952468	0.0173505400620229	0.0263350225299266
PRE4g9-RPL1B-TRg-7	PRE4g9-RPL1B-TRg-7	PRE4g9	RPL1B-TRg-7	0.638460258279614	0.657190667419054	0.652951720104453	0.649534215267707	0.0098217392102719	-0.0100760358382878
PRE4g9-UTP20-TRg-3	PRE4g9-UTP20-TRg-3	PRE4g9	UTP20-TRg-3	0.437166084619005	0.478489389075572	0.450319143014195	0.455324872236258	0.0211115339704627	0.00484428371329537
PRE4g9-UTP20-TRg-4	PRE4g9-UTP20-TRg-4	PRE4g9	UTP20-TRg-4	0.48085021695097	0.568897382957393	0.613262133047902	0.554336577652088	0.0673961547083324	0.0571370461761964
PRE4g9-RPL25-TRg-4	PRE4g9-RPL25-TRg-4	PRE4g9	RPL25-TRg-4	0.452965238414977	0.470306418599918	0.472641301346109	0.465304319453668	0.0107495399910486	-0.0138448071857811
PRE4g9-RPL25-TRg-2	PRE4g9-RPL25-TRg-2	PRE4g9	RPL25-TRg-2	0.446832024035857	0.52149873594739	0.49892069133281	0.489083817105352	0.0382929828799626	-0.00219820457153069
PRE4g9-MCM7-NRg-1	PRE4g9-MCM7-NRg-1	PRE4g9	MCM7-NRg-1	0.509723767979624	0.505803960365344	0.543860775823007	0.519796168055992	0.0209325161690719	-0.0207330631281177
PRE4g9-MRP49-TRg-5	PRE4g9-MRP49-TRg-5	PRE4g9	MRP49-TRg-5	0.676091701951352	0.635715054933083	0.659374362409237	0.657060373097891	0.0202875409059165	-0.029110187508574
PRE4g9-ERO1-NRg-3	PRE4g9-ERO1-NRg-3	PRE4g9	ERO1-NRg-3	0.450664577736291	0.377960272812156	0.380492206741463	0.403039019096637	0.0412643677906252	-0.0761149643911243
PRE4g9-UTP5-TRg-7	PRE4g9-UTP5-TRg-7	PRE4g9	UTP5-TRg-7	0.622572296930685	0.587644475941281	0.640258232863783	0.616825001911916	0.026773595283406	0.00547743771151254
PRE4g9-MCM4-NRg-1	PRE4g9-MCM4-NRg-1	PRE4g9	MCM4-NRg-1	0.233541801702274	0.140431585927095	0.26289401295175	0.21228913352704	0.0639376136293589	0.00931741558552754
PRE4g9-PRE3-NRg-1	PRE4g9-PRE3-NRg-1	PRE4g9	PRE3-NRg-1	0.579621494739791	0.605889173164903	0.589642314664428	0.591717660856374	0.01325624489905	-0.0121845404324761
PRE4g9-FCF1-NRg-1	PRE4g9-FCF1-NRg-1	PRE4g9	FCF1-NRg-1	0.340056579295371	0.319989737477877	0.321644723621466	0.327230346798238	0.0111386231122502	-6.90322935860688e-05
PRE4g9-CUS1-NRg-1	PRE4g9-CUS1-NRg-1	PRE4g9	CUS1-NRg-1	0.531554974718447	0.526208590944908	0.545703394451143	0.534488986704833	0.0100731405573868	0.12512095736983
PRE4g9-PSF1-TRg-2	PRE4g9-PSF1-TRg-2	PRE4g9	PSF1-TRg-2	0.695032392602599	0.681875167064126	0.701944491609435	0.69295068375872	0.0101953215108328	0.0173128601619872
PRE4g9-BCP1-TRg-2	PRE4g9-BCP1-TRg-2	PRE4g9	BCP1-TRg-2	0.416714937253714	0.530787566556949	0.467509186466621	0.471670563425761	0.0571500567163794	-0.0524139095601854
PRE4g9-PAN1-TRg-1	PRE4g9-PAN1-TRg-1	PRE4g9	PAN1-TRg-1	0.239157799350539	0.265348408177703	0.10485841298951	0.203121540172584	0.0861000500611473	-0.0428710828393591
PRE4g9-PAN1-TRg-3	PRE4g9-PAN1-TRg-3	PRE4g9	PAN1-TRg-3	0.117227145013198	0.168347303076593	0.12736829891545	0.13764758233508	0.0270659452231477	-0.0267407265188318
PRE4g9-PAN1-TRg-4	PRE4g9-PAN1-TRg-4	PRE4g9	PAN1-TRg-4	0.175901745911457	0.264601985344544	0.0579606498854056	0.166154793713802	0.103664905768257	0.00224662334623318
PRE4g9-VPS3-TRg-2	PRE4g9-VPS3-TRg-2	PRE4g9	VPS3-TRg-2	0.582508051841217	0.59271271462378	0.543232135538587	0.572817634001195	0.0261248937813571	-0.0315424650687084
PRE4g9-YIL060W-NRg-1	PRE4g9-YIL060W-NRg-1	PRE4g9	YIL060W-NRg-1	0.371821179211835	0.380440013416034	0.425538606782016	0.392599933136628	0.0288494062659507	0.0186120884285893
PRE4g9-VPS53-NRg-1	PRE4g9-VPS53-NRg-1	PRE4g9	VPS53-NRg-1	NA	0.0902008442699133	0.126736019707284	NA	NA	NA
PRE4g9-CYR1-TRg-4	PRE4g9-CYR1-TRg-4	PRE4g9	CYR1-TRg-4	0.314785973717835	0.403118941696729	0.468959527417811	0.395621480944125	0.0773597447218026	0.129908413709719
PRE4g9-CYR1-TRg-7	PRE4g9-CYR1-TRg-7	PRE4g9	CYR1-TRg-7	0.134495124282044	0.143944659958859	-0.0202891847183337	0.0860501998408565	0.0922137297936016	0.0658160608414407
PRE4g9-MPS1-NRg-1	PRE4g9-MPS1-NRg-1	PRE4g9	MPS1-NRg-1	0.118746756721687	0.259248286843454	0.349978993530677	0.242658012365273	0.116505427943801	0.0658561808301463
PRE4g9-SRP1-TRg-5	PRE4g9-SRP1-TRg-5	PRE4g9	SRP1-TRg-5	0.249298363323677	NA	0.196396814556823	NA	NA	NA
PRE4g9-SRP1-TRg-4	PRE4g9-SRP1-TRg-4	PRE4g9	SRP1-TRg-4	NA	0.149521282040668	NA	NA	NA	NA
PRE4g9-TAF12-TRg-2	PRE4g9-TAF12-TRg-2	PRE4g9	TAF12-TRg-2	NA	0.0565040637036776	NA	NA	NA	NA
PRE4g9-TAF12-TRg-3	PRE4g9-TAF12-TRg-3	PRE4g9	TAF12-TRg-3	NA	NA	-0.0511717436165795	NA	NA	NA
PRE4g9-POP4-TRg-1	PRE4g9-POP4-TRg-1	PRE4g9	POP4-TRg-1	0.411879735591357	0.50768019605535	0.467210503705798	0.462256811784168	0.0480919572695796	0.0247741438614018
PRE4g9-SPT16-TRg-1	PRE4g9-SPT16-TRg-1	PRE4g9	SPT16-TRg-1	0.423051974058211	0.516916690648427	0.412753379774567	0.450907348160402	0.0573972145041101	0.0588102860539301
PRE4g9-NUP82-TRg-4	PRE4g9-NUP82-TRg-4	PRE4g9	NUP82-TRg-4	0.4869454283004	0.561204049528122	0.479444078158435	0.509197851995652	0.0451945903823433	0.0751098316694285
PRE4g9-DML1-TRg-3	PRE4g9-DML1-TRg-3	PRE4g9	DML1-TRg-3	0.595809951768332	0.69488122789062	0.652454664057738	0.647715281238896	0.0497053895493467	0.0468782857603977
PRE4g9-RPA43-NRg-3	PRE4g9-RPA43-NRg-3	PRE4g9	RPA43-NRg-3	0.455159761596223	0.513152119547645	0.455436568715573	0.474582816619813	0.033402282883052	0.0567582444634888
PRE4g9-STU2-NRg-3	PRE4g9-STU2-NRg-3	PRE4g9	STU2-NRg-3	0.41446381437869	0.413395095117243	0.449624874245503	0.425827927913812	0.0206156865335597	-0.0286742240016683
PRE4g9-POP4-NRg-4	PRE4g9-POP4-NRg-4	PRE4g9	POP4-NRg-4	0.403773066299735	0.512226929914289	0.466934719244758	0.460978238486261	0.0544717346933328	-0.0418385806826335
PRE4g9-MCD1-TRg-2	PRE4g9-MCD1-TRg-2	PRE4g9	MCD1-TRg-2	0.560851075244167	0.687885749497533	0.660928930755223	0.636555251832308	0.0669328714746556	-0.0407834557482164
PRE4g9-RPS3-NRg-4	PRE4g9-RPS3-NRg-4	PRE4g9	RPS3-NRg-4	0.392813892258153	0.508435901767258	0.51302729471574	0.47142569624705	0.0681185144956452	-0.0383751279220601
PRE4g9-PRP9-TRg-4	PRE4g9-PRP9-TRg-4	PRE4g9	PRP9-TRg-4	0.617398505246006	0.688041996357089	0.666605436131454	0.657348645911516	0.0362200473905318	0.0664896838056971
PRE4g9-RPP1-NRg-2	PRE4g9-RPP1-NRg-2	PRE4g9	RPP1-NRg-2	0.553766309133532	0.616480514688426	0.593750410478004	0.587999078099987	0.0317502167344916	0.038765047995146
PRE4g9-MTR2-NRg-11	PRE4g9-MTR2-NRg-11	PRE4g9	MTR2-NRg-11	0.490769591841623	0.580509042753121	0.582317371340941	0.551198668645228	0.0523409257233039	-0.0654353752970487
PRE4g9-GCD11-TRg-1	PRE4g9-GCD11-TRg-1	PRE4g9	GCD11-TRg-1	0.588647244297389	0.582681030390673	0.579332628157323	0.583553634281795	0.00471821964540599	0.0735724705286266
PRE4g9-RPF1-TRg-3	PRE4g9-RPF1-TRg-3	PRE4g9	RPF1-TRg-3	0.420548485946517	0.444639507539862	0.541527033593577	0.468905009026652	0.0640356398383121	0.00151618055243508
PRE4g9-SUB2-NRg-4	PRE4g9-SUB2-NRg-4	PRE4g9	SUB2-NRg-4	0.463766840534614	0.40730953250496	0.267880604670004	0.379652325903193	0.100829287203972	-0.119812383857591
PRE4g9-GPI15-TRg-3	PRE4g9-GPI15-TRg-3	PRE4g9	GPI15-TRg-3	0.289447952356159	0.390161114371808	0.317021836657317	0.332210301128428	0.0520461558670787	0.0529914609361606
PRE4g9-ERG9-TRg-6	PRE4g9-ERG9-TRg-6	PRE4g9	ERG9-TRg-6	0.572618538732524	0.623975636190407	0.640712066652851	0.612435413858594	0.0354833014918262	-0.0136091038633744
PRE4g9-RPT2-NRg-1	PRE4g9-RPT2-NRg-1	PRE4g9	RPT2-NRg-1	0.159638037877475	0.351531802459128	0.375825916164291	0.295665252166964	0.11842762878948	-0.0215488042570565
PRE4g9-YOS1-NRg-3	PRE4g9-YOS1-NRg-3	PRE4g9	YOS1-NRg-3	0.272795859611274	0.31905021207627	0.252534895014839	0.281460322234128	0.0340936436209562	-0.0423002316619632
PRE4g9-SCM3-TRg-4	PRE4g9-SCM3-TRg-4	PRE4g9	SCM3-TRg-4	0.423582341871427	0.469795752637523	0.537768998362971	0.477049030957307	0.0574378417506059	0.00746337189983459
PRE4g9-SCM3-TRg-6	PRE4g9-SCM3-TRg-6	PRE4g9	SCM3-TRg-6	0.385060675562022	0.412942178770918	0.388221499555404	0.395408117962781	0.0152669632997812	-0.000541361724554323
PRE4g9-RLP7-NRg-1	PRE4g9-RLP7-NRg-1	PRE4g9	RLP7-NRg-1	0.628688706784314	0.619797516646248	0.60320529898159	0.617230507470717	0.0129341861124086	-0.00050264588409854
PRE4g9-TFB2-NRg-4	PRE4g9-TFB2-NRg-4	PRE4g9	TFB2-NRg-4	0.0946578981014217	0.168655918073894	0.241374482484871	0.168229432886729	0.0733592219867251	0.0632187599700418
PRE4g9-IMP4-TRg-1	PRE4g9-IMP4-TRg-1	PRE4g9	IMP4-TRg-1	0.627854905271983	0.799568432496152	0.65424167521777	0.693888337661969	0.0924677091754978	0.0502381202013451
PRE4g9-IMP4-TRg-3	PRE4g9-IMP4-TRg-3	PRE4g9	IMP4-TRg-3	0.744243719983357	0.803139216184345	0.748736900162927	0.765373278776877	0.0327833294256416	0.0614549308968108
PRE4g9-PRE4-TRg-3	PRE4g9-PRE4-TRg-3	PRE4g9	PRE4-TRg-3	0.514725753436791	0.545898811483472	0.548629723375523	0.536418096098595	0.0188356780488089	0.0122079359481528
PRE4g9-SUB2-TRg-3	PRE4g9-SUB2-TRg-3	PRE4g9	SUB2-TRg-3	0.209173157160791	0.0423429754339651	0.106364399791042	0.119293510795266	0.0841632272270441	-0.102834101402957
PRE4g9-RPP0-NRg-4	PRE4g9-RPP0-NRg-4	PRE4g9	RPP0-NRg-4	0.302580399324612	0.161633155818991	0.367740926030858	0.277318160391487	0.105350551837011	-0.0354630148151099
PRE4g9-RPP0-NRg-3	PRE4g9-RPP0-NRg-3	PRE4g9	RPP0-NRg-3	0.683699322417961	0.693818341115578	0.622985433143046	0.666834365558862	0.038309858918505	0.0216408587928515
PRE4g9-TOM40-TRg-4	PRE4g9-TOM40-TRg-4	PRE4g9	TOM40-TRg-4	0.48279979350516	0.538117178094754	0.501338548195584	0.5074185065985	0.0281554200837805	0.00502338908018973
PRE4g9-FUR1-NRg-12	PRE4g9-FUR1-NRg-12	PRE4g9	FUR1-NRg-12	0.827410205090366	0.850356035817859	0.821844942224198	0.833203727710808	0.0151127195680263	0.0252382053883838
PRE4g9-TOM40-TRg-2	PRE4g9-TOM40-TRg-2	PRE4g9	TOM40-TRg-2	0.434343384384904	0.5046189844932	0.494856247441231	0.477939538773112	0.0380696239378172	-0.020896651046832
PRE4g9-VMA11-NRg-4	PRE4g9-VMA11-NRg-4	PRE4g9	VMA11-NRg-4	0.657983136250157	0.655941401476057	0.681096219397866	0.66500691904136	0.0139710901397615	-0.0199386533561471
PRE4g9-PGS1-NRg-4	PRE4g9-PGS1-NRg-4	PRE4g9	PGS1-NRg-4	0.596427950620078	0.6916478447927	0.623778098139254	0.637284631184011	0.0490257777881	0.033440394909184
PRE4g9-URB1-TRg-4	PRE4g9-URB1-TRg-4	PRE4g9	URB1-TRg-4	0.485856033174835	0.535869101818553	0.556598912753915	0.526108015915768	0.0363675384276445	0.00830578799891113
PRE4g9-ARP4-TRg-3	PRE4g9-ARP4-TRg-3	PRE4g9	ARP4-TRg-3	0.423399675025431	0.421271865358106	0.410168931429997	0.418280157271178	0.00710463806115907	0.0220226765412925
PRE4g9-RPT3-TRg-3	PRE4g9-RPT3-TRg-3	PRE4g9	RPT3-TRg-3	0.310094667441948	0.452186304443721	0.450832557609166	0.404371176498278	0.0816486575364794	-0.0523217104408351
PRE4g9-SUI3-TRg-3	PRE4g9-SUI3-TRg-3	PRE4g9	SUI3-TRg-3	0.525576938859088	0.541611011668157	0.53056324793095	0.532583732819398	0.0082057688305223	0.0828554118126817
PRE4g9-RFC5-NRg-2	PRE4g9-RFC5-NRg-2	PRE4g9	RFC5-NRg-2	NA	NA	NA	NA	NA	NA
PRE4g9-RRP14-TRg-2	PRE4g9-RRP14-TRg-2	PRE4g9	RRP14-TRg-2	0.199199518456285	0.257695431428689	0.322171281057878	0.259688743647617	0.0615101094905321	-0.0146273521442748
PRE4g9-SCC2-TRg-1	PRE4g9-SCC2-TRg-1	PRE4g9	SCC2-TRg-1	0.00714575053541766	NA	NA	NA	NA	NA
PRE4g9-SSC1-TRg-3	PRE4g9-SSC1-TRg-3	PRE4g9	SSC1-TRg-3	0.427425331142496	0.510888220562034	0.537364372472978	0.491892641392503	0.0573783253777571	-0.0478595798729131
PRE4g9-RRP9-TRg-3	PRE4g9-RRP9-TRg-3	PRE4g9	RRP9-TRg-3	0.659190395710291	0.726878433626187	0.677921208008011	0.68799667911483	0.0349507361545389	0.0133575568467779
PRE4g9-MOT1-NRg-9	PRE4g9-MOT1-NRg-9	PRE4g9	MOT1-NRg-9	0.286767141943286	0.437831826032616	0.376854970986184	0.367151312987362	0.0759983909610646	0.0143324061535855
PRE4g9-RPL42A-NRg-2	PRE4g9-RPL42A-NRg-2	PRE4g9	RPL42A-NRg-2	0.586739643002024	0.651516759657485	0.632360113358188	0.623538838672565	0.0332773177383366	0.00528544461757863
PRE4g9-SEC16-TRg-7	PRE4g9-SEC16-TRg-7	PRE4g9	SEC16-TRg-7	-0.0408353651669533	NA	NA	NA	NA	NA
PRE4g9-IMP4-NRg-2	PRE4g9-IMP4-NRg-2	PRE4g9	IMP4-NRg-2	0.526087131820411	0.598696087609069	0.579061555174933	0.567948258201471	0.0375585428683686	0.0494037041630515
PRE4g9-YEF3-NRg-4	PRE4g9-YEF3-NRg-4	PRE4g9	YEF3-NRg-4	0.399040571421602	0.298337133162722	0.41510259612741	0.370826766903911	0.0632894731322779	-0.0290403070580255
PRE4g9-PUP1-TRg-1	PRE4g9-PUP1-TRg-1	PRE4g9	PUP1-TRg-1	0.415712800118052	0.41735091390695	0.470516039055417	0.43452658436014	0.0311785421587329	0.00938951042301223
PRE4g9-UTP22-TRg-6	PRE4g9-UTP22-TRg-6	PRE4g9	UTP22-TRg-6	0.639587387604999	0.614096562161597	0.645384832262177	0.633022927342924	0.0166450612906946	-0.0228985513570708
PRE4g9-DBP2-NRg-4	PRE4g9-DBP2-NRg-4	PRE4g9	DBP2-NRg-4	0.518093457144857	0.465921366889444	0.479970793604973	0.487995205879758	0.0269958356912974	0.0328084987715529
PRE4g9-PRE2-TRg-7	PRE4g9-PRE2-TRg-7	PRE4g9	PRE2-TRg-7	0.523165920268889	0.614046744064162	0.540500081596826	0.559237581976626	0.0482509219993683	-0.115519198836719
PRE4g9-ATP16-TRg-6	PRE4g9-ATP16-TRg-6	PRE4g9	ATP16-TRg-6	0.588238011080754	0.644159356979446	0.643129491928459	0.62517561999622	0.0319930518988068	0.0208022890961095
PRE4g9-UTP13-TRg-4	PRE4g9-UTP13-TRg-4	PRE4g9	UTP13-TRg-4	0.321703495688315	0.317713990762497	0.288516557860985	0.309311348103932	0.0181189545317719	-0.0167049442596891
PRE4g9-DOP1-NRg-4	PRE4g9-DOP1-NRg-4	PRE4g9	DOP1-NRg-4	0.220286452421015	0.121240361183841	NA	NA	NA	NA
PRE4g9-TIM44-TRg-3	PRE4g9-TIM44-TRg-3	PRE4g9	TIM44-TRg-3	0.51406289444242	0.532041382737114	0.536025394380353	0.527376557186629	0.0117007819799905	-0.0343060078776404
PRE4g9-ATP16-TRg-2	PRE4g9-ATP16-TRg-2	PRE4g9	ATP16-TRg-2	0.485104295221538	0.567073650371137	0.542944652647714	0.531707532746796	0.0421242025878351	-0.0404682735751583
PRE4g9-ENP1-NRg-3	PRE4g9-ENP1-NRg-3	PRE4g9	ENP1-NRg-3	0.31609649097482	0.442384549737521	0.367597264643082	0.375359435118474	0.0635008418399288	-0.0292017107582646
PRE4g9-NAF1-TRg-3	PRE4g9-NAF1-TRg-3	PRE4g9	NAF1-TRg-3	0.653000641898818	0.635419282898509	0.609698050572126	0.632705991789817	0.0217784311965302	0.0203806687257567
PRE4g9-COG4-TRg-2	PRE4g9-COG4-TRg-2	PRE4g9	COG4-TRg-2	0.326855572336105	0.244295074553374	0.290493207437227	0.287214618108902	0.0413777815925522	-0.0587765736633779
PRE4g9-SOG2-TRg-7	PRE4g9-SOG2-TRg-7	PRE4g9	SOG2-TRg-7	0.30988687338114	0.370262243328139	0.292099768029645	0.324082961579641	0.0409693766892008	-0.0248304846341899
PRE4g9-YDR341C-TRg-3	PRE4g9-YDR341C-TRg-3	PRE4g9	YDR341C-TRg-3	0.289256719406354	0.357981558828244	0.400863104318918	0.349367127517839	0.0562996679245457	0.038281995366606
PRE4g9-YMR290W-A-TRg-10	PRE4g9-YMR290W-A-TRg-10	PRE4g9	YMR290W-A-TRg-10	0.693986803785103	0.717771239575943	0.739189785287986	0.716982609549677	0.022611807472563	0.030023448833736
PRE4g9-NUP192-NRg-9	PRE4g9-NUP192-NRg-9	PRE4g9	NUP192-NRg-9	0.445960966892175	0.422768624445185	0.550548513197496	0.473092701511619	0.0680736605449067	0.0126309079692977
PRE4g9-RPS31-NRg-8	PRE4g9-RPS31-NRg-8	PRE4g9	RPS31-NRg-8	0.514439215131393	0.539190969278805	0.436431998728206	0.496687394379468	0.0536301861097002	-0.0223797764970562
PRE4g9-SPC97-NRg-6	PRE4g9-SPC97-NRg-6	PRE4g9	SPC97-NRg-6	NA	NA	NA	NA	NA	NA
PRE4g9-EBP2-NRg-1	PRE4g9-EBP2-NRg-1	PRE4g9	EBP2-NRg-1	0.345470155351348	0.438760257813889	0.237242879755367	0.340491097640201	0.100850913117649	-0.0556600541071826
PRE4g9-CDC48-TRg-5	PRE4g9-CDC48-TRg-5	PRE4g9	CDC48-TRg-5	0.27235459930449	0.26480841305376	0.299027014425009	0.278730008927753	0.0179781132449822	0.0364198992539863
PRE4g9-RPT1-TRg-4	PRE4g9-RPT1-TRg-4	PRE4g9	RPT1-TRg-4	0.271419440425681	0.309549257295888	0.312180111225095	0.297716269648888	0.0228116805276401	0.000897679990945421
PRE4g9-ULP1-NRg-2	PRE4g9-ULP1-NRg-2	PRE4g9	ULP1-NRg-2	0.486255872385632	0.475292918570468	0.515689611466135	0.492412800807412	0.0208902854197804	-0.134082741549223
PRE4g9-RPN3-TRg-6	PRE4g9-RPN3-TRg-6	PRE4g9	RPN3-TRg-6	0.0229721619785321	0.161561776272015	0.101341038580097	0.0952916589435479	0.0694925646597848	-0.0228948683397956
PRE4g9-RPT1-TRg-5	PRE4g9-RPT1-TRg-5	PRE4g9	RPT1-TRg-5	0.278426364485274	0.350459728230241	0.286883748658969	0.305256613791494	0.0393747762277724	0.0192352987502406
PRE4g9-KRE5-TRg-2	PRE4g9-KRE5-TRg-2	PRE4g9	KRE5-TRg-2	0.5550739846977	0.544927503166307	0.602095881551806	0.567365789805271	0.0305020036458065	-0.00121561306504259
PRE4g9-TBF1-NRg-8	PRE4g9-TBF1-NRg-8	PRE4g9	TBF1-NRg-8	0.540298167102375	0.543893981339211	0.556496786007421	0.546896311483002	0.00850642717755044	-0.0442442615813744
PRE4g9-UTP22-NRg-4	PRE4g9-UTP22-NRg-4	PRE4g9	UTP22-NRg-4	0.640566575194732	0.645295893935966	0.625393338856995	0.637085269329231	0.0103979585767952	-0.023487639419302
PRE4g9-SSC1-NRg-4	PRE4g9-SSC1-NRg-4	PRE4g9	SSC1-NRg-4	0.553797411886219	0.602080818044919	0.572528367257537	0.576135532396225	0.0243429775874855	-0.0241858194177292
PRE4g9-REB1-TRg-4	PRE4g9-REB1-TRg-4	PRE4g9	REB1-TRg-4	0.0388786086738799	0.0333826855762869	NA	NA	NA	NA
PRE4g9-CDC48-NRg-9	PRE4g9-CDC48-NRg-9	PRE4g9	CDC48-NRg-9	0.383301321022411	0.511255486391597	0.437360878928222	0.443972562114077	0.0642328021710391	-0.0799025788513238
PRE4g9-FAS2-TRg-8	PRE4g9-FAS2-TRg-8	PRE4g9	FAS2-TRg-8	0.129054315288731	0.0937469187569594	NA	NA	NA	NA
PRE4g9-TAO3-TRg-8	PRE4g9-TAO3-TRg-8	PRE4g9	TAO3-TRg-8	0.213040238587596	0.173513773370105	0.387009393509814	0.257854468489172	0.113584027732614	0.022524712802206
PRE4g9-CKS1-TRg-5	PRE4g9-CKS1-TRg-5	PRE4g9	CKS1-TRg-5	0.264577639087452	0.345868358749241	0.266965444198619	0.292470480678438	0.0462593281421223	-0.0878061693750273
PRE4g9-YLR379W-TRg-7	PRE4g9-YLR379W-TRg-7	PRE4g9	YLR379W-TRg-7	0.719032829436303	0.700940634053361	0.775576808779644	0.731850090756436	0.0389339348801852	0.0411225750092324
PRE4g9-TEN1-NRg-2	PRE4g9-TEN1-NRg-2	PRE4g9	TEN1-NRg-2	0.200105179581238	0.224340098104807	0.233728615530787	0.219391297738944	0.0173494043142472	0.0804272100833678
PRE4g9-RPL42A-TRg-2	PRE4g9-RPL42A-TRg-2	PRE4g9	RPL42A-TRg-2	0.590035828878602	0.591685404139101	0.654080512397642	0.611933915138449	0.0365093415447543	0.01120745746346
PRE4g9-SEC27-TRg-4	PRE4g9-SEC27-TRg-4	PRE4g9	SEC27-TRg-4	-0.0313868008761591	NA	NA	NA	NA	NA
PRE4g9-TBF1-NRg-4	PRE4g9-TBF1-NRg-4	PRE4g9	TBF1-NRg-4	0.333260745302578	0.408795237041819	0.426834864887943	0.38963028241078	0.0496437365490488	-0.0382823944972975
PRE4g9-RPT1-NRg-6	PRE4g9-RPT1-NRg-6	PRE4g9	RPT1-NRg-6	NA	NA	0.168116836565434	NA	NA	NA
PRE4g9-COG1-TRg-3	PRE4g9-COG1-TRg-3	PRE4g9	COG1-TRg-3	-0.0154348502723571	NA	NA	NA	NA	NA
PRE4g9-SUI1-TRg-6	PRE4g9-SUI1-TRg-6	PRE4g9	SUI1-TRg-6	0.643424062525752	0.684207522107816	0.701523686705412	0.676385090446327	0.0298292542695659	0.0386152676723241
PRE4g9-TIM23-TRg-6	PRE4g9-TIM23-TRg-6	PRE4g9	TIM23-TRg-6	0.533977601580971	0.591548738808439	0.527458944150092	0.550995094846501	0.035271401341867	-0.0984611508190205
PRE4g9-CDC48-NRg-6	PRE4g9-CDC48-NRg-6	PRE4g9	CDC48-NRg-6	0.429111723020236	0.486765007002895	0.396611469899222	0.437496066640784	0.0456578358722402	0.0544735206269237
PRE4g9-EPL1-TRg-5	PRE4g9-EPL1-TRg-5	PRE4g9	EPL1-TRg-5	0.24289416984746	0.301797480246164	0.433901992505278	0.326197880866301	0.097813760493795	0.0836704069513669
PRE4g9-RPT5-TRg-8	PRE4g9-RPT5-TRg-8	PRE4g9	RPT5-TRg-8	0.1579434598824	0.163049744813772	0.197047503425537	0.17268023604057	0.0212565596065771	-0.0754346127708114
PRE4g9-ATP16-NRg-4	PRE4g9-ATP16-NRg-4	PRE4g9	ATP16-NRg-4	0.517727215121027	0.620636477146154	0.52452471471565	0.554296135660943	0.0575528642333764	-0.00959553603344843
PRE4g9-RPN6-TRg-3	PRE4g9-RPN6-TRg-3	PRE4g9	RPN6-TRg-3	0.216301418357635	0.336789691557815	0.29164921283871	0.28158010758472	0.0608719652644159	0.0573510831587606
PRE4g9-ERG9-NRg-6	PRE4g9-ERG9-NRg-6	PRE4g9	ERG9-NRg-6	0.140083081463505	0.118027032071198	0.232589057505494	0.163566390346732	0.060784157187386	-0.196462994305009
PRE4g9-SMX3-TRg-1	PRE4g9-SMX3-TRg-1	PRE4g9	SMX3-TRg-1	0.192503197587218	0.417759928038896	0.323318404094709	0.311193843240274	0.11311676438698	0.0411322561834947
PRE4g9-NCB2-NRg-3	PRE4g9-NCB2-NRg-3	PRE4g9	NCB2-NRg-3	0.607675422451694	0.639270661370799	0.636541841903954	0.627829308575482	0.017507025970696	0.0113767116553463
PRE4g9-SEC16-NRg-12	PRE4g9-SEC16-NRg-12	PRE4g9	SEC16-NRg-12	NA	NA	NA	NA	NA	NA
PRE4g9-RPN6-TRg-2	PRE4g9-RPN6-TRg-2	PRE4g9	RPN6-TRg-2	0.402878305357968	0.565937367528752	0.432582138340351	0.467132603742357	0.086846792880482	0.0657280508550862
PRE4g9-REB1-NRg-4	PRE4g9-REB1-NRg-4	PRE4g9	REB1-NRg-4	0.353048718007668	0.325206162690641	0.211786014240667	0.296680298312992	0.0748270109837341	0.0104374900154393
PRE4g9-ATP16-TRg-9	PRE4g9-ATP16-TRg-9	PRE4g9	ATP16-TRg-9	0.497421369772901	0.55298388652519	0.630018396287497	0.560141217528529	0.0665876369940148	-0.0594772559851117
PRE4g9-ERG9-NRg-7	PRE4g9-ERG9-NRg-7	PRE4g9	ERG9-NRg-7	0.264236141048025	0.344016576364264	0.321932996085489	0.310061904499259	0.0411937079709831	-0.109299517346158
PRE4g3-RPL15A-NRg-4	PRE4g3-RPL15A-NRg-4	PRE4g3	RPL15A-NRg-4	0.154238909450177	0.20499206919872	0.15721913525222	0.172150037967039	0.0284810410277576	-0.0557796570749995
PRE4g3-RPL15A-NRg-5	PRE4g3-RPL15A-NRg-5	PRE4g3	RPL15A-NRg-5	0.245611697698652	0.259937334346956	0.210501100250535	0.238683377432048	0.0254359298374665	-0.0702393386426365
PRE4g3-KRE33-TRg-1	PRE4g3-KRE33-TRg-1	PRE4g3	KRE33-TRg-1	0.479378883876541	0.491329987512939	0.47172261172282	0.480810494370766	0.00988177250290248	0.04005305374179
PRE4g3-PMI40-NRg-1	PRE4g3-PMI40-NRg-1	PRE4g3	PMI40-NRg-1	0.452546431144216	0.46661474872726	0.474032095426072	0.464397758432516	0.0109130530505167	-0.00725181933226526
PRE4g3-NOP19-NRg-3	PRE4g3-NOP19-NRg-3	PRE4g3	NOP19-NRg-3	0.466897273972602	0.500696665748252	0.410416055177789	0.459336664966215	0.0456127094969652	-0.0391000291007634
PRE4g3-SRP14-NRg-4	PRE4g3-SRP14-NRg-4	PRE4g3	SRP14-NRg-4	0.40953338043711	0.409085481390026	0.374331594850769	0.397650152225968	0.0201957047892477	0.050343983366316
PRE4g3-SEC27-TRg-2	PRE4g3-SEC27-TRg-2	PRE4g3	SEC27-TRg-2	0.0451328780920691	0.0633212670702766	0.0104580768656921	0.0396374073426793	0.0268566447777746	0.00950343324315852
PRE4g3-GPI14-TRg-3	PRE4g3-GPI14-TRg-3	PRE4g3	GPI14-TRg-3	0.566647545961024	0.564483349733274	0.464199991789393	0.531776962494564	0.058533376492337	0.013986379817101
PRE4g3-PAH1-TRg-7	PRE4g3-PAH1-TRg-7	PRE4g3	PAH1-TRg-7	0.377817539645368	0.429421566752826	0.371492316267621	0.392910474221938	0.0317773035521247	0.180271103118407
PRE4g3-PAH1-TRg-6	PRE4g3-PAH1-TRg-6	PRE4g3	PAH1-TRg-6	0.412693790577376	0.382803235057734	0.414595946937349	0.403364324190819	0.0178318069599936	0.176028483903191
PRE4g3-PAH1-TRg-5	PRE4g3-PAH1-TRg-5	PRE4g3	PAH1-TRg-5	0.506326518553487	0.430828375710101	0.442699451790107	0.459951448684565	0.040598225833586	0.190039986720432
PRE4g3-PAH1-TRg-3	PRE4g3-PAH1-TRg-3	PRE4g3	PAH1-TRg-3	0.503561680464969	0.51943973385738	0.429388984946981	0.484130133089777	0.0480673810382541	0.179229765957649
PRE4g3-COG3-TRg-1	PRE4g3-COG3-TRg-1	PRE4g3	COG3-TRg-1	0.462034292371723	0.461252852405728	0.397867068093952	0.440384737623801	0.036823454873113	0.105151738327313
PRE4g3-HTS1-NRg-5	PRE4g3-HTS1-NRg-5	PRE4g3	HTS1-NRg-5	0.613712827669801	0.589650102658889	0.538668289505265	0.580677073277985	0.0383184957857823	0.107865614532195
PRE4g3-MSN5-TRg-7	PRE4g3-MSN5-TRg-7	PRE4g3	MSN5-TRg-7	NA	0.417977053375748	0.25466961762462	NA	NA	NA
PRE4g3-ERG26-TRg-1	PRE4g3-ERG26-TRg-1	PRE4g3	ERG26-TRg-1	0.402793181687693	0.330342418952585	0.322591799712458	0.351909133450912	0.0442369505998508	-0.0348813632598767
PRE4g3-SMD2-TRg-5	PRE4g3-SMD2-TRg-5	PRE4g3	SMD2-TRg-5	0.61927657240807	0.660686128815879	0.579421994693279	0.619794898639076	0.0406345465119927	0.0524636646833727
PRE4g3-SMD2-TRg-4	PRE4g3-SMD2-TRg-4	PRE4g3	SMD2-TRg-4	0.626384707044792	0.60955181079193	0.618278142389133	0.618071553408618	0.00841834950094491	0.0391950775853921
PRE4g3-SMD2-TRg-1	PRE4g3-SMD2-TRg-1	PRE4g3	SMD2-TRg-1	0.528389598972411	0.552176356679113	0.51447778468868	0.531681246780068	0.0190636248257438	0.0578653877776873
PRE4g3-PRE7-TRg-4	PRE4g3-PRE7-TRg-4	PRE4g3	PRE7-TRg-4	0.248649251295803	0.29184819905806	0.291897039224327	0.277464829859397	0.0249550350091209	0.0472245503019805
PRE4g3-PRE7-TRg-7	PRE4g3-PRE7-TRg-7	PRE4g3	PRE7-TRg-7	0.506616831392227	0.492088201050887	0.467306891622687	0.488670641355267	0.0198765597344224	0.0577647009250112
PRE4g3-SEC6-TRg-3	PRE4g3-SEC6-TRg-3	PRE4g3	SEC6-TRg-3	0.329199580325271	0.277264777909398	0.294383460082628	0.300282606105766	0.0264651821899201	-0.00979093595058461
PRE4g3-ESF2-NRg-1	PRE4g3-ESF2-NRg-1	PRE4g3	ESF2-NRg-1	0.445622450545494	0.425333607851955	0.399527997663155	0.423494685353534	0.0231021833080109	-0.0116592390965104
PRE4g3-ESF2-NRg-3	PRE4g3-ESF2-NRg-3	PRE4g3	ESF2-NRg-3	0.392228337917655	0.370092415215894	0.320423492369925	0.360914748501158	0.0367716757270922	-0.00929328048798889
PRE4g3-AFG2-TRg-2	PRE4g3-AFG2-TRg-2	PRE4g3	AFG2-TRg-2	0.548369415925707	0.515675188799264	0.500695260212366	0.521579954979112	0.0243794171069363	0.0768906096015419
PRE4g3-RRP36-TRg-3	PRE4g3-RRP36-TRg-3	PRE4g3	RRP36-TRg-3	0.316455592595609	0.353847144672166	0.278041388915344	0.316114708727706	0.0379040275277478	-0.00922991953756502
PRE4g3-RRP36-TRg-5	PRE4g3-RRP36-TRg-5	PRE4g3	RRP36-TRg-5	0.423095740500831	0.454404078091013	0.416928683344721	0.431476167312189	0.0200941525823556	0.0139281293910269
PRE4g3-GCR1-NRg-2	PRE4g3-GCR1-NRg-2	PRE4g3	GCR1-NRg-2	0.44042778853064	0.480688911554838	0.417926515475822	0.446347738520433	0.0317972317396667	-0.0148920509340956
PRE4g3-PRE4-NRg-4	PRE4g3-PRE4-NRg-4	PRE4g3	PRE4-NRg-4	0.243131020261766	0.203604555180297	0.250086108165892	0.232273894535985	0.025070731466338	0.0170271296060978
PRE4g3-PRE4-NRg-9	PRE4g3-PRE4-NRg-9	PRE4g3	PRE4-NRg-9	0.503077402319044	0.483164823759467	0.508608301848272	0.498283509308927	0.0133820290673053	0.035897913486528
PRE4g3-DSN1-NRg-2	PRE4g3-DSN1-NRg-2	PRE4g3	DSN1-NRg-2	0.519608365818713	0.548885863466051	0.494313162620234	0.520935797301666	0.0273105561122108	0.0163388016705094
PRE4g3-GPI11-TRg-3	PRE4g3-GPI11-TRg-3	PRE4g3	GPI11-TRg-3	0.334184808817122	0.29305912526999	0.247409091836948	0.291551008641353	0.0434075117483136	-0.0938158580600275
PRE4g3-POP3-TRg-1	PRE4g3-POP3-TRg-1	PRE4g3	POP3-TRg-1	0.550962383522436	0.555389084972608	0.521030379299812	0.542460615931619	0.018690644799034	0.0473759267969159
PRE4g3-MNE1-TRg-5	PRE4g3-MNE1-TRg-5	PRE4g3	MNE1-TRg-5	-0.10442048517635	NA	-0.0217334697826836	NA	NA	NA
PRE4g3-RRP12-NRg-1	PRE4g3-RRP12-NRg-1	PRE4g3	RRP12-NRg-1	0.46538780281304	0.476568944248573	0.436313827083111	0.459423524714908	0.020779751548687	0.0143208013530328
PRE4g3-RSC6-TRg-2	PRE4g3-RSC6-TRg-2	PRE4g3	RSC6-TRg-2	0.483127778775003	0.508931805697031	0.472968541684564	0.488342708718866	0.0185401108504549	0.146316554842604
PRE4g3-CDC25-TRg-1	PRE4g3-CDC25-TRg-1	PRE4g3	CDC25-TRg-1	0.172357831751249	0.164998483054684	0.101597735278	0.146318016694644	0.0389033119515205	-0.0867479366588646
PRE4g3-CDC25-TRg-9	PRE4g3-CDC25-TRg-9	PRE4g3	CDC25-TRg-9	0.0513541774541468	NA	-0.0989507726561343	NA	NA	NA
PRE4g3-YPP1-NRg-3	PRE4g3-YPP1-NRg-3	PRE4g3	YPP1-NRg-3	0.329150365400742	0.351465590027027	0.333851595952222	0.338155850459997	0.0117638117836511	0.0568947305597411
PRE4g3-NFS1-NRg-9	PRE4g3-NFS1-NRg-9	PRE4g3	NFS1-NRg-9	0.368078935262005	0.384972348829782	0.332970240815071	0.362007174968953	0.0265274294699964	-0.0230603855761514
PRE4g3-NFS1-NRg-8	PRE4g3-NFS1-NRg-8	PRE4g3	NFS1-NRg-8	0.443573576133352	0.371706103699867	0.387421542623281	0.4009004074855	0.0377821816068751	-0.0230773898619724
PRE4g3-UBA2-TRg-1	PRE4g3-UBA2-TRg-1	PRE4g3	UBA2-TRg-1	0.412112779193639	0.459025028234035	0.375660954519339	0.415599587315671	0.0417912738467881	-0.014515144234978
PRE4g3-ARP2-NRg-3	PRE4g3-ARP2-NRg-3	PRE4g3	ARP2-NRg-3	-0.0175026412668717	0.0759683888604307	0.0429927050298869	0.0338194842078153	0.0474058999856836	-0.0397316411361114
PRE4g3-MAK16-TRg-1	PRE4g3-MAK16-TRg-1	PRE4g3	MAK16-TRg-1	0.388541338471147	0.30524430181625	0.297491343231629	0.330425661173009	0.0504787188087193	0.0348186903682315
PRE4g3-CEP3-NRg-1	PRE4g3-CEP3-NRg-1	PRE4g3	CEP3-NRg-1	0.275358452180766	0.282831842898899	0.232282887253972	0.263491060777879	0.0272841613986976	0.0480006545313742
PRE4g3-GUK1-TRg-5	PRE4g3-GUK1-TRg-5	PRE4g3	GUK1-TRg-5	0.565228819154307	0.558248238064156	0.584597127039889	0.56935806141945	0.013651152655621	0.0768392410799809
PRE4g3-GUK1-TRg-2	PRE4g3-GUK1-TRg-2	PRE4g3	GUK1-TRg-2	0.444094484039988	0.41370213230949	0.432466010853224	0.430087542400901	0.0153351424858589	0.0833325940773866
PRE4g3-GPI12-NRg-6	PRE4g3-GPI12-NRg-6	PRE4g3	GPI12-NRg-6	0.149691120140047	0.206319702236739	0.148534635652541	0.168181819343109	0.0330334368148188	-0.129179553136646
PRE4g3-RPS5-NRg-5	PRE4g3-RPS5-NRg-5	PRE4g3	RPS5-NRg-5	0.340227345862228	0.330826615639031	0.294329241766092	0.321794401089117	0.024245508133708	-0.0689260657515892
PRE4g3-RPS5-NRg-2	PRE4g3-RPS5-NRg-2	PRE4g3	RPS5-NRg-2	0.349323364498224	0.3720563815666	0.354326558784025	0.35856876828295	0.0119454917158044	-0.0641092633026529
PRE4g3-RPC19-NRg-1	PRE4g3-RPC19-NRg-1	PRE4g3	RPC19-NRg-1	0.42186995009876	0.483932647307509	0.430046776603825	0.445283124670031	0.0337202361053742	0.115704893947298
PRE4g3-TIM54-TRg-1	PRE4g3-TIM54-TRg-1	PRE4g3	TIM54-TRg-1	0.487540667155274	0.506625140927651	0.495741570489987	0.496635792857638	0.00957361008315264	0.0281915096186488
PRE4g3-TEN1-TRg-2	PRE4g3-TEN1-TRg-2	PRE4g3	TEN1-TRg-2	0.347035721971614	0.421283469418415	0.3397071555727	0.369342115654243	0.0451315315993929	0.124730118496972
PRE4g3-SAH1-NRg-4	PRE4g3-SAH1-NRg-4	PRE4g3	SAH1-NRg-4	0.380668074152312	0.383619250965651	0.34054621063444	0.368277845250801	0.0240615882688034	0.00313373665733607
PRE4g3-SAH1-NRg-5	PRE4g3-SAH1-NRg-5	PRE4g3	SAH1-NRg-5	0.268272721811815	0.339617930180175	0.266965822059174	0.291618824683722	0.0415735804698806	-0.0467366116938345
PRE4g3-SAH1-NRg-3	PRE4g3-SAH1-NRg-3	PRE4g3	SAH1-NRg-3	0.422799767064908	0.494686214807053	0.348789766726981	0.422091916199647	0.0729507997230384	0.0418170687117554
PRE4g3-ATP15-NRg-5	PRE4g3-ATP15-NRg-5	PRE4g3	ATP15-NRg-5	0.364672698735025	0.30266293706373	0.240395259442275	0.302576965080343	0.0621387642512887	0.030307495280365
PRE4g3-SCD5-TRg-5	PRE4g3-SCD5-TRg-5	PRE4g3	SCD5-TRg-5	-0.0272622120586565	0.115435825739165	0.078961012027277	0.0557115419025951	0.074135591274677	-0.114814253125854
PRE4g3-ARB1-NRg-2	PRE4g3-ARB1-NRg-2	PRE4g3	ARB1-NRg-2	0.412545911850149	0.358288033155996	0.379667174552694	0.38350037318628	0.0273312899242012	-0.0325025888645665
PRE4g3-ARB1-NRg-4	PRE4g3-ARB1-NRg-4	PRE4g3	ARB1-NRg-4	0.549415418082976	0.554830009737557	0.545211385384857	0.54981893773513	0.00482199177641832	0.0532460840219161
PRE4g3-PUP2-TRg-1	PRE4g3-PUP2-TRg-1	PRE4g3	PUP2-TRg-1	0.392526941164257	0.359219562326597	0.336940053177986	0.362895518889613	0.0279751679439004	0.00618015175643066
PRE4g3-CCT8-TRg-2	PRE4g3-CCT8-TRg-2	PRE4g3	CCT8-TRg-2	0.230587075725678	NA	NA	NA	NA	NA
PRE4g3-MCM4-TRg-1	PRE4g3-MCM4-TRg-1	PRE4g3	MCM4-TRg-1	0.220833933613436	0.186575414487749	0.186749437248091	0.198052928449759	0.0197291210696497	-0.0171737461191412
PRE4g3-LSM4-TRg-1	PRE4g3-LSM4-TRg-1	PRE4g3	LSM4-TRg-1	0.461769455524903	0.48348045585171	0.469611721084927	0.471620544153847	0.0109940170724496	-0.0732779352413871
PRE4g3-NOP53-NRg-1	PRE4g3-NOP53-NRg-1	PRE4g3	NOP53-NRg-1	0.111375958673795	0.219283024970734	0.137254393253694	0.155971125632741	0.0563357860725725	-0.133579999748103
PRE4g3-ATP3-TRg-4	PRE4g3-ATP3-TRg-4	PRE4g3	ATP3-TRg-4	0.491406591327869	0.533415536267202	0.505897656042845	0.510239927879305	0.0213384478642489	0.0872936182319323
PRE4g3-AFG2-NRg-3	PRE4g3-AFG2-NRg-3	PRE4g3	AFG2-NRg-3	0.574664313634067	0.592142106712856	0.581743640834414	0.582850020393779	0.00879126666205028	0.0245677447916747
PRE4g3-PRO3-NRg-3	PRE4g3-PRO3-NRg-3	PRE4g3	PRO3-NRg-3	0.613066892697934	0.546719478819454	0.51829454569986	0.559360305739083	0.0486342710214707	0.0244133485837525
PRE4g3-NRD1-NRg-10	PRE4g3-NRD1-NRg-10	PRE4g3	NRD1-NRg-10	0.383670609269727	0.433743365459724	0.372594892713879	0.39666962248111	0.032580894526388	0.125027794731995
PRE4g3-SEC61-TRg-2	PRE4g3-SEC61-TRg-2	PRE4g3	SEC61-TRg-2	0.470789964201746	0.482446790210502	0.449056999944836	0.467431251452362	0.0169463930379285	-0.0253531097262092
PRE4g3-RHO3-TRg-4	PRE4g3-RHO3-TRg-4	PRE4g3	RHO3-TRg-4	0.555390015984175	0.586089544811585	0.556370467316181	0.565950009370647	0.0174482373618717	0.0483073133739859
PRE4g3-SNF2-TRg-6	PRE4g3-SNF2-TRg-6	PRE4g3	SNF2-TRg-6	0.437482588584347	0.523552150856893	0.458460378969228	0.473165039470156	0.0448794236569789	-0.134450008137515
PRE4g3-SMD2-NRg-3	PRE4g3-SMD2-NRg-3	PRE4g3	SMD2-NRg-3	0.489200984060691	0.472337225131673	0.429191412870434	0.463576540687599	0.0309491413864117	0.0117215813144908
PRE4g3-RSC4-TRg-2	PRE4g3-RSC4-TRg-2	PRE4g3	RSC4-TRg-2	0.573733123831897	0.545672760607094	0.526332009051688	0.548579297830226	0.0238338496591245	0.102701581143066
PRE4g3-RSC4-TRg-1	PRE4g3-RSC4-TRg-1	PRE4g3	RSC4-TRg-1	0.499574486231139	0.484447964956554	0.468751224929074	0.484257892038922	0.0154125096953531	0.173478934646416
PRE4g3-TIF34-TRg-2	PRE4g3-TIF34-TRg-2	PRE4g3	TIF34-TRg-2	0.0819915162270778	0.156762697561864	0.138301185428926	0.125685133072623	0.0389494027212565	-0.0124828050358303
PRE4g3-BET1-NRg-1	PRE4g3-BET1-NRg-1	PRE4g3	BET1-NRg-1	0.279104074405384	0.255386979980247	0.209881854345621	0.248124302910417	0.0351779589539534	0.102487303075642
PRE4g3-CDC8-NRg-2	PRE4g3-CDC8-NRg-2	PRE4g3	CDC8-NRg-2	0.565730717810597	0.553366045194285	0.550045356906289	0.556380706637057	0.00826581964390079	0.0360210278454086
PRE4g3-PRP42-TRg-2	PRE4g3-PRP42-TRg-2	PRE4g3	PRP42-TRg-2	0.485538704727976	0.522265687212911	0.452436309259218	0.486746900400035	0.0349303637103369	0.0636530343650347
PRE4g3-RRB1-TRg-2	PRE4g3-RRB1-TRg-2	PRE4g3	RRB1-TRg-2	0.478558523713989	0.536305176944686	0.516545998213459	0.510469899624045	0.0293489049265527	0.0271490179391031
PRE4g3-SPC24-TRg-1	PRE4g3-SPC24-TRg-1	PRE4g3	SPC24-TRg-1	0.310775337242363	0.385638974568598	0.322674336091193	0.339696215967385	0.040229955808056	0.0105832014445332
PRE4g3-ILS1-NRg-1	PRE4g3-ILS1-NRg-1	PRE4g3	ILS1-NRg-1	0.517117393438914	0.531124957137721	0.444781913585647	0.497674754720761	0.0463388869385346	0.0646673243800112
PRE4g3-GFA1-TRg-2	PRE4g3-GFA1-TRg-2	PRE4g3	GFA1-TRg-2	0.30758151446213	0.406891124611582	0.260813855042234	0.325095498038649	0.0745968959592012	-0.00145570130739747
PRE4g3-SEC21-NRg-10	PRE4g3-SEC21-NRg-10	PRE4g3	SEC21-NRg-10	0.401234416625818	0.383965374974538	0.400804755677615	0.395334849092657	0.00984859677439041	0.085386296546667
PRE4g3-RPC10-NRg-1	PRE4g3-RPC10-NRg-1	PRE4g3	RPC10-NRg-1	0.392541846620879	0.439736739524172	0.384337467015901	0.405538684386984	0.0298991336421354	0.136033853847723
PRE4g3-RPB10-TRg-3	PRE4g3-RPB10-TRg-3	PRE4g3	RPB10-TRg-3	0.36615155052189	0.362229955760393	0.301092531336859	0.343158012539714	0.0364825061911758	0.0465422593586077
PRE4g3-RPB10-TRg-2	PRE4g3-RPB10-TRg-2	PRE4g3	RPB10-TRg-2	0.485190412440178	0.50332449339081	0.511881105772564	0.500132003867851	0.0136287295686915	0.111345974306677
PRE4g3-YNL181W-TRg-1	PRE4g3-YNL181W-TRg-1	PRE4g3	YNL181W-TRg-1	0.377341781129701	0.364252264763011	0.320514388696488	0.354036144863066	0.0297592836279226	-0.0478047839368427
PRE4g3-RAD3-NRg-1	PRE4g3-RAD3-NRg-1	PRE4g3	RAD3-NRg-1	0.551141847895393	0.53199476605083	0.479298362366813	0.520811658771012	0.0372044086036555	-0.0201786819401477
PRE4g3-NOP10-TRg-1	PRE4g3-NOP10-TRg-1	PRE4g3	NOP10-TRg-1	0.422063659578927	0.424775592319623	0.378902185441982	0.408580479113511	0.0257378997052523	0.0422277752208276
PRE4g3-BFR2-TRg-3	PRE4g3-BFR2-TRg-3	PRE4g3	BFR2-TRg-3	0.4411357861834	0.416910112605956	0.406759715396909	0.421601871395422	0.017661766929822	0.0115653207189098
PRE4g3-MCM2-TRg-6	PRE4g3-MCM2-TRg-6	PRE4g3	MCM2-TRg-6	0.480778127720635	0.542261309309971	0.502059528557377	0.508366321862661	0.0312230225303941	-0.0455567657687709
PRE4g3-MCM2-TRg-4	PRE4g3-MCM2-TRg-4	PRE4g3	MCM2-TRg-4	0.494090071567885	0.468930671842982	0.484317214946749	0.482445986119205	0.0126836497753259	-0.0342384753754871
PRE4g3-MPP10-TRg-1	PRE4g3-MPP10-TRg-1	PRE4g3	MPP10-TRg-1	0.333652686835392	0.34020848273469	0.335020457312114	0.336293875627398	0.0034584404899591	0.00298402737233733
PRE4g3-RET2-TRg-4	PRE4g3-RET2-TRg-4	PRE4g3	RET2-TRg-4	0.421446757634235	0.474556705567849	0.377416839156515	0.424473434119533	0.0486406104969185	0.141867367193162
PRE4g3-RET2-TRg-1	PRE4g3-RET2-TRg-1	PRE4g3	RET2-TRg-1	0.449360366691684	0.427390487936256	0.372527816666479	0.416426223764806	0.0395723578076907	0.183617466195926
PRE4g3-RPS2-NRg-1	PRE4g3-RPS2-NRg-1	PRE4g3	RPS2-NRg-1	0.136860099844026	0.203982620640102	0.129144575020818	0.156662431834982	0.0411616633803659	-0.152057553064881
PRE4g3-RPS2-NRg-2	PRE4g3-RPS2-NRg-2	PRE4g3	RPS2-NRg-2	0.172217347710113	0.255400137440417	0.0778082085983227	0.168475231249617	0.0888550835583804	-0.0982576212197371
PRE4g3-ORC4-NRg-3	PRE4g3-ORC4-NRg-3	PRE4g3	ORC4-NRg-3	0.500698852219428	0.49212751056156	0.475210306929995	0.489345556570328	0.0129700013974503	-0.00788873242130655
PRE4g3-TIP20-TRg-7	PRE4g3-TIP20-TRg-7	PRE4g3	TIP20-TRg-7	0.44302591372332	0.48055679955537	0.423719176699507	0.449100629992733	0.0289016517917528	-0.0375200061377409
PRE4g3-SMT3-TRg-1	PRE4g3-SMT3-TRg-1	PRE4g3	SMT3-TRg-1	0.339866645319421	0.378930910650524	0.38192893025922	0.366908828743055	0.0234671428519031	-0.0161201917259229
PRE4g3-MSS18-NRg-6	PRE4g3-MSS18-NRg-6	PRE4g3	MSS18-NRg-6	0.356003291491544	0.441253733316156	0.443190022333499	0.413482349047066	0.0497877379170107	-0.10805945849616
PRE4g3-YEF3-NRg-9	PRE4g3-YEF3-NRg-9	PRE4g3	YEF3-NRg-9	0.179589055953104	0.13757852399666	0.178740267235964	0.165302615728576	0.0240135182208139	0.0427330074663103
PRE4g3-ASK1-NRg-1	PRE4g3-ASK1-NRg-1	PRE4g3	ASK1-NRg-1	0.478305291922735	0.481354760604794	0.447861195643601	0.469173749390377	0.0185200843739334	0.00151478418007689
PRE4g3-SMC1-TRg-1	PRE4g3-SMC1-TRg-1	PRE4g3	SMC1-TRg-1	0.0417453491322551	0.11442008041595	0.0567068937010806	0.0709574410830952	0.0383759393019192	-0.108904214502571
PRE4g3-NIP1-NRg-1	PRE4g3-NIP1-NRg-1	PRE4g3	NIP1-NRg-1	0.45719988969075	0.439344890233155	0.429142237711673	0.441895672545193	0.0142016839299891	-0.0259784277136127
PRE4g3-RPP1-NRg-1	PRE4g3-RPP1-NRg-1	PRE4g3	RPP1-NRg-1	0.265361606596241	0.44491611006663	0.402817760529503	0.371031825730791	0.0939026845590451	-0.0228354398054982
PRE4g3-YDJ1-TRg-6	PRE4g3-YDJ1-TRg-6	PRE4g3	YDJ1-TRg-6	0.165308019586243	0.173559901345934	0.235203951147191	0.191357290693123	0.0381958193114735	-0.132498232325748
PRE4g3-SUB2-NRg-1	PRE4g3-SUB2-NRg-1	PRE4g3	SUB2-NRg-1	0.553027973357468	0.518214011856133	0.48909581017897	0.52011259846419	0.0320083402490939	0.0533565066474881
PRE4g3-TIM10-NRg-8	PRE4g3-TIM10-NRg-8	PRE4g3	TIM10-NRg-8	0.512115918223895	0.518853769685837	0.475637345020351	0.502202344310028	0.0232513236403047	0.0292009456896417
PRE4g3-TIM10-NRg-4	PRE4g3-TIM10-NRg-4	PRE4g3	TIM10-NRg-4	0.52939429123031	0.468414146433288	0.480101597181153	0.492636678281584	0.0323649611232925	0.0199188683836434
PRE4g3-TIM10-NRg-7	PRE4g3-TIM10-NRg-7	PRE4g3	TIM10-NRg-7	0.471939560094266	0.469352652389695	0.448392970032676	0.463228394172212	0.0129127990737074	-0.0110115946542264
PRE4g3-SKI6-TRg-4	PRE4g3-SKI6-TRg-4	PRE4g3	SKI6-TRg-4	0.450023372876961	0.489103066849904	0.420501407432276	0.45320928238638	0.0344116177077558	0.00651373126672877
PRE4g3-TUB4-TRg-1	PRE4g3-TUB4-TRg-1	PRE4g3	TUB4-TRg-1	0.420639256778382	0.410960354556004	0.379727772575913	0.403775794636766	0.0213810853521765	-0.0664234079225945
PRE4g3-CDC37-NRg-2	PRE4g3-CDC37-NRg-2	PRE4g3	CDC37-NRg-2	0.318889080776187	0.425297378193683	0.386312611198492	0.376833023389454	0.053833803307908	0.00530493998305853
PRE4g3-ISD11-TRg-3	PRE4g3-ISD11-TRg-3	PRE4g3	ISD11-TRg-3	0.312068001359793	0.286303942332285	0.429097962772684	0.342489968821587	0.0761029246912901	-0.0460320695341762
PRE4g3-YOS1-TRg-4	PRE4g3-YOS1-TRg-4	PRE4g3	YOS1-TRg-4	0.485458531488532	0.455286376632164	0.480536558568646	0.473760488896447	0.0161872194128898	-0.00104274820865929
PRE4g3-SSC1-TRg-6	PRE4g3-SSC1-TRg-6	PRE4g3	SSC1-TRg-6	0.304044636319205	0.380389691021319	0.325046421498093	0.336493582946206	0.0394388130308399	-0.0145033320340616
PRE4g3-MTR3-TRg-5	PRE4g3-MTR3-TRg-5	PRE4g3	MTR3-TRg-5	0.430035563548241	0.461347092692817	0.378719141560788	0.423367265933949	0.0417156352207877	0.000542362215435632
PRE4g3-MTR3-TRg-6	PRE4g3-MTR3-TRg-6	PRE4g3	MTR3-TRg-6	0.568670825439094	0.543635770695662	0.505247479695807	0.539184691943521	0.0319450977907637	-0.00470500263526119
PRE4g3-TFA1-TRg-2	PRE4g3-TFA1-TRg-2	PRE4g3	TFA1-TRg-2	0.382223189679226	0.422387413016551	0.400497482953307	0.401702695216361	0.0201092170787901	0.0379896159902938
PRE4g3-CDC3-NRg-3	PRE4g3-CDC3-NRg-3	PRE4g3	CDC3-NRg-3	0.181129006411327	0.196701006597049	0.207537411100737	0.195122474703038	0.0132747799140035	-0.268954521597803
PRE4g3-ERG25-TA-18	PRE4g3-ERG25-TA-18	PRE4g3	ERG25-TA-18	0.319337875625216	0.357100530171714	0.488900170381168	0.388446192059366	0.0890210977246817	0.0105520158186238
PRE4g3-RPB11-TRg-4	PRE4g3-RPB11-TRg-4	PRE4g3	RPB11-TRg-4	0.612125089085541	0.553389605455616	0.57720013500861	0.580904943183256	0.0295424857115731	0.102576536321737
PRE4g3-RPB11-TRg-1	PRE4g3-RPB11-TRg-1	PRE4g3	RPB11-TRg-1	0.199001784828618	0.196005638143084	0.215706644461725	0.203571355811142	0.0106157028366016	0.0591766088580161
PRE4g3-RPB11-TRg-2	PRE4g3-RPB11-TRg-2	PRE4g3	RPB11-TRg-2	0.313813308043197	0.390799214999385	0.253469107865727	0.319360543636103	0.0688329023678207	0.0437995233318604
PRE4g3-DED1-TRg-3	PRE4g3-DED1-TRg-3	PRE4g3	DED1-TRg-3	0.494227798048472	0.475820218659718	0.466579585956283	0.478875867554825	0.0140751074809853	0.0289578012887597
PRE4g3-DED1-TRg-1	PRE4g3-DED1-TRg-1	PRE4g3	DED1-TRg-1	0.582795541962692	0.578673084127062	0.504972810351931	0.555480478813895	0.043789463284555	0.0227835168517454
PRE4g3-DED1-TRg-6	PRE4g3-DED1-TRg-6	PRE4g3	DED1-TRg-6	0.362225228091112	0.4341921868824	0.408057230841836	0.401491548605116	0.0364299591935253	-0.00301913490744948
PRE4g3-DED1-TRg-4	PRE4g3-DED1-TRg-4	PRE4g3	DED1-TRg-4	0.438915443805898	0.452125162371816	0.467367651964546	0.452802752714087	0.0142382015640918	0.00503303287211981
PRE4g3-RPL10-NRg-5	PRE4g3-RPL10-NRg-5	PRE4g3	RPL10-NRg-5	0.456780281909476	0.418903289829256	0.397662360809385	0.424448644182706	0.0299465417866263	-0.0367165483403438
PRE4g3-RPL10-NRg-4	PRE4g3-RPL10-NRg-4	PRE4g3	RPL10-NRg-4	0.474313072518396	0.476738159727405	0.454979766465154	0.468676999570318	0.0119239636046798	-0.014365645289959
PRE4g3-EFB1-NRg-1	PRE4g3-EFB1-NRg-1	PRE4g3	EFB1-NRg-1	0.482157457390705	0.475253689175932	0.457008114792774	0.471473087119804	0.0129939244344088	0.0737869560232938
PRE4g3-EFB1-NRg-5	PRE4g3-EFB1-NRg-5	PRE4g3	EFB1-NRg-5	0.413320491639121	0.510445344851577	0.451622763726257	0.458462866738985	0.0489223827588539	0.0347646319235995
PRE4g3-EFB1-NRg-4	PRE4g3-EFB1-NRg-4	PRE4g3	EFB1-NRg-4	0.425763006999101	0.4268005850066	0.37291326527358	0.40849228575976	0.0308167027129355	0.07119752347443
PRE4g3-RPT3-NRg-1	PRE4g3-RPT3-NRg-1	PRE4g3	RPT3-NRg-1	0.236180117708101	0.270817886042369	0.248658081916311	0.251885361888927	0.0175429544493178	-0.0779761828420013
PRE4g3-SAC6-TRg-8	PRE4g3-SAC6-TRg-8	PRE4g3	SAC6-TRg-8	0.214015038917014	0.286620330795894	0.214161166604866	0.238265512105925	0.0418765651197678	-0.266243495497096
PRE4g3-SAC6-TRg-4	PRE4g3-SAC6-TRg-4	PRE4g3	SAC6-TRg-4	0.254588887585104	0.279168181114617	0.24748791424953	0.260414994316417	0.0166243035010273	-0.272010921631188
PRE4g3-SAC6-TRg-5	PRE4g3-SAC6-TRg-5	PRE4g3	SAC6-TRg-5	0.227189628435702	0.238776688867578	0.221875318768881	0.229280545357387	0.00864251282806836	-0.241228240405471
PRE4g3-SAC6-TRg-3	PRE4g3-SAC6-TRg-3	PRE4g3	SAC6-TRg-3	0.292437329018147	0.323608981042221	0.306015203768949	0.307353837943106	0.0156288812320861	-0.226571067939068
PRE4g3-DIM1-TRg-5	PRE4g3-DIM1-TRg-5	PRE4g3	DIM1-TRg-5	0.367743330920026	0.410644167376144	0.357759725792457	0.378715741362876	0.0280978003338227	-0.0421420412228354
PRE4g3-DIM1-TRg-7	PRE4g3-DIM1-TRg-7	PRE4g3	DIM1-TRg-7	0.423000588517614	0.414179271238793	0.39468001825221	0.410619959336206	0.0144919012194514	-0.0811554796347366
PRE4g3-RPC17-NRg-1	PRE4g3-RPC17-NRg-1	PRE4g3	RPC17-NRg-1	0.518512792808612	0.508806452011529	0.477685493847169	0.501668246222436	0.0213291484015966	0.104025865766786
PRE4g3-RPC17-NRg-2	PRE4g3-RPC17-NRg-2	PRE4g3	RPC17-NRg-2	0.477431798667996	0.46478849500544	0.47652014062262	0.472913478098686	0.00705119087793446	0.148180051864314
PRE4g3-YDR341C-TRg-1	PRE4g3-YDR341C-TRg-1	PRE4g3	YDR341C-TRg-1	0.241125532579281	0.333686693119233	0.344836731992624	0.306549652563713	0.0569325693124991	0.0463100051380882
PRE4g3-RAP1-NRg-8	PRE4g3-RAP1-NRg-8	PRE4g3	RAP1-NRg-8	0.576016338605287	0.600185418244682	0.545063565082028	0.573755107310666	0.0276304098639004	-0.0517773370443528
PRE4g3-RAP1-NRg-5	PRE4g3-RAP1-NRg-5	PRE4g3	RAP1-NRg-5	0.0856461479657779	0.131682845293659	0.012486092917362	0.0766050287255997	0.0601105050893803	-0.123677451827905
PRE4g3-RAP1-NRg-2	PRE4g3-RAP1-NRg-2	PRE4g3	RAP1-NRg-2	0.414380816988183	0.501691814255249	0.386633568102281	0.434235399781905	0.0600437619189854	-0.0396429973608051
PRE4g3-SEC26-NRg-3	PRE4g3-SEC26-NRg-3	PRE4g3	SEC26-NRg-3	0.595630494068463	0.569730043171544	0.519385383572915	0.561581973604307	0.038770123766555	0.0880544290439045
PRE4g3-SPP41-TRg-3	PRE4g3-SPP41-TRg-3	PRE4g3	SPP41-TRg-3	0.175518326473912	0.143877288519187	0.143450065694802	0.154281893562634	0.0183925308734779	-0.105151973712389
PRE4g3-TAP42-NRg-1	PRE4g3-TAP42-NRg-1	PRE4g3	TAP42-NRg-1	0.51394804589381	0.553573835899083	0.440622905316647	0.502714929036513	0.0573072016905974	0.0932857992812182
PRE4g3-PGA2-TRg-6	PRE4g3-PGA2-TRg-6	PRE4g3	PGA2-TRg-6	0.528974366759682	0.513403138640801	0.444222346223968	0.495533283874817	0.0451134683685433	0.048379688049255
PRE4g3-BRL1-TRg-1	PRE4g3-BRL1-TRg-1	PRE4g3	BRL1-TRg-1	0.112284961056545	0.211164810070606	0.196912051318704	0.173453940815285	0.053451083679883	0.0113856428316128
PRE4g3-FOL2-TRg-1	PRE4g3-FOL2-TRg-1	PRE4g3	FOL2-TRg-1	0.604479986496177	0.604957617458282	0.558889870423922	0.58944249145946	0.0264604236916176	0.0475966592412884
PRE4g3-NAB3-NRg-5	PRE4g3-NAB3-NRg-5	PRE4g3	NAB3-NRg-5	0.604896187998488	0.642811844279938	0.567241284599381	0.604983105625936	0.0377853548165637	0.0729754127441874
PRE4g3-SNF4-TRg-4	PRE4g3-SNF4-TRg-4	PRE4g3	SNF4-TRg-4	0.489237199518742	0.48603741427962	0.440506320246299	0.471926978014887	0.0272580805881884	0.117519144831257
PRE4g3-HRR25-TRg-2	PRE4g3-HRR25-TRg-2	PRE4g3	HRR25-TRg-2	0.0932802411017392	0.18853490313389	0.120405132120818	0.134073425452149	0.0490762604693788	-0.104368574419268
PRE4g3-TRS23-TRg-4	PRE4g3-TRS23-TRg-4	PRE4g3	TRS23-TRg-4	0.323936479278189	0.384651822785334	0.346362739644865	0.351650347236129	0.0307010965574042	0.133398391255956
PRE4g3-CTR86-TRg-4	PRE4g3-CTR86-TRg-4	PRE4g3	CTR86-TRg-4	0.453904682126168	0.382757462921222	0.419352540799105	0.418671561948832	0.0355784977099235	-0.0245802107198423
PRE4g3-RPB5-TRg-5	PRE4g3-RPB5-TRg-5	PRE4g3	RPB5-TRg-5	-0.0115581572436012	0.118829398754848	0.117077732173454	0.0747829912282336	0.0747787571675918	-0.0941619370957718
PRE4g3-SPN1-NRg-2	PRE4g3-SPN1-NRg-2	PRE4g3	SPN1-NRg-2	0.171364367517512	0.270120290792046	0.208560007892977	0.216681555400845	0.0498763746266037	-0.00943332016809245
PRE4g3-SPN1-NRg-1	PRE4g3-SPN1-NRg-1	PRE4g3	SPN1-NRg-1	0.175218494893225	0.225351866753538	0.100076134582354	0.166882165409706	0.0630525420558119	-0.0439656189570743
PRE4g3-SEC61-NRg-1	PRE4g3-SEC61-NRg-1	PRE4g3	SEC61-NRg-1	0.277376725176828	0.365601017885526	0.319213895844739	0.320730546302364	0.0441316964034411	-0.0705430564553163
PRE4g3-SEC61-NRg-7	PRE4g3-SEC61-NRg-7	PRE4g3	SEC61-NRg-7	0.29097396762143	0.333741649913697	0.255797395022954	0.29350433751936	0.0390336879692853	-0.176338356879828
PRE4g3-TUS1-TRg-3	PRE4g3-TUS1-TRg-3	PRE4g3	TUS1-TRg-3	0.558639944783992	0.573713247951193	0.51155828576213	0.547970492832438	0.0324220254594136	0.0683038832708188
PRE4g3-OLE1-NRg-2	PRE4g3-OLE1-NRg-2	PRE4g3	OLE1-NRg-2	0.284054084659236	0.340273090162044	0.252355797719773	0.292227657513684	0.0445249149072764	-0.125047494743991
PRE4g3-AFG2-TRg-1	PRE4g3-AFG2-TRg-1	PRE4g3	AFG2-TRg-1	0.446717845058028	0.484675363545013	0.39405991278399	0.44181770712901	0.0455060269958653	0.137181059447923
PRE4g3-TOA2-NRg-1	PRE4g3-TOA2-NRg-1	PRE4g3	TOA2-NRg-1	0.423566915185684	0.502710560820546	0.465845446722382	0.464040974242871	0.0396026672307705	0.225360173289069
PRE4g3-USO1-TRg-1	PRE4g3-USO1-TRg-1	PRE4g3	USO1-TRg-1	0.294815943083468	0.293088391658109	0.256694763117958	0.281533032619845	0.021527908220914	0.0970427106368533
PRE4g3-UTP22-NRg-2	PRE4g3-UTP22-NRg-2	PRE4g3	UTP22-NRg-2	0.409413159395475	0.375156261129806	0.408147156787119	0.397572192437467	0.0194230835076051	0.00358182287413306
PRE4g3-RIB1-TRg-3	PRE4g3-RIB1-TRg-3	PRE4g3	RIB1-TRg-3	0.317323677746649	0.318992664914293	0.256763783065527	0.297693375242156	0.035455888317039	-0.0392118721614662
PRE4g3-RIB1-TRg-7	PRE4g3-RIB1-TRg-7	PRE4g3	RIB1-TRg-7	0.254899342281971	0.256931842901777	0.233472308624996	0.248434497936248	0.0129974265311131	-0.0421707242828159
PRE4g3-RIB1-TRg-4	PRE4g3-RIB1-TRg-4	PRE4g3	RIB1-TRg-4	0.297081887333125	0.266116773335531	0.234374830816945	0.2658578304952	0.0313543302077524	-0.0336408100876902
PRE4g3-COG1-TRg-1	PRE4g3-COG1-TRg-1	PRE4g3	COG1-TRg-1	0.420840521394773	0.371370993331013	0.339079913924584	0.377097142883457	0.0411799808765898	0.121945812302215
PRE4g3-RPL32-NRg-2	PRE4g3-RPL32-NRg-2	PRE4g3	RPL32-NRg-2	0.377381382843683	0.338171667944966	0.224385664011541	0.313312904933397	0.0794694348104346	-0.0719385803766788
PRE4g3-GLC7-NRg-3	PRE4g3-GLC7-NRg-3	PRE4g3	GLC7-NRg-3	0.514110749915614	0.516114035583692	0.534131819385858	0.521452201628388	0.0110264599134827	0.0241593020647316
PRE4g3-GLC7-NRg-4	PRE4g3-GLC7-NRg-4	PRE4g3	GLC7-NRg-4	0.578997832664041	0.539003847415641	0.467952415232919	0.5286513651042	0.0562419025337831	0.121924027826005
PRE4g3-HSF1-TRg-2	PRE4g3-HSF1-TRg-2	PRE4g3	HSF1-TRg-2	0.459183561980384	0.474496921476686	0.383671315816662	0.439117266424577	0.048624220547761	0.0407731952549893
PRE4g3-DAM1-NRg-5	PRE4g3-DAM1-NRg-5	PRE4g3	DAM1-NRg-5	0.497846714782134	0.469504113128018	0.442090030998831	0.469813619636328	0.0278796304196597	0.00397774911343945
PRE4g3-SEC18-TRg-4	PRE4g3-SEC18-TRg-4	PRE4g3	SEC18-TRg-4	0.40739237612423	0.456509689389126	0.416568495096353	0.426823520203236	0.0261151636132649	0.0851650907078235
PRE4g3-SEC18-TRg-5	PRE4g3-SEC18-TRg-5	PRE4g3	SEC18-TRg-5	0.472772751367246	0.447120943476729	0.440133038385608	0.453342244409861	0.0171862199117889	0.095821972377631
PRE4g3-PAB1-NRg-3	PRE4g3-PAB1-NRg-3	PRE4g3	PAB1-NRg-3	0.427932348888805	0.466680528628065	0.424685852521365	0.439766243346078	0.0233649095621203	0.0726083437467261
PRE4g3-POP8-TRg-2	PRE4g3-POP8-TRg-2	PRE4g3	POP8-TRg-2	0.475216572705915	0.479970701153054	0.389829959532819	0.448339077797263	0.0507261089024674	0.0061515517048964
PRE4g3-PAB1-NRg-4	PRE4g3-PAB1-NRg-4	PRE4g3	PAB1-NRg-4	0.400487289981275	0.411143746191702	0.344487299454888	0.385372778542622	0.0358065191678321	0.0412187783734577
PRE4g3-BIG1-TRg-4	PRE4g3-BIG1-TRg-4	PRE4g3	BIG1-TRg-4	0.295691598627511	0.205340747551093	0.212393854833543	0.237808733670716	0.0502519265530129	-0.0235461217960363
PRE4g3-BIG1-TRg-5	PRE4g3-BIG1-TRg-5	PRE4g3	BIG1-TRg-5	0.299933720051599	0.257851134565792	0.229442580665117	0.26240914509417	0.0354659241805946	-0.040247303388216
PRE4g3-BIG1-TRg-6	PRE4g3-BIG1-TRg-6	PRE4g3	BIG1-TRg-6	0.270258256646233	0.326046737712333	0.229624725884311	0.275309906747626	0.0484090948872311	-0.105018072820169
PRE4g3-RPO41-NRg-1	PRE4g3-RPO41-NRg-1	PRE4g3	RPO41-NRg-1	0.50712538631231	0.458659847057299	0.451309095449721	0.47236477627311	0.0303271066048525	0.030500542847898
PRE4g3-RVB2-NRg-2	PRE4g3-RVB2-NRg-2	PRE4g3	RVB2-NRg-2	0.360497064937174	0.407712438905752	0.348178825023646	0.372129442955524	0.0314252598913239	-0.128340749053637
PRE4g3-PET117-NRg-8	PRE4g3-PET117-NRg-8	PRE4g3	PET117-NRg-8	0.489350274406601	0.451139038614631	0.471795993854913	0.470761768958715	0.0191266006137871	0.18269559216881
PRE4g3-VPS45-NRg-9	PRE4g3-VPS45-NRg-9	PRE4g3	VPS45-NRg-9	0.594209878323756	0.590674619476607	0.639310286533027	0.60806492811113	0.0271169473017092	0.139762878055244
PRE4g3-YCG1-NRg-1	PRE4g3-YCG1-NRg-1	PRE4g3	YCG1-NRg-1	0.25611156998511	0.273206055037444	0.253371331680449	0.260896318901001	0.010748229124057	-0.0365143451992684
PRE4g3-NOC4-NRg-1	PRE4g3-NOC4-NRg-1	PRE4g3	NOC4-NRg-1	0.460899611784587	0.458242497628318	0.436095816604475	0.451745975339127	0.0136183943702884	-0.0062086995195188
PRE4g3-NMD3-NRg-2	PRE4g3-NMD3-NRg-2	PRE4g3	NMD3-NRg-2	0.508642309664412	0.556776334897467	0.555694847249253	0.540371163937044	0.027483314010027	0.0179180995585719
PRE4g3-DRS1-TRg-2	PRE4g3-DRS1-TRg-2	PRE4g3	DRS1-TRg-2	0.528702562542923	0.543490396819299	0.449254262589018	0.507149073983747	0.050680636346338	0.0792845215772716
PRE4g3-HTB1-NRg-2	PRE4g3-HTB1-NRg-2	PRE4g3	HTB1-NRg-2	0.361020931728781	0.393873914072389	0.384239067885429	0.3797113045622	0.0168880162467571	-0.0765215648151138
PRE4g3-IPI1-TRg-2	PRE4g3-IPI1-TRg-2	PRE4g3	IPI1-TRg-2	0.373204354149107	0.362031624328275	0.362044620904111	0.365760199793831	0.00644683005644068	0.0750899521431828
PRE4g3-SEC18-NRg-1	PRE4g3-SEC18-NRg-1	PRE4g3	SEC18-NRg-1	0.0386024285952332	0.120033738496268	0.0138664826093446	0.0575008832336151	0.0555493946540291	-0.0317483994107882
PRE4g3-SEC18-NRg-2	PRE4g3-SEC18-NRg-2	PRE4g3	SEC18-NRg-2	0.112041889693365	0.16129750934313	0.120624584608461	0.131321327881652	0.0263124353540297	0.0315312443742604
PRE4g3-JIP5-NRg-2	PRE4g3-JIP5-NRg-2	PRE4g3	JIP5-NRg-2	0.622214057305125	0.601029357547739	0.548482994175313	0.590575469676059	0.0379609041816488	0.047127940470764
PRE4g3-YPT1-TRg-3	PRE4g3-YPT1-TRg-3	PRE4g3	YPT1-TRg-3	0.384569914606516	0.292569700168336	0.312652365648985	0.329930660141279	0.0483726623165358	0.124456312626123
PRE4g3-YPT1-TRg-2	PRE4g3-YPT1-TRg-2	PRE4g3	YPT1-TRg-2	0.174364895455286	0.166824419052033	0.0255223753880772	0.122237229965132	0.083842334282823	0.00897203334386679
PRE4g3-CLF1-NRg-2	PRE4g3-CLF1-NRg-2	PRE4g3	CLF1-NRg-2	0.304636128677737	0.299833193754261	0.274912935408672	0.293127419280223	0.0159559585421886	-0.0676145749585017
PRE4g3-SNF2-NRg-7	PRE4g3-SNF2-NRg-7	PRE4g3	SNF2-NRg-7	0.536690364744327	0.555378667079915	0.460212094900925	0.517427042241722	0.0504229690761488	-0.0152718164530312
PRE4g3-SNF2-NRg-4	PRE4g3-SNF2-NRg-4	PRE4g3	SNF2-NRg-4	0.488113341577759	0.552124521454045	0.499527140417606	0.513255001149803	0.0341423257482629	-0.130783703037021
PRE4g3-RPL25-NRg-1	PRE4g3-RPL25-NRg-1	PRE4g3	RPL25-NRg-1	0.100476360515932	0.213987866385948	0.14635192073385	0.153605382545244	0.0571023206394161	-0.106338227479858
PRE4g3-NOP56-TRg-1	PRE4g3-NOP56-TRg-1	PRE4g3	NOP56-TRg-1	0.63549831098256	0.616692680826927	0.601858993812381	0.618016661873956	0.016858695361108	0.0637992534176027
PRE4g3-NOP56-TRg-2	PRE4g3-NOP56-TRg-2	PRE4g3	NOP56-TRg-2	0.621197707046246	0.561504893243538	0.551567123927643	0.578089908072476	0.0376616723475769	0.0696919911607005
PRE4g3-TRS31-TRg-1	PRE4g3-TRS31-TRg-1	PRE4g3	TRS31-TRg-1	0.179964579916432	0.144979464941364	0.179981089895138	0.168308378250978	0.0202034332552778	0.0152204784010784
PRE4g3-DBF4-TRg-2	PRE4g3-DBF4-TRg-2	PRE4g3	DBF4-TRg-2	0.269408445910843	0.270498072505571	0.133016050086726	0.22430752283438	0.0790626117001945	-0.00488389023025937
PRE4g3-DBF4-TRg-1	PRE4g3-DBF4-TRg-1	PRE4g3	DBF4-TRg-1	0.344620233225429	0.387976446411273	0.315377888203136	0.349324855946613	0.0365272195723486	-0.000302610962190142
PRE4g3-RPC19-TRg-4	PRE4g3-RPC19-TRg-4	PRE4g3	RPC19-TRg-4	0.487814840509503	0.534738817563248	0.436651737852487	0.486401798641746	0.0490588046841371	0.104431043255164
PRE4g3-RPC19-TRg-6	PRE4g3-RPC19-TRg-6	PRE4g3	RPC19-TRg-6	0.489536356448532	0.438361177506168	0.450312411705687	0.459403315220129	0.0267714050803729	0.112792521598608
PRE4g3-RPC19-TRg-3	PRE4g3-RPC19-TRg-3	PRE4g3	RPC19-TRg-3	0.361337360529195	0.408393171721638	0.332104494706895	0.367278342319243	0.0384897649854767	0.0512570177691942
PRE4g3-ROK1-NRg-1	PRE4g3-ROK1-NRg-1	PRE4g3	ROK1-NRg-1	0.433996839462444	0.430468403932753	0.439697373977066	0.434720872457421	0.00465689165142037	0.0163051529648927
PRE4g3-CDC33-TRg-4	PRE4g3-CDC33-TRg-4	PRE4g3	CDC33-TRg-4	0.521794597216842	0.498862019090051	0.508509914313468	0.509722176873453	0.0115142507472738	-0.0232227441432004
PRE4g3-DHR2-TRg-3	PRE4g3-DHR2-TRg-3	PRE4g3	DHR2-TRg-3	0.38528064354409	0.445265594140605	0.383915226964308	0.404820488216334	0.0350331419591247	-0.0170033519739934
PRE4g3-RRP42-NRg-5	PRE4g3-RRP42-NRg-5	PRE4g3	RRP42-NRg-5	0.460582855660019	0.510910956036633	0.462549460926877	0.478014424207843	0.0285061964990221	-0.024460573253561
PRE4g3-CLF1-TRg-1	PRE4g3-CLF1-TRg-1	PRE4g3	CLF1-TRg-1	0.372472479958527	0.444506730569922	0.407159509300844	0.408046239943098	0.0360253110147611	0.113963313042753
PRE4g3-ERG11-NA-16	PRE4g3-ERG11-NA-16	PRE4g3	ERG11-NA-16	0.359765337122098	0.389808027257748	0.392165619413647	0.380579661264498	0.0180642361400102	-0.0869759517171621
PRE4g3-VAS1-NRg-4	PRE4g3-VAS1-NRg-4	PRE4g3	VAS1-NRg-4	0.325651843062634	0.362456305997879	0.236037231855459	0.308048460305324	0.0650219569847902	0.0614256926337327
PRE4g3-PIK1-NRg-2	PRE4g3-PIK1-NRg-2	PRE4g3	PIK1-NRg-2	0.43571049886074	0.427996737169619	0.455943105690105	0.439883447240155	0.0144329484861428	0.0271399914214266
PRE4g3-SAR1-NRg-7	PRE4g3-SAR1-NRg-7	PRE4g3	SAR1-NRg-7	0.229325470878556	0.156444994665075	0.223435030906192	0.203068498816608	0.0404844127448206	-0.207983746498704
PRE4g3-SAR1-NRg-4	PRE4g3-SAR1-NRg-4	PRE4g3	SAR1-NRg-4	0.129848097704126	0.21427506039137	0.140942905133152	0.161688687742882	0.0458777574562661	-0.0698086648113866
PRE4g3-RPS3-TRg-1	PRE4g3-RPS3-TRg-1	PRE4g3	RPS3-TRg-1	0.17770715843767	0.123311335441439	0.193187944538391	0.1647354794725	0.0366999109822306	-0.134090941186906
PRE4g3-YTM1-TRg-2	PRE4g3-YTM1-TRg-2	PRE4g3	YTM1-TRg-2	0.484034581638939	0.433618790979355	0.367179527419905	0.428277633346066	0.0586103395125903	0.0252685772100084
PRE4g3-SUI3-NRg-5	PRE4g3-SUI3-NRg-5	PRE4g3	SUI3-NRg-5	0.484530503241883	0.520211379133409	0.42771650889832	0.477486130424538	0.0466480722671774	0.000151317347983626
PRE4g3-SUI3-NRg-2	PRE4g3-SUI3-NRg-2	PRE4g3	SUI3-NRg-2	0.582743021278643	0.577264519600336	0.572731262392295	0.577579601090425	0.00501331090783752	0.0295595336215895
PRE4g3-RRP7-TRg-4	PRE4g3-RRP7-TRg-4	PRE4g3	RRP7-TRg-4	0.541518397741444	0.525073364522348	0.491189162732145	0.519260308331979	0.0256632361727746	0.0225525964854663
PRE4g3-RRP7-TRg-6	PRE4g3-RRP7-TRg-6	PRE4g3	RRP7-TRg-6	0.334793393959921	0.311351494203594	0.325785397270297	0.323976761811271	0.0118251442999295	0.00325003832584864
PRE4g3-NIP7-TRg-2	PRE4g3-NIP7-TRg-2	PRE4g3	NIP7-TRg-2	0.465427335805155	0.504666181533825	0.402728725520851	0.45760741428661	0.0514166764193914	0.0534737340375663
PRE4g3-MDM35-TRg-1	PRE4g3-MDM35-TRg-1	PRE4g3	MDM35-TRg-1	0.442954429866308	0.468832122185606	0.401494031851236	0.437760194634383	0.033968215469809	-0.0202749775618959
PRE4g3-ALA1-NRg-1	PRE4g3-ALA1-NRg-1	PRE4g3	ALA1-NRg-1	0.517099749554472	0.489501684749163	0.451374775692382	0.485992069998673	0.0330027437354194	0.0185694512192361
PRE4g3-DOA4-NRg-2	PRE4g3-DOA4-NRg-2	PRE4g3	DOA4-NRg-2	0.318996315721643	0.318073312122488	0.306344274500006	0.314471300781379	0.00705332553088299	-0.161955087511952
PRE4g3-RPS13-NRg-1	PRE4g3-RPS13-NRg-1	PRE4g3	RPS13-NRg-1	0.0673477959434898	0.0950245600806465	0.220847261953796	0.127739872659311	0.0818122257013099	-0.0837025334600822
PRE4g3-YSF3-TRg-2	PRE4g3-YSF3-TRg-2	PRE4g3	YSF3-TRg-2	0.456516546739783	0.532463045401233	0.460954503943308	0.483311365361441	0.0426244015099991	0.00492406837351494
PRE4g3-RPS2-NRg-11	PRE4g3-RPS2-NRg-11	PRE4g3	RPS2-NRg-11	0.204564917006849	0.137789769315389	0.189789377471138	0.177381354597792	0.035074197938416	-0.146898857161823
PRE4g3-SSL1-TRg-10	PRE4g3-SSL1-TRg-10	PRE4g3	SSL1-TRg-10	0.389986953656728	0.460193157708675	0.406694718305706	0.418958276557036	0.0366745677218388	0.025089067825239
PRE4g3-NIP7-TRg-1	PRE4g3-NIP7-TRg-1	PRE4g3	NIP7-TRg-1	0.578303486555117	0.535599436910096	0.545575936594326	0.553159620019846	0.0223392738186578	0.0874901460475952
PRE4g3-LST8-NRg-1	PRE4g3-LST8-NRg-1	PRE4g3	LST8-NRg-1	-0.0402984930024834	0.0255874818631673	-0.190193382766259	-0.0683014646351916	0.110582413611986	-0.246068059696999
PRE4g3-TAF4-TRg-3	PRE4g3-TAF4-TRg-3	PRE4g3	TAF4-TRg-3	0.0644281728971369	0.034880287943365	0.00368211910609773	0.0343301933155332	0.0303767627615359	-0.0680994544813211
PRE4g3-HAS1-TRg-2	PRE4g3-HAS1-TRg-2	PRE4g3	HAS1-TRg-2	0.307156244390242	0.244255126968476	0.332389005487646	0.294600125615455	0.0453887345574081	0.0380290256589315
PRE4g3-GLC7-TRg-2	PRE4g3-GLC7-TRg-2	PRE4g3	GLC7-TRg-2	-0.162701906867043	-0.10588413555198	NA	NA	NA	NA
PRE4g3-CDC45-NRg-1	PRE4g3-CDC45-NRg-1	PRE4g3	CDC45-NRg-1	0.251700601649382	0.259879855181535	0.265975398565468	0.259185285132128	0.00716270042749368	-0.0500172948610062
PRE4g3-SEC22-NRg-8	PRE4g3-SEC22-NRg-8	PRE4g3	SEC22-NRg-8	0.401718137460382	0.391767927778229	0.401715872781734	0.398400646006782	0.00574410259368016	0.162241579416732
PRE4g3-YOS1-TRg-2	PRE4g3-YOS1-TRg-2	PRE4g3	YOS1-TRg-2	0.270006939902171	0.272375514953392	0.211887735179449	0.251423396678337	0.0342593627284473	0.0132372458876015
PRE4g3-RBA50-TRg-3	PRE4g3-RBA50-TRg-3	PRE4g3	RBA50-TRg-3	0.510208875944033	0.590601618134605	0.458896124591993	0.519902206223544	0.0663856516595004	-0.0139945596381049
PRE4g3-SPP41-NRg-2	PRE4g3-SPP41-NRg-2	PRE4g3	SPP41-NRg-2	0.307947802255539	0.343083147994628	0.306127883528857	0.319052944593008	0.0208306512784728	-0.0563392445456932
PRE4g3-PRP46-TRg-2	PRE4g3-PRP46-TRg-2	PRE4g3	PRP46-TRg-2	0.522997289629278	0.515095179651664	0.446102471066838	0.494731646782593	0.0422990352563739	0.00786122512515142
PRE4g3-PGA2-NRg-1	PRE4g3-PGA2-NRg-1	PRE4g3	PGA2-NRg-1	0.502507983915164	0.495555124459624	0.48202355219728	0.493362220190689	0.0104167944949822	0.0398553029672795
PRE4g3-CBF5-TRg-3	PRE4g3-CBF5-TRg-3	PRE4g3	CBF5-TRg-3	0.603926079356004	0.580129616408873	0.543287881981728	0.575781192582202	0.0305520758301738	0.0839421775986344
PRE4g3-TCP1-NRg-3	PRE4g3-TCP1-NRg-3	PRE4g3	TCP1-NRg-3	0.437295566468301	0.474231639332223	0.391071089536225	0.434199431778916	0.0416666389105756	0.0386533774660353
PRE4g3-TCP1-NRg-2	PRE4g3-TCP1-NRg-2	PRE4g3	TCP1-NRg-2	0.400961722563457	0.402705900163562	0.374853456497783	0.392840359741601	0.0156015081034497	0.112541870553411
PRE4g3-ERG26-NRg-2	PRE4g3-ERG26-NRg-2	PRE4g3	ERG26-NRg-2	0.259646825120288	0.301181275113461	0.252105259076069	0.270977786436606	0.0264273882703059	-0.0388169096067412
PRE4g3-ERG26-NRg-4	PRE4g3-ERG26-NRg-4	PRE4g3	ERG26-NRg-4	0.321810131294566	0.336661382484859	0.303556409793893	0.320675974524439	0.016581602392466	-0.0367065237187268
PRE4g3-MES1-TRg-5	PRE4g3-MES1-TRg-5	PRE4g3	MES1-TRg-5	0.521775057003066	0.545192378376259	0.493378434857823	0.520115290079049	0.0259468168647809	0.0397512154958849
PRE4g3-HTS1-TRg-2	PRE4g3-HTS1-TRg-2	PRE4g3	HTS1-TRg-2	0.516421116395604	0.506158800079791	0.484250198105204	0.5022767048602	0.0164330457731479	0.0854724630932093
PRE4g3-SSS1-TRg-3	PRE4g3-SSS1-TRg-3	PRE4g3	SSS1-TRg-3	0.162757189929072	0.205537465491103	0.16867077116453	0.178988475528235	0.0231814421853655	-0.131957680412442
PRE4g3-SSS1-TRg-2	PRE4g3-SSS1-TRg-2	PRE4g3	SSS1-TRg-2	0.156311296693217	0.177596371445203	0.0608380813998787	0.131581916512766	0.0621834484140193	-0.132204692134283
PRE4g3-SYS1-TRg-7	PRE4g3-SYS1-TRg-7	PRE4g3	SYS1-TRg-7	0.482006521188642	0.480592613979375	0.472078247247824	0.478225794138614	0.0053706641097676	0.0801528290455124
PRE4g3-SYS1-TRg-2	PRE4g3-SYS1-TRg-2	PRE4g3	SYS1-TRg-2	0.342044931660753	0.310949751277698	0.394461016294717	0.349151899744389	0.0422068074212213	0.0780207351287348
PRE4g3-SYS1-TRg-1	PRE4g3-SYS1-TRg-1	PRE4g3	SYS1-TRg-1	0.339547739041893	0.281197436055146	0.334087699534907	0.318277624877316	0.0322282222620213	0.0466691860288572
PRE4g3-BFR2-TRg-1	PRE4g3-BFR2-TRg-1	PRE4g3	BFR2-TRg-1	0.437733536964883	0.409044089831007	0.465739111366625	0.437505579387505	0.0283481981830213	0.0133445742609989
PRE4g3-EOS1-TRg-3	PRE4g3-EOS1-TRg-3	PRE4g3	EOS1-TRg-3	0.294018644214689	0.279360971204607	0.185823704484528	0.253067773301275	0.058694424247889	-0.150864030935147
PRE4g3-TAF4-NRg-1	PRE4g3-TAF4-NRg-1	PRE4g3	TAF4-NRg-1	0.157325282158844	0.219634944298499	0.164726472888365	0.180562233115236	0.0340397117417537	-0.0126706579784624
PRE4g3-ARL3-NRg-8	PRE4g3-ARL3-NRg-8	PRE4g3	ARL3-NRg-8	0.408601950735134	0.349265967605065	0.369752606179032	0.375873508173077	0.0301378301212691	0.0213942264467267
PRE4g3-RPN5-NRg-1	PRE4g3-RPN5-NRg-1	PRE4g3	RPN5-NRg-1	0.456907025656533	0.476796216282647	0.4528235968922	0.462175612943793	0.0128253705253463	0.0399870691449447
PRE4g3-TIM9-NRg-2	PRE4g3-TIM9-NRg-2	PRE4g3	TIM9-NRg-2	0.517169209249594	0.524024697950542	0.51342277928429	0.518205562161475	0.00537640124711045	0.0703139399500695
PRE4g3-NUP57-NRg-3	PRE4g3-NUP57-NRg-3	PRE4g3	NUP57-NRg-3	0.323170768336369	0.308703562861667	0.323703825690109	0.318526052296049	0.0085106998273934	0.0182883950788167
PRE4g3-VPS4-TRg-1	PRE4g3-VPS4-TRg-1	PRE4g3	VPS4-TRg-1	0.222630771488793	0.305847459925235	0.253467298871235	0.260648510095087	0.0420705556721464	-0.100466654801769
PRE4g3-CDC3-TRg-4	PRE4g3-CDC3-TRg-4	PRE4g3	CDC3-TRg-4	0.197037978722181	0.173891439137845	0.167373846767027	0.179434421542351	0.0155895372482858	-0.257866625756889
PRE4g3-BBP1-NRg-1	PRE4g3-BBP1-NRg-1	PRE4g3	BBP1-NRg-1	0.388037249699187	0.397716472007054	0.341581383623245	0.375778368443162	0.0300082849260252	-0.0662652253515846
PRE4g3-BBP1-NRg-2	PRE4g3-BBP1-NRg-2	PRE4g3	BBP1-NRg-2	0.113887806137364	0.223692282949631	0.19348831145995	0.177022800182315	0.0567238096237314	-0.172461581996662
PRE4g3-USE1-NRg-3	PRE4g3-USE1-NRg-3	PRE4g3	USE1-NRg-3	0.285633607018694	0.291393728873593	0.226399556053797	0.267808963982028	0.0359770628271795	-0.0931461452701681
PRE4g3-CCT7-TRg-1	PRE4g3-CCT7-TRg-1	PRE4g3	CCT7-TRg-1	0.573950915264666	0.571014642251534	0.59952668057309	0.58149741269643	0.01568267515216	0.0418380704433489
PRE4g3-SAH1-TRg-3	PRE4g3-SAH1-TRg-3	PRE4g3	SAH1-TRg-3	0.396339374431768	0.456539558098133	0.398443721845333	0.417107551458412	0.0341653249689727	-0.0403076324784373
PRE4g3-CHS2-TRg-1	PRE4g3-CHS2-TRg-1	PRE4g3	CHS2-TRg-1	0.491216826947553	0.460399658837653	0.470416836970905	0.47401110758537	0.0157198456899544	-0.0150787591061104
PRE4g3-DPM1-TRg-2	PRE4g3-DPM1-TRg-2	PRE4g3	DPM1-TRg-2	0.514864517786444	0.496651191823807	0.421415477813281	0.477643729141177	0.049539312633505	-0.0369879820320714
PRE4g3-BBP1-TRg-1	PRE4g3-BBP1-TRg-1	PRE4g3	BBP1-TRg-1	0.0340308136965979	0.0927953457336987	0.0973579955541808	0.0747280516614925	0.0353185974640065	-0.0602396222406194
PRE4g3-NRD1-TRg-4	PRE4g3-NRD1-TRg-4	PRE4g3	NRD1-TRg-4	0.573681957051617	0.574183218820993	0.529963632024208	0.559276269298939	0.025386725740834	0.18054608679397
PRE4g3-RPB3-NRg-1	PRE4g3-RPB3-NRg-1	PRE4g3	RPB3-NRg-1	0.236149293844733	0.229160636950601	0.196568727603679	0.220626219466338	0.0211253998148525	0.0114756919205326
PRE4g3-PHO85-NRg-6	PRE4g3-PHO85-NRg-6	PRE4g3	PHO85-NRg-6	0.417032667566637	0.402678355532755	0.32668795704593	0.382132993381774	0.0485502379932765	-0.0137978628671757
PRE4g3-SNF6-TRg-6	PRE4g3-SNF6-TRg-6	PRE4g3	SNF6-TRg-6	0.308654607593214	0.250919281953158	0.209600817156826	0.256391568901066	0.0497531184277342	-0.206033937180198
PRE4g3-PRP38-NRg-2	PRE4g3-PRP38-NRg-2	PRE4g3	PRP38-NRg-2	0.43258195409987	0.456186962839962	0.431039199080969	0.4399360386736	0.0140948368368604	0.0886857730101967
PRE4g3-OAR1-NRg-3	PRE4g3-OAR1-NRg-3	PRE4g3	OAR1-NRg-3	0.542996132247506	0.583446386850252	0.525723216535601	0.550721911877786	0.0296269615547275	0.0742090830758527
PRE4g3-ROX3-NRg-1	PRE4g3-ROX3-NRg-1	PRE4g3	ROX3-NRg-1	0.549951125866623	0.533328837988065	0.474638695832094	0.519306219895594	0.0395659688754355	-0.00984864417345588
PRE4g3-YPP1-TRg-6	PRE4g3-YPP1-TRg-6	PRE4g3	YPP1-TRg-6	0.370393589690936	0.377375609172504	0.256940076001984	0.334903091621808	0.0676081430185224	0.041118528759587
PRE4g3-CBF2-NRg-8	PRE4g3-CBF2-NRg-8	PRE4g3	CBF2-NRg-8	0.579631876138653	0.596226864151241	0.546428259735542	0.574095666675145	0.0253567044754573	0.0233891341263858
PRE4g3-SPT6-TRg-5	PRE4g3-SPT6-TRg-5	PRE4g3	SPT6-TRg-5	0.0698883939514666	0.180585932440025	0.0816231207616072	0.110699149051033	0.0608074651886766	-0.259438238911842
PRE4g3-SEC10-NRg-1	PRE4g3-SEC10-NRg-1	PRE4g3	SEC10-NRg-1	0.0784914188854666	0.123040740032782	0.0998859984050265	0.100472719107758	0.0222804552143558	-0.0639610744302882
PRE4g3-NSL1-NRg-3	PRE4g3-NSL1-NRg-3	PRE4g3	NSL1-NRg-3	0.233913440018683	0.254235761110302	0.240365283395442	0.242838161508142	0.0103843886800293	0.135095967061293
PRE4g3-NRD1-NRg-8	PRE4g3-NRD1-NRg-8	PRE4g3	NRD1-NRg-8	0.621108522239108	0.642956803117416	0.586932818955378	0.616999381437301	0.0282371294388059	0.204060136155259
PRE4g3-RPB3-TRg-1	PRE4g3-RPB3-TRg-1	PRE4g3	RPB3-TRg-1	0.348944930382799	0.341266179233054	0.319773031040725	0.33666138021886	0.0151212783281333	0.0434455695639801
PRE4g3-NRD1-NRg-4	PRE4g3-NRD1-NRg-4	PRE4g3	NRD1-NRg-4	0.484547514072846	0.495471864803397	0.517991342661803	0.499336907179349	0.017053631053175	0.0991171745512661
PRE4g3-RVB1-TRg-2	PRE4g3-RVB1-TRg-2	PRE4g3	RVB1-TRg-2	0.238921996970742	0.105182551870324	0.0860933872573303	0.143399312032799	0.0832738647759347	-0.0579856793671087
PRE4g3-TIF5-NRg-8	PRE4g3-TIF5-NRg-8	PRE4g3	TIF5-NRg-8	0.654926492862954	0.725907035330996	0.657243512779394	0.679359013657781	0.0403284128945194	0.336606596958391
PRE4g3-EOS1-NRg-1	PRE4g3-EOS1-NRg-1	PRE4g3	EOS1-NRg-1	0.177944926715884	0.203667737134379	0.226548242964023	0.202720302271429	0.0243155055919837	-0.13037805022075
PRE4g3-ERG25-NA-26	PRE4g3-ERG25-NA-26	PRE4g3	ERG25-NA-26	0.563500065041048	0.561376230321057	0.556376893859542	0.560417729740549	0.00365703902664225	0.0715784172320584
PRE4g3-MSL5-NRg-4	PRE4g3-MSL5-NRg-4	PRE4g3	MSL5-NRg-4	0.530118107697107	0.558227609313894	0.537592909547902	0.541979542186301	0.0145591184387735	-0.0225828610976425
PRE4g3-SEC24-TRg-2	PRE4g3-SEC24-TRg-2	PRE4g3	SEC24-TRg-2	0.196351737832104	0.170227943090302	0.141361367948429	0.169313682956945	0.0275065828244699	0.0227769065595335
PRE4g3-RPL30-NRg-5	PRE4g3-RPL30-NRg-5	PRE4g3	RPL30-NRg-5	0.214678027700584	0.189995744028739	0.182508446863702	0.195727406197675	0.0168332838810281	-0.080292103207816
PRE4g3-SNU71-NRg-3	PRE4g3-SNU71-NRg-3	PRE4g3	SNU71-NRg-3	0.554721980250288	0.536843934115696	0.554938615743135	0.548834843369706	0.0103849969324806	0.0534983394210964
PRE4g3-CDC33-NRg-1	PRE4g3-CDC33-NRg-1	PRE4g3	CDC33-NRg-1	0.380189431264513	0.352286310548062	0.362788241654017	0.365087994488864	0.0140930012330679	-0.048271709726559
PRE4g3-RPN6-TRg-4	PRE4g3-RPN6-TRg-4	PRE4g3	RPN6-TRg-4	0.461629819636791	0.496761369351425	0.43423441791882	0.464208535635678	0.0313431371438152	0.0558536093557311
PRE4g3-NAB2-TRg-4	PRE4g3-NAB2-TRg-4	PRE4g3	NAB2-TRg-4	0.340794129892054	0.393416057074039	0.360304091861612	0.364838092942568	0.0266023434952284	0.0471046694730782
PRE4g3-NAB2-TRg-6	PRE4g3-NAB2-TRg-6	PRE4g3	NAB2-TRg-6	0.552732733084859	0.586127330512143	0.564142762263174	0.567667608620059	0.0169740446185441	0.125025010875885
PRE4g3-YTM1-NRg-1	PRE4g3-YTM1-NRg-1	PRE4g3	YTM1-NRg-1	0.50496434812079	0.510700940613962	0.477189575762769	0.497618288165841	0.0179227883208425	0.0747262677835478
PRE4g3-OLE1-TRg-8	PRE4g3-OLE1-TRg-8	PRE4g3	OLE1-TRg-8	0.38704595839063	0.365672955383512	0.305593252548954	0.352770722107699	0.0422313454659012	-0.130430477053031
PRE4g3-OLE1-TRg-1	PRE4g3-OLE1-TRg-1	PRE4g3	OLE1-TRg-1	0.399790868837682	0.427319797073806	0.489213848716179	0.438774838209222	0.0457988079337016	-0.03444883040029
PRE4g3-UTP7-TRg-4	PRE4g3-UTP7-TRg-4	PRE4g3	UTP7-TRg-4	0.418178390343072	0.384604457207505	0.329008325683201	0.37726372441126	0.0450359842387262	-0.0489851617344277
PRE4g3-ACT1-NRg-6	PRE4g3-ACT1-NRg-6	PRE4g3	ACT1-NRg-6	0.102222666387694	0.103263675522048	0.115355534455393	0.106947292121712	0.0073003307706489	-0.215648480521075
PRE4g3-RPL18A-NRg-3	PRE4g3-RPL18A-NRg-3	PRE4g3	RPL18A-NRg-3	0.254556267744644	0.293486472909371	0.203278663174874	0.250440467942963	0.0452445255282829	-0.080152207999363
PRE4g3-BRX1-NRg-1	PRE4g3-BRX1-NRg-1	PRE4g3	BRX1-NRg-1	0.430939720439939	0.456596832050474	0.382598895136779	0.423378482542397	0.0375739657978531	0.023287342989552
PRE4g3-NAF1-TRg-8	PRE4g3-NAF1-TRg-8	PRE4g3	NAF1-TRg-8	0.459550850040557	0.520629324258348	0.477005862830261	0.485728679043055	0.031459666959537	0.0542592029061428
PRE4g3-NAF1-TRg-6	PRE4g3-NAF1-TRg-6	PRE4g3	NAF1-TRg-6	0.461935628543538	0.42214310348849	0.431405809765689	0.438494847265906	0.0208219139868017	0.0300251292603361
PRE4g3-NAF1-TRg-4	PRE4g3-NAF1-TRg-4	PRE4g3	NAF1-TRg-4	0.533391817262592	0.463241728974169	0.403606664043095	0.466746736759952	0.0649635306055318	0.0507343226143047
PRE4g3-CDC8-TRg-2	PRE4g3-CDC8-TRg-2	PRE4g3	CDC8-TRg-2	0.501553671407343	0.527040409152383	0.522491656177275	0.517028578912334	0.0135932836402085	0.0833210247260603
PRE4g3-NSE4-TRg-1	PRE4g3-NSE4-TRg-1	PRE4g3	NSE4-TRg-1	0.352377181967575	0.36198961871379	0.293744980259281	0.336037260313548	0.0369401874547414	0.00475167547601107
PRE4g3-PAB1-NRg-2	PRE4g3-PAB1-NRg-2	PRE4g3	PAB1-NRg-2	0.274190941536798	0.3200569489705	0.293486371258639	0.295911420588646	0.0230289667086221	0.0188192879172885
PRE4g3-PRP43-TRg-4	PRE4g3-PRP43-TRg-4	PRE4g3	PRP43-TRg-4	0.12843068704734	0.200958610796358	0.122469612288268	0.150619636710655	0.043696599834216	-0.0672878043918175
PRE4g3-SEC2-NRg-3	PRE4g3-SEC2-NRg-3	PRE4g3	SEC2-NRg-3	0.424386369828335	0.404719056952232	0.409743744404683	0.412949723728417	0.0102180979888522	-0.0148167722585946
PRE4g3-SEC2-NRg-6	PRE4g3-SEC2-NRg-6	PRE4g3	SEC2-NRg-6	0.509130875416074	0.488119733522387	0.441168814593991	0.479473141177484	0.034796308671759	0.00608335292853662
PRE4g3-MPP10-NRg-5	PRE4g3-MPP10-NRg-5	PRE4g3	MPP10-NRg-5	0.4638949455782	0.46402308922623	0.404976880274258	0.444298305026229	0.0340534130241352	0.000577019614597274
PRE4g3-YDR355C-TRg-2	PRE4g3-YDR355C-TRg-2	PRE4g3	YDR355C-TRg-2	0.299608197144587	0.338293037259013	0.303789608442937	0.313896947615512	0.0212308252908782	0.0134106589735365
PRE4g3-YLR339C-TRg-9	PRE4g3-YLR339C-TRg-9	PRE4g3	YLR339C-TRg-9	0.201813176597774	0.304696390089807	0.255213349670748	0.25390763878611	0.051454033518253	-0.0684609814464509
PRE4g3-SNM1-TRg-2	PRE4g3-SNM1-TRg-2	PRE4g3	SNM1-TRg-2	0.441207737004162	0.424416377774064	0.419086490969966	0.428236868582731	0.01154489038669	0.0728564799933868
PRE4g3-ALR1-NRg-4	PRE4g3-ALR1-NRg-4	PRE4g3	ALR1-NRg-4	0.320379623347387	0.315140415033859	0.200031378601201	0.278517138994149	0.0680211236623051	-0.0636524620765193
PRE4g3-ALR1-NRg-1	PRE4g3-ALR1-NRg-1	PRE4g3	ALR1-NRg-1	0.364467995315819	0.293868720166297	0.323258359627032	0.327198358369716	0.0354641664991401	-0.0239356132231374
PRE4g3-ALR1-NRg-3	PRE4g3-ALR1-NRg-3	PRE4g3	ALR1-NRg-3	0.347614785013281	0.265480123561109	0.22239816485133	0.278497691141907	0.0636151970089382	-0.0891179007578516
PRE4g3-RPL10-TRg-1	PRE4g3-RPL10-TRg-1	PRE4g3	RPL10-TRg-1	0.492053376793137	0.450087466895791	0.448294965532602	0.463478603073843	0.0247627045194157	0.00204885539800415
PRE4g3-RPL28-TRg-2	PRE4g3-RPL28-TRg-2	PRE4g3	RPL28-TRg-2	0.316823252078826	0.366287198893793	0.267901072849501	0.31700384127404	0.0491933116271297	-0.0974493929082631
PRE4g3-UTP25-TRg-1	PRE4g3-UTP25-TRg-1	PRE4g3	UTP25-TRg-1	0.45703731153759	0.479779723891795	0.454622629354434	0.463813221594606	0.0138800060956765	0.0133789314297489
PRE4g3-POB3-TRg-1	PRE4g3-POB3-TRg-1	PRE4g3	POB3-TRg-1	0.335092190679745	0.353213590094256	0.217441711648052	0.301915830807351	0.0737156963271028	0.00102603733456141
PRE4g3-POB3-TRg-3	PRE4g3-POB3-TRg-3	PRE4g3	POB3-TRg-3	0.169552951836771	0.248958149518718	0.0914819436967405	0.169997681684077	0.0787390448792675	-0.0278090979638793
PRE4g3-POB3-TRg-2	PRE4g3-POB3-TRg-2	PRE4g3	POB3-TRg-2	0.383166059813012	0.478458955057825	0.414513304821664	0.4253794398975	0.0485668471248595	0.0588772712068494
PRE4g3-MED11-TRg-1	PRE4g3-MED11-TRg-1	PRE4g3	MED11-TRg-1	0.357659920493888	0.30040153028133	0.34988254298195	0.335981331252389	0.0310574238805467	0.0657035357811119
PRE4g3-ISA1-TRg-15	PRE4g3-ISA1-TRg-15	PRE4g3	ISA1-TRg-15	0.0481489343187943	0.0211334867723074	0.163701781801765	0.0776614009642889	0.075727597033893	-0.0487216281503502
PRE4g3-RRP1-NRg-1	PRE4g3-RRP1-NRg-1	PRE4g3	RRP1-NRg-1	0.332195922091795	0.388107788826189	0.373913806039726	0.364739172319237	0.0290631147394769	-0.103713735079956
PRE4g3-MES1-NRg-1	PRE4g3-MES1-NRg-1	PRE4g3	MES1-NRg-1	0.276344524817542	0.332804755577344	0.227779361847022	0.278976214080636	0.0525621315524346	0.050318640765061
PRE4g3-SEC13-NRg-5	PRE4g3-SEC13-NRg-5	PRE4g3	SEC13-NRg-5	0.011099885490429	0.119851824361324	0.00842730892211252	0.0464596729246217	0.0635735132406509	NA
PRE4g3-MCM2-NRg-2	PRE4g3-MCM2-NRg-2	PRE4g3	MCM2-NRg-2	0.53246932625393	0.431343876265527	0.436002532998915	0.46660524517279	0.0570875087312192	-0.012001154787011
PRE4g3-ALA1-TRg-4	PRE4g3-ALA1-TRg-4	PRE4g3	ALA1-TRg-4	0.217569321410925	0.214852624900263	0.130815190223856	0.187745712178348	0.0493219865525604	-0.084021401035667
PRE4g3-MTG2-TRg-5	PRE4g3-MTG2-TRg-5	PRE4g3	MTG2-TRg-5	0.612833701198575	0.597511727445318	0.520189946359442	0.576845125001112	0.049659316045567	0.174892184773214
PRE4g3-TIF35-NRg-3	PRE4g3-TIF35-NRg-3	PRE4g3	TIF35-NRg-3	0.56396479689534	0.623738819276769	0.522065569210904	0.569923061794337	0.0510978290653717	0.100232081524601
PRE4g3-NSE1-TRg-3	PRE4g3-NSE1-TRg-3	PRE4g3	NSE1-TRg-3	0.543828897927854	0.594149014123419	0.500842730551043	0.546273547534105	0.0467011549353458	0.0783395016200144
PRE4g3-NSE1-TRg-4	PRE4g3-NSE1-TRg-4	PRE4g3	NSE1-TRg-4	0.497340728485899	0.496720411271978	0.47080196506462	0.488287701607499	0.0151462680286833	0.045401436783729
PRE4g3-MOB2-NRg-6	PRE4g3-MOB2-NRg-6	PRE4g3	MOB2-NRg-6	0.364797834394713	0.265704568736669	0.409437055005742	0.346646486045708	0.0735653484151165	0.0438698174737087
PRE4g3-VRG4-NRg-3	PRE4g3-VRG4-NRg-3	PRE4g3	VRG4-NRg-3	0.137821610733549	0.00483497353289863	0.0261817635382404	0.0562794492682294	0.0714196361878877	-0.19583606265347
PRE4g3-PRP9-TRg-3	PRE4g3-PRP9-TRg-3	PRE4g3	PRP9-TRg-3	0.268618755411978	0.186306102423766	0.230760956938741	0.228561938258162	0.0412003637466662	-0.0140878576068751
PRE4g3-HYM1-TRg-5	PRE4g3-HYM1-TRg-5	PRE4g3	HYM1-TRg-5	0.238922651098076	0.280554517015579	0.238483735235211	0.252653634449622	0.0241638696767124	0.0150486105014387
PRE4g3-POP1-TRg-5	PRE4g3-POP1-TRg-5	PRE4g3	POP1-TRg-5	0.357581195172336	0.398380376925327	0.278088253856403	0.344683275318022	0.0611744715590867	0.0193079120767274
PRE4g3-POP1-TRg-9	PRE4g3-POP1-TRg-9	PRE4g3	POP1-TRg-9	0.40189469625823	0.422302161599277	0.381745213633537	0.401980690497015	0.0202786107347318	-0.0251517428982315
PRE4g3-RPL17A-TRg-1	PRE4g3-RPL17A-TRg-1	PRE4g3	RPL17A-TRg-1	0.414337540293066	0.434332063086687	0.373222269857295	0.407297291079016	0.031157271043558	-0.0539140648555486
PRE4g3-SLD2-TRg-1	PRE4g3-SLD2-TRg-1	PRE4g3	SLD2-TRg-1	0.44475380297603	0.443092037603559	0.368455788539503	0.418767209706364	0.0435788904277085	0.064477569888092
PRE4g3-CDC48-NRg-7	PRE4g3-CDC48-NRg-7	PRE4g3	CDC48-NRg-7	0.485465554300703	0.476494531528708	0.418107883729586	0.460022656519665	0.0365753461491061	0.0407854472214516
PRE4g3-FHL1-NRg-2	PRE4g3-FHL1-NRg-2	PRE4g3	FHL1-NRg-2	0.414412281551633	0.391701625517998	0.426738065763232	0.410950657610954	0.0177728772711251	-0.0454332339524622
PRE4g3-BET3-NRg-7	PRE4g3-BET3-NRg-7	PRE4g3	BET3-NRg-7	0.631720814503591	0.582460646538439	0.573489224065764	0.595890228369264	0.0313527476043622	0.0974554424208373
PRE4g3-MAK21-TRg-1	PRE4g3-MAK21-TRg-1	PRE4g3	MAK21-TRg-1	0.499230946522279	0.502561390324143	0.494594611662759	0.49879564950306	0.00400118772129889	0.0800071616930221
PRE4g3-BRN1-TRg-4	PRE4g3-BRN1-TRg-4	PRE4g3	BRN1-TRg-4	-0.0340410378694325	0.15634395589095	0.157460257916013	0.0932543919791771	0.110242488985915	-0.055734507082295
PRE4g3-FBA1-NRg-3	PRE4g3-FBA1-NRg-3	PRE4g3	FBA1-NRg-3	0.481938547678555	0.470517285830344	0.472400332813417	0.474952055440772	0.00612329746350489	-0.0904992501454465
PRE4g3-CDC42-TRg-6	PRE4g3-CDC42-TRg-6	PRE4g3	CDC42-TRg-6	NA	NA	NA	NA	NA	NA
PRE4g3-CDC42-TRg-7	PRE4g3-CDC42-TRg-7	PRE4g3	CDC42-TRg-7	0.225080464417437	0.18524961841733	0.175290464645635	0.195206849160134	0.0263461733913689	-0.166387597463013
PRE4g3-COG4-NRg-1	PRE4g3-COG4-NRg-1	PRE4g3	COG4-NRg-1	0.406600823978686	0.452535205847185	0.439574623178983	0.432903551001618	0.0236826785310907	0.0496335405085812
PRE4g3-ATP3-NRg-3	PRE4g3-ATP3-NRg-3	PRE4g3	ATP3-NRg-3	0.594848262739138	0.638028005213632	0.590234861186825	0.607703709713199	0.0263627206803268	0.115613696627196
PRE4g3-ATP3-NRg-2	PRE4g3-ATP3-NRg-2	PRE4g3	ATP3-NRg-2	0.582558631287208	0.649044070740263	0.551774800169606	0.594459167399026	0.0497146338531067	0.106474675548996
PRE4g3-SMP3-TRg-5	PRE4g3-SMP3-TRg-5	PRE4g3	SMP3-TRg-5	0.551490456336468	0.524604686241397	0.481680783289854	0.519258641955906	0.0352105489142897	-0.041908180815898
PRE4g3-CFT2-NRg-2	PRE4g3-CFT2-NRg-2	PRE4g3	CFT2-NRg-2	0.178813863517113	0.301640207430299	0.252545622589166	0.244333231178859	0.0618236218550574	0.00748708304553064
PRE4g3-FAS2-TRg-5	PRE4g3-FAS2-TRg-5	PRE4g3	FAS2-TRg-5	0.389996009864308	0.430307600112833	0.377506511166912	0.399270040381351	0.0275951894356978	0.0792964203205908
PRE4g3-DBP2-NRg-3	PRE4g3-DBP2-NRg-3	PRE4g3	DBP2-NRg-3	0.565052084532667	0.549312699920145	0.592550501243693	0.568971761898835	0.0218837786685664	0.0726335793646258
PRE4g3-DBP2-NRg-2	PRE4g3-DBP2-NRg-2	PRE4g3	DBP2-NRg-2	0.49198913144445	0.510040276217097	0.496931059631739	0.499653489097762	0.00932843360639223	0.0629585738547385
PRE4g3-MPS2-NRg-4	PRE4g3-MPS2-NRg-4	PRE4g3	MPS2-NRg-4	0.301233159055534	0.321538475686015	0.235647895990442	0.28613984357733	0.044890467241986	-0.0200386197791796
PRE4g3-ARC35-TRg-2	PRE4g3-ARC35-TRg-2	PRE4g3	ARC35-TRg-2	0.195594084171501	0.128466583838751	0.102119416407254	0.142060028139168	0.0481971438403827	-0.0850220414623044
PRE4g3-ARC35-TRg-5	PRE4g3-ARC35-TRg-5	PRE4g3	ARC35-TRg-5	NA	0.0510586592020894	NA	NA	NA	NA
PRE4g3-MRD1-TRg-1	PRE4g3-MRD1-TRg-1	PRE4g3	MRD1-TRg-1	0.362861966919643	0.386077608406926	0.340154947078507	0.363031507468359	0.022961800100807	-0.0186056378146222
PRE4g3-RLP7-TRg-1	PRE4g3-RLP7-TRg-1	PRE4g3	RLP7-TRg-1	0.484135861733715	0.430004197118307	0.389895734797771	0.434678597883264	0.04729363485829	0.00600389513388638
PRE4g3-SPC34-TRg-1	PRE4g3-SPC34-TRg-1	PRE4g3	SPC34-TRg-1	0.388197201927544	0.437414704877376	0.315553924855074	0.380388610553331	0.0613045104486452	0.0146878715285639
PRE4g3-CDC45-TRg-2	PRE4g3-CDC45-TRg-2	PRE4g3	CDC45-TRg-2	0.504858104680811	0.491134338497665	0.442652181347048	0.479548208175175	0.0326813866954695	0.0255974258213873
PRE4g3-GCD6-TRg-3	PRE4g3-GCD6-TRg-3	PRE4g3	GCD6-TRg-3	0.408277844127665	0.398310261773619	0.368207514313838	0.391598540071707	0.0208612856507015	0.0359610266955924
PRE4g3-GCD6-TRg-4	PRE4g3-GCD6-TRg-4	PRE4g3	GCD6-TRg-4	0.385226108380053	0.419739753152484	0.409962552971405	0.404976138167981	0.0177889338723048	0.0585380670740805
PRE4g3-YPT6-NRg-2	PRE4g3-YPT6-NRg-2	PRE4g3	YPT6-NRg-2	0.207901153575653	0.196553509181448	0.192498323560758	0.19898432877262	0.00798394990155567	0.0392444602324837
PRE4g3-RPS13-TRg-2	PRE4g3-RPS13-TRg-2	PRE4g3	RPS13-TRg-2	0.296790305930194	0.318120616983791	0.245536188422182	0.286815703778723	0.0373060897637897	-0.0972363703247129
PRE4g3-IPI3-TRg-3	PRE4g3-IPI3-TRg-3	PRE4g3	IPI3-TRg-3	0.562130757213503	0.537746532896418	0.502987596444229	0.53428829551805	0.0297228518276578	0.0369868222502655
PRE4g3-TIF5-NRg-9	PRE4g3-TIF5-NRg-9	PRE4g3	TIF5-NRg-9	0.12967448015755	0.148311242145953	0.0155835236156702	0.097856415306391	0.0718571760836585	-0.0303126434951313
PRE4g3-TIF5-NRg-7	PRE4g3-TIF5-NRg-7	PRE4g3	TIF5-NRg-7	0.505177234803014	0.508219084749707	0.453216224916403	0.488870848156375	0.0309152443231945	0.0766055980849846
PRE4g3-TIF5-NRg-6	PRE4g3-TIF5-NRg-6	PRE4g3	TIF5-NRg-6	0.237449950808445	0.27267707862909	0.306511254051106	0.27221276116288	0.0345329928391061	0.00615679251290513
PRE4g3-NAB3-TRg-3	PRE4g3-NAB3-TRg-3	PRE4g3	NAB3-TRg-3	0.194439336265152	0.215984817983167	0.173067551476931	0.19449723524175	0.0214586918359539	0.0440332154928917
PRE4g3-GCD2-TRg-1	PRE4g3-GCD2-TRg-1	PRE4g3	GCD2-TRg-1	0.285272399915141	0.348958938778512	0.284439673328028	0.306223670673894	0.0370121698009244	0.0186458961868956
PRE4g3-UBA1-TRg-2	PRE4g3-UBA1-TRg-2	PRE4g3	UBA1-TRg-2	0.26292798327346	0.264898526893692	0.298894525916593	0.275573678694582	0.0202204648043541	0.0419435592544088
PRE4g3-SLD3-TRg-6	PRE4g3-SLD3-TRg-6	PRE4g3	SLD3-TRg-6	0.179571698300477	0.204013732016964	0.217731218708493	0.200438883008645	0.0193293018114124	-0.0797145650642675
PRE4g3-LCB1-TRg-5	PRE4g3-LCB1-TRg-5	PRE4g3	LCB1-TRg-5	0.469299589150026	0.484801120714844	0.430052655648413	0.461384455171095	0.0282194191331232	0.00470503981564613
PRE4g3-TOA2-TRg-6	PRE4g3-TOA2-TRg-6	PRE4g3	TOA2-TRg-6	0.316144180637518	0.398998379366486	0.193913961648173	0.303018840550726	0.10317029859417	0.0435590959158426
PRE4g3-TOA2-TRg-1	PRE4g3-TOA2-TRg-1	PRE4g3	TOA2-TRg-1	0.506170596274407	0.449306572577463	0.416783671653352	0.457420280168407	0.0452424552987129	0.0830649252035145
PRE4g3-TOA2-TRg-3	PRE4g3-TOA2-TRg-3	PRE4g3	TOA2-TRg-3	0.466290461290739	0.459275250622321	0.307413027387733	0.410992913100264	0.089771364244654	0.0837691067779353
PRE4g3-LSM2-TRg-1	PRE4g3-LSM2-TRg-1	PRE4g3	LSM2-TRg-1	0.404747786894499	0.371863687496916	0.401280203528435	0.392630559306616	0.0180680175218688	-0.0284083586740553
PRE4g3-YML6-TRg-13	PRE4g3-YML6-TRg-13	PRE4g3	YML6-TRg-13	0.540597672563608	0.535114355020637	0.549272162613201	0.541661396732482	0.00713859305378875	-0.00512949464220003
PRE4g3-YML6-TRg-12	PRE4g3-YML6-TRg-12	PRE4g3	YML6-TRg-12	0.442338595398154	0.487612201309549	0.396458071101895	0.442136289269866	0.0455774018490042	-0.0877677873972978
PRE4g3-UTP15-NRg-1	PRE4g3-UTP15-NRg-1	PRE4g3	UTP15-NRg-1	0.362000872375568	0.353378372708707	0.312190516730928	0.342523253938401	0.0266203509556027	0.0329161772990822
PRE4g3-TIF6-NRg-8	PRE4g3-TIF6-NRg-8	PRE4g3	TIF6-NRg-8	0.499026704333758	0.550296255418826	0.502659111477798	0.517327357076794	0.0286096100782663	0.0590070032427783
PRE4g3-SUP35-NRg-1	PRE4g3-SUP35-NRg-1	PRE4g3	SUP35-NRg-1	0.376544870137432	0.346235040863336	0.315215589466021	0.345998500155596	0.0306653245629	0.0617657307526412
PRE4g3-MPP10-NRg-1	PRE4g3-MPP10-NRg-1	PRE4g3	MPP10-NRg-1	0.446107687835693	0.417821532372863	0.410601256904175	0.42484349237091	0.0187658626509496	-0.00711137473224827
PRE4g3-SWI3-TRg-7	PRE4g3-SWI3-TRg-7	PRE4g3	SWI3-TRg-7	0.456913987795269	0.386448548307997	0.392114372498013	0.411825636200426	0.0391502870754884	-0.0808920783865617
PRE4g3-SSN3-NRg-2	PRE4g3-SSN3-NRg-2	PRE4g3	SSN3-NRg-2	0.546229092490041	0.564955412442005	0.524433907970098	0.545206137634048	0.0202801111595757	0.0446177578258594
PRE4g3-SEC13-NRg-7	PRE4g3-SEC13-NRg-7	PRE4g3	SEC13-NRg-7	0.236660046907417	0.148247034052853	0.0803342324378129	0.155080437799361	0.0783866163478713	-0.0281089474703584
PRE4g3-RPS15-NRg-3	PRE4g3-RPS15-NRg-3	PRE4g3	RPS15-NRg-3	0.0450723193374709	0.219603479562082	0.115721776161674	0.126799191687076	0.0877913055113034	-0.142390105708255
PRE4g3-RPL3-TRg-2	PRE4g3-RPL3-TRg-2	PRE4g3	RPL3-TRg-2	0.433666838353658	0.442350087361517	0.412977399331794	0.429664775015656	0.0150897675178878	-0.0034896967615084
PRE4g3-FBA1-NRg-2	PRE4g3-FBA1-NRg-2	PRE4g3	FBA1-NRg-2	0.518239470610818	0.559997050277627	0.451807876869435	0.510014799252627	0.0545615086384135	-0.063776705916187
PRE4g3-FBA1-NRg-1	PRE4g3-FBA1-NRg-1	PRE4g3	FBA1-NRg-1	0.545913994116672	0.561415572497272	0.54318652711209	0.550172031242011	0.00983222680954516	-0.0243029897500521
PRE4g3-FBA1-NRg-5	PRE4g3-FBA1-NRg-5	PRE4g3	FBA1-NRg-5	0.540246817020839	0.425799076964432	0.488154270848254	0.484733388277841	0.05730050723314	-0.0889649790673381
PRE4g3-DAM1-TRg-2	PRE4g3-DAM1-TRg-2	PRE4g3	DAM1-TRg-2	-0.0351381684043124	-0.00712021475558555	-0.0899520514060403	-0.0440701448553128	0.0421320951676133	-0.0733092452388556
PRE4g3-NHP2-TRg-2	PRE4g3-NHP2-TRg-2	PRE4g3	NHP2-TRg-2	0.510928493003259	0.495844355221928	0.518262121557079	0.508344989927422	0.0114300012236002	0.0571142446256326
PRE4g3-HCA4-NRg-6	PRE4g3-HCA4-NRg-6	PRE4g3	HCA4-NRg-6	0.426182012691989	0.491267008487644	0.4457989727168	0.454415997965478	0.0333871833572764	0.014719895758969
PRE4g3-PRE3-TRg-4	PRE4g3-PRE3-TRg-4	PRE4g3	PRE3-TRg-4	0.191225439348988	0.0756321098012074	0.151771690109136	0.13954307975311	0.0587589026651712	-0.0381597452533773
PRE4g3-DBP5-NRg-4	PRE4g3-DBP5-NRg-4	PRE4g3	DBP5-NRg-4	0.372594478059561	0.383035533224478	0.375388964273393	0.377006325185811	0.00540516424172035	0.0695951671265752
PRE4g3-SPT6-NRg-4	PRE4g3-SPT6-NRg-4	PRE4g3	SPT6-NRg-4	0.371861640930182	0.339180765037465	0.345457194216342	0.352166533394663	0.0173427603464995	-0.119113447627975
PRE4g3-SPT6-NRg-2	PRE4g3-SPT6-NRg-2	PRE4g3	SPT6-NRg-2	0.350943072423193	0.315778882879329	0.255307914830145	0.307343290044222	0.0483724121976729	-0.198271862237291
PRE4g3-RPL18A-TRg-4	PRE4g3-RPL18A-TRg-4	PRE4g3	RPL18A-TRg-4	0.310401366878609	0.392171587998367	0.310024031535231	0.337532328804069	0.0473193626274342	-0.0587006504509192
PRE4g3-KSH1-TRg-1	PRE4g3-KSH1-TRg-1	PRE4g3	KSH1-TRg-1	0.451684020145728	0.321068301279251	0.373343902762374	0.382032074729118	0.0657398642594008	-0.00412640931460989
PRE4g3-KSH1-TRg-3	PRE4g3-KSH1-TRg-3	PRE4g3	KSH1-TRg-3	0.512989191305429	0.585123621562548	0.447208400402938	0.515107071090305	0.0689819985065917	0.0237176065491345
PRE4g3-IPI3-NRg-1	PRE4g3-IPI3-NRg-1	PRE4g3	IPI3-NRg-1	0.393610476130799	0.451930104601215	0.405621036725659	0.417053872485891	0.03079491948962	0.0742741217506342
PRE4g3-PGA2-TRg-8	PRE4g3-PGA2-TRg-8	PRE4g3	PGA2-TRg-8	0.632220518742755	0.629723629620233	0.595367738306224	0.619103962223071	0.0205940490966578	0.0921751517624327
PRE4g3-RPL18A-TRg-2	PRE4g3-RPL18A-TRg-2	PRE4g3	RPL18A-TRg-2	0.402855681037749	0.457201279493232	0.41046163097714	0.423506197169374	0.0294275644290999	-0.0152539353150713
PRE4g3-RPL33A-NRg-6	PRE4g3-RPL33A-NRg-6	PRE4g3	RPL33A-NRg-6	0.334559844900178	0.344022067305993	0.245573855979358	0.30805192272851	0.0543140408342803	-0.0617281586769721
PRE4g3-TAF12-NRg-2	PRE4g3-TAF12-NRg-2	PRE4g3	TAF12-NRg-2	0.47424337320545	0.536858623002677	0.472959770315052	0.494687255507726	0.0365271144000002	0.0467704170966803
PRE4g3-USE1-TRg-5	PRE4g3-USE1-TRg-5	PRE4g3	USE1-TRg-5	0.566850157198939	0.555579747700325	0.547681794663871	0.556703899854379	0.00963349983744429	-0.0308511062641994
PRE4g3-YNL114C-TRg-1	PRE4g3-YNL114C-TRg-1	PRE4g3	YNL114C-TRg-1	0.569411829733449	0.581836055860087	0.47522175939785	0.542156548330462	0.0582991408667524	0.109205269891471
PRE4g3-SMC5-TRg-7	PRE4g3-SMC5-TRg-7	PRE4g3	SMC5-TRg-7	0.352762470649072	0.375823797762198	0.379479380144086	0.369355216185119	0.0144855177317103	-0.0861423676066712
PRE4g3-SMC5-TRg-6	PRE4g3-SMC5-TRg-6	PRE4g3	SMC5-TRg-6	0.511865835219156	0.562809033441234	0.539290417694178	0.537988428784856	0.0254965437385833	0.0551942443587959
PRE4g3-RSC58-TRg-1	PRE4g3-RSC58-TRg-1	PRE4g3	RSC58-TRg-1	0.697750334132519	0.695254577211298	0.686171062821005	0.693058658054941	0.00609396642035011	0.220555032605105
PRE4g3-CTF13-TRg-2	PRE4g3-CTF13-TRg-2	PRE4g3	CTF13-TRg-2	0.25358201705572	0.333189410889661	0.229339246898725	0.272036891614702	0.0543290984323953	0.0322289312364706
PRE4g3-NAB2-NRg-2	PRE4g3-NAB2-NRg-2	PRE4g3	NAB2-NRg-2	0.364767940929358	0.411821865619429	0.368406227239492	0.381665344596093	0.0261795932357972	0.0841755861213017
PRE4g3-MCM7-TRg-4	PRE4g3-MCM7-TRg-4	PRE4g3	MCM7-TRg-4	0.238205462703305	0.300521476177243	0.258289649220077	0.265672196033542	0.0318071985863385	-0.0814278510620172
PRE4g3-BCP1-NRg-5	PRE4g3-BCP1-NRg-5	PRE4g3	BCP1-NRg-5	0.207766383453945	0.291985591339472	0.233698866476141	0.24448361375652	0.043132955204143	-0.0238638853693916
PRE4g3-STU2-TRg-3	PRE4g3-STU2-TRg-3	PRE4g3	STU2-TRg-3	0.21684784821014	0.119333844153143	0.101808073778421	0.145996588713901	0.0619815608544945	-0.0479590178347501
PRE4g3-SEC21-NRg-6	PRE4g3-SEC21-NRg-6	PRE4g3	SEC21-NRg-6	0.422613651169025	0.438600340251965	0.37897062103864	0.413394870819877	0.0308652763912686	0.129069629165078
PRE4g3-SEC21-NRg-3	PRE4g3-SEC21-NRg-3	PRE4g3	SEC21-NRg-3	0.299251211998936	0.329902639816993	0.332326834747645	0.320493562187858	0.0184363028133909	0.0777785256196419
PRE4g3-RPL1B-TRg-3	PRE4g3-RPL1B-TRg-3	PRE4g3	RPL1B-TRg-3	0.387053022499141	0.39814565486477	0.36202926539113	0.38240931425168	0.0185005788252305	-0.0535987392656821
PRE4g3-SEC20-NRg-2	PRE4g3-SEC20-NRg-2	PRE4g3	SEC20-NRg-2	0.453510239718585	0.501556665506147	0.493134039946836	0.482733648390522	0.0256562052169333	0.00195274329407374
PRE4g3-VMA3-NRg-2	PRE4g3-VMA3-NRg-2	PRE4g3	VMA3-NRg-2	0.475410252098264	0.498471538550536	0.460598815330558	0.478160201993119	0.0190855301037838	0.0110617132677431
PRE4g3-SEC23-NRg-5	PRE4g3-SEC23-NRg-5	PRE4g3	SEC23-NRg-5	0.346284204462042	0.390725407776535	0.274156748467988	0.337055453568855	0.0588297583331294	-0.183940388781849
PRE4g3-CDC28-TRg-4	PRE4g3-CDC28-TRg-4	PRE4g3	CDC28-TRg-4	0.289887782401361	0.317109065008948	0.285366981643831	0.297454609684713	0.0171706907386272	-0.152030398776258
PRE4g3-RPN12-NRg-11	PRE4g3-RPN12-NRg-11	PRE4g3	RPN12-NRg-11	0.604636359911468	0.589997688498549	0.54114729727123	0.578593781893749	0.0332453317493187	0.122378647532175
PRE4g3-PUP3-TRg-3	PRE4g3-PUP3-TRg-3	PRE4g3	PUP3-TRg-3	0.249245792515041	0.309656427513314	0.16753566335389	0.242145961127415	0.0713258971595461	0.0365668906340392
PRE4g3-SEC31-TRg-2	PRE4g3-SEC31-TRg-2	PRE4g3	SEC31-TRg-2	0.288421296247	0.264833121474549	0.313756963652845	0.289003793791465	0.0244671220398657	-0.0293852485816637
PRE4g3-SED5-TRg-6	PRE4g3-SED5-TRg-6	PRE4g3	SED5-TRg-6	0.453545451966773	0.494418104289985	0.458092884156601	0.468685480137786	0.0224007978473764	0.0842770322453792
PRE4g3-SED5-TRg-5	PRE4g3-SED5-TRg-5	PRE4g3	SED5-TRg-5	0.572768193954867	0.537419521780524	0.527576224064542	0.545921313266644	0.0237652872799198	0.0759238373475278
PRE4g3-RPL33A-TRg-1	PRE4g3-RPL33A-TRg-1	PRE4g3	RPL33A-TRg-1	0.400501397985501	0.473432843631703	0.427368365205432	0.433767535607545	0.0368844273018805	-0.0205302354683779
PRE4g3-RPL33A-TRg-2	PRE4g3-RPL33A-TRg-2	PRE4g3	RPL33A-TRg-2	0.389010915826956	0.464192699671493	0.426308198834603	0.426503938111017	0.0375912741325682	-0.0299530346727179
PRE4g3-MRPL11-TRg-2	PRE4g3-MRPL11-TRg-2	PRE4g3	MRPL11-TRg-2	0.576666436242142	0.585882062795957	0.531956773665173	0.564835090901091	0.0288438858580824	0.0796001196333606
PRE4g3-RTP1-NRg-2	PRE4g3-RTP1-NRg-2	PRE4g3	RTP1-NRg-2	0.371710244188035	0.378181959039938	0.380044463647164	0.376645555625046	0.00437438053765334	0.0225163841427882
PRE4g3-NUG1-TRg-2	PRE4g3-NUG1-TRg-2	PRE4g3	NUG1-TRg-2	0.40406574301515	0.424882076698322	0.38156575174535	0.403504523819607	0.0216636152822411	0.0294838914322667
PRE4g3-VPH2-TRg-4	PRE4g3-VPH2-TRg-4	PRE4g3	VPH2-TRg-4	0.437235662163457	0.486967416386937	0.513679094826587	0.479294057792327	0.0387951017967694	0.0175982733463107
PRE4g3-COP1-NRg-3	PRE4g3-COP1-NRg-3	PRE4g3	COP1-NRg-3	0.410346756230403	0.397722138798741	0.3364075436352	0.381492146221448	0.0395513752490845	0.158389967313457
PRE4g3-CRM1-NRg-1	PRE4g3-CRM1-NRg-1	PRE4g3	CRM1-NRg-1	0.225067624087958	0.254472419952817	0.245610528303573	0.241716857448116	0.0150841310492678	-0.0288809966436228
PRE4g3-RPL5-NRg-4	PRE4g3-RPL5-NRg-4	PRE4g3	RPL5-NRg-4	0.0803529406620529	0.0589307701425795	0.0845016508902094	0.0745951205649473	0.0137234053629321	-0.087941180719506
PRE4g3-SNU13-NRg-4	PRE4g3-SNU13-NRg-4	PRE4g3	SNU13-NRg-4	0.26621744605332	0.275605936212749	0.19821770920027	0.246680363822113	0.042231594886003	-0.0361517730041357
PRE4g3-PFS2-TRg-3	PRE4g3-PFS2-TRg-3	PRE4g3	PFS2-TRg-3	0.084122946012555	0.143724959583138	0.082709972920438	0.10351929283871	0.0348262954104041	-0.0850342931866187
PRE4g3-MPP10-TRg-2	PRE4g3-MPP10-TRg-2	PRE4g3	MPP10-TRg-2	0.424934888478498	0.422817663010951	0.395372853914054	0.414375135134501	0.0164904723888017	-0.0021289717824387
PRE4g3-TSR4-NRg-2	PRE4g3-TSR4-NRg-2	PRE4g3	TSR4-NRg-2	0.418904235290346	0.464927503726529	0.429492825186907	0.437774854734594	0.0241035125958605	0.00560377026096487
PRE4g3-RSC2-TRg-1	PRE4g3-RSC2-TRg-1	PRE4g3	RSC2-TRg-1	0.756531656624399	0.714236683926573	0.725859206181306	0.732209182244093	0.0218508083574942	0.207652985452341
PRE4g3-SEC65-TRg-2	PRE4g3-SEC65-TRg-2	PRE4g3	SEC65-TRg-2	0.444225023761009	0.481818902125526	0.398945263878041	0.441663063254859	0.0414961770566887	0.0994839827255777
PRE4g3-SMI1-NRg-1	PRE4g3-SMI1-NRg-1	PRE4g3	SMI1-NRg-1	0.485348994184815	0.464681023752438	0.5279307592532	0.492653592396818	0.0322513585219007	0.0259027853087916
PRE4g3-RTT105-NRg-4	PRE4g3-RTT105-NRg-4	PRE4g3	RTT105-NRg-4	0.539449095788371	0.575220255490694	0.519334990751112	0.544668114010059	0.0283058177262558	0.0290996341761706
PRE4g3-VMA5-TRg-3	PRE4g3-VMA5-TRg-3	PRE4g3	VMA5-TRg-3	0.397286212765603	0.380676480065176	0.310545602274776	0.362836098368518	0.0460401215397198	-0.0751363005773315
PRE4g3-VMA5-TRg-5	PRE4g3-VMA5-TRg-5	PRE4g3	VMA5-TRg-5	0.489001635705107	0.545346677924607	0.451360639770067	0.495236317799927	0.0473021911502447	-0.0710868664906812
PRE4g3-RRP1-TRg-3	PRE4g3-RRP1-TRg-3	PRE4g3	RRP1-TRg-3	0.488932789387744	0.492347200612831	0.470328404085599	0.483869464695391	0.0118505186735456	0.0573544745712009
PRE4g3-CLC1-TRg-2	PRE4g3-CLC1-TRg-2	PRE4g3	CLC1-TRg-2	0.364194574274065	0.396067093160132	0.373583542031367	0.377948403155188	0.01637844237125	0.0793388313085754
PRE4g3-GCD6-NRg-1	PRE4g3-GCD6-NRg-1	PRE4g3	GCD6-NRg-1	0.38215545868773	0.36476954279644	0.337458511175417	0.361461170886529	0.0225313841729781	0.0634522120664141
PRE4g3-GCD6-NRg-2	PRE4g3-GCD6-NRg-2	PRE4g3	GCD6-NRg-2	0.461970135959213	0.530790368837092	0.444428069461858	0.479062858086054	0.0456479194555837	0.0856615138345313
PRE4g3-PXR1-TRg-1	PRE4g3-PXR1-TRg-1	PRE4g3	PXR1-TRg-1	0.473015375103119	0.513079733427496	0.456538694319281	0.480877934283299	0.0290789813010283	0.0485159623358328
PRE4g3-CDC14-NRg-1	PRE4g3-CDC14-NRg-1	PRE4g3	CDC14-NRg-1	0.364624021156023	0.318323067630591	0.350763727953476	0.344570272246697	0.0237637064561679	-0.0414309057601059
PRE4g3-PCF11-TRg-6	PRE4g3-PCF11-TRg-6	PRE4g3	PCF11-TRg-6	-0.0678470083560274	0.0992342154848536	0.0261843146652092	0.0191905072646785	0.0837598880521484	-0.111573193081552
PRE4g3-PCF11-TRg-5	PRE4g3-PCF11-TRg-5	PRE4g3	PCF11-TRg-5	0.139609529780015	-0.0454478485719614	0.125330009929279	0.0731638970457776	0.102968615707201	-0.0198988399787845
PRE4g3-PCF11-TRg-4	PRE4g3-PCF11-TRg-4	PRE4g3	PCF11-TRg-4	-0.00114290342013512	-0.0212172829834625	-0.0808443144707256	-0.0344015002914411	0.0414541484098009	-0.118113617226649
PRE4g3-SEC31-NRg-1	PRE4g3-SEC31-NRg-1	PRE4g3	SEC31-NRg-1	0.00126859658739609	0.0570626390182437	-0.0651649944120209	-0.00227791960212705	0.0611909464406517	-0.0797652453122859
PRE4g3-RRP5-NRg-1	PRE4g3-RRP5-NRg-1	PRE4g3	RRP5-NRg-1	0.407662203446438	0.494537195448212	0.427500238696382	0.443233212530344	0.0455242892099607	0.068101853427753
PRE4g3-PRE10-TRg-5	PRE4g3-PRE10-TRg-5	PRE4g3	PRE10-TRg-5	0.220812964052439	0.29627904910381	0.211596955259191	0.242896322805147	0.0464598784418106	-0.00225924648659306
PRE4g3-PRE10-TRg-1	PRE4g3-PRE10-TRg-1	PRE4g3	PRE10-TRg-1	0.274057620763674	0.30029969805702	0.259077050436399	0.277811456419031	0.0208661240006151	0.0139040448508173
PRE4g3-RPS5-TRg-2	PRE4g3-RPS5-TRg-2	PRE4g3	RPS5-TRg-2	0.230263498073311	0.233339768584359	0.136842884385778	0.200148717014483	0.0548460317039841	-0.114032217163206
PRE4g3-NSP1-TRg-4	PRE4g3-NSP1-TRg-4	PRE4g3	NSP1-TRg-4	0.438190275430251	0.419628627943569	0.364394913877199	0.40740460575034	0.0383863111749728	0.0782514841782613
[truncated: 13,201 more rows]
