# Supplementary material for: Improved discovery of genetic interactions using CRISPRiSeq across multiple environments
Source: Genome Res. 2019 Apr;29(4):668–81. doi: 10.1101/gr.246603.118 (PMC6442382; doi:10.1101/gr.246603.118)
Supplement: Supplemental Material [file supp_gr.246603.118_Supplemental_CRISPRiSeq-master.zip › CRISPRiSeq-master/final_fitness_GI_estimates/ypd48_sig.txt]

strain	gi_score_method1	zscore_method1	gi_score_method2	qval_method2
1	PRE7g7-RPL15A-NRg-4	NA	NA	NA	NA
2	PRE7g7-RPL15A-NRg-5	NA	NA	NA	NA
3	PRE7g7-KRE33-TRg-1	-0.00115473045236869	-0.0597879009213231	0.0023577234798865	0.978555619487347
4	PRE7g7-PMI40-NRg-1	-0.0365431553116758	-0.512740048040596	-0.0342110106289904	0.290030471891075
5	PRE7g7-NOP19-NRg-3	0.0385418346362838	0.448306043967445	0.0398700927126893	0.647059262191536
6	PRE7g7-SRP14-NRg-4	-0.0268805520671877	-0.389064103045788	-0.0197685810003295	0.919028799897714
7	PRE7g7-SEC27-TRg-2	NA	NA	NA	NA
8	PRE7g7-GPI14-TRg-3	-0.0114883959507911	-0.192053069369242	-0.0109332845936062	0.711603533048062
9	PRE7g7-PAH1-TRg-7	0.141616549157976	1.76760503627701	0.153898572287107	0.453929677444741
10	PRE7g7-PAH1-TRg-6	0.136879968655373	1.70697944140561	0.148599735884965	0.411445795908317
11	PRE7g7-PAH1-TRg-5	0.0865092444598741	1.06226219934098	0.0966352035001235	0.497280306763064
12	PRE7g7-PAH1-TRg-3	0.0883476497231919	1.08579276377287	0.0971393488840142	0.461265056654809
13	PRE7g7-COG3-TRg-1	NA	NA	NA	NA
14	PRE7g7-HTS1-NRg-5	0.110984162989068	1.37552753800586	0.113250590419737	0.212317460864561
15	PRE7g7-MSN5-TRg-7	NA	NA	NA	NA
16	PRE7g7-ERG26-TRg-1	NA	NA	NA	NA
17	PRE7g7-SMD2-TRg-5	0.0559180148581842	0.670711482229591	0.054647103088826	0.547760326376735
18	PRE7g7-SMD2-TRg-4	0.0612716207790556	0.73923465912514	0.0595285862222058	0.561030174724147
19	PRE7g7-SMD2-TRg-1	-0.0201296561975224	-0.30265639229572	-0.0178411176473922	0.866374230180533
20	PRE7g7-PRE7-TRg-4	-0.067903558336882	-0.914135756984025	-0.0563199680272914	0.574517944864975
21	PRE7g7-PRE7-TRg-7	-0.0337205626990503	-0.47661243316611	-0.0298250896524665	0.556258095176684
22	PRE7g7-SEC6-TRg-3	NA	NA	NA	NA
23	PRE7g7-ESF2-NRg-1	NA	NA	NA	NA
24	PRE7g7-ESF2-NRg-3	-0.039783494520701	-0.554214586903455	-0.0335881077466639	0.822394585385113
25	PRE7g7-AFG2-TRg-2	0.124917398447262	1.55386519904046	0.128312679189028	0.181354295305467
26	PRE7g7-RRP36-TRg-3	-0.0301985836693866	-0.431533061311116	-0.0222236515580159	0.829583140537319
27	PRE7g7-RRP36-TRg-5	0.0243134344481848	0.266190438627731	0.0287134908338097	0.871270067175379
28	PRE7g7-GCR1-NRg-2	0.0323758011084793	0.369384245759918	0.0350551346357158	0.693734962567478
29	PRE7g7-PRE4-NRg-4	NA	NA	NA	NA
30	PRE7g7-PRE4-NRg-9	0.0317927842625286	0.361921954538142	0.0344926009521034	0.469042981412052
31	PRE7g7-DSN1-NRg-2	0.0173534604242457	0.177106643839716	0.0184871557827708	0.67770928756103
32	PRE7g7-GPI11-TRg-3	-0.1520632560034	-1.991333058376	-0.146413428515042	0.292591702489259
33	PRE7g7-POP3-TRg-1	0.0413326493495673	0.484026919412438	0.0427725390058694	0.444055185444335
34	PRE7g7-MNE1-TRg-5	NA	NA	NA	NA
35	PRE7g7-RRP12-NRg-1	0.0159695873564949	0.159393838597033	0.0193416144315565	0.704911174339887
36	PRE7g7-RSC6-TRg-2	0.127671362450275	1.58911440589872	0.13502078660051	0.43773438862027
37	PRE7g7-CDC25-TRg-1	NA	NA	NA	NA
38	PRE7g7-CDC25-TRg-9	NA	NA	NA	NA
39	PRE7g7-YPP1-NRg-3	0.0200459649181411	0.211569203179016	0.0296955811949858	0.751393729144247
40	PRE7g7-NFS1-NRg-9	-0.0936257773558052	-1.24336584788561	-0.0879739660704795	0.36175544383265
41	PRE7g7-NFS1-NRg-8	-0.0313039321775585	-0.445680907169813	-0.0270946736804833	0.412921851572506
42	PRE7g7-UBA2-TRg-1	0.0663433762714396	0.804150307365277	0.0702475030022986	0.465373212233561
43	PRE7g7-ARP2-NRg-3	NA	NA	NA	NA
44	PRE7g7-MAK16-TRg-1	-0.0727038490392624	-0.975576806962492	-0.0636520347332038	0.522060316291296
45	PRE7g7-CEP3-NRg-1	-0.0239427129582233	-0.351461397144443	-0.0117786814972254	0.363917880762494
46	PRE7g7-GUK1-TRg-5	0.120051558860143	1.49158515981051	0.12161536719069	0.252783937364063
47	PRE7g7-GUK1-TRg-2	0.0746292154444719	0.910204438314338	0.0817486925915857	0.442948310349825
48	PRE7g7-GPI12-NRg-6	NA	NA	NA	NA
49	PRE7g7-RPS5-NRg-5	NA	NA	NA	NA
50	PRE7g7-RPS5-NRg-2	-0.100175446475307	-1.32719796820161	-0.0958667943152614	0.553037298382986
51	PRE7g7-RPC19-NRg-1	-0.017345374689684	-0.267019138245171	-0.00954377180012013	0.926773890515303
52	PRE7g7-TIM54-TRg-1	0.0374483676059045	0.434310274413317	0.0398861957142272	0.609285164506972
53	PRE7g7-TEN1-TRg-2	0.0164924963448844	0.166086782687668	0.0275399683975081	0.759745066282234
54	PRE7g7-SAH1-NRg-4	-0.0888351234985358	-1.18204814416236	-0.0824121275045585	0.21823242630264
55	PRE7g7-SAH1-NRg-5	NA	NA	NA	NA
56	PRE7g7-SAH1-NRg-3	0.0272471725455376	0.303740653862362	0.0330659150813436	0.699292606383089
57	PRE7g7-ATP15-NRg-5	0.00701949286613551	0.0448376091958682	0.0169311309946868	0.93179168747364
58	PRE7g7-SCD5-TRg-5	NA	NA	NA	NA
59	PRE7g7-ARB1-NRg-2	0.018926632598426	0.197242372313538	0.0234320897186307	0.783004738917252
60	PRE7g7-ARB1-NRg-4	0.0645110363372081	0.780697375770774	0.0658935853535243	0.4406045924531
61	PRE7g7-PUP2-TRg-1	-0.0200778919254941	-0.301993838416804	-0.0133240952538006	0.567803258882936
62	PRE7g7-CCT8-TRg-2	NA	NA	NA	NA
63	PRE7g7-MCM4-TRg-1	NA	NA	NA	NA
64	PRE7g7-LSM4-TRg-1	-0.0901453697824907	-1.1988185675404	-0.0906226358425288	0.446980076495235
65	PRE7g7-NOP53-NRg-1	-0.118234903311077	-1.55834896692763	-0.108824201442411	0.193000567278537
66	PRE7g7-ATP3-TRg-4	0.165712657868483	2.07602182004276	0.169879648760873	0.35640938304009
67	PRE7g7-AFG2-NRg-3	0.0332310564474734	0.380331038211764	0.0322548296074095	0.815077492179567
68	PRE7g7-PRO3-NRg-3	-0.0379706338143115	-0.531010978586559	-0.0380212917168258	0.634345879328321
69	PRE7g7-NRD1-NRg-10	0.144507547471723	1.80460820606306	0.154576804380884	0.25847668075318
70	PRE7g7-SEC61-TRg-2	-0.0616163816453874	-0.833663393688609	-0.0601224348190262	0.328071726930823
71	PRE7g7-RHO3-TRg-4	0.0478219312525062	0.567086116957518	0.0484307823302842	0.546959188437487
72	PRE7g7-SNF2-TRg-6	-0.027424962185511	-0.396032249635764	-0.0302127241973826	0.67691594777966
73	PRE7g7-SMD2-NRg-3	0.0295018518119445	0.332599293907646	0.0325406930586534	0.699147361097393
74	PRE7g7-RSC4-TRg-2	0.175773900666248	2.20480012950565	0.179129046668981	0.216329411185014
75	PRE7g7-RSC4-TRg-1	0.0971629388829585	1.19862355995179	0.10564389815242	0.577388113813089
76	PRE7g7-TIF34-TRg-2	NA	NA	NA	NA
77	PRE7g7-BET1-NRg-1	NA	NA	NA	NA
78	PRE7g7-CDC8-NRg-2	0.0441499943323703	0.52008736754512	0.0446281983753676	0.582245570065846
79	PRE7g7-PRP42-TRg-2	0.0279007258438381	0.312105772425819	0.0320742627131967	0.73659185633737
80	PRE7g7-RRB1-TRg-2	-0.0590143373446367	-0.800358674487055	-0.0570671218239969	0.702906498583378
81	PRE7g7-SPC24-TRg-1	0.0376678115734677	0.437119035093548	0.045523547972059	0.526961407357484
82	PRE7g7-ILS1-NRg-1	0.0441167110973167	0.519661360656129	0.0479381954422065	0.403829416712696
83	PRE7g7-GFA1-TRg-2	0.0185125551067222	0.191942410823682	0.0263700126489205	0.797218104496713
84	PRE7g7-SEC21-NRg-10	0.014657251221068	0.142596666283004	0.0231895201709664	0.505522770453004
85	PRE7g7-RPC10-NRg-1	-0.051961502422104	-0.710086311867367	-0.0418919762323373	0.72496341339031
86	PRE7g7-RPB10-TRg-3	-0.112266705861393	-1.48195936043869	-0.10318378425945	0.49666369924437
87	PRE7g7-RPB10-TRg-2	0.000712567456679747	-0.035887526700729	0.00625772322564335	0.992873167279227
88	PRE7g7-YNL181W-TRg-1	-0.1196354774569	-1.57627553667671	-0.114525935330118	0.290154038435272
89	PRE7g7-RAD3-NRg-1	0.0328761364471838	0.375788259695176	0.0325888868696373	0.762193678730706
90	PRE7g7-NOP10-TRg-1	0.0886670729884728	1.08988120383269	0.0950602252831959	0.447889094714549
91	PRE7g7-BFR2-TRg-3	-0.0115878702898858	-0.193326285559433	-0.0068736226443567	0.676991985605111
92	PRE7g7-MCM2-TRg-6	-0.0689251394321815	-0.927211426568417	-0.0697561575267705	0.638938342174043
93	PRE7g7-MCM2-TRg-4	0.0676874785658675	0.821354068838965	0.0682972218245031	0.605484717682394
94	PRE7g7-MPP10-TRg-1	-0.0572800552708945	-0.778160828944761	-0.0496277312003241	0.765194369067185
95	PRE7g7-RET2-TRg-4	0.108431859468349	1.34285947311159	0.11804602947353	0.287752173661809
96	PRE7g7-RET2-TRg-1	NA	NA	NA	NA
97	PRE7g7-RPS2-NRg-1	-0.0999046995306397	-1.32373255796081	-0.0912782151328706	0.442689041498176
98	PRE7g7-RPS2-NRg-2	NA	NA	NA	NA
99	PRE7g7-ORC4-NRg-3	-0.0142652817612023	-0.22759566260789	-0.012831268761241	0.813351591512424
100	PRE7g7-TIP20-TRg-7	-0.101679310089279	-1.34644658566993	-0.0998662928713647	0.25934187586198
101	PRE7g7-SMT3-TRg-1	-0.0167489676302003	-0.259385459740852	-0.011025953996759	0.620398966712404
102	PRE7g7-MSS18-NRg-6	0.0503404069347405	0.599321204341909	0.0507803735830038	0.304948531532911
103	PRE7g7-YEF3-NRg-9	-0.0541784801985636	-0.738462393819457	-0.0383839527379255	0.761351167462768
104	PRE7g7-ASK1-NRg-1	-0.00559999030535552	-0.11668475357635	-0.00310283115694626	0.91305665804477
105	PRE7g7-SMC1-TRg-1	NA	NA	NA	NA
106	PRE7g7-NIP1-NRg-1	-0.0268771524743721	-0.389020590149374	-0.0243521970315491	0.795817258890281
107	PRE7g7-RPP1-NRg-1	0.00890376149757283	0.0689551992200696	0.0141978259785956	0.951613759362166
108	PRE7g7-YDJ1-TRg-6	NA	NA	NA	NA
109	PRE7g7-SUB2-NRg-1	-0.00819128451167728	-0.149851877550857	-0.00570256321640618	0.779192372365545
110	PRE7g7-TIM10-NRg-8	0.0265348793366257	0.294623697127559	0.0288000454281967	0.686350300618265
111	PRE7g7-TIM10-NRg-4	0.0187637959626872	0.195158153982805	0.0210014666284984	0.588731936729049
112	PRE7g7-TIM10-NRg-7	-0.00335156562842348	-0.0879061687961212	-0.00106845224541802	0.965023475484796
113	PRE7g7-SKI6-TRg-4	0.00264714128650617	-0.0111260581283244	0.00592795341845267	0.998951898296859
114	PRE7g7-TUB4-TRg-1	-0.116874599402217	-1.54093783380423	-0.114481023445227	0.549446481156888
115	PRE7g7-CDC37-NRg-2	0.00430180159026017	0.0100526730618344	0.0104266295247298	0.96163860348092
116	PRE7g7-ISD11-TRg-3	NA	NA	NA	NA
117	PRE7g7-YOS1-TRg-4	0.0565257886721394	0.678490648866375	0.0588306485094101	0.482822550147381
118	PRE7g7-SSC1-TRg-6	-0.132103808302226	-1.73586323377927	-0.125120044300445	0.130182223167996
119	PRE7g7-MTR3-TRg-5	0.00666909846893232	0.040352755880618	0.010840819232719	0.977783452654172
120	PRE7g7-MTR3-TRg-6	-0.0116234358694186	-0.193781505187799	-0.0120330699254944	0.900033604384951
121	PRE7g7-TFA1-TRg-2	-0.0345566604638805	-0.487314019328453	-0.0280494823049662	0.606696386126992
122	PRE7g7-CDC3-NRg-3	-0.180417069777401	-2.35424609785184	-0.178090540694489	0.342786067349722
123	PRE7g7-ERG25-TA-18	NA	NA	NA	NA
124	PRE7g7-RPB11-TRg-4	0.0827551959225818	1.01421246691811	0.0848684355468056	0.395242084178967
125	PRE7g7-RPB11-TRg-1	-0.0612824573838687	-0.829389348945689	-0.0463887587135828	0.685900472078454
126	PRE7g7-RPB11-TRg-2	0.0398521179356293	0.465076941121885	0.0496751653803457	0.684839787278327
127	PRE7g7-DED1-TRg-3	-0.0334842659681427	-0.473587966492406	-0.0303110873507753	0.665195008743169
128	PRE7g7-DED1-TRg-1	0.0809792595572486	0.991481469621027	0.0809752728861829	0.372516841131761
129	PRE7g7-DED1-TRg-6	-0.00187240744378186	-0.0689737670764595	0.00303381825479676	0.986167194980061
130	PRE7g7-DED1-TRg-4	-0.00778956207291126	-0.144710053863918	-0.0044876733346213	0.434377672836263
131	PRE7g7-RPL10-NRg-5	-0.0617877847294341	-0.835857257791079	-0.05908667793189	0.375972276739571
132	PRE7g7-RPL10-NRg-4	0.0105302329625593	0.0897731289590389	0.0124721288354015	0.945366195566016
133	PRE7g7-EFB1-NRg-1	0.052458571143782	0.626432527613598	0.0577099116696454	0.425655518852684
134	PRE7g7-EFB1-NRg-5	0.0753954053804656	0.920011243166186	0.0796508182052897	0.678250781372428
135	PRE7g7-EFB1-NRg-4	0.0595430629625279	0.717110080890059	0.067074256980361	0.387138301858028
136	PRE7g7-RPT3-NRg-1	NA	NA	NA	NA
137	PRE7g7-SAC6-TRg-8	NA	NA	NA	NA
138	PRE7g7-SAC6-TRg-4	NA	NA	NA	NA
139	PRE7g7-SAC6-TRg-5	-0.207275370339845	-2.69801740036389	-0.20485005086562	0.191860608957333
140	PRE7g7-SAC6-TRg-3	-0.15496607863463	-2.02848757284646	-0.155014271191877	0.179634038478911
141	PRE7g7-DIM1-TRg-5	-0.143315835849303	-1.87937094770549	-0.138971173435319	0.407268835546254
142	PRE7g7-DIM1-TRg-7	-0.0344460863163216	-0.485898731766155	-0.0328724142240716	0.721603322107987
143	PRE7g7-RPC17-NRg-1	0.0722379877237552	0.879598054033154	0.0773842129501969	0.273807314453892
144	PRE7g7-RPC17-NRg-2	0.140699386558439	1.75586586533709	0.14867147235535	0.264888820340085
145	PRE7g7-YDR341C-TRg-1	-0.00594069562549432	-0.121045592096441	0.00453499761570029	0.989690434683366
146	PRE7g7-RAP1-NRg-8	-0.0343029306927131	-0.48406641943964	-0.0378760906398853	0.469478469398565
147	PRE7g7-RAP1-NRg-5	NA	NA	NA	NA
148	PRE7g7-RAP1-NRg-2	-0.0976294951301476	-1.29461120761998	-0.0954571665351432	0.540113760998016
149	PRE7g7-SEC26-NRg-3	0.0326175460437881	0.372478446418429	0.034911304313618	0.60125908884658
150	PRE7g7-SPP41-TRg-3	-0.115994149723994	-1.52966856782907	-0.105552122883369	0.498035197166821
151	PRE7g7-TAP42-NRg-1	0.0409713598902015	0.479402615363815	0.045691430559628	0.283733336320648
152	PRE7g7-PGA2-TRg-6	0.0703886045898365	0.855926978965954	0.0736912310563507	0.577734896565211
153	PRE7g7-BRL1-TRg-1	NA	NA	NA	NA
154	PRE7g7-FOL2-TRg-1	0.0261602250324238	0.289828330501596	0.025900536225238	0.706579574836045
155	PRE7g7-NAB3-NRg-5	0.0560910910613244	0.67292676132549	0.0561366482791382	0.533871162279268
156	PRE7g7-SNF4-TRg-4	0.127308143438995	1.58446540465925	0.134135503640201	0.225311792394489
157	PRE7g7-HRR25-TRg-2	NA	NA	NA	NA
158	PRE7g7-TRS23-TRg-4	0.0907160329268481	1.11610675094699	0.102796926506152	0.29984207246582
159	PRE7g7-CTR86-TRg-4	-0.00587702855897582	-0.120230689071088	-0.00241265560709395	0.917930214327839
160	PRE7g7-RPB5-TRg-5	NA	NA	NA	NA
161	PRE7g7-SPN1-NRg-2	NA	NA	NA	NA
162	PRE7g7-SPN1-NRg-1	-0.0237794738439346	-0.34937202731222	-0.0114414797760496	0.866105277391467
163	PRE7g7-SEC61-NRg-1	-0.0835459517721415	-1.11434968910318	-0.0781568662268775	0.383894749653204
164	PRE7g7-SEC61-NRg-7	-0.0553346628671	-0.753260888645313	-0.0529294235932261	0.318588831970147
165	PRE7g7-TUS1-TRg-3	0.0264140548277512	0.293077210644001	0.0284203207170457	0.348442447364742
166	PRE7g7-OLE1-NRg-2	NA	NA	NA	NA
167	PRE7g7-AFG2-TRg-1	0.0557573152801733	0.668654617048657	0.0645575449037188	0.346974664298208
168	PRE7g7-TOA2-NRg-1	0.0292312397899238	0.329135610601653	0.0404770334291718	0.731742141387017
169	PRE7g7-USO1-TRg-1	0.000888562713571545	-0.0336348853410505	0.014199826241722	0.880315059167737
170	PRE7g7-UTP22-NRg-2	-0.0475558206099108	-0.653696036112202	-0.0422201643914587	0.735531318840144
171	PRE7g7-RIB1-TRg-3	-0.0393245121753706	-0.548339868273458	-0.0317894618234485	0.728072473624761
172	PRE7g7-RIB1-TRg-7	-0.0663524519106044	-0.894282457805377	-0.0569838496523438	0.563686208413711
173	PRE7g7-RIB1-TRg-4	-0.0322618667284812	-0.457941936400845	-0.0233655936571728	0.623960565707167
174	PRE7g7-COG1-TRg-1	-0.0182440455545763	-0.278521625270938	-0.00762583223369631	0.740346417967569
175	PRE7g7-RPL32-NRg-2	-0.108114807097851	-1.42881736649448	-0.102464280232392	0.286243960222347
176	PRE7g7-GLC7-NRg-3	-0.0824566277391259	-1.10040694761003	-0.0810163593517952	0.476271785878422
177	PRE7g7-GLC7-NRg-4	0.092821289712896	1.1430528663864	0.0976961650814228	0.446980076495235
178	PRE7g7-HSF1-TRg-2	0.0703155668909273	0.854992137060073	0.0754639288675684	0.441320717856823
179	PRE7g7-DAM1-NRg-5	-0.112673194962006	-1.48716219474497	-0.110084369142163	0.363739420610994
180	PRE7g7-SEC18-TRg-4	0.0902030474583846	1.10954082238969	0.0975689841398953	0.393882605351778
181	PRE7g7-SEC18-TRg-5	0.125556022024434	1.56203922548077	0.132335893087788	0.264641515177185
182	PRE7g7-PAB1-NRg-3	0.102664639015839	1.26904226035742	0.109046376481972	0.305773861182173
183	PRE7g7-POP8-TRg-2	-0.0374982741382002	-0.524965037566076	-0.0340370825284702	0.526095000236791
184	PRE7g7-PAB1-NRg-4	0.0854169777986248	1.04828179384379	0.0926809322000753	0.515201609668714
185	PRE7g7-BIG1-TRg-4	NA	NA	NA	NA
186	PRE7g7-BIG1-TRg-5	-0.082613994836141	-1.1024211588885	-0.0737079490172134	0.520961754312331
187	PRE7g7-BIG1-TRg-6	-0.12965587420769	-1.70453103946617	-0.123746321679998	0.480730099059898
188	PRE7g7-RPO41-NRg-1	0.0755180104611906	0.921580519978672	0.0790872669570092	0.28592879407782
189	PRE7g7-RVB2-NRg-2	-0.130563972714759	-1.716154195066	-0.129332649494071	0.527700652012132
190	PRE7g7-PET117-NRg-8	0.0860228489509609	1.05603660747055	0.0954251202479848	0.297306067684883
191	PRE7g7-VPS45-NRg-9	0.161873241991824	2.0268794331767	0.164360145129687	0.325652084867912
192	PRE7g7-YCG1-NRg-1	NA	NA	NA	NA
193	PRE7g7-NOC4-NRg-1	0.00925189420987454	0.0734111042270438	0.0120876987373671	0.941081866864661
194	PRE7g7-NMD3-NRg-2	0.0661119109892984	0.801187680547434	0.0665504796299416	0.386404838563063
195	PRE7g7-DRS1-TRg-2	0.0510950236651342	0.608979878601723	0.0550658396447741	0.424490846428556
196	PRE7g7-HTB1-NRg-2	-0.0527976682852777	-0.720788769650614	-0.0498290095031051	0.25871813090737
197	PRE7g7-IPI1-TRg-2	0.01874818844205	0.194958386403096	0.0281187127870672	0.881087511471019
198	PRE7g7-SEC18-NRg-1	NA	NA	NA	NA
199	PRE7g7-SEC18-NRg-2	NA	NA	NA	NA
200	PRE7g7-JIP5-NRg-2	0.0564483787174913	0.677499844519879	0.0560326001426306	0.658597988417219
201	PRE7g7-YPT1-TRg-3	-0.063585007104544	-0.858860704169189	-0.0511179643608142	0.782168558651011
202	PRE7g7-YPT1-TRg-2	-0.0139145775051086	-0.223106843271255	0.00224906474074291	0.96751354554057
203	PRE7g7-CLF1-NRg-2	-0.0636188363132364	-0.859293699216962	-0.057028602301731	0.155691911238487
204	PRE7g7-SNF2-NRg-7	0.0615838623739241	0.743231177799761	0.0616339396914445	0.638553862409191
205	PRE7g7-SNF2-NRg-4	-0.0817404751716577	-1.09124059323316	-0.0860163950465485	0.369838121502967
206	PRE7g7-RPL25-NRg-1	NA	NA	NA	NA
207	PRE7g7-NOP56-TRg-1	0.019511885541227	0.204733284330773	0.0187340787420973	0.841024608093802
208	PRE7g7-NOP56-TRg-2	0.092312229917505	1.13653718426008	0.0932522580068663	0.589462769535262
209	PRE7g7-TRS31-TRg-1	NA	NA	NA	NA
210	PRE7g7-DBF4-TRg-2	NA	NA	NA	NA
211	PRE7g7-DBF4-TRg-1	-0.105572944459996	-1.39628293909128	-0.0985744554181943	0.423987043759441
212	PRE7g7-RPC19-TRg-4	0.0821306299839916	1.00621837042959	0.0878889977083051	0.545724987383124
213	PRE7g7-RPC19-TRg-6	-0.0300774469010639	-0.42998257808037	-0.0229809325357981	0.833958455051701
214	PRE7g7-RPC19-TRg-3	-0.0581597026457612	-0.789419825883386	-0.0498539629123292	0.675201980299893
215	PRE7g7-ROK1-NRg-1	-0.0466548786690098	-0.642164480577213	-0.0422579893700107	0.776604114125079
216	PRE7g7-CDC33-TRg-4	-0.0626286887771452	-0.846620361699951	-0.0626565114972629	0.690018862167177
217	PRE7g7-DHR2-TRg-3	-0.0353365979523485	-0.497296785202461	-0.0310432745260557	0.803013048802978
218	PRE7g7-RRP42-NRg-5	-0.0591699387291258	-0.802350285627683	-0.0579776795914133	0.256922602175328
219	PRE7g7-CLF1-TRg-1	-0.0286682716503905	-0.411945918975098	-0.0195396441751319	0.875834301863563
220	PRE7g7-ERG11-NA-16	NA	NA	NA	NA
221	PRE7g7-VAS1-NRg-4	0.035402714122892	0.408127048087864	0.0463334687630381	0.508952878180366
222	PRE7g7-PIK1-NRg-2	-0.0611494928094251	-0.827687476377909	-0.0564939406614952	0.466970756183882
223	PRE7g7-SAR1-NRg-7	-0.189447067259202	-2.46982504108327	-0.184808691454711	0.193000567278537
224	PRE7g7-SAR1-NRg-4	NA	NA	NA	NA
225	PRE7g7-RPS3-TRg-1	-0.114642374923668	-1.51236660254908	-0.105668845080048	0.376944188664822
226	PRE7g7-YTM1-TRg-2	0.0736456167962959	0.897614922918663	0.078627890362803	0.357717266637047
227	PRE7g7-SUI3-NRg-5	-0.0101069756177037	-0.174371657765482	-0.0079552206405154	0.854745624053665
228	PRE7g7-SUI3-NRg-2	-0.0675836797531273	-0.910041489101089	-0.0681529489660747	0.348422893105601
229	PRE7g7-RRP7-TRg-4	0.0637433583516089	0.770871524711966	0.0651296978142076	0.505682334068989
230	PRE7g7-RRP7-TRg-6	-0.0235175522146791	-0.346019576198051	-0.0153700022641134	0.714690684631706
231	PRE7g7-NIP7-TRg-2	NA	NA	NA	NA
232	PRE7g7-MDM35-TRg-1	-0.0483438068455721	-0.663781821471743	-0.0454477464234333	0.582245570065846
233	PRE7g7-ALA1-NRg-1	0.0363281527373741	0.419972147414078	0.0388155553410927	0.581072494821772
234	PRE7g7-DOA4-NRg-2	-0.14138093608483	-1.85460530735097	-0.139236934205518	0.374836162391419
235	PRE7g7-RPS13-NRg-1	NA	NA	NA	NA
236	PRE7g7-YSF3-TRg-2	0.0736136850820762	0.897206214744323	0.075697508894888	0.536052475959323
237	PRE7g7-RPS2-NRg-11	NA	NA	NA	NA
238	PRE7g7-SSL1-TRg-10	0.0159942913112807	0.15971003547234	0.0212661429257517	0.684052133034282
239	PRE7g7-NIP7-TRg-1	0.0890984664420923	1.0954028	0.0917007049659184	0.272987823843757
240	PRE7g7-LST8-NRg-1	NA	NA	NA	NA
241	PRE7g7-TAF4-TRg-3	NA	NA	NA	NA
242	PRE7g7-HAS1-TRg-2	NA	NA	NA	NA
243	PRE7g7-GLC7-TRg-2	NA	NA	NA	NA
244	PRE7g7-CDC45-NRg-1	-0.0977365295916491	-1.29598118917032	-0.0891776354942197	0.323809578493012
245	PRE7g7-SEC22-NRg-8	NA	NA	NA	NA
246	PRE7g7-YOS1-TRg-2	NA	NA	NA	NA
247	PRE7g7-RBA50-TRg-3	-0.0140561179075575	-0.22491848166568	-0.0141471206932251	0.738494711230031
248	PRE7g7-SPP41-NRg-2	-0.0280752733025665	-0.404355870083323	-0.0219907367368795	0.885219204030694
249	PRE7g7-PRP46-TRg-2	0.0682915388290212	0.829085704091811	0.0700392536090942	0.481811947765511
250	PRE7g7-PGA2-NRg-1	0.0116771905560206	0.104453547957016	0.0147048502551287	0.823645841774954
251	PRE7g7-CBF5-TRg-3	0.128305737327962	1.59723405134972	0.129910212467944	0.284428954485057
252	PRE7g7-TCP1-NRg-3	0.0723413760099358	0.880921366568218	0.0776149142047109	0.227360161123461
253	PRE7g7-TCP1-NRg-2	0.110936514926861	1.37491766932229	0.120586580291384	0.360823683933244
254	PRE7g7-ERG26-NRg-2	NA	NA	NA	NA
255	PRE7g7-ERG26-NRg-4	-0.137231014488013	-1.8014886200407	-0.130492569707103	0.363502187737812
256	PRE7g7-MES1-TRg-5	-0.00981338802285625	-0.170613899911539	-0.00780487581073532	0.862766385176691
257	PRE7g7-HTS1-TRg-2	0.047509006814887	0.563080858275641	0.0519611106324137	0.66892667813824
258	PRE7g7-SSS1-TRg-3	-0.12106052683574	-1.59451537578972	-0.112637435153055	0.542889932008832
259	PRE7g7-SSS1-TRg-2	-0.20508923642354	-2.67003610265942	-0.194790817624192	0.261861060014221
260	PRE7g7-SYS1-TRg-7	0.0333865331343609	0.382321053292477	0.0385537854959207	0.641982914724283
261	PRE7g7-SYS1-TRg-2	0.0184365627635812	0.190969751115679	0.0284579339949735	0.768851403494588
262	PRE7g7-SYS1-TRg-1	-0.0238386839462622	-0.350129883675906	-0.0138056455944626	0.830957914472911
263	PRE7g7-BFR2-TRg-1	-0.0507603139289963	-0.69471176752946	-0.0465812106506005	0.625321230993877
264	PRE7g7-EOS1-TRg-3	-0.168411077012567	-2.20057607092213	-0.163536629992981	0.171403414902671
265	PRE7g7-TAF4-NRg-1	-0.0917705131997027	-1.21961949900681	-0.0786847045178402	0.336557913508684
266	PRE7g7-ARL3-NRg-8	0.0730252264991499	0.88967427231719	0.07983746800575	0.354050578741072
267	PRE7g7-RPN5-NRg-1	0.0698528232036131	0.849069275345596	0.0740977959460244	0.217399335268526
268	PRE7g7-TIM9-NRg-2	0.084117226894999	1.03164570549406	0.0873267567129905	0.315770892729754
269	PRE7g7-NUP57-NRg-3	0.0620357340199915	0.749014883435778	0.0709867357063624	0.634345879328321
270	PRE7g7-VPS4-TRg-1	-0.146017131222852	-1.91394602541287	-0.139392674007201	0.272250584584142
271	PRE7g7-CDC3-TRg-4	NA	NA	NA	NA
272	PRE7g7-BBP1-NRg-1	-0.0889275080942041	-1.18323061558162	-0.0853964538711512	0.612493237293992
273	PRE7g7-BBP1-NRg-2	NA	NA	NA	NA
274	PRE7g7-USE1-NRg-3	-0.0555517837041906	-0.756039914548147	-0.0489973471358131	0.701372150571168
275	PRE7g7-CCT7-TRg-1	0.090089631285705	1.10808915848723	0.0899604076016106	0.442689041498176
276	PRE7g7-SAH1-TRg-3	-0.00856668406370253	-0.154656782934283	-0.00567569201786825	0.902876059641192
277	PRE7g7-CHS2-TRg-1	-0.0239469616045199	-0.351515777452977	-0.0223346419109047	0.664024112295208
278	PRE7g7-DPM1-TRg-2	-0.0396641991583611	-0.552687672644681	-0.0389696590893863	0.605540413588236
279	PRE7g7-BBP1-TRg-1	NA	NA	NA	NA
280	PRE7g7-NRD1-TRg-4	0.0947721121656011	1.16802230829048	0.10067307241037	0.273807314453892
281	PRE7g7-RPB3-NRg-1	0.00425476854595752	0.00945067626522263	0.0166961371249815	0.933679751723236
282	PRE7g7-PHO85-NRg-6	0.058565712850823	0.704600543284359	0.0637116123698051	0.234617473736139
283	PRE7g7-SNF6-TRg-6	NA	NA	NA	NA
284	PRE7g7-PRP38-NRg-2	0.0858305992619379	1.053575918424	0.0927628263206959	0.489094185839638
285	PRE7g7-OAR1-NRg-3	0.0142233118788342	0.137042484158037	0.0164109447132865	0.856298141257824
286	PRE7g7-ROX3-NRg-1	0.0215600040930806	0.230948062165761	0.0216932335359199	0.783454565517488
287	PRE7g7-YPP1-TRg-6	NA	NA	NA	NA
288	PRE7g7-CBF2-NRg-8	0.0627915441125652	0.758688832067477	0.0621169123388242	0.385296300841366
289	PRE7g7-SPT6-TRg-5	NA	NA	NA	NA
290	PRE7g7-SEC10-NRg-1	NA	NA	NA	NA
291	PRE7g7-NSL1-NRg-3	-0.0794975772064705	-1.06253274728805	-0.0632116733348561	0.468857658395446
292	PRE7g7-NRD1-NRg-8	0.195766813685846	2.46069829155719	0.20035307101806	0.230196605053148
293	PRE7g7-RPB3-TRg-1	0.0127146963315096	0.117733044586909	0.0218713890422933	0.938020318535099
294	PRE7g7-NRD1-NRg-4	0.113415819659529	1.40665139034801	0.118457614821687	0.245232697011495
295	PRE7g7-RVB1-TRg-2	NA	NA	NA	NA
296	PRE7g7-TIF5-NRg-8	NA	NA	NA	NA
297	PRE7g7-EOS1-NRg-1	NA	NA	NA	NA
298	PRE7g7-ERG25-NA-26	0.0169046689092842	0.171362362167986	0.0186188005096549	0.909902073319937
299	PRE7g7-MSL5-NRg-4	0.0331899734417722	0.379805198598488	0.0319798238884942	0.393184908162563
300	PRE7g7-SEC24-TRg-2	NA	NA	NA	NA
301	PRE7g7-RPL30-NRg-5	NA	NA	NA	NA
302	PRE7g7-SNU71-NRg-3	0.039628946937818	0.462220476528299	0.0410920590256595	0.392639481949301
303	PRE7g7-CDC33-NRg-1	-0.150892157682045	-1.97634365149354	-0.146322325784971	0.441063111445782
304	PRE7g7-RPN6-TRg-4	0.0494931311923127	0.588476546286047	0.0542025613366142	0.277870611432905
305	PRE7g7-NAB2-TRg-4	-0.00123580631518277	-0.0608256268525333	0.00711906965003358	0.978047047350044
306	PRE7g7-NAB2-TRg-6	0.136334193662411	1.69999382517971	0.139805334701502	0.319337066582815
307	PRE7g7-YTM1-NRg-1	NA	NA	NA	NA
308	PRE7g7-OLE1-TRg-8	NA	NA	NA	NA
309	PRE7g7-OLE1-TRg-1	-0.190173893462305	-2.47912801205716	-0.18778174353444	0.30346080438458
310	PRE7g7-UTP7-TRg-4	-0.0260390063464958	-0.378292786079806	-0.0219349336258502	0.761990229495965
311	PRE7g7-ACT1-NRg-6	NA	NA	NA	NA
312	PRE7g7-RPL18A-NRg-3	-0.133292659524366	-1.75107986791358	-0.125512737961079	0.193000567278537
313	PRE7g7-BRX1-NRg-1	-0.00908709619405357	-0.161317768631346	-0.00400851788895434	0.894997070026855
314	PRE7g7-NAF1-TRg-8	0.125300091480987	1.55876345693135	0.129187412762362	0.232024018098453
315	PRE7g7-NAF1-TRg-6	-0.0128731212783725	-0.209776783063537	-0.0081075945102558	0.909457659832854
316	PRE7g7-NAF1-TRg-4	0.105736900205479	1.30836549409532	0.110223028671787	0.270306973288596
317	PRE7g7-CDC8-TRg-2	0.0899812960456957	1.10670252769578	0.0937983695321333	0.693284306214809
318	PRE7g7-NSE4-TRg-1	-0.0336407716319219	-0.475591151904781	-0.0259676131249956	0.563106309384333
319	PRE7g7-PAB1-NRg-2	0.0925544327762685	1.13963724608401	0.102441263231214	0.145956958591291
320	PRE7g7-PRP43-TRg-4	NA	NA	NA	NA
321	PRE7g7-SEC2-NRg-3	-0.0567374165628746	-0.771215355421008	-0.0527562392713277	0.638398568931222
322	PRE7g7-SEC2-NRg-6	-0.0582914109149233	-0.791105618442606	-0.0560554189612223	0.392939459862267
323	PRE7g7-MPP10-NRg-5	0.00603200615563354	0.0321983287658442	0.00948559292334378	0.977487946927993
324	PRE7g7-YDR355C-TRg-2	-0.0260662997821192	-0.378642126868978	-0.0171532839641278	0.83425160298899
325	PRE7g7-YLR339C-TRg-9	NA	NA	NA	NA
326	PRE7g7-SNM1-TRg-2	0.0151280105011202	0.148622123124435	0.0219421818344211	0.384019796137078
327	PRE7g7-ALR1-NRg-4	-0.0763316656560648	-1.02201084104196	-0.0690487830800789	0.554052330113399
328	PRE7g7-ALR1-NRg-1	-0.0158538301695029	-0.247928198322698	-0.00886424210855125	0.822791355306512
329	PRE7g7-ALR1-NRg-3	-0.0015826337977482	-0.0652648256451483	0.00479777375519723	0.982905956531816
330	PRE7g7-RPL10-TRg-1	-0.0277921903544789	-0.400732565862835	-0.0250749994349106	0.464571550684197
331	PRE7g7-RPL28-TRg-2	-0.135529974180115	-1.77971625060459	-0.131006959944616	0.298075916152972
332	PRE7g7-UTP25-TRg-1	-0.00986169668329007	-0.171232223884842	-0.00671303279431214	0.868696272134182
333	PRE7g7-POB3-TRg-1	0.0176131495022033	0.180430519539524	0.0265014562821402	0.646979883784543
334	PRE7g7-POB3-TRg-3	NA	NA	NA	NA
335	PRE7g7-POB3-TRg-2	0.038521123498365	0.448040952926323	0.0448580272140458	0.887075943221725
336	PRE7g7-MED11-TRg-1	0.0059796420014489	0.0315280967291171	0.0160114132651859	0.914201770359946
337	PRE7g7-ISA1-TRg-15	NA	NA	NA	NA
338	PRE7g7-RRP1-NRg-1	-0.0651168073305582	-0.878466894726959	-0.0626933481341377	0.321355021164475
339	PRE7g7-MES1-NRg-1	0.0313750196228736	0.35657479960614	0.0430707585028558	0.796910034146133
340	PRE7g7-SEC13-NRg-5	NA	NA	NA	NA
341	PRE7g7-MCM2-NRg-2	0.0445199374249701	0.524822433284022	0.0466224192335288	0.609701318789366
342	PRE7g7-ALA1-TRg-4	0.0350944795483711	0.404181817044078	0.0451073108183918	0.673061536876929
343	PRE7g7-MTG2-TRg-5	0.165613606244945	2.07475401437649	0.170637459305243	0.405668092120969
344	PRE7g7-TIF35-NRg-3	0.0353545981138803	0.407511189945567	0.0377783339452449	0.594016831073351
345	PRE7g7-NSE1-TRg-3	0.104754743434131	1.29579443392074	0.107199317514628	0.262729122803343
346	PRE7g7-NSE1-TRg-4	0.0720229355699948	0.876845506125875	0.0754895776083958	0.370826241536895
347	PRE7g7-MOB2-NRg-6	-0.0182029022888008	-0.277995014362241	-0.009362280764913	0.891083910485087
348	PRE7g7-VRG4-NRg-3	NA	NA	NA	NA
349	PRE7g7-PRP9-TRg-3	NA	NA	NA	NA
350	PRE7g7-HYM1-TRg-5	NA	NA	NA	NA
351	PRE7g7-POP1-TRg-5	0.00420967043789128	0.00887344557578582	0.0121515160154205	0.97832187882919
352	PRE7g7-POP1-TRg-9	0.0541917049808872	0.648615676365849	0.0582426107969198	0.609219592946842
353	PRE7g7-RPL17A-TRg-1	0.0231936463681537	0.251857774283806	0.0259457478476521	0.697923648740082
354	PRE7g7-SLD2-TRg-1	0.0115455334421243	0.102768410156734	0.018402314936329	0.703234047451745
355	PRE7g7-CDC48-NRg-7	0.0229978624185436	0.249351848668299	0.0274168079356832	0.827898609439856
356	PRE7g7-FHL1-NRg-2	-0.0719115644115725	-0.965436004576726	-0.0689642508748488	0.198166458548942
357	PRE7g7-BET3-NRg-7	0.107391315703204	1.32954109190452	0.10871256111517	0.186312234067351
358	PRE7g7-MAK21-TRg-1	0.10635454429918	1.31627099482076	0.110721549557166	0.419672017942201
359	PRE7g7-BRN1-TRg-4	NA	NA	NA	NA
360	PRE7g7-FBA1-NRg-3	-0.10188102284997	-1.34902839676832	-0.10312312037217	0.366240559616668
361	PRE7g7-CDC42-TRg-6	NA	NA	NA	NA
362	PRE7g7-CDC42-TRg-7	-0.177591700182543	-2.31808293914997	-0.17102736766667	0.22607384865643
363	PRE7g7-COG4-NRg-1	-0.0104777037378505	-0.179116771420175	-0.00474369230453275	0.90532428185488
364	PRE7g7-ATP3-NRg-3	0.134970226976634	1.68253581054984	0.136516524732747	0.328526699814133
365	PRE7g7-ATP3-NRg-2	0.114371111926469	1.4188785998143	0.116086689068822	0.468857658395446
366	PRE7g7-SMP3-TRg-5	0.00302025155577157	-0.00635045429040551	0.00192493183426939	0.961611328253916
367	PRE7g7-CFT2-NRg-2	0.00820241501514124	0.0599783544931592	0.019523241077489	0.924965594663546
368	PRE7g7-FAS2-TRg-5	0.0115044613314312	0.102242709993499	0.0196166618210312	0.83148821611019
369	PRE7g7-DBP2-NRg-3	0.0306640905004644	0.347475302419557	0.0320337703364773	0.825754876283032
370	PRE7g7-DBP2-NRg-2	0.0190586170475023	0.198931699821986	0.0227519366543996	0.872043470819259
371	PRE7g7-MPS2-NRg-4	-0.0104550295723391	-0.17882655471815	-0.00168193387048014	0.896725217673941
372	PRE7g7-ARC35-TRg-2	NA	NA	NA	NA
373	PRE7g7-ARC35-TRg-5	NA	NA	NA	NA
374	PRE7g7-MRD1-TRg-1	-0.076107296882737	-1.01913904558823	-0.0702174791598277	0.671288204636865
375	PRE7g7-RLP7-TRg-1	0.0134272509808687	0.126853347613963	0.0174611806018566	0.748155839055842
376	PRE7g7-SPC34-TRg-1	NA	NA	NA	NA
377	PRE7g7-CDC45-TRg-2	-0.00157673436496852	-0.0651893161881729	0.00150052466521944	0.966184437947305
378	PRE7g7-GCD6-TRg-3	-0.0205610947751264	-0.30817856602492	-0.0137439819322558	0.873732395650645
379	PRE7g7-GCD6-TRg-4	NA	NA	NA	NA
380	PRE7g7-YPT6-NRg-2	0.0430126915291932	0.505530524490593	0.0573695629277106	0.572316920541842
381	PRE7g7-RPS13-TRg-2	NA	NA	NA	NA
382	PRE7g7-IPI3-TRg-3	0.0875332523444103	1.07536893047727	0.08886393269054	0.259239058890838
383	PRE7g7-TIF5-NRg-9	NA	NA	NA	NA
384	PRE7g7-TIF5-NRg-7	-0.0508918897842781	-0.696395865264691	-0.046359334383873	0.599396787414746
385	PRE7g7-TIF5-NRg-6	-0.0508397113520712	-0.695728010365938	-0.0406800061994567	0.714138721171109
386	PRE7g7-NAB3-TRg-3	0.0387142954129444	0.450513445946845	0.0533537010113548	0.657418796955126
387	PRE7g7-GCD2-TRg-1	-0.0661238213146571	-0.891356113393519	-0.0567139420094913	0.61136364589205
388	PRE7g7-UBA1-TRg-2	0.0450605778995916	0.531742330532147	0.0565253557999586	0.65285029359515
389	PRE7g7-SLD3-TRg-6	NA	NA	NA	NA
390	PRE7g7-LCB1-TRg-5	-0.0396609464795013	-0.552646040165155	-0.036761120150281	0.39128317953945
391	PRE7g7-TOA2-TRg-6	NA	NA	NA	NA
392	PRE7g7-TOA2-TRg-1	-0.0623616746734896	-0.843202729747052	-0.0562863248765816	0.466650589079633
393	PRE7g7-TOA2-TRg-3	NA	NA	NA	NA
394	PRE7g7-LSM2-TRg-1	-0.0222200890724181	-0.32941276992081	-0.0179043052602472	0.366962749083365
395	PRE7g7-YML6-TRg-13	0.0238595371841517	0.260380806208861	0.0233611092984397	0.898170582263973
396	PRE7g7-YML6-TRg-12	-0.0639497570909392	-0.863529301038257	-0.0638529892839673	0.407858394888108
397	PRE7g7-UTP15-NRg-1	NA	NA	NA	NA
398	PRE7g7-TIF6-NRg-8	0.0710504768934787	0.864398576168864	0.0738703290541561	0.47198630024895
399	PRE7g7-SUP35-NRg-1	-0.0530792248152615	-0.724392536568714	-0.043515675933927	0.821517850819055
400	PRE7g7-MPP10-NRg-1	-0.0932494658563067	-1.23854927008196	-0.0893888191166918	0.656184141013156
401	PRE7g7-SWI3-TRg-7	-0.0711587608707598	-0.955800538134641	-0.0696004552383723	0.483537138377788
402	PRE7g7-SSN3-NRg-2	-0.00540226797917726	-0.114154017819336	-0.00413421646996829	0.485958567141414
403	PRE7g7-SEC13-NRg-7	NA	NA	NA	NA
404	PRE7g7-RPS15-NRg-3	NA	NA	NA	NA
405	PRE7g7-RPL3-TRg-2	-0.0522304366697854	-0.713528520595376	-0.0484112769502968	0.305773861182173
406	PRE7g7-FBA1-NRg-2	-0.045747875390338	-0.630555343291449	-0.0473070229576199	0.563554842756533
407	PRE7g7-FBA1-NRg-1	-0.0712757732890247	-0.957298231979547	-0.072908124485336	0.430206963018496
408	PRE7g7-FBA1-NRg-5	-0.0178021648775257	-0.27286579847909	-0.0193518956681566	0.777882550238521
409	PRE7g7-DAM1-TRg-2	NA	NA	NA	NA
410	PRE7g7-NHP2-TRg-2	0.0609760404717205	0.735451395660154	0.0641500453011639	0.288115963244533
411	PRE7g7-HCA4-NRg-6	-0.00616821046123966	-0.123957655398554	-0.00254543052130117	0.88739708656177
412	PRE7g7-PRE3-TRg-4	NA	NA	NA	NA
413	PRE7g7-DBP5-NRg-4	0.0476091304847066	0.564362385537805	0.0562153419370666	0.709462179931841
414	PRE7g7-SPT6-NRg-4	-0.161128024659433	-2.10735705328997	-0.158731381162556	0.305773861182173
415	PRE7g7-SPT6-NRg-2	-0.180981929533481	-2.36147598842637	-0.179873936214197	0.317149788313114
416	PRE7g7-RPL18A-TRg-4	-0.0271074402983869	-0.39196814615837	-0.0218816419508463	0.843470585498739
417	PRE7g7-KSH1-TRg-1	NA	NA	NA	NA
418	PRE7g7-KSH1-TRg-3	0.0425174830791839	0.499192131877893	0.044142539417888	0.290391486078645
419	PRE7g7-IPI3-NRg-1	0.0630361526975696	0.761819685848679	0.070288783980999	0.654726297028668
420	PRE7g7-PGA2-TRg-8	0.138186087394876	1.72369703451134	0.138407117579242	0.297355592039161
421	PRE7g7-RPL18A-TRg-2	NA	NA	NA	NA
422	PRE7g7-RPL33A-NRg-6	NA	NA	NA	NA
423	PRE7g7-TAF12-NRg-2	0.0487192088028051	0.578570770331768	0.0519976490060139	0.693609355288568
424	PRE7g7-USE1-TRg-5	-0.0385915396303567	-0.538958227543093	-0.0406499566510235	0.561030174724147
425	PRE7g7-YNL114C-TRg-1	0.0958281640602748	1.18153918492637	0.0996396581192959	0.334144447876385
426	PRE7g7-SMC5-TRg-7	-0.0374625556982239	-0.524507861409088	-0.0345661004458109	0.613823486540586
427	PRE7g7-SMC5-TRg-6	0.101688908276656	1.25655344981894	0.103618553109963	0.322117087144803
428	PRE7g7-RSC58-TRg-1	0.211025870561667	2.6560057290144	0.213328538718599	0.134951734518038
429	PRE7g7-CTF13-TRg-2	NA	NA	NA	NA
430	PRE7g7-NAB2-NRg-2	0.0690611239259023	0.838935965113858	0.0780986784827365	0.53703078865409
431	PRE7g7-MCM7-TRg-4	-0.13802280565237	-1.81162310637038	-0.130830712554824	0.272267292821821
432	PRE7g7-BCP1-NRg-5	-0.0246132059137509	-0.360043333894722	-0.0144226503929223	0.854181767277228
433	PRE7g7-STU2-TRg-3	NA	NA	NA	NA
434	PRE7g7-SEC21-NRg-6	0.0257453128865854	0.284517685903241	0.035177898694723	0.581200918676569
435	PRE7g7-SEC21-NRg-3	0.057283849491479	0.688193405548312	0.0683716261831026	0.549469313428546
436	PRE7g7-RPL1B-TRg-3	-0.129160406405452	-1.69818932728925	-0.125471693188748	0.294634798516824
437	PRE7g7-SEC20-NRg-2	-0.0688041777546448	-0.925663184402307	-0.0667883839381681	0.356340271594317
438	PRE7g7-VMA3-NRg-2	-0.0325767083739809	-0.461971734276807	-0.0300204746791056	0.529807982560803
439	PRE7g7-SEC23-NRg-5	-0.154725258984737	-2.02540521532642	-0.154229644080911	0.306449986026415
440	PRE7g7-CDC28-TRg-4	-0.0790923919685005	-1.0573466016981	-0.075856191129905	0.555839886020562
441	PRE7g7-RPN12-NRg-11	0.0958725374349352	1.18210713943147	0.0988372750535864	0.452253301100511
442	PRE7g7-PUP3-TRg-3	0.125742141115808	1.56442144628864	0.138255578329141	0.529485705807635
443	PRE7g7-SEC31-TRg-2	-0.0898970297918341	-1.1956399538431	-0.0816689375662007	0.256198933798261
444	PRE7g7-SED5-TRg-6	0.0224030396282817	0.241738447928488	0.0280415724399973	0.863984539284994
445	PRE7g7-SED5-TRg-5	-0.00220168168014406	-0.0731882940847757	0.000155632303606231	0.847021677928613
446	PRE7g7-RPL33A-TRg-1	-0.0290514194462947	-0.416849997568842	-0.0260553367988843	0.787135798974573
447	PRE7g7-RPL33A-TRg-2	-0.0231655189700683	-0.341513746547883	-0.020252684727181	0.68404724766952
448	PRE7g7-MRPL11-TRg-2	0.124881179253631	1.55340161351532	0.126691155101743	0.27261024035754
449	PRE7g7-RTP1-NRg-2	0.0214258120111855	0.22923047818562	0.0282519419284401	0.701029375932723
450	PRE7g7-NUG1-TRg-2	-0.00412134366379185	-0.0977588993234495	0.00198708568425991	0.971448022742734
451	PRE7g7-VPH2-TRg-4	-0.0750063298509297	-1.00504728018903	-0.0722240788322741	0.458377413259774
452	PRE7g7-COP1-NRg-3	0.0617398352582549	0.74522754393165	0.0737458262401522	0.381005829497287
453	PRE7g7-CRM1-NRg-1	-0.0826439353182097	-1.10280438039929	-0.0726639333877489	0.66400521688005
454	PRE7g7-RPL5-NRg-4	NA	NA	NA	NA
455	PRE7g7-SNU13-NRg-4	NA	NA	NA	NA
456	PRE7g7-PFS2-TRg-3	NA	NA	NA	NA
457	PRE7g7-MPP10-TRg-2	-0.0590717948402471	-0.801094098459958	-0.0545804550246602	0.244390602402321
458	PRE7g7-TSR4-NRg-2	0.00479930334271006	0.0164204186697182	0.00864837694098008	0.984698691836202
459	PRE7g7-RSC2-TRg-1	0.215884204322098	2.71818969783918	0.216250364345779	0.249266964288976
460	PRE7g7-SEC65-TRg-2	0.00290253628518261	-0.00785714425397343	0.01022919637071	0.948389252565811
461	PRE7g7-SMI1-NRg-1	0.0590681792352402	0.711031833418968	0.0616921005747476	0.455294846855461
462	PRE7g7-RTT105-NRg-4	0.00896281986816871	0.0697111135020169	0.00963331302564378	0.938583676444677
463	PRE7g7-VMA5-TRg-3	-0.100797345692821	-1.33515793214419	-0.0971215819160727	0.683150773685423
464	PRE7g7-VMA5-TRg-5	0.0510111879673082	0.607906828318007	0.0497453243698528	0.480531102568456
465	PRE7g7-RRP1-TRg-3	0.0120726142407712	0.109514751097355	0.016129694215289	0.93856735006034
466	PRE7g7-CLC1-TRg-2	-0.0268690840875962	-0.388917319288112	-0.0178890158889903	0.319771516597894
467	PRE7g7-GCD6-NRg-1	0.0245752711627494	0.269541802881105	0.0335844157079452	0.514063651191712
468	PRE7g7-GCD6-NRg-2	0.0157027125171255	0.155977989149507	0.0210290801679657	0.884184881504313
469	PRE7g7-PXR1-TRg-1	0.0785151186622877	0.959941837280386	0.0823867297995479	0.380757870620203
470	PRE7g7-CDC14-NRg-1	NA	NA	NA	NA
471	PRE7g7-PCF11-TRg-6	NA	NA	NA	NA
472	PRE7g7-PCF11-TRg-5	NA	NA	NA	NA
473	PRE7g7-PCF11-TRg-4	NA	NA	NA	NA
474	PRE7g7-SEC31-NRg-1	NA	NA	NA	NA
475	PRE7g7-RRP5-NRg-1	0.0754198283637947	0.920323843763188	0.0814714579620346	0.342869522973473
476	PRE7g7-PRE10-TRg-5	NA	NA	NA	NA
477	PRE7g7-PRE10-TRg-1	-0.0492683119563893	-0.675614972470474	-0.0389592080339488	0.478134235073284
478	PRE7g7-RPS5-TRg-2	NA	NA	NA	NA
479	PRE7g7-NSP1-TRg-4	0.0213260493068331	0.227953571080585	0.0291069661598251	0.83228700403528
480	PRE7g7-PRP38-TRg-4	0.0711182908038118	0.865266556487628	0.0738128105156998	0.413808661156503
481	PRE7g7-RCF1-NRg-5	-0.0509180550160499	-0.696730765672325	-0.0464628975441355	0.381912395409621
482	PRE7g7-RSC3-TRg-4	0.0555197300809003	0.665613658696815	0.0565131899346284	0.591833948680278
483	PRE7g7-RSC3-TRg-5	0.0817082601179601	1.00081227116244	0.0847938530318677	0.49117330566933
484	PRE7g7-RSC3-TRg-6	0.0495048214212305	0.588626174711434	0.0517430794418741	0.371468934096427
485	PRE7g7-HTA1-NRg-12	-0.23652850027672	-3.07244118632061	-0.235294514353265	0.303148925952669
486	PRE7g7-HTA1-NRg-11	-0.0987017201068389	-1.30833509070656	-0.0982109046648848	0.344669418493317
487	PRE7g7-UTP23-TRg-2	-0.0172652599368546	-0.265993713986978	-0.0140036341201857	0.784257395378674
488	PRE7g7-GCD7-NRg-1	NA	NA	NA	NA
489	PRE7g7-GCD7-NRg-2	-0.0162124808030486	-0.252518726869138	-0.0133312069004677	0.839571082273937
490	PRE7g7-GCD7-NRg-6	0.00344972409384725	-0.000853444773210749	0.0064703845289351	0.997021808276536
491	PRE7g7-GAL11-NRg-2	-0.13651403783009	-1.79231171776455	-0.132484578850364	0.40613651105122
492	PRE7g7-GAL11-NRg-9	-0.191325073630581	-2.49386247766321	-0.184929358401614	0.339960221604669
493	PRE7g7-PHO4-TRg-5	-0.039836898887718	-0.554898133085634	-0.0339881166573394	0.520485756607287
494	PRE7g7-SNP1-NRg-3	0.155011018216981	1.93904678718623	0.157813389071221	0.271535142002774
495	PRE7g7-RPC37-TRg-5	0.058249133279527	0.700548500925234	0.0643249161432943	0.546051600316677
496	PRE7g7-CRM1-TRg-5	-0.109863829568778	-1.45120388091879	-0.103938714797536	0.495495970417175
497	PRE7g7-CRM1-TRg-2	-0.0769006122980226	-1.02929304148167	-0.0729837072700381	0.389890486435678
498	PRE7g7-ASK1-TRg-7	NA	NA	NA	NA
499	PRE7g7-STU2-NRg-4	-0.0722448031813847	-0.969701275407229	-0.0612851832159887	0.688876103298724
500	PRE7g7-NEO1-NRg-3	NA	NA	NA	NA
501	PRE7g7-GAL11-TRg-5	-0.075584835770018	-1.01245183405697	-0.0704974987146027	0.343375418757771
502	PRE7g7-GAL11-TRg-7	-0.0319694958513005	-0.454199751856022	-0.0291495314900264	0.796156888329299
503	PRE7g7-SAM50-NRg-3	0.00683173430006767	0.0424344040241609	0.00739695008364449	0.978468337595417
504	PRE7g7-CSL4-TRg-2	0.0149492001454604	0.146333450066924	0.0177359192553349	0.887325562526252
505	PRE7g7-CCT5-TRg-2	0.0568072868027128	0.682093668304517	0.0603374365594537	0.677479150015997
506	PRE7g7-POL30-NRg-1	-0.0108603319227582	-0.184014199282289	-0.0097201171370432	0.615247068427079
507	PRE7g7-MED4-TRg-4	-0.0264599622673133	-0.383680787634973	-0.0198078339906326	0.739740702795
508	PRE7g7-MED4-TRg-3	-0.0541173743389535	-0.737680272817406	-0.0480288832299249	0.689138735553455
509	PRE7g7-MED4-TRg-2	-0.0196737558067938	-0.296821120969743	-0.0158338368382546	0.752688759275984
510	PRE7g7-GDI1-TRg-4	NA	NA	NA	NA
511	PRE7g7-GDI1-TRg-3	0.0814883251938108	0.997997226511089	0.0858556835864288	0.557308845969996
512	PRE7g7-REB1-TRg-6	NA	NA	NA	NA
513	PRE7g7-MRPL37-NRg-2	0.0696062736100598	0.845913577734998	0.0688737952973552	0.268138555735475
514	PRE7g7-NOC3-TRg-3	-0.0181689009759682	-0.277559816477237	-0.0140187152116693	0.793098479280193
515	PRE7g7-SPC97-TRg-3	NA	NA	NA	NA
516	PRE7g7-IPP1-TRg-3	0.0540413407759519	0.646691098209401	0.0612825622851222	0.497356758919728
517	PRE7g7-IPP1-TRg-2	0.0833901703187283	1.0223397858718	0.0949491391422749	0.381104485247027
518	PRE7g7-PTI1-TRg-3	NA	NA	NA	NA
519	PRE7g7-PTI1-TRg-5	0.0389300386569024	0.453274839424112	0.0498947287581396	0.524374323088763
520	PRE7g7-RFC5-NRg-1	-0.00854780779441122	-0.154415177190623	-0.00677769988684238	0.760580229765321
521	PRE7g7-CDC24-TRg-1	0.0185173245356181	0.19200345685971	0.0240135058939549	0.922799141687826
522	PRE7g7-CDC24-TRg-3	NA	NA	NA	NA
523	PRE7g7-CDC24-TRg-5	NA	NA	NA	NA
524	PRE7g7-CDC24-TRg-6	NA	NA	NA	NA
525	PRE7g7-UTP23-TRg-6	0.0738930817441149	0.900782336554534	0.0753361794348776	0.446427253658662
526	PRE7g7-UTP23-TRg-4	-0.0320269995531786	-0.454935767243442	-0.026107781319178	0.70708234840746
527	PRE7g7-UTP23-TRg-1	0.046027488878417	0.544118253045606	0.0515739028595648	0.220030345263501
528	PRE7g7-RHO3-NRg-4	-0.0609419483827413	-0.825031023199707	-0.0612110679915988	0.571791594045306
529	PRE7g7-TRS23-NRg-1	0.0888500175318858	1.09222279219307	0.10102627119425	0.374639822555809
530	PRE7g7-TRS23-NRg-3	0.173001732011699	2.16931791323728	0.182433950071773	0.260127476018192
531	PRE7g7-RSP5-TRg-2	-0.0497655639465948	-0.681979521260604	-0.0430175290980418	0.683594327469062
532	PRE7g7-RSP5-TRg-1	-0.0490665009260709	-0.673031903575531	-0.0436371535176846	0.415621891215341
533	PRE7g7-SDA1-NRg-1	-0.0469084716524664	-0.64541032965944	-0.0419874272702525	0.299004969180378
534	PRE7g7-KAP95-TRg-8	NA	NA	NA	NA
535	PRE7g7-ACO1-TRg-6	NA	NA	NA	NA
536	PRE7g7-HTA1-NRg-3	-0.0779328083759152	-1.04250457693678	-0.0759897067419531	0.403955381289017
537	PRE7g7-HTA1-NRg-2	-0.202963471641775	-2.64282749628603	-0.199119686960928	0.149239154638016
538	PRE7g7-SPN1-TRg-1	0.118665114809696	1.47383944741988	0.126241852884839	0.626981025649228
539	PRE7g7-MOT1-NRg-7	0.0498887102629045	0.593539738278693	0.0521946952529753	0.485476142886217
540	PRE7g7-RPL17A-NRg-4	0.00583615474683308	0.0296915397102366	0.010165798527446	0.942891139423407
541	PRE7g7-ADA2-TRg-4	0.0475577916755501	0.563705277346908	0.0481328405075254	0.68900259229762
542	PRE7g7-SFH1-NRg-1	-0.00395271863236579	-0.0956005927487391	-0.00265527838975736	0.819325035514486
543	PRE7g7-SPC97-NRg-5	NA	NA	NA	NA
544	PRE7g7-PRP22-TRg-3	NA	NA	NA	NA
545	PRE7g7-SEN15-TRg-2	-0.025990221785089	-0.377668370838853	-0.0199794346205093	0.811466290640182
546	PRE7g7-RPL3-NRg-2	NA	NA	NA	NA
547	PRE7g7-ISD11-NRg-2	0.136949981588377	1.70787556799096	0.137659262755224	0.26600844442759
548	PRE7g7-HEM12-TRg-8	0.0808115051580533	0.989334306654426	0.0802284086238652	0.740539442570417
549	PRE7g7-SEC10-TRg-1	NA	NA	NA	NA
550	PRE7g7-HTB1-TRg-7	-0.183730374658877	-2.39665455672199	-0.184383770342703	0.25934187586198
551	PRE7g7-TTI2-TRg-1	-0.104315513392797	-1.3801885210999	-0.101446674693296	0.288286883470203
552	PRE7g7-ACP1-TRg-2	-0.0216864783875807	-0.322582850070356	-0.0159740573649643	0.757910723446675
553	PRE7g7-ACP1-TRg-4	0.00091552275291551	-0.0332898118387452	0.00444967409562404	0.98624677121844
554	PRE7g7-GAL11-NRg-10	NA	NA	NA	NA
555	PRE7g7-UTP22-TRg-2	-0.00476656579597068	-0.106017383596236	-0.00363640992149121	0.913858202367265
556	PRE7g7-MST1-NRg-5	0.0661155524897711	0.801234289727254	0.0757891647039085	0.377364219415433
557	PRE7g7-RIB7-NRg-2	0.0480599072316072	0.570132077073719	0.0482367097942214	0.472727696024516
558	PRE7g7-MCD1-TRg-6	-0.0454661017869214	-0.626948797954196	-0.0411412342001631	0.347128128700878
559	PRE7g7-MCD1-TRg-5	-0.133426679218753	-1.75279524542954	-0.128207936322605	0.197322891703938
560	PRE7g7-GPI8-NRg-2	NA	NA	NA	NA
561	PRE7g7-THS1-TRg-2	-0.0226343667681438	-0.334715293910747	-0.0200778175564747	0.699147361097393
562	PRE7g7-RRP7-TRg-2	NA	NA	NA	NA
563	PRE7g7-RRP7-TRg-5	0.0327600778173437	0.374302773811394	0.0453175177081457	0.574306027467818
564	PRE7g7-SMX2-NRg-7	0.0112903654231582	0.0995024014963775	0.0111400271878364	0.927786697357932
565	PRE7g7-RRP45-TRg-5	NA	NA	NA	NA
566	PRE7g7-RRP45-TRg-4	NA	NA	NA	NA
567	PRE7g7-CNS1-TRg-2	0.124648364718131	1.55042171700525	0.133740599595123	0.340670390980928
568	PRE7g7-FBP1-NRg-9	-0.178977070700445	-2.33581491092137	-0.177878414221235	0.193074325560502
569	PRE7g7-GCD11-NRg-1	NA	NA	NA	NA
570	PRE7g7-RPL10-TRg-2	0.0428104866295183	0.502942414287047	0.0426611863713027	0.778106074159895
571	PRE7g7-NUP192-TRg-4	-0.0722197382159834	-0.969380457796919	-0.0576269996424049	0.479571838803595
572	PRE7g7-NUP145-NRg-4	0.022246226169837	0.239731322915659	0.0294766564322576	0.817199953808578
573	PRE7g7-HEM12-TRg-6	0.124118606168728	1.54364110234492	0.123065693685989	0.289879540798799
574	PRE7g7-PLC1-TRg-3	NA	NA	NA	NA
575	PRE7g7-RPA43-TRg-1	0.0332451757588441	0.380511757540941	0.036832460300681	0.252730216694842
576	PRE7g7-RPB7-NRg-2	-0.0693700745799645	-0.93290634888605	-0.0637259181265101	0.517294927424052
577	PRE7g7-RPB7-NRg-3	NA	NA	NA	NA
578	PRE7g7-NSL1-NRg-1	NA	NA	NA	NA
579	PRE7g7-UTP6-TRg-3	-0.0671709748170781	-0.904759095559885	-0.0602985621652497	0.661634655115728
580	PRE7g7-UTP6-TRg-1	-0.0792469352611045	-1.05932466985135	-0.0709650061674276	0.41172680521383
581	PRE7g7-YJU2-TRg-5	-0.127539256725561	-1.67743951343832	-0.114811624432516	0.271304808862701
582	PRE7g7-FRS2-NRg-5	NA	NA	NA	NA
583	PRE7g7-TIF35-NRg-2	0.0123457058136219	0.113010171274283	0.0209577178899193	0.604607498788725
584	PRE7g7-GPI15-TRg-1	-0.0467645156328418	-0.643567772709281	-0.0441946165050895	0.413338122361658
585	PRE7g7-NOP1-NRg-5	-0.0299454893654502	-0.428293595049268	-0.0209202823588157	0.657418796955126
586	PRE7g7-GPI15-TRg-4	-0.0316926216752723	-0.450655916463166	-0.0294425399440143	0.609951434732636
587	PRE7g7-COG4-TRg-1	-0.0115900835919657	-0.193354614594514	-0.000487763037049245	0.969096732462519
588	PRE7g7-TFA1-TRg-1	0.0443083784393121	0.52211459598476	0.0554604383782429	0.651998893871312
589	PRE7g7-RHO1-NRg-2	NA	NA	NA	NA
590	PRE7g7-RHO1-NRg-1	-0.189524756892907	-2.47081942516607	-0.184008287724698	0.328526699814133
591	PRE7g7-CDC55-NRg-2	-0.0330205225740298	-0.467652309087169	-0.032653124147751	0.707786803946819
592	PRE7g7-IDI1-NRg-7	-0.0366526914470499	-0.514142049624506	-0.030389896769998	0.73822694930286
593	PRE7g7-RPL32-TRg-5	NA	NA	NA	NA
594	PRE7g7-RPB5-TRg-4	0.140009495757163	1.74703564695472	0.144558187991565	0.336867706511228
595	PRE7g7-DIP2-TRg-5	0.029109056990481	0.32757173875461	0.0347477177388924	0.745240195478388
596	PRE7g7-DIP2-TRg-1	-0.00824547724616709	-0.150545514398019	4.43361611610626e-05	0.904193310301443
597	PRE7g7-RPC40-TRg-2	0.0687276342090645	0.834667482301062	0.0732616063143843	0.523093769813252
598	PRE7g7-CDC6-TRg-5	0.0052999629423553	0.0228285829645906	0.00592875304128687	0.998453583487973
599	PRE7g7-CDC6-TRg-3	-0.0835058745076924	-1.11383672241831	-0.0762633992104694	0.539785857365358
600	PRE7g7-DAD2-TRg-2	NA	NA	NA	NA
601	PRE7g7-RVS161-TRg-2	NA	NA	NA	NA
602	PRE7g7-RVS161-TRg-1	NA	NA	NA	NA
603	PRE7g7-SUP45-NRg-3	-0.0500025039584004	-0.685012221571863	-0.0420349189237311	0.747391012903583
604	PRE7g7-SRB6-NRg-5	0.00981765022928616	0.0806524664735115	0.0175046719078917	0.947765956301292
605	PRE7g7-RPC11-TRg-4	0.105245271325561	1.30207291798802	0.112589982374193	0.38131079867163
606	PRE7g7-RKI1-TRg-8	0.0717620288817959	0.87350604569249	0.0738900118488928	0.264888820340085
607	PRE7g7-NIP7-TRg-3	0.0406910277778686	0.475814520310348	0.0471884095327725	0.793960015949091
608	PRE7g7-RPL33A-NRg-12	-0.0384958490156529	-0.537733440919739	-0.0332874764780036	0.814617573701858
609	PRE7g7-SAM50-TRg-4	0.0316292563637139	0.359828888424674	0.0320113984502624	0.725296092048739
610	PRE7g7-NOP4-NRg-1	0.0818695890802573	1.00287719211203	0.0846735404745311	0.354212575689808
611	PRE7g7-NOP4-NRg-3	0.0827678876285331	1.01437491369227	0.0907264265790704	0.58331245809255
612	PRE7g7-SMX2-TRg-5	0.0848180473399239	1.04061581723358	0.0930622822171329	0.376632565327508
613	PRE7g7-POL12-NRg-2	-0.120480635324021	-1.58709308710709	-0.110910929866462	0.379034924125891
614	PRE7g7-BMS1-NRg-2	-0.0346054977448073	-0.487939109349927	-0.0320661745957063	0.632386252581386
615	PRE7g7-RPA190-TRg-5	0.017032067709297	0.172992995920001	0.0217407967490922	0.922939164298398
616	PRE7g7-ALG14-NRg-4	0.0151781949047762	0.149264455567268	0.019926921922527	0.638954629295536
617	PRE7g7-ALG14-NRg-1	0.0899165553935695	1.10587388337202	0.0911385518824086	0.718038540870908
618	PRE7g7-PRE5-NRg-1	0.0253001085655352	0.278819318317564	0.0338480568262582	0.486663284826083
619	PRE7g7-BIG1-NRg-2	-0.126376252415869	-1.66255370540141	-0.11923812068646	0.294261719488009
620	PRE7g7-TFA2-TRg-4	NA	NA	NA	NA
621	PRE7g7-IMP4-TRg-6	-0.0671067567759636	-0.90393714036628	-0.0650167712618751	0.326027892703504
622	PRE7g7-PAN1-NRg-1	NA	NA	NA	NA
623	PRE7g7-UTP13-TRg-2	-0.0163072125399608	-0.253731240390305	-0.00878040073257501	0.90685440556684
624	PRE7g7-KAE1-NRg-3	0.0168227521369191	0.170313873062428	0.0168420284129762	0.683505507935911
625	PRE7g7-ERG20-TRg-1	0.0256560081750175	0.283374635286737	0.0302333360376515	0.43033903814167
626	PRE7g7-CDC20-TRg-6	NA	NA	NA	NA
627	PRE7g7-PWP2-NRg-2	0.0857455483119698	1.05248731358906	0.0855281160570594	0.44460212412393
628	PRE7g7-COG1-NRg-1	0.0629736020294843	0.761019072102076	0.0751717073538546	0.343071201241507
629	PRE7g7-RPL1B-TRg-4	-0.0949686474839068	-1.26055383831593	-0.0897592914780731	0.19105107043447
630	PRE7g7-RPL1B-TRg-7	-0.0910459786887715	-1.21034586041756	-0.0896707412310955	0.503239187163918
631	PRE7g7-UTP20-TRg-3	0.0383449483416781	0.445786008949369	0.0450914813802165	0.421990254866488
632	PRE7g7-UTP20-TRg-4	0.0273556248536586	0.305128783060504	0.0329184285242344	0.668346807785946
633	PRE7g7-RPL25-TRg-4	-0.117850728580185	-1.55343174413746	-0.11188575397349	0.28592879407782
634	PRE7g7-RPL25-TRg-2	0.00720206072549756	0.0471743762099915	0.0129012803889776	0.970416800767078
635	PRE7g7-MCM7-NRg-1	-0.0183022585416153	-0.279266719113752	-0.0138489428716802	0.132125815889456
636	PRE7g7-MRP49-TRg-5	0.00445607323296138	0.0120272642474818	0.00512910474285884	0.992595270663628
637	PRE7g7-ERO1-NRg-3	0.0795211480404024	0.972818453538209	0.0855259298161602	0.443655037584469
638	PRE7g7-UTP5-TRg-7	-0.0144003740356256	-0.229324768551501	-0.0117526517399113	0.449271900566623
639	PRE7g7-MCM4-NRg-1	0.00626336437650837	0.03515958525905	0.019499948933726	0.910181491907787
640	PRE7g7-PRE3-NRg-1	0.0904153611342249	1.11225831930336	0.0931657979189853	0.35271638155014
641	PRE7g7-FCF1-NRg-1	NA	NA	NA	NA
642	PRE7g7-CUS1-NRg-1	NA	NA	NA	NA
643	PRE7g7-PSF1-TRg-2	0.0356342580772723	0.411090681866592	0.0366003133583526	0.637655031056452
644	PRE7g7-BCP1-TRg-2	0.102803611307	1.27082102835633	0.107605699000245	0.29403326744708
645	PRE7g7-PAN1-TRg-1	-0.0409058705232403	-0.568580375215495	-0.0288862951661912	0.813487192858188
646	PRE7g7-PAN1-TRg-3	NA	NA	NA	NA
647	PRE7g7-PAN1-TRg-4	0.0698479644654127	0.849007086200164	0.084105243255467	0.49909536359472
648	PRE7g7-VPS3-TRg-2	0.0248713197933985	0.273331060623922	0.0276414661688536	0.563935380465435
649	PRE7g7-YIL060W-NRg-1	0.119379330616667	1.48298101234006	0.128098636467881	0.452106472982139
650	PRE7g7-VPS53-NRg-1	NA	NA	NA	NA
651	PRE7g7-CYR1-TRg-4	NA	NA	NA	NA
652	PRE7g7-CYR1-TRg-7	NA	NA	NA	NA
653	PRE7g7-MPS1-NRg-1	NA	NA	NA	NA
654	PRE7g7-SRP1-TRg-5	NA	NA	NA	NA
655	PRE7g7-SRP1-TRg-4	NA	NA	NA	NA
656	PRE7g7-TAF12-TRg-2	NA	NA	NA	NA
657	PRE7g7-TAF12-TRg-3	NA	NA	NA	NA
658	PRE7g7-POP4-TRg-1	0.0656506872602372	0.795284273452848	0.0727562392281649	0.277050076041305
659	PRE7g7-SPT16-TRg-1	0.0149465477343625	0.146299500680744	0.0231213260469831	0.878080000597517
660	PRE7g7-NUP82-TRg-4	-0.00274943478113349	-0.0801992289927517	0.00446670679708427	0.993643987973817
661	PRE7g7-DML1-TRg-3	0.137166868228314	1.71065159630055	0.140045432190244	0.320758499900646
662	PRE7g7-RPA43-NRg-3	0.0543765599835283	0.650981717541315	0.0619811905238405	0.324409452528591
663	PRE7g7-STU2-NRg-3	-0.0578869941369519	-0.785929308713041	-0.0512188519049798	0.554480289078545
664	PRE7g7-POP4-NRg-4	-0.0262608252657137	-0.38113194481973	-0.020877832843264	0.734578116794753
665	PRE7g7-MCD1-TRg-2	-0.0777432579130514	-1.04007843648315	-0.0766813556132953	0.393858293122687
666	PRE7g7-RPS3-NRg-4	-0.152773233430082	-2.00042037438682	-0.147537467776781	0.425418641815145
667	PRE7g7-PRP9-TRg-4	-0.0515623134686072	-0.704976915382173	-0.0484420191147203	0.641772457441772
668	PRE7g7-RPP1-NRg-2	0.0599077992181327	0.721778502012651	0.0641431405431045	0.69338350609419
669	PRE7g7-MTR2-NRg-11	-0.0667760595745126	-0.899704400196603	-0.0642677790909966	0.477898564229
670	PRE7g7-GCD11-TRg-1	-0.109607249050924	-1.44791979305862	-0.104363609511635	0.352278815476017
671	PRE7g7-RPF1-TRg-3	-0.0456240757977978	-0.628970777392387	-0.0393010994572762	0.524531396851189
672	PRE7g7-SUB2-NRg-4	-0.0973084908900845	-1.29050253196264	-0.0918645857390283	0.446980076495235
673	PRE7g7-GPI15-TRg-3	-0.00535112508461327	-0.113499417226211	0.00585141443537076	0.998951898296859
674	PRE7g7-ERG9-TRg-6	0.0113309618723033	0.100022013456469	0.0135506550922493	0.919220906347078
675	PRE7g7-RPT2-NRg-1	-0.0272716344490948	-0.39406973992535	-0.0171369919471545	0.842772770603679
676	PRE7g7-YOS1-NRg-3	NA	NA	NA	NA
677	PRE7g7-SCM3-TRg-4	0.0274992683284684	0.306967339610942	0.0338077640817149	0.754323740044236
678	PRE7g7-SCM3-TRg-6	0.0179512464233133	0.184757972003431	0.0262053198376152	0.440923950892799
679	PRE7g7-RLP7-NRg-1	0.0288019093914763	0.323640420392609	0.0312329994267152	0.866164042576031
680	PRE7g7-TFB2-NRg-4	NA	NA	NA	NA
681	PRE7g7-IMP4-TRg-1	-0.0169492468302787	-0.261948922061074	-0.0152103291843499	0.819945065557454
682	PRE7g7-IMP4-TRg-3	-0.00124163864124921	-0.0609002773809193	-0.00101411925423219	0.90163713699912
683	PRE7g7-PRE4-TRg-3	0.0464901947507019	0.55004063074875	0.0513836858172895	0.586159774357661
684	PRE7g7-SUB2-TRg-3	-0.110362555604247	-1.45758729666809	-0.0977098818312235	0.496083110426616
685	PRE7g7-RPP0-NRg-4	NA	NA	NA	NA
686	PRE7g7-RPP0-NRg-3	-0.0383951082998814	-0.536444015812732	-0.0366039426776794	0.22463106896375
687	PRE7g7-TOM40-TRg-4	-0.0874464308435033	-1.16427365088422	-0.0820381893398732	0.226337090892669
688	PRE7g7-FUR1-NRg-12	0.0387316240846283	0.450735243302255	0.0362405150755455	0.742010188466815
689	PRE7g7-TOM40-TRg-2	0.0150463775744136	0.147577267085366	0.0205471585611343	0.6585908130274
690	PRE7g7-VMA11-NRg-4	-0.00151846855467286	-0.0644435462370663	-0.000828054908231346	0.933674332441869
691	PRE7g7-PGS1-NRg-4	-0.145284851698762	-1.90457325496472	-0.142510281468673	0.252710579254111
692	PRE7g7-URB1-TRg-4	0.082215028397598	1.00729862316218	0.0872308079590323	0.217399335268526
693	PRE7g7-ARP4-TRg-3	0.0132008585586742	0.12395565058076	0.0214119695572321	0.784251701097419
694	PRE7g7-RPT3-TRg-3	NA	NA	NA	NA
695	PRE7g7-SUI3-TRg-3	0.00474724201686244	0.0157540626672031	0.0114947509039387	0.932829472985439
696	PRE7g7-RFC5-NRg-2	NA	NA	NA	NA
697	PRE7g7-RRP14-TRg-2	0.0624596363910717	0.754440597914823	0.0738367534533786	0.646041890487117
698	PRE7g7-SCC2-TRg-1	NA	NA	NA	NA
699	PRE7g7-SSC1-TRg-3	-0.014633996998285	-0.232315012479385	-0.0102103671443918	0.729991615395381
700	PRE7g7-RRP9-TRg-3	0.0215258410358082	0.230510794041926	0.0225252704543585	0.880535806983508
701	PRE7g7-MOT1-NRg-9	NA	NA	NA	NA
702	PRE7g7-RPL42A-NRg-2	-0.0658862015263765	-0.888314712321626	-0.0635084109190787	0.60794824990062
703	PRE7g7-SEC16-TRg-7	NA	NA	NA	NA
704	PRE7g7-IMP4-NRg-2	0.0210285899294907	0.224146256565071	0.0259467452370072	0.807872767503656
705	PRE7g7-YEF3-NRg-4	-0.00701645605499696	-0.134814727011781	0.00107409863553417	0.934300141405201
706	PRE7g7-PUP1-TRg-1	0.0638404111741976	0.772113746838278	0.0712094889860915	0.546876502897578
707	PRE7g7-UTP22-TRg-6	0.0344576026453454	0.396030147060939	0.0359033198519478	0.620727019104102
708	PRE7g7-DBP2-NRg-4	-0.0357733615536974	-0.502887116272607	-0.0291221536475999	0.667800744453044
709	PRE7g7-PRE2-TRg-7	0.0190113308145207	0.198326462351165	0.0199986335933034	0.712770450504054
710	PRE7g7-ATP16-TRg-6	0.138298860168377	1.72514046326232	0.141062512783739	0.200810056469632
711	PRE7g7-UTP13-TRg-4	NA	NA	NA	NA
712	PRE7g7-DOP1-NRg-4	NA	NA	NA	NA
713	PRE7g7-TIM44-TRg-3	-0.0156446279546582	-0.245250526378474	-0.0117794697849703	0.868961933492581
714	PRE7g7-ATP16-TRg-2	0.118724451895371	1.47459892909976	0.122304039336504	0.248182874040091
715	PRE7g7-ENP1-NRg-3	-0.0344755327598364	-0.486275629858344	-0.0265517857012806	0.746415454514732
716	PRE7g7-NAF1-TRg-3	0.0154225554919991	0.15239213511486	0.0180225628153344	0.898136680498741
717	PRE7g7-COG4-TRg-2	-0.0123424255537326	-0.202984173081648	-0.00289557428849683	0.94096294646288
718	PRE7g7-SOG2-TRg-7	NA	NA	NA	NA
719	PRE7g7-YDR341C-TRg-3	-0.0557301395682934	-0.758322770366621	-0.0453204137099805	0.703557401732715
720	PRE7g7-YMR290W-A-TRg-10	-0.019656060893966	-0.296594635931476	-0.0190372404974902	0.75891832451554
721	PRE7g7-NUP192-NRg-9	-0.00559413616565246	-0.116609823845553	0.000893060183490779	0.940979098322389
722	PRE7g7-RPS31-NRg-8	-0.10535147769046	-1.39344828767134	-0.100417195985833	0.589864894475114
723	PRE7g7-SPC97-NRg-6	NA	NA	NA	NA
724	PRE7g7-EBP2-NRg-1	-0.00313015906491165	-0.0850722879797896	0.00506367194270567	0.990644411106247
725	PRE7g7-CDC48-TRg-5	NA	NA	NA	NA
726	PRE7g7-RPT1-TRg-4	0.00183005963739535	-0.0215842485905418	0.0125655384096325	0.945099200212889
727	PRE7g7-ULP1-NRg-2	-0.15698621926366	-2.05434424883698	-0.154727031166196	0.287016789250954
728	PRE7g7-RPN3-TRg-6	0.0220404430273757	0.237097413195479	0.0373746628763656	0.432767682927818
729	PRE7g7-RPT1-TRg-5	NA	NA	NA	NA
730	PRE7g7-KRE5-TRg-2	-0.117162021253088	-1.54461667356606	-0.113374930641973	0.393858293122687
731	PRE7g7-TBF1-NRg-8	0.0701069938752842	0.852322518515527	0.0732070670123946	0.397486815450387
732	PRE7g7-UTP22-NRg-4	-0.0190471496810732	-0.28880091122117	-0.0176751317226828	0.526073465519346
733	PRE7g7-SSC1-NRg-4	-0.027436445170168	-0.39617922544993	-0.0245212905031307	0.735533102529184
734	PRE7g7-REB1-TRg-4	NA	NA	NA	NA
735	PRE7g7-CDC48-NRg-9	NA	NA	NA	NA
736	PRE7g7-FAS2-TRg-8	NA	NA	NA	NA
737	PRE7g7-TAO3-TRg-8	NA	NA	NA	NA
738	PRE7g7-CKS1-TRg-5	NA	NA	NA	NA
739	PRE7g7-YLR379W-TRg-7	-0.0615317634149053	-0.832580327422317	-0.0610303407161324	0.49297254644532
740	PRE7g7-TEN1-NRg-2	NA	NA	NA	NA
741	PRE7g7-RPL42A-TRg-2	-0.146583647223774	-1.9211971149998	-0.143672754823546	0.449676419130707
742	PRE7g7-SEC27-TRg-4	NA	NA	NA	NA
743	PRE7g7-TBF1-NRg-4	0.114819635021366	1.42461944585856	0.122161479008685	0.446745324284675
744	PRE7g7-RPT1-NRg-6	NA	NA	NA	NA
745	PRE7g7-COG1-TRg-3	NA	NA	NA	NA
746	PRE7g7-SUI1-TRg-6	-0.0106612261607308	-0.181465756316187	-0.00873673562392108	0.488164538229327
747	PRE7g7-TIM23-TRg-6	-0.0276480813489252	-0.398888050777909	-0.0260513654934176	0.748889068537795
748	PRE7g7-CDC48-NRg-6	-0.0835101056898212	-1.11389087919522	-0.075023892817493	0.317149788313114
749	PRE7g7-EPL1-TRg-5	0.203015696843229	2.5534799624964	0.215180229752293	0.311297667950183
750	PRE7g7-RPT5-TRg-8	-0.0010413653015606	-0.0583368900704257	0.0108538747529251	0.955901444000233
751	PRE7g7-ATP16-NRg-4	0.101484302860491	1.25393461434003	0.105279941856774	0.364930716896928
752	PRE7g7-RPN6-TRg-3	NA	NA	NA	NA
753	PRE7g7-ERG9-NRg-6	NA	NA	NA	NA
754	PRE7g7-SMX3-TRg-1	NA	NA	NA	NA
755	PRE7g7-NCB2-NRg-3	0.0202565458249673	0.214264521613461	0.0228079902015135	0.911570156131461
756	PRE7g7-SEC16-NRg-12	NA	NA	NA	NA
757	PRE7g7-RPN6-TRg-2	0.0360297003098779	0.416152122409156	0.0440577776084201	0.775777585874028
758	PRE7g7-REB1-NRg-4	0.164385971439799	2.05904097195993	0.175354705023973	0.252556739918595
759	PRE7g7-ATP16-TRg-9	0.133804650362097	1.66761707844222	0.136214661357621	0.149239154638016
760	PRE7g7-ERG9-NRg-7	NA	NA	NA	NA
761	PRE4g9-RPL15A-NRg-4	-0.078576098701413	-1.05073833515896	-0.0790305345527371	0.547147656398518
762	PRE4g9-RPL15A-NRg-5	-0.00496024103540438	-0.108496318894829	-0.00496780468027802	0.553728641745168
763	PRE4g9-KRE33-TRg-1	0.0557725613706248	0.668849758523098	0.0564802759922438	0.58297256199746
764	PRE4g9-PMI40-NRg-1	0.0649950356658501	0.786892297867032	0.0659231572515685	0.449727732853233
765	PRE4g9-NOP19-NRg-3	-0.0181070154743248	-0.276767716490974	-0.016908451790369	0.476947844891932
766	PRE4g9-SRP14-NRg-4	0.0233854408455481	0.254312636874803	0.0234786419786709	0.596894736455305
767	PRE4g9-SEC27-TRg-2	NA	NA	NA	NA
768	PRE4g9-GPI14-TRg-3	-0.015422655641457	-0.242409404280917	-0.014146466485882	0.487355892722114
769	PRE4g9-PAH1-TRg-7	0.0246786021366723	0.27086438185116	0.0241747481318985	0.885302954945703
770	PRE4g9-PAH1-TRg-6	0.0158830861731623	0.158286671581981	0.0154939386927635	0.957126860283962
771	PRE4g9-PAH1-TRg-5	0.00160416892213594	-0.0244755240541387	0.00121975205822119	0.976299117446803
772	PRE4g9-PAH1-TRg-3	-0.0326971044417418	-0.463512736952507	-0.0328590824454031	0.711255225968681
773	PRE4g9-COG3-TRg-1	0.010717117764113	0.0921651504311516	0.0110847469781186	0.962215601490805
774	PRE4g9-HTS1-NRg-5	0.0143901510550286	0.13917793277948	0.015359116694643	0.827041190768437
775	PRE4g9-MSN5-TRg-7	NA	NA	NA	NA
776	PRE4g9-ERG26-TRg-1	-0.0463054833521855	-0.637692414934897	-0.0456342017454002	0.796114642987043
777	PRE4g9-SMD2-TRg-5	0.0425762909905668	0.499944840421277	0.0440792081349153	0.620369170248115
778	PRE4g9-SMD2-TRg-4	0.00778303379944312	0.0546105082873116	0.0093432090366703	0.739813736635442
779	PRE4g9-SMD2-TRg-1	0.0982412943715659	1.21242591017971	0.0992233872853735	0.288286883470203
780	PRE4g9-PRE7-TRg-4	0.00468354249569297	0.0149387442403759	0.00442557612831769	0.98620231806641
781	PRE4g9-PRE7-TRg-7	0.0316770430605792	0.360440531554735	0.0323756669548826	0.768307507796644
782	PRE4g9-SEC6-TRg-3	-0.00704325016581481	-0.13515767672128	-0.00689062000494502	0.847138204090176
783	PRE4g9-ESF2-NRg-1	0.0497971494302879	0.592367810568132	0.0506740002099343	0.603456376533858
784	PRE4g9-ESF2-NRg-3	-0.0247083037605823	-0.361260533419141	-0.0242076685287517	0.61088618709763
785	PRE4g9-AFG2-TRg-2	0.046774048559486	0.553673801557225	0.0476137207813421	0.498825235303958
786	PRE4g9-RRP36-TRg-3	0.0135245908953015	0.128099244356133	0.0137392257443192	0.924749542920099
787	PRE4g9-RRP36-TRg-5	0.100323535677354	1.23907744027823	0.100973737262985	0.368939081673666
788	PRE4g9-GCR1-NRg-2	-0.0426640902843545	-0.591084609836572	-0.0417613843999657	0.41221713835814
789	PRE4g9-PRE4-NRg-4	-0.0738078884735624	-0.989707897404032	-0.07441056814697	0.444152990097473
790	PRE4g9-PRE4-NRg-9	-0.0637998367372461	-0.861610403930739	-0.0627460410353059	0.479571838803595
791	PRE4g9-DSN1-NRg-2	-0.050631248690683	-0.69305980429445	-0.0493531085017392	0.382070434021498
792	PRE4g9-GPI11-TRg-3	-0.00921042296059127	-0.162896282620669	-0.0088610664225684	0.840208611987016
793	PRE4g9-POP3-TRg-1	0.0655563389809698	0.794076667976168	0.0666009753191648	0.275806162395584
794	PRE4g9-MNE1-TRg-5	NA	NA	NA	NA
795	PRE4g9-RRP12-NRg-1	-0.030542824875353	-0.435939157202338	-0.0297043162746247	0.580998755538622
796	PRE4g9-RSC6-TRg-2	-0.0314097233738701	-0.447034975617509	-0.0312231823607696	0.786454777398621
797	PRE4g9-CDC25-TRg-1	0.0391641558566132	0.456271409311248	0.0387206492057646	0.537175142454421
798	PRE4g9-CDC25-TRg-9	NA	NA	NA	NA
799	PRE4g9-YPP1-NRg-3	-0.0201779172258273	-0.303274106604277	-0.0202857702996065	0.730380813018794
800	PRE4g9-NFS1-NRg-9	-0.0911064205092253	-1.2111194820879	-0.0905396096189599	0.379137841112213
801	PRE4g9-NFS1-NRg-8	-0.0513552155850095	-0.702326177707005	-0.0508100178166983	0.47198630024895
802	PRE4g9-UBA2-TRg-1	0.00785630362733813	0.0555483213150473	0.00870754795696671	0.94754334620576
803	PRE4g9-ARP2-NRg-3	NA	NA	NA	NA
804	PRE4g9-MAK16-TRg-1	-0.0361757816447617	-0.508037869520772	-0.0362612874653065	0.581520632592339
805	PRE4g9-CEP3-NRg-1	0.0285533432373985	0.320458911929366	0.0280643669052291	0.827629814966549
806	PRE4g9-GUK1-TRg-5	0.0293758387998745	0.330986397470209	0.0303682222350512	0.633846722785965
807	PRE4g9-GUK1-TRg-2	-0.0142349597466708	-0.227207557693878	-0.0140904652741904	0.588654833222733
808	PRE4g9-GPI12-NRg-6	-0.0412008693600515	-0.572356196181321	-0.0412073146187957	0.731127157187082
809	PRE4g9-RPS5-NRg-5	-0.0429492482447699	-0.594734473060262	-0.0423267449603868	0.681344304956073
810	PRE4g9-RPS5-NRg-2	-0.0102478375948043	-0.176174612692943	-0.00954126730725324	0.733422763021938
811	PRE4g9-RPC19-NRg-1	0.0122162752994052	0.111353532710959	0.0124039381778683	0.824813695957359
812	PRE4g9-TIM54-TRg-1	-0.0355905674360845	-0.500547453278769	-0.0346813339221961	0.595270445003943
813	PRE4g9-TEN1-TRg-2	0.128528684097347	1.60008764594422	0.128275299549813	0.231487491453716
814	PRE4g9-SAH1-NRg-4	-0.0291455159659478	-0.418054380662544	-0.0287322218228353	0.705457144193749
815	PRE4g9-SAH1-NRg-5	-0.116145664361095	-1.53160787087711	-0.115851885761542	0.403955381289017
816	PRE4g9-SAH1-NRg-3	-0.0851883169250689	-1.13537104920412	-0.0848114718971493	0.473010390462959
817	PRE4g9-ATP15-NRg-5	-0.0850889209391569	-1.13409883589107	-0.0852034805029316	0.546985245434352
818	PRE4g9-SCD5-TRg-5	0.0347657200359195	0.399973878215411	0.0341241024687433	0.677271531202428
819	PRE4g9-ARB1-NRg-2	0.0148795596846333	0.145442090918179	0.0155033257189231	0.901559561878449
820	PRE4g9-ARB1-NRg-4	0.0326936091959626	0.37345201244266	0.0336837876244789	0.78945201398268
821	PRE4g9-PUP2-TRg-1	-0.00590983792158073	-0.120650630656411	-0.00548876076422983	0.676860196576637
822	PRE4g9-CCT8-TRg-2	NA	NA	NA	NA
823	PRE4g9-MCM4-TRg-1	0.0418142059994508	0.49019057657976	0.0412702598726173	0.436269122318317
824	PRE4g9-LSM4-TRg-1	-0.0637245290662075	-0.860646507644676	-0.0622623082225815	0.270856561461444
825	PRE4g9-NOP53-NRg-1	-0.0331030547889591	-0.4687086755151	-0.0330567977862984	0.48690805325402
826	PRE4g9-ATP3-TRg-4	-0.00261490472766424	-0.0784773191645175	-0.00175732875623106	0.930525777091057
827	PRE4g9-AFG2-NRg-3	0.00945987090989608	0.0760730902634402	0.0110778325752569	0.913322857855638
828	PRE4g9-PRO3-NRg-3	-0.0493662559833553	-0.676868601516924	-0.047999341488306	0.561237373214479
829	PRE4g9-NRD1-NRg-10	-0.0501813436614802	-0.687301270260021	-0.0503506889853947	0.458132283524993
830	PRE4g9-SEC61-TRg-2	0.0248989668194671	0.273684927174044	0.025909495645321	0.758423026438778
831	PRE4g9-RHO3-TRg-4	-0.0235575543835055	-0.346531581700737	-0.0223071175169397	0.719205558888499
832	PRE4g9-SNF2-TRg-6	-0.106950649307138	-1.41391679454234	-0.105302058543515	0.418697757981696
833	PRE4g9-SMD2-NRg-3	0.0351173351046923	0.404474355447537	0.0359675248581957	0.643449189256002
834	PRE4g9-RSC4-TRg-2	0.0501403501003579	0.596760588178863	0.0509038748504645	0.616028385226651
835	PRE4g9-RSC4-TRg-1	0.0283118679979755	0.317368163228127	0.0284237211953133	0.90466586269897
836	PRE4g9-TIF34-TRg-2	0.035593107525879	0.410563977706042	0.0346134040033151	0.77460441417232
837	PRE4g9-BET1-NRg-1	0.133797920904403	1.66753094512819	0.132566473743073	0.603791225233085
838	PRE4g9-CDC8-NRg-2	0.0191092759270625	0.199580105292382	0.0202461625974927	0.72027275820855
839	PRE4g9-PRP42-TRg-2	0.0974027951536272	1.20169358675381	0.098219289254743	0.318195502763966
840	PRE4g9-RRB1-TRg-2	0.0494979531856464	0.58853826511763	0.0504282826408818	0.346974664298208
841	PRE4g9-SPC24-TRg-1	0.0908449775755313	1.11775717070183	0.090926986723389	0.542107121929773
842	PRE4g9-ILS1-NRg-1	0.0197399420213948	0.207652280380107	0.0205276694525886	0.720163827562415
843	PRE4g9-GFA1-TRg-2	-0.00123669947200689	-0.0608370587629053	-0.000960612122941444	0.840710692704531
844	PRE4g9-SEC21-NRg-10	0.0668922329316879	0.811175367217716	0.0670432959873621	0.413358164594903
845	PRE4g9-RPC10-NRg-1	0.0547813108432857	0.656162303331849	0.0546346541663614	0.283313536057536
846	PRE4g9-RPB10-TRg-3	0.0622977370965992	0.752368377030735	0.0622496551377626	0.534924611891031
847	PRE4g9-RPB10-TRg-2	0.0991579742863967	1.22415890302397	0.0996484267747654	0.289851946134364
848	PRE4g9-YNL181W-TRg-1	-0.148184682113845	-1.94168947073345	-0.147838290803536	0.276822579200338
849	PRE4g9-RAD3-NRg-1	-0.040870562974985	-0.568128458243905	-0.0395400530054588	0.505277336402314
850	PRE4g9-NOP10-TRg-1	0.0292756673003715	0.329704258014711	0.0295899936988107	0.809970999303673
851	PRE4g9-BFR2-TRg-3	0.0105123244027935	0.0895439093588453	0.0110975410662394	0.916114109986898
852	PRE4g9-MCM2-TRg-6	-0.0078669441531577	-0.145700501433583	-0.00631339780689077	0.891901441079829
853	PRE4g9-MCM2-TRg-4	-0.031708740025027	-0.450862222371339	-0.0304398471038064	0.52691087173142
854	PRE4g9-MPP10-TRg-1	0.0203874435108601	0.215939939157864	0.0206450087542976	0.504030196675473
855	PRE4g9-RET2-TRg-4	-0.0854943562285471	-1.13928818200006	-0.0856355770579621	0.497356758919728
856	PRE4g9-RET2-TRg-1	0.0964809570206652	1.18989457158765	0.0960725903773248	0.284428954485057
857	PRE4g9-RPS2-NRg-1	0.00498018423897861	0.0187355934949168	0.00513856629976408	0.997243207573915
858	PRE4g9-RPS2-NRg-2	0.00522584270216203	0.0218798851326297	0.00500250973341961	0.988113217717254
859	PRE4g9-ORC4-NRg-3	-0.0184802545833301	-0.281544969405874	-0.0175240707970415	0.722373428284735
860	PRE4g9-TIP20-TRg-7	-0.0298676269269199	-0.427296999160854	-0.0287257705460131	0.590720921617141
861	PRE4g9-SMT3-TRg-1	0.00864234797355945	0.0656092515702766	0.00907638028336129	0.796620018350727
862	PRE4g9-MSS18-NRg-6	-0.0364439803416031	-0.51147066360731	-0.0351685096662466	0.377020953795553
863	PRE4g9-YEF3-NRg-9	0.00638701260078886	0.0367422137286131	0.00533232829476078	0.997010362940329
864	PRE4g9-ASK1-NRg-1	0.0303233059887303	0.34311345029111	0.0311229797145591	0.576194256715378
865	PRE4g9-SMC1-TRg-1	-0.0838609683192023	-1.11838172562181	-0.0845958266708092	0.550289255896396
866	PRE4g9-NIP1-NRg-1	-0.0548901531022299	-0.747571410992271	-0.0541110564887877	0.468227989407145
867	PRE4g9-RPP1-NRg-1	-0.0369683839301827	-0.518182737748742	-0.0363981683458439	0.668306415444824
868	PRE4g9-YDJ1-TRg-6	-0.0432778603706162	-0.598940525422391	-0.043171587201001	0.544644236264311
869	PRE4g9-SUB2-NRg-1	-0.0504461515578033	-0.690690663986658	-0.0494413925348526	0.449676419130707
870	PRE4g9-TIM10-NRg-8	0.0472665471362141	0.559977509299772	0.0482661408656126	0.703098725894356
871	PRE4g9-TIM10-NRg-4	-0.0233341567209611	-0.34367221592469	-0.022349398966859	0.326440777849057
872	PRE4g9-TIM10-NRg-7	0.00433916652465338	0.0105309234312041	0.00526030080598213	0.996632868902019
873	PRE4g9-SKI6-TRg-4	-0.0115483791592135	-0.192820821060764	-0.0105659538578174	0.667200541074351
874	PRE4g9-TUB4-TRg-1	-0.00527227624045035	-0.112490195894562	-0.00426303772313045	0.686155641494959
875	PRE4g9-CDC37-NRg-2	0.00130598783937996	-0.0282920759973697	0.00173320281971961	0.836892358178878
876	PRE4g9-ISD11-TRg-3	-0.0530078191442991	-0.723478583712448	-0.0524867535630318	0.342624676940489
877	PRE4g9-YOS1-TRg-4	-0.0191457301377936	-0.29006268621435	-0.0182609826302507	0.766710580935541
878	PRE4g9-SSC1-TRg-6	-0.0496618458098558	-0.68065198682193	-0.049253480853635	0.659919642288609
879	PRE4g9-MTR3-TRg-5	-0.0582279860063012	-0.790293814903583	-0.0574824252059445	0.205150443629345
880	PRE4g9-MTR3-TRg-6	-0.0263644315087177	-0.382458047080856	-0.0251685104439665	0.505012453227979
881	PRE4g9-TFA1-TRg-2	0.128669558145629	1.60189075537608	0.129121200113417	0.211242487278204
882	PRE4g9-CDC3-NRg-3	-0.0947434565919713	-1.25767152020148	-0.0936084512682594	0.158556256859809
883	PRE4g9-ERG25-TA-18	-0.0704492751561215	-0.946719515764375	-0.0701600205726881	0.611641588229416
884	PRE4g9-RPB11-TRg-4	-0.0383472111904333	-0.535830959463047	-0.037400210744336	0.464571550684197
885	PRE4g9-RPB11-TRg-1	NA	NA	NA	NA
886	PRE4g9-RPB11-TRg-2	0.0527629514609932	0.630328426308433	0.0526355721789223	0.82868055689125
887	PRE4g9-DED1-TRg-3	-0.021210270981656	-0.316487660249242	-0.0203306776292553	0.759933750064032
888	PRE4g9-DED1-TRg-1	-0.0492833214941644	-0.675807086202281	-0.0479218373013026	0.499766641848771
889	PRE4g9-DED1-TRg-6	-0.0305708053658671	-0.436297291911814	-0.0299453544038305	0.62484645187194
890	PRE4g9-DED1-TRg-4	-0.0303768357744235	-0.43381458907128	-0.0293955397172181	0.697771636276781
891	PRE4g9-RPL10-NRg-5	0.0309340463565313	0.35093058716645	0.0317921081727539	0.472378569048942
892	PRE4g9-RPL10-NRg-4	0.0569856889144756	0.684377116067305	0.0579889622764932	0.288853753870312
893	PRE4g9-EFB1-NRg-1	0.100858157185068	1.24592029809906	0.101248940184655	0.256009544665461
894	PRE4g9-EFB1-NRg-5	0.0514493008786738	0.613514429805575	0.0520095744213899	0.540161475866572
895	PRE4g9-EFB1-NRg-4	0.0713545914893243	0.868291073778074	0.071498626850502	0.585555481647177
896	PRE4g9-RPT3-NRg-1	0.0189442564714718	0.197467948082124	0.0192929084765369	0.595110990973063
897	PRE4g9-SAC6-TRg-8	-0.0401722939480607	-0.559191003235108	-0.038996790418639	0.569043296293337
898	PRE4g9-SAC6-TRg-4	-0.0548402834060986	-0.746933106630642	-0.0534161360725256	0.193000567278537
899	PRE4g9-SAC6-TRg-5	-0.142093646171287	-1.86372759988639	-0.141139502262808	0.182889203329892
900	PRE4g9-SAC6-TRg-3	-0.066714255570171	-0.898913343330456	-0.0652692742047818	0.226495776970036
901	PRE4g9-DIM1-TRg-5	0.0353648597980587	0.407642533793171	0.0359049223722399	0.693558722802694
902	PRE4g9-DIM1-TRg-7	0.0235368529078289	0.256250627022217	0.0246897423793114	0.404964656395032
903	PRE4g9-RPC17-NRg-1	0.0784283396691113	0.958831114453914	0.0790874741181549	0.384847614994002
904	PRE4g9-RPC17-NRg-2	0.0693830064868382	0.843055882789647	0.0695396049165097	0.323809578493012
905	PRE4g9-YDR341C-TRg-1	0.0268986976382587	0.299280368950086	0.026570591023549	0.776658352998586
906	PRE4g9-RAP1-NRg-8	-0.0161438877674857	-0.251640774180959	-0.0142780410567912	0.602256617959246
907	PRE4g9-RAP1-NRg-5	-0.0530149858277246	-0.723570313272557	-0.0534672084517145	0.449254047913219
908	PRE4g9-RAP1-NRg-2	0.0665189085795893	0.806397023238654	0.0676154118332276	0.208154298452297
909	PRE4g9-SEC26-NRg-3	0.103114951082481	1.27480600424458	0.103995398537001	0.297355592039161
910	PRE4g9-SPP41-TRg-3	-0.0578745071416065	-0.785769482120723	-0.0579986089438695	0.56395527327366
911	PRE4g9-TAP42-NRg-1	0.124151200502427	1.5440582916799	0.124743775661553	0.212317460864561
912	PRE4g9-PGA2-TRg-6	0.0702054206301064	0.853582326209934	0.0709564538832536	0.328770394739897
913	PRE4g9-BRL1-TRg-1	-0.0293795485003574	-0.421049866880935	-0.0298862876090977	0.765074546538656
914	PRE4g9-FOL2-TRg-1	-0.00107531947028028	-0.0587714845370168	0.000236290936971269	0.890989729740399
915	PRE4g9-NAB3-NRg-5	0.00386654443205092	0.00448162362564961	0.00528228248106373	0.992873167279227
916	PRE4g9-SNF4-TRg-4	0.0067394630533123	0.0412533834079176	0.00720712897538621	0.965950158972296
917	PRE4g9-HRR25-TRg-2	-0.10388625170032	-1.37469421028905	-0.104576947423552	0.369284657057404
918	PRE4g9-TRS23-TRg-4	-0.0446177974493476	-0.616090974452803	-0.0451340993203147	0.552555194966266
919	PRE4g9-CTR86-TRg-4	0.00612207058984504	0.0333511034094563	0.00677684020451404	0.987993146435341
920	PRE4g9-RPB5-TRg-5	NA	NA	NA	NA
921	PRE4g9-SPN1-NRg-2	-0.0307899723606169	-0.439102507494149	-0.03135871320174	0.56516241844023
922	PRE4g9-SPN1-NRg-1	-0.00192837953210404	-0.0696901786625947	-0.00217874915720209	0.977630065851688
923	PRE4g9-SEC61-NRg-1	-0.0456663010128326	-0.629511236649577	-0.0450756758739286	0.623523825197998
924	PRE4g9-SEC61-NRg-7	0.0503803664218941	0.599832663542932	0.0513202035251917	0.526078536969805
925	PRE4g9-TUS1-TRg-3	0.0270856035933592	0.301672661175828	0.0280844041063846	0.797767335065861
926	PRE4g9-OLE1-NRg-2	-0.0654517182020312	-0.882753567528317	-0.0647232788632516	0.299004969180378
927	PRE4g9-AFG2-TRg-1	0.0223975091327571	0.24166766066309	0.0224782852803778	0.69194369917641
928	PRE4g9-TOA2-NRg-1	0.0240437043203343	0.262738043076407	0.0237168631015988	0.825118160414371
929	PRE4g9-USO1-TRg-1	NA	NA	NA	NA
930	PRE4g9-UTP22-NRg-2	0.0138429588832388	0.132174177453143	0.0143115018188391	0.899218383603929
931	PRE4g9-RIB1-TRg-3	-0.0286657753037201	-0.411913967126752	-0.028367419141197	0.631938653338642
932	PRE4g9-RIB1-TRg-7	-0.0574493107521274	-0.780327204926199	-0.0577111513031599	0.592434964173499
933	PRE4g9-RIB1-TRg-4	0.031300876793596	0.355625812646469	0.031394809535805	0.734739803515754
934	PRE4g9-COG1-TRg-1	-0.182367495449605	-2.37921046118629	-0.182785686212308	0.385296300841366
935	PRE4g9-RPL32-NRg-2	-0.0352556816438301	-0.496261101477455	-0.0346637803994479	0.674652021280348
936	PRE4g9-GLC7-NRg-3	-0.108247312078055	-1.43051335651173	-0.107345988950077	0.208297178564683
937	PRE4g9-GLC7-NRg-4	-0.067461114804641	-0.908472725958928	-0.0668539034706423	0.445987638342992
938	PRE4g9-HSF1-TRg-2	0.0441571975748243	0.520179565040451	0.044780805282917	0.24564535735832
939	PRE4g9-DAM1-NRg-5	0.0408266041513355	0.477549822452351	0.0417682444275354	0.541771550499339
940	PRE4g9-SEC18-TRg-4	-0.0375216744440409	-0.525264548460271	-0.0374657137489997	0.367465893228296
941	PRE4g9-SEC18-TRg-5	-0.0377477102272449	-0.528157680712839	-0.0374953104324333	0.722151266584252
942	PRE4g9-PAB1-NRg-3	-0.0101095907633818	-0.174405130175023	-0.00981043078971692	0.868921888914045
943	PRE4g9-POP8-TRg-2	-0.0183554709425096	-0.279947808236375	-0.0174268402343508	0.693126133013959
944	PRE4g9-PAB1-NRg-4	-0.0419468207556366	-0.581903958977212	-0.0414699386867733	0.533545830646139
945	PRE4g9-BIG1-TRg-4	-0.0925207604194502	-1.22922224596167	-0.0925992402469515	0.425832139952916
946	PRE4g9-BIG1-TRg-5	0.00736371699970789	0.0492434865699462	0.00730755984921577	0.981573372075242
947	PRE4g9-BIG1-TRg-6	-0.0605724648418078	-0.820301839466426	-0.0602739391351865	0.607491926353576
948	PRE4g9-RPO41-NRg-1	-0.0229254313834033	-0.338440759029819	-0.022057891185408	0.479571838803595
949	PRE4g9-RVB2-NRg-2	-0.034801992100463	-0.490454127767529	-0.0335344440319169	0.352243919905685
950	PRE4g9-PET117-NRg-8	-0.00522160447372555	-0.111841625475631	-0.00530375170518427	0.836673580618153
951	PRE4g9-VPS45-NRg-9	-0.0374827227846618	-0.524765988893979	-0.0365662224297872	0.567345406855229
952	PRE4g9-YCG1-NRg-1	0.0471820292160585	0.558895726949845	0.0470685012906269	0.610054945770499
953	PRE4g9-NOC4-NRg-1	0.00443018483378987	0.0116959071430942	0.00535728172837021	0.992873167279227
954	PRE4g9-NMD3-NRg-2	0.00384316112133753	0.0041823302596268	0.00512257741778677	0.983187920390504
955	PRE4g9-DRS1-TRg-2	0.0607405824274064	0.732437663708179	0.0613730604729624	0.453689772785217
956	PRE4g9-HTB1-NRg-2	-0.0799106036686125	-1.06781925618434	-0.0791362911475218	0.37288184200296
957	PRE4g9-IPI1-TRg-2	-0.000829199618864851	-0.0556212873866631	-0.000846878864579385	0.954089507563901
958	PRE4g9-SEC18-NRg-1	0.000215610628697523	-0.0422482975786374	-0.000957758415078896	0.958043643969524
959	PRE4g9-SEC18-NRg-2	NA	NA	NA	NA
960	PRE4g9-JIP5-NRg-2	-0.00248717024921674	-0.0768423889153194	-0.00109098766658318	0.624801071247762
961	PRE4g9-YPT1-TRg-3	-0.133412268588076	-1.75261079737534	-0.134025748425308	0.288206293373456
962	PRE4g9-YPT1-TRg-2	NA	NA	NA	NA
963	PRE4g9-CLF1-NRg-2	0.0599096158198656	0.721801753504026	0.0602486276681873	0.631945718347887
964	PRE4g9-SNF2-NRg-7	0.0202805861503569	0.214572224401758	0.0216125463777577	0.852638361891066
965	PRE4g9-SNF2-NRg-4	-0.0636063927163001	-0.859134428100132	-0.0615177668800217	0.306382660436684
966	PRE4g9-RPL25-NRg-1	-0.0148779403344469	-0.235437351445566	-0.0149727592305309	0.594193039701223
967	PRE4g9-NOP56-TRg-1	-0.00804263922053605	-0.147949300534523	-0.00665257219124693	0.835734057913841
968	PRE4g9-NOP56-TRg-2	0.0279598989737952	0.312863155563735	0.0290753769902532	0.466745429579366
969	PRE4g9-TRS31-TRg-1	-0.0837774682633357	-1.11731297136841	-0.0847721452749526	0.393858293122687
970	PRE4g9-DBF4-TRg-2	0.0749489551692133	0.914296928879169	0.0745888886780229	0.402264419894712
971	PRE4g9-DBF4-TRg-1	0.0245577216736094	0.269317179185125	0.0249313877661849	0.757910723446675
972	PRE4g9-RPC19-TRg-4	0.103054310899179	1.27402984364016	0.103554659833268	0.196808854494973
973	PRE4g9-RPC19-TRg-6	0.0791133365582833	0.967598693484459	0.0793862112595436	0.486822852597258
974	PRE4g9-RPC19-TRg-3	0.0377233450315571	0.437829832456769	0.0378625922838025	0.657480159763767
975	PRE4g9-ROK1-NRg-1	-0.0299141575847863	-0.427892565690623	-0.0292413575510501	0.55007836981364
976	PRE4g9-CDC33-TRg-4	-0.0156924313273017	-0.245862382949218	-0.0143112226353292	0.821990543541346
977	PRE4g9-DHR2-TRg-3	0.0646248049969786	0.782153551311867	0.0654119303585878	0.193675357065904
978	PRE4g9-RRP42-NRg-5	-0.0282080063919773	-0.406054779771488	-0.0270879520181355	0.557020516774656
979	PRE4g9-CLF1-TRg-1	0.13890791355648	1.73293600773621	0.138988446023262	0.256922602175328
980	PRE4g9-ERG11-NA-16	-0.119939734100123	-1.58016985241331	-0.119045465299026	0.405581990388139
981	PRE4g9-VAS1-NRg-4	0.0261477426937257	0.289668563511772	0.0259449460840846	0.774718565570181
982	PRE4g9-PIK1-NRg-2	0.0307721907749569	0.348858925783135	0.0312354908395449	0.661458610432609
983	PRE4g9-SAR1-NRg-7	-0.124283846993262	-1.6357720802632	-0.123676138725181	0.234413107903475
984	PRE4g9-SAR1-NRg-4	-0.0967692544780206	-1.28360060593399	-0.0972913583853447	0.555001160072759
985	PRE4g9-RPS3-TRg-1	-0.0953059616765935	-1.26487127229155	-0.0952063406867351	0.218226134405093
986	PRE4g9-YTM1-TRg-2	0.100850254606427	1.24581914948966	0.101411152213494	0.217623463745119
987	PRE4g9-SUI3-NRg-5	-0.0241780674496933	-0.354473803677633	-0.0231472962007303	0.518522551848443
988	PRE4g9-SUI3-NRg-2	0.00899818272168695	0.0701637383501992	0.0103458891282672	0.916637012160212
989	PRE4g9-RRP7-TRg-4	0.0193209119475457	0.202288928594542	0.0203278041351069	0.653465097096079
990	PRE4g9-RRP7-TRg-6	-0.0299912425691102	-0.428879210597792	-0.0299146985402628	0.603005076674183
991	PRE4g9-NIP7-TRg-2	0.0174471976765119	0.178306428510773	0.0179849175128615	0.809970999303673
992	PRE4g9-MDM35-TRg-1	-0.0656725321359212	-0.885579863015244	-0.0647656929951131	0.34401856313547
993	PRE4g9-ALA1-NRg-1	0.0413217441214496	0.483887338560497	0.0423063205893896	0.55096330173412
994	PRE4g9-DOA4-NRg-2	0.00880484389679448	0.067689108970544	0.0098764142789954	0.92251413741365
995	PRE4g9-RPS13-NRg-1	-0.0521490404044728	-0.712486693690465	-0.0526536960591992	0.5777075873028
996	PRE4g9-YSF3-TRg-2	0.0804918987686093	0.985243522707211	0.0816042352422953	0.325037369692449
997	PRE4g9-RPS2-NRg-11	-0.157399090533664	-2.05962877136025	-0.157167686243956	0.159349221688969
998	PRE4g9-SSL1-TRg-10	-0.00833491613688447	-0.151690282432976	-0.00761275177414278	0.726369347405841
999	PRE4g9-NIP7-TRg-1	0.0438378472210637	0.516092058207518	0.0447947744287744	0.579969666365791
1000	PRE4g9-LST8-NRg-1	NA	NA	NA	NA
1001	PRE4g9-TAF4-TRg-3	NA	NA	NA	NA
1002	PRE4g9-HAS1-TRg-2	0.0151645677676001	0.149090035793923	0.015159576039736	0.935505886502272
1003	PRE4g9-GLC7-TRg-2	NA	NA	NA	NA
1004	PRE4g9-CDC45-NRg-1	0.0766663086120136	0.936278097364956	0.0766980751462395	0.371109573694644
1005	PRE4g9-SEC22-NRg-8	0.0634804702761342	0.767506703623949	0.0631679357261496	0.422756228069742
1006	PRE4g9-YOS1-TRg-2	0.0442833049171668	0.521793668852888	0.0440449628560104	0.488118597176993
1007	PRE4g9-RBA50-TRg-3	-0.00505963337048199	-0.10976848547923	-0.00359475198767016	0.495796616278572
1008	PRE4g9-SPP41-NRg-2	0.00118594865928268	-0.0298285107095578	0.00165755249648049	0.845433949392863
1009	PRE4g9-PRP46-TRg-2	0.0700562444635932	0.851672954284232	0.0709951826906891	0.516795639614399
1010	PRE4g9-PGA2-NRg-1	0.0751339103739935	0.916664252586261	0.0761199283939895	0.183952298262508
1011	PRE4g9-CBF5-TRg-3	0.0557429437371361	0.668470669294498	0.0568038667684736	0.429724851777252
1012	PRE4g9-TCP1-NRg-3	0.0676680954462832	0.82110597569358	0.0683811075732538	0.446980076495235
1013	PRE4g9-TCP1-NRg-2	0.0935277461319742	1.15209511545908	0.0934410017458274	0.39553630453031
1014	PRE4g9-ERG26-NRg-2	-0.0488066406663863	-0.669705836844868	-0.0488778482927268	0.640403689572906
1015	PRE4g9-ERG26-NRg-4	-0.0384879572290354	-0.537632430442239	-0.0382503297568278	0.486913502433411
1016	PRE4g9-MES1-TRg-5	0.0434855247064715	0.511582526062545	0.044421365978715	0.509152100703565
1017	PRE4g9-HTS1-TRg-2	-0.000809136017132173	-0.0553644844484172	-0.0002365006493061	0.873673526824154
1018	PRE4g9-SSS1-TRg-3	-0.0366240503753608	-0.513775459843555	-0.0365014077844997	0.546989244078718
1019	PRE4g9-SSS1-TRg-2	0.015841657586023	0.157756408718588	0.0157060363035451	0.940891679752203
1020	PRE4g9-SYS1-TRg-7	-0.0798360862590654	-1.06686547480565	-0.0793179052164585	0.259812432105862
1021	PRE4g9-SYS1-TRg-2	-0.0642356473500754	-0.867188537278103	-0.0643968585940678	0.496196771166101
1022	PRE4g9-SYS1-TRg-1	0.00303589728611287	-0.00615019764774578	0.00288284739805189	0.979916086118246
1023	PRE4g9-BFR2-TRg-1	0.0675065116977859	0.819037793622397	0.0682463766084572	0.392982624395195
1024	PRE4g9-EOS1-TRg-3	-0.100025930676113	-1.32528424916657	-0.0992923951216029	0.106173102092691
1025	PRE4g9-TAF4-NRg-1	0.000110901632423666	-0.043588514468016	-0.000595013607667533	0.922851825521326
1026	PRE4g9-ARL3-NRg-8	0.155508355532943	1.94541242809856	0.155840453350314	0.307925806460389
1027	PRE4g9-RPN5-NRg-1	0.0380437396463991	0.441930705250489	0.0386461344768136	0.533200529607723
1028	PRE4g9-TIM9-NRg-2	-0.0218684721087409	-0.324912268434961	-0.0209606025367315	0.685979296895891
1029	PRE4g9-NUP57-NRg-3	-0.0169391386275312	-0.261819542690384	-0.0170757248234543	0.754278196970521
1030	PRE4g9-VPS4-TRg-1	-0.0266472430012628	-0.386077876821445	-0.0263524249626857	0.636491154024574
1031	PRE4g9-CDC3-TRg-4	-0.130739601993511	-1.71840215210913	-0.129600603248143	0.350610041207419
1032	PRE4g9-BBP1-NRg-1	-0.0162489732675469	-0.252985810109319	-0.0154050378872074	0.692567100773564
1033	PRE4g9-BBP1-NRg-2	0.0142384399584422	0.137236115159345	0.014413103823544	0.778576281403875
1034	PRE4g9-USE1-NRg-3	-0.0027047762090972	-0.0796276241199285	-0.00235930680744893	0.90163713699912
1035	PRE4g9-CCT7-TRg-1	0.0203707642546928	0.215726453959713	0.0216250801105135	0.885792823971532
1036	PRE4g9-SAH1-TRg-3	-0.0554199472190696	-0.754352480895996	-0.0545715873033653	0.462920497759076
1037	PRE4g9-CHS2-TRg-1	-0.0530122196032895	-0.72353490713899	-0.0518193514667041	0.700692901396698
1038	PRE4g9-DPM1-TRg-2	0.0321068596293251	0.365941944473081	0.0333217351359333	0.236240519068416
1039	PRE4g9-BBP1-TRg-1	0.0441743975319057	0.52039971492057	0.0432172296653883	0.572358797634734
1040	PRE4g9-NRD1-TRg-4	0.0075275660763674	0.0513406635811156	0.00797944289777253	0.944657315016074
1041	PRE4g9-RPB3-NRg-1	-0.0438733446596982	-0.606562392979024	-0.0445460485224985	0.294186725719016
1042	PRE4g9-PHO85-NRg-6	-0.0406037716704035	-0.564713677995183	-0.0400129067754903	0.541996482861541
1043	PRE4g9-SNF6-TRg-6	-0.10208241808853	-1.35160614376011	-0.101198164056859	0.19737024410951
1044	PRE4g9-PRP38-NRg-2	0.00103661352902779	-0.0317399172827017	0.00145768055947672	0.899086098239651
1045	PRE4g9-OAR1-NRg-3	-0.0307246408716412	-0.438266300787473	-0.0295715342955696	0.438418472168422
1046	PRE4g9-ROX3-NRg-1	0.00387556488654262	0.00459708042391771	0.00520960029640224	0.982961575767498
1047	PRE4g9-YPP1-TRg-6	0.0363421625793773	0.420151465596262	0.0363428753581933	0.523392220150498
1048	PRE4g9-CBF2-NRg-8	0.0183812688654108	0.190262019986124	0.0197852701425147	0.495957319372352
1049	PRE4g9-SPT6-TRg-5	-0.0443146314547043	-0.612210618411155	-0.0440516484183128	0.582769485725229
1050	PRE4g9-SEC10-NRg-1	NA	NA	NA	NA
1051	PRE4g9-NSL1-NRg-3	-0.0797086373380533	-1.06523419953273	-0.0808556085508851	0.213889923188133
1052	PRE4g9-NRD1-NRg-8	0.00983831548512915	0.0809169702495927	0.0105503303774046	0.931004739821517
1053	PRE4g9-RPB3-TRg-1	-0.0405198819399188	-0.563639936123501	-0.0404967101514971	0.474989489586099
1054	PRE4g9-NRD1-NRg-4	0.0644402236119165	0.779791012289163	0.0649073798986721	0.504381587037576
1055	PRE4g9-RVB1-TRg-2	-0.00700739008769788	-0.134698687674903	-0.0075189409681762	0.604218003217913
1056	PRE4g9-TIF5-NRg-8	0.300526593307061	3.8015651795247	0.300769316244746	0.193074325560502
1057	PRE4g9-EOS1-NRg-1	-0.0743143496376004	-0.996190318494984	-0.0740636982278039	0.261854079675788
1058	PRE4g9-ERG25-NA-26	-0.0475518087416558	-0.653644686430851	-0.0464612023392411	0.46818157967085
1059	PRE4g9-MSL5-NRg-4	-0.0527312939333956	-0.719939214879014	-0.0512839632611512	0.493466080695248
1060	PRE4g9-SEC24-TRg-2	0.0463075188757587	0.547702481195291	0.0454554556324344	0.640783936472173
1061	PRE4g9-RPL30-NRg-5	-0.0454267450321311	-0.626445053392046	-0.0454132320488608	0.670130584835181
1062	PRE4g9-SNU71-NRg-3	0.0911112020221161	1.12116469548361	0.0920945621072203	0.33379618956812
1063	PRE4g9-CDC33-NRg-1	-0.00578892672614606	-0.119103034633118	-0.00501054757528483	0.811901680750824
1064	PRE4g9-RPN6-TRg-4	0.0145438998186361	0.141145831403672	0.0153647404047883	0.905129591561697
1065	PRE4g9-NAB2-TRg-4	-0.0488096719298526	-0.66974463533056	-0.0487516573742439	0.310608161831885
1066	PRE4g9-NAB2-TRg-6	-0.00898654957243783	-0.160030827821533	-0.00821520856558618	0.66111564835129
1067	PRE4g9-YTM1-NRg-1	0.0876362891893941	1.07668774476056	0.0883330164818223	0.402124487699469
1068	PRE4g9-OLE1-TRg-8	-0.0576988922883634	-0.783521709716081	-0.0564630915916925	0.360983524677988
1069	PRE4g9-OLE1-TRg-1	-0.0659102319478374	-0.888622288345147	-0.0649867874342248	0.546979663186249
1070	PRE4g9-UTP7-TRg-4	-0.059923298393633	-0.811992870143616	-0.0592658732840879	0.48559400042761
1071	PRE4g9-ACT1-NRg-6	-0.074165682317881	-0.994287459525107	-0.0740045390103898	0.307602697236456
1072	PRE4g9-RPL18A-NRg-3	-0.0276813980933937	-0.399314486568765	-0.0274980916416045	0.649172140366361
1073	PRE4g9-BRX1-NRg-1	0.0263239734007324	0.291924218501911	0.0268708664982835	0.712081833647577
1074	PRE4g9-NAF1-TRg-8	0.032483397286284	0.370761416966385	0.0332361736133607	0.678268614186299
1075	PRE4g9-NAF1-TRg-6	-0.0046586603518407	-0.104636253952889	-0.0040514726516034	0.884603011496489
1076	PRE4g9-NAF1-TRg-4	0.0240416663559223	0.262711958265912	0.0247153814875694	0.639599669891434
1077	PRE4g9-CDC8-TRg-2	0.0585237498131567	0.704063439751603	0.059350487148096	0.426604644164975
1078	PRE4g9-NSE4-TRg-1	-0.00584372393106819	-0.119804408365469	-0.0055594615532461	0.833879460322541
1079	PRE4g9-PAB1-NRg-2	-0.00801846409000595	-0.147639872315436	-0.00820067479151141	0.921514901185818
1080	PRE4g9-PRP43-TRg-4	NA	NA	NA	NA
1081	PRE4g9-SEC2-NRg-3	-0.0642598085240935	-0.867497786861602	-0.0633929670682858	0.448580117326863
1082	PRE4g9-SEC2-NRg-6	-0.0361948405318625	-0.50828181267078	-0.0350625556592234	0.259812432105862
1083	PRE4g9-MPP10-NRg-5	0.00270832364627793	-0.0103429579667711	0.00353977703880196	0.933404232633915
1084	PRE4g9-YDR355C-TRg-2	0.109335569428643	1.35442645775461	0.109364360821	0.293031076272674
1085	PRE4g9-YLR339C-TRg-9	0.0195051131203544	0.204646601111963	0.0195814401261631	0.709267716085734
1086	PRE4g9-SNM1-TRg-2	0.0304266647075659	0.34443638438061	0.0306534545146722	0.833679283122846
1087	PRE4g9-ALR1-NRg-4	-0.0939257588847347	-1.24720544453804	-0.0936823846148305	0.269466050904429
1088	PRE4g9-ALR1-NRg-1	-0.0819365438497467	-1.09375016321477	-0.0817767484457656	0.28045064951947
1089	PRE4g9-ALR1-NRg-3	0.0143956922851275	0.139248857441455	0.0146313563511438	0.84251018627984
1090	PRE4g9-RPL10-TRg-1	0.0267217373119754	0.297015375239188	0.0276465235772	0.759820362322539
1091	PRE4g9-RPL28-TRg-2	-0.00252495988313661	-0.077326075202316	-0.00191614029689509	0.861049227243902
1092	PRE4g9-UTP25-TRg-1	0.0233158303304657	0.253421661014927	0.0241892660245956	0.678250781372428
1093	PRE4g9-POB3-TRg-1	0.000199425420626453	-0.0424554592360581	0.000221970131312976	0.924965594663546
1094	PRE4g9-POB3-TRg-3	-0.00783048518911672	-0.145233846980615	-0.00816245979804733	0.707649180453762
1095	PRE4g9-POB3-TRg-2	0.0963115256811719	1.18772594471833	0.0966542054449665	0.517269675463074
1096	PRE4g9-MED11-TRg-1	0.0321541295875728	0.366546973636364	0.0321992593100612	0.827131203763095
1097	PRE4g9-ISA1-TRg-15	NA	NA	NA	NA
1098	PRE4g9-RRP1-NRg-1	0.0397816226375368	0.464174640531798	0.0408752811773709	0.292442080303356
1099	PRE4g9-MES1-NRg-1	-0.0742269533167964	-0.995071694218377	-0.0746271288344436	0.354050578741072
1100	PRE4g9-SEC13-NRg-5	NA	NA	NA	NA
1101	PRE4g9-MCM2-NRg-2	-0.0324249669534625	-0.460029528527215	-0.0314652508250209	0.327281459411089
1102	PRE4g9-ALA1-TRg-4	-0.0154421485359694	-0.242658902484301	-0.0156751856421504	0.747581152547914
1103	PRE4g9-MTG2-TRg-5	-0.00982735337522156	-0.170792648651113	-0.00927802477030702	0.736371676458624
1104	PRE4g9-TIF35-NRg-3	0.0624042679932351	0.753731913230993	0.0634630280800316	0.500359901293221
1105	PRE4g9-NSE1-TRg-3	-0.0227950488637286	-0.336771935326355	-0.0217680634721471	0.740252586312707
1106	PRE4g9-NSE1-TRg-4	0.00822281429237637	0.0602394538910574	0.00905206369175671	0.97016718857816
1107	PRE4g9-MOB2-NRg-6	-0.0345274768287552	-0.486940485037415	-0.0345039391086795	0.701543790558799
1108	PRE4g9-VRG4-NRg-3	-0.032070760569293	-0.455495883899889	-0.0322240085947473	0.765476117833976
1109	PRE4g9-PRP9-TRg-3	0.0257200397836904	0.284194204248826	0.0255560686421879	0.682285410372466
1110	PRE4g9-HYM1-TRg-5	-0.0397409778695355	-0.553670397425955	-0.0403526909713684	0.810387570701692
1111	PRE4g9-POP1-TRg-5	0.0452054044306806	0.533596029544674	0.0454677964071508	0.485103596294438
1112	PRE4g9-POP1-TRg-9	0.0508740596863347	0.606151662623443	0.0516380365742252	0.233864977540911
1113	PRE4g9-RPL17A-TRg-1	0.0231949672240656	0.251874680504518	0.0241587829696093	0.504571651153834
1114	PRE4g9-SLD2-TRg-1	0.0280442545683668	0.31394286023651	0.0282581768002672	0.553641714121878
1115	PRE4g9-CDC48-NRg-7	0.104512089900489	1.29268860370914	0.105013781309042	0.240242723885709
1116	PRE4g9-FHL1-NRg-2	-0.0545620875427095	-0.743372354374989	-0.0536340893843232	0.382868389690366
1117	PRE4g9-BET3-NRg-7	0.0507817388346241	0.604970007091374	0.0520717420316017	0.396374550131416
1118	PRE4g9-MAK21-TRg-1	-0.0183998951411626	-0.280516413260304	-0.0177253046173981	0.328216247268297
1119	PRE4g9-BRN1-TRg-4	-0.0455293733187982	-0.627758638356222	-0.0461988162112252	0.651422793034152
1120	PRE4g9-FBA1-NRg-3	0.00591521278564688	0.0307034386170152	0.00730530161464545	0.981979616993191
1121	PRE4g9-CDC42-TRg-6	NA	NA	NA	NA
1122	PRE4g9-CDC42-TRg-7	-0.0177537478220359	-0.272246087109384	-0.0174302485508162	0.70710353182415
1123	PRE4g9-COG4-NRg-1	-0.0174120425415524	-0.267872449653285	-0.0168813076687968	0.60388454049493
1124	PRE4g9-ATP3-NRg-3	-0.00728279024002076	-0.138223656384519	-0.00605532247714846	0.770300699539412
1125	PRE4g9-ATP3-NRg-2	-0.00679547223063359	-0.131986257021327	-0.00559961660803428	0.824551494842372
1126	PRE4g9-SMP3-TRg-5	-0.0441134378969325	-0.609635452821231	-0.0426240682571597	0.53238175442376
1127	PRE4g9-CFT2-NRg-2	-0.0910842071050176	-1.21083516287418	-0.0915809699898967	0.371202708810755
1128	PRE4g9-FAS2-TRg-5	0.122057527169856	1.51726043799964	0.12235326793534	0.283883071106147
1129	PRE4g9-DBP2-NRg-3	-0.0124123343476352	-0.203878966744451	-0.0113846988927635	0.759611896340108
1130	PRE4g9-DBP2-NRg-2	0.00860030716283888	0.0650711525857012	0.00940679849832752	0.804887813943654
1131	PRE4g9-MPS2-NRg-4	0.0119595301247523	0.108067337335384	0.0118298620184105	0.921109170557042
1132	PRE4g9-ARC35-TRg-2	-0.0379079944398271	-0.530209229447406	-0.0383133878502401	0.799571614771649
1133	PRE4g9-ARC35-TRg-5	NA	NA	NA	NA
1134	PRE4g9-MRD1-TRg-1	-0.0158163583554639	-0.247448579953332	-0.0152784017195242	0.812331930643342
1135	PRE4g9-RLP7-TRg-1	-0.00484745926681707	-0.107052775011748	-0.00417537664327276	0.929988120525821
1136	PRE4g9-SPC34-TRg-1	0.108459802785594	1.34321713202391	0.108869829873413	0.18032582160456
1137	PRE4g9-CDC45-TRg-2	0.028612042747445	0.321210232995961	0.029418754684004	0.44967553246442
1138	PRE4g9-GCD6-TRg-3	0.074925690448336	0.913999153397061	0.0752264087560181	0.507598640413683
1139	PRE4g9-GCD6-TRg-4	0.0606187029957367	0.73087767479983	0.0608256285756691	0.0905537521309238
1140	PRE4g9-YPT6-NRg-2	NA	NA	NA	NA
1141	PRE4g9-RPS13-TRg-2	-0.00850314952189196	-0.153843576151451	-0.00807942584765596	0.459398640784909
1142	PRE4g9-IPI3-TRg-3	0.0703364832260177	0.855259854510814	0.0714603638153797	0.359176526485904
1143	PRE4g9-TIF5-NRg-9	NA	NA	NA	NA
1144	PRE4g9-TIF5-NRg-7	0.0237092190399582	0.258456817604279	0.0245706873249157	0.556088016772219
1145	PRE4g9-TIF5-NRg-6	-0.0452954039215537	-0.624763960258413	-0.0455003648477398	0.703198713763649
1146	PRE4g9-NAB3-TRg-3	NA	NA	NA	NA
1147	PRE4g9-GCD2-TRg-1	0.14101974860609	1.75996632128889	0.140841561902748	0.208154298452297
1148	PRE4g9-UBA1-TRg-2	-0.0307966410507756	-0.43918786301754	-0.0310699219763464	0.653914639874867
1149	PRE4g9-SLD3-TRg-6	NA	NA	NA	NA
1150	PRE4g9-LCB1-TRg-5	0.0794799414554411	0.972291032179166	0.0803257642545158	0.293723684585183
1151	PRE4g9-TOA2-TRg-6	0.0715386069538225	0.870646369332454	0.0709793455324729	0.629903128625074
1152	PRE4g9-TOA2-TRg-1	0.0778899672007203	0.95194024642356	0.0783890159935017	0.499653852105714
1153	PRE4g9-TOA2-TRg-3	0.048555713316044	0.576478119074551	0.0484498300948841	0.689138427854239
1154	PRE4g9-LSM2-TRg-1	0.0309510283605873	0.351147947369118	0.0316725798442952	0.694639627547238
1155	PRE4g9-YML6-TRg-13	-0.0180879679302678	-0.276523918525615	-0.01669098563425	0.637181069772683
1156	PRE4g9-YML6-TRg-12	-0.024093174683019	-0.353387223500841	-0.0227075776335822	0.537269533554399
1157	PRE4g9-UTP15-NRg-1	-0.023438882022622	-0.34501264151395	-0.0234634682839893	0.404622725379626
1158	PRE4g9-TIF6-NRg-8	0.0835199660904765	1.02400109952829	0.0843835045198288	0.329401245940406
1159	PRE4g9-SUP35-NRg-1	0.0234905161929002	0.255657542854135	0.0233623282054833	0.600700280357022
1160	PRE4g9-MPP10-NRg-1	0.0239188740650774	0.26114028526806	0.0247106373886603	0.34875179992706
1161	PRE4g9-SWI3-TRg-7	-0.0977879807348331	-1.29663973517426	-0.0967529088048339	0.305670434203598
1162	PRE4g9-SSN3-NRg-2	0.034755360308285	0.399841279466123	0.0358154696337804	0.700670748812507
1163	PRE4g9-SEC13-NRg-7	0.0670119404709614	0.812707557111894	0.0665333117415639	0.337463762344456
1164	PRE4g9-RPS15-NRg-3	-0.156067612923267	-2.04258659881745	-0.156132358564317	0.19671175844389
1165	PRE4g9-RPL3-TRg-2	0.0340233149225925	0.390471505859175	0.0348634516183038	0.540505346516743
1166	PRE4g9-FBA1-NRg-2	0.0243235055559738	0.266319343203592	0.0256871046790491	0.569189461578298
1167	PRE4g9-FBA1-NRg-1	-0.00476865503183832	-0.106044124652834	-0.00317246169316628	0.849835725559876
1168	PRE4g9-FBA1-NRg-5	-0.0726887066404829	-0.975382992683756	-0.0711602246691353	0.418959172099645
1169	PRE4g9-DAM1-TRg-2	NA	NA	NA	NA
1170	PRE4g9-NHP2-TRg-2	0.0286427487608703	0.321603252882145	0.0294696688696434	0.208007275343338
1171	PRE4g9-HCA4-NRg-6	0.0112538159809044	0.0990345889726303	0.011861459381435	0.811204767895916
1172	PRE4g9-PRE3-TRg-4	NA	NA	NA	NA
1173	PRE4g9-DBP5-NRg-4	-0.00588242702363662	-0.120299786414894	-0.00601539924955785	0.886226961071303
1174	PRE4g9-SPT6-NRg-4	0.0681280531762183	0.826993178703787	0.0691364752800431	0.274994011808593
1175	PRE4g9-SPT6-NRg-2	0.0157769355375078	0.156928002510697	0.0167070684826502	0.931646490119679
1176	PRE4g9-RPL18A-TRg-4	0.0218827684918345	0.235079266874941	0.0223004169004688	0.840731190240308
1177	PRE4g9-KSH1-TRg-1	0.0372633089071063	0.431941626040381	0.0378307883452234	0.753522680749847
1178	PRE4g9-KSH1-TRg-3	0.0135518812993503	0.128448546342837	0.0146172087614476	0.935819472178739
1179	PRE4g9-IPI3-NRg-1	-0.00131664637090051	-0.0618603345841198	-0.000957492102348264	0.948435120894507
1180	PRE4g9-PGA2-TRg-8	0.0383382856346316	0.445700730006485	0.039621784320205	0.472171779512006
1181	PRE4g9-RPL18A-TRg-2	0.0018998709872895	-0.0206907021568261	0.00279269784434647	0.953172804378405
1182	PRE4g9-RPL33A-NRg-6	-0.0130330378775575	-0.21182362655117	-0.0126447083161155	0.836318756732581
1183	PRE4g9-TAF12-NRg-2	-0.0223021211104532	-0.330462734362807	-0.0215203524735801	0.390180665358986
1184	PRE4g9-USE1-TRg-5	-0.0223280412037467	-0.330794497134321	-0.0208769521637202	0.675619088971572
1185	PRE4g9-YNL114C-TRg-1	0.0891445796661015	1.09599302360867	0.0899397100749807	0.193074325560502
1186	PRE4g9-SMC5-TRg-7	-0.0610610897423622	-0.826555966309369	-0.0600552464856559	0.154575158412103
1187	PRE4g9-SMC5-TRg-6	0.0238846083088869	0.260701702655218	0.0247977248838795	0.790545950230823
1188	PRE4g9-RSC58-TRg-1	0.0268585583109104	0.298766607894639	0.0278103251913867	0.710756356138662
1189	PRE4g9-CTF13-TRg-2	0.0149575445887214	0.14644025429759	0.0144126402813252	0.870598792187502
1190	PRE4g9-NAB2-NRg-2	0.0450906247672185	0.532126913718878	0.0451749606624986	0.659428629767633
1191	PRE4g9-MCM7-TRg-4	-0.0902002463540372	-1.19952095712138	-0.0900622505924519	0.299650725270799
1192	PRE4g9-BCP1-NRg-5	-0.092560966963618	-1.22973686735501	-0.093013281502913	0.478629780948416
1193	PRE4g9-STU2-TRg-3	-0.021646932853779	-0.322076689241902	-0.0222939714855226	0.62759504358075
1194	PRE4g9-SEC21-NRg-6	0.0467557414180629	0.553439480333599	0.0468992855609745	0.739945548374766
1195	PRE4g9-SEC21-NRg-3	-0.0272956727465509	-0.394377416757227	-0.0275941634390025	0.366143546468442
1196	PRE4g9-RPL1B-TRg-3	0.0189778571172827	0.197898017652192	0.0195833720805286	0.815077492179567
1197	PRE4g9-SEC20-NRg-2	0.060082468705149	0.724014174255617	0.0609930021119311	0.439255321616836
1198	PRE4g9-VMA3-NRg-2	-0.0339024200617272	-0.478940106218003	-0.0329379500207509	0.541055099697512
1199	PRE4g9-SEC23-NRg-5	-0.113724667670743	-1.50062046034885	-0.112428836276835	0.303617151789022
1200	PRE4g9-CDC28-TRg-4	-0.0133751544171964	-0.216202527895622	-0.0127222674182731	0.839810360981927
1201	PRE4g9-RPN12-NRg-11	0.0193200798809373	0.202278278604939	0.0203601199509167	0.86723466799922
1202	PRE4g9-PUP3-TRg-3	-0.0312599765212723	-0.445118299227469	-0.0316432360738188	0.73059087805458
1203	PRE4g9-SEC31-TRg-2	-0.0148038772862563	-0.234489385639416	-0.0148992062127544	0.783795608702514
1204	PRE4g9-SED5-TRg-6	-0.022191118367612	-0.329041961019378	-0.0217814147153175	0.775152110322109
1205	PRE4g9-SED5-TRg-5	-0.0223018094131535	-0.330458744810808	-0.0211505278519507	0.499766641848771
1206	PRE4g9-RPL33A-TRg-1	0.0257875220995673	0.285057940343058	0.0266208420506412	0.625815134316959
1207	PRE4g9-RPL33A-TRg-2	-0.0306068386206492	-0.436758497523144	-0.0297854210805701	0.706418825374403
1208	PRE4g9-MRPL11-TRg-2	-0.0209835156022898	-0.313585317566201	-0.0197287814067839	0.810206051109374
1209	PRE4g9-RTP1-NRg-2	-0.0195129408408118	-0.294762778886984	-0.0192383190680749	0.780073519054608
1210	PRE4g9-NUG1-TRg-2	0.0528351445394522	0.631252457542521	0.0532501568823461	0.676568983541259
1211	PRE4g9-VPH2-TRg-4	-0.00420792579083684	-0.0988671023729805	-0.00341129948158192	0.793257262758573
1212	PRE4g9-COP1-NRg-3	0.106806125403608	1.32205098168546	0.106353830353054	0.155691911238487
1213	PRE4g9-CRM1-NRg-1	-0.027756096264644	-0.40027058159668	-0.0278629444029164	0.630846431509479
1214	PRE4g9-RPL5-NRg-4	-0.0249067326674754	-0.363800313016145	-0.025502212397622	0.787186373130383
1215	PRE4g9-SNU13-NRg-4	0.156778131290681	1.96166485125992	0.156812780770254	0.314493522608346
1216	PRE4g9-PFS2-TRg-3	-0.052839474302709	-0.721323863411732	-0.0536282366789273	0.540443274671134
1217	PRE4g9-MPP10-TRg-2	0.0213790461080413	0.228631900647191	0.0219550129622943	0.766918521136701
1218	PRE4g9-TSR4-NRg-2	0.0426618697307304	0.501040200677037	0.0435175974495273	0.569760071682614
1219	PRE4g9-RSC2-TRg-1	0.0236758138793404	0.258029250135909	0.0248481432808538	0.71771862741707
1220	PRE4g9-SEC65-TRg-2	0.140200739790528	1.74948346416842	0.140308741127996	0.297890781756117
1221	PRE4g9-SMI1-NRg-1	0.0841656349105173	1.03226530115716	0.0851136859697417	0.351228583817249
1222	PRE4g9-RTT105-NRg-4	-0.0195519691481393	-0.295262319504367	-0.0184117832580489	0.529888890366649
1223	PRE4g9-VMA5-TRg-3	-0.0221016747190911	-0.327897132087184	-0.0214634586310617	0.619445024640527
1224	PRE4g9-VMA5-TRg-5	-0.0219648093804874	-0.326145331908644	-0.0205096788810292	0.604141907684723
1225	PRE4g9-RRP1-TRg-3	0.165675982049742	2.0755523899703	0.166441829778578	0.298075916152972
1226	PRE4g9-CLC1-TRg-2	0.0369173337570745	0.427513336629936	0.0367566578953702	0.149893408347532
1227	PRE4g9-GCD6-NRg-1	0.0236656708553329	0.257899425072467	0.0237718200306994	0.825427187123264
1228	PRE4g9-GCD6-NRg-2	0.0716625387160418	0.872232626929865	0.0722099925199459	0.43919872976849
1229	PRE4g9-PXR1-TRg-1	0.0174539905496287	0.178393373506929	0.0181450802814782	0.342418194369366
1230	PRE4g9-CDC14-NRg-1	0.0750966919014087	0.916187876846543	0.0756677433431732	0.520716545419051
1231	PRE4g9-PCF11-TRg-6	-0.00450853249642716	-0.102714700938809	-0.00542257189127614	0.77709226382145
1232	PRE4g9-PCF11-TRg-5	NA	NA	NA	NA
1233	PRE4g9-PCF11-TRg-4	NA	NA	NA	NA
1234	PRE4g9-SEC31-NRg-1	NA	NA	NA	NA
1235	PRE4g9-RRP5-NRg-1	0.00769353096576469	0.053464921818033	0.00798132801467348	0.974650284524977
1236	PRE4g9-PRE10-TRg-5	-0.0159547915187545	-0.249220447415484	-0.0164251977480587	0.24798411212463
1237	PRE4g9-PRE10-TRg-1	-0.0805906061428228	-1.0765229094824	-0.0804203824518527	0.384214108251527
1238	PRE4g9-RPS5-TRg-2	-0.0157895896757484	-0.247105955747794	-0.0155875203532315	0.420711533324327
1239	PRE4g9-NSP1-TRg-4	0.0750237105392291	0.915253756019455	0.0751388813340149	0.305773861182173
1240	PRE4g9-PRP38-TRg-4	-0.00287241586838549	-0.0817733184795632	-0.00210922013179223	0.734589881499482
1241	PRE4g9-RCF1-NRg-5	-0.0292324037826485	-0.419166496369575	-0.0284312455843209	0.565037760304346
1242	PRE4g9-RSC3-TRg-4	-0.00652565159813756	-0.128532703060899	-0.00525748134993394	0.742126708250779
1243	PRE4g9-RSC3-TRg-5	-0.0043785846639286	-0.101051440989327	-0.00353403381784793	0.684769020133883
1244	PRE4g9-RSC3-TRg-6	-0.031603088481638	-0.449509941403345	-0.0305425541963944	0.526004128836275
1245	PRE4g9-HTA1-NRg-12	0.00527406631423599	0.0224971205342501	0.00651902577472796	0.910459957126393
1246	PRE4g9-HTA1-NRg-11	0.0146057856910879	0.141937936136077	0.0157961286855511	0.85094083537738
1247	PRE4g9-UTP23-TRg-2	-0.0145661006654644	-0.231445977198643	-0.0136058873914762	0.477898564229
1248	PRE4g9-GCD7-NRg-1	-0.00636639661042698	-0.126494327832	-0.00687477270237892	0.897010956548221
1249	PRE4g9-GCD7-NRg-2	0.0228982601154374	0.248076994609964	0.0237351097280074	0.871735949762148
1250	PRE4g9-GCD7-NRg-6	-0.00081122111014309	-0.0553911724787546	0.000263675522630328	0.921527729004185
1251	PRE4g9-GAL11-NRg-2	-0.0355129530511491	-0.499554032338346	-0.0348048422796762	0.269269226822871
1252	PRE4g9-GAL11-NRg-9	0.0248334089399149	0.272845822793959	0.0253421555269718	0.820422723528889
1253	PRE4g9-PHO4-TRg-5	0.0758290901923955	0.925562167444892	0.0763177992246746	0.544458198084471
1254	PRE4g9-SNP1-NRg-3	0.0612250812832614	0.738638979474813	0.0620603526170471	0.611576828750079
1255	PRE4g9-RPC37-TRg-5	0.0779088619024546	0.952182088092234	0.0782496852449028	0.333198428586531
1256	PRE4g9-CRM1-TRg-5	0.00677978823747893	0.0417695233272238	0.00716244287696418	0.978777121491771
1257	PRE4g9-CRM1-TRg-2	-0.00897506251680524	-0.159883799901145	-0.00818291069219616	0.822927639313182
1258	PRE4g9-ASK1-TRg-7	NA	NA	NA	NA
1259	PRE4g9-STU2-NRg-4	-0.0139326663643125	-0.223338370603933	-0.0141639052753066	0.777306720025273
1260	PRE4g9-NEO1-NRg-3	NA	NA	NA	NA
1261	PRE4g9-GAL11-TRg-5	-0.0439139295988062	-0.607081857617045	-0.043294109185629	0.443290687968144
1262	PRE4g9-GAL11-TRg-7	-0.0856092948845772	-1.14075933284226	-0.0845134337572832	0.284428954485057
1263	PRE4g9-SAM50-NRg-3	-0.00775329736507147	-0.144245885782236	-0.00653444036309984	0.899025864685839
1264	PRE4g9-CSL4-TRg-2	0.000577325298155684	-0.0376185510774302	0.00149150383665105	0.890099373509754
1265	PRE4g9-CCT5-TRg-2	0.155213335558282	1.94163633658002	0.155895937173225	0.366143546468442
1266	PRE4g9-POL30-NRg-1	-0.00485873720819185	-0.107197126385992	-0.00378800719311656	0.471513920556256
1267	PRE4g9-MED4-TRg-4	0.0352633097267145	0.406342749385181	0.0356483495910467	0.489513587461668
1268	PRE4g9-MED4-TRg-3	0.0325215352619273	0.371249561833615	0.0330929895999046	0.662982441280741
1269	PRE4g9-MED4-TRg-2	0.0598267993894965	0.72074174927661	0.0606100038027982	0.366623952997915
1270	PRE4g9-GDI1-TRg-4	-0.0590410068798091	-0.800700029697609	-0.0585419189147574	0.411096383160483
1271	PRE4g9-GDI1-TRg-3	-0.0952608045500065	-1.26429328619789	-0.0946614721143012	0.215549410770685
1272	PRE4g9-REB1-TRg-6	NA	NA	NA	NA
1273	PRE4g9-MRPL37-NRg-2	0.0148900036515632	0.145575767883575	0.0163164189430043	0.774266880435382
1274	PRE4g9-NOC3-TRg-3	0.0282542756838491	0.316631013653235	0.0289323826606793	0.841870945753366
1275	PRE4g9-SPC97-TRg-3	NA	NA	NA	NA
1276	PRE4g9-IPP1-TRg-3	0.0558581955405657	0.669945828249166	0.0560582846240944	0.382070434021498
1277	PRE4g9-IPP1-TRg-2	0.0617214354508486	0.744992036635001	0.0611288716877122	0.545181005794971
1278	PRE4g9-PTI1-TRg-3	NA	NA	NA	NA
1279	PRE4g9-PTI1-TRg-5	-0.108904284677843	-1.43892224023163	-0.109245722232459	0.605185509693754
1280	PRE4g9-RFC5-NRg-1	0.0163473792011108	0.164229363994482	0.0171722085821692	0.695278775061906
1281	PRE4g9-CDC24-TRg-1	0.00439770622448032	0.0112801990159115	0.00503751714924829	0.99192954678938
1282	PRE4g9-CDC24-TRg-3	-0.0973819757292724	-1.29144309701529	-0.0976658047132413	0.313160623857237
1283	PRE4g9-CDC24-TRg-5	NA	NA	NA	NA
1284	PRE4g9-CDC24-TRg-6	0.0200869901470034	0.212094303280903	0.0197375137371975	0.892695471538608
1285	PRE4g9-UTP23-TRg-6	-0.0123172360175413	-0.202661761034541	-0.0113072357597823	0.582245570065846
1286	PRE4g9-UTP23-TRg-4	-0.0076732850286238	-0.143221772396741	-0.00714491131086699	0.815423670785115
1287	PRE4g9-UTP23-TRg-1	0.0113976037190066	0.100874992012939	0.0119119409689885	0.919514442372195
1288	PRE4g9-RHO3-NRg-4	-0.0163949902661152	-0.254854746443173	-0.0150219580758961	0.585456460813116
1289	PRE4g9-TRS23-NRg-1	-0.0313364469850546	-0.446097078613641	-0.0318481012280726	0.690159171634025
1290	PRE4g9-TRS23-NRg-3	-0.104143594603399	-1.37798805625589	-0.104324880054935	0.479857391920019
1291	PRE4g9-RSP5-TRg-2	-0.0481516433677331	-0.661322235880378	-0.0477234149537094	0.272267292821821
1292	PRE4g9-RSP5-TRg-1	-0.0302957250745834	-0.432776417245521	-0.0297229303753379	0.641681763328477
1293	PRE4g9-SDA1-NRg-1	0.0804032429941037	0.984108778124018	0.0809621990791826	0.323651460394972
1294	PRE4g9-KAP95-TRg-8	-0.0715660838544004	-0.96101404567968	-0.0721738932932749	0.523205657975308
1295	PRE4g9-ACO1-TRg-6	-0.0375368958746738	-0.525459374302755	-0.0381474631487206	0.746092736220069
1296	PRE4g9-HTA1-NRg-3	-0.0236787379237471	-0.34808266358602	-0.0225468656930112	0.488783113524162
1297	PRE4g9-HTA1-NRg-2	-0.0298501605265313	-0.427073438954659	-0.0293068112980654	0.649300973863274
1298	PRE4g9-SPN1-TRg-1	0.034849579209298	0.401047228973136	0.0351059241548618	0.60869413591287
1299	PRE4g9-MOT1-NRg-7	0.02740472478428	0.305757234851924	0.0284076183817972	0.597872172662672
1300	PRE4g9-RPL17A-NRg-4	0.0340453789565633	0.390753913216974	0.0346341284837777	0.626323526266929
1301	PRE4g9-ADA2-TRg-4	-0.0478008487261657	-0.656832259659972	-0.0465807438068096	0.308663835738208
1302	PRE4g9-SFH1-NRg-1	-0.0500342305614869	-0.685418304437828	-0.0490335038952581	0.577270258213018
1303	PRE4g9-SPC97-NRg-5	NA	NA	NA	NA
1304	PRE4g9-PRP22-TRg-3	0.0114475139644626	0.101513815383361	0.0107791417315078	0.971035306115062
1305	PRE4g9-SEN15-TRg-2	0.00551487060050582	0.0255792814084648	0.00600806150866754	0.995931319355703
1306	PRE4g9-RPL3-NRg-2	-0.0697654652216396	-0.937967129093409	-0.0702470690356159	0.367655558452219
1307	PRE4g9-ISD11-NRg-2	0.0198209328639801	0.208688918099696	0.0211460709827953	0.447579846058313
1308	PRE4g9-HEM12-TRg-8	-0.000817548587487615	-0.0554721606679845	0.000635703324990855	0.918375057279757
1309	PRE4g9-SEC10-TRg-1	0.0230298643634547	0.24976145575641	0.0220191572230633	0.903716246428488
1310	PRE4g9-HTB1-TRg-7	-0.0407738504259383	-0.566890591429594	-0.039274408983179	0.360320741301149
1311	PRE4g9-TTI2-TRg-1	0.00863266290274722	0.0654852880529163	0.00958291968581423	0.840208611987016
1312	PRE4g9-ACP1-TRg-2	-0.0467630804968742	-0.643549403767444	-0.0461319303231633	0.453689772785217
1313	PRE4g9-ACP1-TRg-4	0.00243588170117037	-0.0138300632700569	0.00328610795105403	0.978300978090476
1314	PRE4g9-GAL11-NRg-10	0.0257995782554573	0.285212252430078	0.0253725244217968	0.477963787875074
1315	PRE4g9-UTP22-TRg-2	-0.0333939059091408	-0.47243140801597	-0.0322254196593335	0.476947844891932
1316	PRE4g9-MST1-NRg-5	-0.0887559816061065	-1.18103517197596	-0.0889496396623893	0.575513345140067
1317	PRE4g9-RIB7-NRg-2	-0.00394388862396078	-0.0954875735544113	-0.00262197494225277	0.909839830316615
1318	PRE4g9-MCD1-TRg-6	-0.0275778485605233	-0.397989110165794	-0.0269194018667654	0.272987823843757
1319	PRE4g9-MCD1-TRg-5	-0.0623675799095097	-0.843278313482276	-0.0617434819546339	0.43833252952257
1320	PRE4g9-GPI8-NRg-2	0.0393391098121412	0.458510722592878	0.0388865501862893	0.84823016933606
1321	PRE4g9-THS1-TRg-2	0.0148704564137185	0.145325574115776	0.0159146181303634	0.72141405997236
1322	PRE4g9-RRP7-TRg-2	-0.028287199087715	-0.407068402211966	-0.0281963968555355	0.564345177782036
1323	PRE4g9-RRP7-TRg-5	0.120306178687547	1.4948441519239	0.119752345643047	0.350027058062811
1324	PRE4g9-SMX2-NRg-7	0.00842164737577311	0.0627844067224128	0.00979562739267137	0.93742462743437
1325	PRE4g9-RRP45-TRg-5	-0.113888865100239	-1.5027220960825	-0.113153544803275	0.327846531024129
1326	PRE4g9-RRP45-TRg-4	-0.109259621243524	-1.44347035055344	-0.109458956803977	0.306449986026415
1327	PRE4g9-CNS1-TRg-2	-0.0149862629007086	-0.2368238200201	-0.014924930767593	0.769843888481189
1328	PRE4g9-FBP1-NRg-9	0.0133296454844687	0.12560405157039	0.0145594655787448	0.856678813664125
1329	PRE4g9-GCD11-NRg-1	-0.0321747516076282	-0.456826911327144	-0.032071574264764	0.617044940799085
1330	PRE4g9-RPL10-TRg-2	0.0439127194201835	0.517050380695328	0.0451737279897678	0.216367183444837
1331	PRE4g9-NUP192-TRg-4	NA	NA	NA	NA
1332	PRE4g9-NUP145-NRg-4	-0.059782291250088	-0.81018805716644	-0.0596818749964087	0.600735222754536
1333	PRE4g9-HEM12-TRg-6	0.000154539155670097	-0.0430299784515637	0.00167410985064635	0.940314515477226
1334	PRE4g9-PLC1-TRg-3	-0.0357022831117795	-0.501977351766032	-0.0358772261043184	0.594001602408389
1335	PRE4g9-RPA43-TRg-1	0.0471764077223688	0.558823774958568	0.0480924668594503	0.682492583367965
1336	PRE4g9-RPB7-NRg-2	0.0353520100304007	0.407478063917108	0.0355696470795831	0.585746046899024
1337	PRE4g9-RPB7-NRg-3	-0.0124546815691949	-0.204420987617272	-0.0133779618149916	0.898611196403756
1338	PRE4g9-NSL1-NRg-1	-0.0241118324279289	-0.353626032254012	-0.0245806337011279	0.655445145727218
1339	PRE4g9-UTP6-TRg-3	-0.00756690547671351	-0.141860173324759	-0.00719949957110855	0.653205860519886
1340	PRE4g9-UTP6-TRg-1	0.0113570213495931	0.100355560265578	0.0115109396274966	0.912903790012903
1341	PRE4g9-YJU2-TRg-5	0.0301561679933469	0.340974176950318	0.0293870542945613	0.693905158851474
1342	PRE4g9-FRS2-NRg-5	-0.00686259049939336	-0.132845333515026	-0.0070215186417865	0.832252253630801
1343	PRE4g9-TIF35-NRg-2	0.0642760485215187	0.777689662483547	0.0645485206440628	0.552460264768089
1344	PRE4g9-GPI15-TRg-1	0.0102443623042544	0.0861141435989276	0.011258456333852	0.947217811017924
1345	PRE4g9-NOP1-NRg-5	-0.0192470202979746	-0.291359143904073	-0.0192640354669622	0.498429068251151
1346	PRE4g9-GPI15-TRg-4	-0.0294225913014292	-0.421600790784471	-0.0282851412672723	0.555129059785238
1347	PRE4g9-COG4-TRg-1	NA	NA	NA	NA
1348	PRE4g9-TFA1-TRg-1	0.0311224366681426	0.353341878329593	0.0308317416230223	0.879250146945161
1349	PRE4g9-RHO1-NRg-2	NA	NA	NA	NA
1350	PRE4g9-RHO1-NRg-1	-0.00546464335871194	-0.114952387970026	-0.00482140542621251	0.845308903208702
1351	PRE4g9-CDC55-NRg-2	-0.0482386769162342	-0.662436216873364	-0.0468950265427115	0.310834529820912
1352	PRE4g9-IDI1-NRg-7	-0.0476073495013676	-0.654355577250776	-0.0471495811860434	0.123600568734217
1353	PRE4g9-RPL32-TRg-5	-0.152248588296902	-1.9937052086089	-0.151911349555922	0.392648024208063
1354	PRE4g9-RPB5-TRg-4	0.101115975976307	1.24922023516955	0.101711294496025	0.358446601483368
1355	PRE4g9-DIP2-TRg-5	0.0513134844275265	0.611776054802848	0.0517997001143036	0.294813883921708
1356	PRE4g9-DIP2-TRg-1	0.0102123229731371	0.0857040579881794	0.0104534108872102	0.943311439000495
1357	PRE4g9-RPC40-TRg-2	0.115345429830077	1.43134932684356	0.115870203735296	0.211242487278204
1358	PRE4g9-CDC6-TRg-5	-0.0386112560665763	-0.539210586955944	-0.0373401527658163	0.441063111445782
1359	PRE4g9-CDC6-TRg-3	-0.00977141125878234	-0.170076620688403	-0.00936953224997072	0.907803477965407
1360	PRE4g9-DAD2-TRg-2	NA	NA	NA	NA
1361	PRE4g9-RVS161-TRg-2	-0.0389551424409264	-0.543612141199915	-0.0390190504186795	0.642817074444072
1362	PRE4g9-RVS161-TRg-1	-0.0589380932056462	-0.799382791932285	-0.0587291202263206	0.518072243588272
1363	PRE4g9-SUP45-NRg-3	0.0670638800757132	0.813372355152112	0.0672413347769581	0.200810056469632
1364	PRE4g9-SRB6-NRg-5	-0.060643890684055	-0.821216050503913	-0.060526410264229	0.325222658914832
1365	PRE4g9-RPC11-TRg-4	0.0445191297120948	0.524812095008651	0.0446614204624833	0.531108852968851
1366	PRE4g9-RKI1-TRg-8	0.0327960298974244	0.374762940431714	0.0339286046559372	0.557098696685364
1367	PRE4g9-NIP7-TRg-3	0.0326156101585807	0.372453668164953	0.0329468583459409	0.324316235962875
1368	PRE4g9-RPL33A-NRg-12	0.00589749645302773	0.0304766794173383	0.00635715001376709	0.992873167279227
1369	PRE4g9-SAM50-TRg-4	-0.0255005703917977	-0.371401105460046	-0.0242649152300864	0.709984296045524
1370	PRE4g9-NOP4-NRg-1	0.0389191071257285	0.453134921907687	0.0397304514832809	0.577032046794623
1371	PRE4g9-NOP4-NRg-3	-0.0580343631913769	-0.78781555060954	-0.0580098704622192	0.23648178879926
1372	PRE4g9-SMX2-TRg-5	0.0145942387821251	0.141790142126366	0.0148254406255952	0.911722180870096
1373	PRE4g9-POL12-NRg-2	0.00761661681386877	0.0524804634708864	0.00755895067111477	0.985624221627175
1374	PRE4g9-BMS1-NRg-2	0.0167660946290539	0.169588688487528	0.0175466432586013	0.88430975729596
1375	PRE4g9-RPA190-TRg-5	0.00817915985959061	0.0596807014419107	0.00879206273134089	0.978242834084621
1376	PRE4g9-ALG14-NRg-4	0.0448694653600495	0.529296196366211	0.0453076309195079	0.517407175979923
1377	PRE4g9-ALG14-NRg-1	0.00408974525927497	0.00733847001912061	0.00530843529231162	0.984232868661419
1378	PRE4g9-PRE5-NRg-1	0.101545411229916	1.25471676746631	0.101500232323094	0.30681214028538
1379	PRE4g9-BIG1-NRg-2	0.0216460327049542	0.232049180529089	0.0218608796033684	0.544458198084471
1380	PRE4g9-TFA2-TRg-4	0.0158607773309226	0.158001130814558	0.0153454656513878	0.93333842156691
1381	PRE4g9-IMP4-TRg-6	0.0128442764310162	0.11939159775871	0.0139652071146112	0.766710580935541
1382	PRE4g9-PAN1-NRg-1	NA	NA	NA	NA
1383	PRE4g9-UTP13-TRg-2	0.00778390554592068	0.054621666157161	0.00790156989561856	0.979140192994937
1384	PRE4g9-KAE1-NRg-3	-0.00857775535554772	-0.154798489309534	-0.00734835741324176	0.492413227779702
1385	PRE4g9-ERG20-TRg-1	0.0402347001863049	0.469973781051387	0.04069874586998	0.705206649194008
1386	PRE4g9-CDC20-TRg-6	-0.0868496378677247	-1.15663503286606	-0.0872150029195078	0.573395838306078
1387	PRE4g9-PWP2-NRg-2	0.0635856629324888	0.768853111093239	0.064895549104085	0.401633449772708
1388	PRE4g9-COG1-NRg-1	-0.0581277954081293	-0.78901143099575	-0.0582732844135198	0.630094284823855
1389	PRE4g9-RPL1B-TRg-4	0.0263350225299266	0.292065641207561	0.026886602524466	0.273812407467786
1390	PRE4g9-RPL1B-TRg-7	-0.0100760358382878	-0.173975645804691	-0.00894635347759424	0.488959843026632
1391	PRE4g9-UTP20-TRg-3	0.00484428371329537	0.0169961423849115	0.00524909131493203	0.981128628569071
1392	PRE4g9-UTP20-TRg-4	0.0571370461761964	0.686314404798043	0.0575528801448496	0.560868471460984
1393	PRE4g9-RPL25-TRg-4	-0.0138448071857811	-0.222213822005962	-0.0134299895223829	0.490516687139005
1394	PRE4g9-RPL25-TRg-2	-0.00219820457153069	-0.0731437890292821	-0.00183966990825069	0.884184881504313
1395	PRE4g9-MCM7-NRg-1	-0.0207330631281177	-0.310379665255351	-0.019982373529827	0.591220742049492
1396	PRE4g9-MRP49-TRg-5	-0.029110187508574	-0.417602196065872	-0.0279179057581881	0.506661031050504
1397	PRE4g9-ERO1-NRg-3	-0.0761149643911243	-1.01923718542918	-0.0757269702400922	0.439022277748232
1398	PRE4g9-UTP5-TRg-7	0.00547743771151254	0.025100161258026	0.00644382636215931	0.990944075349158
1399	PRE4g9-MCM4-NRg-1	0.00931741558552754	0.0742497413775309	0.00867680228976862	0.982097199925474
1400	PRE4g9-PRE3-NRg-1	-0.0121845404324761	-0.200963331381131	-0.0112789096128835	0.246250885642231
1401	PRE4g9-FCF1-NRg-1	-6.90322935860688e-05	-0.0458915686008216	-0.000353336483503312	0.886628126417838
1402	PRE4g9-CUS1-NRg-1	0.12512095736983	1.55647063998362	0.125335458066796	0.255889134193471
1403	PRE4g9-PSF1-TRg-2	0.0173128601619872	0.176586983073895	0.0184959875034331	0.692205440468327
1404	PRE4g9-BCP1-TRg-2	-0.0524139095601854	-0.715876871503201	-0.0517542361186379	0.434377672836263
1405	PRE4g9-PAN1-TRg-1	-0.0428710828393591	-0.593733999364357	-0.0431445856119191	0.731219313244679
1406	PRE4g9-PAN1-TRg-3	-0.0267407265188318	-0.387274413829562	-0.0275250220531377	0.381104485247027
1407	PRE4g9-PAN1-TRg-4	0.00224662334623318	-0.0162524649047687	0.00123951485551784	0.983088260390234
1408	PRE4g9-VPS3-TRg-2	-0.0315424650687084	-0.448733995450358	-0.0307244119884892	0.478721876250928
1409	PRE4g9-YIL060W-NRg-1	0.0186120884285893	0.19321638196054	0.0185707028357784	0.769302410685084
1410	PRE4g9-VPS53-NRg-1	NA	NA	NA	NA
1411	PRE4g9-CYR1-TRg-4	0.129908413709719	1.61774741726358	0.129352288565147	0.45246585755475
1412	PRE4g9-CYR1-TRg-7	0.0658160608414407	0.797400963273905	0.0642672373667836	0.710600899507165
1413	PRE4g9-MPS1-NRg-1	0.0658561808301463	0.797914476805486	0.0646906919743165	0.710813674903623
1414	PRE4g9-SRP1-TRg-5	NA	NA	NA	NA
1415	PRE4g9-SRP1-TRg-4	NA	NA	NA	NA
1416	PRE4g9-TAF12-TRg-2	NA	NA	NA	NA
1417	PRE4g9-TAF12-TRg-3	NA	NA	NA	NA
1418	PRE4g9-POP4-TRg-1	0.0247741438614018	0.27208726276569	0.0250136397979012	0.68526744460386
1419	PRE4g9-SPT16-TRg-1	0.0588102860539301	0.707730944196963	0.0590879200547443	0.308782557518998
1420	PRE4g9-NUP82-TRg-4	0.0751098316694285	0.916356058565873	0.0752720026968245	0.448297741225588
1421	PRE4g9-DML1-TRg-3	0.0468782857603977	0.555007979728487	0.0477640361655295	0.508390159040994
1422	PRE4g9-RPA43-NRg-3	0.0567582444634888	0.681465953650938	0.0569982840183197	0.365427211430371
1423	PRE4g9-STU2-NRg-3	-0.0286742240016683	-0.412022105759404	-0.0282854681821161	0.495495970417175
1424	PRE4g9-POP4-NRg-4	-0.0418385806826335	-0.580518546270486	-0.0411664659545227	0.355108702961479
1425	PRE4g9-MCD1-TRg-2	-0.0407834557482164	-0.567013534210092	-0.0396571523248808	0.624623505812526
1426	PRE4g9-RPS3-NRg-4	-0.0383751279220601	-0.536188278094244	-0.0378079860332377	0.561225979762538
1427	PRE4g9-PRP9-TRg-4	0.0664896838056971	0.806022962394291	0.06728753529806	0.354050578741072
1428	PRE4g9-RPP1-NRg-2	0.038765047995146	0.451163050758911	0.0393937535051137	0.445807141797886
1429	PRE4g9-MTR2-NRg-11	-0.0654353752970487	-0.882544387438177	-0.0643674356821101	0.256391863366305
1430	PRE4g9-GCD11-TRg-1	0.0735724705286266	0.896678691393064	0.074074307333851	0.3014097103384
1431	PRE4g9-RPF1-TRg-3	0.00151618055243508	-0.0256017262271933	0.00179165355023246	0.96716801083309
1432	PRE4g9-SUB2-NRg-4	-0.119812383857591	-1.57853984017003	-0.119016181993335	0.537256859736515
1433	PRE4g9-GPI15-TRg-3	0.0529914609361606	0.633253220441703	0.0526059075507655	0.487465900235718
1434	PRE4g9-ERG9-TRg-6	-0.0136091038633744	-0.21919695063088	-0.0125961834806414	0.578186988146529
1435	PRE4g9-RPT2-NRg-1	-0.0215488042570565	-0.320820697805268	-0.02151685552756	0.852074087127187
1436	PRE4g9-YOS1-NRg-3	-0.0423002316619632	-0.586427421930774	-0.0424831520405447	0.522453341583305
1437	PRE4g9-SCM3-TRg-4	0.00746337189983459	0.0505190138408774	0.00774512297158397	0.973468333297679
1438	PRE4g9-SCM3-TRg-6	-0.000541361724554323	-0.0519371225003032	-0.000498777132560746	0.919127520177734
1439	PRE4g9-RLP7-NRg-1	-0.00050264588409854	-0.0514415812850134	0.000506173579086592	0.913075380205229
1440	PRE4g9-TFB2-NRg-4	0.0632187599700418	0.764156957328682	0.0622585239467958	0.452668005073517
1441	PRE4g9-IMP4-TRg-1	0.0502381202013451	0.598011991069562	0.0513437067536178	0.702223057936992
1442	PRE4g9-IMP4-TRg-3	0.0614549308968108	0.741580926633683	0.0628336576199657	0.379034924125891
1443	PRE4g9-PRE4-TRg-3	0.0122079359481528	0.11124679365517	0.0128291594113505	0.661634655115728
1444	PRE4g9-SUB2-TRg-3	-0.102834101402957	-1.36122727192778	-0.10334640218864	0.569200019652855
1445	PRE4g9-RPP0-NRg-4	-0.0354630148151099	-0.498914850704034	-0.0356029103132031	0.824016501226016
1446	PRE4g9-RPP0-NRg-3	0.0216408587928515	0.23198295733308	0.0226314888003577	0.863105401372801
1447	PRE4g9-TOM40-TRg-4	0.00502338908018973	0.0192885914220731	0.00558362765500956	0.995559115322891
1448	PRE4g9-FUR1-NRg-12	0.0252382053883838	0.278026992094633	0.0269314270186668	0.459453255396491
1449	PRE4g9-TOM40-TRg-2	-0.020896651046832	-0.312473499590137	-0.0203609745327592	0.438252499749747
1450	PRE4g9-VMA11-NRg-4	-0.0199386533561471	-0.30021166220528	-0.018529870631958	0.637709373292789
1451	PRE4g9-PGS1-NRg-4	0.033440394909184	0.383010454040059	0.0345150799366869	0.484034541954132
1452	PRE4g9-URB1-TRg-4	0.00830578799891113	0.0613014711658806	0.00887368587114568	0.930294097643949
1453	PRE4g9-ARP4-TRg-3	0.0220226765412925	0.236870012059369	0.0221729473059097	0.796156888329299
1454	PRE4g9-RPT3-TRg-3	-0.0523217104408351	-0.714696774077609	-0.0521843431004286	0.630954422089174
1455	PRE4g9-SUI3-TRg-3	0.0828554118126817	1.01549517454855	0.0831033913421213	0.0412543354055154
1456	PRE4g9-RFC5-NRg-2	NA	NA	NA	NA
1457	PRE4g9-RRP14-TRg-2	-0.0146273521442748	-0.232229962045432	-0.0151267746700293	0.687845922914566
1458	PRE4g9-SCC2-TRg-1	NA	NA	NA	NA
1459	PRE4g9-SSC1-TRg-3	-0.0478595798729131	-0.657583985658735	-0.0471988210949048	0.525079169795522
1460	PRE4g9-RRP9-TRg-3	0.0133575568467779	0.125961301477308	0.0145963883945258	0.848139562687186
1461	PRE4g9-MOT1-NRg-9	0.0143324061535855	0.138438830171839	0.0143336370690965	0.929910309434991
1462	PRE4g9-RPL42A-NRg-2	0.00528544461757863	0.0226427564858391	0.00627538534125264	0.988428155032557
1463	PRE4g9-SEC16-TRg-7	NA	NA	NA	NA
1464	PRE4g9-IMP4-NRg-2	0.0494037041630515	0.587331930071129	0.050234720473804	0.37311351260175
1465	PRE4g9-YEF3-NRg-4	-0.0290403070580255	-0.41670776518223	-0.028778322527424	0.802142278537714
1466	PRE4g9-PUP1-TRg-1	0.00938951042301223	0.075172515181811	0.00968611398120656	0.955598693079849
1467	PRE4g9-UTP22-TRg-6	-0.0228985513570708	-0.338096709649539	-0.0217407835346107	0.578506736849684
1468	PRE4g9-DBP2-NRg-4	0.0328084987715529	0.374922535082539	0.0332264983001327	0.755827832541289
1469	PRE4g9-PRE2-TRg-7	-0.115519198836719	-1.52358946074751	-0.11428519220169	0.300189346444298
1470	PRE4g9-ATP16-TRg-6	0.0208022890961095	0.221249731817716	0.0218808765251972	0.451399996699365
1471	PRE4g9-UTP13-TRg-4	-0.0167049442596891	-0.258821985094106	-0.0168448665392366	0.716872275320226
1472	PRE4g9-DOP1-NRg-4	NA	NA	NA	NA
1473	PRE4g9-TIM44-TRg-3	-0.0343060078776404	-0.48410580569448	-0.0334986372213079	0.29403326744708
1474	PRE4g9-ATP16-TRg-2	-0.0404682735751583	-0.562979377770861	-0.0395159512259062	0.287746147680151
1475	PRE4g9-ENP1-NRg-3	-0.0292017107582646	-0.418773642735892	-0.0290731237803758	0.627891742855169
1476	PRE4g9-NAF1-TRg-3	0.0203806687257567	0.215853225678215	0.0211631446737972	0.755453498296553
1477	PRE4g9-COG4-TRg-2	-0.0587765736633779	-0.797315431665107	-0.0588700205568835	0.539169161672554
1478	PRE4g9-SOG2-TRg-7	-0.0248304846341899	-0.362824380616565	-0.0252186892353454	0.757595299378851
1479	PRE4g9-YDR341C-TRg-3	0.038281995366606	0.444980245897189	0.0379441004906679	0.549229321333775
1480	PRE4g9-YMR290W-A-TRg-10	0.030023448833736	0.33927544555584	0.0312336185025351	0.490055236988362
1481	PRE4g9-NUP192-NRg-9	0.0126309079692977	0.116660600172715	0.012906121132597	0.948755557008987
1482	PRE4g9-RPS31-NRg-8	-0.0223797764970562	-0.331456680101761	-0.0217285951584606	0.697417961486981
1483	PRE4g9-SPC97-NRg-6	NA	NA	NA	NA
1484	PRE4g9-EBP2-NRg-1	-0.0556600541071826	-0.757425715461855	-0.0556503654910718	0.712806563273891
1485	PRE4g9-CDC48-TRg-5	0.0364198992539863	0.421146451776462	0.0357463841216748	0.418697757981696
1486	PRE4g9-RPT1-TRg-4	0.000897679990945421	-0.0335181892637655	0.000453005677513589	0.808763990385308
1487	PRE4g9-ULP1-NRg-2	-0.134082741549223	-1.76119247820868	-0.133085338844567	0.209958648731186
1488	PRE4g9-RPN3-TRg-6	-0.0228948683397956	-0.338049569077747	-0.0239324528394998	0.686350300618265
1489	PRE4g9-RPT1-TRg-5	0.0192352987502406	0.201193127306543	0.0187686858220305	0.782887514698038
1490	PRE4g9-KRE5-TRg-2	-0.00121561306504259	-0.0605671644868113	-0.000629309236477601	0.522229736317937
1491	PRE4g9-TBF1-NRg-8	-0.0442442615813744	-0.611309923188239	-0.0433225266069619	0.321855615915547
1492	PRE4g9-UTP22-NRg-4	-0.023487639419302	-0.345636709061516	-0.0223444872274679	0.602244959397187
1493	PRE4g9-SSC1-NRg-4	-0.0241858194177292	-0.354573024555087	-0.0232466048981165	0.444691578339709
1494	PRE4g9-REB1-TRg-4	NA	NA	NA	NA
1495	PRE4g9-CDC48-NRg-9	-0.0799025788513238	-1.06771654298827	-0.0792391476503826	0.370926248306644
1496	PRE4g9-FAS2-TRg-8	NA	NA	NA	NA
1497	PRE4g9-TAO3-TRg-8	0.022524712802206	0.243295796852463	0.0217441606592077	0.909307659280397
1498	PRE4g9-CKS1-TRg-5	-0.0878061693750273	-1.16887810391945	-0.0879048749300826	0.363538622461998
1499	PRE4g9-YLR379W-TRg-7	0.0411225750092324	0.481338084747215	0.0425978795022895	0.684052133034282
1500	PRE4g9-TEN1-NRg-2	0.0804272100833678	0.984415543530659	0.0796399066810836	0.357226775591816
1501	PRE4g9-RPL42A-TRg-2	0.01120745746346	0.0984412257444791	0.0120300265576014	0.847640380783692
1502	PRE4g9-SEC27-TRg-4	NA	NA	NA	NA
1503	PRE4g9-TBF1-NRg-4	-0.0382823944972975	-0.535001341856676	-0.0380564607594421	0.455740607329389
1504	PRE4g9-RPT1-NRg-6	NA	NA	NA	NA
1505	PRE4g9-COG1-TRg-3	NA	NA	NA	NA
1506	PRE4g9-SUI1-TRg-6	0.0386152676723241	0.449245945968627	0.0397153818905964	0.299004969180378
1507	PRE4g9-TIM23-TRg-6	-0.0984611508190205	-1.30525593768176	-0.0972761813690497	0.252896295647448
1508	PRE4g9-CDC48-NRg-6	0.0544735206269237	0.652222759825243	0.0545743680018629	0.482300488293511
1509	PRE4g9-EPL1-TRg-5	0.0836704069513669	1.02592665883831	0.0834856202732664	0.554843006867745
1510	PRE4g9-RPT5-TRg-8	-0.0754346127708114	-1.01052906325528	-0.0758215134357448	0.4072186734999
1511	PRE4g9-ATP16-NRg-4	-0.00959553603344843	-0.167825515665877	-0.00865140524662034	0.765476117833976
1512	PRE4g9-RPN6-TRg-3	0.0573510831587606	0.68905395907888	0.056801537025011	0.481621146179976
1513	PRE4g9-ERG9-NRg-6	-0.196462994305009	-2.55962500341741	-0.196488984798107	0.317723276299774
1514	PRE4g9-SMX3-TRg-1	0.0411322561834947	0.481461998390904	0.0406191757783058	0.823786142599477
1515	PRE4g9-NCB2-NRg-3	0.0113767116553463	0.100607585222999	0.0122214947953819	0.860051835645512
1516	PRE4g9-SEC16-NRg-12	NA	NA	NA	NA
1517	PRE4g9-RPN6-TRg-2	0.0657280508550862	0.796274484419712	0.0658103571624631	0.613884697977318
1518	PRE4g9-REB1-NRg-4	0.0104374900154393	0.0885860708405953	0.0102545525637601	0.975378122704302
1519	PRE4g9-ATP16-TRg-9	-0.0594772559851117	-0.806283775504642	-0.0584689452835136	0.462189556440628
1520	PRE4g9-ERG9-NRg-7	-0.109299517346158	-1.44398099846788	-0.10925139737208	0.306565047512162
1521	PRE4g3-RPL15A-NRg-4	-0.0557796570749995	-0.758956566899574	-0.0504885672547987	0.36057838552403
1522	PRE4g3-RPL15A-NRg-5	-0.0702393386426365	-0.944032445206139	-0.0669105262545104	0.199402546764974
1523	PRE4g3-KRE33-TRg-1	0.04005305374179	0.467648807634607	0.0400381412986095	0.365434835494196
1524	PRE4g3-PMI40-NRg-1	-0.00725181933226526	-0.137827245998302	-0.008029755173359	0.761990229495965
1525	PRE4g3-NOP19-NRg-3	-0.0391000291007634	-0.54546660982696	-0.0405090678875037	0.418798335218925
1526	PRE4g3-SRP14-NRg-4	0.050343983366316	0.599366980676052	0.0526723747319738	0.193074325560502
1527	PRE4g3-SEC27-TRg-2	0.00950343324315852	0.0766306638899351	0.0198146665343541	0.541743068840293
1528	PRE4g3-GPI14-TRg-3	0.013986379817101	0.13400988560328	0.0120585598560242	0.916850546379117
1529	PRE4g3-PAH1-TRg-7	0.180271103118407	2.26236181852781	0.186005131209759	0.17005372668747
1530	PRE4g3-PAH1-TRg-6	0.176028483903191	2.2080586532815	0.181400349785967	0.239657483556691
1531	PRE4g3-PAH1-TRg-5	0.190039986720432	2.38739809296181	0.194344593189726	0.214809362576811
1532	PRE4g3-PAH1-TRg-3	0.179229765957649	2.24903328229836	0.182668349064934	0.247284354925137
1533	PRE4g3-COG3-TRg-1	0.105151738327313	1.30087574765474	0.107787126206997	0.231487491453716
1534	PRE4g3-HTS1-NRg-5	0.107865614532195	1.33561185300287	0.10704415317691	0.216367183444837
1535	PRE4g3-MSN5-TRg-7	NA	NA	NA	NA
1536	PRE4g3-ERG26-TRg-1	-0.0348813632598767	-0.491470034443758	-0.0334364305708843	0.67973200499741
1537	PRE4g3-SMD2-TRg-5	0.0524636646833727	0.626497722086175	0.0493548223851293	0.472727696024516
1538	PRE4g3-SMD2-TRg-4	0.0391950775853921	0.456667190233928	0.0357682912179491	0.382704285779021
1539	PRE4g3-SMD2-TRg-1	0.0578653877776873	0.695636772028096	0.0570763988998788	0.200666973513677
1540	PRE4g3-PRE7-TRg-4	0.0472245503019805	0.55943997318976	0.0525182987649229	0.452350152550777
1541	PRE4g3-PRE7-TRg-7	0.0577647009250112	0.694348036338739	0.0580087606188682	0.20975560304811
1542	PRE4g3-SEC6-TRg-3	-0.00979093595058461	-0.170326525879404	-0.0065036716438517	0.854678789066735
1543	PRE4g3-ESF2-NRg-1	-0.0116592390965104	-0.194239766572687	-0.0115137580368552	0.620514700931628
1544	PRE4g3-ESF2-NRg-3	-0.00929328048798889	-0.163956812867182	-0.0075314891176629	0.733157191610855
1545	PRE4g3-AFG2-TRg-2	0.0768906096015419	0.939149025223762	0.0768254701659299	0.29397723473779
1546	PRE4g3-RRP36-TRg-3	-0.00922991953756502	-0.163145827957508	-0.00629377773665196	0.699205174536877
1547	PRE4g3-RRP36-TRg-5	0.0139281293910269	0.133264312561649	0.0145039916736926	0.711961302017626
1548	PRE4g3-GCR1-NRg-2	-0.0148920509340956	-0.235617959269549	-0.0154523954087912	0.543036680940205
1549	PRE4g3-PRE4-NRg-4	0.0170271296060978	0.172929790946746	0.0226993568278775	0.758332312509549
1550	PRE4g3-PRE4-NRg-9	0.035897913486528	0.414465324400041	0.0353912752280378	0.598057827139973
1551	PRE4g3-DSN1-NRg-2	0.0163388016705094	0.164119576375555	0.0148211438268488	0.72273040835007
1552	PRE4g3-GPI11-TRg-3	-0.0938158580600275	-1.24579877513359	-0.0924373350335508	0.25883819178702
1553	PRE4g3-POP3-TRg-1	0.0473759267969159	0.561377508094944	0.046014229297846	0.169007501165017
1554	PRE4g3-MNE1-TRg-5	NA	NA	NA	NA
1555	PRE4g3-RRP12-NRg-1	0.0143208013530328	0.13829029518199	0.0142378643612909	0.361715198355275
1556	PRE4g3-RSC6-TRg-2	0.146316554842604	1.82776249382955	0.148828928546998	0.140495717650316
1557	PRE4g3-CDC25-TRg-1	-0.0867479366588646	-1.15533331398196	-0.0815127386271952	0.288739395575166
1558	PRE4g3-CDC25-TRg-9	NA	NA	NA	NA
1559	PRE4g3-YPP1-NRg-3	0.0568947305597411	0.6832128997384	0.0609095080888652	0.257089430902389
1560	PRE4g3-NFS1-NRg-9	-0.0230603855761514	-0.34016809760482	-0.0216492697816029	0.247022593473988
1561	PRE4g3-NFS1-NRg-8	-0.0230773898619724	-0.340385743001683	-0.0226325845319101	0.572328106545999
1562	PRE4g3-UBA2-TRg-1	-0.014515144234978	-0.230793763241958	-0.014247135732903	0.48725506240021
1563	PRE4g3-ARP2-NRg-3	-0.0397316411361114	-0.553550892433339	-0.0348364223823428	0.539809385272587
1564	PRE4g3-MAK16-TRg-1	0.0348186903682315	0.400651868994874	0.0384204487503793	0.631569626589255
1565	PRE4g3-CEP3-NRg-1	0.0480006545313742	0.569373675480547	0.0536549746703379	0.234128005895812
1566	PRE4g3-GUK1-TRg-5	0.0768392410799809	0.93849153673062	0.0755597789522237	0.32635965598998
1567	PRE4g3-GUK1-TRg-2	0.0833325940773866	1.02160284201961	0.0856705236099213	0.297795897447316
1568	PRE4g3-GPI12-NRg-6	-0.129179553136646	-1.69843439479477	-0.1255734578139	0.205421547471503
1569	PRE4g3-RPS5-NRg-5	-0.0689260657515892	-0.927223282941406	-0.0676487135837138	0.263761637656883
1570	PRE4g3-RPS5-NRg-2	-0.0641092633026529	-0.865570891794608	-0.0635595892725157	0.117563521047648
1571	PRE4g3-RPC19-NRg-1	0.115704893947298	1.4359502675284	0.118516828637193	0.228204006093972
1572	PRE4g3-TIM54-TRg-1	0.0281915096186488	0.315827642943413	0.0274777227651242	0.597429816451469
1573	PRE4g3-TEN1-TRg-2	0.124730118496972	1.55146811988439	0.129665822843286	0.230196605053148
1574	PRE4g3-SAH1-NRg-4	0.00313373665733607	-0.00489790813656985	0.00504447396167399	0.967298472017735
1575	PRE4g3-SAH1-NRg-5	-0.0467366116938345	-0.643210617816496	-0.0441230304076361	0.358379099363929
1576	PRE4g3-SAH1-NRg-3	0.0418170687117554	0.490227217704368	0.0433073580540884	0.653755545220166
1577	PRE4g3-ATP15-NRg-5	0.030307495280365	0.342911082021541	0.034477298704045	0.676351166590331
1578	PRE4g3-SCD5-TRg-5	-0.114814253125854	-1.51456654789936	-0.107980208565075	0.379927227368227
1579	PRE4g3-ARB1-NRg-2	-0.0325025888645665	-0.461023045798409	-0.0318477484674023	0.506780373504192
1580	PRE4g3-ARB1-NRg-4	0.0532460840219161	0.63651225426018	0.0518371027359975	0.327846531024129
1581	PRE4g3-PUP2-TRg-1	0.00618015175643066	0.0340945100238151	0.00831775607629291	0.95969614803757
1582	PRE4g3-CCT8-TRg-2	NA	NA	NA	NA
1583	PRE4g3-MCM4-TRg-1	-0.0171737461191412	-0.264822388041017	-0.0115889989848887	0.712806563273891
1584	PRE4g3-LSM4-TRg-1	-0.0732779352413871	-0.982924790912547	-0.0758733342961421	0.2467521037446
1585	PRE4g3-NOP53-NRg-1	-0.133579999748103	-1.75475766289352	-0.129682762873173	0.271304808862701
1586	PRE4g3-ATP3-TRg-4	0.0872936182319323	1.07230174717647	0.0877373145751319	0.269347205244516
1587	PRE4g3-AFG2-NRg-3	0.0245677447916747	0.269445469519226	0.0216626553608223	0.544458198084471
1588	PRE4g3-PRO3-NRg-3	0.0244133485837525	0.267469283968061	0.0221032036837036	0.816358345770856
1589	PRE4g3-NRD1-NRg-10	0.125027794731995	1.55527821005755	0.129329825232903	0.210456895642187
1590	PRE4g3-SEC61-TRg-2	-0.0253531097262092	-0.369513690991629	-0.0266922533288165	0.35508592033366
1591	PRE4g3-RHO3-TRg-4	0.0483073133739859	0.573298738032675	0.0464241279958471	0.26600844442759
1592	PRE4g3-SNF2-TRg-6	-0.134450008137515	-1.76589328618172	-0.13855502588178	0.29427898772566
1593	PRE4g3-SMD2-NRg-3	0.0117215813144908	0.105021724965212	0.0113961484074295	0.684624498459344
1594	PRE4g3-RSC4-TRg-2	0.102701581143066	1.26951509903032	0.102598893935114	0.209958648731186
1595	PRE4g3-RSC4-TRg-1	0.173478934646416	2.17542584143317	0.176727976208841	0.191686827431737
1596	PRE4g3-TIF34-TRg-2	-0.0124828050358303	-0.204780952341546	-0.00483279281786554	0.825166540511176
1597	PRE4g3-BET1-NRg-1	0.102487303075642	1.26677245899743	0.10982141315426	0.158556256859809
1598	PRE4g3-CDC8-NRg-2	0.0360210278454086	0.416041119689543	0.034025141107593	0.353539544478969
1599	PRE4g3-PRP42-TRg-2	0.0636530343650347	0.769715427942534	0.0640979129670241	0.200810056469632
1600	PRE4g3-RRB1-TRg-2	0.0271490179391031	0.302484329515887	0.0261270888375022	0.697909287056125
1601	PRE4g3-SPC24-TRg-1	0.0105832014445332	0.0904510960552042	0.0134246555582334	0.888589312976086
1602	PRE4g3-ILS1-NRg-1	0.0646673243800112	0.782697775755746	0.0648768286435547	0.353762930156424
1603	PRE4g3-GFA1-TRg-2	-0.00145570130739747	-0.0636401603973409	0.00139232009192116	0.953865614311231
1604	PRE4g3-SEC21-NRg-10	0.085386296546667	1.04788909089062	0.0886810838159345	0.327941341983065
1605	PRE4g3-RPC10-NRg-1	0.136033853847723	1.69614964266893	0.140318717652373	0.185324302824292
1606	PRE4g3-RPB10-TRg-3	0.0465422593586077	0.550707028759783	0.050188677882319	0.395809954074303
1607	PRE4g3-RPB10-TRg-2	0.111345974306677	1.38015852154962	0.11268231145707	0.245589714554811
1608	PRE4g3-YNL181W-TRg-1	-0.0478047839368427	-0.65688262816698	-0.0467687645856104	0.37258459529026
1609	PRE4g3-RAD3-NRg-1	-0.0201786819401477	-0.303283894522071	-0.0226557123225034	0.517269675463074
1610	PRE4g3-NOP10-TRg-1	0.0422277752208276	0.495484032492246	0.0441072173136399	0.254419078329644
1611	PRE4g3-BFR2-TRg-3	0.0115653207189098	0.103021676289411	0.0123502894820685	0.775177559278323
1612	PRE4g3-MCM2-TRg-6	-0.0455567657687709	-0.62810924647397	-0.048379231679671	0.364760095964378
1613	PRE4g3-MCM2-TRg-4	-0.0342384753754871	-0.483241427243834	-0.0361273569130812	0.433209806891708
1614	PRE4g3-MPP10-TRg-1	0.00298402737233733	-0.00681410368224517	0.00570424918990897	0.999993140282892
1615	PRE4g3-RET2-TRg-4	0.141867367193162	1.77081536756543	0.145857124044911	0.253055711693757
1616	PRE4g3-RET2-TRg-1	0.183617466195926	2.30519340391283	0.188794278345067	0.183952298262508
1617	PRE4g3-RPS2-NRg-1	-0.152057553064881	-1.99126006393622	-0.148685881914666	0.19671175844389
1618	PRE4g3-RPS2-NRg-2	-0.0982576212197371	-1.30265087206032	-0.0939130470862194	0.436478332945017
1619	PRE4g3-ORC4-NRg-3	-0.00788873242130655	-0.145979379142305	-0.00924854888617764	0.360823683933244
1620	PRE4g3-TIP20-TRg-7	-0.0375200061377409	-0.525243195067922	-0.0386018943809408	0.299278972848305
1621	PRE4g3-SMT3-TRg-1	-0.0161201917259229	-0.251337478034076	-0.0146832637946234	0.731912561041621
1622	PRE4g3-MSS18-NRg-6	-0.10805945849616	-1.4281089351903	-0.110057931994001	0.365434835494196
1623	PRE4g3-YEF3-NRg-9	0.0427330074663103	0.501950724109494	0.0507722496152602	0.49444370375721
1624	PRE4g3-ASK1-NRg-1	0.00151478418007689	-0.0256195990163986	0.000831619260304876	0.724983317833206
1625	PRE4g3-SMC1-TRg-1	-0.108904214502571	-1.4389213420272	-0.102303460515141	0.260127476018192
1626	PRE4g3-NIP1-NRg-1	-0.0259784277136127	-0.377517413286498	-0.0266367733198966	0.0778656252395804
1627	PRE4g3-RPP1-NRg-1	-0.0228354398054982	-0.33728891690639	-0.021670931630841	0.855782383204037
1628	PRE4g3-YDJ1-TRg-6	-0.132498232325748	-1.74091164181212	-0.129542684859714	0.321422311468688
1629	PRE4g3-SUB2-NRg-1	0.0533565066474881	0.637925602425356	0.0526883969773623	0.37311351260175
1630	PRE4g3-TIM10-NRg-8	0.0292009456896417	0.328747862974501	0.0283849127165989	5.80543362848757e-12
1631	PRE4g3-TIM10-NRg-4	0.0199188683836434	0.209942438257406	0.0190721417049143	0.814844664623858
1632	PRE4g3-TIM10-NRg-7	-0.0110115946542264	-0.185950278078393	-0.0118109244676446	0.185450254040477
1633	PRE4g3-SKI6-TRg-4	0.00651373126672877	0.0383641421429397	0.00638369497038382	0.96399313788444
1634	PRE4g3-TUB4-TRg-1	-0.0664234079225945	-0.895190655277	-0.0671457499089145	0.211025554695073
1635	PRE4g3-CDC37-NRg-2	0.00530493998305853	0.0228922863162315	0.00700254851114201	0.990217107780942
1636	PRE4g3-ISD11-TRg-3	-0.0460320695341762	-0.634192870199245	-0.0447418631776141	0.744736378922964
1637	PRE4g3-YOS1-TRg-4	-0.00104274820865929	-0.0583545905118019	-0.00182193425130374	0.765841522566665
1638	PRE4g3-SSC1-TRg-6	-0.0145033320340616	-0.230642573642857	-0.0122094382102511	0.612653457801153
1639	PRE4g3-MTR3-TRg-5	0.000542362215435632	-0.0380660590818389	0.000971929212777907	0.838252435864083
1640	PRE4g3-MTR3-TRg-6	-0.00470500263526119	-0.105229409394568	-0.00728850774183824	0.55006620756396
1641	PRE4g3-TFA1-TRg-2	0.0379896159902938	0.441237952568212	0.0399707110248356	0.310559756649899
1642	PRE4g3-CDC3-NRg-3	-0.268954521597803	-3.48747621651233	-0.269779821930113	0.291044178210137
1643	PRE4g3-ERG25-TA-18	0.0105520158186238	0.0900519373960924	0.0123793761035699	0.936501535034513
1644	PRE4g3-RPB11-TRg-4	0.102576536321737	1.26791459489564	0.10166297969987	0.291822247904364
1645	PRE4g3-RPB11-TRg-1	0.0591766088580161	0.712419672257316	0.0666036954486059	0.368939081673666
1646	PRE4g3-RPB11-TRg-2	0.0437995233318604	0.515601533750167	0.0479170381178935	0.557889876380745
1647	PRE4g3-DED1-TRg-3	0.0289578012887597	0.325635749935354	0.0287431175698051	0.472237604026597
1648	PRE4g3-DED1-TRg-1	0.0227835168517454	0.246608344680972	0.0204939781894459	0.707254880453142
1649	PRE4g3-DED1-TRg-6	-0.00301913490744948	-0.0836512405411277	-0.00210318674300521	0.899516037270715
1650	PRE4g3-DED1-TRg-4	0.00503303287211981	0.0194120265927106	0.00493298069042832	0.983858940496527
1651	PRE4g3-RPL10-NRg-5	-0.0367165483403438	-0.51495938232696	-0.0372642503307473	0.326440777849057
1652	PRE4g3-RPL10-NRg-4	-0.014365645289959	-0.228880259930985	-0.0153839597068347	0.0271903596039655
1653	PRE4g3-EFB1-NRg-1	0.0737869560232938	0.899423986379255	0.0749212736649516	0.18032582160456
1654	PRE4g3-EFB1-NRg-5	0.0347646319235995	0.39995995098317	0.0352520373565188	0.704437249474556
1655	PRE4g3-EFB1-NRg-4	0.07119752347443	0.866280690584333	0.0738263334068211	0.27450579272882
1656	PRE4g3-RPT3-NRg-1	-0.0779761828420013	-1.04305974596796	-0.075150089059643	0.209551942186544
1657	PRE4g3-SAC6-TRg-8	-0.266243495497096	-3.45277659091176	-0.267812720899322	0.189842018184039
1658	PRE4g3-SAC6-TRg-4	-0.272010921631188	-3.52659643627574	-0.274283418298236	0.0787155061672695
1659	PRE4g3-SAC6-TRg-5	-0.241228240405471	-3.13259524490569	-0.241926505760963	0.0382084786146085
1660	PRE4g3-SAC6-TRg-3	-0.226571067939068	-2.94499159298421	-0.228876836678837	0.154812656107087
1661	PRE4g3-DIM1-TRg-5	-0.0421420412228354	-0.584402672331391	-0.0416024301389139	0.395764489328851
1662	PRE4g3-DIM1-TRg-7	-0.0811554796347366	-1.08375297586796	-0.0824081758239892	0.203138306557631
1663	PRE4g3-RPC17-NRg-1	0.104025865766786	1.28646520534604	0.105103373391977	0.214337396130144
1664	PRE4g3-RPC17-NRg-2	0.148180051864314	1.85161421880713	0.151098567311966	0.220364871592834
1665	PRE4g3-YDR341C-TRg-1	0.0463100051380882	0.547734303969684	0.0508544592789655	0.653755545220166
1666	PRE4g3-RAP1-NRg-8	-0.0517773370443528	-0.707729097506765	-0.0564049970405727	0.226047692711726
1667	PRE4g3-RAP1-NRg-5	-0.123677451827905	-1.62801055956135	-0.117753339569001	0.188148049763405
1668	PRE4g3-RAP1-NRg-2	-0.0396429973608051	-0.55241630143322	-0.0405219325222527	0.480049042402297
1669	PRE4g3-SEC26-NRg-3	0.0880544290439045	1.08203970223393	0.0872517383116875	0.28035439557484
1670	PRE4g3-SPP41-TRg-3	-0.105151973712389	-1.39089474776146	-0.100615186986803	0.294143338790255
1671	PRE4g3-TAP42-NRg-1	0.0932857992812182	1.1489983303952	0.0940713836233946	0.337463762344456
1672	PRE4g3-PGA2-TRg-6	0.048379688049255	0.574225093604887	0.0482386288917552	0.455472402059314
1673	PRE4g3-BRL1-TRg-1	0.0113856428316128	0.100721899309661	0.0183068990040218	0.904636609438046
1674	PRE4g3-FOL2-TRg-1	0.0475966592412884	0.56420276056139	0.0451507606248148	0.432171814958281
1675	PRE4g3-NAB3-NRg-5	0.0729754127441874	0.889036683971395	0.0707336867063461	0.290142401777372
1676	PRE4g3-SNF4-TRg-4	0.117519144831257	1.45917166934466	0.119709904244212	0.223256244842573
1677	PRE4g3-HRR25-TRg-2	-0.104368574419268	-1.38086767271414	-0.0992369357206744	0.40066510792719
1678	PRE4g3-TRS23-TRg-4	0.133398391255956	1.66241718793721	0.138998065683827	0.225311792394489
1679	PRE4g3-CTR86-TRg-4	-0.0245802107198423	-0.359621013772113	-0.0246236899824743	0.570773141509105
1680	PRE4g3-RPB5-TRg-5	-0.0941619370957718	-1.25022839422335	-0.0873564224905168	0.499202119008123
1681	PRE4g3-SPN1-NRg-2	-0.00943332016809245	-0.165749242850629	-0.00404740421959378	0.904852757127787
1682	PRE4g3-SPN1-NRg-1	-0.0439656189570743	-0.607743452641515	-0.0381577330286245	0.528817799985178
1683	PRE4g3-SEC61-NRg-1	-0.0705430564553163	-0.947919864211609	-0.0693122572234129	0.391766778539519
1684	PRE4g3-SEC61-NRg-7	-0.176338356879828	-2.30204084226944	-0.177064071463725	0.193074325560502
1685	PRE4g3-TUS1-TRg-3	0.0683038832708188	0.829243706078038	0.0673117847204737	0.209958648731186
1686	PRE4g3-OLE1-NRg-2	-0.125047494743991	-1.6455463465582	-0.124421904125919	0.234413107903475
1687	PRE4g3-AFG2-TRg-1	0.137181059447923	1.71083323601516	0.140662601692972	0.261973309559186
1688	PRE4g3-TOA2-NRg-1	0.225360173289069	2.83947682793014	0.230411190730945	0.216367183444837
1689	PRE4g3-USO1-TRg-1	0.0970427106368533	1.1970847052999	0.103415823768117	0.149413647615751
1690	PRE4g3-UTP22-NRg-2	0.00358182287413306	0.000837346111101756	0.0047705438120141	0.985884966916537
1691	PRE4g3-RIB1-TRg-3	-0.0392118721614662	-0.546898138771442	-0.0365593854802963	0.426996434821919
1692	PRE4g3-RIB1-TRg-7	-0.0421707242828159	-0.584769799539109	-0.0383501019880676	0.251863714078339
1693	PRE4g3-RIB1-TRg-4	-0.0336408100876902	-0.475591644117218	-0.0301180685342742	0.486636555853544
1694	PRE4g3-COG1-TRg-1	0.121945812302215	1.51583054985502	0.126559268035848	0.217510499200388
1695	PRE4g3-RPL32-NRg-2	-0.0719385803766788	-0.965781793897671	-0.0705229742212744	0.514185563369756
1696	PRE4g3-GLC7-NRg-3	0.0241593020647316	0.26421762988297	0.0227973920592469	0.57249412441046
1697	PRE4g3-GLC7-NRg-4	0.121924027826005	1.51555172068101	0.122829652575068	0.341950898574606
1698	PRE4g3-HSF1-TRg-2	0.0407731952549893	0.476866218297279	0.0418540647835031	0.491230168798318
1699	PRE4g3-DAM1-NRg-5	0.00397774911343945	0.00590498167012052	0.00338412222579981	0.948337295060259
1700	PRE4g3-SEC18-TRg-4	0.0851650907078235	1.04505777923835	0.0876690256860251	0.307301047121735
1701	PRE4g3-SEC18-TRg-5	0.095821972377631	1.18145993483375	0.0979656327710451	0.221451649216347
1702	PRE4g3-PAB1-NRg-3	0.0726083437467261	0.884338405051041	0.0744826881505766	0.263485042701265
1703	PRE4g3-POP8-TRg-2	0.0061515517048964	0.0337284452780213	0.0061370957124483	0.993925173249012
1704	PRE4g3-PAB1-NRg-4	0.0412187783734577	0.482569434279136	0.043717322095134	0.505082323815392
1705	PRE4g3-BIG1-TRg-4	-0.0235461217960363	-0.346385250942533	-0.019128836416205	0.7930910680952
1706	PRE4g3-BIG1-TRg-5	-0.040247303388216	-0.560151082331808	-0.0367077700396472	0.515534174751969
1707	PRE4g3-BIG1-TRg-6	-0.105018072820169	-1.38918089084714	-0.103454781062289	0.331521819090695
1708	PRE4g3-RPO41-NRg-1	0.030500542847898	0.345381983469059	0.0305741474347624	0.69319905006345
1709	PRE4g3-RVB2-NRg-2	-0.128340749053637	-1.68769816926561	-0.129809504728229	0.162602773784255
1710	PRE4g3-PET117-NRg-8	0.18269559216881	2.29339392932147	0.186550544052935	0.214782701024956
1711	PRE4g3-VPS45-NRg-9	0.139762878055244	1.74387907759494	0.139094548399057	0.290550132332065
1712	PRE4g3-YCG1-NRg-1	-0.0365143451992684	-0.512371294632509	-0.0329240024662037	0.318206360969023
1713	PRE4g3-NOC4-NRg-1	-0.0062086995195188	-0.124475892815316	-0.00665165382564897	0.551149533644374
1714	PRE4g3-NMD3-NRg-2	0.0179180995585719	0.184333710578556	0.0159278600203671	0.816537496136818
1715	PRE4g3-DRS1-TRg-2	0.0792845215772716	0.96978976647552	0.0795587477947628	0.292298845487966
1716	PRE4g3-HTB1-NRg-2	-0.0765215648151138	-1.02444144461274	-0.0768812595763538	0.285053770497758
1717	PRE4g3-IPI1-TRg-2	0.0750899521431828	0.916101611691436	0.0789508141954912	0.272776424417079
1718	PRE4g3-SEC18-NRg-1	-0.0317483994107882	-0.451369840441524	-0.0228099171321764	0.700687708363059
1719	PRE4g3-SEC18-NRg-2	0.0315312443742604	0.3585743894962	0.0295949273827203	0.542052508440145
1720	PRE4g3-JIP5-NRg-2	0.047127940470764	0.558203421106521	0.0445653928628306	0.396180938043478
1721	PRE4g3-YPT1-TRg-3	0.124456312626123	1.54796355709054	0.130275573584233	0.33097675095683
1722	PRE4g3-YPT1-TRg-2	0.00897203334386679	0.0698290408643245	0.0173056579464959	0.938583676444677
1723	PRE4g3-CLF1-NRg-2	-0.0676145749585017	-0.910436930538951	-0.0656026371749917	0.193000567278537
1724	PRE4g3-SNF2-NRg-7	-0.0152718164530312	-0.240478746600085	-0.0175155354150764	0.712806563273891
1725	PRE4g3-SNF2-NRg-4	-0.130783703037021	-1.71896662092704	-0.135850385422653	0.211242487278204
1726	PRE4g3-RPL25-NRg-1	-0.106338227479858	-1.40607813592128	-0.101749582813217	0.300189346444298
1727	PRE4g3-NOP56-TRg-1	0.0637992534176027	0.771586950455155	0.0610039319713693	0.220030345263501
1728	PRE4g3-NOP56-TRg-2	0.0696919911607005	0.847010714687627	0.0680059249097454	0.35150412999178
1729	PRE4g3-TRS31-TRg-1	0.0152204784010784	0.149805660792251	0.0223453957520623	0.817042625185853
1730	PRE4g3-DBF4-TRg-2	-0.00488389023025937	-0.107519071072632	0.000480234748759245	0.965096901800097
1731	PRE4g3-DBF4-TRg-1	-0.000302610962190142	-0.0488812455894444	0.00198621573006535	0.833297980202687
1732	PRE4g3-RPC19-TRg-4	0.104431043255164	1.29165125174553	0.10590081655973	0.263535177341192
1733	PRE4g3-RPC19-TRg-6	0.112792521598608	1.39867352198817	0.115127525506264	0.295742767772874
1734	PRE4g3-RPC19-TRg-3	0.0512570177691942	0.611053312995776	0.0543983908843407	0.302014902016109
1735	PRE4g3-ROK1-NRg-1	0.0163051529648927	0.163688891666714	0.01689006275136	0.730125478216603
1736	PRE4g3-CDC33-TRg-4	-0.0232227441432004	-0.342246196922335	-0.0255290083850942	0.50578602859068
1737	PRE4g3-DHR2-TRg-3	-0.0170033519739934	-0.262641437795052	-0.0164638516869757	0.493764023881129
1738	PRE4g3-RRP42-NRg-5	-0.024460573253561	-0.358089720773245	-0.0259689314111143	0.460431659736586
1739	PRE4g3-CLF1-TRg-1	0.113963313042753	1.4136590010131	0.117647426898627	0.264677263580937
1740	PRE4g3-ERG11-NA-16	-0.0869759517171621	-1.1582517798544	-0.0876207409423407	0.283015155446529
1741	PRE4g3-VAS1-NRg-4	0.0614256926337327	0.741206693135246	0.0662801764102306	0.415578170769304
1742	PRE4g3-PIK1-NRg-2	0.0271399914214266	0.302368795112227	0.0278779042658777	0.560533504592725
1743	PRE4g3-SAR1-NRg-7	-0.207983746498704	-2.70708422103757	-0.207256038641798	0.267120233703508
1744	PRE4g3-SAR1-NRg-4	-0.0698086648113866	-0.938520059804747	-0.0645110573308019	0.406947329101278
1745	PRE4g3-RPS3-TRg-1	-0.134090941186906	-1.76129742900852	-0.130501920037215	0.343733969290888
1746	PRE4g3-YTM1-TRg-2	0.0252685772100084	0.278415734511722	0.0262306768396576	0.769843888481189
1747	PRE4g3-SUI3-NRg-5	0.000151317347983626	-0.0430712157972493	-0.000723111966882425	0.901955768980696
1748	PRE4g3-SUI3-NRg-2	0.0295595336215895	0.333337588975378	0.0268912527520688	0.381005829497287
1749	PRE4g3-RRP7-TRg-4	0.0225525964854663	0.243652692482957	0.0211510561613591	0.343071201241507
1750	PRE4g3-RRP7-TRg-6	0.00325003832584864	-0.00340931149301316	0.00628039788259329	0.988778882107973
1751	PRE4g3-NIP7-TRg-2	0.0534737340375663	0.639426047789856	0.0543991067968875	0.453994400834965
1752	PRE4g3-MDM35-TRg-1	-0.0202749775618959	-0.304516424898951	-0.0206641380689342	0.480690293168036
1753	PRE4g3-ALA1-NRg-1	0.0185694512192361	0.192670649405319	0.0179035157488741	0.707373940679587
1754	PRE4g3-DOA4-NRg-2	-0.161955087511952	-2.117942997602	-0.162839320073693	0.176574092679341
1755	PRE4g3-RPS13-NRg-1	-0.0837025334600822	-1.11635384758252	-0.0779190315033144	0.582630059774677
1756	PRE4g3-YSF3-TRg-2	0.00492406837351494	0.0180173416413721	0.00400928552431392	0.969745728315319
1757	PRE4g3-RPS2-NRg-11	-0.146898857161823	-1.92523162681546	-0.143974673447706	0.31812162412825
1758	PRE4g3-SSL1-TRg-10	0.025089067825239	0.276118114270567	0.0262564300213778	0.595384094051229
1759	PRE4g3-NIP7-TRg-1	0.0874901460475952	1.07481719386355	0.0869097538546732	0.302236186881444
1760	PRE4g3-LST8-NRg-1	-0.246068059696999	-3.19454223883046	-0.23945093402606	0.319219079824771
1761	PRE4g3-TAF4-TRg-3	-0.0680994544813211	-0.916643118630916	-0.0596865019847037	0.335474781117353
1762	PRE4g3-HAS1-TRg-2	0.0380290256589315	0.441742374398166	0.0427019399803614	0.746859803034447
1763	PRE4g3-GLC7-TRg-2	NA	NA	NA	NA
1764	PRE4g3-CDC45-NRg-1	-0.0500172948610062	-0.685201536895158	-0.046723481401877	0.376771325231413
1765	PRE4g3-SEC22-NRg-8	0.162241579416732	2.03159394726259	0.167530205120493	0.211242487278204
1766	PRE4g3-YOS1-TRg-2	0.0132372458876015	0.124421388144133	0.0183345436227343	0.709696720742949
1767	PRE4g3-RBA50-TRg-3	-0.0139945596381049	-0.224130570069378	-0.0163374100045631	0.716836232062474
1768	PRE4g3-SPP41-NRg-2	-0.0563392445456932	-0.766118975154801	-0.0546344548608244	0.184068085944275
1769	PRE4g3-PRP46-TRg-2	0.00786122512515142	0.0556113137486025	0.00668951398576019	0.977660738601296
1770	PRE4g3-PGA2-NRg-1	0.0398553029672795	0.46511770775477	0.039556667269041	0.388114756683752
1771	PRE4g3-CBF5-TRg-3	0.0839421775986344	1.02940517190277	0.082704562056065	0.277735391535353
1772	PRE4g3-TCP1-NRg-3	0.0386533774660353	0.449733730122807	0.0398373179651022	0.443399035004754
1773	PRE4g3-TCP1-NRg-2	0.112541870553411	1.39546532807869	0.11655090681709	0.183952298262508
1774	PRE4g3-ERG26-NRg-2	-0.0388169096067412	-0.541842837838845	-0.0355248662371821	0.381104485247027
1775	PRE4g3-ERG26-NRg-4	-0.0367065237187268	-0.514831072748234	-0.0346050988338447	0.212317460864561
1776	PRE4g3-MES1-TRg-5	0.0397512154958849	0.463785446038012	0.038758291225353	0.354682591650542
1777	PRE4g3-HTS1-TRg-2	0.0854724630932093	1.04899197474095	0.0860775222829532	0.123600568734217
1778	PRE4g3-SSS1-TRg-3	-0.131957680412442	-1.73399287809956	-0.128759247583584	0.237837820245792
1779	PRE4g3-SSS1-TRg-2	-0.132204692134283	-1.7371544906951	-0.127760860260631	0.285053770497758
1780	PRE4g3-SYS1-TRg-7	0.0801528290455124	0.980903618919165	0.0812323171406532	0.214782701024956
1781	PRE4g3-SYS1-TRg-2	0.0780207351287348	0.953614003139322	0.0822744067237802	0.500002677863678
1782	PRE4g3-SYS1-TRg-1	0.0466691860288572	0.552331619513533	0.0509396669639094	0.569241248925016
1783	PRE4g3-BFR2-TRg-1	0.0133445742609989	0.1257951316032	0.0137932244421811	0.911916871925194
1784	PRE4g3-EOS1-TRg-3	-0.150864030935147	-1.97598364478373	-0.149966623559925	0.246932542401357
1785	PRE4g3-TAF4-NRg-1	-0.0126706579784624	-0.207185365480762	-0.00640908724949632	0.760580229765321
1786	PRE4g3-ARL3-NRg-8	0.0213942264467267	0.228826200535612	0.0235506043326985	0.77355750435
1787	PRE4g3-RPN5-NRg-1	0.0399870691449447	0.466804241510607	0.0404564832991037	0.343071201241507
1788	PRE4g3-TIM9-NRg-2	0.0703139399500695	0.854971313122368	0.0701176564985521	0.302913049799668
1789	PRE4g3-NUP57-NRg-3	0.0182883950788167	0.189073287195214	0.0218336684305419	0.585278007646984
1790	PRE4g3-VPS4-TRg-1	-0.100466654801769	-1.3309252727441	-0.0984260190048635	0.306098119464407
1791	PRE4g3-CDC3-TRg-4	-0.257866625756889	-3.34555731935474	-0.258002044262802	0.271359682197301
1792	PRE4g3-BBP1-NRg-1	-0.0662652253515846	-0.893166006385148	-0.0662291139538213	0.289786420826251
1793	PRE4g3-BBP1-NRg-2	-0.172461581996662	-2.25242028090766	-0.170133326543359	0.297355592039161
1794	PRE4g3-USE1-NRg-3	-0.0931461452701681	-1.23722682406976	-0.0911644737923364	0.187860763222283
1795	PRE4g3-CCT7-TRg-1	0.0418380704433489	0.490496028182832	0.039483441889409	0.246250885642231
1796	PRE4g3-SAH1-TRg-3	-0.0403076324784373	-0.560923261117898	-0.0407166443464329	0.424368281218926
1797	PRE4g3-CHS2-TRg-1	-0.0150787591061104	-0.238007719981845	-0.0163155590626462	0.692592290574208
1798	PRE4g3-DPM1-TRg-2	-0.0369879820320714	-0.518433582548002	-0.0388263268465496	0.464004403053045
1799	PRE4g3-BBP1-TRg-1	-0.0602396222406194	-0.816041639373869	-0.0525323028406553	0.413435785376823
1800	PRE4g3-NRD1-TRg-4	0.18054608679397	2.26588145656663	0.182109471538218	0.123600568734217
1801	PRE4g3-RPB3-NRg-1	0.0114756919205326	0.101874477542078	0.0172978667458972	0.4498640898438
1802	PRE4g3-PHO85-NRg-6	-0.0137978628671757	-0.221612960848905	-0.0127479951432021	0.501283955069314
1803	PRE4g3-SNF6-TRg-6	-0.206033937180198	-2.68212774668751	-0.206542616726752	0.230600307399383
1804	PRE4g3-PRP38-NRg-2	0.0886857730101967	1.09012055370556	0.0909360966285433	0.217399335268526
1805	PRE4g3-OAR1-NRg-3	0.0742090830758527	0.904826977769062	0.073378976769349	0.214337396130144
1806	PRE4g3-ROX3-NRg-1	-0.00984864417345588	-0.171065159021735	-0.0120492783628967	0.63600154453677
1807	PRE4g3-YPP1-TRg-6	0.041118528759587	0.481286295003197	0.04481998731747	0.621380061486799
1808	PRE4g3-CBF2-NRg-8	0.0233891341263858	0.254359908814484	0.02065771444098	0.468274161757191
1809	PRE4g3-SPT6-TRg-5	-0.259438238911842	-3.36567309324994	-0.257646954856679	0.246824299194174
1810	PRE4g3-SEC10-NRg-1	-0.0639610744302882	-0.86367415668465	-0.0569544599155869	0.181590258204602
1811	PRE4g3-NSL1-NRg-3	0.135095967061293	1.68414521366828	0.14343351991887	0.198166458548942
1812	PRE4g3-NRD1-NRg-8	0.204060136155259	2.56684820453601	0.204773919408883	0.0977979958784814
1813	PRE4g3-RPB3-TRg-1	0.0434455695639801	0.511071122470781	0.0471384565016504	0.339020465687958
1814	PRE4g3-NRD1-NRg-4	0.0991171745512661	1.22363668911637	0.100092894734308	0.358495387888451
1815	PRE4g3-RVB1-TRg-2	-0.0579856793671087	-0.787192424747908	-0.0520558134756299	0.636838142367611
1816	PRE4g3-TIF5-NRg-8	0.336606596958391	4.26336915036866	0.339038489177556	0.174917159690118
1817	PRE4g3-EOS1-NRg-1	-0.13037805022075	-1.713774490595	-0.12768738425966	0.297344797693036
1818	PRE4g3-ERG25-NA-26	0.0715784172320584	0.871155918742354	0.0704181882129385	0.212317460864561
1819	PRE4g3-MSL5-NRg-4	-0.0225828610976425	-0.334056049987483	-0.0256708173504591	0.435419897163962
1820	PRE4g3-SEC24-TRg-2	0.0227769065595335	0.246523736618805	0.0301584337075233	0.571791594045306
1821	PRE4g3-RPL30-NRg-5	-0.080292103207816	-1.07270223800945	-0.0761650379660605	0.328744200077224
1822	PRE4g3-SNU71-NRg-3	0.0534983394210964	0.639740983007938	0.0521512560106127	0.332544398063354
1823	PRE4g3-CDC33-NRg-1	-0.048271709726559	-0.662859018465169	-0.0475588348795695	0.422995495566204
1824	PRE4g3-RPN6-TRg-4	0.0558536093557311	0.669887127635161	0.056654108295988	0.0917593121265606
1825	PRE4g3-NAB2-TRg-4	0.0471046694730782	0.557905565284757	0.0502960139958782	0.332294783235164
1826	PRE4g3-NAB2-TRg-6	0.125025010875885	1.55524257824835	0.124999923787671	0.208898914354671
1827	PRE4g3-YTM1-NRg-1	0.0747262677835478	0.911446654251954	0.075167424887713	0.14543761333393
1828	PRE4g3-OLE1-TRg-8	-0.130430477053031	-1.71444552487649	-0.131497892770133	0.244835405203835
1829	PRE4g3-OLE1-TRg-1	-0.03444883040029	-0.485933854514068	-0.0351561637693795	0.553422261738322
1830	PRE4g3-UTP7-TRg-4	-0.0489851617344277	-0.671990807181832	-0.0485987370265603	0.412232806922984
1831	PRE4g3-ACT1-NRg-6	-0.215648480521075	-2.80518855165793	-0.212696464095887	0.202782370876912
1832	PRE4g3-RPL18A-NRg-3	-0.080152207999363	-1.07091165718274	-0.0773512130343341	0.306832863127261
1833	PRE4g3-BRX1-NRg-1	0.023287342989552	0.253057038902362	0.0243084242249878	0.536509686071211
1834	PRE4g3-NAF1-TRg-8	0.0542592029061428	0.649479612251443	0.0545095732804668	0.390780599935438
1835	PRE4g3-NAF1-TRg-6	0.0300251292603361	0.339296954081287	0.0308459324767159	0.575561955211498
1836	PRE4g3-NAF1-TRg-4	0.0507343226143047	0.604363105854958	0.0513789817505564	0.6135310184888
1837	PRE4g3-CDC8-TRg-2	0.0833210247260603	1.02145476076013	0.0835393180034507	0.253055711693757
1838	PRE4g3-NSE4-TRg-1	0.00475167547601107	0.0158108084774086	0.00747561685329236	0.928246240474022
1839	PRE4g3-PAB1-NRg-2	0.0188192879172885	0.195868420124472	0.0230027369521866	0.501004475338513
1840	PRE4g3-PRP43-TRg-4	-0.0672878043918175	-0.906254449109403	-0.0616457333784757	0.346406276134857
1841	PRE4g3-SEC2-NRg-3	-0.0148167722585946	-0.234654434110234	-0.0144975578446476	0.688916942679154
1842	PRE4g3-SEC2-NRg-6	0.00608335292853662	0.0328555388882659	0.00526449071441222	0.991924189867986
1843	PRE4g3-MPP10-NRg-5	0.000577019614597274	-0.0376224636568872	0.00055545130711517	0.898118091773389
1844	PRE4g3-YDR355C-TRg-2	0.0134106589735365	0.126640979152354	0.0169485859677678	0.571167390064601
1845	PRE4g3-YLR339C-TRg-9	-0.0684609814464509	-0.921270462621163	-0.0654905038821459	0.462315501936915
1846	PRE4g3-SNM1-TRg-2	0.0728564799933868	0.887514410938557	0.0750071735501067	0.217399335268526
1847	PRE4g3-ALR1-NRg-4	-0.0636524620765193	-0.859724090276696	-0.0611918810356431	0.443998076261741
1848	PRE4g3-ALR1-NRg-1	-0.0239356132231374	-0.351370524485828	-0.0216734451440519	0.621675967468865
1849	PRE4g3-ALR1-NRg-3	-0.0891179007578516	-1.18566753573666	-0.0872501457954401	0.405692319520177
1850	PRE4g3-RPL10-TRg-1	0.00204885539800415	-0.0187837845986474	0.00152906406166362	0.922359706649826
1851	PRE4g3-RPL28-TRg-2	-0.0974493929082631	-1.29230599939362	-0.0967956877328336	0.286243960222347
1852	PRE4g3-UTP25-TRg-1	0.0133789314297489	0.126234884245939	0.0131455091241593	0.707422393866412
1853	PRE4g3-POB3-TRg-1	0.00102603733456141	-0.0318752866869898	0.00454392685986363	0.990205855760275
1854	PRE4g3-POB3-TRg-3	-0.0278090979638793	-0.400948973855308	-0.0217718579075651	0.609617968936411
1855	PRE4g3-POB3-TRg-2	0.0588772712068494	0.708588316881974	0.0607101593961625	0.513272043942794
1856	PRE4g3-MED11-TRg-1	0.0657035357811119	0.795960705113693	0.0699904938931422	0.541747620260522
1857	PRE4g3-ISA1-TRg-15	-0.0487216281503502	-0.668617723942877	-0.0408362866307492	0.723886957965751
1858	PRE4g3-RRP1-NRg-1	-0.103713735079956	-1.37248609354132	-0.104412264556574	0.296296236439438
1859	PRE4g3-MES1-NRg-1	0.050318640765061	0.599042609481299	0.0556793567152263	0.465873414998707
1860	PRE4g3-SEC13-NRg-5	NA	NA	NA	NA
1861	PRE4g3-MCM2-NRg-2	-0.012001154787011	-0.198616097159927	-0.0129200427765385	0.816833413110677
1862	PRE4g3-ALA1-TRg-4	-0.084021401035667	-1.12043517512344	-0.079780580788329	0.311150851480071
1863	PRE4g3-MTG2-TRg-5	0.174892184773214	2.19351465668546	0.175880889519399	0.231487491453716
1864	PRE4g3-TIF35-NRg-3	0.100232081524601	1.23790687801057	0.099540531822481	0.29679554924401
1865	PRE4g3-NSE1-TRg-3	0.0783395016200144	0.957694036857375	0.0776452382161183	0.28656813267108
1866	PRE4g3-NSE1-TRg-4	0.045401436783729	0.536105134585973	0.0453835124323382	0.216895352164984
1867	PRE4g3-MOB2-NRg-6	0.0438698174737087	0.516501259652258	0.0473619121225973	0.76057578278242
1868	PRE4g3-VRG4-NRg-3	-0.19583606265347	-2.55160062711949	-0.191108661708803	0.336646807801237
1869	PRE4g3-PRP9-TRg-3	-0.0140878576068751	-0.225324732156115	-0.00905397911041084	0.886864932554677
1870	PRE4g3-HYM1-TRg-5	0.0150486105014387	0.147605847308826	0.020175030561323	0.734819351726949
1871	PRE4g3-POP1-TRg-5	0.0193079120767274	0.202122537481549	0.022220922910858	0.777794960571136
1872	PRE4g3-POP1-TRg-9	-0.0251517428982315	-0.366936307639482	-0.0247897004875798	0.106453599733597
1873	PRE4g3-RPL17A-TRg-1	-0.0539140648555486	-0.735078024556737	-0.054397423573497	0.247291409372562
1874	PRE4g3-SLD2-TRg-1	0.064477569888092	0.780269023843728	0.0666552885486128	0.345763946150481
1875	PRE4g3-CDC48-NRg-7	0.0407854472214516	0.47702303665067	0.0413724551336067	0.49761572180828
1876	PRE4g3-FHL1-NRg-2	-0.0454332339524622	-0.626528107961673	-0.0457875371352164	0.43465819196892
1877	PRE4g3-BET3-NRg-7	0.0974554424208373	1.20236744247973	0.096054011751352	0.347692893028384
1878	PRE4g3-MAK21-TRg-1	0.0800071616930221	0.979039157860557	0.0805681558952778	0.235523898576382
1879	PRE4g3-BRN1-TRg-4	-0.055734507082295	-0.758378672115638	-0.0483953277860681	0.728953753182945
1880	PRE4g3-FBA1-NRg-3	-0.0904992501454465	-1.20334803927759	-0.0936171316620144	0.201852441325265
1881	PRE4g3-CDC42-TRg-6	NA	NA	NA	NA
1882	PRE4g3-CDC42-TRg-7	-0.166387597463013	-2.17467665860676	-0.164393845853397	0.20074595213555
1883	PRE4g3-COG4-NRg-1	0.0496335405085812	0.59027370740673	0.0510980517255513	0.402264419894712
1884	PRE4g3-ATP3-NRg-3	0.115613696627196	1.43478299257576	0.114350125503382	0.166582458082921
1885	PRE4g3-ATP3-NRg-2	0.106474675548996	1.31780860797412	0.105323720065722	0.274516631464098
1886	PRE4g3-SMP3-TRg-5	-0.041908180815898	-0.581409389248869	-0.0449158943949432	0.326492714570826
1887	PRE4g3-CFT2-NRg-2	0.00748708304553064	0.050822503312262	0.0125637261036558	0.953109408126986
1888	PRE4g3-FAS2-TRg-5	0.0792964203205908	0.969942063769222	0.0823204129412482	0.171403414902671
1889	PRE4g3-DBP2-NRg-3	0.0726335793646258	0.884661406918374	0.0712161096416692	0.444832565984435
1890	PRE4g3-DBP2-NRg-2	0.0629585738547385	0.760826719827414	0.0630876861766969	0.25247329983154
1891	PRE4g3-MPS2-NRg-4	-0.0200386197791796	-0.301491176796066	-0.0165998479327768	0.728476646318099
1892	PRE4g3-ARC35-TRg-2	-0.0850220414623044	-1.13324281580091	-0.079732238585618	0.359234618323064
1893	PRE4g3-ARC35-TRg-5	NA	NA	NA	NA
1894	PRE4g3-MRD1-TRg-1	-0.0186056378146222	-0.28314980499978	-0.0170108313725755	0.536522910751977
1895	PRE4g3-RLP7-TRg-1	0.00600389513388638	0.0318385233292159	0.00635099511782753	0.992814739942284
1896	PRE4g3-SPC34-TRg-1	0.0146878715285639	0.142988589180982	0.0165981634832542	0.871136995888669
1897	PRE4g3-CDC45-TRg-2	0.0255974258213873	0.282624813757082	0.025321582926957	0.627927908448996
1898	PRE4g3-GCD6-TRg-3	0.0359610266955924	0.415273138358164	0.0381284283416049	0.332982385566605
1899	PRE4g3-GCD6-TRg-4	0.0585380670740805	0.704246692724915	0.0608996300985099	0.377787894126485
1900	PRE4g3-YPT6-NRg-2	0.0392444602324837	0.457299260638856	0.0463685570077871	0.459798822483888
1901	PRE4g3-RPS13-TRg-2	-0.0972363703247129	-1.28957942885572	-0.0957715527311635	0.263761637656883
1902	PRE4g3-IPI3-TRg-3	0.0369868222502655	0.428402750677498	0.0355573554434574	0.367465893228296
1903	PRE4g3-TIF5-NRg-9	-0.0303126434951313	-0.432992963614666	-0.0224131360326666	0.778939921447879
1904	PRE4g3-TIF5-NRg-7	0.0766055980849846	0.93550103639997	0.0772858888094069	0.252710579254111
1905	PRE4g3-TIF5-NRg-6	0.00615679251290513	0.0337955247044053	0.0104828693977272	0.963453259521759
1906	PRE4g3-NAB3-TRg-3	0.0440332154928917	0.518592663378708	0.0512688192593438	0.310863789508235
1907	PRE4g3-GCD2-TRg-1	0.0186458961868956	0.193649102455307	0.0224882798373726	0.724614118931702
1908	PRE4g3-UBA1-TRg-2	0.0419435592544088	0.491846226267561	0.0471574367751116	0.551330759775608
1909	PRE4g3-SLD3-TRg-6	-0.0797145650642675	-1.06531007112992	-0.0756106269370413	0.359302103991682
1910	PRE4g3-LCB1-TRg-5	0.00470503981564613	0.0152138979740842	0.00429665961500564	0.924797908385562
1911	PRE4g3-TOA2-TRg-6	0.0435590959158426	0.512524196605478	0.0480944625166797	0.773452839016417
1912	PRE4g3-TOA2-TRg-1	0.0830649252035145	1.01817682937227	0.0847552500154803	0.393908817904817
1913	PRE4g3-TOA2-TRg-3	0.0837691067779353	1.02718996169912	0.0866145658818941	0.528087773717033
1914	PRE4g3-LSM2-TRg-1	-0.0284083586740553	-0.408619177500641	-0.0278657744115451	0.533050976562062
1915	PRE4g3-YML6-TRg-13	-0.00512949464220003	-0.110662670884514	-0.00773617844914461	0.631341471529074
1916	PRE4g3-YML6-TRg-12	-0.0877677873972978	-1.16838683596128	-0.0899870707922501	0.263066331911801
1917	PRE4g3-UTP15-NRg-1	0.0329161772990822	0.376300760319659	0.0362099708724937	0.302649428966359
1918	PRE4g3-TIF6-NRg-8	0.0590070032427783	0.710248814755438	0.0585429243027499	0.386743533647121
1919	PRE4g3-SUP35-NRg-1	0.0617657307526412	0.745558991850839	0.0657262735057446	0.344830549642936
1920	PRE4g3-MPP10-NRg-1	-0.00711137473224827	-0.136029633265271	-0.00687506600421885	0.717902208408286
1921	PRE4g3-SWI3-TRg-7	-0.0808920783865617	-1.08038158645493	-0.0821681085204488	0.32607463572109
1922	PRE4g3-SSN3-NRg-2	0.0446177578258594	0.526074479985479	0.0431522558748269	0.293138926312264
1923	PRE4g3-SEC13-NRg-7	-0.0281089474703584	-0.404786880693838	-0.0216904051977672	0.803436720020594
1924	PRE4g3-RPS15-NRg-3	-0.142390105708255	-1.86752211700145	-0.138036945276854	0.363079245336226
1925	PRE4g3-RPL3-TRg-2	-0.0034896967615084	-0.0896741704396976	-0.00327280185931522	0.492844088151334
1926	PRE4g3-FBA1-NRg-2	-0.063776705916187	-0.861314342291799	-0.0671124067429629	0.431705384429982
1927	PRE4g3-FBA1-NRg-1	-0.0243029897500521	-0.356072739612068	-0.027664181524738	0.39468632590624
1928	PRE4g3-FBA1-NRg-5	-0.0889649790673381	-1.18371022318787	-0.0922672836673529	0.417393657214384
1929	PRE4g3-DAM1-TRg-2	-0.0733092452388556	-0.983325541458412	-0.0780667234444581	0.31812162412825
1930	PRE4g3-NHP2-TRg-2	0.0571142446256326	0.686022557638228	0.056905030799216	0.329737035667287
1931	PRE4g3-HCA4-NRg-6	0.014719895758969	0.143398481511016	0.0147818849817367	0.884953026867133
1932	PRE4g3-PRE3-TRg-4	-0.0381597452533773	-0.533431499779865	-0.0315610776220694	0.77794003026774
1933	PRE4g3-DBP5-NRg-4	0.0695951671265752	0.845771420926343	0.0728900091693237	0.335550997848973
1934	PRE4g3-SPT6-NRg-4	-0.119113447627975	-1.56959384533803	-0.119822472001228	0.231326400471237
1935	PRE4g3-SPT6-NRg-2	-0.198271862237291	-2.58277750644742	-0.199857389087405	0.223692551269554
1936	PRE4g3-RPL18A-TRg-4	-0.0587006504509192	-0.796343656791371	-0.0576002040613923	0.458335736126422
1937	PRE4g3-KSH1-TRg-1	-0.00412640931460989	-0.0978237368352549	-0.0028254012902064	0.947294942882193
1938	PRE4g3-KSH1-TRg-3	0.0237176065491345	0.258564173054698	0.0224954461175301	0.851672260151431
1939	PRE4g3-IPI3-NRg-1	0.0742741217506342	0.905659436616982	0.0767304230621619	0.274460632289993
1940	PRE4g3-PGA2-TRg-8	0.0921751517624327	1.13478266014916	0.0900266947466775	0.108118323995416
1941	PRE4g3-RPL18A-TRg-2	-0.0152539353150713	-0.240249877983748	-0.0152347739816654	0.609787827249862
1942	PRE4g3-RPL33A-NRg-6	-0.0617281586769721	-0.835094077497119	-0.0599518477646186	0.369628633511924
1943	PRE4g3-TAF12-NRg-2	0.0467704170966803	0.553627320853956	0.0466190583024729	0.469075194621216
1944	PRE4g3-USE1-TRg-5	-0.0308511062641994	-0.439884987443442	-0.0345036356298003	0.201265196807613
1945	PRE4g3-YNL114C-TRg-1	0.109205269891471	1.35275869618101	0.10940606231855	0.305773861182173
1946	PRE4g3-SMC5-TRg-7	-0.0861423676066712	-1.14758236706894	-0.0865406829302379	0.336557913508684
1947	PRE4g3-SMC5-TRg-6	0.0551942443587959	0.661447622562966	0.0541481195075878	0.463284679459932
1948	PRE4g3-RSC58-TRg-1	0.220555032605105	2.77797370088607	0.219761659406179	0.148768351487183
1949	PRE4g3-CTF13-TRg-2	0.0322289312364706	0.367504393120589	0.0372493542619541	0.675671673080361
1950	PRE4g3-NAB2-NRg-2	0.0841755861213017	1.03239267111807	0.0878088020369226	0.173246302901137
1951	PRE4g3-MCM7-TRg-4	-0.0814278510620172	-1.0872391785823	-0.0790198889416924	0.308410295677114
1952	PRE4g3-BCP1-NRg-5	-0.0238638853693916	-0.350452447869206	-0.0195249255752717	0.746960450158134
1953	PRE4g3-STU2-TRg-3	-0.0479590178347501	-0.658856736240269	-0.0417427976532429	0.629268551109335
1954	PRE4g3-SEC21-NRg-6	0.129069629165078	1.60701144181466	0.132951136422294	0.188148049763405
1955	PRE4g3-SEC21-NRg-3	0.0777785256196419	0.950513856194876	0.0827262177051863	0.354212575689808
1956	PRE4g3-RPL1B-TRg-3	-0.0535987392656821	-0.73104203246216	-0.0535117706447603	0.265751902431613
1957	PRE4g3-SEC20-NRg-2	0.00195274329407374	-0.020013966049574	0.000966766991348789	0.936580741095697
1958	PRE4g3-VMA3-NRg-2	0.0110617132677431	0.096575781135328	0.0104536216400412	0.654783343239855
1959	PRE4g3-SEC23-NRg-5	-0.183940388781849	-2.39934262063848	-0.185889207231284	0.259633542778235
1960	PRE4g3-CDC28-TRg-4	-0.152030398776258	-1.99091250415123	-0.152225712941894	0.198004684444795
1961	PRE4g3-RPN12-NRg-11	0.122378647532175	1.52137059995724	0.122056277400215	0.272987823843757
1962	PRE4g3-PUP3-TRg-3	0.0365668906340392	0.423027859651147	0.0424660577059279	0.590720921617141
1963	PRE4g3-SEC31-TRg-2	-0.0293852485816637	-0.421122824749975	-0.0263293588850246	0.615874663159449
1964	PRE4g3-SED5-TRg-6	0.0842770322453792	1.03369112505889	0.0856449898258833	0.310608161831885
1965	PRE4g3-SED5-TRg-5	0.0759238373475278	0.926774878310697	0.0751877303939753	0.371591753498856
1966	PRE4g3-RPL33A-TRg-1	-0.0205302354683779	-0.307783584069495	-0.0208741939926554	0.662143955691839
1967	PRE4g3-RPL33A-TRg-2	-0.0299530346727179	-0.428390170783881	-0.0303552532112032	0.61039394320418
1968	PRE4g3-MRPL11-TRg-2	0.0796001196333606	0.973829245986137	0.0785193062462435	0.249278441982165
1969	PRE4g3-RTP1-NRg-2	0.0225163841427882	0.243189194646207	0.024673372115174	0.643582061695012
1970	PRE4g3-NUG1-TRg-2	0.0294838914322667	0.332369411041413	0.0311887448472473	0.252449826488672
1971	PRE4g3-VPH2-TRg-4	0.0175982733463107	0.180240113021596	0.0171218591162877	0.874906711649452
1972	PRE4g3-COP1-NRg-3	0.158389967313457	1.98229545548215	0.163977271245619	0.292591702489259
1973	PRE4g3-CRM1-NRg-1	-0.0288809966436228	-0.414668680522513	-0.0246626749928899	0.599151320984114
1974	PRE4g3-RPL5-NRg-4	-0.087941180719506	-1.1706061740048	-0.0810106507697352	0.41982467404475
1975	PRE4g3-SNU13-NRg-4	-0.0361517730041357	-0.507730572279818	-0.0322409327526728	0.294813883921708
1976	PRE4g3-PFS2-TRg-3	-0.0850342931866187	-1.13339963105494	-0.0787033198097302	0.304114858388281
1977	PRE4g3-MPP10-TRg-2	-0.0021289717824387	-0.0722576478519071	-0.00148977881987744	0.409244050826259
1978	PRE4g3-TSR4-NRg-2	0.00560377026096487	0.0267171475961572	0.00584131949639325	0.996389286648355
1979	PRE4g3-RSC2-TRg-1	0.207652985452341	2.61283467637982	0.205599295813751	0.174465093227249
1980	PRE4g3-SEC65-TRg-2	0.0994839827255777	1.22833162964554	0.101964481186318	0.287016789250954
1981	PRE4g3-SMI1-NRg-1	0.0259027853087916	0.286533245285552	0.0253518125082232	0.714848948783428
1982	PRE4g3-RTT105-NRg-4	0.0290996341761706	0.327451131974547	0.0272364925867769	0.549446481156888
1983	PRE4g3-VMA5-TRg-3	-0.0751363005773315	-1.00671083316774	-0.0750370929678266	0.336889253392016
1984	PRE4g3-VMA5-TRg-5	-0.0710868664906812	-0.954880330073619	-0.0742082792466282	0.362283023830717
1985	PRE4g3-RRP1-TRg-3	0.0573544745712009	0.689097367271042	0.0577165117152763	0.238451803074241
1986	PRE4g3-CLC1-TRg-2	0.0793388313085754	0.9704849008168	0.0828915097026258	0.291605078847521
1987	PRE4g3-GCD6-NRg-1	0.0634522120664141	0.767145014263166	0.0670674208866528	0.340516171613002
1988	PRE4g3-GCD6-NRg-2	0.0856615138345313	1.05141171903691	0.0868480314623228	0.307301047121735
1989	PRE4g3-PXR1-TRg-1	0.0485159623358328	0.575969328646372	0.0487508836680399	0.355289985166397
1990	PRE4g3-CDC14-NRg-1	-0.0414309057601059	-0.575300534103522	-0.0400417502436242	0.529526424729526
1991	PRE4g3-PCF11-TRg-6	-0.111573193081552	-1.47308278274605	-0.103826699503155	0.45246585755475
1992	PRE4g3-PCF11-TRg-5	-0.0198988399787845	-0.299702073128283	-0.0110902879625102	0.941503387006318
1993	PRE4g3-PCF11-TRg-4	-0.118113617226649	-1.55679657253382	-0.10912793087904	0.32759600118413
1994	PRE4g3-SEC31-NRg-1	-0.0797652453122859	-1.06595875010469	-0.0626302349428519	0.419844375865879
1995	PRE4g3-RRP5-NRg-1	0.068101853427753	0.826657836501682	0.0697449625754741	0.467928007500239
1996	PRE4g3-PRE10-TRg-5	-0.00225924648659306	-0.0739250915767025	0.0026786566103032	0.96541893501192
1997	PRE4g3-PRE10-TRg-1	0.0139040448508173	0.132956043848258	0.0184063802641986	0.729555783201899
1998	PRE4g3-RPS5-TRg-2	-0.114032217163206	-1.5045569227235	-0.110892944189493	0.249085806509721
1999	PRE4g3-NSP1-TRg-4	0.0782514841782613	0.956567462578228	0.0810287546635293	0.250065287433011
[truncated: 13,201 more rows]
