# Supplementary material for: Improved discovery of genetic interactions using CRISPRiSeq across multiple environments
Source: Genome Res. 2019 Apr;29(4):668–81. doi: 10.1101/gr.246603.118 (PMC6442382; doi:10.1101/gr.246603.118)
Supplement: Supplemental Material [file supp_gr.246603.118_Supplemental_CRISPRiSeq-master.zip › CRISPRiSeq-master/final_fitness_GI_estimates/ypeg_data.txt]

YPEGR1T1	YPEGR1T2	YPEGR1T3	YPEGR2T1	YPEGR2T2	YPEGR2T3	YPEGR3T1	YPEGR3T2	YPEGR3T3	r1t1_f	r1t2_f	r1t3_f	r2t1_f	r2t2_f	r2t3_f	r3t1_f	r3t2_f	r3t3_f	r1t1_nf	r1t2_nf	r1t3_nf	r2t1_nf	r2t2_nf	r2t3_nf	r3t1_nf	r3t2_nf	r3t3_nf	r1	r2	r3	strain	query	array	category	mean	sd	avg_start_freq	reason_iscore_skipped	num_expected	min_expected	max_expected	mean_expected	sd_expected	range_sig	t_pval	array_mean	query_mean	i_score	corrected_i_score	corrected_expected
PRE7g7-CC5	150.527905833871	100.618747832387	30.9764429419222	199.69252100081	109.581474817892	43.634588991597	235.283233301892	130.260245532363	56.1343406016223	3.38226759751863e-05	1.77607663427074e-05	5.59284107024464e-06	3.70880646992249e-05	1.8434734711548e-05	7.6771124093494e-06	3.80153837970709e-05	2.47257632729567e-05	9.62105090448394e-06	1	0.313257173959825	0.0415521396003033	1	0.291327943541256	0.0607546177349097	1	0.384585789699924	0.0655678161471155	0.132191761134987	0.21604875097936	0.260262728903689	PRE7g7-CC5	PRE7g7	CC5	single	0.202834413672679	0.0650500363500592	NA	NA	NA	NA	NA	NA	NA	NA	NA	NA	NA	NA	NA
PRE7g7-CC16	132.70014851203	138.91703992542	51.5609972571925	141.821486147234	114.689293346368	45.7411918209386	207.497057881344	124.384000180865	42.3770275421597	2.98168907626665e-05	2.45210076679346e-05	9.30941178828918e-06	2.63399171266285e-05	1.9294015713959e-05	8.04775017852428e-06	3.35258920978918e-05	2.36103450507575e-05	7.26313936877444e-06	1	0.490595148061624	0.0784564701774951	1	0.429326451217386	0.0896758799829509	1	0.416413592085678	0.0561269729844918	0.325897749368336	0.345294770050241	0.230611885836466	PRE7g7-CC16	PRE7g7	CC16	single	0.300601468418348	0.0613837711070533	NA	NA	NA	NA	NA	NA	NA	NA	NA	NA	NA	NA	NA
PRE7g7-CC14	192.633920337358	162.556472595757	85.7616954631714	146.715279556061	121.583770331927	44.6034711351315	191.349614663871	140.219843499932	67.0566040037635	4.32836332459906e-05	2.86937334191178e-05	1.54843967572241e-05	2.72488211039111e-05	2.04538637121254e-05	7.84757848452563e-06	3.09169035922552e-05	2.66162760739537e-05	1.14930538719713e-05	1	0.395467356193242	0.0898958121489458	1	0.439953789795424	0.0845285686653521	1	0.509042691465745	0.096309036163117	0.338182585817084	0.33347937799238	0.378281033884968	PRE7g7-CC14	PRE7g7	CC14	single	0.349980999231478	0.0246211090733576	NA	NA	NA	NA	NA	NA	NA	NA	NA	NA	NA	NA	NA
PRE7g7-CC15	164.848914784988	159.864326139262	54.2305808731845	184.892606632395	118.660016713513	54.686279009788	227.66216024319	103.387298305961	79.2563838612236	3.70405168313922e-05	2.82185279012177e-05	9.79140892772721e-06	3.43393379122235e-05	1.99620048244168e-05	9.62155759707136e-06	3.67840252629065e-05	1.96247892278742e-05	1.35840146238774e-05	1	0.454469357003374	0.0664258360215053	1	0.34071532001378	0.082237335655983	1	0.315463163768745	0.0956745601133814	0.279008411984573	0.302971847406585	0.331873068926662	PRE7g7-CC15	PRE7g7	CC15	single	0.30461777610594	0.0264707347718894	NA	NA	NA	NA	NA	NA	NA	NA	NA	NA	NA	NA	NA
PRE7g7-CC2	160.813329497104	84.9386789975426	31.3635815775468	150.960692643522	83.6835722190794	25.7200825270532	233.64386281649	135.408586204311	64.3181652622996	3.6133746137904e-05	1.49929915014108e-05	5.66273950452449e-06	2.80373040900216e-05	1.40779676139339e-05	4.52521656101667e-06	3.77505060269317e-05	2.57030119506547e-05	1.10237037691988e-05	1	0.247527009901204	0.0393806130688988	1	0.294295168808038	0.0473716684214106	1	0.40259107820707	0.0756540779637315	0.097317950421525	0.157620903615383	0.298695215033117	PRE7g7-CC2	PRE7g7	CC2	single	0.184544689690008	0.103353124616801	NA	NA	NA	NA	NA	NA	NA	NA	NA	NA	NA	NA	NA
PRE4g9-CC5	419.043500911025	657.323809714851	1001.49777499982	400.840855262384	625.201531891509	906.043106561165	497.513437051868	587.129075812806	1082.43943494391	9.41564454265601e-05	0.000116027826298251	0.000180821855442839	7.44465115646652e-05	0.000105176759126731	0.000159410113342095	8.03846665497799e-05	0.000111447775028265	0.000185522886578901	1	0.73512195115047	0.482580472855457	1	0.828046746579982	0.628473663665625	1	0.819787125568362	0.597932093243853	0.79729670968052	0.871484195186152	0.858656793550414	PRE4g9-CC5	PRE4g9	CC5	single	0.842479232805695	0.0396513663717772	NA	NA	NA	NA	NA	NA	NA	NA	NA	NA	NA	NA	NA
PRE4g9-CC16	334.389426689943	454.549626926445	840.998097130361	368.15246222809	463.66484495667	667.19746706559	412.947691081224	504.609357080722	693.119731937877	7.51352060988902e-05	8.02350445510794e-05	0.000151843409084994	6.83754317380719e-05	7.80016734220083e-05	0.000117387377130609	6.67211375169451e-05	9.57840318625607e-05	0.000118796090813684	1	0.63704176491129	0.507833494572824	1	0.668626001374595	0.503891325801861	1	0.848853175590301	0.461281772307216	0.796051804316343	0.798725825790485	0.800002546193022	PRE4g9-CC16	PRE4g9	CC16	single	0.798260058766617	0.00201613356066252	NA	NA	NA	NA	NA	NA	NA	NA	NA	NA	NA	NA	NA
PRE4g9-CC14	375.256416490875	810.06789258295	1402.10975432811	515.89584472692	880.211396074029	1202.70614341762	646.648250243071	752.97227896035	1253.58089196215	8.43177622931129e-05	0.000142989521056871	0.000253152921195614	9.58151981426271e-05	0.000148076703691678	0.000211605299186163	0.000104480804134278	0.000142927830702168	0.000214855388790435	1	1.01165499240541	0.754453971401044	1	0.905798837497458	0.648198023290017	1	0.808878331198971	0.532767016736495	0.933847144271862	0.887267203478858	0.82986467769342	PRE4g9-CC14	PRE4g9	CC14	single	0.883659675148047	0.0520850173699445	NA	NA	NA	NA	NA	NA	NA	NA	NA	NA	NA	NA	NA
PRE4g9-CC15	300.688203331132	496.333002121866	864.323822769272	311.324304304766	605.539038690368	836.602837628729	386.282995684985	517.62215682378	832.787312094278	6.75627526636418e-05	8.76104569850698e-05	0.000156054902205465	5.78209733776136e-05	0.000101868966030015	0.000147192724278743	6.24128465473996e-05	9.82540978804026e-05	0.000142734180831116	1	0.773563376017101	0.580415442208261	1	1.03260903948071	0.747164983002073	1	0.930849752654469	0.592490760640451	0.846123785228405	0.93345118248343	0.868379054153176	PRE4g9-CC15	PRE4g9	CC15	single	0.88265134062167	0.0453794248378412	NA	NA	NA	NA	NA	NA	NA	NA	NA	NA	NA	NA	NA
PRE4g9-CC2	284.616735164469	527.638551667227	896.80280838166	376.488814452838	567.640260378695	768.968882746692	460.245835638692	525.704773347152	843.469641778853	6.3951594604707e-05	9.31363710188186e-05	0.000161919029503535	6.99237079034357e-05	9.54933087829432e-05	0.000135293139882102	7.4363233781129e-05	9.97883254719923e-05	0.000144565060762585	1	0.868790821279516	0.636231829592328	1	0.800438398943131	0.567893490976366	1	0.793458785439624	0.503654433907897	0.878912284509198	0.844118825165129	0.814651487686565	PRE4g9-CC2	PRE4g9	CC2	single	0.845894199120297	0.032167164416225	NA	NA	NA	NA	NA	NA	NA	NA	NA	NA	NA	NA	NA
PRE4g3-CC8	352.070505171855	253.554159444183	45.8773799429166	493.842526636832	282.630327931134	89.2036435774429	374.629836917703	214.902570840776	81.0418939568249	7.91080334963933e-05	4.47562335859259e-05	8.28322655448313e-06	9.17193267296238e-05	4.75464956600271e-05	1.56945765937992e-05	6.05300124126866e-05	4.07924157646294e-05	1.38900391239631e-05	1	0.337505016933182	0.0263116345962731	1	0.303834494669432	0.0502231919122196	1	0.398484623800955	0.0594511543893195	0.0301349133342558	0.17455859514814	0.240219306516657	PRE4g3-CC8	PRE4g3	CC8	single	0.148304271666351	0.107474788628865	NA	NA	NA	NA	NA	NA	NA	NA	NA	NA	NA	NA	NA
PRE4g3-CC17	358.264636089997	317.135771002258	99.0727493756123	497.346289121381	305.849195026549	105.990401841444	391.690979176685	190.204363028947	104.455545197635	8.04998158495167e-05	5.59793721252457e-05	1.78877265762521e-05	9.23700660215433e-05	5.14525724482615e-05	1.86480553169775e-05	6.32866298812991e-05	3.61042468062048e-05	1.79029825028893e-05	1	0.414839809362602	0.0558379080269126	1	0.326479007661306	0.0592540254458125	1	0.337325541030466	0.0732893725700659	0.229024916401882	0.220753611398064	0.274545570661381	PRE4g3-CC17	PRE4g3	CC17	single	0.241441366153776	0.0289658400305868	NA	NA	NA	NA	NA	NA	NA	NA	NA	NA	NA	NA	NA
PRE4g3-CC19	340.722386823047	192.972160027434	64.2335009419536	444.256299500555	223.278595238865	62.1476194802752	470.567037434804	212.63748150824	109.928373364724	7.65581825055517e-05	3.40625730167515e-05	1.15974504505669e-05	8.25098821745459e-05	3.75618385939401e-05	1.09343131618686e-05	7.60308598249395e-05	4.03624606206059e-05	1.88409886827559e-05	1	0.265419682739461	0.0380662231401513	1	0.266821178561466	0.0388956564901975	1	0.313899510206404	0.0642009379049859	0.0957561213691038	0.10139341025227	0.236207068582028	PRE4g3-CC19	PRE4g3	CC19	single	0.1444522000678	0.0795120222264245	NA	NA	NA	NA	NA	NA	NA	NA	NA	NA	NA	NA	NA
PRE4g3-CC20	420.900894687254	336.23978632473	74.2245697596877	681.376354690471	424.127924643623	99.0309350520013	547.504054726919	239.455795484969	133.92538515187	9.45737901541287e-05	5.9351526516544e-05	1.34013522130847e-05	0.000126549207755155	7.13504338900174e-05	1.74235999001527e-05	8.84617933832559e-05	4.54530642814417e-05	2.2953916161465e-05	1	0.374376335583262	0.0356079281765391	1	0.330458259176118	0.0404104813908513	1	0.303815784266921	0.0672246635597364	0.112050229788965	0.130551766934773	0.244130528846231	PRE4g3-CC20	PRE4g3	CC20	single	0.16224417518999	0.0715164869489943	NA	NA	NA	NA	NA	NA	NA	NA	NA	NA	NA	NA	NA
PRE4g3-CC23	313.903612057655	290.428830073648	92.9601360056136	466.583810713596	328.375693204854	93.8519520423621	437.179929104129	266.290998839339	65.2783375726357	7.05321720863112e-05	5.1265183688398e-05	1.67840854911103e-05	8.66566783404301e-05	5.52421730042619e-05	1.65124045468799e-05	7.06364094034067e-05	5.05468738532728e-05	1.11882708875761e-05	1	0.433593286525744	0.0597969871286264	1	0.373635504915233	0.055927299178879	1	0.423124908174991	0.0410357092172589	0.249514619468318	0.219605373540373	0.157375096069607	PRE4g3-CC23	PRE4g3	CC23	single	0.208831696359433	0.0470050745455712	NA	NA	NA	NA	NA	NA	NA	NA	NA	NA	NA	NA	NA
PRE4g3-CC25	446.102022286418	298.287709096403	106.284304381925	619.642250438737	360.908623405737	86.565482318374	525.57366797028	270.762648429165	121.393060394521	0.000100236325404812	5.26523974735593e-05	1.91897831453442e-05	0.000115083588306004	6.0715141301497e-05	1.52304159128366e-05	8.49184381782459e-05	5.13956742585368e-05	2.08059594356939e-05	1	0.313357651484753	0.0481076129012786	1	0.309216769245564	0.0388431045160561	1	0.357871798242562	0.0634765530430231	0.16718003912214	0.114886942181498	0.245782394254735	PRE4g3-CC25	PRE4g3	CC25	single	0.175949791852791	0.0658869202921327	NA	NA	NA	NA	NA	NA	NA	NA	NA	NA	NA	NA	NA
PRE4g3-CC27	341.766674117799	296.817266783277	83.5874509237188	525.062650896981	396.947745302081	100.059515062677	455.123575291911	259.259783517122	130.155094884944	7.6792827308452e-05	5.23928416461765e-05	1.50918337964024e-05	9.75177110790984e-05	6.67779512107479e-05	1.76045692766602e-05	7.3535615551565e-05	4.92122213284921e-05	2.2307713601784e-05	1	0.407003914716393	0.0493844514821369	1	0.401355311139346	0.0529855527999164	1	0.395711017358927	0.0785931895059321	0.197929512866827	0.213416227225272	0.306175561067305	PRE4g3-CC27	PRE4g3	CC27	single	0.239173767053135	0.0585396436719852	NA	NA	NA	NA	NA	NA	NA	NA	NA	NA	NA	NA	NA
PRE4g3-CC28	290.773874053839	227.628690939466	68.5944582018915	462.738798625269	290.783492258873	89.9157309270791	445.89208410195	223.152296187234	107.384922747084	6.53350650810665e-05	4.01799871273183e-05	1.23848275201256e-05	8.59425601732275e-05	4.89180908287479e-05	1.58198619409234e-05	7.20440571617865e-05	4.23583636495712e-05	1.84050582415483e-05	1	0.366868779658069	0.0476335020918131	1	0.333611209798758	0.0540268898203749	1	0.347651348251983	0.0661860738916731	0.179587936322104	0.200739813849765	0.253042588730114	PRE4g3-CC28	PRE4g3	CC28	single	0.211123446300661	0.0378121853011942	NA	NA	NA	NA	NA	NA	NA	NA	NA	NA	NA	NA	NA
PRE4g3-CC30	270.160302943214	166.740715948195	43.8855384277562	412.861891497189	227.665953431829	60.1978344949639	363.713998726343	178.146687508482	77.9188910171193	6.07033249893947e-05	2.94323171334319e-05	7.92359672053822e-06	7.66791288274138e-05	3.82999175849945e-05	1.05912660780705e-05	5.87663092686602e-05	3.38154807339263e-05	1.3354777287167e-05	1	0.289240607005958	0.0328003714324453	1	0.292752149327386	0.0405402360878527	1	0.340243670784594	0.0588756641682421	0.0682785971202425	0.119965629905707	0.22309407017352	PRE4g3-CC30	PRE4g3	CC30	single	0.137112765733157	0.0788192608090896	NA	NA	NA	NA	NA	NA	NA	NA	NA	NA	NA	NA	NA
PRE4g3-CC32	301.428608578778	214.395455286233	63.4100238860921	398.141870780261	221.082804867172	70.3844419253568	354.985269849545	221.124982434204	83.6385659264976	6.77291170772217e-05	3.78441162140112e-05	1.14487704905385e-05	7.39452403573437e-05	3.71924439216053e-05	1.23835077863194e-05	5.73559836213315e-05	4.19735426342832e-05	1.43350913492981e-05	1	0.333326807802663	0.0424768510186264	1	0.294797580515243	0.0491528858973525	1	0.43271285711151	0.0647514232326168	0.143262377250645	0.166589088178065	0.268319759055939	PRE4g3-CC32	PRE4g3	CC32	single	0.192723741494883	0.0664988891936658	NA	NA	NA	NA	NA	NA	NA	NA	NA	NA	NA	NA	NA
PRE4g3-CC34	291.883709693099	305.289808482635	96.342206480863	522.001173489834	294.499948314816	132.407920300376	518.56372298697	276.665343183996	132.065247139734	6.55844381857042e-05	5.38883763918664e-05	1.73947231518612e-05	9.69491155624391e-05	4.95433049132663e-05	2.32959794402995e-05	8.37858213521461e-05	5.25161130584483e-05	2.26351009351291e-05	1	0.490164197209547	0.0666477659819191	1	0.299516357393569	0.070526557810321	1	0.370616669375064	0.0699905634780433	0.286888413481447	0.254237610395786	0.27237338011026	PRE4g3-CC34	PRE4g3	CC34	single	0.271166467995831	0.0163588267664162	NA	NA	NA	NA	NA	NA	NA	NA	NA	NA	NA	NA	NA
PRE4g3-CC35	301.649706294171	224.444701726793	48.7544370708065	417.221090663542	336.099741580617	88.0601014869478	367.450647272755	250.972622905583	74.0603756662076	6.77787963466248e-05	3.9617963750341e-05	8.8026833331866e-06	7.74887448305982e-05	5.65415786103919e-05	1.54933806761467e-05	5.93700502433701e-05	4.76391675495095e-05	1.26934535375872e-05	1	0.348694894037776	0.0326354875284349	1	0.427669940580154	0.0586844623985138	1	0.474460053151776	0.0553910971070482	0.0845905907437007	0.243744200653755	0.239689099706164	PRE4g3-CC35	PRE4g3	CC35	single	0.18934129703454	0.0907394281018238	NA	NA	NA	NA	NA	NA	NA	NA	NA	NA	NA	NA	NA
PRE4g3-CC36	332.126271713267	287.552995868164	61.4962735840583	496.775905961761	282.339633561688	105.266444937503	488.272010582383	248.527494086672	93.7963085088528	7.46266893754714e-05	5.0757554439731e-05	1.1103240136796e-05	9.22641311201192e-05	4.74975925622016e-05	1.85206816288203e-05	7.88915028885209e-05	4.71750376371085e-05	1.60760605565976e-05	1	0.405745585381461	0.03738732860408	1	0.301729744120765	0.0589168657082531	1	0.353577752968635	0.0527930787791923	0.131225897738437	0.212005771547804	0.200672923665193	PRE4g3-CC36	PRE4g3	CC36	single	0.181301530983811	0.0437353992090679	NA	NA	NA	NA	NA	NA	NA	NA	NA	NA	NA	NA	NA
PRE4g3-CC11	205.438390381875	153.808241240371	49.0540899773308	345.926820759223	177.488552083125	47.908599940776	294.378270896326	150.925983024619	51.7511657397248	4.61607173251888e-05	2.71495351820877e-05	8.85678609397065e-06	6.42475554177776e-05	2.98586451535415e-05	8.42908609018218e-06	4.75635377523178e-05	2.86484960377099e-05	8.86980402035556e-06	1	0.350862650181966	0.0482139246632272	1	0.272391099571214	0.0385069788780252	1	0.356148060483804	0.0483133842839179	0.17829865256942	0.100932454583319	0.180191279034657	PRE4g3-CC11	PRE4g3	CC11	single	0.153140795395799	0.0452236514064072	NA	NA	NA	NA	NA	NA	NA	NA	NA	NA	NA	NA	NA
PRE4g3-CC22	324.957748907176	209.455666563063	70.4803708101992	433.678736515905	186.476871591094	59.0086855909865	423.694661714299	156.43860324399	76.9911778318198	7.30159672788075e-05	3.69721670476321e-05	1.27253317384573e-05	8.05453552189607e-05	3.13707372832322e-05	1.03820460528962e-05	6.84575562474203e-05	2.96948915976202e-05	1.31957734459378e-05	1	0.302067745051446	0.0437945580482512	1	0.228277783720811	0.0378318879505873	1	0.25648575981764	0.0499391383353223	0.141326764465858	0.0801585687373566	0.157332729686603	PRE4g3-CC22	PRE4g3	CC22	single	0.126272687629939	0.0407299852883764	NA	NA	NA	NA	NA	NA	NA	NA	NA	NA	NA	NA	NA
PRE4g3-CC26	399.42147639441	228.603793743415	59.2010941081396	535.858508671115	253.633832078743	101.581112916024	481.742912631918	234.61919065309	86.9420044520431	8.97474996332461e-05	4.0352107864598e-05	1.06888422002554e-05	9.95227810216484e-05	4.26684566530539e-05	1.78722806962456e-05	7.78365778904565e-05	4.4534988734838e-05	1.49012786398849e-05	1	0.268219999703072	0.0299279648923824	1	0.25128343148112	0.0527075753578385	1	0.338314427405687	0.0495983681392375	0.0393391918709373	0.168288272138661	0.181642295247067	PRE4g3-CC26	PRE4g3	CC26	single	0.129756586418888	0.0785879215333046	NA	NA	NA	NA	NA	NA	NA	NA	NA	NA	NA	NA	NA
PRE4g3-CC7	376.184687873409	353.909381459264	97.3748404202213	440.553883202134	346.646538489807	90.430067427327	453.993004654363	240.123275324639	129.753490283299	8.45263390484629e-05	6.24704835430962e-05	1.75811666863044e-05	8.18222477326994e-05	5.83158511633084e-05	1.59103548095372e-05	7.33529460255944e-05	4.557976409256e-05	2.22388812564764e-05	1	0.440889847095297	0.0522666313373806	1	0.417729009271865	0.0570721224591407	1	0.367415452753368	0.078545798845481	0.218958342225916	0.234892444781644	0.299080529332671	PRE4g3-CC7	PRE4g3	CC7	single	0.250977105446744	0.0424137766324344	NA	NA	NA	NA	NA	NA	NA	NA	NA	NA	NA	NA	NA
RPN5g1-CC8	195.979651551	207.119784035496	78.7321807355823	322.248887316067	215.212517798566	66.160772566591	331.651536353649	159.962479223091	82.4814421892214	4.4035398057387e-05	3.65598476273464e-05	1.42152078207778e-05	5.98499509252181e-05	3.62048939276832e-05	1.16403912543082e-05	5.35858856767539e-05	3.03637873371177e-05	1.413676807232e-05	1	0.495278801862234	0.0811185473599446	1	0.354554419915624	0.0570846502100999	1	0.335049082871733	0.0683482352709072	0.334750726062904	0.219582056584335	0.257254331817194	RPN5g1-CC8	RPN5g1	CC8	single	0.270529038154811	0.0587206861219148	NA	NA	NA	NA	NA	NA	NA	NA	NA	NA	NA	NA	NA
RPN5g1-CC17	211.762117823135	273.243485694137	60.0617037016558	399.840815966864	423.5354585304	77.0012928656867	319.398465001709	215.409449752978	68.9893184052432	4.75816192039222e-05	4.82317044152122e-05	1.08442264930578e-05	7.42607784089711e-05	7.12507641635331e-05	1.35476830344145e-05	5.16061219528372e-05	4.08886305993239e-05	1.18243082065048e-05	1	0.604700993556429	0.0572701394735417	1	0.562353564384603	0.0535452677871528	1	0.468494230728861	0.0593611222419412	0.270375737376081	0.247524609523448	0.255022138184942	RPN5g1-CC17	RPN5g1	CC17	single	0.25764082836149	0.0116484619033976	NA	NA	NA	NA	NA	NA	NA	NA	NA	NA	NA	NA	NA
RPN5g1-CC19	167.419156222117	186.219934903024	52.3620193292666	315.845117044524	212.774413714577	43.8667553515249	244.25724305103	131.544579924517	63.0647684435407	3.76180339557051e-05	3.28707007731436e-05	9.45403746888356e-06	5.86606052003023e-05	3.57947351662486e-05	7.71795998655882e-06	3.94653401752817e-05	2.49695532951077e-05	1.08088799293255e-05	1	0.521266912243201	0.063152435382955	1	0.357644900653612	0.0386163790063577	1	0.374108717221143	0.0709565396103115	0.279797121092193	0.127121940665243	0.276523065277539	RPN5g1-CC19	RPN5g1	CC19	single	0.227814042344992	0.0872172824954034	NA	NA	NA	NA	NA	NA	NA	NA	NA	NA	NA	NA	NA
RPN5g1-CC20	196.516879986954	235.548339068728	81.0218458825348	364.484002351679	301.910286047271	89.2837247222309	306.27765692589	203.816531849203	109.865749596957	4.41561099161833e-05	4.15779276003463e-05	1.46286101373379e-05	6.76941038818209e-05	5.07899354267523e-05	1.57086661490033e-05	4.94861555288382e-05	3.86880839739118e-05	1.88302553873957e-05	1	0.561719270017005	0.0832494049911323	1	0.439750396855294	0.0681089258811959	1	0.462270747073183	0.0985825574151404	0.352732487686438	0.281894988559618	0.374818818586872	RPN5g1-CC20	RPN5g1	CC20	single	0.336482098277643	0.0485465334878465	NA	NA	NA	NA	NA	NA	NA	NA	NA	NA	NA	NA	NA
RPN5g1-CC23	203.867130661458	190.246701120108	57.134592872741	314.381933129421	301.991809132457	68.8977487238964	245.360763812541	181.478071380382	75.8405876616409	4.58076651246542e-05	3.35814873356783e-05	1.03157324470562e-05	5.83888541129894e-05	5.08036499387241e-05	1.21219375254416e-05	3.96436391755468e-05	3.44478379711732e-05	1.29985699787046e-05	1	0.437329789753104	0.0565888400434146	1	0.509969714548323	0.0609337145901047	1	0.513796759332695	0.0849473133324403	0.237159293880329	0.269209458067722	0.349195696479259	RPN5g1-CC23	RPN5g1	CC23	single	0.28518814947577	0.05770206071851	NA	NA	NA	NA	NA	NA	NA	NA	NA	NA	NA	NA	NA
RPN5g1-CC25	157.652482084607	185.585519786038	39.2383480051201	405.978380119746	321.720203239648	102.93562090289	281.322647519644	169.05958086449	76.5796661081602	3.54235235565981e-05	3.27587166856866e-05	7.08453984413388e-06	7.54006827742268e-05	5.41225294505696e-05	1.81105941607436e-05	4.54541034062768e-05	3.20905826516512e-05	1.31252430861137e-05	1	0.551673867183201	0.0502560981494097	1	0.420709413692952	0.0704973812986771	1	0.417452832764982	0.0748103774195642	0.230599686933142	0.285972883781186	0.299415319760197	RPN5g1-CC25	RPN5g1	CC25	single	0.271995963491508	0.0364748345566503	NA	NA	NA	NA	NA	NA	NA	NA	NA	NA	NA	NA	NA
RPN5g1-CC27	188.774805829013	204.099761513149	54.8236832063358	372.711739477348	199.487644312396	66.8008636249311	230.970636305639	140.245416672042	65.255056306679	4.24165144294243e-05	3.60267669090446e-05	9.89849440212871e-06	6.92222074147708e-05	3.35595209613863e-05	1.17530095032859e-05	3.73185851868432e-05	2.66211303270464e-05	1.11842806341504e-05	1	0.506684480182595	0.0586412261217349	1	0.284151355124597	0.0498332495637495	1	0.421797718872855	0.0776444595117131	0.259452542300484	0.166423425711094	0.309258801942947	RPN5g1-CC27	RPN5g1	CC27	single	0.245044923318175	0.0724994537177919	NA	NA	NA	NA	NA	NA	NA	NA	NA	NA	NA	NA	NA
RPN5g1-CC28	242.105450793789	210.625915929318	84.6631565167236	261.799921927196	234.478509619994	62.9454478171862	337.528437828107	237.368209169021	105.930044829484	5.43995757375517e-05	3.71787341735854e-05	1.52860539795051e-05	4.86230149933783e-05	3.94459841646334e-05	1.10746838624385e-05	5.45354334280058e-05	4.50568024377071e-05	1.81557018875764e-05	1	0.407705318134175	0.0706104134263208	1	0.475488846384267	0.0668505550877951	1	0.488522425049778	0.0862505473676389	0.283413484016724	0.284765456868213	0.348102938089782	RPN5g1-CC28	RPN5g1	CC28	single	0.305427292991573	0.0369643743496217	NA	NA	NA	NA	NA	NA	NA	NA	NA	NA	NA	NA	NA
RPN5g1-CC30	172.714403342539	162.264523256451	72.7389789818071	247.262225072785	214.24339676332	92.1564280571453	255.352223193398	153.155836715086	62.3782055554269	3.88078427593979e-05	2.86421998420158e-05	1.31331266737067e-05	4.59229887790168e-05	3.60418600826119e-05	1.62140923929654e-05	4.12579877958276e-05	2.90717628161386e-05	1.06912076377322e-05	1	0.440285272376763	0.0850388756210193	1	0.45999856200142	0.103628225882559	1	0.416645052718822	0.0671345847548711	0.334986284512146	0.386268808854737	0.273399687509534	RPN5g1-CC30	RPN5g1	CC30	single	0.331551593625472	0.0565128964434207	NA	NA	NA	NA	NA	NA	NA	NA	NA	NA	NA	NA	NA
RPN5g1-CC32	189.546878898915	225.220807406267	54.8429260900182	295.766303027556	325.737943545179	58.5481062241273	214.234956781861	204.346574764323	78.3036259329002	4.25899944039699e-05	3.97549584151261e-05	9.90196873229538e-06	5.49314502494166e-05	5.47984281532969e-05	1.03010112670871e-05	3.4614553661635e-05	3.87886957575777e-05	1.34207182810361e-05	1	0.556840750792053	0.0584228643482924	1	0.584691067701461	0.0550394850621232	1	0.662596819150315	0.100448766945455	0.267405930976958	0.257742273890359	0.413024670571572	RPN5g1-CC32	RPN5g1	CC32	single	0.312724291812963	0.086996960012475	NA	NA	NA	NA	NA	NA	NA	NA	NA	NA	NA	NA	NA
RPN5g1-CC34	215.179503003145	202.362995142631	48.7864156682741	310.291874648588	298.232743433306	73.5656652831372	258.962513741911	166.982508297751	67.8224382330104	4.8349484211979e-05	3.57202007634388e-05	8.80845711468957e-06	5.76292244944114e-05	5.01712676948977e-05	1.29432153458803e-05	4.18413127480335e-05	3.16963165086998e-05	1.16243127417649e-05	1	0.440726673567713	0.0457801147489137	1	0.510260231972854	0.0659196611709555	1	0.447926130806712	0.0719763086483225	0.187302310358641	0.288031622341887	0.296800497413559	RPN5g1-CC34	RPN5g1	CC34	single	0.257378143371362	0.0608456249193462	NA	NA	NA	NA	NA	NA	NA	NA	NA	NA	NA	NA	NA
RPN5g1-CC35	154.695945034633	206.483168532506	56.6300969438274	283.820866577765	283.75262370875	51.3055377800731	321.535727232692	179.225895350612	63.9790474281126	3.47592082318353e-05	3.64474751377026e-05	1.02246449856492e-05	5.27128738215666e-05	4.77352978728338e-05	9.02674666731924e-06	5.19514455139154e-05	3.40203340068322e-05	1.09655812383137e-05	1	0.625525275713546	0.0739174949761182	1	0.53076510915139	0.0502608842892742	1	0.387207573113529	0.054684167711858	0.334440894939972	0.227002392325566	0.217584149059959	RPN5g1-CC35	RPN5g1	CC35	single	0.259675812108499	0.0649194811643647	NA	NA	NA	NA	NA	NA	NA	NA	NA	NA	NA	NA	NA
RPN5g1-CC36	217.668831273685	300.791341614	73.0815225128343	432.447958405363	392.093788091914	104.459858376011	302.127688280047	222.873322161537	53.5967174574257	4.89088206554373e-05	5.30943273634752e-05	1.31949733980794e-05	8.0316767898988e-05	6.59613769346731e-05	1.83787699976225e-05	4.88156332455306e-05	4.23054093065904e-05	9.18611925328705e-06	1	0.647602061155188	0.0677938356724074	1	0.481352146166667	0.0671623346513133	1	0.512436291373772	0.0487529318044712	0.317053678938724	0.287024089534087	0.216440459234884	RPN5g1-CC36	RPN5g1	CC36	single	0.273506075902565	0.0516508229769843	NA	NA	NA	NA	NA	NA	NA	NA	NA	NA	NA	NA	NA
RPN5g1-CC11	149.57610177869	183.868605631796	58.3792478593858	244.373228204186	204.956397121609	36.6879968899551	246.427831647756	129.773093324148	54.9160376999384	3.36088115759446e-05	3.2455654763521e-05	1.05404566847824e-05	4.53864273582812e-05	3.44795214213948e-05	6.45492217773122e-06	3.98160483724281e-05	2.46332929253922e-05	9.41224192750912e-06	1	0.576082269770634	0.0788088790156551	1	0.445260996506173	0.0417427039188471	1	0.365819811442059	0.0612438539373566	0.34201710105565	0.166229147011186	0.239295551170999	RPN5g1-CC11	RPN5g1	CC11	single	0.249180599745945	0.0883098909283747	NA	NA	NA	NA	NA	NA	NA	NA	NA	NA	NA	NA	NA
RPN5g1-CC22	138.577839527881	146.59506178302	74.7344562246346	225.824835901602	223.94627287087	84.7628491672808	215.339725806244	135.387054415304	79.1174803688469	3.11375710552018e-05	2.58762973641867e-05	1.34934129434811e-05	4.19415112926362e-05	3.76741610466112e-05	1.49132588671629e-05	3.47930543472965e-05	2.56989248255642e-05	1.35602074934e-05	1	0.495752247282429	0.108894503204234	1	0.526476435426123	0.104362397110185	1	0.436742347572445	0.100972094582604	0.405111100672586	0.400600345535785	0.37521174313523	RPN5g1-CC22	RPN5g1	CC22	single	0.393641063114534	0.0161188276295363	NA	NA	NA	NA	NA	NA	NA	NA	NA	NA	NA	NA	NA
RPN5g1-CC26	195.542070313892	256.158292635567	54.8351961855653	292.882373514178	354.215555073788	43.4430751699511	304.078322862868	197.738022274341	75.2369068780485	4.39370762989493e-05	4.52159034002881e-05	9.90057308699244e-06	5.43958299675747e-05	5.95891759929373e-05	7.64341727962094e-06	4.91308028446267e-05	3.75342723241166e-05	1.28951031260302e-05	1	0.61391373214469	0.0566236756886638	1	0.642068250815257	0.0412417919577668	1	0.451728035882803	0.067998376620617	0.269083344499127	0.197642616581802	0.284025121889913	RPN5g1-CC26	RPN5g1	CC26	single	0.250250360990281	0.0461681194842263	NA	NA	NA	NA	NA	NA	NA	NA	NA	NA	NA	NA	NA
RPN5g1-CC7	185.382425291123	194.84368870213	53.8136086531735	289.361320232675	280.35980278008	50.5822287253991	245.239955736722	169.345222614029	83.4000821945599	4.16542678075639e-05	3.43929267948597e-05	9.71612399712364e-06	5.37418793275642e-05	4.71645284626961e-05	8.89948696239795e-06	3.96241198697995e-05	3.2144802649864e-05	1.42942168311284e-05	1	0.49255748180306	0.0586141433076082	1	0.514377626718863	0.0486035159071242	1	0.479682683375738	0.0934605479204872	0.256692949110915	0.216062248436776	0.365550540851921	RPN5g1-CC7	RPN5g1	CC7	single	0.279435246133204	0.0772955137617084	NA	NA	NA	NA	NA	NA	NA	NA	NA	NA	NA	NA	NA
COG3g1-CC5	603.840437073975	954.079503676149	280.952015100332	769.117100827185	735.121869344589	313.337413716466	786.943743392927	661.311633821424	277.125658619405	0.000135679157500591	0.00016840979938834	5.07262880947048e-05	0.000142844933069092	0.000123668500214528	5.51288920727401e-05	0.000127148747541227	0.000125528973484533	4.74974862079145e-05	1	0.740459842315192	0.0939482779123372	1	0.507427122449385	0.113273935495162	1	0.58376062262088	0.0967801129459659	0.407468672581029	0.416701284383466	0.392277396339245	COG3g1-CC5	COG3g1	CC5	single	0.405482451101247	0.0123324930011823	NA	NA	NA	NA	NA	NA	NA	NA	NA	NA	NA	NA	NA
COG3g1-CC16	674.327127582526	613.358080667118	156.276873835376	683.598732889487	610.605704707931	207.822446727988	843.573503944434	453.761374682791	240.21182721876	0.000151517074599266	0.000108267194631433	2.82160130507771e-05	0.000126961960851857	0.000102721324004399	3.65644852303764e-05	0.000136298579645665	8.61321601764571e-05	4.11707021541818e-05	1	0.426267868072502	0.0467953768407775	1	0.474205307205756	0.0845281584246321	1	0.373660262785914	0.078257240465786	0.189411432499848	0.340502365714352	0.299781282702114	COG3g1-CC16	COG3g1	CC16	single	0.276565026972104	0.0781752097694552	NA	NA	NA	NA	NA	NA	NA	NA	NA	NA	NA	NA	NA
COG3g1-CC14	683.139992638061	946.812571744251	431.097932701554	842.202094720532	848.132170457794	377.195830348306	956.139251146231	777.164807459052	327.777741045316	0.000153497270082191	0.000167127073426715	7.78353482299861e-05	0.000156418706230321	0.000142680061467525	6.63642045643992e-05	0.000154486148824425	0.000147520012531616	5.61789146920629e-05	1	0.649521366520763	0.127422198740581	1	0.534630857198234	0.124526209546644	1	0.564630455060543	0.0942131194957459	0.467918988760259	0.444194792528834	0.382740571587058	COG3g1-CC14	COG3g1	CC14	single	0.431618117625383	0.0439598709251205	NA	NA	NA	NA	NA	NA	NA	NA	NA	NA	NA	NA	NA
COG3g1-CC15	512.747482942853	700.132132223754	217.962759138938	569.864338806198	667.474325894891	300.572598517317	678.059766818035	577.773360508291	220.671874893129	0.00011521114225696	0.000123584157796934	3.93534878546791e-05	0.000105838542983488	0.000112288250774962	5.28830379594514e-05	0.000109556052555032	0.000109671890137804	3.78216848862984e-05	1	0.639905156322144	0.0858336587279694	1	0.621827445933866	0.146652039917517	1	0.591918424473327	0.089440060057521	0.372237391371541	0.497378537925382	0.374755679420727	COG3g1-CC15	COG3g1	CC15	single	0.414790536239217	0.0715343900551352	NA	NA	NA	NA	NA	NA	NA	NA	NA	NA	NA	NA	NA
COG3g1-CC2	522.646932823439	597.450832772748	287.491722558121	711.118612203796	715.580031164249	366.726401393661	727.005876860394	565.850723563789	244.948383458956	0.000117435486532454	0.000105459319169913	5.19070416281523e-05	0.000132073114035806	0.000120381004739319	6.45222029596177e-05	0.000117464415307964	0.000107408756842804	4.19825162453508e-05	1	0.535713883602833	0.11106975253295	1	0.534223476077617	0.143387183459441	1	0.540674981953891	0.0925954676271983	0.417094425799996	0.477778865979364	0.374545724731801	COG3g1-CC2	COG3g1	CC2	single	0.423139672170387	0.0518813946971253	NA	NA	NA	NA	NA	NA	NA	NA	NA	NA	NA	NA	NA
SED5g5-CC5	583.025515267515	883.7764503167	965.127774443244	882.804212242142	1117.80021440583	881.562951669915	802.303076556489	755.187685718353	1089.59347980911	0.000131002175170911	0.000156000222338385	0.000174255199832348	0.00016395956932334	0.000188045930640444	0.000155103050866163	0.000129630398855202	0.00014334835519011	0.000186749042067384	1	0.710385356278627	0.334253618730666	1	0.672212514878835	0.277650932537665	1	0.653866010760125	0.3732322056864	0.706450974802758	0.657000537771163	0.725005235040327	SED5g5-CC5	SED5g5	CC5	single	0.696152249204749	0.0351526318271475	NA	NA	NA	NA	NA	NA	NA	NA	NA	NA	NA	NA	NA
SED5g5-CC16	473.490550664282	532.120474025517	526.290607154574	673.316706537956	485.366913032021	599.56565566116	685.888081893053	495.658162046147	666.950241220719	0.000106390355885938	9.39274996850623e-05	9.50225217303609e-05	0.000125052322690881	8.16525812814427e-05	0.000105488169859522	0.000110820895773501	9.4084932275189e-05	0.000114310814962293	1	0.526669040778768	0.224436334966753	1	0.382699221639308	0.247586841773444	1	0.501997236089995	0.267234946563191	0.583364149442908	0.576872967539192	0.620519753784049	SED5g5-CC16	SED5g5	CC16	single	0.593585623588716	0.0235503585463394	NA	NA	NA	NA	NA	NA	NA	NA	NA	NA	NA	NA	NA
SED5g5-CC14	544.31174221904	958.49585489879	990.231106710225	841.894652411991	947.812279722141	1025.27025776048	760.484690153512	893.034089872998	1119.83857056802	0.000122303433270917	0.000169189353734249	0.000178787642371538	0.000156361606243935	0.000159449103619587	0.000180387055331393	0.000122873682762119	0.000169514109317368	0.000191932848533863	1	0.825242664781012	0.367339581568523	1	0.597683658640326	0.338603007240476	1	0.815736476350745	0.40468585021994	0.743016698089585	0.693351242594014	0.765037022517338	SED5g5-CC14	SED5g5	CC14	single	0.733801654400312	0.0367205737080757	NA	NA	NA	NA	NA	NA	NA	NA	NA	NA	NA	NA	NA
SED5g5-CC15	465.892202470385	656.882959924296	708.372341954654	708.599332068736	921.213033843972	816.049146903829	769.33978750616	683.670700482502	803.778656251396	0.000104683054721512	0.000115950009486862	0.000127897639329906	0.000131605218572439	0.000154974350545619	0.000143576487761598	0.000124304426124904	0.000129773130917268	0.000137762291047717	1	0.660756876015245	0.307011765775273	1	0.690185986470252	0.320203282212678	1	0.617306848789471	0.287125225748043	0.679378200010228	0.693500280685417	0.657024366659455	SED5g5-CC15	SED5g5	CC15	single	0.6766342824517	0.0183921148507543	NA	NA	NA	NA	NA	NA	NA	NA	NA	NA	NA	NA	NA
SED5g5-CC2	530.796126290852	675.217973847498	717.547015324047	582.869898910202	708.336842551364	663.36710208278	608.289727348006	525.751630389888	820.378622700718	0.00011926655917364	0.000119186423228789	0.00012955413972676	0.000108254011786073	0.000119162493483049	0.000116713458956485	9.8283108066945e-05	9.97972197907587e-05	0.0001406074143806	1	0.59614977806981	0.272961554535013	1	0.645171248734275	0.316440822877442	1	0.600402464557838	0.370643958918215	0.641684896401188	0.684360560431735	0.715352468936827	SED5g5-CC2	SED5g5	CC2	single	0.680465975256583	0.0369878852611001	NA	NA	NA	NA	NA	NA	NA	NA	NA	NA	NA	NA	NA
SEC22g1-CC8	96.6331557082157	229.969081308919	151.702519014432	107.3038219431	155.045965244288	201.65446194215	166.889786747848	209.418335748222	210.934775257534	2.17128637768058e-05	4.05931022514681e-05	2.7390106746415e-05	1.99290943434164e-05	2.60831608821134e-05	3.54792839340114e-05	2.69648593569363e-05	3.97514082179482e-05	3.61528110694501e-05	1	1.11527617549605	0.316989951364923	1	0.767100171688842	0.522519915368013	1	0.87168036741444	0.347353355056913	0.736055797106172	0.820261499899387	0.734795568459399	SEC22g1-CC8	SEC22g1	CC8	single	0.763704288488319	0.0489840348073502	NA	NA	NA	NA	NA	NA	NA	NA	NA	NA	NA	NA	NA
SEC22g1-CC17	125.750020744414	213.060941030713	167.325764249833	181.144084362771	248.517895010959	165.354202512206	164.018385304397	199.790773565042	225.079596910754	2.82552406608598e-05	3.76085537926543e-05	3.02109060152943e-05	3.36431403993397e-05	4.18078098803918e-05	2.90925806655127e-05	2.65009188271486e-05	3.79239218466143e-05	3.8577138988901e-05	1	0.79402634559571	0.268678934409076	1	0.728350314984866	0.253805649024924	1	0.846165309996908	0.377134853095379	0.664765551487309	0.643086750287352	0.751642477824695	SEC22g1-CC17	SEC22g1	CC17	single	0.686498259866452	0.057448406900541	NA	NA	NA	NA	NA	NA	NA	NA	NA	NA	NA	NA	NA
SEC22g1-CC19	111.951949293095	181.087902413301	125.156014549265	152.109364433408	174.484214185592	164.98364670581	170.311002738133	176.078887141521	150.686169058573	2.51549005797622e-05	3.19648176064699e-05	2.25970974030703e-05	2.82506421431843e-05	2.93532296878626e-05	2.90273847132788e-05	2.75176349929141e-05	3.34229746230998e-05	2.58266025320034e-05	1	0.758048364927006	0.225735015203389	1	0.608985555806635	0.301574870421334	1	0.718185940890486	0.243155310552453	0.618861260151843	0.667469840506835	0.631540056438854	SEC22g1-CC19	SEC22g1	CC19	single	0.639290385699177	0.0252140679733457	NA	NA	NA	NA	NA	NA	NA	NA	NA	NA	NA	NA	NA
SEC22g1-CC20	139.572138109525	259.353997339531	296.030336935634	157.490637055426	286.0302937114	268.003205485758	165.934373862043	266.117947116815	344.389407324584	3.13609837079138e-05	4.57799947428075e-05	5.34487006644423e-05	2.92500836153504e-05	4.81184670383253e-05	4.71527469864871e-05	2.68104905690341e-05	5.05140254895406e-05	5.90260432976231e-05	1	0.870829938746246	0.428268717815847	1	0.964193266210358	0.473146303607784	1	1.11406395756428	0.570382900487716	0.784676616156251	0.81799973102122	0.87613813356281	SEC22g1-CC20	SEC22g1	CC20	single	0.826271493580093	0.0462884308812731	NA	NA	NA	NA	NA	NA	NA	NA	NA	NA	NA	NA	NA
SEC22g1-CC23	136.551538969855	293.081181639478	266.422038713486	113.886293055922	248.873824218694	248.159255413536	194.687579896941	262.86864344474	264.821143010394	3.06822740335445e-05	5.1733364792161e-05	4.81028800798337e-05	2.11516294353148e-05	4.18676873417199e-05	4.36613829362996e-05	3.1456228165688e-05	4.98972485667784e-05	4.53885744480089e-05	1	1.00584363425148	0.3939602582385	1	1.16015112615385	0.605855734799234	1	0.937935249391971	0.373824260056505	0.778254561789435	0.894333912202343	0.759185509509939	SEC22g1-CC23	SEC22g1	CC23	single	0.810591327833906	0.0731472659519011	NA	NA	NA	NA	NA	NA	NA	NA	NA	NA	NA	NA	NA
SEC22g1-CC25	128.670496742934	203.391809036481	276.421505639107	216.247127200946	266.882039227202	321.347815152292	153.965660881954	183.393752257223	350.154541245	2.89114532936208e-05	3.59018023394119e-05	4.99082981327398e-05	4.01626831313211e-05	4.48971835851502e-05	5.65382499626173e-05	2.48766714391717e-05	3.48114690366123e-05	6.00141487305011e-05	1	0.740787453948065	0.433782188879345	1	0.655202887196233	0.413176114888305	1	0.827433283171744	0.62501287814173	0.772576112181795	0.749459549928578	0.870097036558467	SEC22g1-CC25	SEC22g1	CC25	single	0.797377566222947	0.0640287817079999	NA	NA	NA	NA	NA	NA	NA	NA	NA	NA	NA	NA	NA
SEC22g1-CC27	97.4845713896613	154.965689607089	79.0505973840264	119.045129219996	168.260549297981	68.8595894612014	144.111692833514	138.739405153676	83.0168380193276	2.19041715383415e-05	2.73538427334923e-05	1.4272698401998e-05	2.21097587055896e-05	2.83062314490876e-05	1.21152237473143e-05	2.32845376860416e-05	2.63352619553319e-05	1.42285313402286e-05	1	0.744970033661123	0.16373749238593	1	0.750373474378101	0.160828496203348	1	0.668764064841467	0.158314262176103	0.540605112686108	0.537004443611251	0.522456703344081	SEC22g1-CC27	SEC22g1	CC27	single	0.53335541988048	0.00960873150068433	NA	NA	NA	NA	NA	NA	NA	NA	NA	NA	NA	NA	NA
SEC22g1-CC28	117.999056433258	253.449861342195	305.507389110927	129.605993942852	220.47347788853	294.249060589234	126.108770028585	252.74397491813	239.976595429876	2.65136476124534e-05	4.47378233566267e-05	5.51597959871106e-05	2.40711843621843e-05	3.70899377158572e-05	5.1770468490583e-05	2.03757540456014e-05	4.7975402372009e-05	4.11303849973229e-05	1	1.00659011319154	0.522783713614819	1	0.903104627851683	0.631248269885592	1	1.39221991512123	0.522969872978015	0.845838639771946	0.8806649535703	0.876310799927873	SEC22g1-CC28	SEC22g1	CC28	single	0.867604797756706	0.0189753494974041	NA	NA	NA	NA	NA	NA	NA	NA	NA	NA	NA	NA	NA
SEC22g1-CC30	104.166106033922	239.116276843472	245.716478505074	153.310245464441	178.070049195116	222.646282343605	159.377053113501	197.637752355056	288.755377844343	2.34054704505793e-05	4.22077238411832e-05	4.43644615747409e-05	2.84736768024287e-05	2.99564695806438e-05	3.91726054164224e-05	2.57510055329011e-05	3.75152392701137e-05	4.94907423763989e-05	1	1.07577599049041	0.476306730411577	1	0.616632628807235	0.40378898879115	1	0.861422942341137	0.4979174675559	0.829848234496684	0.738290891697752	0.819617631128008	SEC22g1-CC30	SEC22g1	CC30	single	0.795918919107481	0.050168799753175	NA	NA	NA	NA	NA	NA	NA	NA	NA	NA	NA	NA	NA
SEC22g1-CC32	129.319245176059	236.054848493388	206.769735491446	107.071407261846	212.675822557375	249.500968138918	154.600092119041	203.719424808274	254.888048414241	2.90572229960652e-05	4.16673343534172e-05	3.73325714288233e-05	1.98859289274449e-05	3.57781493169439e-05	4.38974451899352e-05	2.49791783056077e-05	3.86696512917354e-05	4.36861084045069e-05	1	0.855438714320146	0.322851401820286	1	1.05451172318819	0.647901413215376	1	0.915366497896548	0.453098679949997	0.715577003455207	0.901400639244753	0.802799113779228	SEC22g1-CC32	SEC22g1	CC32	single	0.80659225215973	0.0929698705419754	NA	NA	NA	NA	NA	NA	NA	NA	NA	NA	NA	NA	NA
SEC22g1-CC34	128.052770013205	187.182478628051	235.653697225481	117.361316175401	248.281793329067	227.534027349707	176.410631831801	200.306292490863	239.051874030724	2.87726539732883e-05	3.30406046386074e-05	4.2547612024684e-05	2.17970310840125e-05	4.17680908322784e-05	4.00325600695373e-05	2.85031694815449e-05	3.8021776713005e-05	4.09718939282491e-05	1	0.685039088734643	0.371590109245202	1	1.12312140427095	0.539053146446808	1	0.788755058591927	0.37240925931566	0.728316552870472	0.86341530203112	0.742050715732032	SEC22g1-CC34	SEC22g1	CC34	single	0.777927523544541	0.074352384025697	NA	NA	NA	NA	NA	NA	NA	NA	NA	NA	NA	NA	NA
SEC22g1-CC35	100.427369914913	223.304691434263	217.225921287371	123.097685303696	213.68727230449	175.044273886789	172.80925164104	224.582481226737	195.586288383976	2.25653999027996e-05	3.94167342889326e-05	3.92204507268822e-05	2.2862423159302e-05	3.59483040606459e-05	3.07974613328113e-05	2.79212842012823e-05	4.2629838776758e-05	3.35221829738021e-05	1	1.04204121152769	0.436755541487471	1	0.921585367285051	0.395374107619915	1	0.902778497887037	0.311045905594827	0.806176103806342	0.770912673350414	0.711733898273652	SEC22g1-CC35	SEC22g1	CC35	single	0.762940891810136	0.0477231026041285	NA	NA	NA	NA	NA	NA	NA	NA	NA	NA	NA	NA	NA
SEC22g1-CC36	109.68235558526	274.601123787451	232.206272539506	127.954882461449	174.173415550339	227.334820043461	214.830083795672	205.182391155186	257.659632229001	2.46449371138508e-05	4.84713485518445e-05	4.19251745677285e-05	2.37645302664725e-05	2.9300944478167e-05	3.99975113405781e-05	3.47107100324931e-05	3.89473489071682e-05	4.41611393513757e-05	1	1.17328813332095	0.427480238845823	1	0.722656324785565	0.493991300428269	1	0.663463918312761	0.329613019656254	0.812168179153853	0.801271321841348	0.696712396041126	SEC22g1-CC36	SEC22g1	CC36	single	0.770050632345442	0.0637460434301069	NA	NA	NA	NA	NA	NA	NA	NA	NA	NA	NA	NA	NA
SEC22g1-CC11	69.7911367823949	196.747581483297	197.137995683285	87.326913705807	194.626151567934	170.647090307319	177.12504464508	163.33819767687	238.427715158213	1.56816305405592e-05	3.47289933386832e-05	3.55935470328333e-05	1.62188659308451e-05	3.27416789931593e-05	3.00238165385258e-05	2.86185991996137e-05	3.10045600841916e-05	4.08649172679632e-05	1	1.32113825177867	0.570359828418356	1	1.18320469788089	0.543326613898814	1	0.640589929279604	0.369938760803242	0.892100997286216	0.870182427842824	0.720968234344784	SEC22g1-CC11	SEC22g1	CC11	single	0.827750553157941	0.0931233248437108	NA	NA	NA	NA	NA	NA	NA	NA	NA	NA	NA	NA	NA
SEC22g1-CC22	92.0670498215527	190.469395427168	139.867379069346	90.5812012737426	128.618255190613	101.788017973927	151.368362274637	154.900131654136	132.777768161495	2.0686888433447e-05	3.36207963276778e-05	2.52532553047865e-05	1.68232712799517e-05	2.16372650344545e-05	1.79086837751859e-05	2.44570184872502e-05	2.94028617140787e-05	2.27572222773841e-05	1	0.96952745820117	0.306754593787929	1	0.753826394163946	0.312441550768136	1	0.710868049828664	0.241070087475562	0.715101841826569	0.695908181204876	0.628525195565425	SEC22g1-CC22	SEC22g1	CC22	single	0.679845072865623	0.0454686321170512	NA	NA	NA	NA	NA	NA	NA	NA	NA	NA	NA	NA	NA
SEC22g1-CC26	114.315757281257	208.008243423616	173.967446371148	120.64570298387	218.048334157484	206.185965439311	194.49116693861	176.163628358472	205.247569039657	2.56860334033291e-05	3.67166744606883e-05	3.14100712200677e-05	2.24070266403773e-05	3.66819592560537e-05	3.62765611064344e-05	3.14244931632023e-05	3.34390600470235e-05	3.51780619240952e-05	1	0.852734012590902	0.307284572192805	1	0.959506048024165	0.475179225242071	1	0.629199958071792	0.290022180315649	0.703487377230452	0.818566287908454	0.661207941988262	SEC22g1-CC26	SEC22g1	CC26	single	0.727753869042389	0.081437455917586	NA	NA	NA	NA	NA	NA	NA	NA	NA	NA	NA	NA	NA
SEC22g1-CC7	126.199959173839	259.671329852899	269.709535188051	133.876365795668	200.380892864443	216.565212069162	130.603568454587	242.717890426408	237.05566337021	2.83563390028776e-05	4.58360088430055e-05	4.86964422695177e-05	2.48643028363926e-05	3.37097908871728e-05	3.81026959444885e-05	2.11019914610643e-05	4.60722692197275e-05	4.06297567591822e-05	1	0.964281699549551	0.431534926621319	1	0.794619456535185	0.449774659408666	1	1.29097866767022	0.498825176892998	0.796040334892296	0.787788203227728	0.857957237800846	SEC22g1-CC7	SEC22g1	CC7	single	0.813928591973623	0.0383525182913276	NA	NA	NA	NA	NA	NA	NA	NA	NA	NA	NA	NA	NA
SEC22g2-CC8	244.857176106439	191.966647729969	100.132451482052	311.077903495212	274.070491380196	81.0528000487532	405.027437776632	220.23881222733	99.5095513101304	5.50178711499998e-05	3.38850845331963e-05	1.80790573069701e-05	5.77752103759704e-05	4.61064866050934e-05	1.42605091842765e-05	6.54414395762177e-05	4.1805331414773e-05	1.70552721983778e-05	1	0.367410938066448	0.0825735350600463	1	0.467735051735929	0.0724451076365561	1	0.377730220334559	0.0675201497121078	0.311012967759574	0.302404149478978	0.26557938890427	SEC22g2-CC8	SEC22g2	CC8	single	0.292998835380941	0.0241329126269986	NA	NA	NA	NA	NA	NA	NA	NA	NA	NA	NA	NA	NA
SEC22g2-CC17	281.210400539467	268.635413822297	85.245822787552	437.133700105693	268.368043133873	83.8310854160235	373.326901089109	168.58666025177	96.8883583049753	6.31862125870255e-05	4.74183084073184e-05	1.53912552079304e-05	8.11870312943057e-05	4.51471718960881e-05	1.47493234383512e-05	6.0319493350653e-05	3.2000813719701e-05	1.66060172314041e-05	1	0.447683432343104	0.0612097482374655	1	0.325929231192107	0.0533213336309527	1	0.313694021866743	0.0713239497022268	0.258083279960869	0.195420197993499	0.261253721581255	SEC22g2-CC17	SEC22g2	CC17	single	0.238252399845208	0.0371276320496768	NA	NA	NA	NA	NA	NA	NA	NA	NA	NA	NA	NA	NA
SEC22g2-CC19	197.451628266081	211.333546026152	59.9324951684379	287.584237972196	226.653457775275	88.0342836669662	295.849439220667	146.925246030456	76.5081362720494	4.43661419895597e-05	3.73036418381875e-05	1.08208977076139e-05	5.34118292008885e-05	3.81295868894441e-05	1.5488838263562e-05	4.78012386190351e-05	2.78890834062447e-05	1.31129833501475e-05	1	0.501587676486713	0.0612887134462133	1	0.418411942000748	0.0851132076796806	1	0.344983239971448	0.0710705940460313	0.269042968771008	0.33042058070198	0.269312551133638	SEC22g2-CC19	SEC22g2	CC19	single	0.289592033535542	0.0353588159651044	NA	NA	NA	NA	NA	NA	NA	NA	NA	NA	NA	NA	NA
SEC22g2-CC20	295.87870403901	279.771718881982	86.9035758754423	329.474806050874	265.719427369978	99.8334953999731	394.162953070698	204.887470419782	91.207841466286	6.64820883492133e-05	4.93840386151286e-05	1.56905648985769e-05	6.11919908784658e-05	4.47015990559583e-05	1.75648031553925e-05	6.36860337614586e-05	3.88913675887078e-05	1.56324146009453e-05	1	0.443128048505658	0.0593065696135988	1	0.428161781364941	0.0842489057512469	1	0.361087053986898	0.0635930197188998	0.249587369389147	0.330143062570006	0.24705784814457	SEC22g2-CC20	SEC22g2	CC20	single	0.275596093367908	0.0472559891049027	NA	NA	NA	NA	NA	NA	NA	NA	NA	NA	NA	NA	NA
SEC22g2-CC23	268.704985947406	274.881873282486	54.0198254419248	390.017930975823	206.841506381768	73.6871344853522	432.632831856455	194.667581309862	123.700619974528	6.03763243916139e-05	4.85209051830843e-05	9.7533567332278e-06	7.24364146708855e-05	3.47966506548813e-05	1.29645867565256e-05	6.99017219180001e-05	3.69514467957214e-05	2.12014597292119e-05	1	0.479412676940763	0.0405934830459897	1	0.281552844739009	0.0525311969989871	1	0.312569414348781	0.0785788149948179	0.166491032475366	0.178144761581024	0.284033957264038	SEC22g2-CC23	SEC22g2	CC23	single	0.209556583773476	0.0647619619997458	NA	NA	NA	NA	NA	NA	NA	NA	NA	NA	NA	NA	NA
SEC22g2-CC25	288.062112692204	212.817914599897	96.8674901259755	442.856612287818	359.522216666057	117.349548477454	429.224009574106	146.174082443271	67.5844570794807	6.47257493176636e-05	3.75656558661167e-05	1.74895638651548e-05	8.22499240667283e-05	6.04819080794513e-05	2.06465947237707e-05	6.93509487688007e-05	2.7746498898131e-05	1.15835243621763e-05	1	0.346227196102336	0.0679001558137481	1	0.430992190641082	0.073676416142473	1	0.236569466035268	0.0432728894680083	0.25875951560555	0.298760912840763	0.11556793621191	SEC22g2-CC25	SEC22g2	CC25	single	0.224362788219408	0.0963185745985289	NA	NA	NA	NA	NA	NA	NA	NA	NA	NA	NA	NA	NA
SEC22g2-CC27	256.580111970764	226.18423486646	57.2206076171503	295.421165276905	220.355934835804	58.9426785292663	346.460486680435	150.572462107247	64.7483309007094	5.76519412848393e-05	3.99250182735248e-05	1.03312625321625e-05	5.48673492447214e-05	3.70701636162863e-05	1.03704327056791e-05	5.59786100643102e-05	2.85813913391178e-05	1.10974312853707e-05	1	0.413122147157723	0.0450306628860285	1	0.395995222826739	0.0554751472329308	1	0.301900728634166	0.0513603458628472	0.17730319073898	0.223113747836148	0.179303336293847	SEC22g2-CC27	SEC22g2	CC27	single	0.193240091622991	0.0258906671836892	NA	NA	NA	NA	NA	NA	NA	NA	NA	NA	NA	NA	NA
SEC22g2-CC28	382.674775640106	290.110569778001	130.718790014776	492.306341032737	420.308958701939	196.753447545198	479.5032865434	260.538027891734	182.813539058577	8.5984621048518e-05	5.12090058202679e-05	2.36014644682749e-05	9.1434017341024e-05	7.07079747140994e-05	3.46169946512479e-05	7.7474715108642e-05	4.94548553545719e-05	3.13330190835197e-05	1	0.355281711857439	0.068974259753816	1	0.453252302584602	0.111121251518459	1	0.377443415670489	0.104777936497011	0.264923667819808	0.40154432173383	0.370369286522481	SEC22g2-CC28	SEC22g2	CC28	single	0.345612425358707	0.0715959314485505	NA	NA	NA	NA	NA	NA	NA	NA	NA	NA	NA	NA	NA
SEC22g2-CC30	161.850964837219	155.146481060426	40.1414413800955	250.094210764741	173.102528272178	68.0467601495642	274.978336283418	156.466826243235	30.3792388219378	3.63668962883342e-05	2.73857552232484e-05	7.24759464443158e-06	4.64489617500832e-05	2.91207906436645e-05	1.19722137605294e-05	4.44290349252442e-05	2.97002488360879e-05	5.20679854814028e-06	1	0.449226920377078	0.0500791023227175	1	0.367457041550227	0.0756508856084779	1	0.395272057062637	0.0303620772733574	0.210510725688709	0.290129673434032	0.0791064217228616	SEC22g2-CC30	SEC22g2	CC30	single	0.193248940281867	0.106565379543559	NA	NA	NA	NA	NA	NA	NA	NA	NA	NA	NA	NA	NA
SEC22g2-CC32	258.271829340928	288.849701264652	89.3117448137366	397.48787683407	258.578121114082	58.2010484318706	347.462099782109	182.512515834011	128.022829384459	5.8032059563478e-05	5.09864430122733e-05	1.61253632441272e-05	7.38237767708874e-05	4.35002273228241e-05	1.02399495785214e-05	5.61404435530036e-05	3.46441943389577e-05	2.1942257542228e-05	1	0.524123968901911	0.0698249125640973	1	0.345362110631133	0.040711501815441	1	0.36488627860409	0.101258864854297	0.304277782054866	0.136455841702236	0.359046690032912	SEC22g2-CC32	SEC22g2	CC32	single	0.266593437930005	0.115981695901695	NA	NA	NA	NA	NA	NA	NA	NA	NA	NA	NA	NA	NA
SEC22g2-CC34	295.774934975538	321.783900058455	97.2370162862534	331.685182311585	283.053976553461	161.225459691093	426.092368733692	215.083195737631	145.415440668307	6.64587720917352e-05	5.67998388461731e-05	1.75562823418246e-05	6.16025149048842e-05	4.76177654615742e-05	2.83661656016952e-05	6.8844960616597e-05	4.08267016545612e-05	2.49232349035079e-05	1	0.509849597160983	0.0663818148708368	1	0.453054023895761	0.135150531012829	1	0.350650970285751	0.0937907137397947	0.289623404619732	0.448220576683982	0.337035266742207	SEC22g2-CC34	SEC22g2	CC34	single	0.358293082681974	0.0814075352813921	NA	NA	NA	NA	NA	NA	NA	NA	NA	NA	NA	NA	NA
SEC22g2-CC35	240.473448782382	255.933211218147	121.385533000709	361.554588391234	263.593351767647	146.863820727151	319.870273814154	210.370206387021	145.350853900362	5.40328751253503e-05	4.51761730463629e-05	2.19163315675965e-05	6.71500359620446e-05	4.43439323995201e-05	2.58393647481361e-05	5.16823534497962e-05	3.99320905741439e-05	2.49121651630334e-05	1	0.498768078897457	0.101924517211684	1	0.387050271866999	0.11294087492375	1	0.456859511791342	0.124881118139203	0.389894222029314	0.390626951569004	0.43014553119716	SEC22g2-CC35	SEC22g2	CC35	single	0.40355556826516	0.0230304975996713	NA	NA	NA	NA	NA	NA	NA	NA	NA	NA	NA	NA	NA
SEC22g2-CC36	262.084225792234	295.073640895502	118.30487623291	430.65337689411	336.909810539543	89.0783629795939	428.95943139267	203.954439571307	57.1305201432764	5.88886811257536e-05	5.20850646896052e-05	2.13601145827549e-05	7.99834677089568e-05	5.66778553522469e-05	1.56725346024656e-05	6.93082001165891e-05	3.87142613673009e-05	9.79178942171848e-06	1	0.527629014834709	0.0911466325722865	1	0.415329330719023	0.0575114838677318	1	0.330285313470047	0.0366020180066951	0.368493854576607	0.236182746597237	0.106881070889904	SEC22g2-CC36	SEC22g2	CC36	single	0.237185890687916	0.130809276699424	NA	NA	NA	NA	NA	NA	NA	NA	NA	NA	NA	NA	NA
SEC22g2-CC11	164.016455285882	169.139496319073	48.6328930325829	261.675206787476	152.842265359988	70.7857669815854	266.438038985273	112.194717140162	59.3203979416025	3.68534684050905e-05	2.98557389965782e-05	8.78073838327435e-06	4.85998521671106e-05	2.57124356037901e-05	1.24541173105651e-05	4.30491547060981e-05	2.12965974779678e-05	1.01671198441745e-05	1	0.483277691524379	0.0598716943680686	1	0.31008995051676	0.0752131138317987	1	0.29251524146206	0.0611872451703794	0.259976690465912	0.272841093001448	0.218123099436448	SEC22g2-CC11	SEC22g2	CC11	single	0.250313627634602	0.0286102392930613	NA	NA	NA	NA	NA	NA	NA	NA	NA	NA	NA	NA	NA
SEC22g2-CC22	249.666255413435	193.799627822979	62.1026152053346	321.782081043057	198.831761460977	48.8898294113626	322.961376143582	151.739486360156	78.574672945046	5.60984410964057e-05	3.42086338899923e-05	1.1212715983601e-05	5.97632529298769e-05	3.34491827277765e-05	8.60172456619739e-06	5.21817916790321e-05	2.88029137636557e-05	1.34671739278544e-05	1	0.363774479558825	0.050226036373449	1	0.328042947713872	0.0422441784653155	1	0.326377598928371	0.0668628783284276	0.191441433214292	0.14045452843285	0.2495542565055	SEC22g2-CC22	SEC22g2	CC22	single	0.193816739384214	0.0545886364175932	NA	NA	NA	NA	NA	NA	NA	NA	NA	NA	NA	NA	NA
SEC22g2-CC26	281.265325487978	179.014493294953	71.5910624395447	352.407149608008	245.073642549899	98.4452676648053	357.249532696169	212.974124628448	98.4631515944885	6.31985538783372e-05	3.1598828805405e-05	1.29258687004522e-05	6.54511200501006e-05	4.12283882171521e-05	1.73205570052864e-05	5.77218270344974e-05	4.04263616063879e-05	1.68759262788795e-05	1	0.29827107199786	0.0513950718332371	1	0.369197453447813	0.0776712574518399	1	0.414121227755592	0.0757452034292267	0.178331375466664	0.296861924274421	0.301628096573139	SEC22g2-CC26	SEC22g2	CC26	single	0.258940465438075	0.0698501835295336	NA	NA	NA	NA	NA	NA	NA	NA	NA	NA	NA	NA	NA
SEC22g2-CC7	261.049397570034	221.381144697221	83.2729758784258	394.992728832006	239.185800486042	84.2484868067509	365.468883838044	189.510921330403	75.1445832134696	5.86561617171058e-05	3.90771985176986e-05	1.50350548772677e-05	7.33603632686145e-05	4.02378849714979e-05	1.48227614486657e-05	5.90498510667935e-05	3.59726189621783e-05	1.28792794668034e-05	1	0.397426727242959	0.0644110316308177	1	0.321479359558528	0.0593038940177673	1	0.360210324455516	0.0565067521946579	0.259092172572017	0.219508482314216	0.218636691468431	SEC22g2-CC7	SEC22g2	CC7	single	0.232412448784888	0.0231094299115711	NA	NA	NA	NA	NA	NA	NA	NA	NA	NA	NA	NA	NA
COG8g2-CC5	990.913260416556	2350.9638548019	5140.68951397622	1433.65677696222	2936.3382783869	5699.06590282101	1273.76169982139	1881.81734324492	5720.63689781059	0.000222651992272937	0.000414981507967516	0.000928158843061729	0.000266267134262086	0.000493975987048752	0.00100269924789879	0.00020580531474841	0.0003572031509833	0.000980478940520664	1	1.11185831646103	1.04752548918422	1	1.08734583796338	1.10527078301756	1	1.02626992268713	1.23426743309798	1.02101448528794	1.03173096847065	1.05265719328238	COG8g2-CC5	COG8g2	CC5	single	1.03513421568033	0.0160935332038356	NA	NA	NA	NA	NA	NA	NA	NA	NA	NA	NA	NA	NA
COG8g2-CC8	715.349338628108	2239.84539192781	5744.80565562778	1056.9352771004	2661.53767595828	6028.6758442644	1057.52958141339	1731.25588689	6219.14903742789	0.000160734508033248	0.000395367379408143	0.00103723287633796	0.00019630021066154	0.000447746674906678	0.00106069114446936	0.000170868073980444	0.000328623848736103	0.00106592059032643	1	1.4673678473244	1.62157121547159	1	1.33687569159417	1.58592900596317	1	1.13721101917058	1.61618664336506	1.15128398863697	1.13725425105754	1.12660898807951	COG8g2-CC8	COG8g2	CC8	single	1.13838240925801	0.0123761249517593	NA	NA	NA	NA	NA	NA	NA	NA	NA	NA	NA	NA	NA
COG8g2-CC16	765.210466642787	1991.01847728707	3864.59966078847	1442.26881520789	2130.08490197013	3809.34002769747	1140.41054003449	1576.85539839769	3975.55964666441	0.000171937990651673	0.000351445577697066	0.000697758995228587	0.000267866612450088	0.000358341135179553	0.000670219022888	0.000184259387110723	0.000299315828379722	0.000681384359813163	1	1.21936444007035	1.01977057152892	1	0.784074812021479	0.7343679754175	1	0.960512380650753	0.958054299823054	1.02325384876806	0.903531459187772	0.985999522495857	COG8g2-CC16	COG8g2	CC16	single	0.970928276817229	0.0612676054406615	NA	NA	NA	NA	NA	NA	NA	NA	NA	NA	NA	NA	NA
COG8g2-CC17	1057.99315056152	2424.6288743643	4749.8210018035	1586.22717716523	2665.13111910105	4878.52317244171	1399.06206332334	1839.2363482892	5382.87515624135	0.000237724422705394	0.000427984524087913	0.000857586974237292	0.000294603402668919	0.000448351194704829	0.0008583321546506	0.0002260504522433	0.000349120503841807	0.000922588834849219	1	1.07399325446659	0.906511363705803	1	0.891990020632637	0.855132059088122	1	0.913214673458529	1.05737831645771	0.983265475617861	0.951944488054299	1.00480839731148	COG8g2-CC17	COG8g2	CC17	single	0.980006120327881	0.0265822454500684	NA	NA	NA	NA	NA	NA	NA	NA	NA	NA	NA	NA	NA
COG8g2-CC19	775.199874130816	1672.07673290543	3041.44690887292	1359.14585248891	1905.53489323793	3064.20526549994	1155.72232453272	1256.38158705539	3437.33420449871	0.000174182547837133	0.000295147423317982	0.000549137588741413	0.000252428528921159	0.000320565408512859	0.000539119281565677	0.000186733355851077	0.000238484071445383	0.000589136115304259	1	1.01083820323707	0.792219287548134	1	0.744316494571083	0.626847637137441	1	0.755162439841474	0.817374962559284	0.945427430903569	0.860878114008468	0.925566365751584	COG8g2-CC19	COG8g2	CC19	single	0.910623970221207	0.0442108938497823	NA	NA	NA	NA	NA	NA	NA	NA	NA	NA	NA	NA	NA
COG8g2-CC20	972.518562917781	3004.95523887633	7151.68533097887	1675.57442599331	3464.90898996559	7338.83737096025	1526.82417095428	2456.07114614628	7862.80266182353	0.000218518819159845	0.000530421109561831	0.00129124701359538	0.000311197497072784	0.000582896681540594	0.00129120224924419	0.000246693340766007	0.00046620696508717	0.0013476318390944	1	1.44803561805211	1.4848731805327	1	1.09782953491844	1.21779375738339	1	1.11744006053928	1.41527691435436	1.12902558852889	1.05576591745998	1.09328813488572	COG8g2-CC20	COG8g2	CC20	single	1.09269321362486	0.0366334587469057	NA	NA	NA	NA	NA	NA	NA	NA	NA	NA	NA	NA	NA
COG8g2-CC23	680.13158665039	1952.48738747062	5159.39735500719	1114.24026629796	2319.7531834052	4874.12552399383	958.95699909063	1635.4869389591	5195.97904992719	0.000152821300132571	0.000344644243970474	0.000931536570512547	0.000206943228919289	0.000390248758774339	0.00085755842806691	0.000154941420405176	0.000310445160942587	0.000890556091016715	1	1.34534735521738	1.53173944786298	1	1.10527343573364	1.21626459102004	1	1.18473240451513	1.48909131713926	1.12954956178227	1.05609921617848	1.11089941011042	COG8g2-CC23	COG8g2	CC23	single	1.09884939602372	0.0381790577011307	NA	NA	NA	NA	NA	NA	NA	NA	NA	NA	NA	NA	NA
COG8g2-CC25	949.78098196785	2433.09824134751	6502.18615375962	1540.58586724559	3314.23335475072	6900.13863325873	1214.91276535379	1977.95870620373	7510.40691898937	0.000213409827384076	0.000429479498447065	0.00117397900834854	0.000286126631246667	0.000557548735025947	0.00121401716280227	0.000196296924378052	0.00037545252992116	0.00128723356338663	1	1.20053634551509	1.38233974498107	1	1.142099591168	1.24532328824717	1	1.13095271030469	1.69891419837518	1.09438912835156	1.06480442819721	1.1380046761702	COG8g2-CC25	COG8g2	CC25	single	1.09906607757299	0.0368235585779216	NA	NA	NA	NA	NA	NA	NA	NA	NA	NA	NA	NA	NA
COG8g2-CC27	815.952918360981	1861.61452848965	3189.23299480742	1315.88508159623	2420.51559270737	3339.31585285129	1060.1579453951	1503.28911048955	3451.76010522417	0.00018333950117654	0.000328603777854324	0.000575820577894649	0.000244393885151002	0.000407199874713131	0.000587522508292647	0.000171292746253605	0.000285351609194868	0.000591608618298597	1	1.06921193165672	0.789223509740656	1	0.976555034172758	0.705585648528916	1	0.985018210127451	0.894794087194994	0.949783364894067	0.914558145733577	0.972058454183869	COG8g2-CC27	COG8g2	CC27	single	0.945466654937171	0.0289921861302088	NA	NA	NA	NA	NA	NA	NA	NA	NA	NA	NA	NA	NA
COG8g2-CC28	749.657573262764	1885.09975692501	3995.4803140423	1207.10235694807	2077.92869843082	4064.76937078756	1055.3180026997	1477.08574699989	4406.11950210732	0.000168443353093574	0.000332749284171303	0.000721389684336141	0.000224190120334529	0.000349566971686988	0.00071515951218484	0.000170510742893062	0.000280377734318826	0.000755179442150406	1	1.17844832018713	1.07618002731944	1	0.913888779216813	0.936271953966464	1	0.972287452244517	1.14742946553002	1.03290425400479	0.975849320433389	1.0301852232745	COG8g2-CC28	COG8g2	CC28	single	1.01297959923756	0.0321844913752666	NA	NA	NA	NA	NA	NA	NA	NA	NA	NA	NA	NA	NA
COG8g2-CC30	606.771240431323	2000.40208011919	4559.89675477936	1156.96135418967	2247.64743294392	4629.61720167218	997.909357153903	1478.9619847382	5498.83291657453	0.000136337690626083	0.000353101928833851	0.000823295879840706	0.000214877639601311	0.000378118511548339	0.000814539393881755	0.000161235064116185	0.000280733878359331	0.00094246322017162	1	1.54501053965203	1.51743077143428	1	1.03137390220706	1.11259328207599	1	1.0295281752597	1.51437175897511	1.14027481734009	1.02835531703788	1.10176088752368	COG8g2-CC30	COG8g2	CC30	single	1.09013034063388	0.0568589997510574	NA	NA	NA	NA	NA	NA	NA	NA	NA	NA	NA	NA	NA
COG8g2-CC32	780.511831021502	2146.38779646391	5264.08851620756	1293.99176059778	2585.85083703967	5540.40601704089	1161.70926289941	1856.00674304485	5394.13354845477	0.000175376111221361	0.00037887066729689	0.000950438709378227	0.000240327729335041	0.000435013986293578	0.000974784471888799	0.00018770068257719	0.000352303829721685	0.000924518448049038	1	1.2887475032555	1.36182893717341	1	1.06091053020952	1.19047501213807	1	1.10982478117758	1.2760782767104	1.09746474822072	1.0471466543572	1.06794050769733	COG8g2-CC32	COG8g2	CC32	single	1.07085063675842	0.0252849615558043	NA	NA	NA	NA	NA	NA	NA	NA	NA	NA	NA	NA	NA
COG8g2-CC34	910.800880119895	2420.08852516452	5254.33125451008	1436.1090569114	2942.05514078283	5627.64303085111	1251.17277459126	1969.67725461388	6397.99908685016	0.00020465124307388	0.000427183082179831	0.00094867702182562	0.000266722586058478	0.00049493772662952	0.000990133037711339	0.000202155557601947	0.000373880559818309	0.00109657429376926	1	1.24522246689267	1.16485769426594	1	1.0876024789554	1.08955541498946	1	1.09357885578176	1.40533531975287	1.05696367532995	1.02833565373952	1.08958360356166	COG8g2-CC34	COG8g2	CC34	single	1.05829431087704	0.0306456486727429	NA	NA	NA	NA	NA	NA	NA	NA	NA	NA	NA	NA	NA
COG8g2-CC35	802.800305863777	2118.5507295803	5449.43574236925	1128.09843959934	2506.90301659021	5409.13180564202	1168.3015328665	1814.56604910812	5723.24704869225	0.000180384191672593	0.000373956994137196	0.000983903416112844	0.000209517050039071	0.000421732707423594	0.00095168795830523	0.000188765814458353	0.000344437632448995	0.000980926302941452	1	1.23671741246668	1.37063832744175	1	1.17976996678809	1.33318607376471	1	1.07892226338416	1.3462961991061	1.09514240574329	1.0841142450154	1.07807744510165	COG8g2-CC35	COG8g2	CC35	single	1.08577803195345	0.00865328611896052	NA	NA	NA	NA	NA	NA	NA	NA	NA	NA	NA	NA	NA
COG8g2-CC36	746.8126211441	2051.88986217012	5011.88541123094	1306.45908835406	2932.56123434746	5065.21483938645	1160.52885628925	1722.27853152827	5403.12146667926	0.000167804110202752	0.000362190319280073	0.000904903078118011	0.000242643234473309	0.000493340580334463	0.000891178869748561	0.00018750996091083	0.000326919783442935	0.000926058917177853	1	1.28760167745244	1.35509065200775	1	1.19167568127138	1.07798386125058	1	1.03090765603533	1.27950462655512	1.09619771212468	1.03434968521518	1.06166945173361	COG8g2-CC36	COG8g2	CC36	single	1.06407228302449	0.0309939479061455	NA	NA	NA	NA	NA	NA	NA	NA	NA	NA	NA	NA	NA
COG8g2-CC11	545.438811132475	1377.57161530442	3574.27738777308	883.088646227495	1783.18173973526	3749.79236717428	776.027419557	1133.21606633053	3697.43809818456	0.000122556678584134	0.000243162711789308	0.000645340893667616	0.000164012396069172	0.000299982112570808	0.000659742149056591	0.000125384965930221	0.000215105015952381	0.000633716184737437	1	1.18360634686135	1.32318656201261	1	1.07200820366543	1.18062811850291	1	1.01439704875052	1.30941381455139	1.08262178658375	1.04613956185161	1.06567085029693	COG8g2-CC11	COG8g2	CC11	single	1.06481073291076	0.0182563148469275	NA	NA	NA	NA	NA	NA	NA	NA	NA	NA	NA	NA	NA
COG8g2-CC14	861.711684334853	2462.69981510129	6347.49721808847	1445.94125429969	3086.39675546942	6488.94255229442	1368.27357857411	2088.15198181104	6912.21626446542	0.000193621208784076	0.000434704634379914	0.0011460496998041	0.000268548679349528	0.000519220109933867	0.00114167092077728	0.000221075868853542	0.000396369217401695	0.00118470768215102	1	1.33933319542147	1.48737131894281	1	1.13320349876662	1.24776696482353	1	1.06013576036055	1.38834515805047	1.122115387216	1.0645395957469	1.0837710132691	COG8g2-CC14	COG8g2	CC14	single	1.090141998744	0.0293118582277629	NA	NA	NA	NA	NA	NA	NA	NA	NA	NA	NA	NA	NA
COG8g2-CC15	831.330865707624	2500.94851236877	6290.30163107772	1295.1578068875	2776.33909425624	6143.59301039883	1079.68367436818	1604.90971361678	6223.14706909117	0.000186794829458613	0.000441456121450817	0.00113572295477821	0.000240544294282082	0.000467059553240806	0.0010809097834566	0.000174447574034627	0.000304641047551981	0.00106660582623974	1	1.40984050102677	1.52783491687917	1	1.1380376301517	1.31889418279015	1	1.03258637791801	1.58404167451454	1.13332754294061	1.0781679963647	1.11277240978454	COG8g2-CC15	COG8g2	CC15	single	1.10808931636328	0.0278763774118766	NA	NA	NA	NA	NA	NA	NA	NA	NA	NA	NA	NA	NA
COG8g2-CC2	873.06286327351	1882.45769916284	4749.47208623479	1172.00886825543	2284.93915908756	4483.8996190261	960.542579583779	1614.26029366729	4665.45513417259	0.000196171747470254	0.00033228292008321	0.000857523977032403	0.00021767235205442	0.000384392045277795	0.000788901699386498	0.000155197607172684	0.000306415957677851	0.000799627836675136	1	1.01045935144849	1.09844594369314	1	1.03502429615	1.06373925547523	1	1.16742573708901	1.33484386323647	1.02338199586548	1.0179707690705	1.08342531365134	COG8g2-CC2	COG8g2	CC2	single	1.04159269286244	0.0363290030885461	NA	NA	NA	NA	NA	NA	NA	NA	NA	NA	NA	NA	NA
COG8g2-CC22	585.506960253238	1650.51952569502	3668.03731844297	1135.06133322789	1967.14575383833	3992.80273016938	989.884747598483	1482.80633950773	4114.00620688358	0.000131559740289733	0.000291342242588609	0.000662269383229089	0.000210810239428917	0.000330930115434408	0.000702497630807765	0.000159938505038049	0.000281463606800884	0.000705113175171882	1	1.32107581274645	1.26497094002626	1	0.920076656407689	0.978067273060397	1	1.04057196729532	1.14217692812251	1.08217953534649	0.986903418568864	1.0354495936446	COG8g2-CC22	COG8g2	CC22	single	1.03484418251998	0.0476409435153025	NA	NA	NA	NA	NA	NA	NA	NA	NA	NA	NA	NA	NA
COG8g2-CC26	845.502525381429	1982.99350163011	4600.58649297115	1254.26356077264	2385.54847172736	4411.48639103795	1110.40082313815	1771.43622085642	4327.78014214713	0.000189979112469277	0.000350029045285167	0.000830642470258567	0.000232949175355582	0.000401317405984139	0.000776161244989278	0.000179410631466534	0.000336250806767863	0.000741752599295857	1	1.09912103345289	1.0986950204953	1	1.00973228363561	0.977926784984469	1	1.1081997960196	1.07112088647658	1.03131613264688	0.995580943403615	1.02602130905149	COG8g2-CC26	COG8g2	CC26	single	1.01763946170066	0.0192858098435701	NA	NA	NA	NA	NA	NA	NA	NA	NA	NA	NA	NA	NA
COG8g2-CC7	811.193578130992	2223.93734282764	5643.69565111638	1176.19996534182	2964.50676378931	5863.86660573395	1167.71910672158	1820.00180529766	5871.36322916733	0.000182270107288657	0.000392559362521399	0.00101897732043362	0.000218450747154655	0.000498714731042501	0.00103169444530161	0.000188671710203145	0.000345469437818336	0.00100631242660222	1	1.28480488850759	1.40481115400669	1	1.33806769324984	1.38615923510251	1	1.08269405674687	1.38182687652664	1.10459314497545	1.10520923879635	1.08462070150896	COG8g2-CC7	COG8g2	CC7	single	1.09814102842692	0.011712998031049	NA	NA	NA	NA	NA	NA	NA	NA	NA	NA	NA	NA	NA
GET2g2-CC8	71.1989631983978	111.758613817753	44.5871227453162	64.5152015978842	94.4830527293066	16.4384577274761	85.7408445404718	97.2361872415735	42.2628188388846	1.59979603030307e-05	1.97271251090155e-05	8.05026877235665e-06	1.19821411385565e-05	1.58947487674949e-05	2.89219838496646e-06	1.38533930639622e-05	1.8457196495171e-05	7.24356476014507e-06	1	0.735608051203562	0.126448780006787	1	0.777496888867394	0.070845001412365	1	0.787793666031251	0.135463962899686	0.47775002434884	0.344686403000154	0.500606063786353	GET2g2-CC8	GET2g2	CC8	single	0.441014163711782	0.0842014117903012	NA	NA	NA	NA	NA	NA	NA	NA	NA	NA	NA	NA	NA
GET2g2-CC17	95.632491538521	144.651162800854	55.1917826527644	88.9015719502093	126.211879650644	38.3507457352485	101.185088326058	138.857620792077	25.0182033447025	2.14880208163988e-05	2.55331691066816e-05	9.96495528357272e-06	1.65113206835563e-05	2.1232443920581e-05	6.7474678413627e-06	1.63487636295785e-05	2.63577014331504e-05	4.2879528883458e-06	1	0.708852043022773	0.116532701959475	1	0.753698405057833	0.119942908513349	1	0.953291070522594	0.0679505030376323	0.454790321370629	0.467421117281975	0.353829925374747	GET2g2-CC17	GET2g2	CC17	single	0.425347121342451	0.0622568569769683	NA	NA	NA	NA	NA	NA	NA	NA	NA	NA	NA	NA	NA
GET2g2-CC19	64.4034478339141	137.407957885341	47.7274208509375	80.4123120346034	107.708101041318	16.8267400994257	93.0094846786891	145.634653883403	32.0498284221665	1.44710506381146e-05	2.4254631330689e-05	8.61725408603064e-06	1.49346456061894e-05	1.81195797216731e-05	2.96051316654032e-06	1.50278080048797e-05	2.7644105548422e-05	5.49312644318705e-06	1	0.999866238835865	0.149636559256436	1	0.711103181395234	0.0581818652796479	1	1.08770170736926	0.0947003412371048	0.546686092141568	0.289330757486085	0.445400678171875	GET2g2-CC19	GET2g2	CC19	single	0.427139175933176	0.129645878904496	NA	NA	NA	NA	NA	NA	NA	NA	NA	NA	NA	NA	NA
GET2g2-CC20	104.518391796603	152.240865131111	38.8097208023316	88.5558259402656	108.961488060253	39.9560915500157	122.131508105918	178.451749427519	48.9626603078074	2.34846268510872e-05	2.68728690393716e-05	7.00715058972291e-06	1.64471067093822e-05	1.83304352264321e-05	7.02991395946913e-06	1.97331364806785e-05	3.3873387033449e-05	8.3918728213716e-06	1	0.682617882842434	0.0749767592838978	1	0.653224837432473	0.125451559483841	1	1.01499852324293	0.110176852084774	0.346019753391426	0.464732232598612	0.47504134295073	GET2g2-CC20	GET2g2	CC20	single	0.428597776313589	0.0717001871780194	NA	NA	NA	NA	NA	NA	NA	NA	NA	NA	NA	NA	NA
GET2g2-CC23	63.1466115521059	116.243292484695	28.6451210038746	59.2942825656146	126.394655374318	26.2937976540293	125.611882493377	105.904594501886	36.9442751064608	1.41886474114306e-05	2.05187403063977e-05	5.17191756048204e-06	1.10124814743499e-05	2.1263192019046e-05	4.62615656349012e-06	2.02954705077997e-05	2.01026178207344e-05	6.33200190149283e-06	1	0.862694418364966	0.0915966257091145	1	1.13167753096502	0.123296486402376	1	0.585674611114188	0.0808294267063946	0.415734348663604	0.512084172850095	0.349605507798893	GET2g2-CC23	GET2g2	CC23	single	0.425808009770864	0.0817064142848228	NA	NA	NA	NA	NA	NA	NA	NA	NA	NA	NA	NA	NA
GET2g2-CC25	89.581482242134	179.262810374192	39.3477390972203	133.426982252914	139.885356852	84.7646384727698	135.151462118936	133.618124291326	78.3233984830115	2.01283969936877e-05	3.16426606132766e-05	7.10429056224455e-06	2.47808406925682e-05	2.35327134251692e-05	1.49135736793266e-05	2.18368076257872e-05	2.5363149721555e-05	1.34241071640103e-05	1	0.937801868245749	0.0886911741085442	1	0.556589992267007	0.176636826416998	1	0.686778898567982	0.159266284355186	0.415863350017669	0.531388634016431	0.526377878628825	GET2g2-CC25	GET2g2	CC25	single	0.491209954220975	0.0653001530711521	NA	NA	NA	NA	NA	NA	NA	NA	NA	NA	NA	NA	NA
GET2g2-CC27	74.1036563551484	97.337027724669	36.4099963279571	84.3783244911773	100.593245303701	25.7905004113771	105.882370225392	96.4298670204418	29.1444130799169	1.66506266302734e-05	1.71814919501017e-05	6.57387690420915e-06	1.56712366705426e-05	1.69226577213818e-05	4.53760595269141e-06	1.71077168779688e-05	1.83041422549581e-05	4.99515766673287e-06	1	0.615570190267682	0.0992110082707795	1	0.632914031440039	0.0849843729435238	1	0.632645223799745	0.0756457847048968	0.40316846789094	0.36883518788781	0.341016720057109	GET2g2-CC27	GET2g2	CC27	single	0.371006791945286	0.0311327293669681	NA	NA	NA	NA	NA	NA	NA	NA	NA	NA	NA	NA	NA
GET2g2-CC28	105.792231177207	140.876885301114	49.9567832821601	92.1459732852097	135.189070700102	32.3200316040315	114.242733252553	96.8293902866745	54.9887407674032	2.3770850567387e-05	2.48669507107114e-05	9.01976866103135e-06	1.71138899035736e-05	2.27426639256199e-05	5.68641807868656e-06	1.84585246031948e-05	1.83799790358772e-05	9.42470274749016e-06	1	0.624058210603822	0.0953497492061141	1	0.778882637516185	0.0975226778581474	1	0.58877713043923	0.132281241635758	0.394978320631841	0.421119276496761	0.467650378025798	GET2g2-CC28	GET2g2	CC28	single	0.427915991718133	0.0368096928106979	NA	NA	NA	NA	NA	NA	NA	NA	NA	NA	NA	NA	NA
GET2g2-CC30	73.5408149741844	108.844043514032	45.5911312633649	67.5186003522269	127.495420249156	35.4360682974949	120.051609817282	115.368546660346	34.2115039441051	1.6524159703438e-05	1.92126583394626e-05	8.23154394604738e-06	1.25399499476215e-05	2.14483721188863e-05	6.23465663255452e-06	1.93970813755536e-05	2.18990480342682e-05	5.86362318391027e-06	1	0.693610031932372	0.125178803320562	1	1.00248516767721	0.145925873620046	1	0.667562225855948	0.0783172179002707	0.469833263242382	0.540938856606075	0.354332181300473	GET2g2-CC30	GET2g2	CC30	single	0.455034767049643	0.0941794002652782	NA	NA	NA	NA	NA	NA	NA	NA	NA	NA	NA	NA	NA
GET2g2-CC32	127.99761071266	112.228009190407	47.8835025746239	62.3922284862152	81.292978141459	32.1014983203317	92.5560851606799	109.814580841217	34.6773724228088	2.87602600245447e-05	1.98099806574659e-05	8.64543486444294e-06	1.15878501369422e-05	1.367580139289e-05	5.64796911828794e-06	1.49545509501859e-05	2.08448043276896e-05	5.94346992835165e-06	1	0.410902263023471	0.0755375531750917	1	0.691718415688681	0.143055647827088	1	0.824190020422852	0.102966103642536	0.300241879539947	0.501433144809664	0.439378215269671	GET2g2-CC32	GET2g2	CC32	single	0.413684413206427	0.103027228942432	NA	NA	NA	NA	NA	NA	NA	NA	NA	NA	NA	NA	NA
GET2g2-CC34	72.8266848247663	118.721701082185	34.8501817683442	82.016511642523	130.090637406876	49.1111555998391	129.435252526296	130.565365641885	41.4381928284974	1.63636991395706e-05	2.09562177840056e-05	6.29225015489759e-06	1.52325869539716e-05	2.18849617879059e-05	8.64066491300334e-06	2.09132233206962e-05	2.47836806180917e-05	7.10222937189491e-06	1	0.763974225688602	0.0966258599730108	1	0.842076503974036	0.166490348500291	1	0.700725197050034	0.0879835142977967	0.417103901887577	0.556063645571877	0.386647677939217	GET2g2-CC34	GET2g2	CC34	single	0.453271741799557	0.0903134929296372	NA	NA	NA	NA	NA	NA	NA	NA	NA	NA	NA	NA	NA
GET2g2-CC35	84.0669654577472	177.792631242857	47.578729949776	48.4061324812532	94.2988577820431	36.9680884797131	105.68948143289	132.731971903277	61.018976230468	1.88893196722781e-05	3.13831512415533e-05	8.59040773119424e-06	8.99027046334245e-06	1.58637619150762e-05	6.50420176690988e-06	1.70765512850184e-05	2.51949418843817e-05	1.04582448134407e-05	1	0.991122928607463	0.114278975715309	1	1.03421980226739	0.212342444510744	1	0.872400889716539	0.158666858467875	0.481534667360852	0.633371775417451	0.547892575646306	GET2g2-CC35	GET2g2	CC35	single	0.55426633947487	0.0761189562116727	NA	NA	NA	NA	NA	NA	NA	NA	NA	NA	NA	NA	NA
GET2g2-CC36	83.5890888915953	152.384292969818	33.4345485531708	83.801463185936	111.034983567554	40.052963023838	118.064994729193	129.490624221844	50.3259958551659	1.87819438062315e-05	2.68981862728413e-05	6.03665555350749e-06	1.5564098609968e-05	1.86792564087186e-05	7.04695762164127e-06	1.90760983034882e-05	2.45796751533164e-05	8.62553942474574e-06	1	0.854338051316688	0.0807652863757396	1	0.703420519317768	0.132890290551811	1	0.761885121956213	0.117145146178318	0.384790633163397	0.485415051076236	0.462800981132695	GET2g2-CC36	GET2g2	CC36	single	0.44433555512411	0.0527924932005807	NA	NA	NA	NA	NA	NA	NA	NA	NA	NA	NA	NA	NA
GET2g2-CC11	71.9417301457875	127.790824001233	40.1479394605241	41.0565304713618	89.7809883099379	26.7284250116564	46.5286585359042	79.7910786510432	28.9759001839248	1.61648553757249e-05	2.25570583486965e-05	7.24876788214538e-06	7.62525932777118e-06	1.5103727198277e-05	4.70262532732618e-06	7.51776821060472e-06	1.51457976603415e-05	4.96627568231788e-06	1	0.832449562509667	0.112683738682112	1	1.16093776137311	0.181009481868407	1	1.19125880837309	0.171147073940781	0.461833984712308	0.606102203545101	0.595147917829934	GET2g2-CC11	GET2g2	CC11	single	0.554361368695781	0.0803180346124157	NA	NA	NA	NA	NA	NA	NA	NA	NA	NA	NA	NA	NA
GET2g2-CC22	72.4772770786848	94.6293697128526	23.357384528568	45.6619659899515	51.7769333853972	33.7695928990413	53.0460670358879	110.526822608669	26.0760294595433	1.62851894113347e-05	1.67035484026036e-05	4.21720917827132e-06	8.4806077886225e-06	8.71035941726023e-06	5.94145531550287e-06	8.5708045107786e-06	2.09800007666579e-05	4.46925721631864e-06	1	0.61187571351997	0.0650730566218285	1	0.601988951050732	0.205627607137126	1	1.44739415959809	0.135095644154404	0.301962199320643	0.57500089881657	0.556947626000346	GET2g2-CC22	GET2g2	CC22	single	0.477970241379186	0.15269447703439	NA	NA	NA	NA	NA	NA	NA	NA	NA	NA	NA	NA	NA
GET2g2-CC26	55.9953734628181	126.781342819516	38.2375047987159	62.1669837666004	90.4842692066688	27.5937208964647	114.486615633878	133.082539244956	24.6383308019535	1.2581809082182e-05	2.23788692956415e-05	6.90383617198702e-06	1.15460163682444e-05	1.5222039137229e-05	4.85486633448451e-06	1.84979293758907e-05	2.5261485940599e-05	4.22284527272524e-06	1	1.06106585397238	0.137884758957797	1	0.772716326258093	0.123412932880999	1	0.807492843153643	0.0591438562757536	0.532733740139205	0.476561821999124	0.305153965464516	GET2g2-CC26	GET2g2	CC26	single	0.438149842534282	0.118552724916179	NA	NA	NA	NA	NA	NA	NA	NA	NA	NA	NA	NA	NA
GET2g2-CC7	80.9210967680791	91.0054217248728	24.8662158405389	69.2890299452669	113.141526709862	38.1202653016426	98.5583022732374	142.813655250876	41.7253170596685	1.818246271601e-05	1.60638654922194e-05	4.48963082931381e-06	1.28687645019323e-05	1.90336371473555e-05	6.70691688768489e-06	1.59243463068931e-05	2.71086287105263e-05	7.1514405466304e-06	1	0.527041293244733	0.0620478594936462	1	0.866890722842003	0.15296836899614	1	1.00658126164966	0.116348156054365	0.276618455415544	0.538570647903307	0.487266880688225	GET2g2-CC7	GET2g2	CC7	single	0.434151994669025	0.138818698758167	NA	NA	NA	NA	NA	NA	NA	NA	NA	NA	NA	NA	NA
IMP4g6-CC5	480.566972071944	465.443759837763	666.313769000043	376.967838746857	492.001191426435	554.058151315653	639.249724706458	545.07376377169	628.301999546282	0.000107980383376252	8.21580276264266e-05	0.00012030390383815	7.00126751012058e-05	8.27686564429316e-05	9.74815348847613e-05	0.000103285403238687	0.000103464912063059	0.000107686764576498	1	0.453891896686306	0.279964994984197	1	0.692896961016183	0.408659172966505	1	0.592320889449159	0.270116407702626	0.622186928781802	0.752077135702704	0.638580776552397	IMP4g6-CC5	IMP4g6	CC5	single	0.670948280345634	0.0707361855053168	NA	NA	NA	NA	NA	NA	NA	NA	NA	NA	NA	NA	NA
IMP4g6-CC16	380.851649000911	410.211757417202	497.400750125712	306.168284011165	325.258499887754	388.624654675279	495.592273556378	492.396006756079	498.619080327584	8.55749759316365e-05	7.24087243329138e-05	8.9806416730589e-05	5.68633670872967e-05	5.47177720328309e-05	6.83750031325208e-05	8.00742586784112e-05	9.34657158816363e-05	8.54599787289567e-05	1	0.504767518490126	0.263711737912623	1	0.563995003267552	0.352923316599379	1	0.690179913380728	0.276501466840829	0.617868278348212	0.697800508061828	0.658481923377804	IMP4g6-CC16	IMP4g6	CC16	single	0.658050236595948	0.0399678633636548	NA	NA	NA	NA	NA	NA	NA	NA	NA	NA	NA	NA	NA
IMP4g6-CC14	389.742189292212	495.283422932734	644.17970601159	294.003211440558	518.006669660953	628.892786377959	529.356068230015	558.968561489082	653.880117022168	8.75726245526762e-05	8.74251900130799e-05	0.000116307567113326	5.46039985525703e-05	8.71435208358136e-05	0.000110648014018932	8.55295713879101e-05	0.000106102397334806	0.000112070683005732	1	0.595546270148111	0.333740170710111	1	0.935384306198274	0.594750398587434	1	0.733519741505064	0.339471491836042	0.689563567033125	0.869742738365105	0.713149979516303	IMP4g6-CC14	IMP4g6	CC14	single	0.757485428304844	0.0979303704676482	NA	NA	NA	NA	NA	NA	NA	NA	NA	NA	NA	NA	NA
IMP4g6-CC15	364.097524913734	440.076037895572	482.655849584566	294.278823678981	405.188631327507	461.332839793859	420.856768986765	457.404594697517	478.964337747721	8.18104293705887e-05	7.76802320687582e-05	8.71442038523121e-05	5.46551868718889e-05	6.81643036751521e-05	8.1167352576734e-05	6.79990298165391e-05	8.68237095840853e-05	8.20912871784956e-05	1	0.566433763114742	0.26766939211812	1	0.730979238147231	0.435878614976524	1	0.754985353589828	0.312767727667654	0.63222214721901	0.772477851076546	0.696301113420082	IMP4g6-CC15	IMP4g6	CC15	single	0.700333703905212	0.0702147559680923	NA	NA	NA	NA	NA	NA	NA	NA	NA	NA	NA	NA	NA
IMP4g6-CC2	349.038710741896	381.267470442788	371.358214879529	308.384646987638	461.244846441723	406.512476734231	530.827456348861	465.460025955885	440.299630185868	7.84268083105393e-05	6.7299609689933e-05	6.70492567479436e-05	5.72750030016336e-05	7.75945605345469e-05	7.15222041003462e-05	8.57673077674532e-05	8.83527769180365e-05	7.54644146496175e-05	1	0.511911981168491	0.214831670233232	1	0.794045849622367	0.366514646089288	1	0.609117857264244	0.227954419100452	0.570264135454963	0.738869650447815	0.600702311830811	IMP4g6-CC2	IMP4g6	CC2	single	0.636612032577863	0.0898559177494706	NA	NA	NA	NA	NA	NA	NA	NA	NA	NA	NA	NA	NA
DIP2g5-CC5	329.279328590445	465.095199474507	813.698886398776	227.57571668561	489.116148805551	854.021215233588	311.987147694897	490.436063294608	927.281041300147	7.39869991185081e-05	8.20965013273871e-05	0.000146914497548859	4.22666951276266e-05	8.22833098509471e-05	0.000150257330728612	5.04086542544108e-05	9.30936829727572e-05	0.000158929774635204	1	0.661936800359398	0.498974233126003	1	1.14101902177415	1.04340507105519	1	1.09198837368273	0.816822608835042	0.795443663519818	1.02249954925029	0.959960749925467	DIP2g5-CC5	DIP2g5	CC5	single	0.925967987565192	0.117282670206958	NA	NA	NA	NA	NA	NA	NA	NA	NA	NA	NA	NA	NA
DIP2g5-CC16	224.480656099671	377.722513623878	593.674616874795	194.716203000346	347.343842476688	575.598494105616	294.2378499587	385.697696641513	651.603997709488	5.04393949540215e-05	6.6673869943494e-05	0.00010718880104615	3.61638337713957e-05	5.84331576152686e-05	0.000101271363934516	4.75408495404887e-05	7.32124364045772e-05	0.000111680571363958	1	0.788556988668345	0.534008811100492	1	0.947031258605211	0.821916614897122	1	0.91058570309256	0.608608866214762	0.82803637269336	0.948100431937991	0.872722043080199	DIP2g5-CC16	DIP2g5	CC16	single	0.882952949237183	0.0606823546112815	NA	NA	NA	NA	NA	NA	NA	NA	NA	NA	NA	NA	NA
DIP2g5-CC14	207.403244661403	494.964233424765	759.605693515799	235.600508388211	397.120996525375	786.852704874236	304.064977651421	496.350648168029	830.857276716236	4.66022077536035e-05	8.73688481245927e-05	0.000137147894219232	4.37571064478514e-05	6.68070970161423e-05	0.00013843963709807	4.91286466207093e-05	9.42163787333889e-05	0.000142403385663299	1	1.11840064332106	0.739522735476228	1	0.894856564107754	0.928597310849402	1	1.13395158653739	0.750953594163992	0.938475407416987	0.97191336113107	0.943429592886112	DIP2g5-CC14	DIP2g5	CC14	single	0.951272787144723	0.0180460787785052	NA	NA	NA	NA	NA	NA	NA	NA	NA	NA	NA	NA	NA
DIP2g5-CC15	156.654542987123	369.611655492884	751.992600203318	236.793677070972	345.282015403851	601.301128586552	304.431427030055	403.704669304907	734.946334258016	3.51992929028188e-05	6.52421779456627e-05	0.000135773339334752	4.39787087245995e-05	5.80862993970158e-05	0.000105793510669176	4.91878548931198e-05	7.66304872574528e-05	0.000125964890977198	1	1.10571143506778	0.969280416726714	1	0.774124224948608	0.706044574723748	1	0.921184473843005	0.663466834008799	1.00196922319154	0.892948792840271	0.894401351690346	DIP2g5-CC15	DIP2g5	CC15	single	0.929773122574051	0.0625278753043857	NA	NA	NA	NA	NA	NA	NA	NA	NA	NA	NA	NA	NA
DIP2g5-CC2	181.612948781487	366.76802101894	559.669653197307	159.867845581251	279.33176046728	588.484182417655	283.409973901013	361.749674677724	677.283122468995	4.08072900868866e-05	6.47402324479914e-05	0.000101049156226239	2.96915927072657e-05	4.69915823754108e-05	0.000103538484581909	4.57913586895536e-05	6.86666663615974e-05	0.000116081801766702	1	0.946419737670256	0.622248436789314	1	0.927611230430357	1.02349063836077	1	0.886676788386143	0.656762271825585	0.881627431713902	0.998500649360179	0.888400440375287	DIP2g5-CC2	DIP2g5	CC2	single	0.922842840483123	0.0656090423999597	NA	NA	NA	NA	NA	NA	NA	NA	NA	NA	NA	NA	NA
PWP2g2_BC1-CC5	351.534041492463	739.341363344622	1398.91833015474	261.489310442908	615.824292203108	1492.13783088723	577.144800936476	729.250386246597	1439.96850490935	7.89874934735978e-05	0.000130505193959846	0.000252576704997297	4.85653264091095e-05	0.000103599239511581	0.0002625281943224	9.32509333800786e-05	0.000138424984102811	0.00024680098025746	1	0.985636445423879	0.803533224969381	1	1.25028689277631	1.58659179634902	1	0.877736584712441	0.685679678872628	0.946445875583804	1.13108013651245	0.897733456008407	PWP2g2_BC1-CC5	PWP2g2_BC1	CC5	single	0.991753156034889	0.123094396996652	NA	NA	NA	NA	NA	NA	NA	NA	NA	NA	NA	NA	NA
PWP2g2_BC1-CC16	269.822571470598	513.347431976547	909.71941528798	214.638319566613	337.127172627031	862.26455708143	376.500418120618	662.710373307786	896.500477549095	6.06274388465455e-05	9.06137671992535e-05	0.000164251141351539	3.9863885953882e-05	5.67144218652077e-05	0.000151707672383182	6.08322475586188e-05	0.000125794479673923	0.000153654191675759	1	0.891604504406154	0.680781980452534	1	0.833860305638787	1.11697506538558	1	1.22273016413584	0.654392232332734	0.897491522051372	1.00937616627384	0.917646646083989	PWP2g2_BC1-CC16	PWP2g2_BC1	CC16	single	0.941504778136402	0.0596359895698068	NA	NA	NA	NA	NA	NA	NA	NA	NA	NA	NA	NA	NA
PWP2g2_BC1-CC14	337.711630245146	623.131323710374	1247.78718789158	206.515606170621	559.830740689042	1347.80893432601	465.255201495135	687.100214819595	1444.15747264511	7.58816843930561e-05	0.000109992323296231	0.000225289761140408	3.8355288043184e-05	9.4179524459976e-05	0.000237134826619745	7.5172611325547e-05	0.000130424115101227	0.000247518941337809	1	0.864714422696996	0.746059337086	1	1.4391652617373	1.81461985001385	1	1.02589087650227	0.853053733017963	0.916472661584259	1.17630767429892	0.964467708838776	PWP2g2_BC1-CC14	PWP2g2_BC1	CC14	single	1.01908268157399	0.138259375426254	NA	NA	NA	NA	NA	NA	NA	NA	NA	NA	NA	NA	NA
PWP2g2_BC1-CC15	248.07177526807	400.169640851799	869.440381119595	199.720493715715	373.04492962951	860.684162516833	376.775004125488	491.722632199786	972.241792188392	5.57401714120782e-05	7.06361353299035e-05	0.000156978704132421	3.70932599556873e-05	6.27568147320213e-05	0.000151429616212517	6.08766132034374e-05	9.33378971461127e-05	0.000166635746921749	1	0.755972364952121	0.707687162927454	1	0.991620079529119	1.19820570597337	1	0.90658897829021	0.70916170482637	0.891280249534646	1.04236309001582	0.908799314201989	PWP2g2_BC1-CC15	PWP2g2_BC1	CC15	single	0.947480884584152	0.0826359733251058	NA	NA	NA	NA	NA	NA	NA	NA	NA	NA	NA	NA	NA
PWP2g2_BC1-CC2	259.012165057379	447.420415445417	847.760272853573	194.799161767789	377.111101015935	835.041444857218	298.744573202268	528.801757775423	883.886362583581	5.81984083538345e-05	7.89766283806335e-05	0.000153064329581899	3.61792413596163e-05	6.34408609261888e-05	0.000146918011302202	4.82690136827741e-05	0.000100376189432485	0.000151492216654809	1	0.809533399728556	0.660893931771164	1	1.02775366685551	1.19187620654497	1	1.22960376871693	0.813110335663867	0.881368917399217	1.04445245830792	0.969994186240899	PWP2g2_BC1-CC2	PWP2g2_BC1	CC2	single	0.965271853982678	0.0816442627824993	NA	NA	NA	NA	NA	NA	NA	NA	NA	NA	NA	NA	NA
PWP2g2_BC2-CC8	250.598061752946	525.460410020863	1001.00877397549	370.769626422721	684.864218252148	1056.00044323852	404.72944542023	587.483240065039	1076.55928544221	5.63078121344089e-05	9.27518953055366e-05	0.000180733565608613	6.88615068023382e-05	0.000115213727483513	0.000185793754322429	6.53932921003512e-05	0.000111515001843512	0.000184515068243895	1	0.982655817769025	0.806564386106293	1	0.980634411092713	0.79189965530846	1	1.00833072282203	0.731014888749971	0.947060629393194	0.942488943520156	0.926007287895246	PWP2g2_BC2-CC8	PWP2g2_BC2	CC8	single	0.938518953602865	0.0110739068090193	NA	NA	NA	NA	NA	NA	NA	NA	NA	NA	NA	NA	NA
PWP2g2_BC2-CC17	268.089938139404	657.796418897047	1111.58440963163	405.267571968048	633.694797229995	1114.2030247995	375.125486906854	596.494842605762	1344.29407503479	6.02381270081848e-05	0.000116111249133828	0.000200698154752227	7.52686673207347e-05	0.000106605569001849	0.00019603397364119	6.06100959966385e-05	0.000113225567874009	0.000230403022247884	1	1.14987366404863	0.837222319741449	1	0.830128049796149	0.764421126891582	1	1.10459339325402	0.984851579002122	0.970686730589004	0.918450363724976	1.00567758958581	PWP2g2_BC2-CC17	PWP2g2_BC2	CC17	single	0.964938227966596	0.0438968244255107	NA	NA	NA	NA	NA	NA	NA	NA	NA	NA	NA	NA	NA
PWP2g2_BC2-CC19	186.503442867787	402.367782027998	725.202908696376	312.014750222617	550.664634950907	842.957233150205	299.988140792055	425.576162085133	915.499222393015	4.19061534233768e-05	7.10241412697487e-05	0.000130936422223251	5.79492070377638e-05	9.26375236071739e-05	0.000148310722862876	4.84699404489525e-05	8.0782094301489e-05	0.00015691044959748	1	1.01105663301979	0.78514803711137	1	0.936955278670851	0.751174123623126	1	0.985474810165156	0.838700624774918	0.943308069732447	0.925620597726123	0.956652581017752	PWP2g2_BC2-CC19	PWP2g2_BC2	CC19	single	0.941860416158774	0.0155665594273436	NA	NA	NA	NA	NA	NA	NA	NA	NA	NA	NA	NA	NA
PWP2g2_BC2-CC20	276.584747364165	507.327488002979	973.850026753698	432.73091590824	650.691630902997	958.115661925166	238.874440374647	431.363027725829	1194.5741071034	6.21468573415304e-05	8.95511539128227e-05	0.000175830014960037	8.0369320423846e-05	0.000109464922010364	0.000168571809835867	3.85956253776105e-05	8.18805466292847e-05	0.000204742020133183	1	0.859605734761756	0.71095599246059	1	0.798296267690054	0.615616453085655	1	1.25442747234862	1.37434728101744	0.904416491096181	0.863123405120727	1.09711945825579	PWP2g2_BC2-CC20	PWP2g2_BC2	CC20	single	0.9548864514909	0.124895760125715	NA	NA	NA	NA	NA	NA	NA	NA	NA	NA	NA	NA	NA
PWP2g2_BC2-CC23	249.366268338424	533.35950827712	757.318273384299	347.148796143219	553.157027548852	947.036028945787	299.125202387539	459.741569185367	859.702811444996	5.60310358828764e-05	9.41462084079136e-05	0.000136734897243422	6.44745078438142e-05	9.30568152476312e-05	0.000166622448336131	4.83305130270298e-05	8.72673098377572e-05	0.000147347317577669	1	1.00235479530855	0.613224637345259	1	0.845940022518547	0.758509528565591	1	1.06766028672617	0.789856896973175	0.883521298493929	0.918365535802295	0.949838739867208	PWP2g2_BC2-CC23	PWP2g2_BC2	CC23	single	0.917241858054477	0.0331729972467862	NA	NA	NA	NA	NA	NA	NA	NA	NA	NA	NA	NA	NA
PWP2g2_BC2-CC25	268.864088145768	639.459541613359	1111.17415359142	424.785620486489	877.082571019768	1258.19235243795	370.967933565952	541.23690167034	1389.81435723868	6.04120736573219e-05	0.000112874506479934	0.000200624082437491	7.88936736185499e-05	0.000147550345929748	0.000221367597254325	5.99383482324942e-05	0.000102736605866174	0.000238204894463293	1	1.11460095567401	0.834503568870885	1	1.09616889885575	0.823545193841259	1	1.0134990566501	1.02961176418884	0.966991503139216	0.962274733048736	1.00822014163164	PWP2g2_BC2-CC25	PWP2g2_BC2	CC25	single	0.979162125939864	0.0252752485047966	NA	NA	NA	NA	NA	NA	NA	NA	NA	NA	NA	NA	NA
PWP2g2_BC2-CC27	237.176078870099	467.940965894448	864.241774587589	341.765391718078	480.74577363573	836.214599425114	353.392554536336	385.500531430206	811.53510375055	5.32919767949334e-05	8.25988231465246e-05	0.000156040088288931	6.34746704406854e-05	8.08751736130637e-05	0.00014712441726819	5.70986440605757e-05	7.31750108621908e-05	0.000139091694322567	1	0.924611560929433	0.735771963950862	1	0.746782606579062	0.680299052190572	1	0.757774359558284	0.631106986999303	0.919434176332303	0.880715423906766	0.864173031671112	PWP2g2_BC2-CC27	PWP2g2_BC2	CC27	single	0.888107543970061	0.0283624947173006	NA	NA	NA	NA	NA	NA	NA	NA	NA	NA	NA	NA	NA
PWP2g2_BC2-CC28	266.79720522474	541.154684603812	1108.17119432458	406.060686305232	702.51232256458	1130.57362231546	377.395578348401	640.346563577625	1202.65990969239	5.99476580333263e-05	9.55221776812464e-05	0.000200081893847556	7.54159691611036e-05	0.000118182642819815	0.000198914232633945	6.09768811525281e-05	0.000121549421920428	0.000206127872669767	1	0.950559449260118	0.838695757830771	1	0.918480211513186	0.774137502659546	1	1.17866556600586	0.875788220916393	0.953271460582587	0.930940540618874	0.983750732610506	PWP2g2_BC2-CC28	PWP2g2_BC2	CC28	single	0.955987577937322	0.0265096598367799	NA	NA	NA	NA	NA	NA	NA	NA	NA	NA	NA	NA	NA
PWP2g2_BC2-CC30	188.111652938369	415.974475861271	781.084052701409	289.794562273175	575.963160070729	719.951478377529	233.185515307031	347.178449934663	1016.45476130341	4.2267508135754e-05	7.34259333321195e-05	0.00014102584268478	5.38223435770411e-05	9.68934582891297e-05	0.00012666896965263	3.76764495111317e-05	6.5900782940132e-05	0.000174213554408842	1	1.03631102993332	0.838418662244208	1	1.05514288688217	0.69075366612971	1	1.0342451909813	1.19795238835201	0.961284953470039	0.916740123320098	1.0462558553511	PWP2g2_BC2-CC30	PWP2g2_BC2	CC30	single	0.974760310713746	0.0658009889782496	NA	NA	NA	NA	NA	NA	NA	NA	NA	NA	NA	NA	NA
PWP2g2_BC2-CC32	254.706548620171	576.267542369891	915.015315459507	262.86740201539	602.343596040359	1071.09537773696	405.863767722964	370.268777857947	1090.95788186712	5.72309633553646e-05	0.000101720140544459	0.000165207323700777	4.88212736481223e-05	0.000101331401285273	0.00018844957191197	6.55765677935779e-05	7.0283747057793e-05	0.000186982891463559	1	1.06028638585543	0.725382572914601	1	1.21650631085952	1.13292618603622	1	0.633737097303874	0.738721560780189	0.92886887008707	1.04814480609105	0.88499778027798	PWP2g2_BC2-CC32	PWP2g2_BC2	CC32	single	0.9540038188187	0.0844278522983895	NA	NA	NA	NA	NA	NA	NA	NA	NA	NA	NA	NA	NA
PWP2g2_BC2-CC34	245.949753027459	628.220876930411	1017.3895610503	341.110857092488	715.724843008501	1027.29327738349	330.297614508952	517.959790043986	1116.80967613542	5.52633663289362e-05	0.000110890708214323	0.000183691140139901	6.33531064360842e-05	0.00012040536622867	0.000180742987389219	5.33671286585206e-05	9.83181868051685e-05	0.000191413716266378	1	1.19703020958059	0.835256284008014	1	1.113928591172	0.837354013538911	1	1.08933869180681	0.92923766349708	0.973891311668551	0.967748699259563	0.990503567326603	PWP2g2_BC2-CC34	PWP2g2_BC2	CC34	single	0.977381192751572	0.0117720201183709	NA	NA	NA	NA	NA	NA	NA	NA	NA	NA	NA	NA	NA
PWP2g2_BC2-CC35	287.013625365904	564.64769306396	1174.51209017256	314.969412312701	675.39063395411	1168.36150633141	305.48878702039	510.834879390367	1344.78627554387	6.44901607940269e-05	9.96690572930163e-05	0.000212059837462033	5.84979641880676e-05	0.000113619999952541	0.000205562670032033	4.93586955657856e-05	9.69657492027183e-05	0.000230487382126387	1	0.921964461093421	0.82629256030295	1	1.13839624718241	1.03138084814224	1	1.16160263687157	1.20979300002617	0.946854255915554	1.0195179154593	1.0594832966895	PWP2g2_BC2-CC35	PWP2g2_BC2	CC35	single	1.00861848935479	0.0571001166677515	NA	NA	NA	NA	NA	NA	NA	NA	NA	NA	NA	NA	NA
PWP2g2_BC2-CC36	296.897767530784	712.190552670819	1288.58409815647	457.533097827407	900.279604824889	1141.100778998	460.562796403632	616.567215239985	1389.39469962856	6.67110655218476e-05	0.000125712655642874	0.000232655701629325	8.49757269286558e-05	0.000151452749734796	0.000200766390911826	7.44144460369225e-05	0.000117035669198876	0.000238132967952957	1	1.1241607383312	0.876364346937535	1	1.04462808352373	0.693444468771594	1	0.929959200155707	0.829067436526234	0.979471710925975	0.916729566629746	0.948463248541124	PWP2g2_BC2-CC36	PWP2g2_BC2	CC36	single	0.948221508698948	0.0313717706917492	NA	NA	NA	NA	NA	NA	NA	NA	NA	NA	NA	NA	NA
PWP2g2_BC2-CC11	162.88675464274	549.671645909091	863.320427880572	187.741227331375	564.247742881722	832.942533140516	280.420695121372	459.397773749235	732.907958803217	3.65996317587206e-05	9.70255531748962e-05	0.000155873737823431	3.4868400434234e-05	9.49225904186857e-05	0.000146548726714933	4.53083723819883e-05	8.7202051212354e-05	0.000125615527044124	1	1.5814545005576	1.07020040770035	1	1.59557410561994	1.23357508585841	1	1.13802327697921	0.718277809429783	1.05913375227646	1.09386980445151	0.933149073914201	PWP2g2_BC2-CC11	PWP2g2_BC2	CC11	single	1.02871754354739	0.0845674146536309	NA	NA	NA	NA	NA	NA	NA	NA	NA	NA	NA	NA	NA
PWP2g2_BC2-CC22	232.830331016471	419.700108632724	695.25374130989	326.846401783229	469.215302941203	746.786156891408	304.159544976113	343.009784813725	734.063184929987	5.23155145189928e-05	7.40835651806369e-05	0.00012552905722357	6.07038282420007e-05	7.89354190267514e-05	0.000131390289325412	4.91439261333732e-05	6.51094944965758e-05	0.000125813525083341	1	0.844770351046988	0.602951866996469	1	0.762140887306508	0.635276446099255	1	0.783388838673816	0.663261925033804	0.863464481452493	0.866282751238824	0.879146629482887	PWP2g2_BC2-CC22	PWP2g2_BC2	CC22	single	0.869631287391401	0.0083601412957937	NA	NA	NA	NA	NA	NA	NA	NA	NA	NA	NA	NA	NA
PWP2g2_BC2-CC26	268.696642918695	592.597179831614	877.222747256002	477.214835198946	693.873950234304	884.182139101925	492.538272908792	470.676213223376	972.641968440979	6.03744497654096e-05	0.00010460257430225	0.000158383821467326	8.8631134479076e-05	0.000116729421803098	0.000155563873273372	7.9580815073845e-05	8.93429041133007e-05	0.000166704334457572	1	1.03356186494708	0.659214133005848	1	0.771922053875268	0.515155100846102	1	0.663826503759096	0.542707839373569	0.903651305890913	0.817461124307194	0.815760216409043	PWP2g2_BC2-CC26	PWP2g2_BC2	CC26	single	0.845624215535717	0.050260130155393	NA	NA	NA	NA	NA	NA	NA	NA	NA	NA	NA	NA	NA
PWP2g2_BC2-CC7	266.367773629716	568.928141464609	945.690675953977	293.11025891979	701.131964262004	1065.47995591603	339.874155855331	496.263916250467	1058.98986310698	5.98511674483312e-05	0.000100424622687376	0.000170745803904579	5.44381541799438e-05	0.000117950427117689	0.000187461589085925	5.49144377872761e-05	9.419991543829e-05	0.000181503786649812	1	1.00095573551651	0.716879714950126	1	1.26991762140689	1.01070512475039	1	1.0143010543209	0.85630155803771	0.920659937953101	1.02492893392883	0.9643100509861	PWP2g2_BC2-CC7	PWP2g2_BC2	CC7	single	0.969966307622676	0.0523641175787457	NA	NA	NA	NA	NA	NA	NA	NA	NA	NA	NA	NA	NA
TIF6g8-CC5	439.989061244186	1129.23409436143	2904.98332483527	496.902876238138	1192.88049256029	2681.53918886137	623.659540326705	1089.71818058636	2708.65839967511	9.88627814135171e-05	0.00019932729564059	0.000524498893497109	9.22877127835763e-05	0.0002006765784041	0.000471792636500571	0.000100766452634574	0.000206848326266368	0.000464245951174121	1	1.2027662679121	1.3331549502816	1	1.27447766141979	1.50045453501771	1	1.21377712022699	1.19360255755677	1.08591736378535	1.11955486387295	1.06038459234245	TIF6g8-CC5	TIF6g8	CC5	single	1.08861894000025	0.0296775023171094	NA	NA	NA	NA	NA	NA	NA	NA	NA	NA	NA	NA	NA
TIF6g8-CC16	361.341356747426	828.695244035267	1574.65438104669	379.208365672148	827.426510298321	1651.13229335054	514.075597083634	741.267201140813	1589.3987069724	8.11911356767999e-05	0.000146277536897411	0.000284306100292744	7.04287988856575e-05	0.000139196777886046	0.00029050183608238	8.3060662035222e-05	0.000140705994085212	0.000272412318438466	1	1.07477192283336	0.879926587193171	1	1.15839939873247	1.21063761829807	1	1.00165950408923	0.849686933970651	0.976230337593092	1.05939112107989	0.961284461476421	TIF6g8-CC16	TIF6g8	CC16	single	0.9989686400498	0.0528583197197672	NA	NA	NA	NA	NA	NA	NA	NA	NA	NA	NA	NA	NA
TIF6g8-CC14	514.205897357371	1306.92904624311	3453.79784247569	564.956786138257	1185.89211756945	3178.0741543296	627.788704215423	1148.53894250104	3275.46031804948	0.000115538838825291	0.000230693204963039	0.00062358813947544	0.000104927083556008	0.000199500934078861	0.00055915348561516	0.00010143361343387	0.000218013576482913	0.000561392012764829	1	1.19111609733223	1.35624679830283	1	1.11438884075638	1.56408013280862	1	1.27088000890733	1.43387706548771	1.08910351102064	1.11688910295991	1.10845922842641	TIF6g8-CC14	TIF6g8	CC14	single	1.10481728080232	0.0142463194098081	NA	NA	NA	NA	NA	NA	NA	NA	NA	NA	NA	NA	NA
TIF6g8-CC15	325.645634929565	665.437031587635	1706.75311017406	304.376834110021	606.278246719929	1528.31165991616	326.396850858139	646.281832821247	1685.53933852357	7.31705309519965e-05	0.000117459935533093	0.000308156714741144	5.65306485182384e-05	0.000101993321939116	0.000268892653302069	5.27368711378027e-05	0.000122676043950651	0.000288890180300378	1	0.957636832655709	1.05828906107675	1	1.05746789819415	1.39608073374087	1	1.37546108727567	1.41920785480845	1.00946399684856	1.08486088216625	1.11341439683342	TIF6g8-CC15	TIF6g8	CC15	single	1.06924642528274	0.0537054919172961	NA	NA	NA	NA	NA	NA	NA	NA	NA	NA	NA	NA	NA
TIF6g8-CC2	340.572850779685	774.80124055315	2050.72599199796	330.538114561212	825.397537198563	1949.81682976426	451.361247991377	746.376273667683	1942.49151759332	7.65245826948505e-05	0.000136764411125726	0.000370261510444191	6.13894747633355e-05	0.000138855446644675	0.000343052686542416	7.29277255872321e-05	0.000141675788954917	0.000332930066907271	1	1.06615272124186	1.21584013832242	1	1.32570967267754	1.64014585978205	1	1.14869802957215	1.18273632291851	1.05263962345737	1.14449014887038	1.05303899101194	TIF6g8-CC2	TIF6g8	CC2	single	1.0833895877799	0.0529150148614741	NA	NA	NA	NA	NA	NA	NA	NA	NA	NA	NA	NA	NA
RPF1g3-CC8	176.63146496083	231.685622007779	190.189094422974	217.216763703593	256.650093922119	142.271437899374	256.097465834949	214.967809506028	125.249111126744	3.96879819279883e-05	4.08960982529787e-05	3.43389129731834e-05	4.03427697022386e-05	4.31758780670804e-05	2.50313764065385e-05	4.13783987772773e-05	4.08047992496033e-05	2.14668607660984e-05	1	0.614709817296387	0.21741845481619	1	0.627270538863988	0.182110331430421	1	0.583096548168006	0.134407172378606	0.590265792687077	0.549871873431791	0.470546748480558	RPF1g3-CC8	RPF1g3	CC8	single	0.536894804866475	0.0609053825030455	NA	NA	NA	NA	NA	NA	NA	NA	NA	NA	NA	NA	NA
RPF1g3-CC17	214.141278801151	299.083720534432	260.600243648688	243.0477128102	302.872494432789	251.893493864776	275.579391981861	261.141565061274	295.152689309585	4.81162017479791e-05	5.27929058128254e-05	4.70517466555732e-05	4.51402448751037e-05	5.09518063666509e-05	4.43183885141224e-05	4.45261492106062e-05	4.95694176841566e-05	5.05871988164191e-05	1	0.65453295798254	0.24572723329616	1	0.661568925240158	0.288161273357153	1	0.658266244624463	0.294342571868182	0.625355703309996	0.664371874491821	0.668967800130593	RPF1g3-CC17	RPF1g3	CC17	single	0.652898459310803	0.0239631631720287	NA	NA	NA	NA	NA	NA	NA	NA	NA	NA	NA	NA	NA
RPF1g3-CC19	199.169391560334	180.211223827077	157.790838507088	160.853070880078	169.295428825413	148.944515918593	231.831268821116	166.837487338464	121.776665586482	4.47521126239198e-05	3.18100702670027e-05	2.84893615372617e-05	2.98745745207211e-05	2.84803277512075e-05	2.62054443020736e-05	3.74576400396899e-05	3.16687888935453e-05	2.08717068024489e-05	1	0.42403175007651	0.159969818723896	1	0.558756614196007	0.257457390795927	1	0.499912445493494	0.144359423610446	0.482251072275371	0.62166103166748	0.473172097789588	RPF1g3-CC19	RPF1g3	CC19	single	0.525694733910813	0.0832331344674061	NA	NA	NA	NA	NA	NA	NA	NA	NA	NA	NA	NA	NA
RPF1g3-CC20	253.841122821121	264.119746421695	253.026863951655	367.825573862714	357.154486680025	186.192960206267	298.433035127674	339.255725968305	253.4215073439	5.70365076083077e-05	4.66212232188098e-05	4.56843621211534e-05	6.83147201161058e-05	6.00835882518196e-05	3.2758972144972e-05	4.82186775865429e-05	6.43969058633727e-05	4.34347530640851e-05	1	0.487616090872176	0.201272072235782	1	0.515490885460056	0.140744534265264	1	0.789682676790018	0.233372483095311	0.550149984422174	0.469995420655332	0.630632159713142	RPF1g3-CC20	RPF1g3	CC20	single	0.550259188263549	0.0803184252079865	NA	NA	NA	NA	NA	NA	NA	NA	NA	NA	NA	NA	NA
RPF1g3-CC23	164.493746334698	230.474899984619	165.403239599579	198.435861695146	235.396611023167	157.648109088624	266.745200027285	279.244088057781	151.821326271511	3.69607127090655e-05	4.06823870766565e-05	2.98637914404331e-05	3.68546705720951e-05	3.96004350500037e-05	2.7736763025952e-05	4.30987835926774e-05	5.3005605727758e-05	2.60211608934844e-05	1	0.656618901791815	0.203036203895228	1	0.629777073457967	0.220891399811212	1	0.727209752541243	0.15641890487874	0.580112911136494	0.596316349557912	0.527432325035627	RPF1g3-CC23	RPF1g3	CC23	single	0.567953861910011	0.0360157474886431	NA	NA	NA	NA	NA	NA	NA	NA	NA	NA	NA	NA	NA
RPF1g3-CC25	189.007091421843	384.17130568656	259.170184086139	300.37013870534	323.936177440217	258.368004044483	252.487540438889	239.618849290907	326.556191661725	4.24687075446907e-05	6.78121815552505e-05	4.67935473565343e-05	5.57865015784625e-05	5.44953196195559e-05	4.5457520189103e-05	4.07951328237958e-05	4.54840148588026e-05	5.59695492897813e-05	1	0.952546008901272	0.276876313305388	1	0.572544833085939	0.23916200074306	1	0.65925487036344	0.355443882509287	0.68899145342407	0.606354317427844	0.714120798717124	RPF1g3-CC25	RPF1g3	CC25	single	0.669822189856346	0.0563826136469823	NA	NA	NA	NA	NA	NA	NA	NA	NA	NA	NA	NA	NA
RPF1g3-CC27	187.380746436334	215.044576917425	157.515126256757	171.732932109548	256.966075471615	137.788361970132	271.484049801527	277.390527476846	162.200615355783	4.21032780307143e-05	3.79586962288492e-05	2.84395812961892e-05	3.18952460770461e-05	4.32290351910229e-05	2.4242619627941e-05	4.38644530813032e-05	5.26537662240862e-05	2.78001016908981e-05	1	0.537827082043307	0.169736860969421	1	0.794381293438672	0.223084376065896	1	0.709773250277024	0.164195500425835	0.518666950041512	0.62042886047395	0.536737154703734	RPF1g3-CC27	RPF1g3	CC27	single	0.558610988406398	0.0542929097981839	NA	NA	NA	NA	NA	NA	NA	NA	NA	NA	NA	NA	NA
RPF1g3-CC28	178.561497173193	208.614044401611	238.655793695404	209.911619787377	244.807088868266	216.761149103512	265.736851769815	230.079950255492	232.020631392941	4.0121648056397e-05	3.68236077097313e-05	4.3089644835401e-05	3.8986015584238e-05	4.11835462726952e-05	3.8137169298601e-05	4.29358618856315e-05	4.36733583651779e-05	3.97667859210138e-05	1	0.547513536707315	0.26987523190185	1	0.619147767638128	0.287114527482361	1	0.60144969596212	0.239953943642887	0.630997679909923	0.657294465093671	0.611757716670966	RPF1g3-CC28	RPF1g3	CC28	single	0.63334995389152	0.0228593254251203	NA	NA	NA	NA	NA	NA	NA	NA	NA	NA	NA	NA	NA
RPF1g3-CC30	155.530755818645	181.886334860288	118.205204443499	237.228777580646	254.68555827266	178.26114203464	254.946335589236	240.256692038057	199.019106194433	3.49467849771027e-05	3.21057532912887e-05	2.13421186986437e-05	4.40595181398574e-05	4.2845387045771e-05	3.13634402717183e-05	4.11924073767126e-05	4.56050890108352e-05	3.41105450093449e-05	1	0.548053462853957	0.153461408965802	1	0.569959176314098	0.208929380415603	1	0.654634726270599	0.214535452444264	0.496377070974923	0.573679717397886	0.592976026211544	RPF1g3-CC30	RPF1g3	CC30	single	0.554344271528117	0.0511198018231559	NA	NA	NA	NA	NA	NA	NA	NA	NA	NA	NA	NA	NA
RPF1g3-CC32	144.101777937247	217.438992639445	202.342335699812	154.782079788401	128.105047551093	152.819506474746	155.592787027407	174.047627734426	148.625008244344	3.23787653566296e-05	3.83813476639171e-05	3.65331980651525e-05	2.87470344943442e-05	2.15509288475926e-05	2.68872139433663e-05	2.51395708563447e-05	3.30374046509218e-05	2.54733333405694e-05	1	0.707142964979046	0.28352821581061	1	0.43939222297954	0.274516414393722	1	0.777053585216175	0.262515834743986	0.66674552695701	0.614455019454333	0.657203384683453	RPF1g3-CC32	RPF1g3	CC32	single	0.646134643698265	0.0278471194914262	NA	NA	NA	NA	NA	NA	NA	NA	NA	NA	NA	NA	NA
RPF1g3-CC34	221.652132508339	302.249446742926	268.208421154198	259.454000288721	249.524827520924	226.861118928045	267.262727087274	238.503700309609	211.552951356456	4.98038434502136e-05	5.33517054868951e-05	4.84254139840753e-05	4.81873166854445e-05	4.19772046957517e-05	3.99141679014504e-05	4.31824019174291e-05	4.52723393041238e-05	3.62587623223182e-05	1	0.639046907533657	0.244331443567597	1	0.510575762694104	0.243113962276566	1	0.619910576772208	0.217537316161211	0.621752958064669	0.599532775887879	0.591185565404415	RPF1g3-CC34	RPF1g3	CC34	single	0.604157099785654	0.0157996725328467	NA	NA	NA	NA	NA	NA	NA	NA	NA	NA	NA	NA	NA
RPF1g3-CC35	162.284225689814	253.416093652577	261.098524018897	200.831227467255	263.121907652171	266.244654027117	265.957165126453	256.867328671604	277.673928011139	3.64642472834795e-05	4.47318628367619e-05	4.71417118889677e-05	3.72995519341463e-05	4.42646220305498e-05	4.68433457170444e-05	4.29714585437132e-05	4.8758089894072e-05	4.75914559182685e-05	1	0.731807778511409	0.324868029613776	1	0.695556747952759	0.368603841000225	1	0.670918078579373	0.286930345980485	0.702437976882496	0.727818567102928	0.664665082167897	RPF1g3-CC35	RPF1g3	CC35	single	0.698307208717774	0.0317787365872657	NA	NA	NA	NA	NA	NA	NA	NA	NA	NA	NA	NA	NA
RPF1g3-CC36	200.027101820512	297.456723045632	187.538013401003	259.693849522456	259.365237943488	154.610371722344	252.251350756959	214.340572586103	200.050059216319	4.4944834737802e-05	5.25057155738166e-05	3.38602565035549e-05	4.82318628900508e-05	4.36326428607717e-05	2.72023005325502e-05	4.07569709825057e-05	4.06857382764359e-05	3.42872434687441e-05	1	0.696905807511201	0.189312518859855	1	0.530220977400883	0.165533982262984	1	0.590259800190661	0.217950694377242	0.568990915787066	0.51134916937818	0.587046536393736	RPF1g3-CC36	RPF1g3	CC36	single	0.555795540519661	0.039536202265869	NA	NA	NA	NA	NA	NA	NA	NA	NA	NA	NA	NA	NA
RPF1g3-CC11	127.585421536712	207.110748858733	149.46193366493	207.130246666948	256.504435940489	158.520883984239	220.249416270311	190.178893967226	153.445302548407	2.86676437029309e-05	3.65582527788036e-05	2.69855658574699e-05	3.84694426764188e-05	4.31513742332487e-05	2.78903198976115e-05	3.55863270539702e-05	3.6099412315157e-05	2.62994995763699e-05	1	0.760747831510748	0.236542078733691	1	0.657443081549999	0.212790956111213	1	0.599818521043515	0.191466106078227	0.630353990697588	0.591428692529615	0.557634327677921	RPF1g3-CC11	RPF1g3	CC11	single	0.593139003635041	0.0363899879153797	NA	NA	NA	NA	NA	NA	NA	NA	NA	NA	NA	NA	NA
RPF1g3-CC22	153.363610135648	143.731419981515	99.3036822373657	264.735544758156	121.492808284574	115.698273153713	241.93119522501	192.602138981951	101.894104545564	3.4459840939577e-05	2.53708202635328e-05	1.79294218346814e-05	4.9168236060955e-05	2.04385612970542e-05	2.03560677227811e-05	3.90895139865832e-05	3.65593882835855e-05	1.7463968689985e-05	1	0.439206268603978	0.130744038264944	1	0.243638051052939	0.121513582192587	1	0.553020913634554	0.115747137443642	0.437401914857749	0.36471873306366	0.429917075228602	RPF1g3-CC22	RPF1g3	CC22	single	0.410679241050004	0.0399785183172235	NA	NA	NA	NA	NA	NA	NA	NA	NA	NA	NA	NA	NA
RPF1g3-CC26	163.095892525874	177.73902267496	90.8029452531696	224.985887390978	155.653582218894	139.94045460988	238.403027795771	197.632463349966	136.932240440729	3.66466237288553e-05	3.13736884995804e-05	1.63946016159204e-05	4.17856968611022e-05	2.61853794163292e-05	2.46212609190015e-05	3.85194579012406e-05	3.75142353207718e-05	2.34692710669734e-05	1	0.510715338117578	0.112417979894129	1	0.367291302781958	0.172941095664544	1	0.575862551929432	0.157850884739397	0.41549635721457	0.487397463085718	0.507744420752204	RPF1g3-CC26	RPF1g3	CC26	single	0.470212747017498	0.0484655770250377	NA	NA	NA	NA	NA	NA	NA	NA	NA	NA	NA	NA	NA
RPF1g3-CC7	167.900496868286	253.916034381533	176.272861236298	199.417294794246	236.67075460266	160.900371912342	264.598843173097	181.045607576859	179.839906920507	3.77261881787966e-05	4.48201101133725e-05	3.18263171707709e-05	3.70369480760043e-05	3.98147824012454e-05	2.83089693388668e-05	4.27519905873607e-05	3.43657484772809e-05	3.08233584040684e-05	1	0.708724232595992	0.211988517594037	1	0.630069673631831	0.224338819510645	1	0.475304988036515	0.186788958769647	0.597564129683581	0.600055473776362	0.529933168336422	RPF1g3-CC7	RPF1g3	CC7	single	0.575850923932122	0.039785448446096	NA	NA	NA	NA	NA	NA	NA	NA	NA	NA	NA	NA	NA
MAK16g1-CC8	147.204428199991	218.453411778264	94.1917191089393	196.022212469485	183.533644844143	128.944709776883	234.706228989108	170.395125145906	80.7590687670099	3.30759114035356e-05	3.8560408342829e-05	1.70064495816101e-05	3.64063934999549e-05	3.08756024589735e-05	2.26866587820663e-05	3.79221555627627e-05	3.23440932419919e-05	1.3841564776191e-05	1	0.695467907510833	0.129202439574651	1	0.497069601570192	0.182897784657985	1	0.504318466063161	0.0945626773623081	0.477633715804865	0.529104298744295	0.373040575830611	MAK16g1-CC8	MAK16g1	CC8	single	0.459926196793257	0.0795244526833076	NA	NA	NA	NA	NA	NA	NA	NA	NA	NA	NA	NA	NA
MAK16g1-CC17	193.830116075581	280.591156951002	114.790960703755	208.052069963193	263.735228642465	125.604583493829	250.291962367749	261.49043867058	103.826935086305	4.35524109230113e-05	4.95286821173558e-05	2.07256721089797e-05	3.86406490985773e-05	4.43678001431631e-05	2.20989936858883e-05	4.04403870059172e-05	4.96356402391704e-05	1.77952429300118e-05	1	0.678409406350344	0.119581858838624	1	0.672981158812053	0.16785862043279	1	0.725740284644861	0.114002980039058	0.456841430781696	0.537015449212935	0.451758891715054	MAK16g1-CC17	MAK16g1	CC17	single	0.481871923903228	0.0478232614794066	NA	NA	NA	NA	NA	NA	NA	NA	NA	NA	NA	NA	NA
MAK16g1-CC19	162.700526652484	227.13166947422	139.775165912165	231.691871354382	228.1962556732	143.450376637169	216.389853878554	234.34736848974	157.758053529064	3.65577874977708e-05	4.00922551459361e-05	2.52366060873905e-05	4.30311714830871e-05	3.83891295722656e-05	2.52388000450546e-05	3.4962726538318e-05	4.4483391945381e-05	2.70386762778071e-05	1	0.654226107915686	0.173468220352457	1	0.522882995518699	0.172147649936921	1	0.752307701722609	0.200358475579983	0.542211857356565	0.519392305721491	0.589690731620403	MAK16g1-CC19	MAK16g1	CC19	single	0.550431631566153	0.0358628036691036	NA	NA	NA	NA	NA	NA	NA	NA	NA	NA	NA	NA	NA
MAK16g1-CC20	179.553299652417	289.53072496086	126.35090308874	249.942004774602	194.997999476803	98.0742082542971	261.1556135246	281.520499747767	137.804674683655	4.03444998505568e-05	5.11066542353582e-05	2.28128362375927e-05	4.64206931620481e-05	3.28042344348016e-05	1.72552724484509e-05	4.2195658141771e-05	5.34377100611126e-05	2.36188004668389e-05	1	0.755684308211773	0.142090101694751	1	0.41418818739057	0.109100254744261	1	0.748829559939847	0.14501657975229	0.50810357791963	0.388719896156276	0.512114844296889	MAK16g1-CC20	MAK16g1	CC20	single	0.469646106124265	0.0701128458937775	NA	NA	NA	NA	NA	NA	NA	NA	NA	NA	NA	NA	NA
MAK16g1-CC23	182.077418311716	246.121541609174	138.854043821554	254.312921486606	281.273376086063	123.38375235432	313.378051428699	248.602694999731	157.545223573914	4.09116534760819e-05	4.34442614979594e-05	2.50702961767032e-05	4.72324854164463e-05	4.73182175927553e-05	2.17082584757211e-05	5.06333865420594e-05	4.71893121378712e-05	2.70021986455672e-05	1	0.633479662664093	0.153986025826333	1	0.587174248738284	0.134896210525734	1	0.551073563134245	0.138162358500598	0.510763221753156	0.472066372544602	0.471830414379219	MAK16g1-CC23	MAK16g1	CC23	single	0.484886669558993	0.0224100621185421	NA	NA	NA	NA	NA	NA	NA	NA	NA	NA	NA	NA	NA
MAK16g1-CC25	200.706362851108	358.587443386311	117.714021910565	349.528334369202	399.77384599364	171.331798671648	282.206391714462	320.918097287962	160.368698664746	4.50974604294513e-05	6.32962338790217e-05	2.12534349899192e-05	6.49164496212892e-05	6.72533820863004e-05	3.01442848001058e-05	4.55968924791444e-05	6.09160904857839e-05	2.74861234104312e-05	1	0.837284543315632	0.118425689741999	1	0.607209828623287	0.136290564274038	1	0.789950144981543	0.15617295664226	0.474236961922516	0.477664003523091	0.534810268697831	MAK16g1-CC25	MAK16g1	CC25	single	0.495570411381146	0.0340258865455164	NA	NA	NA	NA	NA	NA	NA	NA	NA	NA	NA	NA	NA
MAK16g1-CC27	123.973205070055	166.948347420528	78.6504758618683	184.582749664708	221.858085371704	81.3098477302091	281.066378002393	138.857975133588	104.11847855227	2.78560013272055e-05	2.94689673019636e-05	1.42004558889887e-05	3.42817894611975e-05	3.73228682515555e-05	1.43057344056136e-05	4.5412697208661e-05	2.63577686936127e-05	1.78452115320628e-05	1	0.631093100581621	0.128100961871493	1	0.638103242191968	0.122479171328329	1	0.343189704879394	0.101805675380044	0.466490132403183	0.45681564423385	0.354588354241253	MAK16g1-CC27	MAK16g1	CC27	single	0.425964710292762	0.0620027183495083	NA	NA	NA	NA	NA	NA	NA	NA	NA	NA	NA	NA	NA
MAK16g1-CC28	219.217659068009	333.174546469935	149.958317241104	217.836754113484	299.66807213952	133.485481384496	262.438654916241	266.42297427572	116.714664762985	4.92568325429247e-05	5.88104642392032e-05	2.70751886219889e-05	4.04579179527573e-05	5.04127309893724e-05	2.34855665949378e-05	4.24029628028226e-05	5.05719251909582e-05	2.00041136842356e-05	1	0.712254851976614	0.138125507852988	1	0.73032491785699	0.170377828069142	1	0.705206309946363	0.122222368915704	0.495805056713569	0.548231673284261	0.465683052679267	MAK16g1-CC28	MAK16g1	CC28	single	0.503239927559032	0.0417735163628029	NA	NA	NA	NA	NA	NA	NA	NA	NA	NA	NA	NA	NA
MAK16g1-CC30	115.033791914881	232.674208505915	99.2059219825026	183.033124638453	233.570058592407	111.935444134666	198.497052279375	197.711433620164	94.5635278348798	2.58473712802993e-05	4.10705990709793e-05	1.79117710808663e-05	3.39939840243927e-05	3.92931567481396e-05	1.96940318924001e-05	3.20717354955145e-05	3.7529225314062e-05	1.62075568227245e-05	1	0.947898740747056	0.174136987483226	1	0.677476566240607	0.170038840875373	1	0.691910695340495	0.130925028544983	0.57787056216051	0.540718775969076	0.480313862590975	MAK16g1-CC30	MAK16g1	CC30	single	0.53296773357352	0.0492380584648539	NA	NA	NA	NA	NA	NA	NA	NA	NA	NA	NA	NA	NA
MAK16g1-CC32	154.715928629703	244.082041277163	129.15549784452	193.627390355938	227.974007319602	154.638061190053	239.236060564454	258.387583117761	123.528162157856	3.47636984202633e-05	4.30842581225143e-05	2.33192098313887e-05	3.59616131093562e-05	3.83517410497489e-05	2.72071722446729e-05	3.86540533841936e-05	4.90466618324768e-05	2.11719016117513e-05	1	0.739332734429741	0.168560858571356	1	0.625065232078162	0.222054616513895	1	0.750269544692535	0.141903272444804	0.546821626028295	0.596866100058689	0.507115841724841	MAK16g1-CC32	MAK16g1	CC32	single	0.550267855937275	0.0449742658993703	NA	NA	NA	NA	NA	NA	NA	NA	NA	NA	NA	NA	NA
MAK16g1-CC34	174.301246772258	302.773466175669	152.037436458024	246.421099677362	403.378254520144	124.675509827347	252.92857041473	241.792016287733	121.616742558945	3.91643965216351e-05	5.3444203027408e-05	2.74505765697959e-05	4.57667700436869e-05	6.78597465752669e-05	2.19355315532321e-05	4.08663912962434e-05	4.58965214719793e-05	2.08442970640919e-05	1	0.814060075870481	0.17612820535338	1	0.86904325432486	0.140673879415208	1	0.664073863817793	0.132144335300628	0.5663226597366	0.518808380070549	0.47867868570805	MAK16g1-CC34	MAK16g1	CC34	single	0.521269908505066	0.0438738063946444	NA	NA	NA	NA	NA	NA	NA	NA	NA	NA	NA	NA	NA
MAK16g1-CC35	176.884189592802	292.956788229361	160.532462499652	224.672031047168	317.991318773695	152.120729499596	262.575522167054	275.190166814771	169.019272571035	3.97447675671083e-05	5.17114074299472e-05	2.89843656697094e-05	4.17274056225163e-05	5.34952245524188e-05	2.67642704365917e-05	4.24250768353267e-05	5.22360977587517e-05	2.89687739771504e-05	1	0.776164341412214	0.183253685094423	1	0.751403224174478	0.188256331244107	1	0.728032880638596	0.176902945296378	0.571320536551323	0.574710084706793	0.556905796603552	MAK16g1-CC35	MAK16g1	CC35	single	0.567645472620556	0.00945398010825161	NA	NA	NA	NA	NA	NA	NA	NA	NA	NA	NA	NA	NA
MAK16g1-CC36	176.724817279318	266.901420384348	150.564776005425	197.730656986336	264.214392652959	192.449852832517	254.986352891724	331.613401537409	161.189203910728	3.97089576082271e-05	4.71122317272298e-05	2.71846856191382e-05	3.67236958228382e-05	4.44484092190261e-05	3.38598159740317e-05	4.1198873086535e-05	6.29462537172694e-05	2.76267525271962e-05	1	0.707770538239399	0.172030204799052	1	0.709396863280725	0.27061619090443	1	0.903415331735252	0.173728906612918	0.547595818245247	0.655920798843103	0.57280734401635	MAK16g1-CC36	MAK16g1	CC36	single	0.5921079870349	0.0566829910209282	NA	NA	NA	NA	NA	NA	NA	NA	NA	NA	NA	NA	NA
MAK16g1-CC11	92.0064488370543	123.121203432548	70.721963002665	87.7602233813805	218.410858009277	122.069134066776	146.711027151831	164.721187595681	81.4763420166734	2.06732717724624e-05	2.17327980431751e-05	1.27689515542898e-05	1.62993427419041e-05	3.67429461249156e-05	2.14769632440689e-05	2.37045195536018e-05	3.12670767192683e-05	1.39645006185555e-05	1	0.627124431247291	0.155208286165768	1	1.32124484762393	0.386739335427895	1	0.779936108989859	0.152623650904014	0.511705228734028	0.799394251234693	0.528128944522635	MAK16g1-CC11	MAK16g1	CC11	single	0.613076141497119	0.161565043008113	NA	NA	NA	NA	NA	NA	NA	NA	NA	NA	NA	NA	NA
MAK16g1-CC22	133.87964316159	178.703917873868	61.4640631463495	181.493419765804	142.39891907542	114.228773360809	274.482947226636	210.089676620851	134.857895403309	3.00819158098531e-05	3.15440074365794e-05	1.1097424496206e-05	3.3708021016623e-05	2.39555664014293e-05	2.0097522487078e-05	4.43489935008803e-05	3.98788409233314e-05	2.31137421877777e-05	1	0.625545155177578	0.0927012489800485	1	0.416536065611722	0.174994674440071	1	0.531693884030897	0.135024967904904	0.388478957125079	0.502002557621265	0.462994770488601	MAK16g1-CC22	MAK16g1	CC22	single	0.451158761744981	0.0576798950643869	NA	NA	NA	NA	NA	NA	NA	NA	NA	NA	NA	NA	NA
MAK16g1-CC26	145.7105008567	158.512155861768	96.4961353445913	197.904211158009	229.5372265243	74.5467834867847	247.059277236784	190.027941882082	87.1899975373008	3.27402353029302e-05	2.7979848918707e-05	1.74225152283294e-05	3.6755929320195e-05	3.86147191797886e-05	1.3115834245481e-05	3.99180728391825e-05	3.60707588644624e-05	1.49437829976746e-05	1	0.509812944891363	0.133720482363081	1	0.615750674190968	0.104733128522083	1	0.534304237517512	0.0969881268997381	0.456740763259483	0.41612205019439	0.38449562555562	MAK16g1-CC26	MAK16g1	CC26	single	0.419119479669831	0.0362157205928273	NA	NA	NA	NA	NA	NA	NA	NA	NA	NA	NA	NA	NA
MAK16g1-CC7	158.530298792994	194.506754390438	84.0942479522777	175.296057225474	265.528088140048	100.7108350883	166.24170258555	247.385371170389	68.7108603592745	3.5620763463238e-05	3.43334526738662e-05	1.5183336724641e-05	3.25570105445815e-05	4.46694103310891e-05	1.77191631611615e-05	2.68601465483914e-05	4.69582419390716e-05	1.17765823580078e-05	1	0.574991660579435	0.107110705084062	1	0.804164916730787	0.159740210329473	1	1.03372818317847	0.113589576839683	0.415062193938285	0.541870763759784	0.484034067734097	MAK16g1-CC7	MAK16g1	CC7	single	0.480322341810722	0.0634857151416063	NA	NA	NA	NA	NA	NA	NA	NA	NA	NA	NA	NA	NA
YCR016Wg4-CC8	579.81407345916	2159.77326233765	7701.01208114054	828.41690911649	2359.14351838796	7598.09574041836	861.998373769942	1932.85850578717	8922.51754927176	0.000130280584346303	0.000381233409200296	0.00139042874388793	0.000153858440813213	0.000396875338465961	0.00133681642119796	0.000139275538470985	0.000366891691773609	0.00152925989007189	1	1.74565551511934	2.68187120595389	1	1.51186220029026	2.55015166271895	1	1.55763585912236	2.84468404883923	1.28761723022615	1.26212725091508	1.29100460069028	YCR016Wg4-CC8	YCR016Wg4	CC8	single	1.28024969394384	0.0157856192676495	NA	NA	NA	NA	NA	NA	NA	NA	NA	NA	NA	NA	NA
YCR016Wg4-CC17	512.95634454531	1622.9640839725	4671.40556130849	804.815563867218	2177.84526335507	4809.34878305973	801.951837959284	1410.78453688795	5058.36960704228	0.00011525807214856	0.000286478280628767	0.000843428954319895	0.000149475060728636	0.000366375792436377	0.000846161544696285	0.000129573648232177	0.000267792559008902	0.000866970751975693	1	1.48274900140644	1.83884885178081	1	1.43660526969895	1.66149910060588	1	1.22203803786569	1.73346607038785	1.18226814781121	1.15510367322012	1.15006662490448	YCR016Wg4-CC17	YCR016Wg4	CC17	single	1.1624794819786	0.0173215598463145	NA	NA	NA	NA	NA	NA	NA	NA	NA	NA	NA	NA	NA
YCR016Wg4-CC19	409.48467544465	1196.76576359421	3550.84763179022	787.813058175902	1417.05085527507	3559.25593757915	561.987623460334	1184.04149750137	3859.73219540476	9.20086373197405e-05	0.00021124768049744	0.00064111061771978	0.000146317255779467	0.000238388437764509	0.000626218982644743	9.08019449377252e-05	0.000224752607005508	0.000661532308595276	1	1.36965327490024	1.75094800148204	1	0.954924560039987	1.25616371949598	1	1.46356660919169	1.88748493692498	1.16314561671716	1.05010271645121	1.18727786577146	YCR016Wg4-CC19	YCR016Wg4	CC19	single	1.13350873297994	0.0732326024117582	NA	NA	NA	NA	NA	NA	NA	NA	NA	NA	NA	NA	NA
YCR016Wg4-CC20	658.582157441809	2435.44136290092	8028.47223395543	1073.7864071029	2860.72313627797	8115.98903394553	916.754532312645	1961.56097854491	9015.21033099514	0.000147979278598196	0.000429893095667456	0.00144955214275478	0.000199429901231099	0.000481255359887357	0.0014279350755119	0.000148122647349258	0.000372339943032894	0.00154514681351093	1	1.73303308656288	2.46151119074628	1	1.41437551085343	2.10152108814416	1	1.48634993391568	2.70256327603776	1.26647676121162	1.2097081495561	1.27438508155483	YCR016Wg4-CC20	YCR016Wg4	CC20	single	1.25018999744085	0.035280595074139	NA	NA	NA	NA	NA	NA	NA	NA	NA	NA	NA	NA	NA
YCR016Wg4-CC23	602.642387611672	2204.60480177496	7339.35649522894	931.120352292105	2660.39433020528	7295.56528747615	838.523479489411	1947.04188143963	7676.90711783514	0.0001354099633034	0.000389146869801657	0.00132513131067514	0.000172933125865213	0.000447554331486631	0.00128358891640959	0.000135482632775384	0.000369583954384976	0.00131577058495905	1	1.71439231365519	2.45910556971614	1	1.51686522809424	2.17852893016915	1	1.61299264116999	2.51607818062748	1.26523020498944	1.22485078821425	1.26498371568872	YCR016Wg4-CC23	YCR016Wg4	CC23	single	1.25168823629747	0.0232422385745962	NA	NA	NA	NA	NA	NA	NA	NA	NA	NA	NA	NA	NA
YCR016Wg4-CC25	699.789060899039	2479.57629354085	8953.90922852431	1203.03023340252	3576.07790654724	9561.99312134548	1081.82801165691	2077.47245998656	10719.9170419688	0.000157238211258249	0.000437683594034154	0.00161664111552202	0.000223433821697186	0.000601598469308633	0.00168234645373036	0.000174794040732986	0.000394342049961457	0.00183732215337799	1	1.66054046503212	2.58359480924113	1	1.57810985369926	2.20994816861827	1	1.33398016869298	2.72324224341655	1.27402482807535	1.23197639057193	1.26607071301625	YCR016Wg4-CC25	YCR016Wg4	CC25	single	1.25735731055451	0.02233741952341	NA	NA	NA	NA	NA	NA	NA	NA	NA	NA	NA	NA	NA
YCR016Wg4-CC27	589.501517172707	1680.32964849014	4858.52858196309	932.613587895228	2165.07742613404	4879.12098584414	801.51953282279	1477.91957667264	5354.88273306682	0.000132457292166265	0.000296604190655123	0.000877214283289638	0.000173210458328052	0.000364227877449824	0.000858437334527307	0.000129503799456934	0.000280536010353191	0.000917791120554983	1	1.33582233361608	1.66417387545936	1	1.23247606809459	1.45462166427321	1	1.28088167320811	1.83606870102264	1.14867277859522	1.10901208832991	1.1681953474383	YCR016Wg4-CC27	YCR016Wg4	CC27	single	1.14196007145448	0.0301572523208017	NA	NA	NA	NA	NA	NA	NA	NA	NA	NA	NA	NA	NA
YCR016Wg4-CC28	816.480206490211	2379.35194198323	7255.50637524862	1082.24993652189	3077.65195218408	7814.38688028432	1121.1641116205	1945.62987661552	7796.38823266708	0.000183457979510784	0.000419992444738305	0.00130999205160495	0.000201001797489917	0.000517748984189869	0.00137487089661005	0.000181149686718507	0.000369315930193262	0.00133624884970042	1	1.36569010141355	1.79432427444406	1	1.50972809561232	2.00760164373022	1	1.20548929859687	1.91107329130556	1.16871383430366	1.20491013139849	1.17206631412693	YCR016Wg4-CC28	YCR016Wg4	CC28	single	1.18189675994303	0.0200005307317511	NA	NA	NA	NA	NA	NA	NA	NA	NA	NA	NA	NA	NA
YCR016Wg4-CC30	468.935167369256	1778.2985280431	6525.12976448484	805.436856144558	2211.24833600068	6645.02090843583	725.14274652045	1632.5836342776	6908.8082920574	0.000105366789841643	0.000313897214232552	0.00117812151007491	0.000149590450769604	0.000371995143552026	0.00116913149992918	0.000117163384019236	0.000309894060919931	0.00118412357845144	1	1.77717830323931	2.8096693550037	1	1.45751429255084	2.29390303449768	1	1.56395499650116	2.61838019840608	1.30040303801997	1.2334260482164	1.27160186991367	YCR016Wg4-CC30	YCR016Wg4	CC30	single	1.26847698538335	0.0335976631372312	NA	NA	NA	NA	NA	NA	NA	NA	NA	NA	NA	NA	NA
YCR016Wg4-CC32	665.153743276512	1988.51083222215	7114.99665981104	931.695189373685	2743.53259196304	7307.54287188228	980.318009471186	1811.54874335785	7288.01680753586	0.000149455872702784	0.000351002939530442	0.00128462282155032	0.000173039887975112	0.000461540562301927	0.00128569626436458	0.000158392779843391	0.000343864892950474	0.00124911738423468	1	1.40102233418749	2.15988946577056	1	1.56330268023766	2.18075924196386	1	1.28367582789252	2.04312744467215	1.21535700296714	1.22792023630359	1.19389902923452	YCR016Wg4-CC32	YCR016Wg4	CC32	single	1.21239208950175	0.0172033039414554	NA	NA	NA	NA	NA	NA	NA	NA	NA	NA	NA	NA	NA
YCR016Wg4-CC34	624.593196321464	1986.39778960086	6780.01841701151	964.490136089136	2536.81770708616	6993.84531781167	827.8730512198	1882.1834227561	7490.04993068926	0.0001403421722933	0.000350629954802671	0.00122414202078568	0.000179130757575508	0.000426765213001633	0.0012305040088445	0.000133761812670226	0.000357272639531364	0.00128374451161194	1	1.49041808281445	2.19185837766546	1	1.39636280433929	2.01617597442685	1	1.57932139484543	2.48641742264206	1.22465848683693	1.19861369212001	1.26017731386163	YCR016Wg4-CC34	YCR016Wg4	CC34	single	1.22781649760619	0.0309030686906716	NA	NA	NA	NA	NA	NA	NA	NA	NA	NA	NA	NA	NA
YCR016Wg4-CC35	566.381190339424	1772.83390470492	5829.69073123987	760.776790852143	1846.58242328712	6072.36475285781	832.809232494888	1499.0961719049	6623.08616836175	0.000127262299791991	0.000312932623633373	0.00105255899812749	0.000141295921847161	0.000310647918846474	0.00106837781392276	0.000134559365572875	0.000284555713206507	0.00113515271556874	1	1.46689275605566	2.0783350373074	1	1.28860034757992	2.21927335268702	1	1.25042107398114	2.18558623849626	1.21047648993306	1.21399257785472	1.20752455135068	YCR016Wg4-CC35	YCR016Wg4	CC35	single	1.21066453971282	0.00323811113984685	NA	NA	NA	NA	NA	NA	NA	NA	NA	NA	NA	NA	NA
YCR016Wg4-CC36	863.814006705939	2532.3232310119	8364.81612524892	1200.22803322232	3039.34602782894	8709.02284723719	1052.50960116509	2107.7739533463	9250.31274118666	0.00019409358743014	0.000446994244900902	0.00151027951330792	0.000222913380665831	0.00051130483334648	0.0015322740266147	0.000170056981438427	0.000400093824407819	0.0015854417957264	1	1.37384593882614	1.95530730241862	1	1.34438352806085	2.01751079200975	1	1.3911382362885	2.41536863758553	1.18977508963225	1.19521739960863	1.24137203221107	YCR016Wg4-CC36	YCR016Wg4	CC36	single	1.20878817381732	0.0283493484111707	NA	NA	NA	NA	NA	NA	NA	NA	NA	NA	NA	NA	NA
YCR016Wg4-CC11	449.249958132929	1444.11982136588	5210.83503332917	671.593926677782	1900.66859186148	5203.17691329805	714.899447139838	1245.89846753552	5599.26970619762	0.000100943646838253	0.000254909500174638	0.000940823716890735	0.000124732357924066	0.000319746757595355	0.000915452052425961	0.000115508344891128	0.00023649418473397	0.000959677414821281	1	1.50644860863878	2.34206068731715	1	1.50247218190884	2.15413062620922	1	1.21062603916367	2.15248185503106	1.24147801023634	1.22126985507287	1.20085208924392	YCR016Wg4-CC11	YCR016Wg4	CC11	single	1.22119998485104	0.0203130506203914	NA	NA	NA	NA	NA	NA	NA	NA	NA	NA	NA	NA	NA
YCR016Wg4-CC22	505.726796511621	1483.1271173721	5673.98398806909	665.278258055767	1891.63422543109	5298.46620599702	631.122335591487	1531.45074596896	5404.60493055023	0.000113633638066149	0.000261794891664316	0.0010244459229835	0.000123559374953556	0.000318226919057791	0.000932217344098544	0.000101972237773652	0.000290697199704062	0.000926313172973228	1	1.37436329102137	2.26543186729753	1	1.50952612759143	2.21440493696238	1	1.6856282606615	2.35344187188283	1.22494199382278	1.22829423611206	1.25316426589917	YCR016Wg4-CC22	YCR016Wg4	CC22	single	1.23546683194467	0.0154178065405529	NA	NA	NA	NA	NA	NA	NA	NA	NA	NA	NA	NA	NA
YCR016Wg4-CC26	566.146406274483	1792.91301192901	6026.10620375397	924.373245422668	2091.15382831708	6065.95826028304	910.062192494854	1687.01674823883	6591.02554592094	0.000127209545285717	0.00031647689683752	0.0010880220925689	0.000171680013656242	0.000351791816364285	0.00106725064933194	0.000147041346896594	0.000320226455769294	0.00112965773910288	1	1.48412199399809	2.14924978406562	1	1.20100666107521	1.82457724133455	1	1.28771763147655	1.99037540114246	1.21957720154882	1.16066440321967	1.18795120403141	YCR016Wg4-CC26	YCR016Wg4	CC26	single	1.1893976029333	0.0294830206064501	NA	NA	NA	NA	NA	NA	NA	NA	NA	NA	NA	NA	NA
YCR016Wg4-CC7	651.902817807106	2280.14225001712	8788.48915038873	1142.08952506691	3256.24900578766	8852.13061474506	930.326173842771	2038.54367252924	8934.61380421284	0.000146478472890833	0.000402480398564988	0.00158677428385983	0.000212115556384893	0.000547794110968073	0.00155745254767332	0.000150315456221712	0.000386952658215426	0.00153133310734485	1	1.63914819823193	2.72213856264351	1	1.51364580464795	2.15505256580843	1	1.52214876893442	2.63932954062308	1.28527541681522	1.22206615892276	1.27096500557793	YCR016Wg4-CC7	YCR016Wg4	CC7	single	1.2594355271053	0.0331443694496773	NA	NA	NA	NA	NA	NA	NA	NA	NA	NA	NA	NA	NA
YLR050Cg1-CC8	204.455279108261	347.428396553869	744.096040193718	198.750375973668	241.736460897529	592.289587635763	238.734598810418	393.819125525501	723.141172689533	4.5939818390398e-05	6.13264893963286e-05	0.000134347604132742	3.69130840061696e-05	4.06669789228538e-05	0.000104208011310536	3.85730307767953e-05	7.47540312879812e-05	0.000123941565163289	1	0.79635391651572	0.734868327689116	1	0.645715189262878	0.82858361655197	1	1.14591857653631	0.832455061640501	0.905149899646432	0.914146801812749	0.969001200410421	YLR050Cg1-CC8	YLR050Cg1	CC8	single	0.929432633956534	0.034561389592424	NA	NA	NA	NA	NA	NA	NA	NA	NA	NA	NA	NA	NA
YLR050Cg1-CC17	178.7384074391	361.828594584616	742.938909503595	137.947869965673	299.331825298819	552.856492969507	306.007256022535	357.246460535524	719.90677672012	4.01613986831484e-05	6.3868347231201e-05	0.000134138682531915	2.56204864396819e-05	5.03561646644874e-05	9.72701139360554e-05	4.94424660828207e-05	6.78118744303185e-05	0.000123387211305499	1	0.948689596864922	0.839293935869646	1	1.15197935699041	1.11431408053093	1	0.810976987082159	0.646543292281736	0.95325711780265	1.03908549566634	0.876297003654058	YLR050Cg1-CC17	YLR050Cg1	CC17	single	0.956213205707683	0.0814344959134944	NA	NA	NA	NA	NA	NA	NA	NA	NA	NA	NA	NA	NA
YLR050Cg1-CC19	189.714055058344	322.366426229401	662.774346585173	251.615816809185	321.072270628048	647.206805795126	299.086180064934	313.421893931821	648.112635988456	4.26275578380709e-05	5.69026637315307e-05	0.000119664856059683	4.6731563337465e-05	5.40135286744289e-05	0.000113870200568223	4.8324208078948e-05	5.94931747767556e-05	0.000111082175293318	1	0.79632332105943	0.705415581822441	1	0.677441290067011	0.715179966436853	1	0.727956293527732	0.595534898089719	0.895385049066358	0.883517278922412	0.846567195563242	YLR050Cg1-CC19	YLR050Cg1	CC19	single	0.875156507850671	0.0254602155302829	NA	NA	NA	NA	NA	NA	NA	NA	NA	NA	NA	NA	NA
YLR050Cg1-CC20	275.59401385645	437.235886636347	1012.94144524397	269.495702683223	440.958199157205	1003.90781276855	346.937133213862	474.632490858006	1006.580220957	6.19242457385616e-05	7.71789014123971e-05	0.000182888026470153	5.00523204734238e-05	7.41817668894685e-05	0.000176628525794811	5.6055623205661e-05	9.00938775498713e-05	0.000172521124172501	1	0.743507162911118	0.742152963837797	1	0.868665112476734	1.03574344275443	1	0.95033997836966	0.797353087128951	0.901070436150633	0.995189197367954	0.94118664121541	YLR050Cg1-CC20	YLR050Cg1	CC20	single	0.945815424911332	0.0472298055484937	NA	NA	NA	NA	NA	NA	NA	NA	NA	NA	NA	NA	NA
YLR050Cg1-CC23	194.389027935044	314.683973486082	876.956109018268	188.461457647527	312.604557255632	636.575300972801	327.565820464028	340.317518599684	800.533714827142	4.36779949110208e-05	5.55465919153689e-05	0.000158335679552203	3.50021658272989e-05	5.25890173700014e-05	0.000111999683176224	5.29257448947268e-05	6.45984534125973e-05	0.00013720612976943	1	0.758650964463457	0.910929936992048	1	0.880601784039718	0.939155359053584	1	0.721702229508804	0.671636238854063	0.951858779391173	0.973106827490171	0.874456495169719	YLR050Cg1-CC23	YLR050Cg1	CC23	single	0.933140700683688	0.0519205823311777	NA	NA	NA	NA	NA	NA	NA	NA	NA	NA	NA	NA	NA
YLR050Cg1-CC25	256.673855013915	594.267588303112	1219.42069176325	238.327200666438	416.844598658278	968.962476737669	363.963247915023	503.884169420227	1072.3543328236	5.76730047584582e-05	0.000104897427251609	0.000220168149699644	4.4263523709364e-05	7.01251703810101e-05	0.000170480209078839	5.88065811717439e-05	9.56463780576827e-05	0.000183794367461432	1	1.08502450777173	0.959291932184239	1	0.928554434282251	1.1304296762057	1	0.961713035695022	0.809718108957979	0.997727799204248	1.02231130371624	0.945973508047502	YLR050Cg1-CC25	YLR050Cg1	CC25	single	0.988670870322663	0.0389664693353795	NA	NA	NA	NA	NA	NA	NA	NA	NA	NA	NA	NA	NA
YLR050Cg1-CC27	220.334667998046	350.263961913607	685.042353819403	159.571367835933	345.900886652968	526.027865433585	271.919819746428	354.112108775263	572.589935763295	4.95078174409923e-05	6.18270105704508e-05	0.000123685376609625	2.96365291237868e-05	5.81904112217293e-05	9.25498588782731e-05	4.39348616755331e-05	6.72169174707207e-05	9.8138089097187e-05	1	0.744992254041141	0.627788640420289	1	1.15080968779385	0.916566512277339	1	0.904632600181798	0.57870324791718	0.861321102675368	0.992370324606871	0.860083560236944	YLR050Cg1-CC27	YLR050Cg1	CC27	single	0.904591662506394	0.0760210695658377	NA	NA	NA	NA	NA	NA	NA	NA	NA	NA	NA	NA	NA
YLR050Cg1-CC28	212.940558454811	508.154668871343	861.656660715677	234.267498491516	446.297790528834	723.704836097158	328.082698492555	456.203755689083	910.75810058336	4.78464074199037e-05	8.96971641389749e-05	0.000155573342282581	4.35095320417317e-05	7.50800387056457e-05	0.000127329339093296	5.3009258353612e-05	8.65957685040565e-05	0.000156097852998212	1	1.11834723529447	0.81706146067034	1	1.01139196347485	0.85893368996755	1	0.965934878980379	0.762909086480497	0.962265230810916	0.964773354921442	0.93217373571765	YLR050Cg1-CC28	YLR050Cg1	CC28	single	0.953070773816669	0.0181407641135192	NA	NA	NA	NA	NA	NA	NA	NA	NA	NA	NA	NA	NA
YLR050Cg1-CC30	179.887893606869	268.551806613776	704.117912241273	140.754820870993	258.754915306144	701.277789370167	203.141311100717	314.019348248158	699.882223846172	4.04196810127604e-05	4.74035504409642e-05	0.000127129495961215	2.61418098035331e-05	4.35299691567848e-05	0.000123383502482666	3.28221216537993e-05	5.96065824701909e-05	0.000119955136741605	1	0.69962493382985	0.790355211666155	1	0.975960254860317	1.38527822828268	1	1.07381749948354	0.946846951371687	0.910387497874078	1.07549209932833	0.993638928691651	YLR050Cg1-CC30	YLR050Cg1	CC30	single	0.993172841964687	0.0825532875358081	NA	NA	NA	NA	NA	NA	NA	NA	NA	NA	NA	NA	NA
YLR050Cg1-CC32	210.200466903583	355.661895539584	959.800419982797	162.589551506809	378.452837814321	848.625786389516	244.492796021893	396.181353146688	790.186851669406	4.72307260406528e-05	6.27798294032208e-05	0.000173293338366266	3.01970838741529e-05	6.36665793879276e-05	0.000149308053682813	3.95033991413467e-05	7.52024250455671e-05	0.000135432746559163	1	0.792944515104689	0.921989817161128	1	1.23573667124201	1.45122180066086	1	1.12564198726276	0.888212344954499	0.958880948116547	1.10870121512627	0.982799715026094	YLR050Cg1-CC32	YLR050Cg1	CC32	single	1.01679395942297	0.0804874809569903	NA	NA	NA	NA	NA	NA	NA	NA	NA	NA	NA	NA	NA
YLR050Cg1-CC34	195.984159654279	398.930492799218	1019.6186085875	226.098188311581	405.150911588143	884.6734710463	310.334656998198	546.804360362944	946.979886721536	4.40364109999083e-05	7.04174065194181e-05	0.000184093597860335	4.19922799033794e-05	6.81579581373709e-05	0.00015565031869785	5.01416566142708e-05	0.000103793410765494	0.000162306025118019	1	0.953927566923534	1.05049900930175	1	0.951319808466655	1.08791790523528	1	1.22397912466222	0.83861678286088	1.00733729156974	1.01543319311178	0.976935402807401	YLR050Cg1-CC34	YLR050Cg1	CC34	single	0.999901962496309	0.0202973656764307	NA	NA	NA	NA	NA	NA	NA	NA	NA	NA	NA	NA	NA
YLR050Cg1-CC35	232.288235551861	438.032957115012	1396.68106850361	168.607735177685	474.461611221695	1207.96704989374	287.667377635208	520.05638896489	1257.86440634018	5.21937090693948e-05	7.7319596688727e-05	0.000252172764206846	3.13148161970192e-05	7.98179979619828e-05	0.000212530908234526	4.64792395668401e-05	9.87161594052104e-05	0.000215589554533532	1	0.883728191366072	1.21408444984577	1	1.49393047406343	1.9919929456563	1	1.25583372632509	1.20170062474814	1.03471233653432	1.20206198210556	1.06518955932042	YLR050Cg1-CC35	YLR050Cg1	CC35	single	1.10065462598677	0.0891336310459845	NA	NA	NA	NA	NA	NA	NA	NA	NA	NA	NA	NA	NA
YLR050Cg1-CC36	265.683481252759	428.443079672704	1006.35075065662	209.816947535366	412.067866749379	898.386134119596	341.850084209993	497.691297531794	883.413710436899	5.9697411244723e-05	7.56268348905802e-05	0.000181698067137551	3.89684324990517e-05	6.93215876068682e-05	0.000158062938096316	5.52336941733086e-05	9.44708583611909e-05	0.000151411207235002	1	0.755731833299895	0.764827838138441	1	1.04264145092795	1.1905089881509	1	1.01133881585907	0.710201388644622	0.909780246617337	1.04552601934526	0.919393295989725	YLR050Cg1-CC36	YLR050Cg1	CC36	single	0.958233187317442	0.0757504559203253	NA	NA	NA	NA	NA	NA	NA	NA	NA	NA	NA	NA	NA
YLR050Cg1-CC11	169.39525301885	277.919507094214	688.612468710488	132.458326893108	238.181030626356	565.721356325287	192.765645900689	244.65852078587	519.739574095478	3.8062050507196e-05	4.90570945665448e-05	0.000124329965958563	2.46009363452462e-05	4.00688539757e-05	9.95335706202071e-05	3.11456958023113e-05	4.6440636150653e-05	8.90798902392893e-05	1	0.768877110168615	0.820828659580858	1	0.954629183519917	1.18749970842359	1	0.881663837848752	0.740984667396242	0.928258858456642	1.0366593895353	0.916662622007872	YLR050Cg1-CC11	YLR050Cg1	CC11	single	0.960526956666604	0.0661870733287369	NA	NA	NA	NA	NA	NA	NA	NA	NA	NA	NA	NA	NA
YLR050Cg1-CC22	182.80748620006	259.686273403013	538.755283195242	209.942314721804	227.174980000581	464.92463060962	220.134057017061	305.258775420006	526.24485351229	4.10756951498868e-05	4.5838646610893e-05	9.72730368142991e-05	3.89917164272553e-05	3.82173218271757e-05	8.17992957777751e-05	3.55676881300432e-05	5.79436664438999e-05	9.01948516647957e-05	1	0.66572390872368	0.595081474740796	1	0.574469953956427	0.615733490855565	1	0.963281546174047	0.656982342332901	0.838012565031892	0.832341129238073	0.896244190545741	YLR050Cg1-CC22	YLR050Cg1	CC22	single	0.855532628271902	0.0353711008179466	NA	NA	NA	NA	NA	NA	NA	NA	NA	NA	NA	NA	NA
YLR050Cg1-CC26	229.197635656864	367.461230423019	744.644779909534	249.294976038617	403.738276085262	669.056229102308	306.401878173408	374.586699148151	686.036107657688	5.14992706645134e-05	6.48625946371227e-05	0.000134446679873144	4.63005231952301e-05	6.79203124880219e-05	0.000117714409547504	4.95062263104822e-05	7.11033670363713e-05	0.00011758200494294	1	0.751346951473979	0.656021210766447	1	0.859791603689076	0.746206959002499	1	0.849245490949718	0.615330758001836	0.872614421393284	0.915984963523622	0.86880921221811	YLR050Cg1-CC26	YLR050Cg1	CC26	single	0.885802865711672	0.0262076167452193	NA	NA	NA	NA	NA	NA	NA	NA	NA	NA	NA	NA	NA
YLR050Cg1-CC7	265.103638265805	525.340350062395	1134.70609677772	212.454588260751	375.22684694162	875.718451933885	353.495697655355	493.179952987788	1018.42879327941	5.95671241636959e-05	9.27307028646109e-05	0.000204872808431038	3.94583105845511e-05	6.31238755593932e-05	0.000154074763846923	5.71153091888151e-05	9.3614523131805e-05	0.000174551890299575	1	0.928675970057987	0.86426428320123	1	0.937636685534263	1.14606325580872	1	0.969155808210903	0.791771034933875	0.958255699795801	1.02650093512335	0.941347021501986	YLR050Cg1-CC7	YLR050Cg1	CC7	single	0.975367885473714	0.0450823405034095	NA	NA	NA	NA	NA	NA	NA	NA	NA	NA	NA	NA	NA
SAP30g7-CC8	831.039051501552	1760.24513294729	6775.85140707134	896.432965843704	2284.01315530286	6707.45429603443	935.505083259924	1778.64214837392	6968.30998187121	0.000186729260637455	0.000310710510572481	0.00122338966118206	0.000166490781272647	0.000384236264986089	0.00118011609141423	0.000151152227403324	0.000337618622844301	0.00119432177051117	1	0.992637908821301	1.64634673399024	1	1.35265668649573	2.08041561989232	1	1.32073214539152	2.04707796415557	1.11828209544532	1.20311911604357	1.19702633816379	SAP30g7-CC8	SAP30g7	CC8	single	1.17280918321756	0.0473200059305183	NA	NA	NA	NA	NA	NA	NA	NA	NA	NA	NA	NA	NA
SAP30g7-CC17	714.631294185413	2179.01468402834	7152.55877813621	851.317306824255	2512.40664570885	7148.27811794818	1047.05651695867	1988.94946206613	7796.70845341187	0.00016057316795224	0.000384629817942325	0.00129140471572869	0.00015811163681458	0.000422658575075233	0.00125767506725797	0.000169175911053276	0.00037753877524132	0.00133630373339645	1	1.42895075927197	2.02096257140723	1	1.56677009238997	2.33464139489125	1	1.31955028343723	2.0464175125305	1.20134100070837	1.24439930915589	1.19686545595473	SAP30g7-CC17	SAP30g7	CC17	single	1.21420192193966	0.0262472716910857	NA	NA	NA	NA	NA	NA	NA	NA	NA	NA	NA	NA	NA
SAP30g7-CC19	522.547222981391	1490.31196021506	5075.22905535572	674.078225434098	1815.34640812481	5007.51456225048	738.205287848364	1510.4238145243	5772.20129943439	0.000117413082356561	0.00026306312763119	0.000916339863647721	0.000125193756440869	0.000305393128710459	0.000881027026363288	0.00011927393611841	0.000286705905759141	0.000989316734419459	1	1.33656714026966	1.96114167553962	1	1.42973652981819	2.06548537998252	1	1.42132695731934	2.1489058574656	1.18790866462887	1.20659271869637	1.21548848149296	SAP30g7-CC19	SAP30g7	CC19	single	1.2033299549394	0.0140764269281878	NA	NA	NA	NA	NA	NA	NA	NA	NA	NA	NA	NA	NA
SAP30g7-CC20	887.347741171498	2282.0768637813	8198.44070721407	1149.1252512136	2772.92325180335	7721.98711915833	1010.91686129798	2150.13468713712	8850.27679127333	0.000199381469905521	0.000402821887837804	0.00148024019366076	0.000213422272656622	0.000466484910952589	0.00135861399195815	0.000163336723700421	0.000408134661974953	0.00151687830684436	1	1.20524560614711	1.86559030981653	1	1.28108304438043	1.86840881507641	1	1.47748318055003	2.40599370274981	1.16629921190136	1.17237678193294	1.24608591445025	SAP30g7-CC20	SAP30g7	CC20	single	1.19492063609485	0.0444145077228272	NA	NA	NA	NA	NA	NA	NA	NA	NA	NA	NA	NA	NA
SAP30g7-CC23	784.908950706933	2251.81128994361	7807.7954597988	900.671285985242	2414.48946320343	7425.21594556983	1050.16894653177	2060.15949588061	7810.80665814416	0.000176364116425583	0.000397479545612927	0.00140970863560755	0.000167277946915294	0.000406186107569304	0.00130639978043132	0.000169678795186168	0.000391055734552735	0.00133872007148714	1	1.34447226496357	2.00857480777605	1	1.42319955377057	2.29220245905226	1	1.36274310317437	2.04404187621025	1.1941642631641	1.23101686946314	1.19960595984015	SAP30g7-CC23	SAP30g7	CC23	single	1.2082623641558	0.0198929296363065	NA	NA	NA	NA	NA	NA	NA	NA	NA	NA	NA	NA	NA
SAP30g7-CC25	826.504529308604	2299.18051032747	9103.73880115807	1180.68102673671	2724.47222798835	8616.05432635487	1134.9688709923	2179.87860000711	10592.1847968996	0.000185710381951906	0.000405840946178907	0.00164369305912104	0.000219282996124731	0.000458334064543407	0.00151591705381311	0.000183380161106251	0.000413780597505238	0.0018154297000458	1	1.30366788912641	2.22409542177159	1	1.22505786469284	2.02901868847599	1	1.33419920675405	2.5648068923329	1.21559970821671	1.18786628924622	1.25178221588867	SAP30g7-CC25	SAP30g7	CC25	single	1.2184160711172	0.03205090239964	NA	NA	NA	NA	NA	NA	NA	NA	NA	NA	NA	NA	NA
SAP30g7-CC27	762.802201336988	1543.9769597712	5971.75328801681	769.961043917412	1876.66596873415	5638.20227073698	920.873966832651	1811.50814986514	5964.91389043867	0.000171396868547774	0.00027253583066548	0.00107820859590654	0.000143001675123206	0.000315708830651325	0.0009919908407395	0.000148788236146672	0.000343857187567399	0.00102234638486366	1	0.94856700598465	1.58077036289458	1	1.29397244371199	2.03602029307219	1	1.36650875043909	1.78015187545149	1.10432748421207	1.19381599204129	1.16687763438972	SAP30g7-CC27	SAP30g7	CC27	single	1.15500703688103	0.0459100378162046	NA	NA	NA	NA	NA	NA	NA	NA	NA	NA	NA	NA	NA
SAP30g7-CC28	753.028268404893	2213.08076278889	7678.06290618365	890.159948457883	2530.27151873365	7688.16591483853	1074.20676718672	2108.82323484758	8567.55200265077	0.000169200727143068	0.000390643008109293	0.00138628523753157	0.000165325719739553	0.000425663957101849	0.00135266345607862	0.000173562654503379	0.000400292997117048	0.00146842116716579	1	1.37728913123365	2.05882413861161	1	1.50905781541824	2.40140217694351	1	1.36371813036834	2.19190606515238	1.20232031633574	1.24761122600625	1.21633992120698	SAP30g7-CC28	SAP30g7	CC28	single	1.22209048784966	0.0231865993028168	NA	NA	NA	NA	NA	NA	NA	NA	NA	NA	NA	NA	NA
SAP30g7-CC30	510.888598570692	1712.64861414486	5881.9963259959	750.444683995372	2008.08642415164	5874.36777131925	778.315086091943	1443.23396779205	6225.29579456774	0.000114793462601838	0.000302308988317559	0.00106200284805898	0.000139376982441405	0.000337817505820357	0.00103354203068034	0.000125754590744132	0.000273952051059588	0.00106697410342921	1	1.57101811837102	2.32475614035005	1	1.42059576733827	2.17646982229322	1	1.28811196337386	2.19815147520829	1.24364042265263	1.21848179217682	1.21167496554933	SAP30g7-CC30	SAP30g7	CC30	single	1.22459906012626	0.0168378542970807	NA	NA	NA	NA	NA	NA	NA	NA	NA	NA	NA	NA	NA
SAP30g7-CC32	812.538663829939	2186.73910752753	8638.26086413164	912.008981810602	2732.88709717622	8612.25250859642	1216.02351201616	2141.75701729031	9124.33032375853	0.000182572339605663	0.000385993298246509	0.00155965035194594	0.000169383650194534	0.00045974968594628	0.00151524815826565	0.00019647639088775	0.000406544427897283	0.00156384925116	1	1.26122355533485	2.14664952514828	1	1.59085052839659	2.62559563733668	1	1.22349034560922	2.06211129222474	1.20404079423196	1.27385610817996	1.19160701438519	SAP30g7-CC32	SAP30g7	CC32	single	1.2231679722657	0.0443352575515938	NA	NA	NA	NA	NA	NA	NA	NA	NA	NA	NA	NA	NA
SAP30g7-CC34	730.113890295369	2475.34783364101	8573.05622557121	1078.71359340796	2792.68837076513	8294.60221265358	1140.70856442273	2489.64269995932	9189.94216259828	0.000164052010154826	0.000436937205414852	0.00154787756120961	0.000200345007132668	0.000469809968634174	0.00145936045346142	0.000184307539762066	0.000472579456470816	0.00157509468193639	1	1.58885681203069	2.37095835811933	1	1.37443158480051	2.13796019187571	1	1.5161237191175	2.21406898902515	1.24939444161048	1.21112642969021	1.22866663088319	SAP30g7-CC34	SAP30g7	CC34	single	1.22972916739463	0.0191561197000095	NA	NA	NA	NA	NA	NA	NA	NA	NA	NA	NA	NA	NA
SAP30g7-CC35	663.711019583494	2486.68283408487	10941.0897541861	878.056919703792	2586.9219299076	9525.42154533244	961.371206454157	2361.38764747864	11322.487276492	0.000149131701741125	0.000438938008433323	0.00197542940114762	0.000163077874345852	0.000435194174714155	0.00167591201475596	0.000155331490782067	0.000448234315301786	0.0019405986653623	1	1.75582207575018	3.32859087088919	1	1.56411058264137	3.01628057616313	1	1.70627291469007	3.23671010637339	1.33971501409498	1.30537078979594	1.330353179572	SAP30g7-CC35	SAP30g7	CC35	single	1.32514632782097	0.0177542928483108	NA	NA	NA	NA	NA	NA	NA	NA	NA	NA	NA	NA	NA
SAP30g7-CC36	843.523432842865	2454.75426799373	8471.02994458048	1052.97215399329	2693.35866094565	8194.49497531941	1278.74349565022	2360.30850822496	9289.53826154493	0.000189534422793393	0.00043330212233636	0.00152945657027662	0.000195564156224093	0.000453099873679345	0.00144174748788148	0.000206610237724748	0.000448029475048214	0.00159216478782138	1	1.36379787399895	2.02776643744879	1	1.35795101953086	2.16379199478233	1	1.28220555661862	1.99647448077361	1.19777072850812	1.21286223368165	1.18827942804244	SAP30g7-CC36	SAP30g7	CC36	single	1.19963746341074	0.0123972621038421	NA	NA	NA	NA	NA	NA	NA	NA	NA	NA	NA	NA	NA
SAP30g7-CC11	554.884926023505	1613.12022227939	5699.27921332344	707.299347818565	1941.77821388111	5792.95443074065	711.558503043353	1576.123237473	6187.29950416668	0.00012467916133186	0.000284740686679253	0.00102901301207597	0.000131363777882839	0.000326662570485108	0.00101921808764141	0.000114968539014228	0.000299176850922496	0.00106046179313551	1	1.36239470050533	2.07393849304882	1	1.45748189391172	2.27723084351521	1	1.53869265155813	2.3897011882373	1.20304707834369	1.23168320950976	1.2482676973453	SAP30g7-CC11	SAP30g7	CC11	single	1.22766599506625	0.0228763984192458	NA	NA	NA	NA	NA	NA	NA	NA	NA	NA	NA	NA	NA
SAP30g7-CC22	649.730698460983	1409.35767983261	5230.85122713191	697.938976938486	1680.75419130774	5127.4451794792	833.30063895463	1573.94166793541	5699.22972981604	0.00014599041130241	0.000248773444154809	0.000944437669305471	0.000129625314974618	0.000282750872659561	0.000902127736856168	0.000134638763517663	0.00029876274935429	0.000976809894963363	1	1.01654586133966	1.62561555684733	1	1.27847886281969	2.04264914261743	1	1.31207674575165	1.87960902501127	1.11748789562343	1.19346307524805	1.17604276020488	SAP30g7-CC22	SAP30g7	CC22	single	1.16233124369212	0.0398002668779731	NA	NA	NA	NA	NA	NA	NA	NA	NA	NA	NA	NA	NA
SAP30g7-CC26	641.533103966921	1859.35248115582	6381.36450258184	847.232387940925	2049.02036207487	5815.07659992262	1013.8424412285	1918.95514121722	6699.04939489279	0.000144148463254221	0.000328204491488535	0.00115216448645044	0.000157352961752155	0.000344703763625956	0.00102311028379757	0.000163809418003058	0.000364252580357465	0.00114817230503022	1	1.35825650346277	2.00850698297284	1	1.28395713905994	1.9083722515582	1	1.31482113138785	1.81591612723123	1.19511189303084	1.17763712806794	1.16801183543021	SAP30g7-CC26	SAP30g7	CC26	single	1.180253618843	0.0137381875977611	NA	NA	NA	NA	NA	NA	NA	NA	NA	NA	NA	NA	NA
SAP30g7-CC7	665.348516514725	1843.68783541643	7136.63590126946	807.653176114481	2257.98985406091	6870.93208813019	858.029290871081	1786.75287869298	6783.21222333656	0.000149499637027334	0.0003254394390623	0.00128852981754029	0.000150002078696512	0.000379858402254168	0.0012088785345896	0.000138634242414291	0.000339158186945536	0.00116259725147199	1	1.29860578824257	2.16582425350998	1	1.48423914930945	2.36538018057889	1	1.4465541551275	2.17263296274182	1.20889956583475	1.24245074724309	1.21975730076203	SAP30g7-CC7	SAP30g7	CC7	single	1.22370253794662	0.0171199916999383	NA	NA	NA	NA	NA	NA	NA	NA	NA	NA	NA	NA	NA
CC16-RPL15A-NRg-4	350.58207736662	285.707758905727	94.1950720001219	457.778482204274	380.048792399478	104.733116011185	468.575438989461	257.151308159949	115.128617072089	7.87735931074829e-05	5.04318415557726e-05	1.70070549509079e-05	8.50213011524666e-05	6.39350645441818e-05	1.8426847214125e-05	7.57090715776137e-05	4.88119943648836e-05	1.97322757075621e-05	1	0.381919173180022	0.054252197937637	1	0.440748439985473	0.0636119710688869	1	0.381225144451836	0.0675237946434395	0.214403144102028	0.265806926002493	0.26645516341794	CC16-RPL15A-NRg-4	CC16	RPL15A-NRg-4	single	0.248888411174154	0.02986687607892	NA	NA	NA	NA	NA	NA	NA	NA	NA	NA	NA	NA	NA
CC16-RPL15A-NRg-5	292.577613993007	251.110826700256	108.646624096715	339.712167814396	375.06662620759	103.390504047805	379.018632478673	311.86952256647	126.985396707291	6.57403541280909e-05	4.43249475393668e-05	1.96163033480251e-05	6.30933336705344e-05	6.30969218545627e-05	1.81906267476736e-05	6.12391226425816e-05	5.91985064630693e-05	2.17644485132088e-05	1	0.402219832609936	0.0749814798928643	1	0.586143726369658	0.0846213116477928	1	0.571590096522257	0.0920759679197739	0.296477705413915	0.360620836328665	0.378412728421989	CC16-RPL15A-NRg-5	CC16	RPL15A-NRg-5	single	0.34517042338819	0.0430972556418252	NA	NA	NA	NA	NA	NA	NA	NA	NA	NA	NA	NA	NA
CC16-KRE33-TRg-1	480.454535944609	967.198330335644	829.329645808836	576.556166546446	1161.88791844543	885.882466996771	604.149728724475	884.671131236491	1020.17832891797	0.000107955119683904	0.000170725475343461	0.000149736653512719	0.000107081388428788	0.000195462742007164	0.000155863030631861	9.76141966686094e-05	0.000167926667694924	0.000174851749018096	1	0.943414131322129	0.348540907510149	1	1.06986607424603	0.427213224302725	1	1.01720758782001	0.464071162621817	0.743019437995503	0.80337349283446	0.818392950606138	CC16-KRE33-TRg-1	CC16	KRE33-TRg-1	single	0.7882619604787	0.0398943656224882	NA	NA	NA	NA	NA	NA	NA	NA	NA	NA	NA	NA	NA
CC16-PMI40-NRg-1	277.109834622561	410.339366458922	714.806461799128	310.732989010848	495.941789550804	650.026463329206	383.281029979524	381.425442738772	716.538392154004	6.22648411539074e-05	7.24312493038763e-05	0.000129059328868776	5.77111508375977e-05	8.34315776269027e-05	0.000114366293881928	6.19278103770052e-05	7.24014849265617e-05	0.000122809892697511	1	0.693953517428814	0.520853271065355	1	0.847325241250992	0.581639480420759	1	0.69129697184587	0.513777656139225	0.810110027318055	0.855159696609437	0.806486654465822	CC16-PMI40-NRg-1	CC16	PMI40-NRg-1	single	0.823918792797771	0.0271160056227661	NA	NA	NA	NA	NA	NA	NA	NA	NA	NA	NA	NA	NA
CC16-NOP19-NRg-3	463.979726239693	726.977199020579	1093.32557051177	613.148462039802	915.586732489158	1176.74345911618	635.377789273672	689.602610969009	1230.45625273012	0.000104253333312032	0.000128322727587397	0.000197401495238544	0.000113877523887188	0.000154027845919216	0.000207037399030876	0.000102659803575467	0.000130899115394315	0.000210891980138712	1	0.734278686688496	0.475805399757067	1	0.792758029190247	0.533612939938145	1	0.753944171749526	0.532215135913735	0.793815150011373	0.82835722023165	0.823027980831576	CC16-NOP19-NRg-3	CC16	NOP19-NRg-3	single	0.815066783691533	0.0185963477248252	NA	NA	NA	NA	NA	NA	NA	NA	NA	NA	NA	NA	NA
CC16-SRP14-NRg-4	313.013332505063	470.272275507408	481.018140273307	380.596829508902	518.170333528913	525.894868943169	455.25100223093	403.677284153554	543.712880831406	7.03321318567747e-05	8.30103353766039e-05	8.68485130941993e-05	7.06866725223465e-05	8.71710537741385e-05	9.25264593452289e-05	7.35562042859381e-05	7.66252890577505e-05	9.31887548306105e-05	1	0.704085947795334	0.310296933627526	1	0.722793403903908	0.384188154358258	1	0.615964554026896	0.32822509629583	0.687868951006156	0.74129928649786	0.68874552185545	CC16-SRP14-NRg-4	CC16	SRP14-NRg-4	single	0.705971253119822	0.0305981135183738	NA	NA	NA	NA	NA	NA	NA	NA	NA	NA	NA	NA	NA
CC16-SEC27-TRg-2	335.7608166219	212.521867874371	17.6738248690893	464.552134177578	163.378849314177	43.5105543380279	579.742541199009	127.619090080414	40.0317623440997	7.54433488120121e-05	3.75133990369287e-05	3.19103435412136e-06	8.62793434736155e-05	2.74849900459003e-05	7.65528963067515e-06	9.36706576914943e-05	2.42244239410287e-05	6.86117658426107e-06	1	0.29662841338893	0.0106286816687243	1	0.186710256324462	0.0260417616467392	1	0.152915952541461	0.0189767839463929	-0.198274180300719	-0.0277930882271262	-0.122025482042664	CC16-SEC27-TRg-2	CC16	SEC27-TRg-2	single	-0.116030916856836	0.0853984882622435	NA	NA	NA	NA	NA	NA	NA	NA	NA	NA	NA	NA	NA
CC16-GPI14-TRg-3	408.155285601789	776.250636537859	1730.59087696972	601.8796737581	1083.37000654859	1586.82701290875	600.109030472853	830.27839702497	1834.01061825992	9.1709931763115e-05	0.000137020251950393	0.000312460657624699	0.000111784618520582	0.000182253786037842	0.000279187901933454	9.69613295148906e-05	0.000157601937656328	0.00031433716560185	1	0.891283119604358	0.856146036073397	1	0.955595140850932	0.733044113935205	1	0.961094067462463	0.839894537768643	0.952153004885289	0.921635937952069	0.954644943006379	CC16-GPI14-TRg-3	CC16	GPI14-TRg-3	single	0.942811295281246	0.0183806761957653	NA	NA	NA	NA	NA	NA	NA	NA	NA	NA	NA	NA	NA
CC16-PAH1-TRg-7	406.326381590272	454.237024511065	172.634632343111	626.480420988789	595.336746820696	179.937772575748	584.297227276474	482.065559732267	163.085782051858	9.12989885069223e-05	8.01798653863874e-05	3.11694297413485e-05	0.000116353613395144	0.000100152649066954	3.16584282945347e-05	9.44065713257984e-05	9.15048091861922e-05	2.79518133481584e-05	1	0.523897886695108	0.0857890322522524	1	0.504500950658804	0.0798592156014861	1	0.573118727941026	0.0767070618989421	0.353372731462423	0.332745443274302	0.335083075520683	CC16-PAH1-TRg-7	CC16	PAH1-TRg-7	single	0.340400416752469	0.0112949919358268	NA	NA	NA	NA	NA	NA	NA	NA	NA	NA	NA	NA	NA
CC16-PAH1-TRg-6	533.386097549216	517.078976032452	167.892678836706	583.886257418711	633.187172946205	200.393169843844	628.929000654123	507.912182763664	210.027256869627	0.000119848509464993	9.127244248097e-05	3.03132632546561e-05	0.000108442775841593	0.000106520172094932	3.52573709644269e-05	0.000101617854385302	9.64109682362372e-05	3.59972684815577e-05	1	0.454312122415953	0.0635578111244213	1	0.575719124805367	0.0954255922915323	1	0.560995437639327	0.091775574615448	0.268443479974146	0.387614268510199	0.375880000498673	CC16-PAH1-TRg-6	CC16	PAH1-TRg-6	single	0.343979249661006	0.0656784792613331	NA	NA	NA	NA	NA	NA	NA	NA	NA	NA	NA	NA	NA
CC16-PAH1-TRg-5	366.850084094152	303.334814833145	61.4800332554596	495.285213972598	327.468330709629	84.0195184228606	494.026348042333	230.673342722909	96.32046241348	8.24289121478921e-05	5.35432897538583e-05	1.11003079222434e-05	9.19872710721634e-05	5.50895287100098e-05	1.47824765264987e-05	7.98212476219978e-05	4.37859950458271e-05	1.65086836701301e-05	1	0.387500951038172	0.0338395310598355	1	0.351011014700933	0.0471666495818352	1	0.32435426850461	0.0535823207995344	0.103122721614167	0.173097607802881	0.196131544881811	CC16-PAH1-TRg-5	CC16	PAH1-TRg-5	single	0.157450624766286	0.0484384285461299	NA	NA	NA	NA	NA	NA	NA	NA	NA	NA	NA	NA	NA
CC16-PAH1-TRg-3	451.963360536447	449.804387217936	123.42167348244	591.941272564089	587.985248215643	144.568377203999	604.190878397328	421.950527005815	162.312228709832	0.00010155333133347	7.9397436296966e-05	2.22839596433043e-05	0.000109938800436644	9.89159169756792e-05	2.54355021619675e-05	9.76208453387448e-05	8.00938828343683e-05	2.78192314740114e-05	1	0.466401130994462	0.0551400387384579	1	0.527344730043531	0.0679054899462876	1	0.485131740233072	0.0738295378601416	0.236999957140077	0.298200006955877	0.31034297005724	CC16-PAH1-TRg-3	CC16	PAH1-TRg-3	single	0.281847644717731	0.0393109297653643	NA	NA	NA	NA	NA	NA	NA	NA	NA	NA	NA	NA	NA
CC16-COG3-TRg-1	413.274308898125	419.186423829437	167.081855729882	492.527280612259	436.661782355646	193.48183753623	476.887016475224	356.963011177678	160.310562207842	9.28601441792267e-05	7.39928918621796e-05	3.0166867983222e-05	9.14750515338865e-05	7.34589868385648e-05	3.40413843755734e-05	7.70519968836213e-05	6.77580705879157e-05	2.74761592101701e-05	1	0.475343913501942	0.081633750016274	1	0.470675610143341	0.109224512619895	1	0.519972096123341	0.0923846274273475	0.332412493410989	0.400969923249814	0.370343698280786	CC16-COG3-TRg-1	CC16	COG3-TRg-1	single	0.367908704980529	0.0343435174495213	NA	NA	NA	NA	NA	NA	NA	NA	NA	NA	NA	NA	NA
CC16-HTS1-NRg-5	740.516148316309	1630.13007737426	1881.92084138707	1057.63182131993	2022.11462981934	1846.36095245649	1116.09050773333	1780.97299850759	1914.03306003108	0.00016638933226466	0.000287743189377522	0.000339783499105847	0.000196429576933999	0.000340177450787267	0.000324850557959229	0.00018032993005205	0.000338061060584183	0.000328052477432897	1	1.03163689116517	0.513151595573053	1	1.015028096615	0.485391649553764	1	1.10848607306134	0.471306135552912	0.843703612145198	0.828911115970783	0.83013596614549	CC16-HTS1-NRg-5	CC16	HTS1-NRg-5	single	0.834250231420491	0.00820974237307877	NA	NA	NA	NA	NA	NA	NA	NA	NA	NA	NA	NA	NA
CC16-MSN5-TRg-7	92.7725722565326	42.7754362184927	12.2448588244183	63.4092763679403	37.6738138967844	7.69711116280855	60.6394889413084	20.5050917582882	12.1034219296482	2.0845414897888e-05	7.55052655942009e-06	2.2108267712001e-06	1.17767422268943e-05	6.33781180544994e-06	1.35423729178517e-06	9.79769536915633e-06	3.89223928324107e-06	2.07444564691702e-06	1	0.216079708783325	0.0266509717789633	1	0.315423170572082	0.0337508849513037	1	0.234897559685386	0.0548536730886729	-0.00858742310262572	0.0832146738992179	0.17149441932587	CC16-MSN5-TRg-7	CC16	MSN5-TRg-7	single	0.0820405567074873	0.0900466623839845	NA	NA	NA	NA	NA	NA	NA	NA	NA	NA	NA	NA	NA
CC16-ERG26-TRg-1	297.266257009777	457.280803110344	219.241440019538	353.376768927392	420.49882076866	269.556318397835	429.818930665977	460.576519052088	147.933833951916	6.67938627957433e-05	8.0717139419958e-05	3.95843555162167e-05	6.56312034296418e-05	7.07399149379155e-05	4.74260031964338e-05	6.94470718682628e-05	8.74257985053086e-05	2.53548706850887e-05	1	0.720902434296134	0.148920983741928	1	0.631733035887138	0.212090747854083	1	0.744369507328911	0.0945877830749709	0.514893886504271	0.586904649153102	0.40958096364789	CC16-ERG26-TRg-1	CC16	ERG26-TRg-1	single	0.503793166435088	0.0891815106949226	NA	NA	NA	NA	NA	NA	NA	NA	NA	NA	NA	NA	NA
CC16-SMD2-TRg-5	520.584178090151	828.278479090602	1917.89896370037	667.014170614578	1034.45242835701	1759.79724362518	600.949958575364	872.563089644767	2343.66870213827	0.000116971998486342	0.0001462039714341	0.00034627940053912	0.000123881778802086	0.000174024451853466	0.000309620454075445	9.70972006694734e-05	0.000165628341226457	0.000401689155779742	1	0.745632019760528	0.743898400896851	1	0.823345781503133	0.733563603794962	1	1.00862760179296	1.07179316715903	0.901898395144965	0.907848825982331	1.01735029307628	CC16-SMD2-TRg-5	CC16	SMD2-TRg-5	single	0.942365838067858	0.0650065633337884	NA	NA	NA	NA	NA	NA	NA	NA	NA	NA	NA	NA	NA
CC16-SMD2-TRg-4	648.643689738319	1412.79525182848	2990.23371178001	759.373830636052	1626.0876982169	2783.71513157676	943.733088286842	1299.28717161282	3219.72330147873	0.000145746167262707	0.000249380228817908	0.000539890972770146	0.000141035355857989	0.000273554406747644	0.000489769572135471	0.000152481649668535	0.000246628331595663	0.000551839060544424	1	1.02073302479331	0.930845923627839	1	1.13682898908659	1.01924682311481	1	0.956375162526908	0.937610455675331	0.984821586702211	1.01656467151363	0.980447724607773	CC16-SMD2-TRg-4	CC16	SMD2-TRg-4	single	0.993944660941204	0.0197111979881421	NA	NA	NA	NA	NA	NA	NA	NA	NA	NA	NA	NA	NA
CC16-SMD2-TRg-1	458.42288370777	519.451920105034	313.955737801098	385.018384551789	532.454523890445	280.542131567053	572.989890657356	474.921991755842	295.262233650147	0.000103004745660718	9.16913038375796e-05	5.66851574244689e-05	7.15078696241705e-05	8.95740626798107e-05	4.93588579466972e-05	9.2579612662973e-05	9.01488300846062e-05	5.06059739844453e-05	1	0.531028957432063	0.138286887262036	1	0.73418896989468	0.202594115962858	1	0.575768155355166	0.141616551385963	0.468573955857836	0.590054629492271	0.481830354439359	CC16-SMD2-TRg-1	CC16	SMD2-TRg-1	single	0.513486313263156	0.0666405530698797	NA	NA	NA	NA	NA	NA	NA	NA	NA	NA	NA	NA	NA
CC16-PRE7-TRg-4	246.782520557636	127.347339838507	23.6878379722876	262.865914006029	189.335703004228	53.448841624127	308.118551721436	112.868773517674	55.7684550297584	5.54504839678869e-05	2.24787765298452e-05	4.27687302009149e-06	4.88209972863078e-05	3.18516744012419e-05	9.40384164904032e-06	4.97835941571695e-05	2.1424545635557e-05	9.5583405622159e-06	1	0.241832473941818	0.0193816119193669	1	0.382388694611664	0.0565345872315517	1	0.254465130074939	0.0497420682012426	-0.0740439042246532	0.224352261616846	0.15564811647033	CC16-PRE7-TRg-4	CC16	PRE7-TRg-4	single	0.101985491287508	0.156268441962416	NA	NA	NA	NA	NA	NA	NA	NA	NA	NA	NA	NA	NA
CC16-PRE7-TRg-7	436.575921891027	358.462739589809	196.52400944373	517.441511455973	339.498089307082	190.599050460297	529.025513536287	337.620356331374	253.463682778278	9.80958704161141e-05	6.32742217288067e-05	3.54826909392661e-05	9.61022684212898e-05	5.71132777858143e-05	3.35341839883205e-05	8.54761627222281e-05	6.4086482968488e-05	4.34419816517326e-05	1	0.384789645463589	0.0908938923195204	1	0.348323575249523	0.102416438361359	1	0.443327147887693	0.131671625360961	0.338252998840215	0.357406914292475	0.439963960099562	CC16-PRE7-TRg-7	CC16	PRE7-TRg-7	single	0.378541291077417	0.054048832750033	NA	NA	NA	NA	NA	NA	NA	NA	NA	NA	NA	NA	NA
CC16-SEC6-TRg-3	279.070277192374	470.223934569718	260.677952039198	374.377657573667	608.595205573703	362.254333533371	522.937167639013	407.646822772693	278.927958394351	6.27053402988297e-05	8.30018024528934e-05	4.70657770166047e-05	6.95316114817345e-05	0.000102383100611814	6.37353829514746e-05	8.44924512918551e-05	7.73787796703205e-05	4.78063883468558e-05	1	0.789642080914967	0.188612113640367	1	0.863029032761483	0.269038151062958	1	0.541510487226563	0.146587052019089	0.579811273820658	0.672891895629278	0.484315152386953	CC16-SEC6-TRg-3	CC16	SEC6-TRg-3	single	0.579006107278963	0.0942909499519456	NA	NA	NA	NA	NA	NA	NA	NA	NA	NA	NA	NA	NA
CC16-ESF2-NRg-1	330.896205621482	553.644622506103	656.646052075451	414.471969251457	666.831803529669	532.87270778534	417.148059712383	542.311016383352	606.506432197306	7.435030124252e-05	9.77268450369468e-05	0.00011855838372234	7.69781618989669e-05	0.000112180160156828	9.37541471590408e-05	6.73998030697846e-05	0.000102940492370559	0.000103951149965028	1	0.784112605776837	0.400699144911958	1	0.854137799709159	0.357469107309537	1	0.903088930946094	0.399574952385425	0.758970012003008	0.739741180176302	0.771535264450976	CC16-ESF2-NRg-1	CC16	ESF2-NRg-1	single	0.756748818876762	0.0160130016828305	NA	NA	NA	NA	NA	NA	NA	NA	NA	NA	NA	NA	NA
CC16-ESF2-NRg-3	513.630299617481	986.952735371108	752.190626221507	674.021733705635	1283.04784743431	905.554922775828	698.959411487532	938.639920806833	793.263122906839	0.000115409505624643	0.000174212433585661	0.000135809093215518	0.000125183264466159	0.000215845303496611	0.000159324221807808	0.000112932867817996	0.000178170925331555	0.000135959998894438	1	0.90050236279822	0.295703283454877	1	1.0105917619335	0.373552027671478	1	0.932866257092642	0.311902159382524	0.69942618492012	0.766002056401624	0.715461573611861	CC16-ESF2-NRg-3	CC16	ESF2-NRg-3	single	0.726963271644535	0.0347462725929922	NA	NA	NA	NA	NA	NA	NA	NA	NA	NA	NA	NA	NA
CC16-AFG2-TRg-2	429.229675161999	876.555359786958	600.748017555189	502.478552912068	925.69676793594	666.918105643842	571.258198036944	748.71266786049	661.896393662849	9.64452148690695e-05	0.000154725588093761	0.000108465913654133	9.3323260114985e-05	0.000155728642716261	0.000117338226007907	9.22998181418775e-05	0.000142119279058037	0.00011344461925933	1	0.957037040963405	0.282606061068011	1	0.978043158518669	0.369032980695798	1	0.910447810948462	0.318427555175636	0.694320154587373	0.760030300353026	0.718123572281983	CC16-AFG2-TRg-2	CC16	AFG2-TRg-2	single	0.724158009074127	0.0332681023607392	NA	NA	NA	NA	NA	NA	NA	NA	NA	NA	NA	NA	NA
CC16-RRP36-TRg-3	504.137432107339	976.937407111093	503.109966407198	700.213204568384	1049.98252797243	461.679400685403	767.705700729217	778.956251889583	474.50603697211	0.000113276517856745	0.000172444573133174	9.08372238945319e-05	0.000130047697851331	0.000176637058290183	8.12283268401005e-05	0.000124040402058627	0.000147860061260412	8.13271642147279e-05	1	0.908148628063358	0.201508254442021	1	0.796083417695333	0.183324455585003	1	0.704840129272852	0.169863492741867	0.608694947924859	0.573786802597976	0.544182390788258	CC16-RRP36-TRg-3	CC16	RRP36-TRg-3	single	0.575554713770365	0.0322925941898588	NA	NA	NA	NA	NA	NA	NA	NA	NA	NA	NA	NA	NA
CC16-RRP36-TRg-5	326.042009159494	442.916951576682	280.593418467538	305.687314249077	437.24009908641	348.575836820695	389.666288404872	379.972820169856	264.527701497973	7.32595937544685e-05	7.81816973043826e-05	5.06615429598517e-05	5.67740385658014e-05	7.35562762346839e-05	6.13287748160262e-05	6.29594948122986e-05	7.2125750748285e-05	4.53382805334776e-05	1	0.636631140980603	0.173773194410248	1	0.759362890309387	0.317051684686402	1	0.677379451046599	0.186565525897902	0.540076751048885	0.700089193988935	0.56284024419221	CC16-RRP36-TRg-5	CC16	RRP36-TRg-5	single	0.601002063076677	0.0865634957088659	NA	NA	NA	NA	NA	NA	NA	NA	NA	NA	NA	NA	NA
CC16-GCR1-NRg-2	496.125529777705	630.402449295375	384.559666096034	656.755496715677	646.616491086611	408.571946972766	701.30963512801	502.118546123802	529.589954909379	0.000111476293672805	0.000111275789502537	6.94327976434858e-05	0.0001219764777954	0.000108779367070057	7.18845493152396e-05	0.000113312600162065	9.5311230649675e-05	9.07681796931848e-05	1	0.595477632659914	0.156513218278361	1	0.522696824892332	0.172971690800015	1	0.497357621517289	0.207531013280362	0.508851732523708	0.52049852820428	0.559311118484839	CC16-GCR1-NRg-2	CC16	GCR1-NRg-2	single	0.529553793070942	0.0264203666561923	NA	NA	NA	NA	NA	NA	NA	NA	NA	NA	NA	NA	NA
CC16-PRE4-NRg-4	367.236501185693	257.770873880082	68.3199940133333	472.172723174271	288.05669019989	60.4275613779543	376.702362705033	262.522783611756	85.4968152054697	8.2515737643843e-05	4.55005489490498e-05	1.23352726183908e-05	8.76946838996819e-05	4.845936482007e-05	1.06316844513135e-05	6.08648763217251e-05	4.98315980813136e-05	1.46535828593898e-05	1	0.328947916353252	0.0375647794943086	1	0.323879808080009	0.0355831487521437	1	0.484106570203941	0.0623741537451913	0.112696770752708	0.098309171844607	0.269908736706109	CC16-PRE4-NRg-4	CC16	PRE4-NRg-4	single	0.160304893101141	0.0951919253420255	NA	NA	NA	NA	NA	NA	NA	NA	NA	NA	NA	NA	NA
CC16-PRE4-NRg-9	443.537647941269	668.175615057296	920.561687445629	574.30849567662	763.896079175082	844.413592239432	565.668408838194	658.360578546406	889.921885224188	9.96601265792551e-05	0.000117943337902557	0.000166208729094321	0.000106663937829112	0.0001285091443621	0.000148566956110279	9.13966599407891e-05	0.000124968809530924	0.000152526664907662	1	0.705991171145059	0.419084185192916	1	0.706148176446328	0.408808745003592	1	0.808489182484987	0.432357538092146	0.759842519457138	0.753939342884056	0.779984770175866	CC16-PRE4-NRg-9	CC16	PRE4-NRg-9	single	0.764588877505687	0.0136560245586706	NA	NA	NA	NA	NA	NA	NA	NA	NA	NA	NA	NA	NA
CC16-DSN1-NRg-2	378.872400962215	380.683305968889	242.690229803433	436.637310903014	430.348096325904	278.250763764604	509.199496803449	354.233721528019	203.065388802787	8.51302513158486e-05	6.71964956187471e-05	4.38180680440491e-05	8.10948389839843e-05	7.23968444718579e-05	4.89557124468289e-05	8.22728165904665e-05	6.72400017826175e-05	3.48040508122398e-05	1	0.470879733560067	0.129341587793	1	0.52324591237323	0.177184498722796	1	0.48325266353026	0.109597592540432	0.441352407090042	0.526339359925734	0.404254352265274	CC16-DSN1-NRg-2	CC16	DSN1-NRg-2	single	0.457315373093683	0.0625883334702937	NA	NA	NA	NA	NA	NA	NA	NA	NA	NA	NA	NA	NA
CC16-GPI11-TRg-3	402.744450918653	888.728757950853	1463.58296051318	471.830649842484	921.205319109208	1429.17794233941	647.029754402932	784.366303430174	1562.98483027969	9.0494151159318e-05	0.000156874381286317	0.000264251996480537	8.76311520368077e-05	0.000154973052706828	0.000251450969743642	0.000104542444850677	0.000148886987419966	0.000267885156463787	1	1.03413873417973	0.733781308061796	1	1.03651857606637	0.84219053951623	1	0.842106453817391	0.663870825424237	0.929276519469792	0.962374886613341	0.886137402407037	CC16-GPI11-TRg-3	CC16	GPI11-TRg-3	single	0.925929602830057	0.0382287834984531	NA	NA	NA	NA	NA	NA	NA	NA	NA	NA	NA	NA	NA
CC16-POP3-TRg-1	396.509584219165	667.483162986317	818.889428973664	465.587011341526	816.357194120229	709.394440017877	443.004870363445	592.389862845175	726.938451437784	8.90932157317169e-05	0.00011782110939444	0.00014785165743336	8.6471546922297e-05	0.000137334602664181	0.000124811553963153	7.15775617943388e-05	0.000112446368069911	0.000124592393368339	1	0.788906915218359	0.417013813197607	1	0.930863860948158	0.423640163511239	1	0.928905293329661	0.450964352908747	0.769064753705933	0.788329585854932	0.803047965783183	CC16-POP3-TRg-1	CC16	POP3-TRg-1	single	0.786814101781349	0.0170422180115968	NA	NA	NA	NA	NA	NA	NA	NA	NA	NA	NA	NA	NA
CC16-MNE1-TRg-5	498.321509595109	307.914702545379	141.600711029769	457.260747406876	361.054964347492	137.010296982852	487.20425742774	302.097430041852	184.423785536829	0.000111969716559416	5.43517108213547e-05	2.55662108689485e-05	8.49251444132621e-05	6.07397600287333e-05	2.41057261105006e-05	7.8718982962623e-05	5.73435856047703e-05	3.16090045706564e-05	1	0.289574243133499	0.0573765810376799	1	0.419195103017351	0.0833104515980879	1	0.430733129453403	0.104030079581135	0.20183139283928	0.325486998368415	0.38103360814822	CC16-MNE1-TRg-5	CC16	MNE1-TRg-5	single	0.302783999785305	0.0917329172184468	NA	NA	NA	NA	NA	NA	NA	NA	NA	NA	NA	NA	NA
CC16-RRP12-NRg-1	434.332332755089	712.208574171801	830.830614248174	607.013281968303	877.289885876708	779.675339267356	676.781119017308	809.599418587161	805.876692057873	9.7591750014346e-05	0.000125715836716729	0.000150007655510863	0.000112738062307491	0.000147585222211489	0.000137176844349464	0.00010934945777901	0.000153676691519333	0.000138121880366434	1	0.768465145182936	0.386250625480795	1	0.767276205727408	0.357129566681887	1	0.830987084469986	0.327245312305422	0.748317624847088	0.729466349476199	0.71608579063451	CC16-RRP12-NRg-1	CC16	RRP12-NRg-1	single	0.731289921652599	0.0161931110596047	NA	NA	NA	NA	NA	NA	NA	NA	NA	NA	NA	NA	NA
CC16-RSC6-TRg-2	400.433502556975	647.314892096817	423.158355776209	377.558421622764	581.404211241661	524.432916031104	516.11848338502	551.072550866995	598.82159868592	8.99748955621619e-05	0.000114261097423296	7.64018462623234e-05	7.01223616122586e-05	9.78087985421679e-05	9.22692419151471e-05	8.33907370078884e-05	0.000104603590936549	0.000102634020849177	1	0.757572723722317	0.21337885500236	1	0.81752456846319	0.386203302613266	1	0.741705820578004	0.318860789545785	0.605368981866	0.75408658028245	0.699242693262538	CC16-RSC6-TRg-2	CC16	RSC6-TRg-2	single	0.686232751803663	0.0752075458465552	NA	NA	NA	NA	NA	NA	NA	NA	NA	NA	NA	NA	NA
CC16-CDC25-TRg-1	286.700692041405	138.082984147513	37.7431494219781	322.423924766287	123.298884819738	42.6784967126753	339.578913686475	84.5727202992081	40.9686328810969	6.44198466394669e-05	2.43737839138399e-05	6.8145796017766e-06	5.98824599057547e-05	2.07423949683004e-05	7.50889659550486e-06	5.48667346670638e-05	1.6053440195218e-05	7.02174993438431e-06	1	0.225709874790209	0.0265820371387619	1	0.203019937714583	0.0368037486676303	1	0.173006295030402	0.033156129738736	-0.00512021794060113	0.0625972724491022	0.0227017801850274	CC16-CDC25-TRg-1	CC16	CDC25-TRg-1	single	0.0267262782311762	0.0340376565668449	NA	NA	NA	NA	NA	NA	NA	NA	NA	NA	NA	NA	NA
CC16-CDC25-TRg-9	252.937046532097	145.193278049688	55.2195949307189	386.417044890251	193.812038266067	32.8998112728713	416.341919982757	133.195145439235	26.3202648008817	5.68333673386608e-05	2.56288608388168e-05	9.96997683012965e-06	7.17676370148826e-05	3.26047218772782e-05	5.78842508260714e-06	6.72695527719383e-05	2.52828606439202e-05	4.51111752190889e-06	1	0.269012960744214	0.0440818323611722	1	0.266275541029866	0.0236726749341509	1	0.222234037324675	0.0173737347541962	0.132028890405653	-0.0172961030003385	-0.108060753788788	CC16-CDC25-TRg-9	CC16	CDC25-TRg-9	single	0.00222401120550878	0.121229268150518	NA	NA	NA	NA	NA	NA	NA	NA	NA	NA	NA	NA	NA
CC16-YPP1-NRg-3	340.4690052351	572.590056559951	497.285585149647	347.081555219074	549.186597662073	419.643762038331	486.333684661451	591.620070975844	585.601324004409	7.65012492525463e-05	0.000101071007379854	8.97856235294716e-05	6.44620194655184e-05	9.23888755089554e-05	7.38325353235469e-05	7.85783220350706e-05	0.000112300247575107	0.000100368154103101	1	0.788143606838742	0.294921988828038	1	0.840030775378664	0.336170375908664	1	0.845047008583362	0.330918290594937	0.686308280611921	0.72352117978392	0.720321275940495	CC16-YPP1-NRg-3	CC16	YPP1-NRg-3	single	0.710050245445445	0.0206233003364889	NA	NA	NA	NA	NA	NA	NA	NA	NA	NA	NA	NA	NA
CC16-NFS1-NRg-9	400.373582287256	552.632705287262	384.310849043346	387.079687142353	465.543117646874	467.849471084667	601.171657824594	494.978170529226	470.507901086697	8.9961431853517e-05	9.75482259856351e-05	6.93878733688083e-05	7.189070681537e-05	7.83176525491136e-05	8.23138950813386e-05	9.71330212501782e-05	9.39558575202145e-05	8.06419104384417e-05	1	0.646860014848897	0.193818887369164	1	0.638507982453858	0.336059335485455	1	0.571952376603308	0.215090632350423	0.567622880972958	0.697742240857333	0.580942337554734	CC16-NFS1-NRg-9	CC16	NFS1-NRg-9	single	0.615435819795009	0.0715898888948362	NA	NA	NA	NA	NA	NA	NA	NA	NA	NA	NA	NA	NA
CC16-NFS1-NRg-8	373.058170551965	449.184153372866	375.33075725349	434.076839635185	406.369957122945	349.253624191832	504.18837487919	416.416008270992	396.238026570697	8.38238302232174e-05	7.92879554234961e-05	6.77665049543961e-05	8.06192932621625e-05	6.83630364233925e-05	6.14480253912718e-05	8.14631553131574e-05	7.90433305380196e-05	6.79125501978154e-05	1	0.564270059993925	0.203149830431146	1	0.49700617021555	0.223709542579094	1	0.573729141024424	0.215981422561744	0.566045461755206	0.57715880628653	0.582219204014648	CC16-NFS1-NRg-8	CC16	NFS1-NRg-8	single	0.575141157352128	0.00827349171061307	NA	NA	NA	NA	NA	NA	NA	NA	NA	NA	NA	NA	NA
CC16-UBA2-TRg-1	338.960180643263	492.200632930118	364.908342807947	419.727886427361	569.091100496052	372.320473866623	416.500403786184	460.770772764761	404.344386279128	7.61622258336632e-05	8.68810298630121e-05	6.58847231219427e-05	7.79543216234112e-05	9.57373815399196e-05	6.55064295604285e-05	6.7295159452569e-05	8.74626713923112e-05	6.93019260873152e-05	1	0.680507039885471	0.217377192543648	1	0.71981479940445	0.246637606496371	1	0.768496364093959	0.266801989900946	0.599747829585401	0.635145653638072	0.660030698677967	CC16-UBA2-TRg-1	CC16	UBA2-TRg-1	single	0.631641393967146	0.0302938269848633	NA	NA	NA	NA	NA	NA	NA	NA	NA	NA	NA	NA	NA
CC16-ARP2-NRg-3	278.846495579417	61.9653139396404	1.30985466748583	275.039798179091	60.3850212621914	4.92268177223919	262.269005212803	65.9424122978916	4.7616902155013	6.26550579744837e-05	1.09378369930401e-05	2.36496133339182e-07	5.10820023634561e-05	1.01584857237013e-05	8.6610146203539e-07	4.23755520158458e-05	1.25170689603858e-05	8.16121886597829e-07	NA	NA	NA	NA	NA	NA	NA	NA	NA	NA	NA	NA	CC16-ARP2-NRg-3	CC16	ARP2-NRg-3	single	NA	NA	NA	NA	NA	NA	NA	NA	NA	NA	NA	NA	NA	NA	NA
CC16-MAK16-TRg-1	347.759533141471	650.590621495936	304.703131461978	554.591726925416	743.396732547937	283.891665375707	581.833842035651	604.005671374872	301.792378895406	7.81393851297396e-05	0.000114839314363111	5.50145861184846e-05	0.000103002024045664	0.000125060568610957	4.99481782121615e-05	9.40085551388576e-05	0.00011465125975237	5.17251972468008e-05	1	0.876734085489438	0.176919921767665	1	0.711629696393705	0.142327708950071	1	0.721131321039516	0.142548405397719	0.574342044876986	0.502874599082733	0.504487037252936	CC16-MAK16-TRg-1	CC16	MAK16-TRg-1	single	0.527234560404218	0.0408042437649228	NA	NA	NA	NA	NA	NA	NA	NA	NA	NA	NA	NA	NA
CC16-CEP3-NRg-1	486.609061919071	478.947661659883	125.969295951826	535.590155064119	481.540816510343	113.868600245151	648.227787203535	411.132956426553	132.351928338682	0.000109338003054678	8.45416753078415e-05	2.27439365233152e-05	9.94729408178758e-05	8.10089225382554e-05	2.0034153275642e-05	0.000104736014430954	7.80405112301755e-05	2.26842361771018e-05	1	0.461261282179696	0.0522713088770608	1	0.477317460288706	0.0591128092973659	1	0.440582220999208	0.0561119940795117	0.223211723531733	0.255769911049304	0.235834111639108	CC16-CEP3-NRg-1	CC16	CEP3-NRg-1	single	0.238271915406715	0.0164154213779103	NA	NA	NA	NA	NA	NA	NA	NA	NA	NA	NA	NA	NA
CC16-GUK1-TRg-5	536.951253896038	591.977774669198	827.327422919529	568.141878379191	784.365667204774	969.800549579541	601.284368003708	606.903640022446	901.660540830733	0.000120649577727063	0.000104493239704095	0.000149375149306826	0.000105518637543672	0.000131952713866974	0.000170627660437107	9.71512321556334e-05	0.000115201346898755	0.00015453859204407	1	0.516665755889544	0.311115339348271	1	0.7329402546227	0.474608843113075	1	0.701151955047198	0.412112914181672	0.659499474539077	0.79304333388239	0.755195099049335	CC16-GUK1-TRg-5	CC16	GUK1-TRg-5	single	0.735912635823601	0.0688284144312181	NA	NA	NA	NA	NA	NA	NA	NA	NA	NA	NA	NA	NA
CC16-GUK1-TRg-2	402.827767226089	577.184142660232	361.799741258161	480.954826884908	760.678046488805	484.412688266705	604.553961310573	659.036881804529	372.546033019858	9.05128718108426e-05	0.0001018819346826	6.53234606667515e-05	8.93257476419943e-05	0.000127967779327881	8.52280437671772e-05	9.76795096817303e-05	0.000125097184187311	6.38519008067589e-05	1	0.671481618801737	0.181354241821616	1	0.839659868483794	0.280040874553362	1	0.757263403383804	0.169354969610354	0.555260270142715	0.679885044185454	0.550188380195783	CC16-GUK1-TRg-2	CC16	GUK1-TRg-2	single	0.595111231507984	0.0734600606031229	NA	NA	NA	NA	NA	NA	NA	NA	NA	NA	NA	NA	NA
CC16-GPI12-NRg-6	410.21926062357	834.676451748639	1463.87880207747	469.712760245246	886.185184164565	1538.25154228936	676.952147345102	681.701075415188	1517.86994044871	9.21736940003949e-05	0.000147333312634367	0.00026430541109803	8.72378051752703e-05	0.000149081665514422	0.000270641485961622	0.00010937709131426	0.000129399260263549	0.000260152765792372	1	0.953545126028265	0.720556333274312	1	1.00161063756896	0.910552945529035	1	0.699533197275741	0.616211307521035	0.917334403335286	0.977789751469576	0.850980314421893	CC16-GPI12-NRg-6	CC16	GPI12-NRg-6	single	0.915368156408919	0.0634275801707676	NA	NA	NA	NA	NA	NA	NA	NA	NA	NA	NA	NA	NA
CC16-RPS5-NRg-5	385.809709420863	585.073859470691	533.083961550396	474.233046334388	703.191199935134	525.432378259682	514.502975640738	609.167216560294	616.323116978461	8.66890209993631e-05	0.00010327459181459	9.62490715811917e-05	8.80773391853218e-05	0.000118296849388477	9.24450882804966e-05	8.31297148089659e-05	0.000115631014886838	0.000105633664144059	1	0.710684230011561	0.278998153317506	1	0.787206035114121	0.30805993559021	1	0.822471679233349	0.329210470804018	0.663369953138522	0.696597377894512	0.716549509312192	CC16-RPS5-NRg-5	CC16	RPS5-NRg-5	single	0.692172280115075	0.026864519658377	NA	NA	NA	NA	NA	NA	NA	NA	NA	NA	NA	NA	NA
CC16-RPS5-NRg-2	333.263485738145	291.227942684779	171.346167811974	261.014352182922	336.782279668614	181.339259886873	494.674455389762	359.32646109043	178.81727761895	7.48822142315756e-05	5.14062394327157e-05	3.09367956277155e-05	4.84771143789968e-05	5.66564010163108e-05	3.19050073474474e-05	7.99259641766306e-05	6.82066963586668e-05	3.06480865747166e-05	1	0.409528798058193	0.103816295695745	1	0.685001694681185	0.193169098721241	1	0.504593946735699	0.0993443259943131	0.375812993179329	0.572189235482501	0.384863448068819	CC16-RPS5-NRg-2	CC16	RPS5-NRg-2	single	0.444288558910216	0.110857633856054	NA	NA	NA	NA	NA	NA	NA	NA	NA	NA	NA	NA	NA
CC16-RPC19-NRg-1	484.799499193209	953.006757806544	537.824264188758	578.058273515052	1115.55739299839	605.358068968195	667.328089531114	871.31012465679	545.716115029086	0.000108931405664018	0.000168220443138679	9.71049400012981e-05	0.000107360368533589	0.000187668624004262	0.000106507292741327	0.000107822104814161	0.000165390505687644	9.35320957870183e-05	1	0.921240356456361	0.224004681335192	1	1.02453570712006	0.291172876563022	1	0.906996633732633	0.224740036013788	0.635292452357213	0.707831982207338	0.634614627791514	CC16-RPC19-NRg-1	CC16	RPC19-NRg-1	single	0.659246354118688	0.0420777530782232	NA	NA	NA	NA	NA	NA	NA	NA	NA	NA	NA	NA	NA
CC16-TIM54-TRg-1	357.997171112592	717.262596607236	691.362657217237	465.221450874463	633.276341986767	729.193330161009	577.57498756823	683.479178179104	645.659651574041	8.04397181472642e-05	0.000126607949901402	0.000124826516426295	8.64036528910835e-05	0.000106535172875037	0.000128294990125195	9.33204398624615e-05	0.000129736776501415	0.000110661750154872	1	0.938939751932468	0.389946645389294	1	0.722670512447308	0.43580595369793	1	0.822032960569847	0.307219192404611	0.769362024467173	0.771367012483209	0.700001179353599	CC16-TIM54-TRg-1	CC16	TIM54-TRg-1	single	0.746910072101327	0.0406366602755381	NA	NA	NA	NA	NA	NA	NA	NA	NA	NA	NA	NA	NA
CC16-TEN1-TRg-2	305.286211227759	407.695233900365	157.714382252479	385.442103886823	425.281519543961	160.788982422656	381.484521237634	334.921991755842	151.260468341858	6.8595896188475e-05	7.19645189821085e-05	2.84755572511578e-05	7.1586565261009e-05	7.15445015094546e-05	2.82893713627359e-05	6.16375433300962e-05	6.35742843046052e-05	2.59250335918445e-05	1	0.625846146211468	0.104314090390918	1	0.585765999399744	0.115986471408208	1	0.609872519237139	0.108968655601801	0.416689006434999	0.435799590056582	0.424684043951109	CC16-TEN1-TRg-2	CC16	TEN1-TRg-2	single	0.425724213480897	0.00959765940619914	NA	NA	NA	NA	NA	NA	NA	NA	NA	NA	NA	NA	NA
CC16-SAH1-NRg-4	436.687710542118	559.796435263619	302.297947384801	520.498098462647	544.147322163607	323.483793990731	547.028919896886	549.243013318034	255.460843805795	9.81209886246124e-05	9.88127352047747e-05	5.45803266938776e-05	9.66699556641279e-05	9.15411254024069e-05	5.69140561756617e-05	8.83850244921386e-05	0.000104256311441184	4.37842817073537e-05	1	0.600756247052604	0.13977937478672	1	0.555014271774735	0.172799938542827	1	0.697471674202447	0.128341505270609	0.482694715874405	0.52588224224933	0.476307804826862	CC16-SAH1-NRg-4	CC16	SAH1-NRg-4	single	0.494961587650199	0.0269678200604234	NA	NA	NA	NA	NA	NA	NA	NA	NA	NA	NA	NA	NA
CC16-SAH1-NRg-5	432.351265419193	629.335944705114	540.762401139939	349.091669601875	418.753671639426	437.315508475849	655.96976724216	595.794474857527	382.397714342792	9.7146616613892e-05	0.000111087534935281	9.76354248294424e-05	6.48353496829373e-05	7.04463309969896e-05	7.69417197344846e-05	0.000105986908251084	0.000113092625339807	6.5540413159213e-05	1	0.682157942170451	0.252550724444826	1	0.636833563700398	0.348309721846934	1	0.630935505955865	0.160208124812587	0.635765120219438	0.706040453670545	0.519839034057726	CC16-SAH1-NRg-5	CC16	SAH1-NRg-5	single	0.620548202649236	0.0940287620981531	NA	NA	NA	NA	NA	NA	NA	NA	NA	NA	NA	NA	NA
CC16-SAH1-NRg-3	367.926165756342	528.803811569318	418.485187399303	519.928105242867	597.907584857735	362.246164575136	474.165611273026	508.024023108268	379.524170881396	8.26707009456666e-05	9.33420574271213e-05	7.55580990291265e-05	9.6564093184615e-05	0.000100585137471384	6.37339456969459e-05	7.66122916748095e-05	9.64321975673638e-05	6.50479070101777e-05	1	0.673554960982986	0.229666832675426	1	0.610516731169418	0.193718324639169	1	0.744263148981691	0.219969495961963	0.611909727589049	0.562081370893144	0.610967546115845	CC16-SAH1-NRg-3	CC16	SAH1-NRg-3	single	0.594986214866013	0.0285003244567711	NA	NA	NA	NA	NA	NA	NA	NA	NA	NA	NA	NA	NA
CC16-ATP15-NRg-5	159.014003053165	82.3320008658578	6.24679570309367	188.053056284484	58.5236647381614	19.865934449112	219.612867553314	42.3517147896856	17.6400355702677	3.57294487755657e-05	1.45328724656957e-05	1.12786789726613e-06	3.49263151339436e-05	9.84535237902664e-06	3.49523200303249e-06	3.54834780602592e-05	8.0391255967146e-06	3.02338423074926e-06	1	0.242645608774152	0.00793233043922789	1	0.165218212583681	0.0293723574563322	1	0.133963207387111	0.022074696792615	-0.286922168584702	-0.0105302212561276	-0.0983374901356886	CC16-ATP15-NRg-5	CC16	ATP15-NRg-5	single	-0.131929959992173	0.141224883290143	NA	NA	NA	NA	NA	NA	NA	NA	NA	NA	NA	NA	NA
CC16-SCD5-TRg-5	372.162315936259	234.99770811816	14.6547420929673	408.093833894021	155.707911838056	19.7680453167176	582.749873677854	158.847372080194	31.3283996982309	8.36225373119792e-05	4.14807327150513e-05	2.64593464152939e-06	7.57935772404558e-05	2.61945192104222e-05	3.47800929301246e-06	9.41565609867877e-05	3.01521197241283e-05	5.36947838029807e-06	1	0.295917308381195	0.00795105301847619	1	0.202561754241693	0.0134683346228093	1	0.189352117767628	0.014774374257953	-0.267763788957787	-0.177505961380424	-0.161737701980506	CC16-SCD5-TRg-5	CC16	SCD5-TRg-5	single	-0.202335817439572	0.0572081645734857	NA	NA	NA	NA	NA	NA	NA	NA	NA	NA	NA	NA	NA
CC16-ARB1-NRg-2	385.209925254793	509.408717154373	305.441952174135	448.199444816312	597.277336377587	356.537703947702	536.36454691609	523.866330184622	341.362421382115	8.65542532605068e-05	8.99185230707565e-05	5.51479812545964e-05	8.32422262195621e-05	0.000100479111671374	6.27295935319789e-05	8.6661951300179e-05	9.9439355529231e-05	5.85072381325935e-05	1	0.61973787815906	0.160106912802211	1	0.70747569317396	0.221179235163556	1	0.67847327126862	0.174907615802274	0.51801048221884	0.607526977311537	0.547593476488508	CC16-ARB1-NRg-2	CC16	ARB1-NRg-2	single	0.557710312006295	0.0456077130986709	NA	NA	NA	NA	NA	NA	NA	NA	NA	NA	NA	NA	NA
CC16-ARB1-NRg-4	414.717670676978	735.367763235015	884.872452018056	416.515685152334	806.266718333957	841.330793910547	482.806454478026	659.362736523927	993.871014112906	9.31844585147691e-05	0.000129803792038172	0.000159764986601382	7.73577327871438e-05	0.000135637096360835	0.000148024565546894	7.80084173832102e-05	0.000125159037338442	0.000170342851038941	1	0.830981172121806	0.430831054093692	1	1.02767117233524	0.561623959636983	1	0.948688536114506	0.56573106955242	0.781711638412321	0.864882393782301	0.859128633183591	CC16-ARB1-NRg-4	CC16	ARB1-NRg-4	single	0.835240888459405	0.0464468717806613	NA	NA	NA	NA	NA	NA	NA	NA	NA	NA	NA	NA	NA
CC16-PUP2-TRg-1	349.422679396994	240.687303371316	51.0642548799651	359.89862687783	193.230426007952	59.3552085409672	431.688600589805	233.304310604154	56.5318117472492	7.85130836581838e-05	4.24850343392795e-05	9.21972424172687e-06	6.68424810899806e-05	3.25068780793083e-05	1.0443013640787e-05	6.9749159776231e-05	4.42854005915832e-05	9.68917480304863e-06	1	0.322805725124491	0.0295083397286721	1	0.28503758084593	0.0458552270650796	1	0.375426135385146	0.0359894654951096	0.0533253317856375	0.146862224068623	0.114855965935032	CC16-PUP2-TRg-1	CC16	PUP2-TRg-1	single	0.105014507263098	0.047538703033247	NA	NA	NA	NA	NA	NA	NA	NA	NA	NA	NA	NA	NA
CC16-CCT8-TRg-2	31.0716182885774	17.0960740888595	-0.367843958954253	56.7000707077931	14.7244389004581	7.91416967377011	29.0612730880483	24.5924809613292	1.81668478115484	6.98159767504551e-06	3.01772168518393e-06	-6.6414752815162e-08	1.05306692525191e-05	2.47707128743647e-06	1.3924267792209e-06	4.69551287003995e-06	4.66810007964746e-06	3.11367632888644e-07	NA	NA	NA	1	0.137867517494092	0.0388089559439141	NA	NA	NA	NA	0.0389974662195691	NA	CC16-CCT8-TRg-2	CC16	CCT8-TRg-2	single	NA	NA	NA	NA	NA	NA	NA	NA	NA	NA	NA	NA	NA	NA	NA
CC16-MCM4-TRg-1	424.610549710275	419.63668126442	74.7521773231719	551.445840040266	471.753252532738	125.086734298957	592.485807164911	338.605054302061	99.8990350227344	9.54073263621051e-05	7.40723692684193e-05	1.34966125131636e-05	0.000102417751506321	7.93623746550543e-05	2.20078827903351e-05	9.57296235588169e-05	6.4273396549213e-05	1.71220271042923e-05	1	0.463150140792197	0.0355477348387345	1	0.454170414469291	0.063069384439385	1	0.396997530689326	0.0463379071461516	0.1315831655677	0.266573302089312	0.180402006443728	CC16-MCM4-TRg-1	CC16	MCM4-TRg-1	single	0.192852824700247	0.0683509429047874	NA	NA	NA	NA	NA	NA	NA	NA	NA	NA	NA	NA	NA
CC16-LSM4-TRg-1	392.019896602207	1224.07665201271	2036.29631579193	525.510286353423	1246.13257037925	2065.37481920811	581.04042490596	1071.34818354341	2121.8878899505	8.80844110940853e-05	0.000216068475013992	0.000367656211770397	9.76008485580936e-05	0.000209635099258676	0.000363384072611613	9.38803604678091e-05	0.000203361366784966	0.000363677406450763	1	1.46332112236865	1.04884601142334	1	1.25889592525132	1.09276772432879	1	1.28084509438292	1.00361965651716	1.04705002929444	1.04274150716798	1.02405285630482	CC16-LSM4-TRg-1	CC16	LSM4-TRg-1	single	1.03794813092241	0.0122249676176355	NA	NA	NA	NA	NA	NA	NA	NA	NA	NA	NA	NA	NA
CC16-NOP53-NRg-1	309.753173355103	258.900482732064	168.212217897569	458.460670006956	292.428479927031	118.477043715574	467.427105931415	278.177168230237	134.59200343147	6.95995945511781e-05	4.56999423952108e-05	3.03709564890436e-05	8.51480010670958e-05	4.91948247503953e-05	2.08449673424682e-05	7.55235321266472e-05	5.28030849434676e-05	2.30681700804235e-05	1	0.391702400292235	0.109653030293547	1	0.338629183762369	0.0718525734034836	1	0.413408982652924	0.0791331470542939	0.384696236706127	0.270182146299752	0.311908776814002	CC16-NOP53-NRg-1	CC16	NOP53-NRg-1	single	0.322262386606627	0.0579548716865401	NA	NA	NA	NA	NA	NA	NA	NA	NA	NA	NA	NA	NA
CC16-ATP3-TRg-4	117.449925875996	22.8948226595867	3.39393328667537	119.925439304043	39.6369957122945	7.8574223506429	110.780038099278	31.4515881645896	5.72002766576376	2.63902614216772e-05	4.04129055940961e-06	6.12779508317895e-07	2.22732550508152e-05	6.66807507321127e-06	1.38244259949914e-06	1.78990470604194e-05	5.9700833538116e-06	9.80374522218564e-07	NA	NA	NA	1	0.175467308086707	0.0182170891086882	NA	NA	NA	NA	-0.118886611482265	NA	CC16-ATP3-TRg-4	CC16	ATP3-TRg-4	single	NA	NA	NA	NA	NA	NA	NA	NA	NA	NA	NA	NA	NA	NA	NA
CC16-AFG2-NRg-3	382.098749536029	995.332501526037	2254.13812895756	459.841652871559	1033.27550377339	2339.46701054712	579.408651528312	940.383620759243	2517.95336435449	8.58551915971249e-05	0.000175691592011804	0.000406987862656639	8.54044852938171e-05	0.000173826459514793	0.000411608121744738	9.36167101840612e-05	0.000178501911290211	0.000431560382360152	1	1.22076397952632	1.19119750217101	1	1.19292908637923	1.41455168635677	1	1.12743730529252	1.19430645535433	1.06044103707722	1.09929058121127	1.05361176357948	CC16-AFG2-NRg-3	CC16	AFG2-NRg-3	single	1.07111446062265	0.024638994961138	NA	NA	NA	NA	NA	NA	NA	NA	NA	NA	NA	NA	NA
CC16-PRO3-NRg-3	192.075615424864	354.003378903272	505.779917518936	212.182837557072	386.940063698406	474.976443220164	357.767944996142	410.150790957786	524.719448033065	4.31581856351571e-05	6.24870755468311e-05	9.13192873858525e-05	3.9407839452084e-05	6.50943732542732e-05	8.35678215531348e-05	5.78055883900008e-05	7.78540783643664e-05	8.99334073580074e-05	1	0.86372265469121	0.531701901145231	1	0.96814464490793	0.622403492341471	1	0.796369185879493	0.403068452375364	0.835533604432939	0.88381325873898	0.761830083884	CC16-PRO3-NRg-3	CC16	PRO3-NRg-3	single	0.827058982351973	0.0614315729204988	NA	NA	NA	NA	NA	NA	NA	NA	NA	NA	NA	NA	NA
CC16-NRD1-NRg-10	380.570175036986	243.319475860496	46.8342345927668	523.085291372517	302.737407506266	63.7650363804442	463.648285422999	223.109914213715	59.9936304109394	8.55117304980106e-05	4.29496535236874e-05	8.45598802983944e-06	9.71504642858316e-05	5.09290808862941e-05	1.12188830785869e-05	7.49129773076246e-05	4.23503187803176e-05	1.02825073910597e-05	1	0.299627216148899	0.0248489213955807	1	0.30725600609626	0.0338938034256389	1	0.334273948641655	0.0355606391701501	0.00533243254829385	0.0817651511873316	0.101117740472242	CC16-NRD1-NRg-10	CC16	NRD1-NRg-10	single	0.0627384414026226	0.0506479818694197	NA	NA	NA	NA	NA	NA	NA	NA	NA	NA	NA	NA	NA
CC16-SEC61-TRg-2	546.862395045337	761.179004673202	517.75935281661	461.325399151285	929.868934069049	467.247068547863	569.0327093423	642.102726892326	515.508296311894	0.000122876548957282	0.000134359875651561	9.34821915597366e-05	8.56800553439317e-05	0.000156430520254998	8.22079077878267e-05	9.1940239579157e-05	0.000121882773651883	8.83546774994483e-05	1	0.652300749592886	0.191173969497767	1	1.07009214033078	0.281610874994868	1	0.783861985659292	0.248972569134696	0.565128686401133	0.703939768736883	0.64538044984471	CC16-SEC61-TRg-2	CC16	SEC61-TRg-2	single	0.638149634994242	0.0696874641334933	NA	NA	NA	NA	NA	NA	NA	NA	NA	NA	NA	NA	NA
CC16-RHO3-TRg-4	362.113627448071	557.754916408277	867.272566422309	409.687610464502	675.374296466763	807.201865320549	558.159181636642	607.222360929351	942.53408429213	8.13646600577334e-05	9.84523755287194e-05	0.000156587302088797	7.60895827606719e-05	0.000113617251520421	0.000142019888357279	9.01833726611124e-05	0.000115261845922552	0.00016154404428728	1	0.721834566248794	0.483603689284762	1	0.875182247014439	0.547822075751962	1	0.755721892109614	0.464079157758677	0.796093175449725	0.84389600033158	0.790557158265247	CC16-RHO3-TRg-4	CC16	RHO3-TRg-4	single	0.810182111348851	0.029328000346453	NA	NA	NA	NA	NA	NA	NA	NA	NA	NA	NA	NA	NA
CC16-SNF2-TRg-6	482.39630777687	611.232483597922	340.1542286061	654.10916550739	628.493067927333	390.140106484506	634.578393928829	488.32646109043	482.905503418094	0.000108391423631245	0.000107891993849292	6.14153324038028e-05	0.000121484985662511	0.000105730489524271	6.86416332110723e-05	0.000102530642987127	9.26932421130963e-05	8.27667766405838e-05	1	0.593801907535769	0.142380582191398	1	0.510102038525039	0.165836669179776	1	0.534561032811119	0.209136553568489	0.486003879732693	0.508160837896954	0.567908814789538	CC16-SNF2-TRg-6	CC16	SNF2-TRg-6	single	0.520691177473062	0.0423658076057324	NA	NA	NA	NA	NA	NA	NA	NA	NA	NA	NA	NA	NA
CC16-SMD2-NRg-3	258.778057184023	181.595205259615	73.7972649560958	355.203567969352	169.176924583615	80.4394486140019	359.346160849402	187.314119596332	69.1970424599577	5.81458057835677e-05	3.20543644107431e-05	1.33242017197397e-05	6.59704872481901e-05	2.84603919521742e-05	1.41525955309147e-05	5.80605852316131e-05	3.55556260460949e-05	1.18599107215263e-05	1	0.328863796741504	0.0575826547950144	1	0.252854453961651	0.062965400232955	1	0.362101085275771	0.0529209457182161	0.214607551580141	0.211308065109914	0.203481954119871	CC16-SMD2-NRg-3	CC16	SMD2-NRg-3	single	0.209799190269975	0.00571421535942987	NA	NA	NA	NA	NA	NA	NA	NA	NA	NA	NA	NA	NA
CC16-RSC4-TRg-2	433.671549149647	510.017577291318	487.430415373002	486.127435412098	581.831491174779	393.703175157498	576.513263058951	458.666066232651	409.946388722534	9.74432760841949e-05	9.00259963087031e-05	8.80062585331615e-05	9.02864347962188e-05	9.78806792339334e-05	6.92685230101273e-05	9.31488940020083e-05	8.70631598202323e-05	7.02620718750347e-05	1	0.551141799049645	0.226950194528438	1	0.635409777412444	0.225179571435682	1	0.552662030232429	0.195420821776228	0.590277672043892	0.601738870074378	0.554841593935792	CC16-RSC4-TRg-2	CC16	RSC4-TRg-2	single	0.582286045351354	0.0244486850402915	NA	NA	NA	NA	NA	NA	NA	NA	NA	NA	NA	NA	NA
CC16-RSC4-TRg-1	376.387176718869	382.589502336601	173.103245866231	408.934096472628	500.111654547382	187.827996207306	505.5325519681	382.273849223293	196.25213583191	8.45718370215507e-05	6.753296878125e-05	3.12540385830767e-05	7.59496357283927e-05	8.4133068048734e-05	3.30466419835886e-05	8.16803378433745e-05	7.25625279048684e-05	3.36363047773637e-05	1	0.476362282583629	0.0928644001625619	1	0.649262701008475	0.127707735804019	1	0.525288368561218	0.106688679401224	0.363372698748878	0.468415825918996	0.405649573395705	CC16-RSC4-TRg-1	CC16	RSC4-TRg-1	single	0.412479366021193	0.0528535636631982	NA	NA	NA	NA	NA	NA	NA	NA	NA	NA	NA	NA	NA
CC16-TIF34-TRg-2	398.558477018128	305.044311397361	102.330133359181	491.580427680915	306.09251399356	75.8898804913241	452.52824276504	275.099588019374	86.5502420754329	8.95535890881609e-05	5.38450423565768e-05	1.84758519126252e-05	9.12991964612862e-05	5.14935056499235e-05	1.33521400505499e-05	7.31162802648748e-05	5.22189042562876e-05	1.48341331861852e-05	1	0.35868235851699	0.0518430274337049	1	0.330571133559322	0.0429239310570946	1	0.42229561441441	0.0525624585836774	0.197682325106136	0.144983177318803	0.216268072466677	CC16-TIF34-TRg-2	CC16	TIF34-TRg-2	single	0.186311191630539	0.0369778457518922	NA	NA	NA	NA	NA	NA	NA	NA	NA	NA	NA	NA	NA
CC16-BET1-NRg-1	463.055399280332	357.113672805446	52.3460833410544	467.646149639943	322.397414583867	46.1622676423347	637.110767821361	316.392966058155	82.0435266643253	0.00010404564284382	6.30360905608689e-05	9.45116020342299e-06	8.68539821484817e-05	5.42364557460049e-05	8.12183467177663e-06	0.000102939805867505	6.00571382927337e-05	1.40617122773871e-05	1	0.361420400498723	0.0228260153544753	1	0.365999918961855	0.0274460578580149	1	0.344972276854365	0.0353901536686761	0.00263646096326886	0.0478020715921645	0.10292250732671	CC16-BET1-NRg-1	CC16	BET1-NRg-1	single	0.0511203466273813	0.0502253022460751	NA	NA	NA	NA	NA	NA	NA	NA	NA	NA	NA	NA	NA
CC16-CDC8-NRg-2	452.10788059403	1016.23300568337	1307.47695233426	629.178919835286	1142.97478634946	1294.84276693165	667.546628831728	1015.9711258856	1466.62094000818	0.000101585804083639	0.000179380854488033	0.000236066833468374	0.000116854794407372	0.000192281012856931	0.000227815907148378	0.000107857414832946	0.000192849794257186	0.000251369029548964	1	1.05339282472997	0.583943502089561	1	0.964426840250024	0.572206878910714	1	1.05723633077788	0.603794771005794	0.876498632223324	0.863386297425204	0.884817517354441	CC16-CDC8-NRg-2	CC16	CDC8-NRg-2	single	0.874900815667657	0.0108045851481216	NA	NA	NA	NA	NA	NA	NA	NA	NA	NA	NA	NA	NA
CC16-PRP42-TRg-2	478.487267351102	790.482022401714	744.168950074527	631.864547575985	894.868202607472	827.280064459966	634.419773452571	704.175473945982	828.960412382545	0.000107513086774287	0.00013953231182498	0.000134360768115985	0.00011735358492244	0.000150542397282784	0.000145552466418236	0.000102505014223877	0.000133665309782367	0.000142078275790844	1	0.774213515896019	0.314036425304424	1	0.751868498877275	0.36403133886621	1	0.771039282205719	0.359095657822337	0.699623441751938	0.732133590291079	0.731234888811081	CC16-PRP42-TRg-2	CC16	PRP42-TRg-2	single	0.720997306951366	0.01851576358836	NA	NA	NA	NA	NA	NA	NA	NA	NA	NA	NA	NA	NA
CC16-RRB1-TRg-2	334.449255327894	526.750951143753	721.431526817655	282.385607664321	609.237066488301	535.367999749742	415.499186195323	616.503771998432	610.062747442902	7.51486492184517e-05	9.29796957883799e-05	0.000130255493831878	5.24463091291326e-05	0.000102491079955056	9.41931712760904e-05	6.71333898676868e-05	0.000117023626517969	0.000104560678635777	1	0.738098346041419	0.43555574772776	1	1.14538254867272	0.527132815767961	1	1.03071330223644	0.403512880135016	0.773209084665883	0.859917879208642	0.786260283552724	CC16-RRB1-TRg-2	CC16	RRB1-TRg-2	single	0.806462415809083	0.0467514531703791	NA	NA	NA	NA	NA	NA	NA	NA	NA	NA	NA	NA	NA
CC16-SPC24-TRg-1	337.975262866081	385.441697694146	52.0237819674945	484.626011658514	374.263373380959	72.2679595316591	689.611376616791	271.95066968358	63.1268517638004	7.59409209888552e-05	6.80364254073799e-05	9.3929682295278e-06	9.00075815821135e-05	6.29617917808904e-05	1.27148957224211e-05	0.000111422479132953	5.16211822957729e-05	1.08195205955939e-05	1	0.534457182660577	0.0310810635733728	1	0.409993912928216	0.0414619071654741	1	0.273941629981308	0.0251572280477408	0.112956294244611	0.15688715230949	-0.00012200871869239	CC16-SPC24-TRg-1	CC16	SPC24-TRg-1	single	0.0899071459451362	0.0810025715004888	NA	NA	NA	NA	NA	NA	NA	NA	NA	NA	NA	NA	NA
CC16-ILS1-NRg-1	428.004814379389	613.908423973747	239.808970699067	529.546142947817	639.283820680491	240.630799259439	570.11848338502	577.403006896966	268.122247483029	9.61699963364297e-05	0.000108364338743121	4.3297852592484e-05	9.83504114848348e-05	0.000107545802419749	4.23368189722621e-05	9.21156711913958e-05	0.000109601590287812	4.59543616975222e-05	1	0.672193139306998	0.113134649608864	1	0.640909495352045	0.126344868368235	1	0.703535862643363	0.129247098757536	0.442753143129882	0.464642232309218	0.478796828259452	CC16-ILS1-NRg-1	CC16	ILS1-NRg-1	single	0.462064067899518	0.0181596257731947	NA	NA	NA	NA	NA	NA	NA	NA	NA	NA	NA	NA	NA
CC16-GFA1-TRg-2	556.834331323233	1286.92259022389	1407.59882602414	743.248377947757	1292.6700419366	1465.71349520142	790.805483299149	1064.73965150397	1605.90964007756	0.000125117180471446	0.000227161755821028	0.000254143980939841	0.000138040442329879	0.000217464031509602	0.000257879070769491	0.000127772699884108	0.00020210694723339	0.000275242182051056	1	1.083092523042	0.510424788628627	1	0.923337588340751	0.548308930272026	1	0.935289537480689	0.558090341271045	0.846992479971282	0.849126383819552	0.854550946952672	CC16-GFA1-TRg-2	CC16	GFA1-TRg-2	single	0.850223270247836	0.00389679042990575	NA	NA	NA	NA	NA	NA	NA	NA	NA	NA	NA	NA	NA
CC16-SEC21-NRg-10	317.867528967051	346.615085145407	210.743318363817	324.405062430729	328.650120495548	293.040283958682	375.79018884466	376.921617231444	263.657886265752	7.14228393448262e-05	6.11829273445168e-05	3.80500074987518e-05	6.02504083973089e-05	5.5288339514705e-05	5.1557795143933e-05	6.07174937866201e-05	7.15465769470643e-05	4.51892000145474e-05	1	0.511022980957956	0.133871001881739	1	0.537839847058373	0.251159671542573	1	0.696751526600924	0.192818367647513	0.457231341730677	0.612176466863428	0.573349026055274	CC16-SEC21-NRg-10	CC16	SEC21-NRg-10	single	0.547585611549793	0.0806214183442395	NA	NA	NA	NA	NA	NA	NA	NA	NA	NA	NA	NA	NA
CC16-RPC10-NRg-1	412.066018129537	330.783366747541	84.7626026796514	609.269791575058	405.976306598763	164.818946337415	607.187472036729	312.76608228532	98.5035800197269	9.25886488247714e-05	5.83883840081553e-05	1.53040091264322e-05	0.000113157154489163	6.8296813158973e-05	2.89984071688296e-05	9.81050135290872e-05	5.9368689800877e-05	1.68828554408335e-05	1	0.376197581420491	0.0415352039908241	1	0.353751136875461	0.0752155595171892	1	0.357823754512718	0.0445843342243147	0.149248532246148	0.285191006010158	0.161462318182215	CC16-RPC10-NRg-1	CC16	RPC10-NRg-1	single	0.198633952146174	0.0752089543999415	NA	NA	NA	NA	NA	NA	NA	NA	NA	NA	NA	NA	NA
CC16-RPB10-TRg-3	462.613729603459	394.966987322325	143.264396553011	544.961114330094	484.331988370189	139.135850435271	641.68853225339	400.475753950622	118.723755894939	0.00010394640243862	6.971778645666e-05	2.58665916692813e-05	0.000101213370263147	8.14784773864276e-05	2.44796980708975e-05	0.00010367944833745	7.60175804081515e-05	2.03484584800436e-05	1	0.40011185240046	0.0625314677072726	1	0.47182879427276	0.0709878029951238	1	0.433535105366856	0.0508471273949489	0.252655825324033	0.298371246366718	0.210811483665998	CC16-RPB10-TRg-3	CC16	RPB10-TRg-3	single	0.253946185118916	0.0437941409591718	NA	NA	NA	NA	NA	NA	NA	NA	NA	NA	NA	NA	NA
CC16-RPB10-TRg-2	293.465825341916	241.270015763471	58.3106801015076	237.765018667628	199.888707233155	68.8288771189623	363.9972231362	270.39029087847	36.5152455336534	6.59399296452365e-05	4.25878920955627e-05	1.05280766780439e-05	4.41591119755639e-05	3.36269912026758e-05	1.21098201876802e-05	5.88120706452373e-05	5.13249940244119e-05	6.25846909937437e-06	1	0.385287532082263	0.04012078649491	1	0.446320774344641	0.0804883321479188	1	0.516018584246423	0.0275695214636273	0.143217468759898	0.323137773785104	0.0810572309726161	CC16-RPB10-TRg-2	CC16	RPB10-TRg-2	single	0.182470824505873	0.125723373940916	NA	NA	NA	NA	NA	NA	NA	NA	NA	NA	NA	NA	NA
CC16-YNL181W-TRg-1	464.393127883686	731.202903386689	1016.89264623883	558.957378176651	793.846029455541	1200.38966925829	680.895183460115	771.374846171392	1272.72426313153	0.000104346222067608	0.000129068629812347	0.00018360142146009	0.000103812838367846	0.000133547581643236	0.000211197736449227	0.000110014178917717	0.000146420972593735	0.000218136434697986	1	0.737889379840637	0.442148532155314	1	0.753987915940838	0.597109194719133	1	0.786968829742147	0.513697124485449	0.776767612470865	0.850489096121694	0.818593512820572	CC16-YNL181W-TRg-1	CC16	YNL181W-TRg-1	single	0.815283407137711	0.0369720419728696	NA	NA	NA	NA	NA	NA	NA	NA	NA	NA	NA	NA	NA
CC16-RAD3-NRg-1	401.504916534777	695.04314938749	674.637193116095	582.856095838653	797.467648673698	598.482398368724	511.011751421059	513.624529608652	664.458498864807	9.02156355605411e-05	0.000122685873560407	0.000121806709965006	0.000108251448198773	0.000134156841462233	0.000105297580508402	8.25656277434739e-05	9.7495275541547e-05	0.000113883746971645	1	0.811259949977162	0.339280014479546	1	0.726371059875744	0.285496140794198	1	0.698211808422842	0.357346922649675	0.7224533036601	0.670909724060126	0.720774115426492	CC16-RAD3-NRg-1	CC16	RAD3-NRg-1	single	0.704712381048906	0.0292859972155092	NA	NA	NA	NA	NA	NA	NA	NA	NA	NA	NA	NA	NA
CC16-NOP10-TRg-1	463.912775635504	791.328525548879	545.142691804967	552.951683162315	906.570624533444	639.567153152109	654.975294036082	723.158013939148	598.881197532346	0.000104238289931343	0.000139681732732405	9.84262925729374e-05	0.000102697425511425	0.000152511078978723	0.000112526072584799	0.000105826228375708	0.000137268541054289	0.000102644235693231	1	0.799391683265663	0.237275406944145	1	0.870404765184202	0.321594912391653	1	0.766973935366217	0.251286312237474	0.635735019047643	0.716271436138674	0.645547274905454	CC16-NOP10-TRg-1	CC16	NOP10-TRg-1	single	0.665851243363924	0.0439399245656731	NA	NA	NA	NA	NA	NA	NA	NA	NA	NA	NA	NA	NA
CC16-BFR2-TRg-3	326.88132770944	525.078400383834	632.367895831999	398.132447211412	571.457712665998	620.008386650495	485.753280038453	443.711918811693	740.563883715342	7.34481833664579e-05	9.26844646919572e-05	0.00011417492789422	7.39434901569385e-05	9.61355133189506e-05	0.000109084884011898	7.84845444029324e-05	8.42245907113814e-05	0.000126927701419222	1	0.752788848848561	0.390623678520475	1	0.762014660603814	0.432992320198541	1	0.634538055340544	0.418986335681461	0.749073211231324	0.774788174069685	0.749789354541933	CC16-BFR2-TRg-3	CC16	BFR2-TRg-3	single	0.757883579947647	0.0146441862912713	NA	NA	NA	NA	NA	NA	NA	NA	NA	NA	NA	NA	NA
CC16-MCM2-TRg-6	423.400975461258	802.715668009507	1584.12613720396	590.285806403448	934.898848843947	1604.55888180697	556.06742937877	774.524888080381	1690.34568396611	9.51355426176505e-05	0.000141691739623877	0.000286016239411784	0.000109631337564397	0.000157276695620415	0.000282307664349132	8.9845402276332e-05	0.000147018907828873	0.000289713955794516	1	0.888482795689681	0.75546921314834	1	0.840831718659164	0.75579414127286	1	0.967565200791273	0.83541283708396	0.922004256788258	0.916942223411777	0.953996883291617	CC16-MCM2-TRg-6	CC16	MCM2-TRg-6	single	0.930981121163884	0.0200922877048993	NA	NA	NA	NA	NA	NA	NA	NA	NA	NA	NA	NA	NA
CC16-MCM2-TRg-4	401.443508473853	717.683860192239	1222.71554557018	653.613140552717	829.108359020032	1181.43665736999	751.444274407243	728.213960865898	1257.0941277669	9.02018375545476e-05	0.000126682309444361	0.000220763040266208	0.000121392861002463	0.000139479712889989	0.000207863124937468	0.000121412996977346	0.000138228251719047	0.000215457533932868	1	0.837814508903824	0.615006717665632	1	0.673437537875288	0.502573829520685	1	0.673185172054829	0.459752491200344	0.867413837486071	0.798772865980078	0.777486130701887	CC16-MCM2-TRg-4	CC16	MCM2-TRg-4	single	0.814557611389345	0.0469959227230626	NA	NA	NA	NA	NA	NA	NA	NA	NA	NA	NA	NA	NA
CC16-MPP10-TRg-1	512.276205310881	883.914648982208	493.579034882788	666.732511227079	1154.2468957442	538.109090087974	615.558202177218	686.861586196284	530.691117499243	0.00011510524913002	0.000156024616541849	8.91164005783316e-05	0.00012382946737082	0.000194177303691463	9.46754414002537e-05	9.94574962984145e-05	0.000130378819049266	9.09569116034139e-05	1	0.808621500429925	0.19455006753977	1	0.919081203548025	0.224403123993767	1	0.775126217149165	0.236933117761968	0.589433576160236	0.635496696555022	0.632502448527369	CC16-MPP10-TRg-1	CC16	MPP10-TRg-1	single	0.619144240414209	0.0257737086606101	NA	NA	NA	NA	NA	NA	NA	NA	NA	NA	NA	NA	NA
CC16-RET2-TRg-4	399.167187931423	560.534339316563	387.123693499764	600.850104608892	563.932322075439	428.168331637024	551.730967853519	455.091794326953	385.383209856382	8.96903626111092e-05	9.89429866912024e-05	6.98957364578519e-05	0.00011159340090749	9.48695276277716e-05	7.53323564645937e-05	8.91447478060149e-05	8.63846980174599e-05	6.60521071419607e-05	1	0.658091870383644	0.195827546825669	1	0.498273336342488	0.198133816170261	1	0.572985938714846	0.19196343026328	0.571696158456456	0.548425478397028	0.553965470176985	CC16-RET2-TRg-4	CC16	RET2-TRg-4	single	0.558029035676823	0.0121558858597667	NA	NA	NA	NA	NA	NA	NA	NA	NA	NA	NA	NA	NA
CC16-RET2-TRg-1	486.884303291849	240.017598716587	61.2549981702657	620.249061162778	287.713245572695	83.2544820424164	630.906305384374	188.026983643483	96.258505420971	0.000109399848064179	4.23668211022087e-05	1.10596775158059e-05	0.000115196288748067	4.84015876218623e-05	1.4647875274931e-05	0.000101937333156268	3.56909406050659e-05	1.64980646555941e-05	1	0.231023654705819	0.0254035623995147	1	0.246263780569547	0.0373208658151935	1	0.20702730641608	0.0419302372349438	-0.013761323761303	0.0840187604711288	0.095548642381872	CC16-RET2-TRg-1	CC16	RET2-TRg-1	single	0.0552686930305659	0.060059070571673	NA	NA	NA	NA	NA	NA	NA	NA	NA	NA	NA	NA	NA
CC16-RPS2-NRg-1	457.918522489545	424.233624182525	170.861890317612	593.094722540296	515.033259727896	213.29261491541	743.466969676992	444.800859621224	198.18870995001	0.000102891418859525	7.48838008437279e-05	3.08493586335797e-05	0.000110153025922559	8.66433083373445e-05	3.75269119895919e-05	0.000120124081074879	8.44312914784856e-05	3.39682206415362e-05	1	0.434166202865517	0.0753417773692499	1	0.46101814391426	0.0999912417663603	1	0.415600689694904	0.0732605720100223	0.304782390336524	0.377950438222758	0.294003073387493	CC16-RPS2-NRg-1	CC16	RPS2-NRg-1	single	0.325578633982258	0.0456744220327512	NA	NA	NA	NA	NA	NA	NA	NA	NA	NA	NA	NA	NA
CC16-RPS2-NRg-2	428.482599666714	359.521292225753	112.585502010998	482.225483243331	338.433082200092	108.756524281975	579.606684328915	240.77016639373	142.69032704885	9.62773516926965e-05	6.34610726530478e-05	2.03274733881419e-05	8.95617413837503e-05	5.69341131640943e-05	1.91347296137853e-05	9.36487069090879e-05	4.5702555780633e-05	2.44561686376124e-05	1	0.393215440235991	0.0530552229237433	1	0.372588506694463	0.0627069049260768	1	0.288563640229674	0.0676572312702053	0.211810106711989	0.246647023965534	0.240835469042002	CC16-RPS2-NRg-2	CC16	RPS2-NRg-2	single	0.233097533239842	0.0186630500934694	NA	NA	NA	NA	NA	NA	NA	NA	NA	NA	NA	NA	NA
CC16-ORC4-NRg-3	542.568891556557	568.946510362646	921.198172196496	482.759619868716	670.290724090083	883.377244250821	712.943597275397	642.017781022336	909.345473148418	0.000121911825662323	0.000100427865082188	0.000166323647326279	8.96609443665223e-05	0.000112762049413434	0.00015542225928336	0.00011519233264409	0.000121866649381091	0.000155855738094662	1	0.491423233651613	0.342828598442773	1	0.737121492955971	0.508774661286581	1	0.625553133028501	0.350531304643344	0.677970132504996	0.810164951655031	0.705883220093258	CC16-ORC4-NRg-3	CC16	ORC4-NRg-3	single	0.731339434751095	0.0696769811419601	NA	NA	NA	NA	NA	NA	NA	NA	NA	NA	NA	NA	NA
CC16-TIP20-TRg-7	514.869425379806	841.832240483313	488.630017622658	464.955510099929	829.523714163809	566.473691639066	615.256077603622	837.476502999419	543.36938380897	0.000115687929408721	0.000148596420101437	8.82228484347978e-05	8.6354260812689e-05	0.000139549587491507	9.96659372336412e-05	9.94086811684173e-05	0.000158968269061665	9.31298817361202e-05	1	0.766244885164226	0.191629296672682	1	0.947161875854068	0.338749411203883	1	0.945559884442643	0.242712601468462	0.580780414341248	0.73659094889271	0.656875021103859	CC16-TIP20-TRg-7	CC16	TIP20-TRg-7	single	0.658082128112606	0.0779122808022009	NA	NA	NA	NA	NA	NA	NA	NA	NA	NA	NA	NA	NA
CC16-SMT3-TRg-1	478.93955587718	889.512156836297	552.519563665115	670.876826250932	865.379630201402	623.862777003793	616.570678365169	611.823759156297	637.35654582455	0.000107614713168277	0.000157012663314838	9.97581973363966e-05	0.000124599173832376	0.000145581576941284	0.000109763029233284	9.96210849669745e-05	0.000116135274978509	0.000109238653308539	1	0.870382835214709	0.232940937123769	1	0.684810924068193	0.258557110908729	1	0.689311923611409	0.284087847450304	0.639306878916632	0.641737823691957	0.664823291633941	CC16-SMT3-TRg-1	CC16	SMT3-TRg-1	single	0.64862266474751	0.0140827059459534	NA	NA	NA	NA	NA	NA	NA	NA	NA	NA	NA	NA	NA
CC16-MSS18-NRg-6	422.241168870082	743.017577291318	795.490426014065	429.784177218611	796.635319285544	876.149717186891	575.693744298912	577.847086724664	871.056773079038	9.48749413536527e-05	0.000131154102620903	0.00014362693398785	7.98220348538859e-05	0.00013401681988022	0.000154150641078773	9.30164820160177e-05	0.00010968588471432	0.000149293310737612	1	0.824665164876351	0.380411158331323	1	0.984047214537397	0.566810785143662	1	0.69725837305969	0.415822538132729	0.751295270010509	0.863012144745637	0.756811838426072	CC16-MSS18-NRg-6	CC16	MSS18-NRg-6	single	0.790373084394073	0.062967713539079	NA	NA	NA	NA	NA	NA	NA	NA	NA	NA	NA	NA	NA
CC16-YEF3-NRg-9	366.126404636582	169.193278049688	47.3709767532026	445.620407428349	174.870717247598	36.6439105473768	491.225283685397	125.445720603056	58.2284095788608	8.22663059143988e-05	2.98652323044511e-05	8.5528975944607e-06	8.27632322891581e-05	2.94182505449473e-05	6.44716558335249e-06	7.93686716561084e-05	2.38118788933652e-05	9.9799603351744e-06	1	0.216566456655584	0.0261252318954347	1	0.208333361695711	0.0228637227819685	1	0.177397485167173	0.0325767150628912	-0.0131312115650275	-0.0485847462872067	0.0208430336079222	CC16-YEF3-NRg-9	CC16	YEF3-NRg-9	single	-0.0136243080814373	0.0347165164355885	NA	NA	NA	NA	NA	NA	NA	NA	NA	NA	NA	NA	NA
CC16-ASK1-NRg-1	520.42626791173	381.840789511517	110.156906447878	765.260952838129	388.022329329376	74.3949316671562	684.882707272163	278.475004901826	86.1118532458949	0.000116936517060036	6.74008093792442e-05	1.98889869862688e-05	0.000142128746677177	6.52764412527876e-05	1.30891172873111e-05	0.000110658454525408	5.28596197596397e-05	1.47589962699992e-05	1	0.343844630964373	0.0427396919273241	1	0.269186927864128	0.0270298725440841	1	0.282450494820945	0.0345541177117	0.147645157403805	0.0153710312519725	0.0784827324730957	CC16-ASK1-NRg-1	CC16	ASK1-NRg-1	single	0.080499640376291	0.0661601243229273	NA	NA	NA	NA	NA	NA	NA	NA	NA	NA	NA	NA	NA
CC16-SMC1-TRg-1	431.079408250375	600.171639080138	196.164367951948	518.591726925416	551.432243986717	203.820902791915	511.357214437246	472.370904740747	232.578869028152	9.68608382881434e-05	0.000105939583595086	3.54177571536286e-05	9.63158931756618e-05	9.27666573769178e-05	3.58604496632235e-05	8.26214451893826e-05	8.96645873798104e-05	3.98624641216946e-05	1	0.652465162525952	0.091884384511364	1	0.564512255254474	0.10927815135878	1	0.641698571751247	0.124996812970258	0.390314456503787	0.418119617882316	0.462197662490368	CC16-SMC1-TRg-1	CC16	SMC1-TRg-1	single	0.423543912292157	0.0362472902864582	NA	NA	NA	NA	NA	NA	NA	NA	NA	NA	NA	NA	NA
CC16-NIP1-NRg-1	498.434990348179	719.364352193841	823.628620167372	477.833497349652	732.69645558105	836.857640042902	589.432249640522	761.528597664393	774.81513029056	0.000111995214972612	0.000126978942292854	0.000148707325180544	8.87460360375187e-05	0.000123260476327544	0.000147237554465551	9.52362515509309e-05	0.000144551975581517	0.000132798136224556	1	0.676362510277655	0.333658176793827	1	0.814056035946899	0.486950926556318	1	0.897479719835243	0.361257832860014	0.701427237967226	0.809004078700522	0.746894682761697	CC16-NIP1-NRg-1	CC16	NIP1-NRg-1	single	0.752441999809815	0.0540025342957485	NA	NA	NA	NA	NA	NA	NA	NA	NA	NA	NA	NA	NA
CC16-RPP1-NRg-1	138.161294382381	196.120505600429	121.499856994684	161.868852297369	282.214318052238	96.8153996297196	149.776180317448	177.761766330276	128.501913517737	3.10439759745604e-05	3.46183047396427e-05	2.19369729281948e-05	3.006323139548e-05	4.74765109133573e-05	1.70337964236715e-05	2.41997651023495e-05	3.37424156948412e-05	2.202436936156e-05	1	0.665236006614861	0.177569445587515	1	0.92559832091366	0.166299658671359	1	0.824456842319805	0.235787032803569	0.54935177804172	0.564650563653981	0.637126012496017	CC16-RPP1-NRg-1	CC16	RPP1-NRg-1	single	0.583709451397239	0.0468882710282335	NA	NA	NA	NA	NA	NA	NA	NA	NA	NA	NA	NA	NA
CC16-YDJ1-TRg-6	472.558477018128	523.151748481712	453.306520333525	564.752056777659	593.733117588095	417.286597042864	669.844580875095	469.218044974308	449.30919212475	0.000106180924785809	9.23443808110255e-05	8.18451404857689e-05	0.000104889060019955	9.98828728157413e-05	7.34178134009668e-05	0.000108228701505821	8.90661172640878e-05	7.70085933664614e-05	1	0.5188134900214	0.193693600896058	1	0.558136281271868	0.205440856620493	1	0.486600978430825	0.18434201425855	0.546801498613967	0.56769759566002	0.528986972425957	CC16-YDJ1-TRg-6	CC16	YDJ1-TRg-6	single	0.547828688899981	0.0193757432813596	NA	NA	NA	NA	NA	NA	NA	NA	NA	NA	NA	NA	NA
CC16-SUB2-NRg-1	391.067301609965	506.107969882432	252.749869962945	556.924961520274	672.555354791105	254.942737966522	744.195639021619	511.63307234987	259.0473536998	8.78703689762489e-05	8.93358900891682e-05	4.56343504603836e-05	0.000103435366041543	0.00011314302499587	4.48548755138546e-05	0.000120241814261424	9.71172607408869e-05	4.43989855390874e-05	1	0.606500004780389	0.130502340731079	1	0.641118269869655	0.127278827209724	1	0.477577446922916	0.0956632458928449	0.467198071379771	0.466430294934443	0.370697426883763	CC16-SUB2-NRg-1	CC16	SUB2-NRg-1	single	0.434775264399326	0.0554943629179638	NA	NA	NA	NA	NA	NA	NA	NA	NA	NA	NA	NA	NA
CC16-TIM10-NRg-8	339.166779309871	532.763454723847	682.711587341908	577.890084356326	586.274616134369	686.341777173867	433.453275898179	443.586702568665	739.902084812912	7.62086472577766e-05	9.40409957302022e-05	0.00012326455338906	0.000107329131457863	9.8628139788342e-05	0.000120755645838927	7.00342834043944e-05	8.42008223915046e-05	0.000126814273509309	1	0.736139727386776	0.406445979423777	1	0.538595412557782	0.330221537387525	1	0.71090005798503	0.469121173138362	0.756453209989723	0.677616866285226	0.787407385150364	CC16-TIM10-NRg-8	CC16	TIM10-NRg-8	single	0.740492487141771	0.056608727361962	NA	NA	NA	NA	NA	NA	NA	NA	NA	NA	NA	NA	NA
CC16-TIM10-NRg-4	410.269436902961	518.936852887742	375.239958093333	460.776910342978	521.620361898095	535.882272365582	424.334970588728	491.998680240144	393.069215838262	9.21849682955503e-05	9.16003865016538e-05	6.77501110361848e-05	8.55781867896797e-05	8.77514471101368e-05	9.42836529048189e-05	6.85610127805038e-05	9.33902960838696e-05	6.73694372114208e-05	1	0.592767637907081	0.184679537705913	1	0.600994682629897	0.323361927380467	1	0.805429317092344	0.254573551243138	0.547914361944041	0.682878156004483	0.653232448964428	CC16-TIM10-NRg-4	CC16	TIM10-NRg-4	single	0.628008322304317	0.0709295344064894	NA	NA	NA	NA	NA	NA	NA	NA	NA	NA	NA	NA	NA
CC16-TIM10-NRg-7	424.973366453325	543.329122622766	523.414094909577	493.885368772437	637.790070717228	516.532933188116	605.986484296757	560.293841732047	560.033343244886	9.54888490078269e-05	9.59059996469666e-05	9.4503163331043e-05	9.17272836219961e-05	0.000107294511000794	9.08793111808567e-05	9.79109665108195e-05	0.000106353959624006	9.59859730393209e-05	1	0.599156682948769	0.248692429818918	1	0.685580403090069	0.290791735142898	1	0.642281231763308	0.253982632362492	0.619935848878647	0.669880639789922	0.631470788833755	CC16-TIM10-NRg-7	CC16	TIM10-NRg-7	single	0.640429092500775	0.0261497406915565	NA	NA	NA	NA	NA	NA	NA	NA	NA	NA	NA	NA	NA
CC16-SKI6-TRg-4	531.264098670472	1035.56559291048	1063.07943130086	701.364103252848	1268.71115003926	1106.64395666952	812.383767488825	914.635979376188	1010.34037483615	0.000119371709631115	0.000182793355358276	0.000191940511551286	0.000130261449496399	0.000213433461407821	0.000194704023776073	0.000131259164872033	0.000173614540756918	0.000173165589423047	1	0.913495223523881	0.404049070644714	1	0.960342223804301	0.438707021333164	1	0.782094739500646	0.341790151505159	0.775265916015402	0.799590317551876	0.720782030411587	CC16-SKI6-TRg-4	CC16	SKI6-TRg-4	single	0.765212754659622	0.0403545049583138	NA	NA	NA	NA	NA	NA	NA	NA	NA	NA	NA	NA	NA
CC16-TUB4-TRg-1	425.649027970809	292.643524772037	48.137823671756	475.839192363988	235.052663210962	54.3970596917735	613.76659073245	215.315011322893	65.6301353646298	9.56406659114646e-05	5.16561115811208e-05	8.6913529022156e-06	8.83756420339396e-05	3.95425732017016e-05	9.57067206642547e-06	9.91680205217845e-05	4.08707044680118e-05	1.12485666785053e-05	1	0.322200648412553	0.0228356654117563	1	0.262247748497995	0.0317852344116349	1	0.243693185343187	0.0293868562457186	-0.00802481494509877	0.0515974145727217	0.0260002454256043	CC16-TUB4-TRg-1	CC16	TUB4-TRg-1	single	0.0231909483510758	0.0299102269417775	NA	NA	NA	NA	NA	NA	NA	NA	NA	NA	NA	NA	NA
CC16-CDC37-NRg-2	502.152310019381	725.023823725048	389.840955133734	563.375106281923	716.243706968651	429.422790618369	638.039590399914	621.75918031946	392.229101222955	0.000112830473378944	0.000127977926613911	7.03863419316166e-05	0.0001046333247084	0.000120492653970258	7.55530672088741e-05	0.000103089878383542	0.000118021198582395	6.72254471797781e-05	1	0.676637322807359	0.156758414703581	1	0.674947461032282	0.211932538310259	1	0.67693489081515	0.168944967027028	0.521196458335371	0.592925974405373	0.539103705966189	CC16-CDC37-NRg-2	CC16	CDC37-NRg-2	single	0.551075379568977	0.0373332505355204	NA	NA	NA	NA	NA	NA	NA	NA	NA	NA	NA	NA	NA
CC16-ISD11-TRg-3	178.999533762674	382.287625192692	392.487579230448	208.558512406936	403.39699547718	369.929626678584	257.885415799548	419.842253567458	414.701215317479	4.02200721296558e-05	6.74796827929757e-05	7.08641936970164e-05	3.87347085557159e-05	6.78628993396531e-05	6.50857815598324e-05	4.16672829581018e-05	7.96936941986227e-05	7.10770173829301e-05	1	1.00086955109406	0.442744202450888	1	1.02686071819712	0.493175389846033	1	1.13091947461666	0.441938257652367	0.80564904992489	0.833793425310104	0.816659830179264	CC16-ISD11-TRg-3	CC16	ISD11-TRg-3	single	0.818700768471419	0.0141827549612284	NA	NA	NA	NA	NA	NA	NA	NA	NA	NA	NA	NA	NA
CC16-YOS1-TRg-4	348.270516072614	289.669107580843	72.7489600580043	313.305442738199	336.732229949073	142.172198423882	482.034131942408	243.191061330825	115.220175875212	7.82541997882786e-05	5.11310809096347e-05	1.31349287712873e-05	5.81889220119893e-05	5.66479812236072e-05	2.50139161158287e-05	7.78836310259563e-05	4.61620856615931e-05	1.9747968274646e-05	1	0.389784539226527	0.0421782877464599	1	0.570589201979193	0.126170243821333	1	0.350462970407733	0.0656906888615287	0.156239155225692	0.453423421085484	0.25200442257611	CC16-YOS1-TRg-4	CC16	YOS1-TRg-4	single	0.287222332962428	0.151689972897486	NA	NA	NA	NA	NA	NA	NA	NA	NA	NA	NA	NA	NA
CC16-SSC1-TRg-6	447.953150308793	374.795294679017	96.539218462501	532.506163200383	440.497251093707	164.510211197794	490.677793413946	281.068752114115	90.5605375062674	0.000100652262256804	6.61571704930076e-05	1.74302939468779e-05	9.89001637844601e-05	7.41042222563038e-05	2.89440880053778e-05	7.92802120897283e-05	5.33519601456021e-05	1.55214710273099e-05	1	0.392103457398266	0.0435161082809543	1	0.439162618304204	0.0858970846447488	1	0.397913324671299	0.0507219172461674	0.164246471753157	0.337143321867413	0.202190108910711	CC16-SSC1-TRg-6	CC16	SSC1-TRg-6	single	0.234526634177094	0.0908711634380532	NA	NA	NA	NA	NA	NA	NA	NA	NA	NA	NA	NA	NA
CC16-MTR3-TRg-5	449.355728792805	589.111956572225	159.9564787642	582.976240512209	668.183565063964	214.263531912308	554.41855586171	522.863655004937	233.052056786871	0.000100967412841884	0.000103987378453607	2.88803709826026e-05	0.000108273762171293	0.000112407565065545	3.76977360788658e-05	8.95789890742343e-05	9.9249029547338e-05	3.99435653418252e-05	1	0.614393611695911	0.0718770786681739	1	0.608487604839819	0.10218981363333	1	0.655123257532836	0.115522946148509	0.3260786199144	0.409143819581329	0.445328405593947	CC16-MTR3-TRg-5	CC16	MTR3-TRg-5	single	0.393516948363225	0.0611414521761209	NA	NA	NA	NA	NA	NA	NA	NA	NA	NA	NA	NA	NA
CC16-MTR3-TRg-6	407.834593249783	777.370055116855	777.879120685978	561.298175862567	972.851626119422	715.982998864133	552.189277721651	720.661233075444	862.182636779847	9.16378742037573e-05	0.00013721784665565	0.000140447187626261	0.000104247585025297	0.000163661437035901	0.000125970751472451	8.92187982399983e-05	0.000136794606644538	0.000147772343070533	1	0.893270277519943	0.385129618330651	1	0.920152435802974	0.3546657755274	1	0.906599575768251	0.429105791723036	0.761724098627722	0.744837439641926	0.788914078726983	CC16-MTR3-TRg-6	CC16	MTR3-TRg-6	single	0.765158538998877	0.0222381218576541	NA	NA	NA	NA	NA	NA	NA	NA	NA	NA	NA	NA	NA
CC16-TFA1-TRg-2	422.29365018378	639.214277094814	225.038620504714	590.563433422079	661.00193145549	230.980504638211	677.694127383727	654.341477764213	195.532108166147	9.48867335755543e-05	0.000112831213496272	4.0631044742927e-05	0.000109682900080497	0.00011119940911959	4.06389366659849e-05	0.000109496975147639	0.000124205911118561	3.35128968464838e-05	1	0.70936711635821	0.107602254540199	1	0.594214133704441	0.108747423419254	1	0.670722767573507	0.0792934718342627	0.435831790834046	0.421762116647801	0.357731024220338	CC16-TFA1-TRg-2	CC16	TFA1-TRg-2	single	0.405108310567395	0.041628648538417	NA	NA	NA	NA	NA	NA	NA	NA	NA	NA	NA	NA	NA
CC16-CDC3-NRg-3	426.824383022129	500.180177395707	749.206290192749	421.230289611392	508.503998325853	784.155391919203	410.685194229206	480.434734528787	717.176860028581	9.59047608169001e-05	8.82895429664614e-05	0.000135270267077851	7.82333567430761e-05	8.55449000342162e-05	0.000137965069209669	6.63555794405701e-05	9.11952489074132e-05	0.000122919321825142	1	0.549182123466352	0.354430476844007	1	0.640887175518673	0.517598183130677	1	0.812639021848741	0.479921598466548	0.696323801418425	0.801160642641959	0.805370928329291	CC16-CDC3-NRg-3	CC16	CDC3-NRg-3	single	0.767618457463225	0.0617788605576535	NA	NA	NA	NA	NA	NA	NA	NA	NA	NA	NA	NA	NA
CC16-ERG25-TA-18	96.1508798439513	102.801583963283	38.561349561952	51.8462538083678	36.5622087750493	63.1438247623183	219.417406607264	109.380624564057	42.9752000827558	2.16044994160762e-05	1.81460707051691e-05	6.96230680709534e-06	9.62918994672506e-06	6.1508080663851e-06	1.11095864968484e-05	3.5451896877116e-05	2.07624315351616e-05	7.36566214540385e-06	1	0.501055323406166	0.0809800102587864	1	0.374387934711429	0.338628655114019	1	0.346291348560248	0.053826966217993	0.33542924712865	0.649543132102861	0.203350215455001	CC16-ERG25-TA-18	CC16	ERG25-TA-18	single	0.396107531562171	0.22920170236721	NA	NA	NA	NA	NA	NA	NA	NA	NA	NA	NA	NA	NA
CC16-RPB11-TRg-4	506.625427622317	779.823712880378	706.677126605176	496.913662275774	759.164736865032	645.423328389791	678.547531674189	655.211285686213	778.517801292335	0.000113835554838391	0.000137650955227976	0.000127591565774358	9.22897160296652e-05	0.000127713197415226	0.000113556413803257	0.000109634862115532	0.000124371016478868	0.000133432749294004	1	0.721354243130669	0.28165204991766	1	0.811076635973054	0.361138611491283	1	0.670769666459128	0.315312614491334	0.667025402898521	0.737331671651818	0.687153782270586	CC16-RPB11-TRg-4	CC16	RPB11-TRg-4	single	0.697170285606975	0.0362076043231062	NA	NA	NA	NA	NA	NA	NA	NA	NA	NA	NA	NA	NA
CC16-RPB11-TRg-1	580.204587022303	502.446238607288	143.902733711634	748.317243629378	537.39066735172	141.787735309695	675.004418942214	369.376397777882	109.606903143076	0.00013036833029372	8.86895378437998e-05	2.59818443561087e-05	0.00013898186175515	9.04044630313115e-05	2.49462732982137e-05	0.000109062391274953	7.01143570914297e-05	1.87858908347433e-05	1	0.405833205522275	0.050080280374316	1	0.381251155701116	0.0526821045388453	1	0.380132363685384	0.044625630432995	0.200998561134886	0.207230916655231	0.16734964278719	CC16-RPB11-TRg-1	CC16	RPB11-TRg-1	single	0.191859706859102	0.0214538573324225	NA	NA	NA	NA	NA	NA	NA	NA	NA	NA	NA	NA	NA
CC16-RPB11-TRg-2	419.722338361366	369.226226451558	97.0934770019346	493.826230474019	449.348671610036	155.559327334108	544.139892727493	334.300601020142	148.945301853244	9.43089759423839e-05	6.51741437543002e-05	1.75303661187761e-05	9.17163001108115e-05	7.55932840645161e-05	2.73692607141713e-05	8.79182361234845e-05	6.34563330435114e-05	2.55282295250186e-05	1	0.412258477440578	0.046709673906681	1	0.483076720575936	0.0875854780602536	1	0.426774941157939	0.0752262331132383	0.185843040455895	0.350717836655179	0.302807388160154	CC16-RPB11-TRg-2	CC16	RPB11-TRg-2	single	0.279789421757076	0.0848132931116272	NA	NA	NA	NA	NA	NA	NA	NA	NA	NA	NA	NA	NA
CC16-DED1-TRg-3	610.988448676143	739.868067128276	471.911846083747	770.409094799597	840.936192886923	565.523345546803	861.91144909348	684.564926606787	445.679353179018	0.000137285270858428	0.000130598165329843	8.52043586560481e-05	0.000143084889757503	0.0001414694924573	9.94987324095165e-05	0.000139261493802817	0.000129942871296393	7.63864632247748e-05	1	0.567492884998123	0.155957672430872	1	0.579493334727018	0.204098277574657	1	0.551727098571533	0.142106171330735	0.503493262997955	0.569651184915926	0.478657881186204	CC16-DED1-TRg-3	CC16	DED1-TRg-3	single	0.517267443033362	0.0470344698880324	NA	NA	NA	NA	NA	NA	NA	NA	NA	NA	NA	NA	NA
CC16-DED1-TRg-1	421.209050395916	621.995394811053	821.080542745516	509.858260130799	660.149935655028	699.560425938024	593.583920722751	561.694976007022	772.466831374755	9.46430308083865e-05	0.000109791814263895	0.000148247266158214	9.46938625662834e-05	0.000111056079085175	0.000123081347875026	9.59070489017461e-05	0.000106619920387822	0.000132395653481091	1	0.692035880184824	0.393610732581546	1	0.687384804744528	0.381492475744317	1	0.657341016060688	0.357643869995404	0.743007205349412	0.734912908320488	0.715320878158142	CC16-DED1-TRg-1	CC16	DED1-TRg-1	single	0.731080330609347	0.014235507271238	NA	NA	NA	NA	NA	NA	NA	NA	NA	NA	NA	NA	NA
CC16-DED1-TRg-6	303.342338671967	461.031232168649	351.863541185656	342.287172833491	357.919928753763	388.100749559622	506.509405277121	301.235504981142	300.380851710299	6.81591202217373e-05	8.13791481968951e-05	6.35294655346485e-05	6.35715786857727e-05	6.0212357476635e-05	6.82828267523215e-05	8.18381708216734e-05	5.71799765548791e-05	5.148327091872e-05	1	0.712256552951209	0.234217911301816	1	0.555139407786216	0.315256507507214	1	0.413134025553843	0.162981309716164	0.621826744285383	0.66938419078557	0.484262345265061	CC16-DED1-TRg-6	CC16	DED1-TRg-6	single	0.591824426778671	0.0961385911799206	NA	NA	NA	NA	NA	NA	NA	NA	NA	NA	NA	NA	NA
CC16-DED1-TRg-4	255.886461631154	393.040335420203	388.87248461593	357.263002483194	374.474502657643	414.497271479973	404.287459615907	303.581120362661	407.582498451028	5.74960824057383e-05	6.93777025757283e-05	7.02114831946902e-05	6.63529774892386e-05	6.29973097570081e-05	7.292705672404e-05	6.53218791919668e-05	5.76252170072966e-05	6.98569168773804e-05	1	0.719828354450127	0.306858933464276	1	0.556469045070493	0.322584751911878	1	0.521623092318813	0.277062870875505	0.687281917632495	0.675092027945847	0.632731559838342	CC16-DED1-TRg-4	CC16	DED1-TRg-4	single	0.665035168472228	0.0286319873694028	NA	NA	NA	NA	NA	NA	NA	NA	NA	NA	NA	NA	NA
CC16-RPL10-NRg-5	464.72213405059	629.947075298631	503.723579095512	574.038135533622	752.607286540489	470.127899169296	615.334519167497	639.960710522391	469.88502456782	0.00010442014768901	0.000111195408943954	9.09480125428882e-05	0.00010661372495972	0.00012661004693	8.27147639545548e-05	9.94213551958629e-05	0.000121476179994137	8.05351535650004e-05	1	0.63525756141198	0.218865741546637	1	0.696040443902764	0.227711771671415	1	0.722460909332192	0.209861802349324	0.5949296689966	0.612946285210349	0.596956570706593	CC16-RPL10-NRg-5	CC16	RPL10-NRg-5	single	0.601610841637848	0.00986895604278988	NA	NA	NA	NA	NA	NA	NA	NA	NA	NA	NA	NA	NA
CC16-RPL10-NRg-4	469.756353248287	861.929444444142	880.418137608766	549.56942465184	692.596931426101	851.750186330266	669.218785712599	755.925415984324	972.227250313463	0.000105551305156248	0.000152143887659716	0.000158960753765005	0.00010206925264928	0.000116514590756244	0.000149857763674616	0.000108127589994614	0.000143488389809583	0.000166633254541552	1	0.859880680446146	0.378438387884127	1	0.669059593192037	0.430923201127304	1	0.784662945869803	0.399257183934872	0.753972345709769	0.761456447757735	0.75817543793326	CC16-RPL10-NRg-4	CC16	RPL10-NRg-4	single	0.757868077133588	0.00375150621243937	NA	NA	NA	NA	NA	NA	NA	NA	NA	NA	NA	NA	NA
CC16-EFB1-NRg-1	514.976546346509	708.040878930919	464.023950909333	736.654601377276	940.563564946407	418.925542199467	716.891325678285	712.801983194419	374.749346262577	0.000115711998817824	0.000124980174000232	8.37801879024222e-05	0.000136815807522162	0.000158229662704848	7.37061710202496e-05	0.000115830178393897	0.000135302778103397	6.42295339746118e-05	1	0.644332472579984	0.181941517416332	1	0.67784601484117	0.158118664409566	1	0.690697516221356	0.143661577714542	0.552164960711718	0.523425477737418	0.50230340449696	CC16-EFB1-NRg-1	CC16	EFB1-NRg-1	single	0.525964614315365	0.0250275669604634	NA	NA	NA	NA	NA	NA	NA	NA	NA	NA	NA	NA	NA
CC16-EFB1-NRg-5	297.435865207057	485.169944272185	342.497718576296	225.412329306361	363.615603447589	382.501893730513	437.962954520962	473.740971263829	351.812870950776	6.68319726934896e-05	8.56400044957527e-05	6.18384528691703e-05	4.18648981515108e-05	6.11705326805957e-05	6.72977585631359e-05	7.07629250557379e-05	8.99246509193767e-05	6.0298375361556e-05	1	0.76443346442681	0.232510844246377	1	0.856390116127556	0.471808896377758	1	0.751408129923297	0.220763575974708	0.626704822781656	0.806215587080579	0.612722622115422	CC16-EFB1-NRg-5	CC16	EFB1-NRg-5	single	0.681881010659219	0.10790361742906	NA	NA	NA	NA	NA	NA	NA	NA	NA	NA	NA	NA	NA
CC16-EFB1-NRg-4	450.457102905467	392.028950999444	262.405353019015	360.625123012239	429.132940060291	223.946994015756	571.963337605777	487.640206162363	224.608964870262	0.000101214884694586	6.91991775715244e-05	4.73776617337369e-05	6.69774102075141e-05	7.21924204720269e-05	3.94014539045148e-05	9.24137495553637e-05	9.25629784487916e-05	3.84964758017979e-05	1	0.407853166171198	0.117624588268761	1	0.631746253711884	0.17266307121005	1	0.592248043723685	0.107922492719043	0.405228650421199	0.537825694160348	0.419634462840937	CC16-EFB1-NRg-4	CC16	EFB1-NRg-4	single	0.454229602474161	0.0727537749314234	NA	NA	NA	NA	NA	NA	NA	NA	NA	NA	NA	NA	NA
CC16-RPT3-NRg-1	248.035649373126	344.719132613852	99.4457414605664	337.299747723863	282.818522568971	114.950883863686	400.867344481259	298.484813894004	126.683562234593	5.57320541501511e-05	6.08482623776468e-05	1.79550708305785e-05	6.26452848805697e-05	4.7578155374668e-05	2.02245713176198e-05	6.47692814243775e-05	5.66578453675805e-05	2.17127161013655e-05	1	0.651314010147692	0.0809563557896998	1	0.445142063433672	0.094755952461086	1	0.517242118226688	0.0868505675747226	0.359932612638053	0.361833716070494	0.355109533884322	CC16-RPT3-NRg-1	CC16	RPT3-NRg-1	single	0.35895862086429	0.00346628785586661	NA	NA	NA	NA	NA	NA	NA	NA	NA	NA	NA	NA	NA
CC16-SAC6-TRg-8	356.492605583592	638.371184988824	1150.2016754723	487.940087702389	753.927144518245	1365.44446012692	624.823622953853	574.777532052856	1455.4589928963	8.01016517130777e-05	0.000112682394690408	0.000207670557323406	9.06230911971826e-05	0.00012683208474905	0.000240237638336331	0.000100954536788389	0.00010910322742039	0.00024945594639513	1	0.839193065198937	0.651481871179593	1	0.820294277524401	0.778068337607013	1	0.639020312092366	0.640170424782646	0.881317256441486	0.921556652090149	0.851606025797784	CC16-SAC6-TRg-8	CC16	SAC6-TRg-8	single	0.884826644776473	0.035107113019128	NA	NA	NA	NA	NA	NA	NA	NA	NA	NA	NA	NA	NA
CC16-SAC6-TRg-4	339.45818207512	557.36437361911	1094.85237486607	339.183133772497	577.392968488251	1202.43504405572	477.404027576851	687.33307770076	1317.86492773765	7.62741236307631e-05	9.83834386817136e-05	0.000197677161948081	6.29950783694559e-05	9.71339929133367e-05	0.000211557601698379	7.71355318435072e-05	0.000130468316710484	0.000225873242993639	1	0.769470653863461	0.651250618768974	1	0.903741122283119	0.985683710398972	1	1.0001231649053	0.758643768557125	0.8731058862282	0.98707613919552	0.934094601751734	CC16-SAC6-TRg-4	CC16	SAC6-TRg-4	single	0.931425542391818	0.0570319870665472	NA	NA	NA	NA	NA	NA	NA	NA	NA	NA	NA	NA	NA
CC16-SAC6-TRg-5	446.590799803069	794.857258356135	910.051691105098	438.179990049904	817.951725558504	1112.85054662751	612.177252954931	782.820709452213	1204.80513127862	0.00010034615064604	0.000140304608689676	0.000164311134225483	8.13813543913879e-05	0.000137602848406471	0.000195796017304313	9.89112266791138e-05	0.000148593605577648	0.000206495549315851	1	0.834100745655943	0.411467136621736	1	0.991018891870332	0.706146002831665	1	0.888295451990012	0.540869750996569	0.771088551213995	0.916125092981749	0.842241528024737	CC16-SAC6-TRg-5	CC16	SAC6-TRg-5	single	0.843151724073493	0.0725225547993366	NA	NA	NA	NA	NA	NA	NA	NA	NA	NA	NA	NA	NA
CC16-SAC6-TRg-3	571.098545225254	1121.31830313799	1879.56684158947	644.103561277225	1122.2270237288	2011.76207356631	672.734442550534	1206.15585596163	2169.06756254137	0.000128322259836472	0.000197930035971135	0.000339358481076113	0.000119626686237058	0.000188790646438651	0.000353951393528851	0.000108695624707999	0.000228950314371918	0.000371763687090898	1	0.920146533319012	0.664546823148009	1	0.924978895458739	0.868422603494478	1	1.24546660425494	0.886099496377962	0.894683861450907	0.959027389353678	0.991708945034637	CC16-SAC6-TRg-3	CC16	SAC6-TRg-3	single	0.948473398613074	0.0493660485710779	NA	NA	NA	NA	NA	NA	NA	NA	NA	NA	NA	NA	NA
CC16-DIM1-TRg-5	360.607369817091	736.050536405823	877.960690405228	413.921225366831	758.445631699213	988.46449326013	534.533837895377	696.763121750105	920.196956858755	8.10262134188489e-05	0.000129924312070602	0.000158517058158195	7.6875874518732e-05	0.000127592223382127	0.000173911413004715	8.63661584165702e-05	0.000132258310548318	0.000157715609895904	1	0.956559903122233	0.491608449133476	1	0.972777594300611	0.663977831060516	1	0.905487113280561	0.473106225741455	0.826389550849757	0.899690833865327	0.812093910537619	CC16-DIM1-TRg-5	CC16	DIM1-TRg-5	single	0.846058098417568	0.0469940854437076	NA	NA	NA	NA	NA	NA	NA	NA	NA	NA	NA	NA	NA
CC16-DIM1-TRg-7	322.588028531437	522.230756652066	838.204067303442	375.657745099869	599.040631669823	874.08411462506	376.955622042117	515.459560194748	1033.32753685173	7.24835059788484e-05	9.21818114982258e-05	0.000151338943004212	6.97693568352136e-05	0.000100775748315337	0.000153787216936901	6.09057961559365e-05	9.78435977152463e-05	0.000177105435398455	1	0.758670743053009	0.524662933046604	1	0.846585323349051	0.646950545010801	1	0.949897389978081	0.753357040322437	0.820202971857004	0.880473336801084	0.927598376511017	CC16-DIM1-TRg-7	CC16	DIM1-TRg-7	single	0.876091561723035	0.0538316189597316	NA	NA	NA	NA	NA	NA	NA	NA	NA	NA	NA	NA	NA
CC16-RPC17-NRg-1	454.247324345674	697.439395099672	472.231014663059	525.822494320577	900.431824880029	479.07875997191	639.396243676776	727.959301593666	516.442611090209	0.000102066523671001	0.000123108848017062	8.52619849994618e-05	9.76588336505116e-05	0.000151478357496865	8.42895871883738e-05	0.000103309076727069	0.000138179912758417	8.85148128096103e-05	1	0.719537170643562	0.209913801747722	1	0.909114274912896	0.253324945919254	1	0.790877717121001	0.22197550917577	0.59663575996096	0.6634047855512	0.618825593928883	CC16-RPC17-NRg-1	CC16	RPC17-NRg-1	single	0.626288713147014	0.0340044012727111	NA	NA	NA	NA	NA	NA	NA	NA	NA	NA	NA	NA	NA
CC16-RPC17-NRg-2	401.064734649108	962.738980361741	413.436596490579	626.724355705172	941.946441249513	476.623191133698	731.756234977821	727.861960720682	355.39791195539	9.01167294526893e-05	0.000169938331052431	7.46465687209465e-05	0.000116398918379518	0.000158462302006601	8.38575519971294e-05	0.000118231944232457	0.000138161435690664	6.09128274354628e-05	1	1.1249499917685	0.208148509624021	1	0.797914649911793	0.21145054085671	1	0.690963190405757	0.133475486826369	0.636490011278574	0.608063541316998	0.484789486720398	CC16-RPC17-NRg-2	CC16	RPC17-NRg-2	single	0.57644767977199	0.0806407732709158	NA	NA	NA	NA	NA	NA	NA	NA	NA	NA	NA	NA	NA
CC16-YDR341C-TRg-1	380.638817743155	485.228496908129	144.23480394949	384.125567335376	437.317606266873	194.245089032291	515.176350112469	465.039699661979	129.940401153575	8.5527154083398e-05	8.5650339942259e-05	2.60418001124223e-05	7.13420503810613e-05	7.35693151567504e-05	3.41756715928311e-05	8.32385138450161e-05	8.82729913441797e-05	2.22709165307533e-05	1	0.597409823640301	0.0765131105511796	1	0.604408480514537	0.140600555244953	1	0.627056150452736	0.0693172553802172	0.338368120002643	0.484660430232363	0.319336149901308	CC16-YDR341C-TRg-1	CC16	YDR341C-TRg-1	single	0.380788233378771	0.0904578848463638	NA	NA	NA	NA	NA	NA	NA	NA	NA	NA	NA	NA	NA
CC16-RAP1-NRg-8	367.403951043667	889.165904019222	2652.87725495552	485.541723579353	957.243756394298	2178.68024839337	480.378623779718	940.858108458906	2439.8701644715	8.25533625762895e-05	0.000156951544333415	0.000478980782062396	9.01776529638343e-05	0.000161035747444908	0.000383319141018291	7.76161458452206e-05	0.000178591977683759	0.000418177443631243	1	1.13416989533776	1.45798212369175	1	1.04665315880043	1.2476051055441	1	1.36054458719831	1.39584153107206	1.10177468414558	1.05706472383272	1.10843108381619	CC16-RAP1-NRg-8	CC16	RAP1-NRg-8	single	1.0890901639315	0.0279338240182733	NA	NA	NA	NA	NA	NA	NA	NA	NA	NA	NA	NA	NA
CC16-RAP1-NRg-5	401.532980256881	282.14892380179	44.896097641586	605.575712097026	328.590134768307	88.2722155808936	538.498283352862	218.961887604483	61.3918255801311	9.02219413028161e-05	4.9803652077222e-05	8.10605463171991e-06	0.000112471068410432	5.52782482016431e-05	1.55307002380004e-05	8.70067051886194e-05	4.15629479015768e-05	1.05221487006934e-05	1	0.329303474366248	0.0225770002045542	1	0.288066578116873	0.0405289900440975	1	0.282459720854281	0.0313313637011813	-0.00870036123606654	0.118387729195061	0.0551215661951034	CC16-RAP1-NRg-5	CC16	RAP1-NRg-5	single	0.0549363113846994	0.0635442477480552	NA	NA	NA	NA	NA	NA	NA	NA	NA	NA	NA	NA	NA
CC16-RAP1-NRg-2	470.728289526183	390.664545242432	213.306806344157	499.386109310999	424.720305159732	264.155711998366	538.366215928182	334.295250660772	221.630431783527	0.000105769693139617	6.89583388375014e-05	3.85128489194535e-05	9.27489133754059e-05	7.14500892166217e-05	4.64758152064573e-05	8.69853666777285e-05	6.34553174480113e-05	3.79859751324922e-05	1	0.388931247439246	0.0914983536297315	1	0.451516232304412	0.147073270795979	1	0.431344960268751	0.113137002180392	0.34083776861387	0.468076772755841	0.401192849155866	CC16-RAP1-NRg-2	CC16	RAP1-NRg-2	single	0.403369130175193	0.0636474130901362	NA	NA	NA	NA	NA	NA	NA	NA	NA	NA	NA	NA	NA
CC16-SEC26-NRg-3	358.248812136878	787.187542988772	1183.94453888364	438.361938960701	848.640233913495	1088.97169552165	543.798738914366	695.131779344462	1101.0630570669	8.04962603065359e-05	0.000138950785217517	0.000213762879565454	8.1415147008867e-05	0.000142765532255704	0.000191594748806491	8.78631149278182e-05	0.000131948652095164	0.000188714850972724	1	1.02975187358633	0.667306668491134	1	1.02777388956809	0.69070715574836	1	0.887976081741241	0.556451181011986	0.90621697065175	0.914261736881852	0.84898534554159	CC16-SEC26-NRg-3	CC16	SEC26-NRg-3	single	0.889821351025064	0.0355930340629876	NA	NA	NA	NA	NA	NA	NA	NA	NA	NA	NA	NA	NA
CC16-SPP41-TRg-3	456.741475336245	666.225650802939	281.091624594178	480.546826162839	654.072535226362	320.745541018655	611.229907636858	536.422624881322	285.575733636771	0.000102626943749391	0.000117599139030634	5.07514947884638e-05	8.92499713580274e-05	0.000110033686707043	5.64322852604845e-05	9.87581613911649e-05	0.000101822768588121	4.89457726047523e-05	1	0.683581083798754	0.124267144939028	1	0.72259841039837	0.185581686508224	1	0.609641904507101	0.128401405654435	0.466724362222469	0.567633042140455	0.463809146234596	CC16-SPP41-TRg-3	CC16	SPP41-TRg-3	single	0.499388850199174	0.0591191755807951	NA	NA	NA	NA	NA	NA	NA	NA	NA	NA	NA	NA	NA
CC16-TAP42-NRg-1	617.866654108174	761.868621351626	425.028195148235	792.955123100332	847.784474053347	381.30503992288	867.500786871	825.301724593337	450.612495486839	0.000138830760462695	0.000134481603669007	7.67394484348594e-05	0.000147272270196878	0.000142621568998914	6.70871829296511e-05	0.000140164579066488	0.000156657274732281	7.72319708543994e-05	1	0.577862439470877	0.138899873079382	1	0.567601652627499	0.133700841017427	1	0.660868718734415	0.142753388688949	0.477548200845861	0.466765970146858	0.496653824400168	CC16-TAP42-NRg-1	CC16	TAP42-NRg-1	single	0.480322665130962	0.0151358579875321	NA	NA	NA	NA	NA	NA	NA	NA	NA	NA	NA	NA	NA
CC16-PGA2-TRg-6	358.241373180857	730.416082747437	710.106261591686	477.775634697106	712.634481072169	632.891516866662	410.542004880268	636.87458757031	832.132062087463	8.04945888197926e-05	0.000128929743791317	0.00012821070099992	8.87352894467574e-05	0.000119885479062033	0.000111351554585393	6.63324439286207e-05	0.000120890377739332	0.000142621875358153	1	0.955506670424996	0.400245508051209	1	0.791862242912763	0.368311669576534	1	1.07762744053459	0.557041728850986	0.777221567302951	0.739778823229049	0.867374629539278	CC16-PGA2-TRg-6	CC16	PGA2-TRg-6	single	0.794791673357092	0.0655873762019392	NA	NA	NA	NA	NA	NA	NA	NA	NA	NA	NA	NA	NA
CC16-BRL1-TRg-1	351.11660303048	401.485454868156	132.760009308793	644.161333145599	508.217087721103	174.142600710428	453.400935964652	386.952310458938	146.577597751359	7.88936976703479e-05	7.08683968696109e-05	2.39700095308039e-05	0.000119637415966851	8.54966334737115e-05	3.06388200692772e-05	7.32572837968935e-05	7.34505849212014e-05	2.51224208623204e-05	1	0.535867708263674	0.0763474916779682	1	0.418852790296988	0.0751658506779679	1	0.592853450998355	0.0888460778996838	0.327665197536845	0.300860230868241	0.37331346262469	CC16-BRL1-TRg-1	CC16	BRL1-TRg-1	single	0.333946297009925	0.0366327292995145	NA	NA	NA	NA	NA	NA	NA	NA	NA	NA	NA	NA	NA
CC16-FOL2-TRg-1	539.283031334575	909.378561294522	1492.93007082797	650.335217318661	1210.67302510906	1404.93994672251	673.036635460546	906.319933648968	1549.37439652003	0.0001211735134871	0.000160519391188653	0.000269550659214967	0.000120784065898999	0.000203669790695942	0.00024718651300809	0.000108744450879306	0.000172036004057728	0.000265552419058656	1	0.790254710243248	0.558986829855117	1	0.988317294275277	0.600662737446562	1	0.93543830028663	0.63266053359208	0.839146806437237	0.877260678409097	0.884494028302186	CC16-FOL2-TRg-1	CC16	FOL2-TRg-1	single	0.866967171049506	0.0243630838162717	NA	NA	NA	NA	NA	NA	NA	NA	NA	NA	NA	NA	NA
CC16-NAB3-NRg-5	436.064734649108	749.726476781648	1159.11038876179	613.633187749975	835.611625884307	1087.25100451793	560.320757052269	675.56107434501	1268.33646219947	9.79810098502257e-05	0.000132338327219513	0.000209279038247505	0.000113967549985362	0.000140573748169224	0.000191292008742643	9.05326245728537e-05	0.000128233776409772	0.000217384394936342	1	0.805732755504984	0.536726078908533	1	0.722940300883062	0.492641711589436	1	0.837529719729291	0.62208659026972	0.831266401595178	0.80065528200684	0.870113445213123	CC16-NAB3-NRg-5	CC16	NAB3-NRg-5	single	0.834011709605047	0.0348103669335655	NA	NA	NA	NA	NA	NA	NA	NA	NA	NA	NA	NA	NA
CC16-SNF4-TRg-4	408.195251653527	333.653182246941	183.884105887982	627.862087068414	247.060298082131	143.908151801223	550.0006294968	230.149524706826	222.593867546057	9.17189118841793e-05	5.88949508620424e-05	3.32005382769008e-05	0.000116610224512561	4.15626004346897e-05	2.53193414566702e-05	8.88651720971709e-05	4.36865648611929e-05	3.815110158477e-05	1	0.383059696150348	0.0909609754958594	1	0.208903397656748	0.0637281540811468	1	0.290682720564673	0.111225170971302	0.338006884126177	0.19629177357296	0.360147884399718	CC16-SNF4-TRg-4	CC16	SNF4-TRg-4	single	0.298148847366285	0.0889027760229255	NA	NA	NA	NA	NA	NA	NA	NA	NA	NA	NA	NA	NA
CC16-HRR25-TRg-2	369.592287594274	501.482054539616	185.434575140985	482.929084673314	570.086917329678	281.480956624574	470.085952118289	378.087478371909	207.650825032598	8.30450680688081e-05	8.85193444324705e-05	3.34804777177398e-05	8.96924183626722e-05	9.59049063809541e-05	4.95240357486628e-05	7.59531294967313e-05	7.17678785917102e-05	3.55899639433722e-05	1	0.63587482829907	0.101308685140629	1	0.626706955378353	0.162060009238219	1	0.558711154265482	0.121397421147838	0.411202064429018	0.521951632408213	0.442250005822072	CC16-HRR25-TRg-2	CC16	HRR25-TRg-2	single	0.458467900886434	0.0571282048740687	NA	NA	NA	NA	NA	NA	NA	NA	NA	NA	NA	NA	NA
CC16-TRS23-TRg-4	421.064734649108	470.264877776442	117.177640092043	586.004443231374	451.353430060543	118.980333068094	771.514480649812	337.270656841445	132.602397668603	9.46106039655672e-05	8.30090295625882e-05	2.11565904855459e-05	0.000108836177717994	7.59305417100919e-05	2.09335165650693e-05	0.000124655797505417	6.4020103646314e-05	2.27271649466812e-05	1	0.523398907301402	0.0561920327451592	1	0.408905206204641	0.0564526683027528	1	0.303673431527771	0.0472346137421051	0.252312398350478	0.230287869458948	0.15986856685668	CC16-TRS23-TRg-4	CC16	TRS23-TRg-4	single	0.214156278222036	0.0482870238489549	NA	NA	NA	NA	NA	NA	NA	NA	NA	NA	NA	NA	NA
CC16-CTR86-TRg-4	520.226699579591	783.160830307997	1083.17954437284	582.728182642786	745.684949898397	900.672158760966	661.784142293092	762.193825679378	1033.09912727287	0.000116891675307967	0.000138240008104969	0.000195569615710092	0.000108227691410785	0.000125445512141679	0.00015846514351518	0.000106926353429558	0.000144678247955362	0.00017706628752281	1	0.705500713666545	0.420423203825022	1	0.679354031721988	0.429745085162532	1	0.800057849312851	0.42902115872027	0.76053866256218	0.762233743308912	0.777153940084614	CC16-CTR86-TRg-4	CC16	CTR86-TRg-4	single	0.766642115318569	0.0091428753474232	NA	NA	NA	NA	NA	NA	NA	NA	NA	NA	NA	NA	NA
CC16-RPB5-TRg-5	552.335308337498	383.882286941591	99.3682989114247	612.271067220929	486.510326451313	142.685590128066	736.568106510616	431.429009645019	103.196943653659	0.000124106278235023	6.77611652734079e-05	1.79410884675862e-05	0.000113714568982086	8.18449360848919e-05	2.51042427560958e-05	0.000119009412055108	8.18930711973716e-05	1.76872666078902e-05	1	0.325712483332924	0.0363265299063631	1	0.421847157641831	0.0647957589618887	1	0.406882259497511	0.0385041019353531	0.10377192197791	0.266100392123668	0.138511783478311	CC16-RPB5-TRg-5	CC16	RPB5-TRg-5	single	0.169461365859963	0.0854753797427336	NA	NA	NA	NA	NA	NA	NA	NA	NA	NA	NA	NA	NA
CC16-SPN1-NRg-2	406.677296003689	335.313783650116	100.933522230728	550.286489618469	392.772080731671	106.114570189099	506.863035278199	272.251181534853	81.1154826687713	9.13778367738549e-05	5.91880727120509e-05	1.82236917761944e-05	0.00010220243015509	6.60754851349093e-05	1.86699016179204e-05	8.18953078306497e-05	5.16782249096951e-05	1.39026517374906e-05	1	0.386403112405548	0.0501146113782944	1	0.378929625692262	0.0536162421344866	1	0.373122530106226	0.0439811124353387	0.196565466985707	0.210852991594398	0.162134079612428	CC16-SPN1-NRg-2	CC16	SPN1-NRg-2	single	0.189850846064177	0.025043915364148	NA	NA	NA	NA	NA	NA	NA	NA	NA	NA	NA	NA	NA
CC16-SPN1-NRg-1	301.415240440973	301.154605299536	53.4379939458648	480.10385749265	331.351967137387	66.2841028169412	429.875060044919	235.204811753648	51.858742556089	6.77261133405335e-05	5.31584490264713e-05	9.64830622458071e-06	8.9167700621911e-05	5.57428673092649e-05	1.16620900995888e-05	6.94561408522818e-05	4.46461502687416e-05	8.88824196788089e-06	1	0.46823453049018	0.0357984154607389	1	0.366404804366823	0.0383870191813917	1	0.380081098929246	0.0331537612541781	0.134283042921353	0.127967516370626	0.0964255844122499	CC16-SPN1-NRg-1	CC16	SPN1-NRg-1	single	0.119558714568076	0.0202812167289845	NA	NA	NA	NA	NA	NA	NA	NA	NA	NA	NA	NA	NA
CC16-SEC61-NRg-1	586.179090261056	1025.69691799568	541.972597687913	713.090599387257	1217.84634181043	612.665042284504	879.201617236772	913.246812070914	725.672983589957	0.000131710763685307	0.000181051381491081	9.78539275467901e-05	0.000132439363046433	0.000204876547500516	0.000107792888797525	0.000142055115637484	0.00017335085154156	0.000124375500634739	1	0.820026457876196	0.18669207028307	1	0.906681149353933	0.238884841563512	1	0.721559264164153	0.226832641252021	0.580907047516862	0.649147764394927	0.61539673502203	CC16-SEC61-NRg-1	CC16	SEC61-NRg-1	single	0.615150515644606	0.0341210247207559	NA	NA	NA	NA	NA	NA	NA	NA	NA	NA	NA	NA	NA
CC16-SEC61-NRg-7	425.22095272555	490.799270656175	537.250552391651	504.677199866277	599.513359049421	488.860820549293	720.225147012567	441.590269474911	443.852965804823	9.55444800897513e-05	8.66336677317476e-05	9.70013555159084e-05	9.37316057058954e-05	0.000100855274565994	8.60106525262894e-05	0.00011636883342577	8.38218630868856e-05	7.60734326322693e-05	1	0.540914208500164	0.255117987184789	1	0.630655201445626	0.269328151541814	1	0.425915587561134	0.169365098273501	0.616442120008029	0.64375885734968	0.496285764145454	CC16-SEC61-NRg-7	CC16	SEC61-NRg-7	single	0.585495580501054	0.0784560038199633	NA	NA	NA	NA	NA	NA	NA	NA	NA	NA	NA	NA	NA
CC16-TUS1-TRg-3	401.170163513831	557.044854908077	579.982905975599	504.337677826232	549.846760917118	497.997037185869	567.088455636427	406.439942210392	476.425564050214	9.01404186570942e-05	9.83270386837905e-05	0.000104716743063814	9.3668547683868e-05	9.24999338287426e-05	8.76180874474404e-05	9.16261009565684e-05	7.71496917935071e-05	8.1656158330149e-05	1	0.650729774767634	0.291921064106004	1	0.578798048760187	0.27454626973854	1	0.497872220681965	0.230885853183894	0.665917591470613	0.640298826178553	0.584856860837761	CC16-TUS1-TRg-3	CC16	TUS1-TRg-3	single	0.630357759495642	0.0414346366917643	NA	NA	NA	NA	NA	NA	NA	NA	NA	NA	NA	NA	NA
CC16-OLE1-NRg-2	306.004405757838	304.201794939989	168.332895671878	483.3280412272	335.724751255348	143.252891789221	503.011368336244	234.697044815675	148.138714890325	6.87572699931755e-05	5.36963251616043e-05	3.03927450337674e-05	8.9766514910748e-05	5.6478494524535e-05	2.52040543670987e-05	8.12729830053654e-05	4.45497668706078e-05	2.53899859089725e-05	1	0.46587910221676	0.111075986788301	1	0.368763705395608	0.0824084239046632	1	0.324117246811314	0.08093639295622	0.404021489165556	0.310879650446923	0.294487428169528	CC16-OLE1-NRg-2	CC16	OLE1-NRg-2	single	0.336462855927336	0.0590787857996434	NA	NA	NA	NA	NA	NA	NA	NA	NA	NA	NA	NA	NA
CC16-AFG2-TRg-1	425.83351408013	323.067058813611	57.0342917948932	594.86365892971	226.82485069443	74.1509181777092	577.031491751439	245.124181838702	80.8518789355327	9.56821187826975e-05	5.70263362268491e-05	1.02976229440178e-05	0.000110481563150346	3.81584200749922e-05	1.30461853145075e-05	9.32326256915261e-05	4.65290270861276e-05	1.38574718189431e-05	1	0.355542872177859	0.0270442586003914	1	0.202432387574505	0.0346584628955785	1	0.295093036918114	0.038507353746241	0.0415668283293285	0.047993741293312	0.108434983425871	CC16-AFG2-TRg-1	CC16	AFG2-TRg-1	single	0.065998517682837	0.0368912797437471	NA	NA	NA	NA	NA	NA	NA	NA	NA	NA	NA	NA	NA
CC16-TOA2-NRg-1	428.476444191121	302.34618854127	74.3246932047058	490.546826162839	335.189737011979	91.6196213649308	562.577559422783	301.70633660569	86.1336165780576	9.62759685959525e-05	5.33687819116468e-05	1.34194296442617e-05	9.11072299330281e-05	5.63884898439099e-05	1.61196460967251e-05	9.08972625755929e-05	5.72693489588877e-05	1.47627263597151e-05	1	0.330686666215374	0.0350255560952222	1	0.36275803802223	0.0519299883643827	1	0.372541232742676	0.042076862742752	0.0964887752201135	0.199140887214056	0.151425398726897	CC16-TOA2-NRg-1	CC16	TOA2-NRg-1	single	0.149018353720355	0.0513683698734141	NA	NA	NA	NA	NA	NA	NA	NA	NA	NA	NA	NA	NA
CC16-USO1-TRg-1	485.494501996347	503.630424118056	146.919879609081	730.607741753806	712.200979765389	157.347943555459	667.048591890851	553.025432036993	159.453683766341	0.000109087568433188	8.88985649149596e-05	2.6526594362486e-05	0.000135692749333411	0.000119812551757479	2.76839516074702e-05	0.000107776945582388	0.000104974283294085	2.73292959707291e-05	1	0.486146069336488	0.061104769894726	1	0.517517569808359	0.0598807187164701	1	0.575917071750212	0.0656946734801368	0.265396000649863	0.266426061767195	0.298556482808957	CC16-USO1-TRg-1	CC16	USO1-TRg-1	single	0.276792848408671	0.0188548957358114	NA	NA	NA	NA	NA	NA	NA	NA	NA	NA	NA	NA	NA
CC16-UTP22-NRg-2	402.860498632581	817.88112493172	772.599768526954	388.442787101845	741.86328797952	737.936376953741	582.856605641815	789.337768180201	804.979916374923	9.05202263525129e-05	0.000144368677497567	0.000139493993044345	7.21438697242049e-05	0.000124802599425375	0.000129833250358171	9.41738059749515e-05	0.000149830661831347	0.000137968179006391	1	0.951425170378967	0.387238699602333	1	1.01391983765598	0.528204456314591	1	0.940748384107337	0.379556467117269	0.768936699127865	0.848980090404243	0.763097572120283	CC16-UTP22-NRg-2	CC16	UTP22-NRg-2	single	0.793671453884131	0.0479875797091091	NA	NA	NA	NA	NA	NA	NA	NA	NA	NA	NA	NA	NA
CC16-RIB1-TRg-3	431.910879222749	243.107426371716	71.8225288497952	598.256328038411	363.105589351166	75.2105028669928	582.151082988167	264.285584346359	75.3668280502886	9.70476645986908e-05	4.2912223506872e-05	1.29676602918256e-05	0.000111111669529773	6.10847337389194e-05	1.32326096845966e-05	9.40598126653579e-05	5.01662097157616e-05	1.29173707468536e-05	1	0.263780823205868	0.0335772724236148	1	0.3222199566407	0.0349543631729734	1	0.315362525983679	0.0355793165237396	0.0652321765508195	0.0935731515355697	0.0957866146543768	CC16-RIB1-TRg-3	CC16	RIB1-TRg-3	single	0.0848639809135886	0.0170376248828325	NA	NA	NA	NA	NA	NA	NA	NA	NA	NA	NA	NA	NA
CC16-RIB1-TRg-7	310.139999068196	179.970984724752	64.269011273464	351.990387263877	132.235603565146	55.2700875562764	406.02808539084	162.262399455756	54.0935217240104	6.96865118618278e-05	3.17676643470851e-05	1.16038618917018e-05	6.53737165063632e-05	2.22458063755396e-05	9.72427344567929e-06	6.56031170683446e-05	3.08003540193557e-05	9.27126818506657e-06	1	0.271946734770874	0.041842989240284	1	0.199445572758875	0.0436585745768711	1	0.277609381807069	0.0366135850102315	0.120606561105616	0.101692189911641	0.090678266003537	CC16-RIB1-TRg-7	CC16	RIB1-TRg-7	single	0.104325672340264	0.0151369459999591	NA	NA	NA	NA	NA	NA	NA	NA	NA	NA	NA	NA	NA
CC16-RIB1-TRg-4	346.839465244947	281.162567966487	66.0938474834858	430.115156737151	292.605092155756	104.063669168401	565.005773205906	250.109914213715	36.1935118433805	7.79326516462242e-05	4.96295450057369e-05	1.19333386789822e-05	7.98835063087817e-05	4.92245359729242e-05	1.8309064079623e-05	9.12895960096899e-05	4.7475409752175e-05	6.20332609459996e-06	1	0.37989898240348	0.0384779026267751	1	0.361163567923017	0.067270489913695	1	0.30750369751224	0.0176047925707845	0.131920356234176	0.260493364274483	-0.0744809610980894	CC16-RIB1-TRg-4	CC16	RIB1-TRg-4	single	0.10597758647019	0.168987337223748	NA	NA	NA	NA	NA	NA	NA	NA	NA	NA	NA	NA	NA
CC16-COG1-TRg-1	297.258613742981	143.179633884991	66.7104240242091	330.401622492711	166.581349328872	42.5048796057152	342.431483470892	145.343172048468	38.6934624402309	6.67921454016506e-05	2.52734214770976e-05	1.20446624551295e-05	6.13641246568711e-05	2.80237420410047e-05	7.47835023132172e-06	5.53276325119322e-05	2.7588776995804e-05	6.63180092289959e-06	1	0.22572826131282	0.045314596609732	1	0.267664642349952	0.0357690019106249	1	0.294844660538994	0.0310539593178425	0.122174686022389	0.0816911383701653	0.0570198662218627	CC16-COG1-TRg-1	CC16	COG1-TRg-1	single	0.0869618968714723	0.0328956426779305	NA	NA	NA	NA	NA	NA	NA	NA	NA	NA	NA	NA	NA
CC16-RPL32-NRg-2	495.382713345256	806.483184411585	407.142236852497	786.225483243331	780.580092008809	296.605800735454	784.98905615131	642.201102169636	489.70915260223	0.000111309387481129	0.000142356764581463	7.35101130872005e-05	0.00014602240206377	0.000131315871968431	5.21851156647695e-05	0.000126832923142478	0.000121901447068386	8.39328766505826e-05	1	0.762945658370455	0.165952643984729	1	0.527080751481099	0.104892087119233	1	0.568302759546703	0.17144613225862	0.546045787324995	0.401915962360764	0.526222069035857	CC16-RPL32-NRg-2	CC16	RPL32-NRg-2	single	0.491394606240538	0.0781221206485363	NA	NA	NA	NA	NA	NA	NA	NA	NA	NA	NA	NA	NA
CC16-GLC7-NRg-3	534.308323785046	898.244411529397	1136.52352189339	565.784473434036	911.826313617585	1172.77677510745	751.796167059813	736.722245006034	1239.97844748553	0.000120055727913808	0.000158554041423692	0.000205200947134635	0.000105080806488758	0.000153395236033129	0.00020633949675355	0.000121469853277963	0.0001398432787647	0.000212524020695034	1	0.787846701226743	0.429502161513095	1	0.855594329551752	0.576334389707968	1	0.680731733716428	0.453280569278894	0.775980311649693	0.853883033076566	0.775147445107445	CC16-GLC7-NRg-3	CC16	GLC7-NRg-3	single	0.801670263277901	0.0452195025868879	NA	NA	NA	NA	NA	NA	NA	NA	NA	NA	NA	NA	NA
CC16-GLC7-NRg-4	249.264360597022	154.487192526646	88.4593840822134	244.28471232592	175.49850841377	100.685590128066	302.75856042039	205.805460931797	63.3185982988922	5.60081378527888e-05	2.72693805927431e-05	1.59714682951537e-05	4.53699876708879e-05	2.95238629545436e-05	1.7714721538083e-05	4.89175650585437e-05	3.90656188807588e-05	1.08523846705096e-05	1	0.290450032634612	0.0716576544154681	1	0.381402857415152	0.114599107036176	1	0.47220739406135	0.0574761849817313	0.25515461859626	0.392728094104552	0.248061264471493	CC16-GLC7-NRg-4	CC16	GLC7-NRg-4	single	0.298647992390769	0.0815529157789086	NA	NA	NA	NA	NA	NA	NA	NA	NA	NA	NA	NA	NA
CC16-HSF1-TRg-2	557.612241812255	1497.22389171918	1332.70227343008	668.564025852928	1760.88420381139	1580.54430571381	890.440348288997	1431.11187600458	1534.38909861904	0.000125291972077441	0.000264283190522711	0.000240621301265059	0.00012416962699523	0.000296231030007256	0.000278082516263846	0.00014387098950298	0.000271651057608476	0.000262984039126174	1	1.25832720450066	0.482591539845718	1	1.39828144621616	0.657315499318824	1	1.11645462017477	0.473569524595732	0.847661786697049	0.931279794681412	0.831950357735457	CC16-HSF1-TRg-2	CC16	HSF1-TRg-2	single	0.870297313037973	0.0533934410817295	NA	NA	NA	NA	NA	NA	NA	NA	NA	NA	NA	NA	NA
CC16-DAM1-NRg-5	481.976546346509	517.432594442592	266.167871227747	564.025264427825	439.390092067588	211.859207235026	570.470827458821	373.891298528348	239.487211418729	0.000108297105871576	9.13348616035715e-05	4.80569897768177e-05	0.000104754075887558	7.39179664775427e-05	3.72747168355857e-05	9.21726004294303e-05	7.09713673534685e-05	4.10465078477454e-05	1	0.503114708654719	0.111508658501985	1	0.413579023664827	0.104438106150801	1	0.455285939139241	0.115372408708876	0.412153401508368	0.37816010839111	0.410922957946923	CC16-DAM1-NRg-5	CC16	DAM1-NRg-5	single	0.4004121559488	0.0192806564520446	NA	NA	NA	NA	NA	NA	NA	NA	NA	NA	NA	NA	NA
CC16-SEC18-TRg-4	499.040929989841	492.837921981059	382.830159295703	575.035288026454	609.816114680643	287.525302001303	670.656384071474	566.024914834829	291.193031016981	0.000112131365808213	8.69935212442941e-05	6.91205327174484e-05	0.000106798921961509	0.00010258849240391	5.05874838060517e-05	0.000108359866866161	0.000107441821513567	4.99085398424432e-05	1	0.4628146396021	0.15489908153182	1	0.563003638643638	0.139024638466001	1	0.586283680297034	0.119325699011964	0.482764019581045	0.475321805976363	0.442655619844159	CC16-SEC18-TRg-4	CC16	SEC18-TRg-4	single	0.466913815133856	0.0213352212285047	NA	NA	NA	NA	NA	NA	NA	NA	NA	NA	NA	NA	NA
CC16-SEC18-TRg-5	228.069664260047	143.980642199656	105.440015295459	313.634257964593	259.282933041469	199.681700280137	247.652662962475	198.829394871196	165.187438673217	5.12458225689428e-05	2.54148118424301e-05	1.90373455434285e-05	5.82499915018703e-05	4.36187968248727e-05	3.51321943111654e-05	4.0013947865147e-05	3.7741434688675e-05	2.83120232503526e-05	1	0.295852824653747	0.093350533069619	1	0.438891569229773	0.177021075364947	1	0.557711897085673	0.183310393721595	0.319991659516041	0.509648194208568	0.540427153156937	CC16-SEC18-TRg-5	CC16	SEC18-TRg-5	single	0.456689002293849	0.119379473614066	NA	NA	NA	NA	NA	NA	NA	NA	NA	NA	NA	NA	NA
CC16-PAB1-NRg-3	472.699817182527	506.948802244486	108.617031493194	558.390528679464	530.859523919834	170.574932847968	743.205475018602	323.94531932421	153.62366696927	0.000106212683033931	8.94843100152509e-05	1.96109603611413e-05	0.000103707559758907	8.93057381169957e-05	3.00111210843136e-05	0.00012008183063629	6.14907122757017e-05	2.63300700463224e-05	1	0.50259458358346	0.0463971559782627	1	0.504717509941195	0.0849351324836072	1	0.302785538872987	0.0568070582945154	0.202804533147139	0.347491052144039	0.203630720775313	CC16-PAB1-NRg-3	CC16	PAB1-NRg-3	single	0.25130876868883	0.0832973251941073	NA	NA	NA	NA	NA	NA	NA	NA	NA	NA	NA	NA	NA
CC16-POP8-TRg-2	264.73085648704	342.299553124167	385.478349789542	369.863362714286	353.137698510797	433.556879230328	409.857891569092	350.464536029719	398.155195502718	5.9483362436973e-05	6.0421169148108e-05	6.9598667298089e-05	6.86931901979679e-05	5.94078497256202e-05	7.62804228163793e-05	6.62219097876194e-05	6.65245418356327e-05	6.82411401427542e-05	1	0.605955740924851	0.294018252266117	1	0.50688515249707	0.325922970970695	1	0.593995420209972	0.266975961205627	0.660946786760547	0.668804838905565	0.636054566782529	CC16-POP8-TRg-2	CC16	POP8-TRg-2	single	0.655268730816214	0.0170975238123375	NA	NA	NA	NA	NA	NA	NA	NA	NA	NA	NA	NA	NA
CC16-PAB1-NRg-4	418.485370938347	389.50309643528	104.795698558972	528.98282417282	394.195489853305	142.545140503326	541.775592223387	309.197677941155	122.846978235863	9.40310371236055e-05	6.87533251464425e-05	1.89210132352667e-05	9.82457886223025e-05	6.63149432147256e-05	2.50795319112845e-05	8.75362293403667e-05	5.86913417679801e-05	2.10551512390103e-05	1	0.436184039945072	0.0505640720350315	1	0.395618764101509	0.0749240160613365	1	0.396450626599629	0.0623157915523835	0.210050054898128	0.294744359365982	0.250970050002902	CC16-PAB1-NRg-4	CC16	PAB1-NRg-4	single	0.251921488089004	0.0423551676675602	NA	NA	NA	NA	NA	NA	NA	NA	NA	NA	NA	NA	NA
CC16-BIG1-TRg-4	229.394207053339	250.634421520483	95.7972649560958	338.067112251981	303.849744089579	106.250054423065	347.973241939175	203.436660659675	118.138714890325	5.15434390239423e-05	4.42408546514638e-05	1.72963331802846e-05	6.27878043155695e-05	5.11162076780935e-05	1.86937388470061e-05	5.62230302507593e-05	3.86159775145075e-05	2.02481863609401e-05	1	0.512032356975189	0.0843236756194149	1	0.477158596817474	0.0873849093568404	1	0.406121226889835	0.0933038288906967	0.347114994709924	0.349015838479474	0.349552862562258	CC16-BIG1-TRg-4	CC16	BIG1-TRg-4	single	0.348561231917219	0.00128093725888289	NA	NA	NA	NA	NA	NA	NA	NA	NA	NA	NA	NA	NA
CC16-BIG1-TRg-5	453.964644016875	453.450214584447	350.835144497708	471.58013146549	483.900525270698	460.687203442333	630.366667349413	510.139573036883	431.54093470759	0.000102003007174757	8.0040981256304e-05	6.33437870420068e-05	8.75846242964211e-05	8.14058929665686e-05	8.1053758683431e-05	0.000101850142298158	9.68337674132771e-05	7.39632327678988e-05	1	0.468108706272407	0.156048618044163	1	0.544762740674288	0.271619441948673	1	0.562170554614741	0.188140299362565	0.485594094860479	0.632063122258174	0.547379449071939	CC16-BIG1-TRg-5	CC16	BIG1-TRg-5	single	0.555012222063531	0.0735322270461229	NA	NA	NA	NA	NA	NA	NA	NA	NA	NA	NA	NA	NA
CC16-BIG1-TRg-6	431.172730474688	367.950507765073	241.728850308148	522.635442826293	420.576484126568	295.604382052376	496.82490888113	351.163792331812	297.799143709663	9.68818072064097e-05	6.49489596609002e-05	4.36444896013789e-05	9.70669157788389e-05	7.07529801334901e-05	5.20089250788952e-05	8.02734190873135e-05	6.66572733971464e-05	5.10407834176928e-05	1	0.399923806556151	0.113202512415563	1	0.427221331858737	0.157261427037222	1	0.490996831243656	0.164730173667892	0.394244684218366	0.47887832299199	0.502986758554462	CC16-BIG1-TRg-6	CC16	BIG1-TRg-6	single	0.458703255254939	0.0571094099196899	NA	NA	NA	NA	NA	NA	NA	NA	NA	NA	NA	NA	NA
CC16-RPO41-NRg-1	359.900260373544	377.678200119762	129.474593100985	389.527075181006	355.819097853104	151.978376613593	548.310989391702	357.061243777223	148.292131879658	8.08673303635402e-05	6.66660479241449e-05	2.33768229362576e-05	7.23452500574842e-05	5.98589377002371e-05	2.6739224730126e-05	8.85921721210451e-05	6.7776716921585e-05	2.5416280555853e-05	1	0.491789094385126	0.0726409071820913	1	0.484951610665619	0.108481168390292	1	0.452364050021806	0.0743265939850986	0.30774670758686	0.402139805785483	0.30539202699739	CC16-RPO41-NRg-1	CC16	RPO41-NRg-1	single	0.338426180123244	0.0551901775811652	NA	NA	NA	NA	NA	NA	NA	NA	NA	NA	NA	NA	NA
CC16-RVB2-NRg-2	422.084075934763	738.04370361084	956.033232223285	578.523157459219	855.03906199487	893.300120654249	534.66493414118	733.551265352832	1023.6660343682	9.48396435567436e-05	0.000130276136932001	0.000172613167229114	0.000107446709502758	0.000143841997947929	0.000157168099895904	8.63873400113171e-05	0.000139241369164975	0.000175449518428351	1	0.819449602269079	0.457354426117374	1	0.78464282835507	0.429325661390201	1	0.953061857614561	0.526174339686644	0.794659145504458	0.775500439618161	0.842261674086128	CC16-RVB2-NRg-2	CC16	RVB2-NRg-2	single	0.804140419736249	0.0343756676693781	NA	NA	NA	NA	NA	NA	NA	NA	NA	NA	NA	NA	NA
CC16-PET117-NRg-8	322.245427932919	145.918689235171	41.7473936608801	426.672278851134	115.733224339893	23.5829071750151	396.149413976075	111.188903353303	45.9767677784461	7.24065257739595e-05	2.57569071407766e-05	7.53755162527879e-06	7.92440748611333e-05	1.9469634731268e-05	4.14919983219525e-06	6.40069919217832e-05	2.11056757313604e-05	7.88011079277349e-06	1	0.212208752614323	0.0261590198969885	1	0.14400263106991	0.0153678501448247	1	0.194973123605885	0.0318957260079379	-0.0147272544205224	-0.177990033412372	0.0246526198151118	CC16-PET117-NRg-8	CC16	PET117-NRg-8	single	-0.0560215560059276	0.10744731608718	NA	NA	NA	NA	NA	NA	NA	NA	NA	NA	NA	NA	NA
CC16-VPS45-NRg-9	306.926836304444	425.883427526193	430.794301103686	463.079687142353	405.940063698406	354.659539122308	461.850244341847	333.930159972662	383.989520161663	6.89645343493401e-05	7.5175016669104e-05	7.77805271107904e-05	8.60058719853748e-05	6.82907160677049e-05	6.23991473694034e-05	7.46224626762859e-05	6.33860165965468e-05	6.58132380405472e-05	1	0.650271940981763	0.283409205044927	1	0.465385648137798	0.212944347766589	1	0.502257913571409	0.228492141087037	0.658790000289815	0.559230864485871	0.583191583651538	CC16-VPS45-NRg-9	CC16	VPS45-NRg-9	single	0.600404149475741	0.051963542000103	NA	NA	NA	NA	NA	NA	NA	NA	NA	NA	NA	NA	NA
CC16-YCG1-NRg-1	350.253275510491	404.264888489076	129.142522863128	345.833201134227	322.044765410549	114.694811568074	611.766139311219	360.384423316937	102.981964897013	7.86997133934307e-05	7.13590099230396e-05	2.3316867179944e-05	6.42301678326464e-05	5.41771300801735e-05	2.01795177066254e-05	9.88448018738671e-05	6.84075168273941e-05	1.76504206854316e-05	1	0.540907439747196	0.0744502098405441	1	0.494374841448954	0.092211967895511	1	0.409216273664097	0.046262469480312	0.322537036611289	0.365167613759479	0.1828533443484	CC16-YCG1-NRg-1	CC16	YCG1-NRg-1	single	0.290185998239723	0.0953654312133739	NA	NA	NA	NA	NA	NA	NA	NA	NA	NA	NA	NA	NA
CC16-NOC4-NRg-1	443.761020932675	916.9948084498	811.714180712767	593.887829280008	1124.55294690278	886.328642824858	721.704346465525	884.106293798572	734.581424786834	9.97103170889024e-05	0.000161863776693813	0.000146556156099072	0.000110300326351881	0.00018918193316611	0.000155941531244924	0.000116607831904869	0.000167819451278122	0.000125902347932065	1	0.968404640505882	0.369345529237494	1	1.00526898684843	0.414954579491675	1	0.850976332961539	0.27972655359244	0.759304421309767	0.790590806059278	0.680871338951104	CC16-NOC4-NRg-1	CC16	NOC4-NRg-1	single	0.74358885544005	0.0565227796873039	NA	NA	NA	NA	NA	NA	NA	NA	NA	NA	NA	NA	NA
CC16-NMD3-NRg-2	491.763587893532	577.942534385488	935.501761275485	513.408206153322	675.847599130494	875.043315956027	654.41084029805	621.281732084583	1019.15029480305	0.000110496192699808	0.000102015802560294	0.000168906180788977	9.53531793353953e-05	0.000113696874550305	0.000153955979760413	0.000105735027973598	0.000117930570225429	0.000174675550839847	1	0.550766385359426	0.384120164378442	1	0.698864163363337	0.473889349930404	1	0.659493348328406	0.427997096535853	0.715790397176417	0.788220827082828	0.758481221943209	CC16-NMD3-NRg-2	CC16	NMD3-NRg-2	single	0.754164148734152	0.0364076864813758	NA	NA	NA	NA	NA	NA	NA	NA	NA	NA	NA	NA	NA
CC16-DRS1-TRg-2	456.339567400335	978.601984491427	1085.79438557461	712.498690893497	1091.91809614957	1132.39815829569	674.239360549025	918.557132914365	1246.34321380863	0.000102536637557906	0.000172738396804691	0.000196041729028358	0.000132329430333868	0.000183691818920192	0.000199235243284872	0.000108938778605933	0.00017435884700128	0.000213614899115149	1	1.0049792681563	0.480439084348604	1	0.813603474505053	0.441901307394638	1	0.946377469248026	0.508015103821772	0.825531565952325	0.785785894212692	0.833220981003501	CC16-DRS1-TRg-2	CC16	DRS1-TRg-2	single	0.814846147056173	0.0254588981979306	NA	NA	NA	NA	NA	NA	NA	NA	NA	NA	NA	NA	NA
CC16-HTB1-NRg-2	335.227983060019	271.343907372065	188.605494692061	397.12458790493	243.479261108149	199.799988747048	509.76659073245	275.969770465773	241.392714836823	7.53236244538451e-05	4.78963994401971e-05	3.40529917771801e-05	7.37563046230026e-05	4.09601677085624e-05	3.51530061001198e-05	8.23644435757702e-05	5.23840807081359e-05	4.13730984015431e-05	1	0.379331534155353	0.113603821871128	1	0.325493259764543	0.139887492376008	1	0.376064608354693	0.130138519923612	0.390136289788896	0.425460365179941	0.42175238824219	CC16-HTB1-NRg-2	CC16	HTB1-NRg-2	single	0.412449681070342	0.0194126980634303	NA	NA	NA	NA	NA	NA	NA	NA	NA	NA	NA	NA	NA
CC16-IPI1-TRg-2	360.833718390906	605.732744640646	400.420191556235	411.727886427361	606.921391676919	399.730473276217	556.348212946309	607.556241187804	391.37428450864	8.10770725231935e-05	0.000106921204799832	7.22964381962692e-05	7.64685147634106e-05	0.000102101517294972	7.03289717562122e-05	8.98907692790467e-05	0.000115325222466933	6.70789373066009e-05	1	0.786707108850727	0.224072067084943	1	0.782580395080209	0.269939959087084	1	0.758598727018901	0.193329738043267	0.620573557665446	0.66452254990924	0.581949017350685	CC16-IPI1-TRg-2	CC16	IPI1-TRg-2	single	0.622348374975124	0.0413153670219896	NA	NA	NA	NA	NA	NA	NA	NA	NA	NA	NA	NA	NA
CC16-SEC18-NRg-1	325.967415288508	178.076727001149	43.1794924997995	297.771602328239	121.210866347442	36.9820948914058	355.320825388685	126.289151252606	41.4335869361678	7.32428329796865e-05	3.14332985400507e-05	7.79611911858248e-06	5.53038861815802e-05	2.03911306083932e-05	6.50666606872872e-06	5.74102002878853e-05	2.39719773677131e-05	7.10143995272496e-06	1	0.256018950542315	0.026747439268998	1	0.216105131360191	0.0345317377107143	1	0.246898074307099	0.0320468201482167	0.00816533600112013	0.0532432075857044	0.0479023661081523	CC16-SEC18-NRg-1	CC16	SEC18-NRg-1	single	0.0364369698983256	0.0246291516162311	NA	NA	NA	NA	NA	NA	NA	NA	NA	NA	NA	NA	NA
CC16-SEC18-NRg-2	374.900464684319	251.530960413291	44.9113066603572	522.228034535074	260.65801829596	86.6848807865271	569.562579716694	204.022525010674	63.078622012404	8.42377821555481e-05	4.43991076424356e-05	8.10880064180832e-06	9.69912495245996e-05	4.38501254496648e-05	1.52514229964989e-05	9.20258522484603e-05	3.87271852217683e-05	1.08112543384628e-05	1	0.314423217345627	0.0241890369134685	1	0.264982814585756	0.04615230297112	1	0.248833581321938	0.0304364377828488	0.003425591513881	0.141567866624127	0.036330477955694	CC16-SEC18-NRg-2	CC16	SEC18-NRg-2	single	0.060441312031234	0.0721583070964279	NA	NA	NA	NA	NA	NA	NA	NA	NA	NA	NA	NA	NA
CC16-JIP5-NRg-2	500.37142394795	1108.28472552433	1395.98031260474	609.835957857223	1329.58950215802	1370.59858187209	644.129988394095	985.275953691918	1263.35283080047	0.000112430319452607	0.000195629407792067	0.000252046241727207	0.000113262306207406	0.000223674939475631	0.000241144459574335	0.000104073921377072	0.000187023292409428	0.000216530233813844	1	1.03800151039559	0.563333605193493	1	1.15747428440342	0.624895579926966	1	1.06256788398294	0.539019171510444	0.866544833084352	0.901501541345901	0.858207548642682	CC16-JIP5-NRg-2	CC16	JIP5-NRg-2	single	0.875417974357645	0.0229704577248357	NA	NA	NA	NA	NA	NA	NA	NA	NA	NA	NA	NA	NA
CC16-YPT1-TRg-3	366.142770339829	157.998848702763	41.7544002124793	461.881632618994	221.555461542902	51.5261598518879	458.885798884363	125.178202634564	55.0734248938372	8.2269983185234e-05	2.78892422603106e-05	7.53881666818955e-06	8.57833622816921e-05	3.72719582778522e-05	9.0655631311487e-06	7.41434887594868e-05	2.37610991183603e-05	9.43921704092428e-06	1	0.202228609697876	0.0230266442637828	1	0.254658730522463	0.0310175354374146	1	0.189494414827337	0.0329830292958081	-0.0496767716066548	0.0430116558062625	0.0299815725628029	CC16-YPT1-TRg-3	CC16	YPT1-TRg-3	single	0.00777215225413685	0.0501769858292141	NA	NA	NA	NA	NA	NA	NA	NA	NA	NA	NA	NA	NA
CC16-YPT1-TRg-2	317.889845835114	140.005670785111	33.0241524490457	408.202588538905	160.577897624076	33.6006407134923	432.091547248626	90.2584580251115	21.2150775629448	7.1427853805056e-05	2.47131678642098e-05	5.9625579500311e-06	7.58137757901339e-05	2.70137899508779e-05	5.91172970217087e-06	6.98142650184102e-05	1.71326966058616e-05	3.63612254082073e-06	1	0.206399246712125	0.0209765417120194	1	0.208841505350017	0.0228866383608561	1	0.145105695664981	0.0134934165203694	-0.0700163970976773	-0.0481174434035307	-0.20831593965016	CC16-YPT1-TRg-2	CC16	YPT1-TRg-2	single	-0.108816593383789	0.0868618499331034	NA	NA	NA	NA	NA	NA	NA	NA	NA	NA	NA	NA	NA
CC16-CLF1-NRg-2	407.314479260639	287.567341281603	52.6563084900915	420.752352993084	252.376129070959	35.4282707194934	583.183614254899	249.63462395636	72.5934723208608	9.15210078537769e-05	5.07600866272376e-05	9.50717179771128e-06	7.81445915548101e-05	4.24568750756664e-05	6.23328471902854e-06	9.42266416902587e-05	4.73851910185829e-05	1.24420361056501e-05	1	0.330863493025535	0.0261035410948785	1	0.318440665808547	0.023411735237483	1	0.297352660441869	0.034209390013897	0.0263780006526924	-0.0031792493772167	0.0809072495700941	CC16-CLF1-NRg-2	CC16	CLF1-NRg-2	single	0.0347020002818566	0.0426567878968139	NA	NA	NA	NA	NA	NA	NA	NA	NA	NA	NA	NA	NA
CC16-SNF2-NRg-7	354.232446433632	665.740707307597	885.719048845978	503.039707394919	708.695880296918	998.445169468457	612.045185530252	625.380196530762	935.545749806056	7.95938081331251e-05	0.000117513538997879	0.000159917840869317	9.34274810125025e-05	0.000119222893889246	0.000175667422971656	9.88898881682229e-05	0.000118708533304377	0.000160346290450547	1	0.880756610698378	0.504878075555246	1	0.747936008903183	0.551864115810518	1	0.70979503804556	0.420082526506401	0.825010095666742	0.830929908678724	0.760913778387195	CC16-SNF2-NRg-7	CC16	SNF2-NRg-7	single	0.805617927577553	0.0388279121592908	NA	NA	NA	NA	NA	NA	NA	NA	NA	NA	NA	NA	NA
CC16-SNF2-NRg-4	520.434115489302	1099.00730131726	2016.93023976981	682.226964320455	1298.55901209899	1797.87346324902	597.974774278436	996.011628105273	1983.23853380729	0.000116938280361478	0.000193991798826008	0.000364159639050635	0.000126707187958082	0.00021845472453366	0.000316319621523353	9.66164916477233e-05	0.000189061118632121	0.000339913833225692	1	0.989632517515101	0.782535385384914	1	1.01050766460892	0.732724046804028	1	1.15705463276228	0.91147584039267	0.940506008334024	0.926766642757932	0.991548276823359	CC16-SNF2-NRg-4	CC16	SNF2-NRg-4	single	0.952940309305105	0.0341339114155749	NA	NA	NA	NA	NA	NA	NA	NA	NA	NA	NA	NA	NA
CC16-RPL25-NRg-1	292.901339543196	198.607143903724	98.2195949307189	313.888899494626	212.044609233104	117.906195346723	341.815975726609	176.479980736797	89.1419490880051	6.5813093228049e-05	3.50572348877025e-05	1.77336883211946e-05	5.82972850183909e-05	3.56719612025873e-05	2.07445317202327e-05	5.52281831682599e-05	3.34991094810265e-05	1.52783344510477e-05	1	0.317769817919025	0.0677104415843363	1	0.358639466938723	0.10444096381983	1	0.358653779069318	0.0716708973527102	0.250056066171133	0.364812635407798	0.274960775388867	CC16-RPL25-NRg-1	CC16	RPL25-NRg-1	single	0.296609825655933	0.0603637190607225	NA	NA	NA	NA	NA	NA	NA	NA	NA	NA	NA	NA	NA
CC16-NOP56-TRg-1	395.396103466094	890.106818585196	1358.12534436781	445.881632618994	915.358188511049	1271.62480444796	541.427557352646	923.21203473501	1361.32880812852	8.88430235928767e-05	0.000157117630317535	0.000245211473078486	8.28117485616911e-05	0.000153989398292796	0.000223730916043324	8.74799963525746e-05	0.000175242432012238	0.000233322661678624	1	1.05499130372474	0.693563666688487	1	1.08987901378728	0.792956951783789	1	1.18449551616821	0.690996347424704	0.917695472411575	0.952703296079059	0.927658553801553	CC16-NOP56-TRg-1	CC16	NOP56-TRg-1	single	0.932685774097396	0.0180372292054687	NA	NA	NA	NA	NA	NA	NA	NA	NA	NA	NA	NA	NA
CC16-NOP56-TRg-2	306.773593810411	568.088079284006	437.028195148235	353.706563584232	534.542542362741	406.295818482872	467.180276230715	477.56135970054	435.320857638677	6.89301017224289e-05	0.00010027633871024	7.89060655951566e-05	6.56924548250824e-05	8.99253270397179e-05	7.14840850349777e-05	7.54836511471445e-05	9.06498301151536e-05	7.46110863018541e-05	1	0.867834356019188	0.287653953863952	1	0.802316932307295	0.319381264909705	1	0.710095893846238	0.256081408704289	0.689378115148375	0.706991496744375	0.642838862066252	CC16-NOP56-TRg-2	CC16	NOP56-TRg-2	single	0.679736157986334	0.0331453712827621	NA	NA	NA	NA	NA	NA	NA	NA	NA	NA	NA	NA	NA
CC16-TRS31-TRg-1	398.655183446401	223.954494454866	54.5632864406274	614.745769332473	283.442286746214	72.2218523316182	604.038755893868	254.601630073579	68.1051872379369	8.95753184158233e-05	3.95314345795477e-05	9.85147939370624e-06	0.00011417418515381	4.76830903296789e-05	1.27067835763972e-05	9.75962664715131e-05	4.832801910038e-05	1.16727740319562e-05	1	0.263270079281303	0.0276364318700342	1	0.244779980748426	0.0326650462271305	1	0.29279839777539	0.0309862100139504	0.018584556851083	0.0516549123262294	0.0558461706079718	CC16-TRS31-TRg-1	CC16	TRS31-TRg-1	single	0.0420285465950947	0.0204109566859093	NA	NA	NA	NA	NA	NA	NA	NA	NA	NA	NA	NA	NA
CC16-DBF4-TRg-2	314.931299678056	191.382590834851	45.2168326180218	326.053944930759	145.866690258669	31.6261770088995	434.978837069512	173.234381407947	40.0667588858792	7.07630870465372e-05	3.37819894513303e-05	8.16396379037434e-06	6.05566485135439e-05	2.45389445856505e-05	5.56434062028315e-06	7.02807726787054e-05	3.28830357099688e-05	6.86717475768456e-06	1	0.284790659330844	0.0289909987439878	1	0.237505390804603	0.026969161316006	1	0.276654846185251	0.0253144885796907	0.037365187016398	0.00310273043468912	0.00228848489133426	CC16-DBF4-TRg-2	CC16	DBF4-TRg-2	single	0.0142521341141405	0.0200206308541498	NA	NA	NA	NA	NA	NA	NA	NA	NA	NA	NA	NA	NA
CC16-DBF4-TRg-1	394.921089450402	233.491168503804	71.8260321255947	603.946375147575	299.163693048564	117.310520024004	588.951381175472	223.627115619468	60.5634752850498	8.87362909239578e-05	4.12148051552969e-05	1.2968292813281e-05	0.000112168458408339	5.03278800166029e-05	2.0639728019369e-05	9.5158556260033e-05	4.24484930119938e-05	1.03801749949313e-05	1	0.27707622956663	0.0367240368328996	1	0.26297672257451	0.054006842091172	1	0.26376510399086	0.0282607977306259	0.0912169657284124	0.178360931097382	0.0240918725731766	CC16-DBF4-TRg-1	CC16	DBF4-TRg-1	single	0.0978899231329902	0.0773507070095589	NA	NA	NA	NA	NA	NA	NA	NA	NA	NA	NA	NA	NA
CC16-RPC19-TRg-4	336.05668276076	624.2688537536	423.980345202614	362.740165102309	652.143451352124	394.721961177748	493.517572262011	536.057016991049	385.776109100708	7.55098280770446e-05	0.000110193114955249	7.65502576287262e-05	6.7370228213341e-05	0.000109709159687152	6.94477692223476e-05	7.97390432664892e-05	0.000101753369562281	6.61194474471906e-05	1	0.870559117571275	0.254748745066985	1	0.954452441045712	0.302556053338687	1	0.754537249976704	0.214825475076809	0.660682123317176	0.710344826085298	0.606605217384505	CC16-RPC19-TRg-4	CC16	RPC19-TRg-4	single	0.659210722262327	0.0518854543118451	NA	NA	NA	NA	NA	NA	NA	NA	NA	NA	NA	NA	NA
CC16-RPC19-TRg-6	321.685814129363	660.297282667596	345.418625159111	338.80431520004	657.345951366818	391.313552021349	372.026416378748	552.98619606828	414.547600715548	7.22807840635168e-05	0.000116552690297036	6.23658267296663e-05	6.29247219652494e-05	0.000110584368820512	6.88480903704219e-05	6.01093703227908e-05	0.000104966835593751	7.10506888665706e-05	1	0.961937238392895	0.216816688460557	1	1.03003471318491	0.321133903552663	1	1.03255413912864	0.30623420674235	0.631559522011322	0.73170583260124	0.72059756915934	CC16-RPC19-TRg-6	CC16	RPC19-TRg-6	single	0.694620974590634	0.0548945214045377	NA	NA	NA	NA	NA	NA	NA	NA	NA	NA	NA	NA	NA
CC16-RPC19-TRg-3	441.911083533524	696.499653256203	368.199114699311	382.051986069866	668.234502422528	380.45524875905	599.622115456235	640.140696610078	400.092744478713	9.92946477624791e-05	0.000122942969036615	6.64788766928137e-05	7.09569327224283e-05	0.000112416134184491	6.69376698383177e-05	9.68826572653915e-05	0.000121510344626473	6.85732230910563e-05	1	0.738626946228721	0.168239012689051	1	0.928566979043885	0.276879830963152	1	0.741600674729529	0.18337330252465	0.546276059805441	0.686605725917782	0.567208272741414	CC16-RPC19-TRg-3	CC16	RPC19-TRg-3	single	0.600030019488212	0.0757037257500148	NA	NA	NA	NA	NA	NA	NA	NA	NA	NA	NA	NA	NA
CC16-ROK1-NRg-1	385.504916534777	951.956157124916	943.959494489655	565.854227761931	886.599388740077	1006.85604978971	599.703128874664	817.564641251257	939.38183977329	8.66205359502387e-05	0.000168034995857453	0.000170433236615563	0.000105093761671121	0.000149151346557487	0.000177147241509657	9.68957468347205e-05	0.000155188635621726	0.000161003770639205	1	1.15724726470345	0.494427141328656	1	0.831820586257713	0.494735439815269	1	0.947017721785353	0.43048588741576	0.845598082457508	0.814811391146795	0.793766908220882	CC16-ROK1-NRg-1	CC16	ROK1-NRg-1	single	0.818058793941728	0.0260677362724744	NA	NA	NA	NA	NA	NA	NA	NA	NA	NA	NA	NA	NA
CC16-CDC33-TRg-4	312.352548899621	339.770863167448	191.279605571782	362.631410457425	399.293288155857	178.696058681036	349.67278637767	287.178059956799	209.747284535391	7.01836579266235e-05	5.99748162323545e-05	3.45358063205586e-05	6.73500296636629e-05	6.71725385288669e-05	3.14399599333042e-05	5.64976304983116e-05	5.451161786667e-05	3.59492830941698e-05	1	0.509776975347313	0.123652379631535	1	0.584565785593777	0.13701236330366	1	0.570508006213434	0.164849481677414	0.438054284281865	0.475363726299096	0.517221708185064	CC16-CDC33-TRg-4	CC16	CDC33-TRg-4	single	0.476879906255342	0.0396054838767562	NA	NA	NA	NA	NA	NA	NA	NA	NA	NA	NA	NA	NA
CC16-DHR2-TRg-3	403.017795878676	434.015317547381	439.189430305934	447.290316556084	572.787613403253	375.568571835188	631.470444374006	519.034866504772	449.726311653621	9.05555700567714e-05	7.66104211210805e-05	7.9296279693499e-05	8.30733775938538e-05	9.63592406170611e-05	6.60779031046402e-05	0.000102028482703581	9.85222558667697e-05	7.70800848666289e-05	1	0.504684504493872	0.220042475136231	1	0.679846589682262	0.23345863896558	1	0.570973332436225	0.195725919430364	0.574651031185584	0.616688563862535	0.558267838774201	CC16-DHR2-TRg-3	CC16	DHR2-TRg-3	single	0.583202477940773	0.0301345434869488	NA	NA	NA	NA	NA	NA	NA	NA	NA	NA	NA	NA	NA
CC16-RRP42-NRg-5	488.457102905467	823.090903963928	1167.1421197837	523.597421939752	828.764914392836	989.288576558435	690.964623533054	735.56924256183	1240.47389260791	0.000109753246269054	0.00014528828413233	0.000210729178769085	9.72455801745832e-05	0.000139421935691782	0.000174056403028958	0.000111641127101072	0.000139624417934428	0.000212608936678578	1	0.789697039677995	0.482476514602824	1	0.840312181448715	0.525334227377121	1	0.739503219225589	0.493383803873148	0.803954853657048	0.830083944884164	0.803136790930117	CC16-RRP42-NRg-5	CC16	RRP42-NRg-5	single	0.81239186315711	0.0153272510103373	NA	NA	NA	NA	NA	NA	NA	NA	NA	NA	NA	NA	NA
CC16-CLF1-TRg-1	406.355933103581	305.578714989729	54.7158641786841	597.437388302934	341.821398989634	43.5559521965296	559.173778257916	220.398833619688	39.8851101690235	9.1305628546546e-05	5.39393728619867e-05	9.87902752250231e-06	0.000110959571245161	5.75041248493513e-05	7.66327697445256e-06	9.03473039341387e-05	4.18357063848943e-05	6.83604138134359e-06	1	0.352416011805784	0.0271885172093729	1	0.303748156866028	0.0202705399651488	1	0.273800864299435	0.0196027531773316	0.0420087450960438	-0.0419851023203022	-0.0597041125488758	CC16-CLF1-TRg-1	CC16	CLF1-TRg-1	single	-0.019893489924378	0.0543360456443301	NA	NA	NA	NA	NA	NA	NA	NA	NA	NA	NA	NA	NA
CC16-ERG11-NA-16	362.184632804322	427.338225874319	456.614067640784	461.891063786773	488.699594930956	388.885819073278	565.137389209355	370.903782700211	444.792675314304	8.13806145157701e-05	7.54318110945312e-05	8.24423228819691e-05	8.57851138934151e-05	8.22132335886593e-05	6.84209526530066e-05	9.13108615831637e-05	7.04042825238735e-05	7.62344925633069e-05	1	0.552943630957191	0.254564672056126	1	0.561706204206298	0.234095329713113	1	0.455910444910785	0.21630006954351	0.617984777460144	0.599453805862108	0.561034896331619	CC16-ERG11-NA-16	CC16	ERG11-NA-16	single	0.592824493217957	0.0290479445010948	NA	NA	NA	NA	NA	NA	NA	NA	NA	NA	NA	NA	NA
CC16-VAS1-NRg-4	357.421600227341	468.609392935027	145.903929627207	537.232066903942	488.643373263401	122.249345081526	572.178470545792	339.411549638184	149.008727735144	8.03103909806851e-05	8.27168108649232e-05	2.63431631404251e-05	9.97778863022663e-05	8.22037754979725e-05	2.15086697468597e-05	9.24485091987403e-05	6.44264840294357e-05	2.55391002973815e-05	1	0.614425641458251	0.0824261583901122	1	0.482877409040936	0.063269560343224	1	0.412066609697653	0.0715703708119125	0.358763709415754	0.273071919523581	0.287632839868103	CC16-VAS1-NRg-4	CC16	VAS1-NRg-4	single	0.306489489602479	0.0458524878619994	NA	NA	NA	NA	NA	NA	NA	NA	NA	NA	NA	NA	NA
CC16-PIK1-NRg-2	592.042009159494	655.92377365903	525.062857424679	621.4858197877	633.454104783757	542.224174987424	722.451538549672	622.14440619409	543.60759478717	0.000133028124775745	0.000115780698265012	9.4800849760916e-05	0.000115425986804201	0.000106565077656018	9.539945347593e-05	0.000116728557863325	0.000118094321458402	9.31707095061217e-05	1	0.519206337864802	0.179076104797239	1	0.541116444783118	0.242581599601402	1	0.59821155942763	0.206790159682673	0.528147392105606	0.604452719682936	0.575756519448496	CC16-PIK1-NRg-2	CC16	PIK1-NRg-2	single	0.569452210412346	0.0385413283176433	NA	NA	NA	NA	NA	NA	NA	NA	NA	NA	NA	NA	NA
CC16-SAR1-NRg-7	456.823712474027	1231.58603773226	2346.45276728734	687.543887871499	1375.44222942006	2365.66919594684	797.234148503503	1039.19264859729	2645.02454311363	0.000102645421918266	0.000217393997821772	0.0004236554026193	0.000127694678143862	0.000231388678173539	0.000416218159958297	0.000128811397676623	0.00019725766153135	0.000453339533343876	1	1.26344184001142	1.03715112546352	1	1.06205921204725	0.956673605555992	1	0.905487570830606	0.9117943285529	1.0306137898477	0.99507122315206	0.968662191954612	CC16-SAR1-NRg-7	CC16	SAR1-NRg-7	single	0.99811573498479	0.0310878096623312	NA	NA	NA	NA	NA	NA	NA	NA	NA	NA	NA	NA	NA
CC16-SAR1-NRg-4	459.13445652493	547.613368912186	105.998602544714	661.883409911543	615.210184311512	207.350437781382	558.152752000259	445.854220537157	167.327622452934	0.000103164631608073	9.6662235427477e-05	1.9138199270075e-05	0.000122928863870888	0.000103495929019688	3.64814395130897e-05	9.01823338064037e-05	8.46312385347952e-05	2.8678836450061e-05	1	0.55895042751599	0.046616441537395	1	0.493456441306995	0.0871031104246386	1	0.554896687322501	0.082388698634917	0.213887028900738	0.351391744735891	0.349107466921969	CC16-SAR1-NRg-4	CC16	SAR1-NRg-4	single	0.304795413519533	0.0787372546942158	NA	NA	NA	NA	NA	NA	NA	NA	NA	NA	NA	NA	NA
CC16-RPS3-TRg-1	430.251787719287	344.48831168598	173.409226776366	612.251908669946	517.692116237232	226.292443345293	664.541553459037	407.770540918128	225.352323563879	9.66748771475938e-05	6.08075189112925e-05	3.13092838739619e-05	0.000113711010743777	8.70906039634266e-05	3.98141145613335e-05	0.000107371876224738	7.74022636240325e-05	3.86238825149601e-05	1	0.375224290044393	0.0813820046598143	1	0.448898552910236	0.102766154787778	1	0.426251603101706	0.0931950769381365	0.3095159301599	0.381986754378381	0.353807188895365	CC16-RPS3-TRg-1	CC16	RPS3-TRg-1	single	0.348436624477882	0.0365326882715775	NA	NA	NA	NA	NA	NA	NA	NA	NA	NA	NA	NA	NA
CC16-YTM1-TRg-2	368.782724868411	672.983466879577	416.698146259974	421.831333057506	644.449502510696	509.370127774359	452.528311101455	524.445809771925	422.47270693232	8.28631644037918e-05	0.000118791998163845	7.52354461959076e-05	7.83449860525003e-05	0.000108414817682614	8.96190801669173e-05	7.31162913061846e-05	9.95493512922406e-05	7.24089991186875e-05	1	0.855210379444452	0.228154933838739	1	0.811067238274093	0.335741355435321	1	0.80505802867536	0.25657006005998	0.632705146618751	0.719929015368603	0.655053471245891	CC16-YTM1-TRg-2	CC16	YTM1-TRg-2	single	0.669229211077749	0.0453068926296898	NA	NA	NA	NA	NA	NA	NA	NA	NA	NA	NA	NA	NA
CC16-SUI3-NRg-5	231.348085526009	380.397354158882	269.530359503146	292.911201768202	272.128756893917	384.82197833476	396.992530848325	324.661750277607	342.699351202892	5.19824632574219e-05	6.71460206983946e-05	4.86640918433824e-05	5.44011841197736e-05	4.57798313908402e-05	6.77059565252946e-05	6.4143216722142e-05	6.16267038983394e-05	5.87363789708675e-05	1	0.770567547269107	0.235245132385699	1	0.493225201476631	0.365286893567337	1	0.568095187392028	0.237237871862162	0.630243593864028	0.693455139742661	0.603695660345743	CC16-SUI3-NRg-5	CC16	SUI3-NRg-5	single	0.642464797984144	0.0461108382922127	NA	NA	NA	NA	NA	NA	NA	NA	NA	NA	NA	NA	NA
CC16-SUI3-NRg-2	510.494706307123	693.481468178364	603.612585714579	763.300545585966	766.984829108956	709.937967206936	717.559939525725	623.587968819625	778.659947992939	0.000114704957481635	0.000122410212655708	0.000108983115531714	0.00014176464835922	0.00012902876034387	0.000124907182670203	0.000115938208242287	0.000118368335894678	0.000133457112288701	1	0.636623629144002	0.238751390090701	1	0.533455261191843	0.258603877688394	1	0.603687055121939	0.298224092042691	0.615883806561905	0.618379779929534	0.663984786797967	CC16-SUI3-NRg-2	CC16	SUI3-NRg-2	single	0.632749457763135	0.0270793612498273	NA	NA	NA	NA	NA	NA	NA	NA	NA	NA	NA	NA	NA
CC16-RRP7-TRg-4	450.905132368707	821.128414704209	1049.66089061267	541.013281968303	1080.28988587671	972.150598098547	506.396243676776	724.370762062982	1022.93668612949	0.00010131555410388	0.000144941874403101	0.000189517774841188	0.000100480155712487	0.00018173562174447	0.000171041130279835	8.1819886978801e-05	0.000137498742700978	0.000175324513013547	1	0.853424368106568	0.470048534227176	1	1.06008132697329	0.499615407825446	1	0.993671325142187	0.55515128817803	0.804998520708479	0.839872525343402	0.858963979674721	CC16-RRP7-TRg-4	CC16	RRP7-TRg-4	single	0.8346116752422	0.0273646687938986	NA	NA	NA	NA	NA	NA	NA	NA	NA	NA	NA	NA	NA
CC16-RRP7-TRg-6	419.145950233013	368.070459142151	173.258585916985	621.353487223369	510.543117646874	181.370470914593	615.01651204535	319.502131223073	189.675624949842	9.41794651464072e-05	6.49701329355301e-05	3.12820854513805e-05	0.000115401409225215	8.58879381598728e-05	3.19104986462944e-05	9.93699738771478e-05	6.06473143785388e-05	3.2509134754662e-05	1	0.411533151027639	0.0834657608032898	1	0.436214891856654	0.0811592534265577	1	0.360877083219179	0.084757438060377	0.32420313312532	0.322972898181368	0.315561242355844	CC16-RRP7-TRg-6	CC16	RRP7-TRg-6	single	0.320912424554177	0.00467490456524477	NA	NA	NA	NA	NA	NA	NA	NA	NA	NA	NA	NA	NA
CC16-NIP7-TRg-2	474.198431546711	741.711137808998	628.645226641429	541.248468731928	922.20458764763	731.940266801671	675.579679856106	750.511654859722	707.284491013805	0.000106549412278723	0.000130923495831549	0.000113502794648354	0.000100523835975834	0.000155141158223222	0.000128778288853545	0.000109155337823325	0.000142460759503528	0.00012122383587417	1	0.733016624533111	0.267685208721504	1	0.904560042261977	0.376001140400212	1	0.771708320757669	0.287720383198799	0.656390796491223	0.757176458046734	0.67843432950613	CC16-NIP7-TRg-2	CC16	NIP7-TRg-2	single	0.697333861348029	0.0529842582441019	NA	NA	NA	NA	NA	NA	NA	NA	NA	NA	NA	NA	NA
CC16-MDM35-TRg-1	351.156364771442	521.58153966965	478.75935281661	440.760895514588	511.933891750392	458.821635194526	464.941476842074	465.214478068061	514.403207880256	7.89026318840628e-05	9.20672146524211e-05	8.64406857887707e-05	8.1860695271943e-05	8.61219060972878e-05	8.07255287750782e-05	7.51219219375895e-05	8.83061674638496e-05	8.81652727261706e-05	1	0.69608264275854	0.275293268446119	1	0.616620028910074	0.289434991520935	1	0.695067931293854	0.304059411543182	0.658234782045519	0.658832088146702	0.681815288391923	CC16-MDM35-TRg-1	CC16	MDM35-TRg-1	single	0.666294052861381	0.0134451016337006	NA	NA	NA	NA	NA	NA	NA	NA	NA	NA	NA	NA	NA
CC16-ALA1-NRg-1	497.173343407015	777.719089763315	399.868038837315	628.106318000222	793.976931308543	451.717018848046	635.565083234832	662.954325758695	557.126963775195	0.000111711730820955	0.000137279456673016	7.21967462332762e-05	0.000116655584511799	0.000133569603074663	7.94755356027411e-05	0.000102690065195543	0.000125840786285172	9.54878390178654e-05	1	0.733084540115699	0.162400634846458	1	0.671091169499902	0.199960168577584	1	0.724595944954258	0.240905780661917	0.537141888717003	0.578512451965634	0.630154570334011	CC16-ALA1-NRg-1	CC16	ALA1-NRg-1	single	0.581936303672216	0.0466007704418952	NA	NA	NA	NA	NA	NA	NA	NA	NA	NA	NA	NA	NA
CC16-DOA4-NRg-2	408.443712784629	824.731039120059	2110.30822307461	406.810898860651	1012.33690299814	1964.48599119856	565.53640974993	933.312282634312	2139.79524427808	9.17747395414042e-05	0.000145577793372964	0.000381019167469146	7.55553030312662e-05	0.00017030398866683	0.000345633593201207	9.13753324712079e-05	0.000177159642727877	0.000366746607330364	1	0.946279128876704	1.04325996380634	1	1.3211109456816	1.34266157254766	1	1.14640674146097	1.03983569286384	1.004932906398	1.09640590661578	1.02212315675995	CC16-DOA4-NRg-2	CC16	DOA4-NRg-2	single	1.04115398992458	0.0486153977708217	NA	NA	NA	NA	NA	NA	NA	NA	NA	NA	NA	NA	NA
CC16-RPS13-NRg-1	292.380816932501	184.063082836453	52.4406717876427	277.606556892106	285.056114915758	104.086368097652	356.924376702662	215.110805940277	70.1085202419159	6.569613506337e-05	3.24899830002096e-05	9.46823828271832e-06	5.15587158264267e-05	4.79545823334596e-05	1.83130577515117e-05	5.76692906522248e-05	4.08319425730914e-05	1.20161319231034e-05	1	0.295023732653431	0.0362158127999047	1	0.545139239381934	0.104249585779877	1	0.41865698166346	0.0539818375734016	0.0937718060493808	0.403605977354908	0.221815889403635	CC16-RPS13-NRg-1	CC16	RPS13-NRg-1	single	0.239731224269308	0.155692077013114	NA	NA	NA	NA	NA	NA	NA	NA	NA	NA	NA	NA	NA
CC16-YSF3-TRg-2	438.029902519085	644.427467168196	241.761491234998	496.447798901159	737.261384599318	354.600297573258	556.017797972627	781.121221303487	297.070585921354	9.84225707404464e-05	0.000113751422232597	4.36503829673989e-05	9.22031931549371e-05	0.000124028427804458	6.2388724353125e-05	8.98373831883314e-05	0.000148271011823284	5.09159134808046e-05	1	0.689460548980001	0.111445421745992	1	0.788414675866941	0.198598383414237	1	0.975892687384213	0.146833121861379	0.441539539913809	0.591977276057144	0.539899029818559	CC16-YSF3-TRg-2	CC16	YSF3-TRg-2	single	0.524471948596504	0.0763961663976462	NA	NA	NA	NA	NA	NA	NA	NA	NA	NA	NA	NA	NA
CC16-RPS2-NRg-11	500.223928307958	540.542301983514	467.70441184847	736.66492119133	627.488202725029	424.832446887729	670.238457706564	584.090010873829	449.982952960004	0.000112397178107741	9.5414082670468e-05	8.44447003881337e-05	0.000136817724178477	0.000105561442489121	7.4745437628028e-05	0.000108292341310098	0.000110870905240056	7.71240714717345e-05	1	0.506412435070627	0.188792992090997	1	0.452212306437756	0.160345911874291	1	0.605372593646922	0.184509949898482	0.538419407815083	0.488839915316929	0.549666557760271	CC16-RPS2-NRg-11	CC16	RPS2-NRg-11	single	0.525641960297428	0.0323638298341275	NA	NA	NA	NA	NA	NA	NA	NA	NA	NA	NA	NA	NA
CC16-SSL1-TRg-10	503.206074813508	858.25859920481	507.51762678644	668.914847137473	1119.53453781053	464.505978209631	638.542771049898	926.424640181079	528.438204422036	0.000113067247716489	0.000151495926658605	9.16330332790675e-05	0.000124234783579131	0.000188337693385223	8.17256376636634e-05	0.000103171178717867	0.000175852242944379	9.05707773553425e-05	1	0.799302967024302	0.20364986213003	1	0.88853279597158	0.193077059027636	1	1.0078419361027	0.227434994590188	0.599256310373184	0.596449481171034	0.647336947649932	CC16-SSL1-TRg-10	CC16	SSL1-TRg-10	single	0.614347579731384	0.0286040795917561	NA	NA	NA	NA	NA	NA	NA	NA	NA	NA	NA	NA	NA
CC16-NIP7-TRg-1	487.604598545458	898.561616933321	926.731326610213	613.753628638955	1148.29218701324	974.327933483319	736.872871275181	973.01139625864	1189.37330965074	0.000109561693888276	0.000158610033087106	0.000167322666268223	0.000113989918972746	0.000193175551562079	0.000171424212804228	0.000119058653768298	0.000184695256388128	0.000203850638200133	1	0.863613072260381	0.383764604627231	1	0.993265014935705	0.441388774377141	1	0.91727103426143	0.443586881301607	0.757713348884601	0.804202778280522	0.797930871570784	CC16-NIP7-TRg-1	CC16	NIP7-TRg-1	single	0.786615666245302	0.0252258233772049	NA	NA	NA	NA	NA	NA	NA	NA	NA	NA	NA	NA	NA
CC16-LST8-NRg-1	260.91662607679	131.329144048034	62.3094841859346	234.535230702913	142.387478576167	47.4530976733616	338.696767574696	152.317686502578	47.6851299302834	5.86263287956296e-05	2.31816266021361e-05	1.12500664738761e-05	4.35592568362739e-05	2.39536417826098e-05	8.3489445742319e-06	5.47242038010358e-05	2.89126666647614e-05	8.17291265077991e-06	1	0.23588400704193	0.0482204509307626	1	0.322307574426662	0.0562557191853357	1	0.312400415826901	0.0386923396663351	0.141130139350054	0.207157341519129	0.114918605261676	CC16-LST8-NRg-1	CC16	LST8-NRg-1	single	0.154402028710287	0.0475300263200611	NA	NA	NA	NA	NA	NA	NA	NA	NA	NA	NA	NA	NA
CC16-TAF4-TRg-3	317.837977453743	212.507083125072	57.2110219819956	465.467253667567	243.755816598512	44.8870431251677	487.279675715832	174.164309533976	70.9818660907138	7.14161993052025e-05	3.75107892998429e-05	1.03295318320277e-05	8.64493048256087e-05	4.10066922429905e-05	7.89747041874484e-06	7.8731168510768e-05	3.3059552978235e-05	1.21658175661243e-05	1	0.313333448661829	0.0363456786650066	1	0.278017834632679	0.0268127937478726	1	0.248286545093167	0.0400333734935427	0.100267392289294	0.016471088760568	0.101528143723148	CC16-TAF4-TRg-3	CC16	TAF4-TRg-3	single	0.0727555415910034	0.0487478419661898	NA	NA	NA	NA	NA	NA	NA	NA	NA	NA	NA	NA	NA
CC16-HAS1-TRg-2	362.028414727881	422.369490180871	231.119195848104	308.88261204944	534.879658864477	251.089033893691	537.152368915444	526.302758997664	208.960399177449	8.13455132941615e-05	7.45547523398643e-05	4.17289013165494e-05	5.73674879897419e-05	8.99820396664343e-05	4.41768510373279e-05	8.67892419500434e-05	9.99018340223159e-05	3.58144162015758e-05	1	0.546750284666359	0.128905730537788	1	0.919325745976473	0.226018759654189	1	0.680629034973574	0.106910304638015	0.454543473225235	0.637233579916482	0.430417550769469	CC16-HAS1-TRg-2	CC16	HAS1-TRg-2	single	0.507398201303729	0.113085959288601	NA	NA	NA	NA	NA	NA	NA	NA	NA	NA	NA	NA	NA
CC16-GLC7-TRg-2	183.869891617133	75.8766268691134	9.13118760170805	241.239128348321	70.3809942732628	6.83968881216565	210.703265547495	55.1769363836036	14.5350459449291	4.13144109811932e-05	1.33933990407038e-05	1.64864897931281e-06	4.480434397506e-05	1.18400939603957e-05	1.20338156195483e-06	3.40439282250366e-05	1.0473585870902e-05	2.49120975567555e-06	1	0.193391121874345	0.0100275655751609	1	0.154886814901874	0.00788313193497066	1	0.181910864251372	0.018958248675161	-0.252245381482706	-0.330465861198182	-0.10599110492605	CC16-GLC7-TRg-2	CC16	GLC7-TRg-2	single	-0.229567449202312	0.1139427290802	NA	NA	NA	NA	NA	NA	NA	NA	NA	NA	NA	NA	NA
CC16-CDC45-NRg-1	371.268153422533	299.803832994586	75.9743656247494	444.174887466418	337.819829314681	117.60472519261	476.072190003061	226.645699199498	95.1452820919841	8.3421624605439e-05	5.29200168077522e-05	1.3717280358773e-05	8.24947618546949e-05	5.6830946508668e-05	2.06914907654609e-05	7.69203430439805e-05	4.30214750658384e-05	1.6307265615266e-05	1	0.378432668353328	0.0413198037130177	1	0.403773617636153	0.0736174844469049	1	0.330709743216068	0.0549246778828466	0.148562750380256	0.292457908715616	0.203854337971049	CC16-CDC45-NRg-1	CC16	CDC45-NRg-1	single	0.21495833235564	0.0725873829708671	NA	NA	NA	NA	NA	NA	NA	NA	NA	NA	NA	NA	NA
CC16-SEC22-NRg-8	261.810992901291	284.627599438135	121.924578800453	171.344146839762	248.797812340195	121.681162508715	472.143818845738	268.116013621882	98.1988077682464	5.88272874095191e-05	5.02411766913209e-05	2.20136570575891e-05	3.18230385994317e-05	4.18548999721633e-05	2.14087031473955e-05	7.62856248996095e-05	5.0893294845329e-05	1.68306195133363e-05	1	0.509481324530738	0.0940334242885444	1	0.770875220558064	0.197453246892245	1	0.394476163354761	0.0571590470720811	0.372655486281927	0.588489442499293	0.229889497595577	CC16-SEC22-NRg-8	CC16	SEC22-NRg-8	single	0.397011475458932	0.1805363973769	NA	NA	NA	NA	NA	NA	NA	NA	NA	NA	NA	NA	NA
CC16-YOS1-TRg-2	332.931503988832	285.530960413291	37.1027909137603	346.34346362474	267.040006960043	90.2864024116754	489.168251463994	240.854880417086	57.4851496915432	7.48076200154767e-05	5.04006338854175e-05	6.69896195738934e-06	6.43249367712471e-05	4.49237582708145e-05	1.58850782456933e-05	7.90363110867548e-05	4.57186360427178e-05	9.85257055675172e-06	1	0.401917994279257	0.0225024886633643	1	0.409332413933045	0.0724812301044753	1	0.342034180832429	0.0322961294817973	0.00918058958094792	0.290027001556712	0.0802891484532126	CC16-YOS1-TRg-2	CC16	YOS1-TRg-2	single	0.126498913196958	0.14601432651685	NA	NA	NA	NA	NA	NA	NA	NA	NA	NA	NA	NA	NA
CC16-RBA50-TRg-3	313.15934035385	473.437700291719	877.124232923154	341.050117993144	629.104332031103	911.189806514385	527.886633390409	527.419949701637	894.597213755132	7.0364938904292e-05	8.35690818446399e-05	0.000158366034563652	6.33418256147747e-05	0.000105833321609808	0.000160315628782739	8.52921506052709e-05	0.000100113897133085	0.000153327984978573	1	0.708494699749838	0.565554686348014	1	0.979289895558327	0.742849527308685	1	0.694045923990901	0.465736150292317	0.831701990682881	0.927101684141231	0.783431201267633	CC16-RBA50-TRg-3	CC16	RBA50-TRg-3	single	0.847411625363915	0.0731122177111451	NA	NA	NA	NA	NA	NA	NA	NA	NA	NA	NA	NA	NA
CC16-SPP41-NRg-2	422.513843282002	583.967541545675	486.017854262675	517.018976982639	643.86961610498	466.86757082445	606.31735069167	547.968218859283	429.42163820844	9.49362095831548e-05	0.000103079309577529	8.77512186046946e-05	9.60237928439065e-05	0.000108317264222324	8.21411385859374e-05	9.7964425538952e-05	0.000104014332271869	7.35999995085163e-05	1	0.647719396770638	0.23226840959679	1	0.661147331228741	0.251071505755437	1	0.627809227934411	0.194642198430897	0.610933235382162	0.631432182160983	0.565833638129535	CC16-SPP41-NRg-2	CC16	SPP41-NRg-2	single	0.60273301855756	0.0335592746009108	NA	NA	NA	NA	NA	NA	NA	NA	NA	NA	NA	NA	NA
CC16-PRP46-TRg-2	380.349981938764	492.787907660684	133.881343575285	473.429232781026	372.713977034273	189.499742644825	731.181876906391	321.253339512375	176.138714890325	8.546225449041e-05	8.69846929426395e-05	2.41724680361549e-05	8.79280502238535e-05	6.27011390504754e-05	3.33407706924262e-05	0.00011813914355892	6.097972555607e-05	3.01889988204694e-05	1	0.607177653285013	0.0710747805453642	1	0.417952964930584	0.11129195117917	1	0.305207044207111	0.066203732951204	0.322293048536722	0.394314080237191	0.240906651362289	CC16-PRP46-TRg-2	CC16	PRP46-TRg-2	single	0.319171260045401	0.0767513451415702	NA	NA	NA	NA	NA	NA	NA	NA	NA	NA	NA	NA	NA
CC16-PGA2-NRg-1	292.967210977733	384.63328093588	295.131356543547	249.707839230104	285.248991277642	248.42208127683	422.073544266753	343.833336301841	312.112544889989	6.58278941260885e-05	6.78937273370859e-05	5.32863884690866e-05	4.63772025654991e-05	4.7987029647838e-05	4.370762477662e-05	6.81956276727246e-05	6.52658195445982e-05	5.34940047416862e-05	1	0.615271756722625	0.203411359615059	1	0.606455225444197	0.276610220050688	1	0.565890196789047	0.203224548218773	0.574459741726472	0.646459394114372	0.566401838911155	CC16-PGA2-NRg-1	CC16	PGA2-NRg-1	single	0.595773658250667	0.0440796473951334	NA	NA	NA	NA	NA	NA	NA	NA	NA	NA	NA	NA	NA
CC16-CBF5-TRg-3	326.047960324311	810.401862934122	1345.79315706116	444.157596992156	777.722080437777	1310.56578059117	451.054187021188	729.309607454627	1352.97326357206	7.32609309438631e-05	0.000143048471992958	0.000242984879024937	8.24915505665361e-05	0.000130835072771285	0.000230582229601905	7.28781128695428e-05	0.000138436225364982	0.000231890577171158	1	1.16481801813584	0.833442596883486	1	0.929595764408454	0.820411864175845	1	1.12319596989305	0.824353657318029	0.970816766292329	0.945922130885866	0.964790927996124	CC16-CBF5-TRg-3	CC16	CBF5-TRg-3	single	0.960509941724773	0.012987719222281	NA	NA	NA	NA	NA	NA	NA	NA	NA	NA	NA	NA	NA
CC16-TCP1-NRg-3	422.392253024809	717.246074199448	1188.43838370259	584.978017804758	893.953657013995	1368.8954758978	511.952530429918	643.626919432807	1228.43273729476	9.49088890152641e-05	0.000126605033440698	0.000214574249673824	0.000108645543975476	0.000150388544586191	0.000240844813437823	8.27176320940947e-05	0.000122172093112201	0.000210545163113681	1	0.795776981165253	0.568119362413932	1	0.811301465698697	0.650640277393083	1	0.873326878048903	0.659439201545879	0.843666503180433	0.877841893927253	0.887949770802001	CC16-TCP1-NRg-3	CC16	TCP1-NRg-3	single	0.869819389303229	0.0232060850455805	NA	NA	NA	NA	NA	NA	NA	NA	NA	NA	NA	NA	NA
CC16-TCP1-NRg-2	584.542315625657	745.886817142099	214.384703845769	644.0148538296	631.172790842889	173.308758200692	699.709558511047	458.483262287514	206.653960423979	0.00013134299069444	0.000131660567863899	3.87074648547897e-05	0.000119610210970281	0.000106181295476014	3.04921129997969e-05	0.000113054071214443	8.70284603073123e-05	3.54191080102373e-05	1	0.597993017255505	0.074055395423495	1	0.520306421881779	0.0748229503735817	1	0.455174579148208	0.0811669074599237	0.330668358017187	0.320090726349866	0.326981623165861	CC16-TCP1-NRg-2	CC16	TCP1-NRg-2	single	0.325913569177638	0.00536908999865904	NA	NA	NA	NA	NA	NA	NA	NA	NA	NA	NA	NA	NA
CC16-ERG26-NRg-2	401.960180643263	636.661123488623	312.240783527355	554.82563804317	656.312584887124	375.078588401793	581.022038839272	533.491287826569	386.339485579459	9.03179305492288e-05	0.000112380542367745	5.63755199779175e-05	0.000103045467388588	0.000110410527056248	6.59916949385083e-05	9.38773897785174e-05	0.000101266347511277	6.62160064113176e-05	1	0.74227431956723	0.156850338623984	1	0.628001979289352	0.187964552219937	1	0.637833089760388	0.182738293275467	0.530010677438545	0.557531687075432	0.552257870626943	CC16-ERG26-NRg-2	CC16	ERG26-NRg-2	single	0.546600078380307	0.0146068289744207	NA	NA	NA	NA	NA	NA	NA	NA	NA	NA	NA	NA	NA
CC16-ERG26-NRg-4	479.571867138966	720.908988909731	335.11816887437	657.878101896804	760.164161580899	454.224003417307	686.548817601466	582.230011944007	406.294490025742	0.000107756789541454	0.000127251594580686	6.05060646175488e-05	0.000122184974605298	0.000127881329205127	7.99166169281646e-05	0.000110927652728475	0.000110517843620689	6.96361608394138e-05	1	0.704475476190618	0.141098741835586	1	0.613435297129935	0.191970657708276	1	0.589108765747489	0.162638208704742	0.499858399250393	0.560365519556473	0.51700497471669	CC16-ERG26-NRg-4	CC16	ERG26-NRg-4	single	0.525742964507852	0.0311856096802106	NA	NA	NA	NA	NA	NA	NA	NA	NA	NA	NA	NA	NA
CC16-MES1-TRg-5	411.264973529349	584.343896659431	579.222610656174	493.940383917814	749.634900178856	574.259836695566	555.652594626059	614.042749366062	534.836696010125	9.24086591291483e-05	0.000103145742080232	0.000104579470656651	9.17375013570468e-05	0.000126110006625487	0.000101035839236059	8.97783762408796e-05	0.000116556479670758	9.16674360605334e-05	1	0.665864598971384	0.28438235659337	1	0.80571614153398	0.323254151357003	1	0.767657648522861	0.264527558663104	0.661828106995226	0.710263962501238	0.657885341265539	CC16-MES1-TRg-5	CC16	MES1-TRg-5	single	0.676659136920668	0.0291693259628197	NA	NA	NA	NA	NA	NA	NA	NA	NA	NA	NA	NA	NA
CC16-HTS1-TRg-2	553.965256949202	934.841876532949	440.917656719773	833.533477273273	1094.89654770742	448.877306974809	801.780216174847	793.286422564024	373.022652588855	0.000124472517461195	0.000165014060442675	7.96083134439242e-05	0.000154808719821589	0.000184192879563986	7.89759139089238e-05	0.000129545918810442	0.000150580188236292	6.39335902162407e-05	1	0.790851181101028	0.1607140435438	1	0.697359691847502	0.149732062156611	1	0.687301047395022	0.127859482806379	0.541757016263345	0.513079259671456	0.474033562999669	CC16-HTS1-TRg-2	CC16	HTS1-TRg-2	single	0.509623279644823	0.0339937402906428	NA	NA	NA	NA	NA	NA	NA	NA	NA	NA	NA	NA	NA
CC16-SSS1-TRg-3	257.645848077625	245.486041229409	154.55368651817	334.263891129469	283.009673078458	138.556146827718	338.232547827827	292.654616465114	189.439179279931	5.78914055012431e-05	4.33320858448247e-05	2.7904889116455e-05	6.20814478113286e-05	4.7610312351367e-05	2.43777044492743e-05	5.46491984910706e-05	5.55511678784343e-05	3.2468609546706e-05	1	0.446521927833591	0.121125361333486	1	0.449488533179905	0.115251486536683	1	0.601052354310715	0.153924403645472	0.420714112139818	0.409472019353843	0.505744582934615	CC16-SSS1-TRg-3	CC16	SSS1-TRg-3	single	0.445310238142759	0.052638661508133	NA	NA	NA	NA	NA	NA	NA	NA	NA	NA	NA	NA	NA
CC16-SSS1-TRg-2	289.312582847883	423.069318557549	350.647618472575	450.969953067023	519.040319314933	335.380596327329	500.494425571032	395.434734528787	428.011481106424	6.50067221157496e-05	7.4678282880106e-05	6.33099289500022e-05	8.37567812401364e-05	8.73174102380823e-05	5.90071912540616e-05	8.0866313376289e-05	7.50607032552698e-05	7.3358308003523e-05	1	0.685304124225817	0.244727309918467	1	0.611026843797092	0.206776189802277	1	0.548842697596593	0.235022394802043	0.628686931500287	0.57772633118277	0.598226422081905	CC16-SSS1-TRg-2	CC16	SSS1-TRg-2	single	0.601546561588321	0.0256420200245027	NA	NA	NA	NA	NA	NA	NA	NA	NA	NA	NA	NA	NA
CC16-SYS1-TRg-7	555.478544914652	498.382558696949	303.130986061995	735.891269218026	564.48286899039	324.925542199467	670.089290142473	486.185942818089	315.040984110739	0.000124812543772124	8.79722354430651e-05	5.47307330183109e-05	0.000136674037002328	9.49621453475117e-05	5.71677187704114e-05	0.000108268239880857	9.22869328215158e-05	5.39959196570761e-05	1	0.420469678888943	0.110189930292995	1	0.407233894695069	0.12276664987743	1	0.504013351811733	0.129207419173738	0.392501781719254	0.415296904037534	0.447475790473402	CC16-SYS1-TRg-7	CC16	SYS1-TRg-7	single	0.418424825410063	0.02762016163439	NA	NA	NA	NA	NA	NA	NA	NA	NA	NA	NA	NA	NA
CC16-SYS1-TRg-2	433.996091942939	348.659993616655	96.2251195561131	482.206917123198	287.365930134016	97.2839312468242	475.759258253605	216.053592762567	96.4206501454484	9.75161988135505e-05	6.15438853402429e-05	1.73735829401604e-05	8.95582931751682e-05	4.83431592425773e-05	1.7116230336193e-05	7.68697817677226e-05	4.10109006557323e-05	1.65258551779619e-05	1	0.376491725760259	0.0447694239006635	1	0.316379724196808	0.0560941897215946	1	0.315461645707528	0.0556975228487924	0.16721570660333	0.204731931921789	0.202766158404844	CC16-SYS1-TRg-2	CC16	SYS1-TRg-2	single	0.191571265643321	0.0211154211062164	NA	NA	NA	NA	NA	NA	NA	NA	NA	NA	NA	NA	NA
CC16-SYS1-TRg-1	325.550629440556	158.789634606539	50.8416116259172	268.848031100917	156.404161816014	49.2253990393137	464.791474771937	191.245456651085	41.9418700429657	7.31491838147144e-05	2.80288282119016e-05	9.17952568382314e-06	4.99320311134217e-05	2.63116483479695e-05	8.66076501586086e-06	7.50976856748241e-05	3.63018653070818e-05	7.18855628101849e-06	1	0.228582378246648	0.0315340414890984	1	0.308850455851999	0.0509087680865436	1	0.285828344152812	0.0247994877253829	0.0368314064990729	0.179328211695676	0.000439868981141567	CC16-SYS1-TRg-1	CC16	SYS1-TRg-1	single	0.0721998290586301	0.094543396255644	NA	NA	NA	NA	NA	NA	NA	NA	NA	NA	NA	NA	NA
CC16-BFR2-TRg-1	491.183757945445	950.871446031548	791.284018752523	503.408411584575	1066.86187448201	703.062811317816	597.153586506305	747.986427914914	779.119704929443	0.000110365908548532	0.000167843527560603	0.000142867461141512	9.34959589142903e-05	0.000179476646601306	0.000123697560995922	9.64838099946837e-05	0.000141981425510316	0.000133535911555645	1	0.907229044586454	0.32528741581921	1	1.12510881981741	0.388314726616883	1	0.870121686876961	0.358567742151072	0.722878089955315	0.785308582772448	0.742210572535053	CC16-BFR2-TRg-1	CC16	BFR2-TRg-1	single	0.750132415087605	0.0319602612695532	NA	NA	NA	NA	NA	NA	NA	NA	NA	NA	NA	NA	NA
CC16-EOS1-TRg-3	437.378658593195	598.355824590906	364.119735271494	584.059162161327	669.221270887477	329.906218407794	640.648217086583	580.755987937612	315.604459395789	9.82762403164353e-05	0.000105619064233041	6.57423389035077e-05	0.000108474888723181	0.00011258213683141	5.80440238304468e-05	0.000103511361645589	0.000110238047060412	5.40924955559426e-05	1	0.641122578296983	0.168099141435493	1	0.608302634035503	0.157052141755566	1	0.629718416784089	0.13538688073922	0.532813396127688	0.511668472721671	0.479486669377384	CC16-EOS1-TRg-3	CC16	EOS1-TRg-3	single	0.507989512742248	0.0268530446387933	NA	NA	NA	NA	NA	NA	NA	NA	NA	NA	NA	NA	NA
CC16-TAF4-NRg-1	336.201202818344	222.065353293024	34.1238105685577	502.256624253836	298.715546709226	45.4318174271889	491.920450584417	233.786217471839	46.4551526557322	7.55423008272133e-05	3.91979719248569e-05	6.16110279604734e-06	9.32820422246311e-05	5.0252488999176e-05	7.99331854407373e-06	7.94809917568584e-05	4.43768752781332e-05	7.96210276430066e-06	1	0.309542780360271	0.0204944904398123	1	0.315746797637978	0.02515038513256	1	0.33013863168918	0.0259532701221645	-0.0375925514773636	0.0131197199492411	0.0247947776826171	CC16-TAF4-NRg-1	CC16	TAF4-NRg-1	single	0.000107315384831515	0.0331668013884343	NA	NA	NA	NA	NA	NA	NA	NA	NA	NA	NA	NA	NA
CC16-ARL3-NRg-8	391.139999068196	520.053403936281	225.096609796183	372.085974587539	462.932585004682	210.338722115451	538.471278880052	457.367480512265	194.067055304777	8.78867036389835e-05	9.17974750434018e-05	4.06415147924277e-05	6.91059866940177e-05	7.78784863780556e-05	3.70072011914721e-05	8.70023419988431e-05	8.68166646368349e-05	3.3261796575136e-05	1	0.62309583734861	0.116202531398125	1	0.660512822290915	0.157175964439133	1	0.590031311351156	0.0990472325525999	0.442031991815079	0.519571513969368	0.398804162669873	CC16-ARL3-NRg-8	CC16	ARL3-NRg-8	single	0.453469222818107	0.0611906526745416	NA	NA	NA	NA	NA	NA	NA	NA	NA	NA	NA	NA	NA
CC16-RPN5-NRg-1	335.153593499809	483.787907660684	153.469523428061	428.300636370138	541.363053713353	244.031577229025	455.486258586141	375.107988082827	245.100484150866	7.53069095864125e-05	8.53960536430267e-05	2.77091419201558e-05	7.9546502957667e-05	9.10727319049524e-05	4.29351551856908e-05	7.35942153269653e-05	7.12023171553653e-05	4.20085852876481e-05	1	0.676472685863336	0.092460689881879	1	0.671037352536408	0.158419088449945	1	0.572075506429509	0.147884263540396	0.395192022811723	0.522932603062466	0.491562149276325	CC16-RPN5-NRg-1	CC16	RPN5-NRg-1	single	0.469895591716838	0.0665694655833895	NA	NA	NA	NA	NA	NA	NA	NA	NA	NA	NA	NA	NA
CC16-TIM9-NRg-2	393.78205432031	783.164230636537	459.141950841865	725.816116091219	828.055745234717	497.232343945659	681.218717376183	671.533056297201	430.644653056136	8.8480356876938e-05	0.000138240608315586	8.28987358088598e-05	0.000134802820548408	0.000139302633179042	8.74835465683022e-05	0.000110066453216306	0.000127469185338242	7.38096160815536e-05	1	0.932043238954763	0.235434400520122	1	0.605675169391017	0.19047718606859	1	0.684783273731894	0.173734296597873	0.64826057868415	0.557308951862595	0.546854590471226	CC16-TIM9-NRg-2	CC16	TIM9-NRg-2	single	0.584141373672657	0.0557743467600002	NA	NA	NA	NA	NA	NA	NA	NA	NA	NA	NA	NA	NA
CC16-NUP57-NRg-3	354.751276942348	218.079573106339	79.2810874979869	263.580222249662	210.551434553974	43.1182884669111	421.407885358681	210.338196213496	67.0218621384618	7.97103860931061e-05	3.84944200310585e-05	1.43143137216802e-05	4.8953662797376e-05	3.5420766562859e-05	7.58627398834849e-06	6.80880752623247e-05	3.99260144611312e-05	1.14870993483944e-05	1	0.288091309691495	0.0451257566056944	1	0.424084292113636	0.0454840257419496	1	0.346727116457104	0.0437086009418169	0.144033865477507	0.182147431730026	0.153776798128362	CC16-NUP57-NRg-3	CC16	NUP57-NRg-3	single	0.159986031778632	0.019800932301637	NA	NA	NA	NA	NA	NA	NA	NA	NA	NA	NA	NA	NA
CC16-VPS4-TRg-1	411.71300299259	212.994862012971	62.4161488570457	341.425200412158	257.218920325299	86.0849494145739	467.985649790711	229.760357401551	46.281836448824	9.25093285384421e-05	3.75968898232693e-05	1.12693249327783e-05	6.34114881186793e-05	4.32715709189696e-05	1.5145870482156e-05	7.5613777652776e-05	4.36126938299779e-05	7.93239752448909e-06	1	0.242445250573474	0.0306112631374722	1	0.399957771342839	0.0701038482210866	1	0.341047509443544	0.027178852724888	0.0352604954592876	0.279897769486583	0.0388516952121902	CC16-VPS4-TRg-1	CC16	VPS4-TRg-1	single	0.118003320052687	0.140216203582341	NA	NA	NA	NA	NA	NA	NA	NA	NA	NA	NA	NA	NA
CC16-CDC3-TRg-4	276.333411924742	421.797575848222	717.432352251677	441.2610436223	433.225560805648	636.895406714591	421.136103282078	396.843145294019	825.384975164671	6.20903838452601e-05	7.44538006082135e-05	0.000129533437145072	8.19535857081249e-05	7.28809162040019e-05	0.00011205600289458	6.80441626562021e-05	7.53280452292535e-05	0.000141465469741815	1	0.7153355637823	0.524235495165428	1	0.521225058273263	0.401312541144627	1	0.654589039505866	0.538625807048369	0.814497881592687	0.721074003968889	0.812645577299949	CC16-CDC3-TRg-4	CC16	CDC3-TRg-4	single	0.782739154287175	0.053411617000713	NA	NA	NA	NA	NA	NA	NA	NA	NA	NA	NA	NA	NA
CC16-BBP1-NRg-1	393.852855365785	605.52979840342	908.803042994248	437.283049680451	664.25965874692	802.670911648005	546.108647388038	550.486829193761	754.193722661075	8.84962654276252e-05	0.000106885381647814	0.000164085689023471	8.12147693721449e-05	0.000111747451920436	0.000141222707921539	8.82363334352758e-05	0.000104492410312123	0.000129263764743586	1	0.720511071147633	0.465923525459249	1	0.806458524005027	0.510369936588191	1	0.700229171648133	0.379539458024244	0.787033390382522	0.819334911863049	0.735422647511088	CC16-BBP1-NRg-1	CC16	BBP1-NRg-1	single	0.78059698325222	0.0423247862337023	NA	NA	NA	NA	NA	NA	NA	NA	NA	NA	NA	NA	NA
CC16-BBP1-NRg-2	361.348289836784	384.671932260764	514.75584954081	442.792628955943	455.042620451464	516.240684474011	426.662882044272	342.855629465882	615.693278032729	8.11926934984779e-05	6.79005498941629e-05	9.29399047482069e-05	8.22380407075502e-05	7.65511689307973e-05	9.08278926552896e-05	6.89371400811457e-05	6.50802330083724e-05	0.000105525713957176	1	0.498888659995186	0.28764322685708	1	0.545580066972878	0.324161958852176	1	0.558211452583636	0.396581656699578	0.637499689240434	0.674404409173786	0.724667250663472	CC16-BBP1-NRg-2	CC16	BBP1-NRg-2	single	0.678857116359231	0.0437540385801041	NA	NA	NA	NA	NA	NA	NA	NA	NA	NA	NA	NA	NA
CC16-USE1-NRg-3	536.804371188373	982.918060023382	1073.69213408423	796.418138967779	1153.38093694711	1017.63243563478	697.455327995086	862.704642321435	1135.40046771407	0.000120616574104245	0.000173500250939153	0.000193856650215252	0.000147915441788396	0.000194031624682104	0.000179043249410982	0.000112689848753587	0.000163757028657074	0.000194600053724266	1	0.858104951869045	0.403870928752707	1	0.768844351538715	0.355271198489252	1	0.859247068586343	0.447389457245483	0.769300087740405	0.728412622021847	0.793845389097595	CC16-USE1-NRg-3	CC16	USE1-NRg-3	single	0.763852699619949	0.0330547618324266	NA	NA	NA	NA	NA	NA	NA	NA	NA	NA	NA	NA	NA
CC16-CCT7-TRg-1	389.659238198463	561.086938699404	552.584929989734	244.342574978466	474.686938680038	616.521045952069	539.318704955362	531.552299757159	499.63122223392	8.75539859623754e-05	9.90405290352604e-05	9.9769999319782e-05	4.53807342616492e-05	7.9855904477885e-05	0.000108471317867006	8.71392630494443e-05	0.000100898292316867	8.56334530888416e-05	1	0.674814364885669	0.286347189512176	1	1.03137105141407	0.701550539629639	1	0.684656662783207	0.254599273499968	0.664722116197888	0.918306327256017	0.638035561438235	CC16-CCT7-TRg-1	CC16	CCT7-TRg-1	single	0.74035466829738	0.154687225541844	NA	NA	NA	NA	NA	NA	NA	NA	NA	NA	NA	NA	NA
CC16-SAH1-TRg-3	374.809913731638	465.750386207769	253.058158233307	528.083719511221	526.298621890495	283.382358150641	485.682554038237	416.720978755074	321.359187184435	8.42174359246296e-05	8.22121519266143e-05	4.56900123484572e-05	9.80788016380447e-05	8.85384640946671e-05	4.98585701991587e-05	7.84731170011372e-05	7.91012194815252e-05	5.50788174473662e-05	1	0.582346260736658	0.136328965353701	1	0.5290981657365	0.149203920232471	1	0.596025967244197	0.181840781746482	0.473814048502926	0.486365138888068	0.544731328497527	CC16-SAH1-TRg-3	CC16	SAH1-TRg-3	single	0.501636838629507	0.0378448643834623	NA	NA	NA	NA	NA	NA	NA	NA	NA	NA	NA	NA	NA
CC16-CHS2-TRg-1	463.586745051008	362.12048417516	339.785357673411	515.858943345821	390.913181521616	350.138173091077	444.162204912426	388.458811145951	323.721213341354	0.000104165032904639	6.39198702617218e-05	6.13487322294113e-05	9.58083446019795e-05	6.57627651806488e-05	6.16036537926847e-05	7.17645556418973e-05	7.37365461460202e-05	5.54836529482357e-05	1	0.366067538769373	0.147996864757149	1	0.402305669178793	0.188720335521897	1	0.607541146958805	0.200300776232523	0.449914729053107	0.516765362189027	0.569597644888458	CC16-CHS2-TRg-1	CC16	CHS2-TRg-1	single	0.512092578710197	0.0599781315547004	NA	NA	NA	NA	NA	NA	NA	NA	NA	NA	NA	NA	NA
CC16-DPM1-TRg-2	418.699612871752	605.573001354081	733.063026366518	599.083719511221	727.521569204723	722.545529765703	598.408268443496	591.921474553679	827.190192044497	9.40791759418115e-05	0.000106893007637289	0.000132355577708758	0.000111265337520549	0.000122389912597055	0.000127125369599618	9.66865325377064e-05	0.000112357459454946	0.000141774871853041	1	0.677802368548515	0.353522957188655	1	0.644711115343302	0.335341964193003	1	0.687129874540475	0.379892626173188	0.715427169938626	0.698138117055726	0.733875288947687	CC16-DPM1-TRg-2	CC16	DPM1-TRg-2	single	0.715813525314013	0.0178717183439635	NA	NA	NA	NA	NA	NA	NA	NA	NA	NA	NA	NA	NA
CC16-BBP1-TRg-1	490.802679086393	330.830556387995	73.0362286735686	628.652050085533	328.327229919683	37.3360563194117	601.993297017955	261.513349143976	65.1801798274644	0.000110280282519928	5.8396713710084e-05	1.31867955306287e-05	0.000116756941071309	5.52340200951424e-05	6.5689423897432e-06	9.7265775840635e-05	4.96399890636284e-05	1.11714473059176e-05	1	0.315891418189766	0.0300476339773575	1	0.27727031013478	0.016513088545097	1	0.301768933148377	0.0297561659394763	0.0556186504408842	-0.0994545457429432	0.0490073448514597	CC16-BBP1-TRg-1	CC16	BBP1-TRg-1	single	0.00172381651646691	0.0876853641294915	NA	NA	NA	NA	NA	NA	NA	NA	NA	NA	NA	NA	NA
CC16-NRD1-TRg-4	497.358238137887	731.239273542368	259.012245166361	680.38856981857	717.231206895177	211.854608045558	687.301851227935	592.745287218872	322.424279568325	0.000111753275506887	0.000129075049707751	4.6765031258712e-05	0.000126365750562796	0.000120658779669912	3.72739076496771e-05	0.000111049322521603	0.000112513834079127	5.52613671653028e-05	1	0.689016035846914	0.105154980171363	1	0.559640286514012	0.0865747225684695	1	0.59909116704308	0.128923859336163	0.427614389655888	0.361731741643895	0.46314249767169	CC16-NRD1-TRg-4	CC16	NRD1-TRg-4	single	0.417496209657157	0.0514569580756313	NA	NA	NA	NA	NA	NA	NA	NA	NA	NA	NA	NA	NA
CC16-RPB3-NRg-1	298.992912049755	438.117073133986	152.44739232861	456.779074635124	394.261228421873	182.653326618573	472.395792255545	260.335378356046	183.84570695907	6.71818313495777e-05	7.73344444680013e-05	2.75245946884771e-05	8.48356853246942e-05	6.63260023200523e-05	3.21362055378231e-05	7.63263369628792e-05	4.94163887876901e-05	3.15099257649948e-05	1	0.686702172916718	0.102952754877017	1	0.458231216978149	0.111181259295174	1	0.382824294219506	0.106954865417672	0.422248459762944	0.402696736915706	0.376602793819983	CC16-RPB3-NRg-1	CC16	RPB3-NRg-1	single	0.400515996832878	0.0229008389655431	NA	NA	NA	NA	NA	NA	NA	NA	NA	NA	NA	NA	NA
CC16-PHO85-NRg-6	374.361884268398	353.556532509463	234.693817550152	449.877805681379	404.703621919885	172.081059566644	644.591704622826	339.349645981032	230.434080967664	8.41167665153358e-05	6.24082002421538e-05	4.23743043766517e-05	8.35539412304213e-05	6.80827112364942e-05	3.02761104972821e-05	0.000104148522186463	6.44147335896433e-05	3.94948617790264e-05	1	0.442594872581192	0.126586936588642	1	0.477583511877929	0.106352745607967	1	0.365708461359175	0.0982460440533719	0.43041112685249	0.395976732508432	0.352049478225285	CC16-PHO85-NRg-6	CC16	PHO85-NRg-6	single	0.392812445862069	0.0392765391344328	NA	NA	NA	NA	NA	NA	NA	NA	NA	NA	NA	NA	NA
CC16-SNF6-TRg-6	846.628607515501	1258.1483267279	1357.86712893237	867.30849567662	1494.965113271	1356.9353014109	998.70441480194	1424.00121274206	1666.85963181278	0.000190232136059363	0.000222082652953568	0.000245164851912364	0.000161081614076631	0.000251495841901832	0.000238740528601106	0.000161363523850467	0.000270301324419935	0.000285688603382947	1	0.696430916106101	0.323849477889561	1	0.915090947810415	0.435006496948055	1	0.990479998397028	0.458685627829659	0.69704624166724	0.793046705175496	0.813112664614532	CC16-SNF6-TRg-6	CC16	SNF6-TRg-6	single	0.767735203819089	0.0620351328654295	NA	NA	NA	NA	NA	NA	NA	NA	NA	NA	NA	NA	NA
CC16-PRP38-NRg-2	359.431401833444	229.229658918	54.2655079976644	426.653416515576	209.43580244331	42.2147589162273	525.464014737623	132.738581439674	36.5918058188713	8.07619807913653e-05	4.04625827548874e-05	9.79771506999873e-06	7.92405716376873e-05	3.52330853692088e-05	7.42730611249423e-06	8.4900721192358e-05	2.51961964945785e-05	6.27159102070539e-06	1	0.298877986287651	0.0304850366530128	1	0.260604853154302	0.0275105509822401	1	0.175479550322067	0.019137884804726	0.0538803602567618	0.0165417820455129	-0.1071129577733	CC16-PRP38-NRg-2	CC16	PRP38-NRg-2	single	-0.012230271823675	0.0842649715212123	NA	NA	NA	NA	NA	NA	NA	NA	NA	NA	NA	NA	NA
CC16-OAR1-NRg-3	371.031185999513	389.53209028526	189.627255309961	326.313302044682	357.102869107948	297.362496587546	579.390716882854	436.031299598526	260.430747963685	8.33683795123045e-05	6.87584430097231e-05	3.42374721178849e-05	6.06048178359259e-05	6.00749047015272e-05	5.23182494755937e-05	9.36138124321867e-05	8.27666695192453e-05	4.46360900724471e-05	1	0.492007772697288	0.103197507913591	1	0.580985593238671	0.253373750001594	1	0.522779384572686	0.123530386113886	0.391577641157485	0.621500680812868	0.440178478282106	CC16-OAR1-NRg-3	CC16	OAR1-NRg-3	single	0.484418933417486	0.121177821584776	NA	NA	NA	NA	NA	NA	NA	NA	NA	NA	NA	NA	NA
CC16-ROX3-NRg-1	490.885995393828	1138.79467617986	2373.49093283958	545.375402497348	1218.16536157481	2228.9296958618	608.158730215412	993.281821253451	2351.82083464572	0.000110299003171452	0.000201014886307692	0.000428537182075004	0.000101290314288263	0.000204930215739002	0.000392160078119753	9.82619424862021e-05	0.000188542951652447	0.000403086376821151	1	1.08718617956816	0.976305644241419	1	1.18581653401925	1.13634714888466	1	1.13456102958133	1.06277262956285	1.00210956837837	1.0464703364831	1.02635669812881	CC16-ROX3-NRg-1	CC16	ROX3-NRg-1	single	1.02497886766343	0.0222124570748922	NA	NA	NA	NA	NA	NA	NA	NA	NA	NA	NA	NA	NA
CC16-YPP1-TRg-6	473.753581976654	759.619039697297	382.723780635224	736.735062518822	969.794985345179	493.441942839924	762.065308945447	762.995862382694	480.255864061086	0.000106449457371476	0.00013408451768859	6.91013258981748e-05	0.000136830751236672	0.000163147222732112	8.68166596779307e-05	0.000123129067853394	0.000144830489106001	8.23126461589734e-05	1	0.751419518785538	0.163121725484399	1	0.69883620513193	0.186223689029671	1	0.695508290724575	0.173194285179862	0.540513616015997	0.5653243604244	0.547567712635755	CC16-YPP1-TRg-6	CC16	YPP1-TRg-6	single	0.551135229692051	0.0127843123782624	NA	NA	NA	NA	NA	NA	NA	NA	NA	NA	NA	NA	NA
CC16-CBF2-NRg-8	430.186324906302	738.740696594963	1308.57871627428	448.891952433047	910.978657160941	1312.62110923122	502.472113386098	754.76706318075	1439.92336731867	9.66601680642531e-05	0.000130399166981571	0.000236265758523295	8.33708427905057e-05	0.000153252636000316	0.000230943846139896	8.11858540433627e-05	0.000143268513383812	0.000246793243976015	1	0.804775156097432	0.614217402440117	1	1.07739060574026	0.813032239894988	1	1.04345397177216	0.787554266951043	0.86333778660761	0.957589880789845	0.946993376196054	CC16-CBF2-NRg-8	CC16	CBF2-NRg-8	single	0.922640347864503	0.0516300959336919	NA	NA	NA	NA	NA	NA	NA	NA	NA	NA	NA	NA	NA
CC16-SPT6-TRg-5	501.659646820014	506.69126863584	600.139559010719	578.951683162315	477.806022495498	557.964555984117	652.226501276259	472.146332324978	654.021084893165	0.000112719775049191	8.94388513472881e-05	0.000108356055593818	0.000107526297806426	8.03806234851501e-05	9.81688315558031e-05	0.000105382098081013	8.96219594516405e-05	0.000112094843956911	1	0.473340199460122	0.241558293044884	1	0.438143224814643	0.26796279170322	1	0.502863946853963	0.275579166218707	0.590906060052703	0.60842215507458	0.628018672044894	CC16-SPT6-TRg-5	CC16	SPT6-TRg-5	single	0.609115629057392	0.0185660219714499	NA	NA	NA	NA	NA	NA	NA	NA	NA	NA	NA	NA	NA
CC16-SEC10-NRg-1	312.697512148221	118.483216549487	29.3954996837995	381.10738821484	140.782698775301	41.6424918642986	432.53178579847	220.221897236084	23.2167440649343	7.02611690041616e-05	2.09141215727841e-05	5.30739950420258e-06	7.0781496475811e-05	2.36836719729447e-05	7.32662088576573e-06	6.98853956178996e-05	4.18021206418499e-05	3.97919480466211e-06	1	0.177570798154234	0.018981707915233	1	0.196114055147914	0.030380823680734	1	0.353683493715764	0.0147515059490085	-0.107958412595035	0.0135871221942158	-0.103569199719397	CC16-SEC10-NRg-1	CC16	SEC10-NRg-1	single	-0.0659801633734054	0.0689422294161311	NA	NA	NA	NA	NA	NA	NA	NA	NA	NA	NA	NA	NA
CC16-NSL1-NRg-3	398.795035819596	171.201230004005	34.7559666096034	444.049434778123	157.014119174074	45.3984783748516	516.202903164048	135.645841877263	37.4851496915432	8.96067423665966e-05	3.02196669029358e-05	6.27523947325694e-06	8.24714620465855e-05	2.64142606015449e-05	7.9874528384872e-06	8.34043769526255e-05	2.57480473916721e-05	6.42470419139679e-06	1	0.201185313423473	0.0175978046757489	1	0.187721574168147	0.0284262897196805	1	0.182540133166139	0.01995684480154	-0.114325499908955	-0.00637930965862221	-0.0934176112917715	CC16-NSL1-NRg-3	CC16	NSL1-NRg-3	single	-0.0713741402864495	0.0572497245221504	NA	NA	NA	NA	NA	NA	NA	NA	NA	NA	NA	NA	NA
CC16-NRD1-NRg-8	554.717874987753	749.359246344714	246.230559710588	615.051006639419	654.151505329981	257.229311948314	774.805551635565	596.611670912391	283.467312201154	0.000124641626012264	0.000132273505363499	4.44572796715454e-05	0.000114230875614384	0.000110046971734578	4.5257177584212e-05	0.000125187545241416	0.00011324774401103	4.85844032585952e-05	1	0.633077745059684	0.0896290218698199	1	0.564643084255652	0.11628388293474	1	0.534898452341287	0.100545661364767	0.381557703916478	0.432969734251088	0.393196270339775	CC16-NRD1-NRg-8	CC16	NRD1-NRg-8	single	0.402574569502447	0.0269585531356962	NA	NA	NA	NA	NA	NA	NA	NA	NA	NA	NA	NA	NA
CC16-RPB3-TRg-1	470.513843282002	403.945391203312	93.6944740423355	511.539559287206	327.20296854703	124.034586165298	638.926428799569	313.995256011662	112.841879923596	0.000105721508414062	7.1302613707008e-05	1.6916671273762e-05	9.50061232938212e-05	5.5044887213095e-05	2.18227668151408e-05	0.00010323316739592	5.96020093256073e-05	1.93403442396757e-05	1	0.402336458510804	0.0402087375219461	1	0.339582117391563	0.0674176763475645	1	0.341385093779406	0.0485369556811195	0.147796773650665	0.255242083565032	0.177326544436769	CC16-RPB3-TRg-1	CC16	RPB3-TRg-1	single	0.193455133884155	0.0555087579019773	NA	NA	NA	NA	NA	NA	NA	NA	NA	NA	NA	NA	NA
CC16-NRD1-NRg-4	224.645439456074	129.977241871116	73.8100821437211	266.882908264865	219.144133388054	79.1126137345984	267.410908634465	196.660109502249	89.7952178678896	5.04764207402958e-05	2.29429949435267e-05	1.33265158812943e-05	4.9567056989603e-05	3.6866303992664e-05	1.39191509001016e-05	4.32063440331042e-05	3.73296648790537e-05	1.53903003549529e-05	1	0.271149524741045	0.0663432812842711	1	0.435929128298988	0.0824204866154961	1	0.510868914449792	0.0922841596871457	0.230323510850126	0.3265914490822	0.368429243170602	CC16-NRD1-NRg-4	CC16	NRD1-NRg-4	single	0.308448067700976	0.0708179711718867	NA	NA	NA	NA	NA	NA	NA	NA	NA	NA	NA	NA	NA
CC16-RVB1-TRg-2	358.007789961797	274.179047523739	73.2565645673899	483.877805681379	289.244964288714	68.9870602821794	543.250933894515	259.758948472827	85.8268814056901	8.04421041360542e-05	4.83968455585148e-05	1.32265774913439e-05	8.98686203854234e-05	4.86592664697646e-05	1.21376510886546e-05	8.77746045066405e-05	4.93069719139717e-05	1.47101540006936e-05	1	0.358906169431003	0.0413173954487732	1	0.31734883325623	0.0396407752394832	1	0.332156194670531	0.0434186108087852	0.143585307721818	0.122170028781747	0.148165806977142	CC16-RVB1-TRg-2	CC16	RVB1-TRg-2	single	0.137973714493569	0.0138766928666578	NA	NA	NA	NA	NA	NA	NA	NA	NA	NA	NA	NA	NA
CC16-TIF5-NRg-8	289.812480692496	229.809525204966	83.5949003937428	376.740461317733	175.40661912999	160.525816711654	331.044802445436	206.4500365581	146.463979197175	6.51190460248969e-05	4.05649381295534e-05	1.50931788088682e-05	6.99704452332057e-05	2.95084045518151e-05	2.82430697292763e-05	5.34878539468268e-05	3.91879710556864e-05	2.51029474013021e-05	1	0.371612298172601	0.0582427088412493	1	0.247178398685544	0.118471210443174	1	0.433212032692714	0.121589795663481	0.228777268054965	0.360019502564022	0.41879214201161	CC16-TIF5-NRg-8	CC16	TIF5-NRg-8	single	0.335862970876865	0.0972834343480651	NA	NA	NA	NA	NA	NA	NA	NA	NA	NA	NA	NA	NA
CC16-EOS1-NRg-1	476.402258941687	493.778239473146	183.035942662937	571.730050719508	464.942521012382	132.061907345089	585.476805673974	412.286707919554	158.867371484934	0.000107044598466776	8.71595018356322e-05	3.30474011937244e-05	0.000106185053928436	7.82166150366699e-05	2.32351015813757e-05	9.45971591754738e-05	7.82595142435291e-05	2.72288059632776e-05	1	0.485732621929499	0.0775785098776095	1	0.431732803569209	0.0642239109233183	1	0.489172415522795	0.074572394529554	0.322278993263054	0.266155244089608	0.313509211793147	CC16-EOS1-NRg-1	CC16	EOS1-NRg-1	single	0.300647816381936	0.0301915621368554	NA	NA	NA	NA	NA	NA	NA	NA	NA	NA	NA	NA	NA
CC16-ERG25-NA-26	526.305756824189	569.812904108237	954.39748843552	622.346812778586	665.510638806203	914.743092914875	676.943980360212	565.75382996009	972.718868400366	0.000118257601328658	0.000100580796988098	0.000172317831349079	0.000115585895465735	0.000111957902505817	0.00016094079747917	0.000109375771751192	0.000107390364674895	0.000166717514596786	1	0.507379944579279	0.366159269202817	1	0.567713647468038	0.408673871413281	1	0.580559976362581	0.394900499202709	0.69667531374433	0.733416277282195	0.727331392892665	CC16-ERG25-NA-26	CC16	ERG25-NA-26	single	0.71914099463973	0.0196922971762805	NA	NA	NA	NA	NA	NA	NA	NA	NA	NA	NA	NA	NA
CC16-MSL5-NRg-4	378.462645448732	806.799270656175	2060.53345969952	326.918468643835	876.758430089932	2090.63263026596	611.788068411338	876.989620296762	2076.80935353929	8.50381818229211e-05	0.000142412558695932	0.000372032262762628	6.0717212921484e-05	0.000147495816164925	0.000367827956676674	9.88483450211863e-05	0.000166468577236871	0.000355951246512593	1	0.999037092587471	1.0993488227412	1	1.42379445161614	1.77806843153699	1	0.995785437727387	0.932929232536049	1.02251293776899	1.17044575964995	0.983036719519984	CC16-MSL5-NRg-4	CC16	MSL5-NRg-4	single	1.05866513897964	0.0987966260551961	NA	NA	NA	NA	NA	NA	NA	NA	NA	NA	NA	NA	NA
CC16-SEC24-TRg-2	525.686631372465	208.936874313011	27.659811765891	659.523157459219	281.821974273767	28.4984955318633	655.552223962065	176.504949080523	41.6851299302834	0.000118118487724269	3.6880592185769e-05	4.99401856854749e-06	0.000122490503960263	4.74105074808988e-05	5.01405327176542e-06	0.000105919444591128	3.35038489266936e-05	7.14455274117343e-06	1	0.186263301989182	0.0106243202410884	1	0.226856697496556	0.0120144000072499	1	0.187034581639215	0.0174753924511405	-0.241968750227258	-0.194153891653011	-0.122824507705134	CC16-SEC24-TRg-2	CC16	SEC24-TRg-2	single	-0.186315716528468	0.0599576131404923	NA	NA	NA	NA	NA	NA	NA	NA	NA	NA	NA	NA	NA
CC16-RPL30-NRg-5	476.872196651439	467.061366603232	182.917572248854	525.328929873475	472.864126192896	154.991854102836	597.572415713676	362.872197746155	157.340460437354	0.000107150190521601	8.24435602574203e-05	3.30260292461891e-05	9.75671659703421e-05	7.95492553413845e-05	2.72694189169537e-05	9.65514814255808e-05	6.88797416521054e-05	2.69671036121332e-05	1	0.458998303593009	0.0774519384488258	1	0.477872293404971	0.0820328421013988	1	0.42182806761561	0.0723607314051927	0.316585264963812	0.334073332680674	0.292447280360288	CC16-RPL30-NRg-5	CC16	RPL30-NRg-5	single	0.314368626001591	0.0209013677581516	NA	NA	NA	NA	NA	NA	NA	NA	NA	NA	NA	NA	NA
CC16-SNU71-NRg-3	451.307244615393	781.572979928813	552.816971626527	457.953847454461	701.732435552165	545.920062098342	540.826126471991	567.629737290257	587.52162832781	0.000101405906202715	0.000137959727936716	9.98118947691303e-05	8.50538710139332e-05	0.000118051443543635	9.60497114812994e-05	8.73828214479515e-05	0.000107746445997927	0.000100697281433173	1	0.811589404696287	0.247336338722109	1	0.813498283174181	0.331449635167278	1	0.729087741526446	0.298551507545919	0.647063849778606	0.717139308170377	0.681929877643092	CC16-SNU71-NRg-3	CC16	SNU71-NRg-3	single	0.682044345197358	0.0350378694318014	NA	NA	NA	NA	NA	NA	NA	NA	NA	NA	NA	NA	NA
CC16-CDC33-NRg-1	323.421395916566	549.441676268877	688.841494557124	412.828485550338	658.095702769113	633.858520954558	557.619995022912	622.467585733803	571.52486252549	7.26707584014432e-05	9.69849599739894e-05	0.000124371316902686	7.66729244792892e-05	0.000110710498426122	0.000111521690233617	9.00962547404194e-05	0.000118155666811783	9.79555426607614e-05	1	0.796144663104354	0.430060364217113	1	0.846303623543661	0.426906610113202	1	0.775444505684682	0.281676011695723	0.77727190024519	0.781239783440021	0.673820200034468	CC16-CDC33-NRg-1	CC16	CDC33-NRg-1	single	0.74411062790656	0.060905617245811	NA	NA	NA	NA	NA	NA	NA	NA	NA	NA	NA	NA	NA
CC16-RPN6-TRg-4	402.538931421698	463.466139918349	228.114126175181	453.731326365379	518.644367654221	217.262113229229	514.753731459684	436.272957496731	232.542107178084	9.04479722178546e-05	8.18089471015734e-05	4.11863316897789e-05	8.42696396638515e-05	8.72507998567569e-05	3.82253094185165e-05	8.31702301426036e-05	8.28125405826664e-05	3.98561633862257e-05	1	0.539571818149978	0.114425588861082	1	0.606844895207025	0.133135979424635	1	0.588750258548507	0.124152415390808	0.424870067196484	0.472019259118473	0.452511688351455	CC16-RPN6-TRg-4	CC16	RPN6-TRg-4	single	0.449800338222137	0.023691246049268	NA	NA	NA	NA	NA	NA	NA	NA	NA	NA	NA	NA	NA
CC16-NAB2-TRg-4	351.961464123691	246.478654211076	58.3975210333942	458.866506436879	259.565397550603	82.0783937706051	409.811598187133	183.359972175374	40.8988374101361	7.90835326570332e-05	4.35072973994894e-05	1.05437559324807e-05	8.52233753860479e-05	4.36663154250738e-05	1.44409531501976e-05	6.62144300337171e-05	3.48050569628155e-05	7.00978745701628e-06	1	0.328188482180692	0.0335025729403416	1	0.300308233596866	0.049733920169769	1	0.310808301105981	0.0274270937373719	0.0851695202952104	0.17112867589643	0.0323225459267471	CC16-NAB2-TRg-4	CC16	NAB2-TRg-4	single	0.0962069140394624	0.0700582148986779	NA	NA	NA	NA	NA	NA	NA	NA	NA	NA	NA	NA	NA
CC16-NAB2-TRg-6	401.442224993425	379.560508486621	174.159753231494	490.731326365379	354.391817919986	196.363915270624	660.622566877466	303.118688801567	186.847472267359	9.02015491645483e-05	6.69983044847652e-05	3.14447924987068e-05	9.11414963913538e-05	5.96188284393436e-05	3.45484599605798e-05	0.000106738674373067	5.75374390880793e-05	3.20244082818434e-05	1	0.443095261522454	0.0875999009089229	1	0.383395230378024	0.111257194171488	1	0.318736374896459	0.0777296827280122	0.342663019554781	0.386153693018213	0.283271717706664	CC16-NAB2-TRg-6	CC16	NAB2-TRg-6	single	0.337362810093219	0.0516453712955366	NA	NA	NA	NA	NA	NA	NA	NA	NA	NA	NA	NA	NA
CC16-YTM1-NRg-1	451.463258381059	830.81744502138	636.029475534727	504.494567740458	873.430255205076	650.650683883605	548.905853963143	706.085409563256	600.843164405485	0.000101440961516974	0.000146652138218323	0.000114836031345697	9.36976861977206e-05	0.000146935922066238	0.000114476119858868	8.868828608834e-05	0.000134027850293068	0.000102980503705949	1	0.862426975695046	0.284468181308068	1	0.919133381190284	0.358592827944971	1	0.893576410528921	0.300826669402633	0.686134854964904	0.74736141377944	0.702802029599505	CC16-YTM1-NRg-1	CC16	YTM1-NRg-1	single	0.712099432781283	0.0316544492214104	NA	NA	NA	NA	NA	NA	NA	NA	NA	NA	NA	NA	NA
CC16-OLE1-TRg-8	308.160828145055	267.986323697401	224.754198672767	365.929084673314	238.429211388608	198.422619048252	303.859628917599	230.734871855662	257.026084399133	6.92418045734211e-05	4.73037339538294e-05	4.05796919744385e-05	6.79624930351647e-05	4.01106050702188e-05	3.49106703235889e-05	4.90954678394637e-05	4.37976743940782e-05	4.40525534865333e-05	1	0.407543842078095	0.147268290772408	1	0.345914952168806	0.150766360546507	1	0.527487962591093	0.232464837038202	0.458793059231723	0.449033821259642	0.591897057734478	CC16-OLE1-TRg-8	CC16	OLE1-TRg-8	single	0.499907979408614	0.0798141815711991	NA	NA	NA	NA	NA	NA	NA	NA	NA	NA	NA	NA	NA
CC16-OLE1-TRg-1	241.475831258794	191.131303659935	196.149984367198	149.754106422724	173.512315232953	187.383948403836	340.288745543184	266.461629003401	191.325560725748	5.42581041784956e-05	3.37376333756014e-05	3.54151601768332e-05	2.78132098295163e-05	2.91897285177231e-05	3.29685157772658e-05	5.49814242268997e-05	5.05792625611751e-05	3.27919227222232e-05	1	0.370934552123046	0.164018740781918	1	0.615117901786066	0.347907546015972	1	0.543950541238712	0.154517787940827	0.475681565299795	0.702514169420655	0.497310091761492	CC16-OLE1-TRg-1	CC16	OLE1-TRg-1	single	0.558501942160647	0.125186219247636	NA	NA	NA	NA	NA	NA	NA	NA	NA	NA	NA	NA	NA
CC16-UTP7-TRg-4	433.183553634669	766.094315005102	947.337107312906	571.395244263353	937.973898710435	969.548195561742	588.578393928829	682.359686819844	940.728669799705	9.73336265538368e-05	0.000135227504003011	0.000171043069440871	0.00010612287171227	0.000157794006859452	0.00017058326102356	9.50982916456211e-05	0.000129524276684436	0.000161234608306575	1	0.828799378648744	0.441582093976176	1	0.871487041246708	0.471783756243594	1	0.80534388613764	0.439251382912206	0.787347219075223	0.807840135537976	0.7833945589846	CC16-UTP7-TRg-4	CC16	UTP7-TRg-4	single	0.792860637865933	0.0131223051834674	NA	NA	NA	NA	NA	NA	NA	NA	NA	NA	NA	NA	NA
CC16-ACT1-NRg-6	348.985268782959	187.734493011769	42.6827682993638	500.779757850146	115.842528325097	17.7283221905285	594.854033787262	147.259349751673	24.3217336902729	7.84148002376799e-05	3.31380437212658e-05	7.70643485386591e-06	9.30077499453928e-05	1.94880227842989e-05	3.11913840444471e-06	9.61122646960696e-05	2.79525023679215e-05	4.16858264320032e-06	1	0.252101898392215	0.0246958710683619	1	0.122808397283139	0.00984308131492981	1	0.171966870495885	0.0112366587321462	-0.0123230632433815	-0.299221136948037	-0.23607873499342	CC16-ACT1-NRg-6	CC16	ACT1-NRg-6	single	-0.182540978394946	0.150755911028585	NA	NA	NA	NA	NA	NA	NA	NA	NA	NA	NA	NA	NA
CC16-RPL18A-NRg-3	325.142974650604	466.919232745887	290.858471512732	461.815910659966	627.841846289167	278.669641473972	521.503427061968	439.276898927376	275.362520188414	7.30575863411836e-05	8.24184714316889e-05	5.25149129664416e-05	8.5771156014495e-05	0.000105620935439897	4.90294102020939e-05	8.4260797733134e-05	8.33827432903029e-05	4.71952960616617e-05	1	0.672986768209442	0.18062847202389	1	0.721752287431584	0.167776438207736	1	0.585131553776339	0.145111133409537	0.554513121640426	0.543453708924436	0.489158962656771	CC16-RPL18A-NRg-3	CC16	RPL18A-NRg-3	single	0.529041931073878	0.0349795087118959	NA	NA	NA	NA	NA	NA	NA	NA	NA	NA	NA	NA	NA
CC16-BRX1-NRg-1	468.341259502314	752.160830307997	686.496522660723	585.583571403508	1118.33057487268	626.238190248089	664.658121419981	814.941467062433	628.484471252545	0.00010523334247033	0.000132768028295192	0.000123947928873423	0.000108758010936867	0.000188135152422905	0.000110180961770671	0.000107390710443019	0.000154690709460513	0.000107718039007724	1	0.752640233891745	0.295974835231005	1	1.01388364220217	0.29734515587136	1	0.85172701319552	0.259865908679472	0.682840136570487	0.711858518854469	0.663379129144102	CC16-BRX1-NRg-1	CC16	BRX1-NRg-1	single	0.686025928189686	0.0243962037590511	NA	NA	NA	NA	NA	NA	NA	NA	NA	NA	NA	NA	NA
CC16-NAF1-TRg-8	469.981214030897	1002.47917629652	1304.83935613874	623.118596675169	1065.48678922752	1453.59733475913	611.169469054856	850.089350993901	1510.16765146704	0.000105601829963244	0.000176953090723132	0.000235590611703444	0.000115729235691732	0.000179245317976514	0.000255747341610701	9.87483961569035e-05	0.000161362416964848	0.000258832644925545	1	0.999617840071598	0.560602995196348	1	0.907787416485275	0.64860995205851	1	0.966218270222007	0.679073191165642	0.861855030251443	0.887624273116629	0.904421530388347	CC16-NAF1-TRg-8	CC16	NAF1-TRg-8	single	0.88463361125214	0.0214402606622922	NA	NA	NA	NA	NA	NA	NA	NA	NA	NA	NA	NA	NA
CC16-NAF1-TRg-6	516.152514330156	1271.64231991163	1970.79628985541	507.561565345357	1381.81485736058	2064.70676798734	656.683388544283	1180.515828137	2016.18824232871	0.000115976231445308	0.000224464551606943	0.000355830088420898	9.42673069578412e-05	0.000232460736253557	0.000363266535024216	0.000106102210082435	0.000224083370848875	0.000345561193105133	1	1.1545854025483	0.770979009201963	1	1.44533304315497	1.13104492679153	1	1.24878623875731	0.843777849827407	0.951399392900029	1.063896643836	0.980279457744146	CC16-NAF1-TRg-6	CC16	NAF1-TRg-6	single	0.998525164826726	0.0584259123783736	NA	NA	NA	NA	NA	NA	NA	NA	NA	NA	NA	NA	NA
CC16-NAF1-TRg-4	416.997375423368	884.30464826066	1364.07250922018	479.662164468333	988.761199758798	1354.09245515341	654.481114877035	828.343493063969	1306.53094890075	9.36966938676035e-05	0.000156093457450801	0.000246285242197176	8.90856668062179e-05	0.00016633788184469	0.000238240355440648	0.000105746382437976	0.00015723465769996	0.000223930674751607	1	0.99381997913694	0.660515479877402	1	1.09436641048165	0.784915776297583	1	0.879195924014889	0.548625077788108	0.900448256735246	0.950655957046138	0.844674238476955	CC16-NAF1-TRg-4	CC16	NAF1-TRg-4	single	0.898592817419446	0.0530152162969308	NA	NA	NA	NA	NA	NA	NA	NA	NA	NA	NA	NA	NA
CC16-CDC8-TRg-2	598.030719762187	1330.34441874488	1649.87715120943	864.618061567859	1598.34040412858	1678.97169552165	798.787931738507	1245.580924176	1920.61623692111	0.000134373750472867	0.000234826380626527	0.00029788767901605	0.000160581930894734	0.000268886519165993	0.000295399927821433	0.000129062446870342	0.000236433909230079	0.000329180789964822	1	1.04250881394606	0.55706641996694	1	0.98141293182473	0.539919824582277	1	1.08321028276363	0.660788040936732	0.864281036115283	0.851162087581084	0.908616236727176	CC16-CDC8-TRg-2	CC16	CDC8-TRg-2	single	0.874686453474514	0.0301072972274195	NA	NA	NA	NA	NA	NA	NA	NA	NA	NA	NA	NA	NA
CC16-NSE4-TRg-1	405.766563475941	576.476362329237	448.644485678326	573.066132821534	578.588721270799	396.607585619838	520.413412152603	557.924666935527	436.734644163569	9.11732008891302e-05	0.000101757000499343	8.10034034619478e-05	0.000106433198922525	9.73351526929755e-05	6.97795278372053e-05	8.40846809119627e-05	0.000105904247166214	7.48533998656776e-05	1	0.665800910042154	0.223256926982089	1	0.53600892615362	0.192427206867629	1	0.744730949364053	0.230633418556761	0.604069917679761	0.548291090323973	0.622323630341138	CC16-NSE4-TRg-1	CC16	NSE4-TRg-1	single	0.591561546114957	0.0385687537360319	NA	NA	NA	NA	NA	NA	NA	NA	NA	NA	NA	NA	NA
CC16-PAB1-NRg-2	481.544882586515	324.514470143405	132.794132161847	646.170171882528	382.323202930755	106.867181562073	661.576273495506	312.432202026867	98.5769061072649	0.000108200113733117	5.72818267292063e-05	2.39761704607194e-05	0.000120010509263846	6.43176853734681e-05	1.88023168014802e-05	0.000106892767474415	5.93053132564963e-05	1.68954230422922e-05	1	0.315817674886027	0.0556827888250783	1	0.314116356347432	0.0459840958902203	1	0.328056153699455	0.0409494747176819	0.20280870278153	0.156633396314422	0.133030118334276	CC16-PAB1-NRg-2	CC16	PAB1-NRg-2	single	0.164157405810076	0.0354925450064325	NA	NA	NA	NA	NA	NA	NA	NA	NA	NA	NA	NA	NA
CC16-PRP43-TRg-4	369.098545225254	431.334804120511	211.716774083625	427.421077259119	417.12200966177	160.487340698426	495.704866223171	406.777532052856	145.31242632243	8.29341272564049e-05	7.61372690129621e-05	3.8225766321029e-05	7.93831460875509e-05	7.0171838837188e-05	2.82363002217493e-05	8.00924505970652e-05	7.72137724843888e-05	2.49055789329387e-05	1	0.547660358044047	0.115822197314792	1	0.518100454713009	0.10439868997256	1	0.57004100254063	0.0805624463110403	0.429159169535155	0.399180742048561	0.346281048412784	CC16-PRP43-TRg-4	CC16	PRP43-TRg-4	single	0.391540319998833	0.0419640057313062	NA	NA	NA	NA	NA	NA	NA	NA	NA	NA	NA	NA	NA
CC16-SEC2-NRg-3	378.489834311959	608.17902609847	977.717768459485	508.129007273394	796.558387389213	882.839734934308	583.152368915444	694.715485717939	958.366940061684	8.50442909898955e-05	0.000107353011340034	0.000176528341255984	9.43726955965074e-05	0.00013400387773738	0.000155327689366711	9.42215932915498e-05	0.000131869631994907	0.000164257689975279	1	0.753037070752234	0.521600685726682	1	0.832243532261098	0.483078919864248	1	0.827555741195075	0.451650871779881	0.818107738965921	0.809169173951458	0.792586716605979	CC16-SEC2-NRg-3	CC16	SEC2-NRg-3	single	0.80662120984112	0.0129498932970446	NA	NA	NA	NA	NA	NA	NA	NA	NA	NA	NA	NA	NA
CC16-SEC2-NRg-6	284.576126201803	515.673062132733	911.464421157263	365.786341510757	542.180844820746	869.419804743167	417.54798309542	570.051666631679	1009.92894645734	6.3942470025591e-05	9.1024276917307e-05	0.00016456620465664	6.79359819388966e-05	9.12103077327948e-05	0.000152966573678814	6.74644198326632e-05	0.000108206172227639	0.000173095073347973	1	0.849210037785011	0.646725704769736	1	0.786907141769725	0.660864231516848	1	0.948375115402888	0.664718097623571	0.880680415722229	0.878702234893026	0.897576463573477	CC16-SEC2-NRg-6	CC16	SEC2-NRg-6	single	0.885653038062911	0.0103732519866134	NA	NA	NA	NA	NA	NA	NA	NA	NA	NA	NA	NA	NA
CC16-MPP10-NRg-5	366.028414727881	526.722522229757	657.02725264542	368.618835567053	469.67558917483	553.983021925204	471.889205244962	476.836760530323	670.056970691636	8.22442881967371e-05	9.29746776450445e-05	0.000118627210030374	6.8462049326366e-05	7.90128523212237e-05	9.74683165460752e-05	7.62444862531467e-05	9.05122880164315e-05	0.000114843287635274	1	0.674382395848226	0.362449452677471	1	0.676436864418118	0.41785839799532	1	0.701943257152729	0.39023368954813	0.720904021646254	0.755136898366513	0.742282760601233	CC16-MPP10-NRg-5	CC16	MPP10-NRg-5	single	0.739441226871333	0.017292431800928	NA	NA	NA	NA	NA	NA	NA	NA	NA	NA	NA	NA	NA
CC16-YDR355C-TRg-2	393.326177279497	288.299574549435	57.2339785154684	472.714332106543	286.345639011928	44.1551742269438	533.968029893653	261.661375753209	40.2601719229605	8.83779241662022e-05	5.08893371323223e-05	1.03336766669746e-05	8.77952746830577e-05	4.81715171270144e-05	7.76870468654889e-06	8.62747392022082e-05	4.96680872057978e-05	6.90032445990617e-06	1	0.343502804541107	0.0293819049985457	1	0.32158708960477	0.0259712609436601	1	0.340405591718444	0.0207211303574487	0.0581230928500155	0.0225012673794002	-0.0260634314979926	CC16-YDR355C-TRg-2	CC16	YDR355C-TRg-2	single	0.0181869762438077	0.0422587570978067	NA	NA	NA	NA	NA	NA	NA	NA	NA	NA	NA	NA	NA
CC16-YLR339C-TRg-9	337.826075124109	370.797010912238	143.674650303111	575.503702692812	478.732386126518	189.523150915615	508.198662297403	365.76608228532	195.263702539538	7.59073994392912e-05	6.54514115237955e-05	2.5940663570535e-05	0.000106885918677084	8.05364643132888e-05	3.33448891665614e-05	8.21111089016918e-05	6.94290535604487e-05	3.34668939154976e-05	1	0.51437777311309	0.0858748213266768	1	0.441622801082175	0.0915639140014363	1	0.499968028640184	0.105594445920671	0.351893048827453	0.352912585648454	0.398560716841032	CC16-YLR339C-TRg-9	CC16	YLR339C-TRg-9	single	0.367788783772313	0.0266541509416759	NA	NA	NA	NA	NA	NA	NA	NA	NA	NA	NA	NA	NA
CC16-SNM1-TRg-2	486.07961256115	785.919200607985	677.49928497342	578.74321804073	870.731860268032	575.160700450211	719.508051013429	825.247186595312	638.536330426818	0.000109219039105907	0.000138726903156241	0.000122323464742708	0.000107487580442961	0.000146481974947037	0.000101194338089142	0.000116252970177701	0.000156646922428529	0.000109440860506363	1	0.75772153432141	0.281436421770691	1	0.79873979529609	0.276320745511018	1	0.796747510114585	0.243895073185266	0.671450930994697	0.672012689170862	0.641991064652413	CC16-SNM1-TRg-2	CC16	SNM1-TRg-2	single	0.661818228272657	0.0171731245258422	NA	NA	NA	NA	NA	NA	NA	NA	NA	NA	NA	NA	NA
CC16-ALR1-NRg-4	547.227108201142	675.208584884435	446.904553521516	703.297105647948	641.043351913042	425.822344536065	666.998823811877	528.413707615706	476.616520134912	0.000122958497715051	0.000119184765931489	8.06892562228896e-05	0.000130620458023778	0.000107841805841337	7.49196011917432e-05	0.000107768904411768	0.000100302530455812	8.16888869271489e-05	1	0.578241808757123	0.164902045169714	1	0.483899721610652	0.168344843989818	1	0.550327642339562	0.19637992805668	0.518559342567249	0.506802381902233	0.555613351605524	CC16-ALR1-NRg-4	CC16	ALR1-NRg-4	single	0.526991692025002	0.0254746163636892	NA	NA	NA	NA	NA	NA	NA	NA	NA	NA	NA	NA	NA
CC16-ALR1-NRg-1	392.826075124109	224.135844573078	86.3363989476775	378.179010619457	255.435958620755	106.255019813839	421.899041241945	275.14060744121	82.0787208187031	8.82655543497056e-05	3.95634456823013e-05	1.55881602931919e-05	7.02376210358245e-05	4.29716258226041e-05	1.86946124627317e-05	6.81674327207565e-05	5.2226690488455e-05	1.40677443202895e-05	1	0.26739306853679	0.0443784866166305	1	0.358584418941631	0.0781200006283233	1	0.453021145317481	0.053465682391191	0.133063564651043	0.295503914052059	0.226914214282551	CC16-ALR1-NRg-1	CC16	ALR1-NRg-1	single	0.218493897661884	0.0815468765641903	NA	NA	NA	NA	NA	NA	NA	NA	NA	NA	NA	NA	NA
CC16-ALR1-NRg-3	354.519794446819	488.136398796428	279.954626356444	472.806775707612	506.055276702382	299.190835935087	498.709558511047	421.289383099239	249.5076046678	7.96583734287644e-05	8.61636296332779e-05	5.05462081307052e-05	8.78124438501366e-05	8.51329550993069e-05	5.26399292946979e-05	8.05779273091653e-05	7.99683856985649e-05	4.27639362970513e-05	1	0.645267573266007	0.159450551326707	1	0.568225955669863	0.175944136552568	1	0.58682031859866	0.137495716308716	0.520812374252718	0.532389480958344	0.476564761493442	CC16-ALR1-NRg-3	CC16	ALR1-NRg-3	single	0.509922205568168	0.0294626315239698	NA	NA	NA	NA	NA	NA	NA	NA	NA	NA	NA	NA	NA
CC16-RPL10-TRg-1	394.42457580975	432.487736037362	221.181513849394	423.546439163242	432.009829255903	231.333585154561	469.472113386098	441.777157528458	230.3806540977	8.86247274242066e-05	7.63407793410607e-05	3.99346386205508e-05	7.86635256046918e-05	7.26763954249444e-05	4.07010579985381e-05	7.58539498201081e-05	8.38573378378478e-05	3.94857047704988e-05	1	0.513864915132596	0.113230578031825	1	0.541501164671358	0.151861559844174	1	0.653680871727408	0.134861901848805	0.417791128842985	0.49274931166364	0.482058594141169	CC16-RPL10-TRg-1	CC16	RPL10-TRg-1	single	0.464199678215932	0.040544888105188	NA	NA	NA	NA	NA	NA	NA	NA	NA	NA	NA	NA	NA
CC16-RPL28-TRg-2	424.604802856234	557.653160821672	310.664309417551	446.453403131324	568.234346245083	344.15094123878	557.712964871646	400.636639256116	262.23449595412	9.54060350800598e-05	9.84344140927377e-05	5.60908853229954e-05	8.29179411303868e-05	9.55932509981848e-05	6.05502543448345e-05	9.01112761443315e-05	7.60481193646957e-05	4.49452404258466e-05	1	0.615486317464013	0.14773565611882	1	0.675706574592925	0.214330030974702	1	0.499013441620198	0.129220719146408	0.498175014164962	0.595715719483242	0.446566270418172	CC16-RPL28-TRg-2	CC16	RPL28-TRg-2	single	0.513485668022126	0.0757443174783026	NA	NA	NA	NA	NA	NA	NA	NA	NA	NA	NA	NA	NA
CC16-UTP25-TRg-1	310.355728792805	486.816325862046	380.409311247285	368.026540073697	413.418437167533	378.441061928268	440.495711498308	438.560842498377	435.632789929611	6.97349849773824e-05	8.59306163286206e-05	6.86834451404339e-05	6.8352044737969e-05	6.95487921358207e-05	6.65832918306248e-05	7.11721498322225e-05	8.32468227592065e-05	7.46645494122722e-05	1	0.735096753826737	0.247497170084884	1	0.596372355697218	0.285909980909128	1	0.691608764472859	0.271789046518098	0.637944183240391	0.652779739389854	0.654573542298702	CC16-UTP25-TRg-1	CC16	UTP25-TRg-1	single	0.648432488309649	0.00912731283775894	NA	NA	NA	NA	NA	NA	NA	NA	NA	NA	NA	NA	NA
CC16-POB3-TRg-1	455.721929739815	426.08524389145	90.4842774943616	496.91994972096	432.978032451161	129.950883863686	670.983912442203	377.146849527141	110.741889804226	0.000102397858250865	7.5210640381232e-05	1.63370656963648e-05	9.22908837708139e-05	7.2839274863108e-05	2.28636860383387e-05	0.000108412786560195	7.15893301324439e-05	1.89804199647874e-05	1	0.438163001879596	0.0400914773913452	1	0.462579339577387	0.0727114839134415	1	0.390454737852602	0.0453578954921059	0.155091959918347	0.302241519267947	0.173743913156561	CC16-POB3-TRg-1	CC16	POB3-TRg-1	single	0.210359130780952	0.080117125668963	NA	NA	NA	NA	NA	NA	NA	NA	NA	NA	NA	NA	NA
CC16-POB3-TRg-3	369.42288370777	386.438851588956	104.012531176993	682.631023457828	451.839964259324	110.283393475402	562.839888587219	338.654616465114	133.060389296819	8.30070040784111e-05	6.82124385034974e-05	1.87796112445018e-05	0.000126782232187851	7.60123906621848e-05	1.94033684781176e-05	9.09396478477062e-05	6.4282804349006e-05	2.28056616515799e-05	1	0.490225756861909	0.0568513440346263	1	0.351402964319334	0.0449194367744427	1	0.417969365778038	0.0649706175127715	0.248961317890681	0.16155276576915	0.265878274957208	CC16-POB3-TRg-3	CC16	POB3-TRg-3	single	0.225464119539013	0.0559914432268014	NA	NA	NA	NA	NA	NA	NA	NA	NA	NA	NA	NA	NA
CC16-POB3-TRg-2	455.946790522425	402.027821127475	107.520876649481	570.495547170904	348.742741240905	138.818946337415	669.90759131165	437.181109660882	163.301933278997	0.000102448383057861	7.09641329089817e-05	1.94130480365804e-05	0.000105955774698284	5.86684923527277e-05	2.44239416529169e-05	0.000108238882281966	8.29849243773909e-05	2.79888602242255e-05	1	0.413219760972428	0.0476165031855842	1	0.324533639115421	0.0676560576275718	1	0.453334539641073	0.066993011409981	0.190649785978124	0.2518376514562	0.280803113141874	CC16-POB3-TRg-2	CC16	POB3-TRg-2	single	0.241096850192066	0.0460263968665837	NA	NA	NA	NA	NA	NA	NA	NA	NA	NA	NA	NA	NA
CC16-MED11-TRg-1	496.153389189034	647.224520930971	288.959611558449	571.425792843008	744.32566024473	366.710954853356	626.025513536287	530.894865434595	321.993828023538	0.000111482553507731	0.000114245145513783	5.2172071086279e-05	0.000106128545373422	0.000125216840788212	6.45194852801575e-05	0.000101148729681491	0.000100773499327565	5.51875906466883e-05	1	0.611333418835576	0.117598030340569	1	0.691528293247118	0.178432617850923	1	0.589099714597377	0.141354157764636	0.44309518993925	0.554140694576388	0.483532432161142	CC16-MED11-TRg-1	CC16	MED11-TRg-1	single	0.49358943889226	0.0562017220672237	NA	NA	NA	NA	NA	NA	NA	NA	NA	NA	NA	NA	NA
CC16-ISA1-TRg-15	143.408472033054	81.8305778132629	8.06112208571676	215.545641301139	97.2975780740278	22.8013843690548	194.614987986637	51.1091651649188	16.3900602718425	3.22229838700056e-05	1.44443635360197e-05	1.45544712018039e-06	4.00323990610553e-05	1.63682323390118e-05	4.01169794274276e-06	3.14444992834721e-05	9.7014489246626e-06	2.80914681659945e-06	1	0.267411417533644	0.0113500965346872	1	0.239645670124792	0.029412515792986	1	0.182429397468064	0.0231450082568743	-0.192317977084182	0.0246393207059562	-0.0581068469356543	CC16-ISA1-TRg-15	CC16	ISA1-TRg-15	single	-0.07526183443796	0.109491266607218	NA	NA	NA	NA	NA	NA	NA	NA	NA	NA	NA	NA	NA
CC16-RRP1-NRg-1	567.089152240702	1368.39782268116	1687.72470981534	739.784588081117	1393.77019080133	1760.70664253936	856.5362730771	1133.38586790563	1982.66762847408	0.000127421374389203	0.000241543395401773	0.000304721109845293	0.000137397126986697	0.000234471964891742	0.000309780454612874	0.000138393011266378	0.000215137247379031	0.000339815983866216	1	1.13083742145979	0.600937262623872	1	1.00021345903082	0.66174691611789	1	0.919188017209767	0.636146628147145	0.889990950989507	0.901493558250903	0.884163453921608	CC16-RRP1-NRg-1	CC16	RRP1-NRg-1	single	0.891882654387339	0.00881856197603011	NA	NA	NA	NA	NA	NA	NA	NA	NA	NA	NA	NA	NA
CC16-MES1-NRg-1	460.080691730803	508.301834293373	170.739275664627	604.256624253836	567.787769580697	161.258566521534	491.634140222956	546.211802888376	203.700424867086	0.000103377244721816	8.97231411137506e-05	3.08272203826413e-05	0.000112226079689638	9.55181240449293e-05	2.83719904499335e-05	7.94347317742694e-05	0.000103680932581671	3.49128917505197e-05	1	0.517757986110488	0.0749338924030059	1	0.498851652309244	0.0742013108403298	1	0.771776174149977	0.113868336039881	0.319984271417644	0.314154530204157	0.457239156115791	CC16-MES1-NRg-1	CC16	MES1-NRg-1	single	0.363792652579198	0.0809795235727221	NA	NA	NA	NA	NA	NA	NA	NA	NA	NA	NA	NA	NA
CC16-SEC13-NRg-5	256.434581726628	108.413855141402	45.9856164152505	392.260747406876	119.457087956218	18.6637721104713	350.909780081388	92.0141249472213	15.0400948540472	5.76192415520906e-05	1.9136723433352e-05	8.30276880434386e-06	7.2852963675758e-05	2.00960949790701e-05	3.28372238139247e-06	5.66974951029477e-05	1.74659541129762e-05	2.57777176409681e-06	1	0.198128673997226	0.0362096465555207	1	0.161675373860917	0.0132292363127613	1	0.18215091127857	0.0117789933337804	0.0564287526043854	-0.20290369494997	-0.219439869811848	CC16-SEC13-NRg-5	CC16	SEC13-NRg-5	single	-0.121971604052478	0.154720317706621	NA	NA	NA	NA	NA	NA	NA	NA	NA	NA	NA	NA	NA
CC16-MCM2-NRg-2	453.725109632999	623.724227750345	190.81366989044	552.088138879685	593.580667292942	193.313014249927	638.509405277121	515.047725201034	229.508974750892	0.000101949185301624	0.000110096980036098	3.44516809669927e-05	0.000102537043009044	9.98572263207245e-05	3.40116814409012e-05	0.000103165787714692	9.77654239445731e-05	3.93363047547838e-05	1	0.644227021140947	0.0849171745335255	1	0.570792335245978	0.0973560351133391	1	0.56034112143522	0.0987837360317841	0.370306320042167	0.391588434160608	0.393331167687728	CC16-MCM2-NRg-2	CC16	MCM2-NRg-2	single	0.385075307296834	0.012819965617467	NA	NA	NA	NA	NA	NA	NA	NA	NA	NA	NA	NA	NA
CC16-ALA1-TRg-4	331.718954157406	287.569046802191	93.1768146580217	465.100713770057	256.430781063561	97.0088782997743	525.79359520526	282.552585112689	76.8770740779735	7.45351676763249e-05	5.07603876780188e-05	1.68232071316584e-05	8.63812288888357e-05	4.31389833786938e-05	1.70678372507573e-05	8.49539724495488e-05	5.36336186309626e-05	1.31762168249392e-05	1	0.406266476346331	0.0567174161137283	1	0.29270487182572	0.0579928803794449	1	0.37329855937354	0.0401822847981008	0.23079782728265	0.205388474383502	0.140621248385583	CC16-ALA1-TRg-4	CC16	ALA1-TRg-4	single	0.192269183350578	0.0464977493358511	NA	NA	NA	NA	NA	NA	NA	NA	NA	NA	NA	NA	NA
CC16-MTG2-TRg-5	314.288778188616	152.405892474451	70.1740523453245	427.372349558927	220.181526856676	63.7891539927733	555.511142625628	162.280233986989	58.2119421715641	7.06187164992687e-05	2.69019989197206e-05	1.26700255015812e-05	7.93740960936488e-05	3.70408232115131e-05	1.12231263549687e-05	8.97555214372891e-05	3.08037393376894e-05	9.97713793159455e-06	1	0.227254253598913	0.0450844262472374	1	0.273515070310469	0.0415002415691884	1	0.202929493340347	0.0287986671166439	0.12159072376671	0.119182546596824	0.00402495476641673	CC16-MTG2-TRg-5	CC16	MTG2-TRg-5	single	0.0815994083766502	0.0671922370442828	NA	NA	NA	NA	NA	NA	NA	NA	NA	NA	NA	NA	NA
CC16-TIF35-NRg-3	320.125121156154	570.342191138844	596.338303228479	306.965237483133	496.220539425899	581.416967377011	364.727178408105	402.457402217226	645.580449928938	7.19301061447803e-05	0.000100674224341164	0.000107669733426445	5.70113819542657e-05	8.34784713195346e-05	0.000102295071832026	5.89300116027238e-05	7.63937332837281e-05	0.000110648175522106	1	0.834939256606201	0.376141987256741	1	0.858207572064081	0.526633774422772	1	0.766521098148907	0.486446761589363	0.749762073881456	0.832647869841964	0.80311971798923	CC16-TIF35-NRg-3	CC16	TIF35-NRg-3	single	0.795176553904217	0.0420099295972135	NA	NA	NA	NA	NA	NA	NA	NA	NA	NA	NA	NA	NA
CC16-NSE1-TRg-3	373.436273828608	653.775382655322	687.657101326239	402.481104203811	664.008991042527	642.919718958108	454.050780660589	643.512546586283	678.64211050255	8.39087876571246e-05	0.000115401474000631	0.000124157473011138	7.47511482058253e-05	0.0001117052824512	0.000113115926302852	7.33622810598852e-05	0.000122150383066158	0.000116314723235259	1	0.820448262405209	0.371821327046832	1	0.875861155881909	0.444141600454705	1	0.984520837542593	0.410761235145888	0.745364671608169	0.793900970593736	0.786213003360155	CC16-NSE1-TRg-3	CC16	NSE1-TRg-3	single	0.775159548520687	0.0260878751093339	NA	NA	NA	NA	NA	NA	NA	NA	NA	NA	NA	NA	NA
CC16-NSE1-TRg-4	377.306631683067	536.189269934627	516.879205156897	381.507233415001	524.099573580597	553.40329525658	471.524453319625	516.799825216897	526.682982601894	8.4778432783018e-05	9.4645705138764e-05	9.33232796411425e-05	7.08557580684782e-05	8.81685213440495e-05	9.73663188670644e-05	7.6185552243112e-05	9.80980043880209e-05	9.02699440632925e-05	1	0.665982499633699	0.276613573268325	1	0.72931950997103	0.403319450684613	1	0.76136070472941	0.306971558605852	0.655234895115942	0.753738346886842	0.692625083873678	CC16-NSE1-TRg-4	CC16	NSE1-TRg-4	single	0.700532775292154	0.0497255587235871	NA	NA	NA	NA	NA	NA	NA	NA	NA	NA	NA	NA	NA
CC16-MOB2-NRg-6	230.727267972305	120.305842408433	25.7174305758082	156.204251184373	59.9247939560672	18.3956410086953	215.377925946503	99.1639350095773	30.6934624402309	5.1842969448335e-05	2.12358432470076e-05	4.64331886702484e-06	2.90111684963731e-05	1.00810623425183e-05	3.23654713220715e-06	3.47992264530292e-05	1.88231180759789e-05	5.26065437675762e-06	1	0.244358208128231	0.0225064769344672	1	0.20366692292295	0.0327440412894353	1	0.319834185878512	0.039164967043569	-0.0373994239729354	0.0350038259247635	0.120019243636216	CC16-MOB2-NRg-6	CC16	MOB2-NRg-6	single	0.0392078818626813	0.0787934946090537	NA	NA	NA	NA	NA	NA	NA	NA	NA	NA	NA	NA	NA
CC16-VRG4-NRg-3	372.922985863158	357.964727578388	88.7540297309281	405.787617156629	298.741434495195	132.122544516146	577.362358146352	311.398316417524	91.9518690549027	8.37934550718394e-05	6.31863149006931e-05	1.60246669883797e-05	7.53652531593225e-05	5.02568440643675e-05	2.32457701447595e-05	9.32860847196586e-05	5.91090629675195e-05	1.57599359582411e-05	1	0.44984222568604	0.0480560192688674	1	0.390844021929595	0.0905291289554732	1	0.374662403229516	0.043768853274105	0.200798447949513	0.33875610162502	0.16136546647651	CC16-VRG4-NRg-3	CC16	VRG4-NRg-3	single	0.233640005350348	0.0931438955540415	NA	NA	NA	NA	NA	NA	NA	NA	NA	NA	NA	NA	NA
CC16-PRP9-TRg-3	454.443712784629	524.808938843713	118.021474607268	486.512541429741	470.399871897843	188.374898533945	621.621280950189	518.180592458719	160.302032085296	0.000102110650921024	9.26369005594716e-05	2.13089460139739e-05	9.0357958941574e-05	7.91346973673603e-05	3.3142864515657e-05	0.00010043712524737	9.83600991185874e-05	2.74746972041617e-05	1	0.541203082107727	0.0524396521875776	1	0.513310273596513	0.107656236663487	1	0.57906536494588	0.0708706191667211	0.2389538082621	0.405642827551355	0.317165016574539	CC16-PRP9-TRg-3	CC16	PRP9-TRg-3	single	0.320587217462665	0.083397187495097	NA	NA	NA	NA	NA	NA	NA	NA	NA	NA	NA	NA	NA
CC16-HYM1-TRg-5	455.117682200133	353.309807672958	286.109881936279	575.020548843936	414.385908901214	203.632927284057	663.966360881561	314.620356331374	279.995593331826	0.000102262087619963	6.23646494897691e-05	5.16575483278123e-05	0.000106796184514197	6.97115485212497e-05	3.58273770678952e-05	0.000107278940717677	5.97206647332021e-05	4.79893738414883e-05	1	0.363807058862432	0.126936936962309	1	0.382585420369643	0.0984634032300716	1	0.329164553969584	0.115893263519707	0.412703485907092	0.356803810715215	0.381607222318438	CC16-HYM1-TRg-5	CC16	HYM1-TRg-5	single	0.383704839646915	0.0280088096941282	NA	NA	NA	NA	NA	NA	NA	NA	NA	NA	NA	NA	NA
CC16-POP1-TRg-5	465.507892117185	837.119897813908	426.516716881499	530.73791002599	868.525020909519	403.23481511051	692.299347709797	739.560325296214	469.569166435112	0.000104596702596448	0.000147764618683897	7.70082031624231e-05	9.85717534473689e-05	0.000146110721519459	7.09455290976331e-05	0.00011185678229728	0.000140381998011833	8.04810175915337e-05	1	0.842751925809826	0.185006878026152	1	0.868778422948753	0.211245815421606	1	0.742082180038004	0.186405500146908	0.581304357107955	0.615804297955684	0.571182829670679	CC16-POP1-TRg-5	CC16	POP1-TRg-5	single	0.58943049491144	0.0233943250528485	NA	NA	NA	NA	NA	NA	NA	NA	NA	NA	NA	NA	NA
CC16-POP1-TRg-9	471.056887071536	1121.43198665607	1745.89318566222	633.613732983567	1260.11787592104	1857.63245869585	788.8917087631	1134.76297907234	1982.50997601898	0.00010584352694632	0.00019795010287164	0.000315223511341809	0.000117678453882189	0.00021198782719879	0.000326833677828626	0.000127463485868014	0.000215398648120058	0.000339788963288804	1	1.11567761264891	0.748381731287397	1	1.05582852893692	0.815164789163311	1	0.999217628816984	0.690638942495153	0.941088736026293	0.956320899063267	0.91159812964971	CC16-POP1-TRg-9	CC16	POP1-TRg-9	single	0.936335921579756	0.0227370503776755	NA	NA	NA	NA	NA	NA	NA	NA	NA	NA	NA	NA	NA
CC16-RPL17A-TRg-1	301.55380933374	451.222239761765	526.103785289621	397.474816758625	453.44374966937	416.74590721996	513.676575823085	429.63842270924	437.456239525023	6.77572489013075e-05	7.96477092160974e-05	9.49887907754838e-05	7.38213511771764e-05	7.62821931869051e-05	7.33226839029023e-05	8.29961910308495e-05	8.15531852366721e-05	7.49770764891238e-05	1	0.701236986768761	0.352277960067032	1	0.605648441336437	0.291522398468793	1	0.581012762301687	0.234044223479716	0.717769884977919	0.658864881040503	0.602567906483849	CC16-RPL17A-TRg-1	CC16	RPL17A-TRg-1	single	0.659734224167423	0.0576059092484555	NA	NA	NA	NA	NA	NA	NA	NA	NA	NA	NA	NA	NA
CC16-SLD2-TRg-1	356.482395355938	271.961881473198	135.523268480627	455.712167814396	331.37210208203	84.5527716901394	503.167348621533	276.304685128552	86.130579992976	8.00993575389865e-05	4.80054814338863e-05	2.44689199258076e-05	8.46375331405418e-05	5.57462545821917e-05	1.48762976296685e-05	8.12981851854224e-05	5.24476536012675e-05	1.47622059093217e-05	1	0.357527199110382	0.0767634782799207	1	0.386039833696765	0.0515878498035003	1	0.38145922158265	0.0470433232430846	0.291047042415321	0.203391497105648	0.180266717888652	CC16-SLD2-TRg-1	CC16	SLD2-TRg-1	single	0.224901752469874	0.0584387576008781	NA	NA	NA	NA	NA	NA	NA	NA	NA	NA	NA	NA	NA
CC16-CDC48-NRg-7	502.414365582096	1236.42515386109	1012.03121087369	655.090895602681	1417.19642691798	1372.93657158493	561.683388544283	1067.40628844768	1272.83748646052	0.000112889355619656	0.000218248176717067	0.000182723682352941	0.000121667318326293	0.0002384129270737	0.000241555807778872	9.07527888336722e-05	0.000202613123415813	0.000218155840420046	1	1.15330697884261	0.40673422950115	1	1.14851133782176	0.582718911440862	1	1.32011114441944	0.622779703527956	0.79868713822036	0.884097364554361	0.913010359717881	CC16-CDC48-NRg-7	CC16	CDC48-NRg-7	single	0.865264954164201	0.0594427834494682	NA	NA	NA	NA	NA	NA	NA	NA	NA	NA	NA	NA	NA
CC16-FHL1-NRg-2	368.102804288091	462.339355746288	630.707999595189	316.573251589454	497.699751108401	733.896653827552	537.563865643971	564.606320553021	670.344979116923	8.27103905154575e-05	8.16100522551382e-05	0.000113875231254971	5.87958386130349e-05	8.37273169843193e-05	0.000129122497506841	8.68557286513976e-05	0.000107172546522958	0.000114892650354973	1	0.588614388994651	0.345969710913136	1	0.834641564354788	0.644571194718058	1	0.729605312719441	0.342705729930183	0.697054811007742	0.878262829212038	0.714911448974335	CC16-FHL1-NRg-2	CC16	FHL1-NRg-2	single	0.763409696398038	0.0998656420785459	NA	NA	NA	NA	NA	NA	NA	NA	NA	NA	NA	NA	NA
CC16-BET3-NRg-7	278.855218015866	475.97836103045	703.686979940392	364.033510733905	674.139843469883	708.287501015591	423.028153727255	485.181109660882	807.381642160692	6.26570178512262e-05	8.4017547788699e-05	0.000127051690518047	6.76104359398131e-05	0.0001134095812591	0.000124616798028761	6.83498666489067e-05	9.20961972162484e-05	0.000138379818758383	1	0.799921870057468	0.509541551645566	1	0.983140152733733	0.540976521158079	1	0.796722224564974	0.524520747849856	0.818184761157529	0.851793422226044	0.824723406985038	CC16-BET3-NRg-7	CC16	BET3-NRg-7	single	0.831567196789537	0.0178189118318345	NA	NA	NA	NA	NA	NA	NA	NA	NA	NA	NA	NA	NA
CC16-MAK21-TRg-1	407.463258381059	578.409836313708	414.350580992714	490.040003610344	643.251185662375	534.384852376563	560.975294036082	499.691409100775	489.634654044199	9.15544375886422e-05	0.0001020982885834	7.48115899298275e-05	9.10130998798655e-05	0.000108213226553859	9.4020195362411e-05	9.06383799821952e-05	9.48505159072981e-05	8.39201080955153e-05	1	0.665252251450942	0.205332816171851	1	0.696876569396167	0.303202520754108	1	0.618771736741325	0.239873065812333	0.584020911690721	0.681385299765051	0.614337514819064	CC16-MAK21-TRg-1	CC16	MAK21-TRg-1	single	0.626581242091612	0.0498235653021294	NA	NA	NA	NA	NA	NA	NA	NA	NA	NA	NA	NA	NA
CC16-BRN1-TRg-4	338.152105708605	213.731071257961	36.5205061679302	431.081555219074	205.597038177899	63.4720783248001	466.027182548379	212.36888944099	50.517010841942	7.59806564659955e-05	3.77268421498615e-05	6.59382961384811e-06	8.00629914955238e-05	3.4587295549619e-05	1.11673397507734e-05	7.52973425085185e-05	4.03114769621254e-05	8.65827811716817e-06	1	0.296206581038121	0.0218073833096918	1	0.253200299307531	0.0409386465761499	1	0.316557033402454	0.0297906150056191	-0.0269011163455917	0.108700432858644	0.0537658499569068	CC16-BRN1-TRg-4	CC16	BRN1-TRg-4	single	0.0451883888233197	0.0682064855147282	NA	NA	NA	NA	NA	NA	NA	NA	NA	NA	NA	NA	NA
CC16-FBA1-NRg-3	482.62116855948	967.842452181568	1181.57199573332	620.219195798145	1092.86820260747	1344.60993133671	696.07173858183	768.339034431161	1390.3163653693	0.000108441948438241	0.000170839172818813	0.000213334513506868	0.000115190741977611	0.000183851653970125	0.000236571990894367	0.000112466298261594	0.000145844720321804	0.000238290935302597	1	0.939804321332525	0.494347893272355	1	0.935468974615078	0.60278344180594	1	0.766780777036909	0.548924616152855	0.826059942943433	0.872952811341842	0.8319867994377	CC16-FBA1-NRg-3	CC16	FBA1-NRg-3	single	0.843666517907658	0.0255352138097712	NA	NA	NA	NA	NA	NA	NA	NA	NA	NA	NA	NA	NA
CC16-CDC42-TRg-6	103.510721004593	94.396810648166	35.5562798890283	88.0571794375239	55.3792684208649	36.385710227148	128.203559594525	87.1269996961516	60.3718275562571	2.3258209546608e-05	1.66624981281989e-05	6.41973718032491e-06	1.63544951600711e-05	9.31637508579656e-06	6.40173756561848e-06	2.07142151769186e-05	1.65382888721394e-05	1.03473278547551e-05	1	0.427376978651467	0.069360121907949	1	0.333879108804603	0.11488842847156	1	0.472090211541343	0.129415803318028	0.283565043964612	0.380861547243392	0.441729838594417	CC16-CDC42-TRg-6	CC16	CDC42-TRg-6	single	0.368718809934141	0.0797785066110744	NA	NA	NA	NA	NA	NA	NA	NA	NA	NA	NA	NA	NA
CC16-CDC42-TRg-7	446.547858168923	250.686727722697	89.1452851758256	645.284917757173	356.445163166878	114.139397142967	690.850176005432	239.616789425127	118.032157569296	0.000100336501930278	4.42500875057362e-05	1.60953087184609e-05	0.000119846094682309	5.9964259772154e-05	2.00817975475987e-05	0.000111622635487258	4.54836238588206e-05	2.02299231481032e-05	1	0.263088865238429	0.0403096691176047	1	0.293256747277255	0.0491806498195781	1	0.240938217308434	0.0469536703450707	0.108595014929046	0.166232855149497	0.136763491357726	CC16-CDC42-TRg-7	CC16	CDC42-TRg-7	single	0.137197120478757	0.0288213667611464	NA	NA	NA	NA	NA	NA	NA	NA	NA	NA	NA	NA	NA
CC16-COG4-NRg-1	188.324485177517	331.551970171052	526.113723095755	256.07182783587	310.618060761564	576.940999204281	321.067497715185	409.00351339735	654.277146566849	4.23153302045052e-05	5.85240544086448e-05	9.49905850605927e-05	4.75591598064258e-05	5.22548319072266e-05	0.000101507565599085	5.18757923338595e-05	7.76363042211365e-05	0.000112138731216845	1	0.825057014692258	0.564094293644445	1	0.643978998457706	0.626440465635231	1	0.884917972793721	0.560039270009941	0.845355187253517	0.84715644473841	0.850195951151317	CC16-COG4-NRg-1	CC16	COG4-NRg-1	single	0.847569194381081	0.00244663452097024	NA	NA	NA	NA	NA	NA	NA	NA	NA	NA	NA	NA	NA
CC16-ATP3-NRg-3	266.41036844581	99.7236949522626	21.5811733011765	286.315170121403	108.99037634719	36.7304502151458	344.130576488156	81.8443223761109	30.3184006862939	5.98607382362524e-05	1.76027756559743e-05	3.89651170113972e-06	5.31761304860743e-05	1.8335295061608e-05	6.46239145742817e-06	5.56021598220672e-05	1.55355406558365e-05	5.19637129819504e-06	1	0.175422935993245	0.0163569676343639	1	0.20209268534861	0.0356690953827911	1	0.165210488653056	0.0242123029604818	-0.144612949446149	0.0546954487039294	-0.056637571624707	CC16-ATP3-NRg-3	CC16	ATP3-NRg-3	single	-0.0488516907889757	0.0998820521844578	NA	NA	NA	NA	NA	NA	NA	NA	NA	NA	NA	NA	NA
CC16-ATP3-NRg-2	226.036728542779	90.3632651724091	10.7178010573595	315.481491203408	82.0732172622922	19.7063326028167	263.16060423675	80.9655971884943	17.3383987101679	5.07890346686353e-05	1.59505149215808e-05	1.93511430762721e-06	5.85930704791518e-05	1.38070599037654e-05	3.46715149756504e-06	4.25196102158831e-05	1.53687426363626e-05	2.9716856883849e-06	1	0.187349284641987	0.00957426719990617	1	0.138112941500873	0.0173676927068895	1	0.213723348091626	0.0181067782944533	-0.266258222053846	-0.152709190900966	-0.101857206190618	CC16-ATP3-NRg-2	CC16	ATP3-NRg-2	single	-0.17360820638181	0.084169472733686	NA	NA	NA	NA	NA	NA	NA	NA	NA	NA	NA	NA	NA
CC16-SMP3-TRg-5	386.843928618559	917.558216604781	1045.73178156268	549.451238839177	940.529047898448	1019.52637754415	635.049494733312	827.328476390186	1229.82022860283	8.6921403564026e-05	0.000161963226953449	0.000188808368583489	0.000102047302487879	0.000158223855951259	0.000179376471409196	0.000102606760089218	0.000157041989078067	0.000210782969853037	1	1.1115704179409	0.545837522803715	1	0.908761370821712	0.515916612511824	1	0.90498778722312	0.532215024530064	0.865431391455032	0.833104045444917	0.840136368720278	CC16-SMP3-TRg-5	CC16	SMP3-TRg-5	single	0.846223935206742	0.0170017109230147	NA	NA	NA	NA	NA	NA	NA	NA	NA	NA	NA	NA	NA
CC16-CFT2-NRg-2	532.017125330574	292.092065973799	56.1908277612199	719.096886832443	297.208721388356	76.0549854998151	645.021587418041	291.919459253922	107.615433265622	0.000119540909996883	5.15587705678988e-05	1.01453343065636e-05	0.000133554885932582	4.99989979315203e-05	1.33811887877748e-05	0.000104217979577109	5.54116216715463e-05	1.84445662042162e-05	1	0.25729614850547	0.0213264556023024	1	0.219422390693357	0.0294069837869383	1	0.314384493155355	0.0458514824849219	-0.045417348265246	0.0163342849926151	0.156024141731692	CC16-CFT2-NRg-2	CC16	CFT2-NRg-2	single	0.042313692819687	0.103203031429947	NA	NA	NA	NA	NA	NA	NA	NA	NA	NA	NA	NA	NA
CC16-FAS2-TRg-5	515.497681889531	584.194375783754	250.533407826475	618.274210943522	605.069814983144	295.003031997345	659.296775855244	566.544791420267	273.135678305244	0.000115829094704551	0.00010311934933143	4.52341650520481e-05	0.000114829507997661	0.000101790029197147	5.19031229600593e-05	0.000106524462532142	0.000107540503542993	4.68136302420475e-05	1	0.531092039518927	0.0981336143164811	1	0.519554556345626	0.13266475232615	1	0.596933042862334	0.113854592899829	0.386732584114088	0.45662263245814	0.433141869691084	CC16-FAS2-TRg-5	CC16	FAS2-TRg-5	single	0.425499028754437	0.0355663391083571	NA	NA	NA	NA	NA	NA	NA	NA	NA	NA	NA	NA	NA
CC16-DBP2-NRg-3	458.559760498557	741.258620630078	766.232295049551	382.894207509366	746.467336318809	867.75566643139	546.61401680776	661.994596131734	801.864828931348	0.000103035501016794	0.000130843619545529	0.000138344336602355	7.11133550214844e-05	0.000125577131889689	0.000152673783551086	8.83179874153764e-05	0.000125658612150114	0.000137434273832743	1	0.757552877576945	0.337398677539965	1	1.0349963404759	0.630128125784212	1	0.841290530612051	0.40315632169402	0.714708913878336	0.893012710306526	0.767023368553153	CC16-DBP2-NRg-3	CC16	DBP2-NRg-3	single	0.791581664246005	0.091653659886987	NA	NA	NA	NA	NA	NA	NA	NA	NA	NA	NA	NA	NA
CC16-DBP2-NRg-2	473.501940952368	960.729898535456	1061.19421396823	629.134019072709	1005.40766294646	973.002883488299	683.489664946741	875.67929945331	1078.41536742568	0.000106392915212204	0.000169583697014056	0.000191600132865971	0.00011684645517474	0.000169138292527791	0.000171191082207725	0.000110433376699405	0.000166219854513723	0.000184833188294018	1	0.950864601316618	0.452534792642836	1	0.848410087132793	0.43001257972506	1	0.889990665784395	0.433617887340433	0.806066652704673	0.783202616277713	0.789677915690843	CC16-DBP2-NRg-2	CC16	DBP2-NRg-2	single	0.792982394891076	0.0117847667572135	NA	NA	NA	NA	NA	NA	NA	NA	NA	NA	NA	NA	NA
CC16-MPS2-NRg-4	496.024359975819	652.374020381379	754.615062016644	589.858943345821	680.481299315437	742.147417592156	596.744278547516	597.105544749776	782.780528973978	0.000111453561453097	0.000115154111869367	0.000136246828565333	0.000109552058056984	0.000114476395302186	0.00013057414498073	9.64176769391056e-05	0.000113341490246038	0.000134163352336232	1	0.616357648058446	0.307185936653635	1	0.612455907310421	0.349826105236871	1	0.695080589406272	0.36049963041831	0.672996466797372	0.703420189529336	0.722449146127133	CC16-MPS2-NRg-4	CC16	MPS2-NRg-4	single	0.69962193415128	0.0249441762974994	NA	NA	NA	NA	NA	NA	NA	NA	NA	NA	NA	NA	NA
CC16-ARC35-TRg-2	404.586132118681	120.240467690141	16.2713186336906	486.059252945498	156.07494311469	18.8411074952438	628.87165368432	90.8594817276588	9.68003161801573	9.09079653696006e-05	2.12243035973765e-05	2.93780984770147e-06	9.02737715491432e-05	2.62562643569156e-05	3.31492294302297e-06	0.000101608588671651	1.72467818337059e-05	1.65909273994842e-06	1	0.139276806845318	0.00812064681607861	1	0.170471103335038	0.0107777328672487	1	0.100364599576441	0.00423026748927301	-0.333335053139419	-0.246848215590027	-0.51965920602198	CC16-ARC35-TRg-2	CC16	ARC35-TRg-2	single	-0.366614158250475	0.139416940336748	NA	NA	NA	NA	NA	NA	NA	NA	NA	NA	NA	NA	NA
CC16-ARC35-TRg-5	213.134922762256	70.4803811569318	8.63215604104575	254.302002800181	42.6065056532637	8.94254333533371	364.813403872055	36.3579568756171	12.8100187731968	4.78900798602757e-05	1.24408781508439e-05	1.55854811740774e-06	4.72304575340474e-05	7.16763148159185e-06	1.57335985046304e-06	5.89439432971295e-05	6.9014013532742e-06	2.19555162461033e-06	1	0.15497183129745	0.00817793269046955	1	0.0889473345930781	0.00977735706374496	1	0.0692310636281997	0.00965010530949916	-0.321653113333362	-0.331043135125515	-0.357648074294509	CC16-ARC35-TRg-5	CC16	ARC35-TRg-5	single	-0.336781440917795	0.0186709779784807	NA	NA	NA	NA	NA	NA	NA	NA	NA	NA	NA	NA	NA
CC16-MRD1-TRg-1	348.504507913226	427.250103739777	413.845199372636	361.375197066095	460.670830724323	310.288187296059	530.097525463779	491.554225888047	380.425649651417	7.83067762867158e-05	7.54162561738534e-05	7.47203425556141e-05	6.71167183543551e-05	7.74979946917519e-05	5.459240818388e-05	8.56493707502152e-05	9.33059305658203e-05	6.52024144479196e-05	1	0.574530268208498	0.239777477440822	1	0.676767000683875	0.23873555503453	1	0.644151433456522	0.197227326275679	0.607291990387029	0.621597091324297	0.571389861626302	CC16-MRD1-TRg-1	CC16	MRD1-TRg-1	single	0.600092981112543	0.0258662092195089	NA	NA	NA	NA	NA	NA	NA	NA	NA	NA	NA	NA	NA
[truncated: 16,346 more rows]
[truncated: 1 more columns]
