# Supplementary material for: Improved discovery of genetic interactions using CRISPRiSeq across multiple environments
Source: Genome Res. 2019 Apr;29(4):668–81. doi: 10.1101/gr.246603.118 (PMC6442382; doi:10.1101/gr.246603.118)
Supplement: Supplemental Material [file supp_gr.246603.118_Supplemental_CRISPRiSeq-master.zip › CRISPRiSeq-master/final_fitness_GI_estimates/ypeg_short.txt]

strain	query	array	r1	r2	r3	mean	sd	gi_score
PRE7g7-RPL15A-NRg-4	PRE7g7-RPL15A-NRg-4	PRE7g7	RPL15A-NRg-4	NA	0.0957676992400327	0.130965393466527	NA	NA	NA
PRE7g7-RPL15A-NRg-5	PRE7g7-RPL15A-NRg-5	PRE7g7	RPL15A-NRg-5	0.026141449321371	NA	NA	NA	NA	NA
PRE7g7-KRE33-TRg-1	PRE7g7-KRE33-TRg-1	PRE7g7	KRE33-TRg-1	0.208921057448197	0.270105188774426	0.0448922442927293	0.174639496838451	0.116454440185459	-0.023308744426909
PRE7g7-PMI40-NRg-1	PRE7g7-PMI40-NRg-1	PRE7g7	PMI40-NRg-1	0.232785411918674	0.324878896312708	0.290791397661	0.282818568630794	0.0465615395902799	0.073750796971874
PRE7g7-NOP19-NRg-3	PRE7g7-NOP19-NRg-3	PRE7g7	NOP19-NRg-3	0.217055226216124	0.495416056939768	0.165714082203364	0.292728455119752	0.177399763854963	0.0861615617636944
PRE7g7-SRP14-NRg-4	PRE7g7-SRP14-NRg-4	PRE7g7	SRP14-NRg-4	NA	0.377104542840311	0.295747264851414	NA	NA	NA
PRE7g7-SEC27-TRg-2	PRE7g7-SEC27-TRg-2	PRE7g7	SEC27-TRg-2	0.0399949246459866	0.279989745199628	NA	NA	NA	NA
PRE7g7-GPI14-TRg-3	PRE7g7-GPI14-TRg-3	PRE7g7	GPI14-TRg-3	0.366710410086795	0.332349355378842	0.095946130022265	0.265001965162634	0.147411251491928	0.0353607406518346
PRE7g7-PAH1-TRg-7	PRE7g7-PAH1-TRg-7	PRE7g7	PAH1-TRg-7	0.18795445559875	0.309147288803804	0.445819963167287	0.314307235856614	0.129010169322367	0.177035820401881
PRE7g7-PAH1-TRg-6	PRE7g7-PAH1-TRg-6	PRE7g7	PAH1-TRg-6	0.0578357459697314	0.194985972342208	0.392563572353745	0.215128430221895	0.168270521470689	0.0845525436665932
PRE7g7-PAH1-TRg-5	PRE7g7-PAH1-TRg-5	PRE7g7	PAH1-TRg-5	NA	0.158404887877966	NA	NA	NA	NA
PRE7g7-PAH1-TRg-3	PRE7g7-PAH1-TRg-3	PRE7g7	PAH1-TRg-3	0.121758926872822	0.288877331114012	-0.0908225081338798	0.106604583284318	0.190303002021559	-0.0215183106845328
PRE7g7-COG3-TRg-1	PRE7g7-COG3-TRg-1	PRE7g7	COG3-TRg-1	0.236656684993261	NA	NA	NA	NA	NA
PRE7g7-HTS1-NRg-5	PRE7g7-HTS1-NRg-5	PRE7g7	HTS1-NRg-5	0.126035258484298	0.440043959850092	0.0503237766128775	0.205467664982422	0.206646039660029	-0.000394962060647264
PRE7g7-MSN5-TRg-7	PRE7g7-MSN5-TRg-7	PRE7g7	MSN5-TRg-7	NA	NA	NA	NA	NA	NA
PRE7g7-ERG26-TRg-1	PRE7g7-ERG26-TRg-1	PRE7g7	ERG26-TRg-1	NA	0.271674945311503	0.240152871024068	NA	NA	NA
PRE7g7-SMD2-TRg-5	PRE7g7-SMD2-TRg-5	PRE7g7	SMD2-TRg-5	0.111963099352621	0.0385133355673601	0.333750883508405	0.161409106142795	0.153704206576075	-0.0679446149759823
PRE7g7-SMD2-TRg-4	PRE7g7-SMD2-TRg-4	PRE7g7	SMD2-TRg-4	0.295494529296805	0.314634237643938	-0.0013994914720612	0.202909758489561	0.177195610340137	-0.0319045458484581
PRE7g7-SMD2-TRg-1	PRE7g7-SMD2-TRg-1	PRE7g7	SMD2-TRg-1	0.186365448369245	0.326555502766947	0.230695597493598	0.247872182876597	0.0716560475610552	0.0962699401990234
PRE7g7-PRE7-TRg-4	PRE7g7-PRE7-TRg-4	PRE7g7	PRE7-TRg-4	NA	NA	NA	NA	NA	NA
PRE7g7-PRE7-TRg-7	PRE7g7-PRE7-TRg-7	PRE7g7	PRE7-TRg-7	0.0189699688369931	0.311355425271864	0.116973646539644	0.149099680216167	0.148816582790682	0.017489659525839
PRE7g7-SEC6-TRg-3	PRE7g7-SEC6-TRg-3	PRE7g7	SEC6-TRg-3	-0.0481981905271107	NA	0.197717836550013	NA	NA	NA
PRE7g7-ESF2-NRg-1	PRE7g7-ESF2-NRg-1	PRE7g7	ESF2-NRg-1	NA	NA	0.199823393511065	NA	NA	NA
PRE7g7-ESF2-NRg-3	PRE7g7-ESF2-NRg-3	PRE7g7	ESF2-NRg-3	0.0589984531189472	0.272166094929361	0.177068942154909	0.169411163401073	0.106789943629235	-0.0229693002957599
PRE7g7-AFG2-TRg-2	PRE7g7-AFG2-TRg-2	PRE7g7	AFG2-TRg-2	0.029466739583966	0.367867941643412	0.210823634445183	0.20271943855752	0.169346100876456	0.0127337284471402
PRE7g7-RRP36-TRg-3	PRE7g7-RRP36-TRg-3	PRE7g7	RRP36-TRg-3	0.00116512059145901	0.161392732311048	0.16909257772662	0.110550143543042	0.0948084085904025	-0.0562831964529347
PRE7g7-RRP36-TRg-5	PRE7g7-RRP36-TRg-5	PRE7g7	RRP36-TRg-5	0.225516790668425	0.0791677210579333	0.142883514464817	0.149189342063725	0.0733780290021781	-0.0169093332656921
PRE7g7-GCR1-NRg-2	PRE7g7-GCR1-NRg-2	PRE7g7	GCR1-NRg-2	0.308995884856689	0.199551317183418	0.186089809092141	0.231545670377416	0.0674107175617267	0.0670346045995937
PRE7g7-PRE4-NRg-4	PRE7g7-PRE4-NRg-4	PRE7g7	PRE4-NRg-4	0.303059254235722	NA	0.063803522824658	NA	NA	NA
PRE7g7-PRE4-NRg-9	PRE7g7-PRE4-NRg-9	PRE7g7	PRE4-NRg-9	0.22145160291983	0.266991148638427	0.23442285457369	0.240955202043982	0.0234620167221089	0.0430565007254257
PRE7g7-DSN1-NRg-2	PRE7g7-DSN1-NRg-2	PRE7g7	DSN1-NRg-2	-0.0155714039376331	0.13436492832753	-0.130483702499117	-0.00389672603640689	0.132809724383271	-0.147698793365163
PRE7g7-GPI11-TRg-3	PRE7g7-GPI11-TRg-3	PRE7g7	GPI11-TRg-3	0.0111198984260809	0.239895138863744	0.273366501430051	0.174793846239959	0.142730353894139	-0.0549743312054738
PRE7g7-POP3-TRg-1	PRE7g7-POP3-TRg-1	PRE7g7	POP3-TRg-1	0.205447925322197	0.3438946488636	0.111875578809047	0.220406050998281	0.116730550243075	0.018947269261148
PRE7g7-MNE1-TRg-5	PRE7g7-MNE1-TRg-5	PRE7g7	MNE1-TRg-5	0.0150011139794898	0.08653587451094	NA	NA	NA	NA
PRE7g7-RRP12-NRg-1	PRE7g7-RRP12-NRg-1	PRE7g7	RRP12-NRg-1	0.149424563043359	0.116378171735625	0.332547905919502	0.199450213566162	0.116444247504779	0.002005700885929
PRE7g7-RSC6-TRg-2	PRE7g7-RSC6-TRg-2	PRE7g7	RSC6-TRg-2	0.219426973295149	0.250148305871441	0.106007472233306	0.191860917133299	0.0759214104828991	0.0053235445569641
PRE7g7-CDC25-TRg-1	PRE7g7-CDC25-TRg-1	PRE7g7	CDC25-TRg-1	0.0433089953656833	0.0265371842879406	0.0940479416872094	0.0546313737802778	0.035150715225699	-0.0138789296077165
PRE7g7-CDC25-TRg-9	PRE7g7-CDC25-TRg-9	PRE7g7	CDC25-TRg-9	NA	NA	-0.0483700351166894	NA	NA	NA
PRE7g7-YPP1-NRg-3	PRE7g7-YPP1-NRg-3	PRE7g7	YPP1-NRg-3	0.0367704408357229	0.200377695116233	0.197542537026096	0.144896890992684	0.0936509820984724	-0.0456651222018595
PRE7g7-NFS1-NRg-9	PRE7g7-NFS1-NRg-9	PRE7g7	NFS1-NRg-9	-0.119919300410468	0.265965155277123	0.194560762479689	0.113535539115448	0.205305914189645	-0.0683123833628858
PRE7g7-NFS1-NRg-8	PRE7g7-NFS1-NRg-8	PRE7g7	NFS1-NRg-8	NA	0.279558843578383	NA	NA	NA	NA
PRE7g7-UBA2-TRg-1	PRE7g7-UBA2-TRg-1	PRE7g7	UBA2-TRg-1	NA	0.124338249912777	0.366408818279212	NA	NA	NA
PRE7g7-ARP2-NRg-3	PRE7g7-ARP2-NRg-3	PRE7g7	ARP2-NRg-3	NA	NA	NA	NA	NA	NA
PRE7g7-MAK16-TRg-1	PRE7g7-MAK16-TRg-1	PRE7g7	MAK16-TRg-1	0.12114821430694	0.341055237986403	0.1308803902914	0.197694614194914	0.12424926620613	0.0416634607440605
PRE7g7-CEP3-NRg-1	PRE7g7-CEP3-NRg-1	PRE7g7	CEP3-NRg-1	0.177187254117852	0.365519593094462	0.297981861280912	0.280229569497742	0.095412920371228	0.166953432062668
PRE7g7-GUK1-TRg-5	PRE7g7-GUK1-TRg-5	PRE7g7	GUK1-TRg-5	0.0460321940708744	0.45489583508476	0.106972959928705	0.202633663028113	0.220580136965883	-0.000743128448795399
PRE7g7-GUK1-TRg-2	PRE7g7-GUK1-TRg-2	PRE7g7	GUK1-TRg-2	0.266497222802824	0.326333446710359	0.0652790585052552	0.21936990933948	0.136759226950102	0.0494006605189186
PRE7g7-GPI12-NRg-6	PRE7g7-GPI12-NRg-6	PRE7g7	GPI12-NRg-6	0.155819880790218	0.339805880819249	0.0458814942335073	0.180502418614325	0.14850860922024	-0.044757027843163
PRE7g7-RPS5-NRg-5	PRE7g7-RPS5-NRg-5	PRE7g7	RPS5-NRg-5	0.0612157649822078	0.210105506764646	0.198416711665288	0.156579327804047	0.0827938030185525	-0.0321361358171679
PRE7g7-RPS5-NRg-2	PRE7g7-RPS5-NRg-2	PRE7g7	RPS5-NRg-2	0.0721292502807303	NA	0.118309816751281	NA	NA	NA
PRE7g7-RPC19-NRg-1	PRE7g7-RPC19-NRg-1	PRE7g7	RPC19-NRg-1	0.201058222141425	0.319898760008623	0.195240878699444	0.238732620283164	0.0703520934274882	0.0574486989095244
PRE7g7-TIM54-TRg-1	PRE7g7-TIM54-TRg-1	PRE7g7	TIM54-TRg-1	0.123307061836147	0.124486976521711	0.0851578882093411	0.1109839755224	0.0223738270998191	-0.0846613654084537
PRE7g7-TEN1-TRg-2	PRE7g7-TEN1-TRg-2	PRE7g7	TEN1-TRg-2	-0.083959191465186	0.333202150782993	0.126280911366254	0.125174623561354	0.208582871471044	-0.012960011915076
PRE7g7-SAH1-NRg-4	PRE7g7-SAH1-NRg-4	PRE7g7	SAH1-NRg-4	0.170811719964558	NA	-0.0592060585366327	NA	NA	NA
PRE7g7-SAH1-NRg-5	PRE7g7-SAH1-NRg-5	PRE7g7	SAH1-NRg-5	NA	0.101811125569921	NA	NA	NA	NA
PRE7g7-SAH1-NRg-3	PRE7g7-SAH1-NRg-3	PRE7g7	SAH1-NRg-3	0.11644691743996	NA	0.106969590112554	NA	NA	NA
PRE7g7-ATP15-NRg-5	PRE7g7-ATP15-NRg-5	PRE7g7	ATP15-NRg-5	NA	NA	NA	NA	NA	NA
PRE7g7-SCD5-TRg-5	PRE7g7-SCD5-TRg-5	PRE7g7	SCD5-TRg-5	NA	0.328793863018565	NA	NA	NA	NA
PRE7g7-ARB1-NRg-2	PRE7g7-ARB1-NRg-2	PRE7g7	ARB1-NRg-2	0.0272242618371408	0.132927593386306	0.312352443629993	0.157501432951146	0.144143765756079	-0.00218952755851329
PRE7g7-ARB1-NRg-4	PRE7g7-ARB1-NRg-4	PRE7g7	ARB1-NRg-4	0.00600863802254592	0.432043428329902	-0.00533415576068563	0.144239303530587	0.249310199212401	-0.0644295572182488
PRE7g7-PUP2-TRg-1	PRE7g7-PUP2-TRg-1	PRE7g7	PUP2-TRg-1	NA	0.0751263133273489	NA	NA	NA	NA
PRE7g7-CCT8-TRg-2	PRE7g7-CCT8-TRg-2	PRE7g7	CCT8-TRg-2	NA	NA	NA	NA	NA	NA
PRE7g7-MCM4-TRg-1	PRE7g7-MCM4-TRg-1	PRE7g7	MCM4-TRg-1	0.153169491492594	0.141215852702812	0.0418341043156255	0.112073149503677	0.0611217225851499	-0.000679457053375146
PRE7g7-LSM4-TRg-1	PRE7g7-LSM4-TRg-1	PRE7g7	LSM4-TRg-1	-0.02620066004467	0.446454187719426	0.097903001238501	0.172718842971086	0.245048380752336	-0.0684867278158879
PRE7g7-NOP53-NRg-1	PRE7g7-NOP53-NRg-1	PRE7g7	NOP53-NRg-1	0.0575186414341352	0.397410683797075	0.293021440210006	0.249316921813739	0.174109775175318	0.125869160819257
PRE7g7-ATP3-TRg-4	PRE7g7-ATP3-TRg-4	PRE7g7	ATP3-TRg-4	NA	NA	NA	NA	NA	NA
PRE7g7-AFG2-NRg-3	PRE7g7-AFG2-NRg-3	PRE7g7	AFG2-NRg-3	0.391672565326959	0.391012571399364	0.398233633593475	0.393639590106599	0.00399222051815728	0.143999534995496
PRE7g7-PRO3-NRg-3	PRE7g7-PRO3-NRg-3	PRE7g7	PRO3-NRg-3	0.169831821824389	0.124737352485308	NA	NA	NA	NA
PRE7g7-NRD1-NRg-10	PRE7g7-NRD1-NRg-10	PRE7g7	NRD1-NRg-10	0.101646994204646	0.318089012501383	0.056646535718031	0.15879418080802	0.139776224262798	0.0737527048727512
PRE7g7-SEC61-TRg-2	PRE7g7-SEC61-TRg-2	PRE7g7	SEC61-TRg-2	0.235398923367697	0.284450101937608	-0.0167850190219287	0.167688002094459	0.161629904936029	-0.0106153726276695
PRE7g7-RHO3-TRg-4	PRE7g7-RHO3-TRg-4	PRE7g7	RHO3-TRg-4	0.174122297993892	0.240345419098193	0.119243640356246	0.17790378581611	0.0606393844067372	-0.0282949141230011
PRE7g7-SNF2-TRg-6	PRE7g7-SNF2-TRg-6	PRE7g7	SNF2-TRg-6	-0.0773422932108827	-0.03412408600981	NA	NA	NA	NA
PRE7g7-SMD2-NRg-3	PRE7g7-SMD2-NRg-3	PRE7g7	SMD2-NRg-3	0.217988211016167	NA	NA	NA	NA	NA
PRE7g7-RSC4-TRg-2	PRE7g7-RSC4-TRg-2	PRE7g7	RSC4-TRg-2	0.122557909292084	0.228346519257445	-0.0626627843562406	0.0960805480644294	0.147300345181589	-0.086473640133893
PRE7g7-RSC4-TRg-1	PRE7g7-RSC4-TRg-1	PRE7g7	RSC4-TRg-1	0.35141819301496	0.492913954721564	-0.0369104972212335	0.269140550171764	0.27432771524765	0.130490515344941
PRE7g7-TIF34-TRg-2	PRE7g7-TIF34-TRg-2	PRE7g7	TIF34-TRg-2	0.0907599593697173	0.196684738948851	0.10514390584816	0.130862868055576	0.0574553173778707	0.0278616677852973
PRE7g7-BET1-NRg-1	PRE7g7-BET1-NRg-1	PRE7g7	BET1-NRg-1	0.140006887022968	NA	NA	NA	NA	NA
PRE7g7-CDC8-NRg-2	PRE7g7-CDC8-NRg-2	PRE7g7	CDC8-NRg-2	0.0931249463030429	0.352473855675998	0.0972508743183728	0.180949892099138	0.148558434231564	-0.0314716149874072
PRE7g7-PRP42-TRg-2	PRE7g7-PRP42-TRg-2	PRE7g7	PRP42-TRg-2	0.00554335503733661	0.197001763729774	0.240778091248089	0.1477744033384	0.12510533577095	-0.04560186712634
PRE7g7-RRB1-TRg-2	PRE7g7-RRB1-TRg-2	PRE7g7	RRB1-TRg-2	0.233283239632299	0.404128965991881	0.181372293391238	0.272928166338473	0.116550092051362	0.0707022926767584
PRE7g7-SPC24-TRg-1	PRE7g7-SPC24-TRg-1	PRE7g7	SPC24-TRg-1	-0.0251940324334436	0.21765355732016	-0.066899465376608	0.0418533531700361	0.1536688635302	-0.0450946529982874
PRE7g7-ILS1-NRg-1	PRE7g7-ILS1-NRg-1	PRE7g7	ILS1-NRg-1	0.0282892641175064	0.329352924736705	0.143870232187028	0.167170807013746	0.15187830499054	0.0214461638813807
PRE7g7-GFA1-TRg-2	PRE7g7-GFA1-TRg-2	PRE7g7	GFA1-TRg-2	0.295939687544904	0.119727610171959	0.16214506468853	0.192604120801798	0.0919700474475553	-0.0221360996570751
PRE7g7-SEC21-NRg-10	PRE7g7-SEC21-NRg-10	PRE7g7	SEC21-NRg-10	0.434042431920811	0.534636463141678	0.124552432601778	0.364410442554756	0.213725731916558	0.184914989376353
PRE7g7-RPC10-NRg-1	PRE7g7-RPC10-NRg-1	PRE7g7	RPC10-NRg-1	-0.0931070829153615	0.151446140224628	0.0624300204836052	0.0402563592642906	0.123775293075561	-0.063203015934082
PRE7g7-RPB10-TRg-3	PRE7g7-RPB10-TRg-3	PRE7g7	RPB10-TRg-3	0.138848418748731	0.0615110930686594	-0.0842531582933013	0.0387021178413629	0.113286210250189	-0.07961870689606
PRE7g7-RPB10-TRg-2	PRE7g7-RPB10-TRg-2	PRE7g7	RPB10-TRg-2	-0.0723826519312492	NA	NA	NA	NA	NA
PRE7g7-YNL181W-TRg-1	PRE7g7-YNL181W-TRg-1	PRE7g7	YNL181W-TRg-1	0.0993111951834148	0.0390154237937231	0.119088099999374	0.0858049063255041	0.0417099897832493	-0.126021296413614
PRE7g7-RAD3-NRg-1	PRE7g7-RAD3-NRg-1	PRE7g7	RAD3-NRg-1	0.0312256203732976	0.243615162789425	0.0834321362858117	0.119424306482845	0.110674778827663	-0.0747736846176111
PRE7g7-NOP10-TRg-1	PRE7g7-NOP10-TRg-1	PRE7g7	NOP10-TRg-1	0.196555999623168	0.219506907581196	0.253845446656994	0.223302784620453	0.0288327365547089	0.041870078111384
PRE7g7-BFR2-TRg-3	PRE7g7-BFR2-TRg-3	PRE7g7	BFR2-TRg-3	0.267503183828098	0.289664688714507	0.154221607414642	0.237129826652416	0.0726506206965339	0.0339483914626243
PRE7g7-MCM2-TRg-6	PRE7g7-MCM2-TRg-6	PRE7g7	MCM2-TRg-6	-0.0360896793615038	0.329320140488138	0.0119904976259111	0.101740319584182	0.198550640937754	-0.12677587894508
PRE7g7-MCM2-TRg-4	PRE7g7-MCM2-TRg-4	PRE7g7	MCM2-TRg-4	NA	0.354900799346504	0.0293226059272964	NA	NA	NA
PRE7g7-MPP10-TRg-1	PRE7g7-MPP10-TRg-1	PRE7g7	MPP10-TRg-1	0.147116113917139	0.301708572159002	0.242002670243175	0.230275785439772	0.0779605471165365	0.0592500502365781
PRE7g7-RET2-TRg-4	PRE7g7-RET2-TRg-4	PRE7g7	RET2-TRg-4	0.0727878370650948	0.108400310536762	0.279160062468954	0.153449403356937	0.110315182216574	-0.0270585355023198
PRE7g7-RET2-TRg-1	PRE7g7-RET2-TRg-1	PRE7g7	RET2-TRg-1	0.195092853448478	NA	0.109871152911491	NA	NA	NA
PRE7g7-RPS2-NRg-1	PRE7g7-RPS2-NRg-1	PRE7g7	RPS2-NRg-1	NA	0.117954403750541	0.0219277448118336	NA	NA	NA
PRE7g7-RPS2-NRg-2	PRE7g7-RPS2-NRg-2	PRE7g7	RPS2-NRg-2	0.177040901158383	0.0803209204625746	0.0619765775354998	0.106446133052152	0.0618210699708105	-0.00980390603025826
PRE7g7-ORC4-NRg-3	PRE7g7-ORC4-NRg-3	PRE7g7	ORC4-NRg-3	0.075981038384585	0.273040514562977	0.214132047241458	0.187717866729673	0.10115033854124	-0.0149837496367881
PRE7g7-TIP20-TRg-7	PRE7g7-TIP20-TRg-7	PRE7g7	TIP20-TRg-7	-0.158898527297772	0.330883127793975	0.0724085569813707	0.0814643858258579	0.245016373826624	-0.105987900787589
PRE7g7-SMT3-TRg-1	PRE7g7-SMT3-TRg-1	PRE7g7	SMT3-TRg-1	0.135621025197437	0.222230161835246	0.302185381039463	0.220012189357382	0.0833043258822835	0.0375524758686543
PRE7g7-MSS18-NRg-6	PRE7g7-MSS18-NRg-6	PRE7g7	MSS18-NRg-6	0.0336796572680829	0.448254453455689	0.210501212747133	0.230811774490302	0.208032340267664	0.0269894296499524
PRE7g7-YEF3-NRg-9	PRE7g7-YEF3-NRg-9	PRE7g7	YEF3-NRg-9	0.117007700859615	0.0597006450783274	-0.102893890271619	0.0246048185554411	0.114074384613749	-0.0396637644719372
PRE7g7-ASK1-NRg-1	PRE7g7-ASK1-NRg-1	PRE7g7	ASK1-NRg-1	-0.118827243170952	NA	0.277045823049195	NA	NA	NA
PRE7g7-SMC1-TRg-1	PRE7g7-SMC1-TRg-1	PRE7g7	SMC1-TRg-1	0.0453448574297023	0.39074183558309	-0.0918089438922167	0.114759249706859	0.248651527412284	-0.0234064398262833
PRE7g7-NIP1-NRg-1	PRE7g7-NIP1-NRg-1	PRE7g7	NIP1-NRg-1	NA	0.306040790864109	NA	NA	NA	NA
PRE7g7-RPP1-NRg-1	PRE7g7-RPP1-NRg-1	PRE7g7	RPP1-NRg-1	0.216104745980861	0.211761858165185	0.135263142374983	0.187709915507009	0.045472114285753	0.0164923703751196
PRE7g7-YDJ1-TRg-6	PRE7g7-YDJ1-TRg-6	PRE7g7	YDJ1-TRg-6	0.120252487330056	0.290763385442528	0.259196766309544	0.223404213027376	0.0907156091674583	0.0518600948619027
PRE7g7-SUB2-NRg-1	PRE7g7-SUB2-NRg-1	PRE7g7	SUB2-NRg-1	0.0639363413190964	0.460244257230525	0.201346588165335	0.241842395571652	0.20123350582503	0.0993935952562912
PRE7g7-TIM10-NRg-8	PRE7g7-TIM10-NRg-8	PRE7g7	TIM10-NRg-8	0.0272472279759176	0.26416189344764	0.0951925089539689	0.128867210125842	0.121994380211368	-0.0793639825570756
PRE7g7-TIM10-NRg-4	PRE7g7-TIM10-NRg-4	PRE7g7	TIM10-NRg-4	0.241326852031128	0.324195408382694	0.193848344204306	0.253123534872709	0.0659693912320694	0.076455383951756
PRE7g7-TIM10-NRg-7	PRE7g7-TIM10-NRg-7	PRE7g7	TIM10-NRg-7	0.188386814213841	0.227151790950811	NA	NA	NA	NA
PRE7g7-SKI6-TRg-4	PRE7g7-SKI6-TRg-4	PRE7g7	SKI6-TRg-4	-0.0334370826831529	0.264767587243155	0.00335221584410705	0.0782275734680365	0.162592268192396	-0.127482383842723
PRE7g7-TUB4-TRg-1	PRE7g7-TUB4-TRg-1	PRE7g7	TUB4-TRg-1	NA	0.380936876527045	-0.045219626687681	NA	NA	NA
PRE7g7-CDC37-NRg-2	PRE7g7-CDC37-NRg-2	PRE7g7	CDC37-NRg-2	0.0653107492990508	NA	-0.0537181519484091	NA	NA	NA
PRE7g7-ISD11-TRg-3	PRE7g7-ISD11-TRg-3	PRE7g7	ISD11-TRg-3	0.464950501728954	0.249784394217824	NA	NA	NA	NA
PRE7g7-YOS1-TRg-4	PRE7g7-YOS1-TRg-4	PRE7g7	YOS1-TRg-4	0.154889128158572	NA	NA	NA	NA	NA
PRE7g7-SSC1-TRg-6	PRE7g7-SSC1-TRg-6	PRE7g7	SSC1-TRg-6	0.206410041092115	0.412046763440524	0.166372911341316	0.261609905291318	0.131811149592983	0.148014383698977
PRE7g7-MTR3-TRg-5	PRE7g7-MTR3-TRg-5	PRE7g7	MTR3-TRg-5	0.104082197412739	0.4545922790751	0.0072773604465155	0.188650612311452	0.235343412284655	0.0462506129808744
PRE7g7-MTR3-TRg-6	PRE7g7-MTR3-TRg-6	PRE7g7	MTR3-TRg-6	0.131438754502203	0.220372055327648	0.0904487918632539	0.147419867231035	0.0664195797212562	-0.0492495285945181
PRE7g7-TFA1-TRg-2	PRE7g7-TFA1-TRg-2	PRE7g7	TFA1-TRg-2	0.127012924901307	0.297619742025426	NA	NA	NA	NA
PRE7g7-CDC3-NRg-3	PRE7g7-CDC3-NRg-3	PRE7g7	CDC3-NRg-3	0.210398180914265	0.208754398537082	0.152798975643896	0.190650518365081	0.0327906994421617	-0.0211578325734078
PRE7g7-ERG25-TA-18	PRE7g7-ERG25-TA-18	PRE7g7	ERG25-TA-18	NA	NA	NA	NA	NA	NA
PRE7g7-RPB11-TRg-4	PRE7g7-RPB11-TRg-4	PRE7g7	RPB11-TRg-4	0.317614328914134	0.325129294095754	0.114352181806413	0.2523652682721	0.119581887015798	0.0644865288244235
PRE7g7-RPB11-TRg-1	PRE7g7-RPB11-TRg-1	PRE7g7	RPB11-TRg-1	-0.0921413215795062	-0.0174219796551442	-0.0274913962268961	-0.0456848991538488	0.0405462412063955	-0.14790783683638
PRE7g7-RPB11-TRg-2	PRE7g7-RPB11-TRg-2	PRE7g7	RPB11-TRg-2	-0.0381110850367385	0.156030929767366	0.151935405372022	0.0899517500342165	0.110924571781126	-0.0258477049127678
PRE7g7-DED1-TRg-3	PRE7g7-DED1-TRg-3	PRE7g7	DED1-TRg-3	NA	0.0516331666718346	0.177144027587527	NA	NA	NA
PRE7g7-DED1-TRg-1	PRE7g7-DED1-TRg-1	PRE7g7	DED1-TRg-1	0.276213781821965	0.385501643097706	0.16255450962154	0.274756644847071	0.111480709171733	0.0811175212959561
PRE7g7-DED1-TRg-6	PRE7g7-DED1-TRg-6	PRE7g7	DED1-TRg-6	NA	0.28186637034701	0.109145583767805	NA	NA	NA
PRE7g7-DED1-TRg-4	PRE7g7-DED1-TRg-4	PRE7g7	DED1-TRg-4	0.0194768817496584	0.315673865566329	0.126392628843693	0.153847792053227	0.149995009235874	-0.0317987900526786
PRE7g7-RPL10-NRg-5	PRE7g7-RPL10-NRg-5	PRE7g7	RPL10-NRg-5	0.091160568099412	0.258099316967845	0.191211971100705	0.18015728538932	0.0840166116049233	0.00402973682286853
PRE7g7-RPL10-NRg-4	PRE7g7-RPL10-NRg-4	PRE7g7	RPL10-NRg-4	0.115235273459683	0.0223098785565172	-0.0790695196735354	0.0194918774475549	0.0971830438210455	-0.178400143436568
PRE7g7-EFB1-NRg-1	PRE7g7-EFB1-NRg-1	PRE7g7	EFB1-NRg-1	0.207633317454996	0.170994268135196	0.313360367601695	0.230662651063962	0.0739242127058584	0.0687222479414506
PRE7g7-EFB1-NRg-5	PRE7g7-EFB1-NRg-5	PRE7g7	EFB1-NRg-5	NA	NA	NA	NA	NA	NA
PRE7g7-EFB1-NRg-4	PRE7g7-EFB1-NRg-4	PRE7g7	EFB1-NRg-4	0.154057143526385	0.254164393274411	0.0208442231850373	0.143021919995278	0.117050875953235	-0.00282865083376457
PRE7g7-RPT3-NRg-1	PRE7g7-RPT3-NRg-1	PRE7g7	RPT3-NRg-1	NA	NA	NA	NA	NA	NA
PRE7g7-SAC6-TRg-8	PRE7g7-SAC6-TRg-8	PRE7g7	SAC6-TRg-8	NA	0.206569338535431	NA	NA	NA	NA
PRE7g7-SAC6-TRg-4	PRE7g7-SAC6-TRg-4	PRE7g7	SAC6-TRg-4	NA	0.223199709761449	NA	NA	NA	NA
PRE7g7-SAC6-TRg-5	PRE7g7-SAC6-TRg-5	PRE7g7	SAC6-TRg-5	0.0835820397469372	NA	NA	NA	NA	NA
PRE7g7-SAC6-TRg-3	PRE7g7-SAC6-TRg-3	PRE7g7	SAC6-TRg-3	0.236693151499073	NA	-0.0549212720083134	NA	NA	NA
PRE7g7-DIM1-TRg-5	PRE7g7-DIM1-TRg-5	PRE7g7	DIM1-TRg-5	0.0533097621349959	0.228405775205992	0.266567928614644	0.182761155318544	0.113720424225675	-0.0270168387787722
PRE7g7-DIM1-TRg-7	PRE7g7-DIM1-TRg-7	PRE7g7	DIM1-TRg-7	0.322152055894752	0.346356125949319	0.101693906586833	0.256734029476968	0.134812977977429	0.0399803869920325
PRE7g7-RPC17-NRg-1	PRE7g7-RPC17-NRg-1	PRE7g7	RPC17-NRg-1	0.209495025206463	0.221330832574349	0.10223000273237	0.177685286837727	0.0656136152683082	0.00292052529671569
PRE7g7-RPC17-NRg-2	PRE7g7-RPC17-NRg-2	PRE7g7	RPC17-NRg-2	0.198094258207494	0.420322497553751	0.228494243424506	0.282303666395251	0.120490406635	0.114124842038619
PRE7g7-YDR341C-TRg-1	PRE7g7-YDR341C-TRg-1	PRE7g7	YDR341C-TRg-1	0.240044441215453	0.302467535325845	0.290006747219794	0.277506241253697	0.0330357027567905	0.146138126712519
PRE7g7-RAP1-NRg-8	PRE7g7-RAP1-NRg-8	PRE7g7	RAP1-NRg-8	0.214972202384069	0.263853785182317	0.312104347983261	0.263643445183215	0.0485664144173942	0.0114359539264106
PRE7g7-RAP1-NRg-5	PRE7g7-RAP1-NRg-5	PRE7g7	RAP1-NRg-5	0.169996291084163	0.00230498092004172	NA	NA	NA	NA
PRE7g7-RAP1-NRg-2	PRE7g7-RAP1-NRg-2	PRE7g7	RAP1-NRg-2	0.153016900958207	-0.0693996047706129	0.137124421575043	0.073580572587546	0.124079172560362	-0.0593273268859888
PRE7g7-SEC26-NRg-3	PRE7g7-SEC26-NRg-3	PRE7g7	SEC26-NRg-3	NA	0.190463355752246	0.239623252283294	NA	NA	NA
PRE7g7-SPP41-TRg-3	PRE7g7-SPP41-TRg-3	PRE7g7	SPP41-TRg-3	0.11459648607151	0.2777310208164	0.156939269976876	0.183088925621595	0.0846526578103785	0.0281470102428009
PRE7g7-TAP42-NRg-1	PRE7g7-TAP42-NRg-1	PRE7g7	TAP42-NRg-1	0.117741595009027	0.354329490132873	0.0202000502296631	0.164090378457188	0.171819026734094	0.0171026585687103
PRE7g7-PGA2-TRg-6	PRE7g7-PGA2-TRg-6	PRE7g7	PGA2-TRg-6	0.155957316970659	0.247122676030859	0.312803651568178	0.238627881523232	0.0787674699318464	0.0385058339365724
PRE7g7-BRL1-TRg-1	PRE7g7-BRL1-TRg-1	PRE7g7	BRL1-TRg-1	0.216496839934749	0.314509672355274	0.124049539310443	0.218352017200155	0.0952436183262597	0.0858166112314197
PRE7g7-FOL2-TRg-1	PRE7g7-FOL2-TRg-1	PRE7g7	FOL2-TRg-1	0.23292500101255	NA	NA	NA	NA	NA
PRE7g7-NAB3-NRg-5	PRE7g7-NAB3-NRg-5	PRE7g7	NAB3-NRg-5	0.186645057404189	0.280409184430613	0.0289015850614752	0.165318608965426	0.127102837054745	-0.0486014039441921
PRE7g7-SNF4-TRg-4	PRE7g7-SNF4-TRg-4	PRE7g7	SNF4-TRg-4	0.0322625686848044	0.17297447634391	0.171472489788391	0.125569844939035	0.0808099612819531	0.000236880557353714
PRE7g7-HRR25-TRg-2	PRE7g7-HRR25-TRg-2	PRE7g7	HRR25-TRg-2	0.0446911007011537	NA	NA	NA	NA	NA
PRE7g7-TRS23-TRg-4	PRE7g7-TRS23-TRg-4	PRE7g7	TRS23-TRg-4	-0.0705836600860841	0.0693848621092955	0.171908984986278	0.0569033956698297	0.12172719902268	-0.060766222407421
PRE7g7-CTR86-TRg-4	PRE7g7-CTR86-TRg-4	PRE7g7	CTR86-TRg-4	0.0713775297819734	0.0152085869953674	0.101735869246781	0.0627739953413738	0.0439005495080286	-0.143150189159312
PRE7g7-RPB5-TRg-5	PRE7g7-RPB5-TRg-5	PRE7g7	RPB5-TRg-5	0.178002879943802	NA	0.147725280283379	NA	NA	NA
PRE7g7-SPN1-NRg-2	PRE7g7-SPN1-NRg-2	PRE7g7	SPN1-NRg-2	0.191215160954172	-0.0643464012763573	-0.107632499389029	0.00641208676292885	0.16150094038536	-0.113930392146074
PRE7g7-SPN1-NRg-1	PRE7g7-SPN1-NRg-1	PRE7g7	SPN1-NRg-1	0.279662731189796	0.110211982541728	-0.0227088305117975	0.122388627739909	0.151553104051606	0.0110983161368214
PRE7g7-SEC61-NRg-1	PRE7g7-SEC61-NRg-1	PRE7g7	SEC61-NRg-1	0.0823859384632238	0.266326511236907	0.25097949222526	0.199897313975131	0.102056725790911	0.02706582341567
PRE7g7-SEC61-NRg-7	PRE7g7-SEC61-NRg-7	PRE7g7	SEC61-NRg-7	0.263568432775483	0.280557717864772	0.356241459204331	0.300122536614862	0.0493371974924945	0.132564177511855
PRE7g7-TUS1-TRg-3	PRE7g7-TUS1-TRg-3	PRE7g7	TUS1-TRg-3	-0.0532251906075467	0.265974702611835	0.161591263284252	0.124780258429514	0.162752666695904	-0.0654682786369658
PRE7g7-OLE1-NRg-2	PRE7g7-OLE1-NRg-2	PRE7g7	OLE1-NRg-2	0.0972052591430562	NA	-0.0843298837606306	NA	NA	NA
PRE7g7-AFG2-TRg-1	PRE7g7-AFG2-TRg-1	PRE7g7	AFG2-TRg-1	0.0721519793620334	0.0633843818971854	-0.0518172424225631	0.0279063729455519	0.0691817087592433	-0.0601603473346507
PRE7g7-TOA2-NRg-1	PRE7g7-TOA2-NRg-1	PRE7g7	TOA2-NRg-1	0.102464022322318	0.321638282203943	NA	NA	NA	NA
PRE7g7-USO1-TRg-1	PRE7g7-USO1-TRg-1	PRE7g7	USO1-TRg-1	0.158882335424039	0.210603030560833	0.152770653674192	0.174085339886355	0.0317725425894831	0.0499971168101554
PRE7g7-UTP22-NRg-2	PRE7g7-UTP22-NRg-2	PRE7g7	UTP22-NRg-2	0.184444950098408	0.486654939775123	0.030828426363518	0.23397610541235	0.231914756090024	0.0284408950586724
PRE7g7-RIB1-TRg-3	PRE7g7-RIB1-TRg-3	PRE7g7	RIB1-TRg-3	-0.153562434349115	0.349129282578877	0.00177064015954476	0.0657791627964354	0.257386011264445	-0.0199352437695517
PRE7g7-RIB1-TRg-7	PRE7g7-RIB1-TRg-7	PRE7g7	RIB1-TRg-7	-0.0761889811822696	NA	0.175981265094931	NA	NA	NA
PRE7g7-RIB1-TRg-4	PRE7g7-RIB1-TRg-4	PRE7g7	RIB1-TRg-4	-0.0498398076953475	0.212322147578398	-0.064541745025072	0.0326468649526594	0.155776898577071	-0.0545297010076649
PRE7g7-COG1-TRg-1	PRE7g7-COG1-TRg-1	PRE7g7	COG1-TRg-1	NA	0.182633756127576	-0.0726546841706344	NA	NA	NA
PRE7g7-RPL32-NRg-2	PRE7g7-RPL32-NRg-2	PRE7g7	RPL32-NRg-2	0.102654358037764	0.353836472123291	0.0970858699505626	0.184525566703873	0.146653977223094	0.0273554194923901
PRE7g7-GLC7-NRg-3	PRE7g7-GLC7-NRg-3	PRE7g7	GLC7-NRg-3	-0.00948181637924606	0.345692278497332	0.188497737328279	0.174902733148788	0.177976901652516	-0.0391195307921206
PRE7g7-GLC7-NRg-4	PRE7g7-GLC7-NRg-4	PRE7g7	GLC7-NRg-4	NA	NA	NA	NA	NA	NA
PRE7g7-HSF1-TRg-2	PRE7g7-HSF1-TRg-2	PRE7g7	HSF1-TRg-2	0.279764247967567	0.550253396171693	0.296670877376538	0.375562840505266	0.151522444571017	0.165620688634048
PRE7g7-DAM1-NRg-5	PRE7g7-DAM1-NRg-5	PRE7g7	DAM1-NRg-5	-0.0554701690534198	0.538982190944594	NA	NA	NA	NA
PRE7g7-SEC18-TRg-4	PRE7g7-SEC18-TRg-4	PRE7g7	SEC18-TRg-4	0.0633480226594997	0.274861077468094	0.260656822291182	0.199621974139592	0.11823021020569	0.03473218836965
PRE7g7-SEC18-TRg-5	PRE7g7-SEC18-TRg-5	PRE7g7	SEC18-TRg-5	0.167553581184715	0.30924297401112	0.341443849791404	0.272746801662413	0.0925118064146762	0.107316856086865
PRE7g7-PAB1-NRg-3	PRE7g7-PAB1-NRg-3	PRE7g7	PAB1-NRg-3	0.0876073960541963	0.0817062152683656	0.106609496176249	0.0919743691662704	0.0130133082118048	-0.0241740438490342
PRE7g7-POP8-TRg-2	PRE7g7-POP8-TRg-2	PRE7g7	POP8-TRg-2	-0.00798568995830662	0.15477817338803	-0.0737493593511713	0.0243477080261841	0.117644782178745	-0.159987727586172
PRE7g7-PAB1-NRg-4	PRE7g7-PAB1-NRg-4	PRE7g7	PAB1-NRg-4	0.178507937076167	0.242856179887255	0.130557435161965	0.183973850708462	0.056348550785231	0.0652623263901412
PRE7g7-BIG1-TRg-4	PRE7g7-BIG1-TRg-4	PRE7g7	BIG1-TRg-4	0.122249348881387	0.0665428041993101	0.200710978969186	0.129834377349961	0.0674049276605337	-0.00522975733126416
PRE7g7-BIG1-TRg-5	PRE7g7-BIG1-TRg-5	PRE7g7	BIG1-TRg-5	-0.111433019688112	0.428717086839888	-0.00240765090244999	0.104958805416442	0.285632983656317	-0.0656966939839223
PRE7g7-BIG1-TRg-6	PRE7g7-BIG1-TRg-6	PRE7g7	BIG1-TRg-6	NA	0.387060515963795	0.00769281949072032	NA	NA	NA
PRE7g7-RPO41-NRg-1	PRE7g7-RPO41-NRg-1	PRE7g7	RPO41-NRg-1	0.0852862066663098	NA	NA	NA	NA	NA
PRE7g7-RVB2-NRg-2	PRE7g7-RVB2-NRg-2	PRE7g7	RVB2-NRg-2	0.089454409447304	0.0589267801802287	0.193112859981345	0.113831349869626	0.0703359966259307	-0.0901374657562755
PRE7g7-PET117-NRg-8	PRE7g7-PET117-NRg-8	PRE7g7	PET117-NRg-8	0.0368093783026301	NA	-0.00033280035420713	NA	NA	NA
PRE7g7-VPS45-NRg-9	PRE7g7-VPS45-NRg-9	PRE7g7	VPS45-NRg-9	0.165726837594578	0.448429220476545	NA	NA	NA	NA
PRE7g7-YCG1-NRg-1	PRE7g7-YCG1-NRg-1	PRE7g7	YCG1-NRg-1	-0.0845214289564626	0.378408601853649	NA	NA	NA	NA
PRE7g7-NOC4-NRg-1	PRE7g7-NOC4-NRg-1	PRE7g7	NOC4-NRg-1	0.220438502723627	0.129058850202087	-0.00245698932216531	0.115680121201183	0.112048395284554	-0.0752962206069304
PRE7g7-NMD3-NRg-2	PRE7g7-NMD3-NRg-2	PRE7g7	NMD3-NRg-2	NA	0.289485667581958	NA	NA	NA	NA
PRE7g7-DRS1-TRg-2	PRE7g7-DRS1-TRg-2	PRE7g7	DRS1-TRg-2	0.129979369328401	0.24769117860324	0.0764824726883782	0.151384340206673	0.0875884400419666	-0.0524234212771819
PRE7g7-HTB1-NRg-2	PRE7g7-HTB1-NRg-2	PRE7g7	HTB1-NRg-2	0.118213599008333	0.30581004618375	0.187091547113945	0.203705064102009	0.0948952762693924	0.0488530345654172
PRE7g7-IPI1-TRg-2	PRE7g7-IPI1-TRg-2	PRE7g7	IPI1-TRg-2	0.135631221659409	NA	NA	NA	NA	NA
PRE7g7-SEC18-NRg-1	PRE7g7-SEC18-NRg-1	PRE7g7	SEC18-NRg-1	-0.18334592201668	NA	0.157367207126269	NA	NA	NA
PRE7g7-SEC18-NRg-2	PRE7g7-SEC18-NRg-2	PRE7g7	SEC18-NRg-2	-0.115461352378698	-0.0539782842051098	0.0208495760340545	-0.0495300201832513	0.0682642482621232	-0.12779603538583
PRE7g7-JIP5-NRg-2	PRE7g7-JIP5-NRg-2	PRE7g7	JIP5-NRg-2	0.167466722560098	0.434334979315552	0.163906382950028	0.255236028275226	0.15511445678061	0.0441531885502004
PRE7g7-YPT1-TRg-3	PRE7g7-YPT1-TRg-3	PRE7g7	YPT1-TRg-3	0.0341271919112427	NA	NA	NA	NA	NA
PRE7g7-YPT1-TRg-2	PRE7g7-YPT1-TRg-2	PRE7g7	YPT1-TRg-2	-0.0921054507039551	0.0189878628926613	NA	NA	NA	NA
PRE7g7-CLF1-NRg-2	PRE7g7-CLF1-NRg-2	PRE7g7	CLF1-NRg-2	-0.0284437481781932	0.136438947262977	NA	NA	NA	NA
PRE7g7-SNF2-NRg-7	PRE7g7-SNF2-NRg-7	PRE7g7	SNF2-NRg-7	0.274916727313936	0.231040027455313	0.121595064452561	0.209183939740603	0.0789629628578431	-0.00449200787344947
PRE7g7-SNF2-NRg-4	PRE7g7-SNF2-NRg-4	PRE7g7	SNF2-NRg-4	0.0620577675355265	0.0864693969319493	0.187617681215368	0.112048281894281	0.0665735119830663	-0.114360911271594
PRE7g7-RPL25-NRg-1	PRE7g7-RPL25-NRg-1	PRE7g7	RPL25-NRg-1	0.132152969778444	NA	NA	NA	NA	NA
PRE7g7-NOP56-TRg-1	PRE7g7-NOP56-TRg-1	PRE7g7	NOP56-TRg-1	0.0739964416620406	0.313982068594899	0.104182469753934	0.164053660003625	0.130716084894038	-0.0552298510429633
PRE7g7-NOP56-TRg-2	PRE7g7-NOP56-TRg-2	PRE7g7	NOP56-TRg-2	0.326475499466619	NA	NA	NA	NA	NA
PRE7g7-TRS31-TRg-1	PRE7g7-TRS31-TRg-1	PRE7g7	TRS31-TRg-1	0.0422298764739462	0.0202583415637386	0.00932191787155745	0.0239367119697474	0.0167595119701316	-0.0551360295413865
PRE7g7-DBF4-TRg-2	PRE7g7-DBF4-TRg-2	PRE7g7	DBF4-TRg-2	0.13758177203956	NA	-0.0027593610299177	NA	NA	NA
PRE7g7-DBF4-TRg-1	PRE7g7-DBF4-TRg-1	PRE7g7	DBF4-TRg-1	0.215635656607627	NA	0.0480868918776554	NA	NA	NA
PRE7g7-RPC19-TRg-4	PRE7g7-RPC19-TRg-4	PRE7g7	RPC19-TRg-4	-0.159061009038972	0.388818805365678	0.303894949025068	0.177884248450591	0.294876406740979	-0.00309962159721833
PRE7g7-RPC19-TRg-6	PRE7g7-RPC19-TRg-6	PRE7g7	RPC19-TRg-6	0.188691701459104	0.554091001321781	0.213351616218933	0.318711439666606	0.20421724065986	0.137266366090288
PRE7g7-RPC19-TRg-3	PRE7g7-RPC19-TRg-3	PRE7g7	RPC19-TRg-3	0.0656625388691752	0.434111905763948	0.136398027642487	0.212057490758537	0.195530048229284	0.0390434296892029
PRE7g7-ROK1-NRg-1	PRE7g7-ROK1-NRg-1	PRE7g7	ROK1-NRg-1	0.144964876844296	0.395325582233931	0.460707754003155	0.333666071027127	0.166657770928436	0.128659079634284
PRE7g7-CDC33-TRg-4	PRE7g7-CDC33-TRg-4	PRE7g7	CDC33-TRg-4	0.272775976709633	NA	0.310991333141221	NA	NA	NA
PRE7g7-DHR2-TRg-3	PRE7g7-DHR2-TRg-3	PRE7g7	DHR2-TRg-3	0.282880827702579	NA	0.0999155591442277	NA	NA	NA
PRE7g7-RRP42-NRg-5	PRE7g7-RRP42-NRg-5	PRE7g7	RRP42-NRg-5	0.252376876022672	0.350609932467849	0.264499609186309	0.28916213922561	0.0535594402098722	0.0774545509654098
PRE7g7-CLF1-TRg-1	PRE7g7-CLF1-TRg-1	PRE7g7	CLF1-TRg-1	0.0220539876780025	0.0492913431777926	-0.0597302165379334	0.00387170477262055	0.0567395072189644	-0.0663418862817382
PRE7g7-ERG11-NA-16	PRE7g7-ERG11-NA-16	PRE7g7	ERG11-NA-16	0.0221839888359442	0.185656718436389	NA	NA	NA	NA
PRE7g7-VAS1-NRg-4	PRE7g7-VAS1-NRg-4	PRE7g7	VAS1-NRg-4	0.157940128477934	0.0885187476294671	0.149482793931729	0.13198055667971	0.0378758268734353	0.0110436708087735
PRE7g7-PIK1-NRg-2	PRE7g7-PIK1-NRg-2	PRE7g7	PIK1-NRg-2	-0.0558969605007669	0.164951057766107	0.0434187532604446	0.0508242835085949	0.110610095388231	-0.115840918660497
PRE7g7-SAR1-NRg-7	PRE7g7-SAR1-NRg-7	PRE7g7	SAR1-NRg-7	-0.0166234713180797	0.147733598356319	0.186018112076116	0.105709413038119	0.107658845172473	-0.129653593993671
PRE7g7-SAR1-NRg-4	PRE7g7-SAR1-NRg-4	PRE7g7	SAR1-NRg-4	-0.0249818437344567	-0.0881437740565472	0.186079233989065	0.0243178720660204	0.143605052205352	-0.112323654711715
PRE7g7-RPS3-TRg-1	PRE7g7-RPS3-TRg-1	PRE7g7	RPS3-TRg-1	-0.0181509175920596	NA	0.118076859789543	NA	NA	NA
PRE7g7-YTM1-TRg-2	PRE7g7-YTM1-TRg-2	PRE7g7	YTM1-TRg-2	-0.075590193602141	0.343169994180303	0.143203040285927	0.136927613621363	0.209450613397917	-0.0467083433303931
PRE7g7-SUI3-NRg-5	PRE7g7-SUI3-NRg-5	PRE7g7	SUI3-NRg-5	0.25320884192591	0.216636832850391	0.258343873892403	0.242729849556235	0.0227426093255107	0.0632294873755872
PRE7g7-SUI3-NRg-2	PRE7g7-SUI3-NRg-2	PRE7g7	SUI3-NRg-2	0.0285974749973616	0.313822294291154	0.0940198267955211	0.145479865361346	0.14941352369244	-0.0303036682198397
PRE7g7-RRP7-TRg-4	PRE7g7-RRP7-TRg-4	PRE7g7	RRP7-TRg-4	0.278384416651401	0.310876495575589	0.110742303459168	0.233334405228719	0.107403684110048	0.0258647153317494
PRE7g7-RRP7-TRg-6	PRE7g7-RRP7-TRg-6	PRE7g7	RRP7-TRg-6	-0.00277156557876035	NA	0.131170464895229	NA	NA	NA
PRE7g7-NIP7-TRg-2	PRE7g7-NIP7-TRg-2	PRE7g7	NIP7-TRg-2	NA	NA	NA	NA	NA	NA
PRE7g7-MDM35-TRg-1	PRE7g7-MDM35-TRg-1	PRE7g7	MDM35-TRg-1	-0.0734864819706347	0.270551119148925	-0.0802637038591949	0.0389336444396984	0.200615237774056	-0.150289550089006
PRE7g7-ALA1-NRg-1	PRE7g7-ALA1-NRg-1	PRE7g7	ALA1-NRg-1	0.210415983448512	0.229681635993347	0.0107601109041114	0.150285910115323	0.121216244068772	-0.0233957877676795
PRE7g7-DOA4-NRg-2	PRE7g7-DOA4-NRg-2	PRE7g7	DOA4-NRg-2	0.0795633283608917	0.308324422111902	0.176911971270408	0.188266573914401	0.114802459705539	-0.0558630497847744
PRE7g7-RPS13-NRg-1	PRE7g7-RPS13-NRg-1	PRE7g7	RPS13-NRg-1	-0.114840166963611	NA	NA	NA	NA	NA
PRE7g7-YSF3-TRg-2	PRE7g7-YSF3-TRg-2	PRE7g7	YSF3-TRg-2	0.197842622289275	0.205961505014257	0.156083722631509	0.18662928331168	0.0267628945019972	0.0268106921359728
PRE7g7-RPS2-NRg-11	PRE7g7-RPS2-NRg-11	PRE7g7	RPS2-NRg-11	-0.095683107644805	0.0161706443840145	-0.0368054874581825	-0.0387726502396577	0.05595281724621	-0.207072774978271
PRE7g7-SSL1-TRg-10	PRE7g7-SSL1-TRg-10	PRE7g7	SSL1-TRg-10	0.211819892415841	0.0877565817860125	0.0484182375112501	0.115998237237701	0.0852831667644832	-0.0645256440991498
PRE7g7-NIP7-TRg-1	PRE7g7-NIP7-TRg-1	PRE7g7	NIP7-TRg-1	0.0304817026807396	0.24956606558025	0.0997162781849904	0.126588015481993	0.111986861799903	-0.0739665486209133
PRE7g7-LST8-NRg-1	PRE7g7-LST8-NRg-1	PRE7g7	LST8-NRg-1	NA	0.385627386233008	NA	NA	NA	NA
PRE7g7-TAF4-TRg-3	PRE7g7-TAF4-TRg-3	PRE7g7	TAF4-TRg-3	-0.166188215168006	-0.140804959271941	-0.173583789542521	-0.160192321327489	0.0171923234522541	-0.246790113248367
PRE7g7-HAS1-TRg-2	PRE7g7-HAS1-TRg-2	PRE7g7	HAS1-TRg-2	0.176400061061339	0.410632017856597	0.0181009233969182	0.201711000771618	0.197485816658289	0.0488634771288005
PRE7g7-GLC7-TRg-2	PRE7g7-GLC7-TRg-2	PRE7g7	GLC7-TRg-2	NA	NA	NA	NA	NA	NA
PRE7g7-CDC45-NRg-1	PRE7g7-CDC45-NRg-1	PRE7g7	CDC45-NRg-1	-0.066991988909948	0.30762351370898	-0.0817429550583155	0.0529628565802387	0.220665891037807	-0.0570992535530268
PRE7g7-SEC22-NRg-8	PRE7g7-SEC22-NRg-8	PRE7g7	SEC22-NRg-8	NA	NA	NA	NA	NA	NA
PRE7g7-YOS1-TRg-2	PRE7g7-YOS1-TRg-2	PRE7g7	YOS1-TRg-2	NA	0.196818355801734	-0.0399742386259831	NA	NA	NA
PRE7g7-RBA50-TRg-3	PRE7g7-RBA50-TRg-3	PRE7g7	RBA50-TRg-3	0.263904836357338	0.155628737137063	-0.0388267115502288	0.126902287314724	0.153396558677743	-0.0827209504073318
PRE7g7-SPP41-NRg-2	PRE7g7-SPP41-NRg-2	PRE7g7	SPP41-NRg-2	0.117895171473016	0.264208719224298	0.0255223592912555	0.135875416662857	0.120354732010572	-0.0469793251272051
PRE7g7-PRP46-TRg-2	PRE7g7-PRP46-TRg-2	PRE7g7	PRP46-TRg-2	0.243715553544695	0.112329211771975	-0.047541549658082	0.102834405219529	0.145860510609005	-0.0229776200710346
PRE7g7-PGA2-NRg-1	PRE7g7-PGA2-NRg-1	PRE7g7	PGA2-NRg-1	NA	NA	NA	NA	NA	NA
PRE7g7-CBF5-TRg-3	PRE7g7-CBF5-TRg-3	PRE7g7	CBF5-TRg-3	0.0863214041607425	-0.0104585364465997	0.101638855887682	0.0591672412006083	0.0607821336133046	-0.167444219389128
PRE7g7-TCP1-NRg-3	PRE7g7-TCP1-NRg-3	PRE7g7	TCP1-NRg-3	0.253574073483353	0.33616851773399	0.221504828378316	0.270415806531886	0.0591580374355187	0.050942387801145
PRE7g7-TCP1-NRg-2	PRE7g7-TCP1-NRg-2	PRE7g7	TCP1-NRg-2	0.173046311424643	0.32161390264601	0.0547550586394545	0.183138424236703	0.133715364531856	0.0516099997871351
PRE7g7-ERG26-NRg-2	PRE7g7-ERG26-NRg-2	PRE7g7	ERG26-NRg-2	0.0643057132524266	0.165384441387173	0.166692854749271	0.13212766979629	0.0587391805225423	-0.0411684703581463
PRE7g7-ERG26-NRg-4	PRE7g7-ERG26-NRg-4	PRE7g7	ERG26-NRg-4	0.136770558359278	0.014241225204786	0.0645950183241372	0.0718689339627337	0.0615876753690151	-0.0982855279391319
PRE7g7-MES1-TRg-5	PRE7g7-MES1-TRg-5	PRE7g7	MES1-TRg-5	-0.0446005940863847	0.191457521325304	0.0959595854765032	0.0809388375718076	0.118743739260821	-0.10142324529342
PRE7g7-HTS1-TRg-2	PRE7g7-HTS1-TRg-2	PRE7g7	HTS1-TRg-2	0.301675369531054	0.153543937720402	0.0687860514385077	0.174668452896655	0.117872992990237	0.0227777329330931
PRE7g7-SSS1-TRg-3	PRE7g7-SSS1-TRg-3	PRE7g7	SSS1-TRg-3	-0.00321026792600132	0.0223707820622476	0.212568514421609	0.0772430095192852	0.117891228415973	-0.0828208893184634
PRE7g7-SSS1-TRg-2	PRE7g7-SSS1-TRg-2	PRE7g7	SSS1-TRg-2	-0.0650896908244656	0.168653929765485	0.124020149710963	0.0758614628839942	0.124090549113533	-0.105269381236845
PRE7g7-SYS1-TRg-7	PRE7g7-SYS1-TRg-7	PRE7g7	SYS1-TRg-7	0.21313562028817	0.357400826009349	NA	NA	NA	NA
PRE7g7-SYS1-TRg-2	PRE7g7-SYS1-TRg-2	PRE7g7	SYS1-TRg-2	0.0613647823790088	-0.0483622415159741	0.188343367262423	0.0671153027084858	0.118457535302034	-0.0565699784755244
PRE7g7-SYS1-TRg-1	PRE7g7-SYS1-TRg-1	PRE7g7	SYS1-TRg-1	NA	0.276878120451757	0.0853852144140556	NA	NA	NA
PRE7g7-BFR2-TRg-1	PRE7g7-BFR2-TRg-1	PRE7g7	BFR2-TRg-1	0.01787718606396	-0.0913242638273	-0.0395482440367101	-0.0376651072666833	0.0546250749899651	-0.229804672301863
PRE7g7-EOS1-TRg-3	PRE7g7-EOS1-TRg-3	PRE7g7	EOS1-TRg-3	0.203030856370187	0.0940472802546301	0.0175864889343484	0.104888208519722	0.0931962855893742	-0.0598613888991327
PRE7g7-TAF4-NRg-1	PRE7g7-TAF4-NRg-1	PRE7g7	TAF4-NRg-1	-0.0968436271345043	0.100423731175677	0.0642965069628205	0.0226255370013311	0.105028353156745	-0.0539229594961661
PRE7g7-ARL3-NRg-8	PRE7g7-ARL3-NRg-8	PRE7g7	ARL3-NRg-8	0.121111786100684	0.309550723971148	0.00154635575601836	0.144069621942617	0.155280292953771	-0.00329772705998027
PRE7g7-RPN5-NRg-1	PRE7g7-RPN5-NRg-1	PRE7g7	RPN5-NRg-1	0.0568879749038078	NA	0.155715233148867	NA	NA	NA
PRE7g7-TIM9-NRg-2	PRE7g7-TIM9-NRg-2	PRE7g7	TIM9-NRg-2	0.231268057530762	0.394226903341459	0.138383955902024	0.254626305591415	0.129511039116253	0.0784073569242338
PRE7g7-NUP57-NRg-3	PRE7g7-NUP57-NRg-3	PRE7g7	NUP57-NRg-3	-0.000610946677709334	NA	-0.0325313910268594	NA	NA	NA
PRE7g7-VPS4-TRg-1	PRE7g7-VPS4-TRg-1	PRE7g7	VPS4-TRg-1	0.0878686700385187	0.360398446589987	0.200548129953168	0.216271748860558	0.13694357933272	0.121262112625049
PRE7g7-CDC3-TRg-4	PRE7g7-CDC3-TRg-4	PRE7g7	CDC3-TRg-4	0.145454529868748	0.132055777137612	NA	NA	NA	NA
PRE7g7-BBP1-NRg-1	PRE7g7-BBP1-NRg-1	PRE7g7	BBP1-NRg-1	0.271625422510842	0.31952519615845	0.146518803396043	0.245889807355112	0.0893282956276897	0.0425783644945287
PRE7g7-BBP1-NRg-2	PRE7g7-BBP1-NRg-2	PRE7g7	BBP1-NRg-2	-0.0451555442574023	0.233903344103005	0.089694644401165	0.092814148082256	0.139555595626434	-0.0944744906908234
PRE7g7-USE1-NRg-3	PRE7g7-USE1-NRg-3	PRE7g7	USE1-NRg-3	0.272940855483298	0.282390990584073	-0.00656597113871205	0.182921958309553	0.164169372351541	-0.0194412856034864
PRE7g7-CCT7-TRg-1	PRE7g7-CCT7-TRg-1	PRE7g7	CCT7-TRg-1	0.127612038026612	NA	0.136650102262375	NA	NA	NA
PRE7g7-SAH1-TRg-3	PRE7g7-SAH1-TRg-3	PRE7g7	SAH1-TRg-3	0.0303754962451062	0.235584129544311	NA	NA	NA	NA
PRE7g7-CHS2-TRg-1	PRE7g7-CHS2-TRg-1	PRE7g7	CHS2-TRg-1	NA	0.199092593657137	-0.00256290814974558	NA	NA	NA
PRE7g7-DPM1-TRg-2	PRE7g7-DPM1-TRg-2	PRE7g7	DPM1-TRg-2	-0.0555214441834539	-0.0255582284546394	NA	NA	NA	NA
PRE7g7-BBP1-TRg-1	PRE7g7-BBP1-TRg-1	PRE7g7	BBP1-TRg-1	-0.0999311667072666	0.227445847666594	0.0169316084076735	0.0481487631223337	0.165906028963522	-0.025032779114745
PRE7g7-NRD1-TRg-4	PRE7g7-NRD1-TRg-4	PRE7g7	NRD1-TRg-4	0.178990238584487	0.227761229839336	0.25079074561338	0.219180738012401	0.0366612442832426	0.0798552100405209
PRE7g7-RPB3-NRg-1	PRE7g7-RPB3-NRg-1	PRE7g7	RPB3-NRg-1	0.199946274488755	0.326103496470598	-0.00124730797635531	0.174934154327666	0.165102519390927	0.0297527778321079
PRE7g7-PHO85-NRg-6	PRE7g7-PHO85-NRg-6	PRE7g7	PHO85-NRg-6	-0.155497059477172	-0.0161189505380868	NA	NA	NA	NA
PRE7g7-SNF6-TRg-6	PRE7g7-SNF6-TRg-6	PRE7g7	SNF6-TRg-6	0.151313244179596	0.4222509145395	0.123883565857454	0.23248257485885	0.164915474932091	0.031571565124065
PRE7g7-PRP38-NRg-2	PRE7g7-PRP38-NRg-2	PRE7g7	PRP38-NRg-2	0.143673965078182	NA	NA	NA	NA	NA
PRE7g7-OAR1-NRg-3	PRE7g7-OAR1-NRg-3	PRE7g7	OAR1-NRg-3	-0.206492338015917	0.305654635471619	NA	NA	NA	NA
PRE7g7-ROX3-NRg-1	PRE7g7-ROX3-NRg-1	PRE7g7	ROX3-NRg-1	0.267821126450181	0.389261671139106	0.466885662972445	0.374656153520577	0.100332762764138	0.137465748724154
PRE7g7-YPP1-TRg-6	PRE7g7-YPP1-TRg-6	PRE7g7	YPP1-TRg-6	0.150118495274336	0.262441194232034	NA	NA	NA	NA
PRE7g7-CBF2-NRg-8	PRE7g7-CBF2-NRg-8	PRE7g7	CBF2-NRg-8	0.240495535179864	0.208813496057607	0.296112775519123	0.248473935585532	0.0441931239380044	0.022749395374315
PRE7g7-SPT6-TRg-5	PRE7g7-SPT6-TRg-5	PRE7g7	SPT6-TRg-5	0.110831970001195	0.105107239647408	0.194095785082503	0.136678331577035	0.0498072897244502	-0.0371376571874662
PRE7g7-SEC10-NRg-1	PRE7g7-SEC10-NRg-1	PRE7g7	SEC10-NRg-1	NA	NA	NA	NA	NA	NA
PRE7g7-NSL1-NRg-3	PRE7g7-NSL1-NRg-3	PRE7g7	NSL1-NRg-3	-0.126259714436807	0.0229961620875503	-0.262729791429513	-0.12199778125959	0.142910647553337	-0.17763769564777
PRE7g7-NRD1-NRg-8	PRE7g7-NRD1-NRg-8	PRE7g7	NRD1-NRg-8	-0.0170236623245748	0.0462355072592965	-0.0483306071565748	-0.00637292074061768	0.0481743315588819	-0.149711519075208
PRE7g7-RPB3-TRg-1	PRE7g7-RPB3-TRg-1	PRE7g7	RPB3-TRg-1	0.117412256789208	0.206376672085818	0.175551136712766	0.166446688529264	0.0451756021521736	0.0579763390793291
PRE7g7-NRD1-NRg-4	PRE7g7-NRD1-NRg-4	PRE7g7	NRD1-NRg-4	0.0435564145228162	0.293626518389736	-0.00558026087060437	0.110534224013983	0.160454649081953	-0.00892134673832418
PRE7g7-RVB1-TRg-2	PRE7g7-RVB1-TRg-2	PRE7g7	RVB1-TRg-2	0.346425571194307	0.364283367732319	NA	NA	NA	NA
PRE7g7-TIF5-NRg-8	PRE7g7-TIF5-NRg-8	PRE7g7	TIF5-NRg-8	NA	0.395941957572016	0.0401242845902754	NA	NA	NA
PRE7g7-EOS1-NRg-1	PRE7g7-EOS1-NRg-1	PRE7g7	EOS1-NRg-1	0.0492253756936321	0.16414295999319	-0.0445780708841104	0.0562634216009039	0.104538355402529	-0.0783834411924183
PRE7g7-ERG25-NA-26	PRE7g7-ERG25-NA-26	PRE7g7	ERG25-NA-26	0.0771802885105337	0.415792679235422	0.0126951672440697	0.168556044996675	0.216527244702521	-0.0276922493587787
PRE7g7-MSL5-NRg-4	PRE7g7-MSL5-NRg-4	PRE7g7	MSL5-NRg-4	0.321613003144153	0.27547652297954	NA	NA	NA	NA
PRE7g7-SEC24-TRg-2	PRE7g7-SEC24-TRg-2	PRE7g7	SEC24-TRg-2	0.112349936403244	0.226941905256236	NA	NA	NA	NA
PRE7g7-RPL30-NRg-5	PRE7g7-RPL30-NRg-5	PRE7g7	RPL30-NRg-5	0.0999833203055891	0.179653361870767	-0.0249058031461635	0.084910293010064	0.103109214486362	-0.0420589438975179
PRE7g7-SNU71-NRg-3	PRE7g7-SNU71-NRg-3	PRE7g7	SNU71-NRg-3	0.243588264925005	0.339561790163577	0.0960516078072872	0.226400554298623	0.122661588426168	0.0377912608641222
PRE7g7-CDC33-NRg-1	PRE7g7-CDC33-NRg-1	PRE7g7	CDC33-NRg-1	0.00708196214360046	0.430235617174049	0.293203256116087	0.243506945144579	0.2159098108807	0.0503857315259494
PRE7g7-RPN6-TRg-4	PRE7g7-RPN6-TRg-4	PRE7g7	RPN6-TRg-4	0.2087170656174	0.190838993079828	0.00737356796686217	0.13564320888803	0.111443851135667	-0.00900692264900177
PRE7g7-NAB2-TRg-4	PRE7g7-NAB2-TRg-4	PRE7g7	NAB2-TRg-4	0.0267538338342934	NA	0.061231513904035	NA	NA	NA
PRE7g7-NAB2-TRg-6	PRE7g7-NAB2-TRg-6	PRE7g7	NAB2-TRg-6	-0.0620575605073432	0.1915944768916	-0.0277364657367682	0.033933483549163	0.137612593910789	-0.110902661495807
PRE7g7-YTM1-NRg-1	PRE7g7-YTM1-NRg-1	PRE7g7	YTM1-NRg-1	0.039300310347133	0.223248291577724	0.0947310738994835	0.11909322527478	0.0943628675085022	-0.0682045857556689
PRE7g7-OLE1-TRg-8	PRE7g7-OLE1-TRg-8	PRE7g7	OLE1-TRg-8	NA	NA	NA	NA	NA	NA
PRE7g7-OLE1-TRg-1	PRE7g7-OLE1-TRg-1	PRE7g7	OLE1-TRg-1	0.156437237870859	NA	NA	NA	NA	NA
PRE7g7-UTP7-TRg-4	PRE7g7-UTP7-TRg-4	PRE7g7	UTP7-TRg-4	0.149514973743153	0.301025571398343	0.153391984894209	0.201310843345235	0.0863772426446646	-0.00180987107625963
PRE7g7-ACT1-NRg-6	PRE7g7-ACT1-NRg-6	PRE7g7	ACT1-NRg-6	-0.050303835855841	0.00826888059593789	0.158285634283971	0.038750226341356	0.107583577241792	-0.014180479936975
PRE7g7-RPL18A-NRg-3	PRE7g7-RPL18A-NRg-3	PRE7g7	RPL18A-NRg-3	0.0656469107336872	0.205040861475809	NA	NA	NA	NA
PRE7g7-BRX1-NRg-1	PRE7g7-BRX1-NRg-1	PRE7g7	BRX1-NRg-1	0.0769456682186335	0.34275126994784	-0.099371734881563	0.106775067761637	0.222565793997342	-0.0767954482160224
PRE7g7-NAF1-TRg-8	PRE7g7-NAF1-TRg-8	PRE7g7	NAF1-TRg-8	0.296434829825155	0.184100813915183	0.329939967678163	0.2701585371395	0.0763878089786071	0.0552448950768473
PRE7g7-NAF1-TRg-6	PRE7g7-NAF1-TRg-6	PRE7g7	NAF1-TRg-6	0.138741765994646	0.19874846392423	0.257379834078619	0.198290021332498	0.0593203626664721	-0.0324949232238083
PRE7g7-NAF1-TRg-4	PRE7g7-NAF1-TRg-4	PRE7g7	NAF1-TRg-4	0.117212610272929	0.270243308684015	0.156328659886957	0.1812615262813	0.0795036762296237	-0.0390573305374132
PRE7g7-CDC8-TRg-2	PRE7g7-CDC8-TRg-2	PRE7g7	CDC8-TRg-2	0.425372522846482	0.381572844840033	-0.0435188934360353	0.254475491416826	0.258998249031231	0.0384642326710959
PRE7g7-NSE4-TRg-1	PRE7g7-NSE4-TRg-1	PRE7g7	NSE4-TRg-1	0.176105235356409	0.259139089058067	-0.0397077908306314	0.131845511194615	0.154261326300409	-0.045467480217409
PRE7g7-PAB1-NRg-2	PRE7g7-PAB1-NRg-2	PRE7g7	PAB1-NRg-2	0.0169601723412059	0.253253393325534	-0.0907919352459741	0.0598072101402552	0.175979255919793	-0.0420734581501943
PRE7g7-PRP43-TRg-4	PRE7g7-PRP43-TRg-4	PRE7g7	PRP43-TRg-4	0.245180546459053	0.115792818327988	0.088530469805123	0.149834611530721	0.083689571586093	0.00921420975213516
PRE7g7-SEC2-NRg-3	PRE7g7-SEC2-NRg-3	PRE7g7	SEC2-NRg-3	0.0179524887269631	0.18162491196268	0.0642564350524628	0.0879446119140355	0.08436831647148	-0.118100146825596
PRE7g7-SEC2-NRg-6	PRE7g7-SEC2-NRg-6	PRE7g7	SEC2-NRg-6	0.0976530317468307	0.193011897744169	-0.008644900763076	0.0940066762426414	0.100877837146695	-0.120449146925838
PRE7g7-MPP10-NRg-5	PRE7g7-MPP10-NRg-5	PRE7g7	MPP10-NRg-5	NA	NA	NA	NA	NA	NA
PRE7g7-YDR355C-TRg-2	PRE7g7-YDR355C-TRg-2	PRE7g7	YDR355C-TRg-2	-0.178840839889293	0.250754223315254	-0.0171925687905661	0.0182402715451316	0.21697832659766	-0.0616580018002128
PRE7g7-YLR339C-TRg-9	PRE7g7-YLR339C-TRg-9	PRE7g7	YLR339C-TRg-9	0.250788948222959	NA	0.155081159244949	NA	NA	NA
PRE7g7-SNM1-TRg-2	PRE7g7-SNM1-TRg-2	PRE7g7	SNM1-TRg-2	0.0857669396421441	0.179275051940748	NA	NA	NA	NA
PRE7g7-ALR1-NRg-4	PRE7g7-ALR1-NRg-4	PRE7g7	ALR1-NRg-4	0.0881917842635899	NA	0.118788684062052	NA	NA	NA
PRE7g7-ALR1-NRg-1	PRE7g7-ALR1-NRg-1	PRE7g7	ALR1-NRg-1	NA	NA	0.0175858004084125	NA	NA	NA
PRE7g7-ALR1-NRg-3	PRE7g7-ALR1-NRg-3	PRE7g7	ALR1-NRg-3	0.0613431699780896	0.351207587518293	0.173702386111185	0.195417714535856	0.146147226300823	0.0324687574837806
PRE7g7-RPL10-TRg-1	PRE7g7-RPL10-TRg-1	PRE7g7	RPL10-TRg-1	-0.0390414194109932	0.0262070472153438	0.176549674731706	0.0545717675120189	0.110559024898662	-0.0940222851822947
PRE7g7-RPL28-TRg-2	PRE7g7-RPL28-TRg-2	PRE7g7	RPL28-TRg-2	0.18305945555675	0.259150046950948	0.15283216518638	0.198347222564692	0.0547828427593259	0.0413534944555345
PRE7g7-UTP25-TRg-1	PRE7g7-UTP25-TRg-1	PRE7g7	UTP25-TRg-1	NA	NA	NA	NA	NA	NA
PRE7g7-POB3-TRg-1	PRE7g7-POB3-TRg-1	PRE7g7	POB3-TRg-1	NA	0.241868620809451	0.254054517660078	NA	NA	NA
PRE7g7-POB3-TRg-3	PRE7g7-POB3-TRg-3	PRE7g7	POB3-TRg-3	0.209188730645861	0.0618117062361168	0.360880948390227	0.210627128424068	0.14953980955513	0.0925111983739306
PRE7g7-POB3-TRg-2	PRE7g7-POB3-TRg-2	PRE7g7	POB3-TRg-2	NA	0.182103838753139	0.274595012246906	NA	NA	NA
PRE7g7-MED11-TRg-1	PRE7g7-MED11-TRg-1	PRE7g7	MED11-TRg-1	0.278002689627188	0.190250587058664	NA	NA	NA	NA
PRE7g7-ISA1-TRg-15	PRE7g7-ISA1-TRg-15	PRE7g7	ISA1-TRg-15	NA	NA	NA	NA	NA	NA
PRE7g7-RRP1-NRg-1	PRE7g7-RRP1-NRg-1	PRE7g7	RRP1-NRg-1	0.431309959631184	0.44568757734502	0.384077350231083	0.420358295735762	0.0322321148517503	0.201145816103287
PRE7g7-MES1-NRg-1	PRE7g7-MES1-NRg-1	PRE7g7	MES1-NRg-1	0.108835495868865	0.40205076480164	0.205138277720961	0.238674846130489	0.149456764816267	0.111373485140782
PRE7g7-SEC13-NRg-5	PRE7g7-SEC13-NRg-5	PRE7g7	SEC13-NRg-5	NA	NA	NA	NA	NA	NA
PRE7g7-MCM2-NRg-2	PRE7g7-MCM2-NRg-2	PRE7g7	MCM2-NRg-2	0.128324264667158	NA	0.118923662719642	NA	NA	NA
PRE7g7-ALA1-TRg-4	PRE7g7-ALA1-TRg-4	PRE7g7	ALA1-TRg-4	-0.0861982440903748	-0.0811353632612846	-0.0549352190366157	-0.0740896087960917	0.0167802316988125	-0.184012421389694
PRE7g7-MTG2-TRg-5	PRE7g7-MTG2-TRg-5	PRE7g7	MTG2-TRg-5	0.145697568253582	0.0955434231812698	NA	NA	NA	NA
PRE7g7-TIF35-NRg-3	PRE7g7-TIF35-NRg-3	PRE7g7	TIF35-NRg-3	0.199646620830399	0.282299558745814	0.343638833171637	0.275195004249283	0.0722585311549902	0.0708771464474486
PRE7g7-NSE1-TRg-3	PRE7g7-NSE1-TRg-3	PRE7g7	NSE1-TRg-3	0.041540208968377	0.180645779406703	NA	NA	NA	NA
PRE7g7-NSE1-TRg-4	PRE7g7-NSE1-TRg-4	PRE7g7	NSE1-TRg-4	0.261462087165753	0.221063830452533	0.258622042679919	0.247049320099401	0.0225488517958457	0.0568269737065753
PRE7g7-MOB2-NRg-6	PRE7g7-MOB2-NRg-6	PRE7g7	MOB2-NRg-6	0.0883561938231417	NA	NA	NA	NA	NA
PRE7g7-VRG4-NRg-3	PRE7g7-VRG4-NRg-3	PRE7g7	VRG4-NRg-3	0.0753234337897939	0.0974008888076934	0.0626876924516137	0.0784706716830336	0.0175693007852168	-0.0358128710057692
PRE7g7-PRP9-TRg-3	PRE7g7-PRP9-TRg-3	PRE7g7	PRP9-TRg-3	-0.131287414213634	NA	NA	NA	NA	NA
PRE7g7-HYM1-TRg-5	PRE7g7-HYM1-TRg-5	PRE7g7	HYM1-TRg-5	NA	NA	NA	NA	NA	NA
PRE7g7-POP1-TRg-5	PRE7g7-POP1-TRg-5	PRE7g7	POP1-TRg-5	0.092105269972117	0.0667051606023308	0.276733635871941	0.14518135548213	0.114633299027023	-0.0206810358618992
PRE7g7-POP1-TRg-9	PRE7g7-POP1-TRg-9	PRE7g7	POP1-TRg-9	-0.00230480864075377	0.321288926219527	0.00577418925168427	0.108252768943486	0.184538941099008	-0.117494009857369
PRE7g7-RPL17A-TRg-1	PRE7g7-RPL17A-TRg-1	PRE7g7	RPL17A-TRg-1	0.0795306808887829	0.299325136527177	0.215720276581755	0.198192031332572	0.11094066079883	0.0158185434694731
PRE7g7-SLD2-TRg-1	PRE7g7-SLD2-TRg-1	PRE7g7	SLD2-TRg-1	0.0134751531689368	NA	NA	NA	NA	NA
PRE7g7-CDC48-NRg-7	PRE7g7-CDC48-NRg-7	PRE7g7	CDC48-NRg-7	0.301477415110988	0.308109698871177	0.337332443255568	0.315639852412578	0.0190767704310754	0.102539072344328
PRE7g7-FHL1-NRg-2	PRE7g7-FHL1-NRg-2	PRE7g7	FHL1-NRg-2	0.0166993170198885	0.242438587367235	0.134624719778087	0.13125420805507	0.112907372683073	-0.0737129597953651
PRE7g7-BET3-NRg-7	PRE7g7-BET3-NRg-7	PRE7g7	BET3-NRg-7	0.166793330943375	0.0488217152123096	0.329546736383461	0.181720594179715	0.140956559863956	-0.0332111588990371
PRE7g7-MAK21-TRg-1	PRE7g7-MAK21-TRg-1	PRE7g7	MAK21-TRg-1	0.131405954612611	0.059784583373383	0.194195407091306	0.128461981692434	0.0672537554010832	-0.0522645091143265
PRE7g7-BRN1-TRg-4	PRE7g7-BRN1-TRg-4	PRE7g7	BRN1-TRg-4	-0.0279321862706947	0.223250981561174	0.00303520697884729	0.066118000756442	0.136959209634121	-0.0160744013332063
PRE7g7-FBA1-NRg-3	PRE7g7-FBA1-NRg-3	PRE7g7	FBA1-NRg-3	0.1921214603076	0.200015599718222	0.225732261892563	0.205956440639462	0.0175753147606108	-0.00666664910243603
PRE7g7-CDC42-TRg-6	PRE7g7-CDC42-TRg-6	PRE7g7	CDC42-TRg-6	NA	NA	NA	NA	NA	NA
PRE7g7-CDC42-TRg-7	PRE7g7-CDC42-TRg-7	PRE7g7	CDC42-TRg-7	NA	0.00653514865900329	-0.0821779866585688	NA	NA	NA
PRE7g7-COG4-NRg-1	PRE7g7-COG4-NRg-1	PRE7g7	COG4-NRg-1	0.237376301003603	0.441477990798141	0.0464801101410366	0.241778133980927	0.197535727226928	0.0245562655391699
PRE7g7-ATP3-NRg-3	PRE7g7-ATP3-NRg-3	PRE7g7	ATP3-NRg-3	NA	NA	NA	NA	NA	NA
PRE7g7-ATP3-NRg-2	PRE7g7-ATP3-NRg-2	PRE7g7	ATP3-NRg-2	NA	NA	0.0883988811140697	NA	NA	NA
PRE7g7-SMP3-TRg-5	PRE7g7-SMP3-TRg-5	PRE7g7	SMP3-TRg-5	0.0343452013973415	0.108357849985906	-0.00889542794097342	0.0446025411474246	0.0592958055869971	-0.170254198897749
PRE7g7-CFT2-NRg-2	PRE7g7-CFT2-NRg-2	PRE7g7	CFT2-NRg-2	0.317173292431194	0.278845084607983	-0.122410899741466	0.157869159099237	0.243485002446857	0.0791925485733653
PRE7g7-FAS2-TRg-5	PRE7g7-FAS2-TRg-5	PRE7g7	FAS2-TRg-5	0.202328401316243	0.313236079853929	-0.00151404664570221	0.17135014484149	0.159645387698941	0.031492675390093
PRE7g7-DBP2-NRg-3	PRE7g7-DBP2-NRg-3	PRE7g7	DBP2-NRg-3	0.0549203847690922	0.334978809071779	0.0885067588694705	0.159468650903447	0.152921132766231	-0.0438281614822611
PRE7g7-DBP2-NRg-2	PRE7g7-DBP2-NRg-2	PRE7g7	DBP2-NRg-2	0.102658592208028	0.349620585149068	0.120248311740322	0.190842496365806	0.137786830526561	-0.0126883353532828
PRE7g7-MPS2-NRg-4	PRE7g7-MPS2-NRg-4	PRE7g7	MPS2-NRg-4	-0.168953867654731	0.333136477671484	0.170847760482932	0.111676790166562	0.256221742858769	-0.0833088833367148
PRE7g7-ARC35-TRg-2	PRE7g7-ARC35-TRg-2	PRE7g7	ARC35-TRg-2	NA	-0.0249159217474064	-0.0515095567617172	NA	NA	NA
PRE7g7-ARC35-TRg-5	PRE7g7-ARC35-TRg-5	PRE7g7	ARC35-TRg-5	NA	NA	NA	NA	NA	NA
PRE7g7-MRD1-TRg-1	PRE7g7-MRD1-TRg-1	PRE7g7	MRD1-TRg-1	0.112187158855814	0.166486721341858	0.232487138957147	0.17038700638494	0.0602447547148982	0.00250703790100101
PRE7g7-RLP7-TRg-1	PRE7g7-RLP7-TRg-1	PRE7g7	RLP7-TRg-1	0.143601829580964	0.266617275545315	0.0457978721515624	0.152005659092614	0.110649313109657	-0.0242404126409203
PRE7g7-SPC34-TRg-1	PRE7g7-SPC34-TRg-1	PRE7g7	SPC34-TRg-1	0.200413489329452	0.0951976932222816	0.0440581389020067	0.113223107151247	0.079720985708314	-0.00459187990038377
PRE7g7-CDC45-TRg-2	PRE7g7-CDC45-TRg-2	PRE7g7	CDC45-TRg-2	0.140134658385702	0.290700514824539	0.0452619620315834	0.158699045080608	0.123767920477374	0.00717350103259332
PRE7g7-GCD6-TRg-3	PRE7g7-GCD6-TRg-3	PRE7g7	GCD6-TRg-3	NA	0.201016417211001	0.0525458551725008	NA	NA	NA
PRE7g7-GCD6-TRg-4	PRE7g7-GCD6-TRg-4	PRE7g7	GCD6-TRg-4	0.203296279719472	NA	0.144950338038817	NA	NA	NA
PRE7g7-YPT6-NRg-2	PRE7g7-YPT6-NRg-2	PRE7g7	YPT6-NRg-2	0.187308097439586	NA	0.0611229811177834	NA	NA	NA
PRE7g7-RPS13-TRg-2	PRE7g7-RPS13-TRg-2	PRE7g7	RPS13-TRg-2	0.0921138282267321	NA	NA	NA	NA	NA
PRE7g7-IPI3-TRg-3	PRE7g7-IPI3-TRg-3	PRE7g7	IPI3-TRg-3	0.256454394907097	0.407517194000577	0.318838819065893	0.327603469324522	0.0759118346379951	0.12260042211591
PRE7g7-TIF5-NRg-9	PRE7g7-TIF5-NRg-9	PRE7g7	TIF5-NRg-9	-0.126908080636109	0.375853217104894	0.0622920084000959	0.103745714956294	0.253931167773848	-0.033853001714576
PRE7g7-TIF5-NRg-7	PRE7g7-TIF5-NRg-7	PRE7g7	TIF5-NRg-7	0.150090730302049	NA	0.0687450471528837	NA	NA	NA
PRE7g7-TIF5-NRg-6	PRE7g7-TIF5-NRg-6	PRE7g7	TIF5-NRg-6	0.137979542761208	0.0615543899910166	0.12347906218661	0.107670998312945	0.0405909122410694	-0.0281287203108254
PRE7g7-NAB3-TRg-3	PRE7g7-NAB3-TRg-3	PRE7g7	NAB3-TRg-3	-0.0693458342648401	0.141508256848696	0.0676153559760346	0.0465925928532969	0.106987519654467	-0.0272832250833141
PRE7g7-GCD2-TRg-1	PRE7g7-GCD2-TRg-1	PRE7g7	GCD2-TRg-1	0.0122036283520306	0.265827550341235	0.181291546323281	0.153107575005516	0.129139558736767	0.0520429168737435
PRE7g7-UBA1-TRg-2	PRE7g7-UBA1-TRg-2	PRE7g7	UBA1-TRg-2	0.372476132886364	0.334965609100963	0.370876292986182	0.35943934499117	0.0212099666016771	0.226499265443712
PRE7g7-SLD3-TRg-6	PRE7g7-SLD3-TRg-6	PRE7g7	SLD3-TRg-6	-0.0109618090561121	0.213348678303529	0.142965515715146	0.115117461654188	0.114718935974478	0.00570294131539964
PRE7g7-LCB1-TRg-5	PRE7g7-LCB1-TRg-5	PRE7g7	LCB1-TRg-5	0.248864765802872	0.189319215919677	0.351265788364774	0.263149923362441	0.0819128950566091	0.0857964855566593
PRE7g7-TOA2-TRg-6	PRE7g7-TOA2-TRg-6	PRE7g7	TOA2-TRg-6	NA	NA	NA	NA	NA	NA
PRE7g7-TOA2-TRg-1	PRE7g7-TOA2-TRg-1	PRE7g7	TOA2-TRg-1	0.172279688126276	0.049015334921887	0.21056011684256	0.143951713296908	0.0844158442467967	0.00844629514637144
PRE7g7-TOA2-TRg-3	PRE7g7-TOA2-TRg-3	PRE7g7	TOA2-TRg-3	NA	NA	NA	NA	NA	NA
PRE7g7-LSM2-TRg-1	PRE7g7-LSM2-TRg-1	PRE7g7	LSM2-TRg-1	0.0543740889738853	0.225850775141344	0.092872404933791	0.124365756349673	0.0899718670601898	-0.0774963630049222
PRE7g7-YML6-TRg-13	PRE7g7-YML6-TRg-13	PRE7g7	YML6-TRg-13	0.321123873799829	NA	0.163585536655716	NA	NA	NA
PRE7g7-YML6-TRg-12	PRE7g7-YML6-TRg-12	PRE7g7	YML6-TRg-12	0.0550757920459346	0.196560726779788	0.00542259062067718	0.0856863698154666	0.0991776304270933	-0.102602015314808
PRE7g7-UTP15-NRg-1	PRE7g7-UTP15-NRg-1	PRE7g7	UTP15-NRg-1	0.190771685901999	0.134444614062762	NA	NA	NA	NA
PRE7g7-TIF6-NRg-8	PRE7g7-TIF6-NRg-8	PRE7g7	TIF6-NRg-8	0.377258742010824	0.337894100699333	0.236082785055316	0.317078542588491	0.0728534714353082	0.089271305934239
PRE7g7-SUP35-NRg-1	PRE7g7-SUP35-NRg-1	PRE7g7	SUP35-NRg-1	0.0279206562092885	0.165295777640856	0.0387791280178287	0.0773318539559912	0.0763722168398417	-0.0466190492499914
PRE7g7-MPP10-NRg-1	PRE7g7-MPP10-NRg-1	PRE7g7	MPP10-NRg-1	0.120572590282315	0.167567527977444	0.211912993543845	0.166684370601201	0.0456766055241425	-0.00871876938737606
PRE7g7-SWI3-TRg-7	PRE7g7-SWI3-TRg-7	PRE7g7	SWI3-TRg-7	NA	0.420431752444978	0.0199644388699033	NA	NA	NA
PRE7g7-SSN3-NRg-2	PRE7g7-SSN3-NRg-2	PRE7g7	SSN3-NRg-2	0.385661754614435	0.717976850889961	0.350509299835573	0.484715968446656	0.202773033778944	0.267249460727103
PRE7g7-SEC13-NRg-7	PRE7g7-SEC13-NRg-7	PRE7g7	SEC13-NRg-7	-0.0974213503855459	0.234720468007654	-0.0241552027368908	0.0377146382950723	0.17450058682817	-0.0361185687495271
PRE7g7-RPS15-NRg-3	PRE7g7-RPS15-NRg-3	PRE7g7	RPS15-NRg-3	0.123118071852683	NA	-0.0248288467502766	NA	NA	NA
PRE7g7-RPL3-TRg-2	PRE7g7-RPL3-TRg-2	PRE7g7	RPL3-TRg-2	0.111127122969173	0.0242781722116178	-0.0476760185267771	0.0292430922180046	0.0795179052808111	-0.101633278969134
PRE7g7-FBA1-NRg-2	PRE7g7-FBA1-NRg-2	PRE7g7	FBA1-NRg-2	0.240802460235679	0.103496876168626	0.109885996749551	0.151395111051285	0.0774949081010134	-0.0523389425710359
PRE7g7-FBA1-NRg-1	PRE7g7-FBA1-NRg-1	PRE7g7	FBA1-NRg-1	0.0439795301121746	0.0731644233885657	NA	NA	NA	NA
PRE7g7-FBA1-NRg-5	PRE7g7-FBA1-NRg-5	PRE7g7	FBA1-NRg-5	NA	0.24341877152218	0.412957756716669	NA	NA	NA
PRE7g7-DAM1-TRg-2	PRE7g7-DAM1-TRg-2	PRE7g7	DAM1-TRg-2	-0.00172200239413867	NA	0.0466724501412082	NA	NA	NA
PRE7g7-NHP2-TRg-2	PRE7g7-NHP2-TRg-2	PRE7g7	NHP2-TRg-2	0.210370308304491	0.360722285487811	0.24743349794923	0.27284203058051	0.0783302266598886	0.0564518057197688
PRE7g7-HCA4-NRg-6	PRE7g7-HCA4-NRg-6	PRE7g7	HCA4-NRg-6	0.103220671303408	NA	-0.0590564387085279	NA	NA	NA
PRE7g7-PRE3-TRg-4	PRE7g7-PRE3-TRg-4	PRE7g7	PRE3-TRg-4	0.0365574409697459	NA	0.0994179906277169	NA	NA	NA
PRE7g7-DBP5-NRg-4	PRE7g7-DBP5-NRg-4	PRE7g7	DBP5-NRg-4	0.0961184132902876	0.31197992809728	0.0360010786577101	0.148033140015093	0.145129030426998	0.0187000104356189
PRE7g7-SPT6-NRg-4	PRE7g7-SPT6-NRg-4	PRE7g7	SPT6-NRg-4	0.168450058119542	NA	0.0649982176931613	NA	NA	NA
PRE7g7-SPT6-NRg-2	PRE7g7-SPT6-NRg-2	PRE7g7	SPT6-NRg-2	0.120613787169836	0.402809309112773	NA	NA	NA	NA
PRE7g7-RPL18A-TRg-4	PRE7g7-RPL18A-TRg-4	PRE7g7	RPL18A-TRg-4	0.294630200230553	NA	NA	NA	NA	NA
PRE7g7-KSH1-TRg-1	PRE7g7-KSH1-TRg-1	PRE7g7	KSH1-TRg-1	-0.0173333909458844	-0.0469831141369172	NA	NA	NA	NA
PRE7g7-KSH1-TRg-3	PRE7g7-KSH1-TRg-3	PRE7g7	KSH1-TRg-3	0.266359205587169	0.176945167135179	0.123111974435469	0.188805449052606	0.0723563544101534	-0.00556273593407547
PRE7g7-IPI3-NRg-1	PRE7g7-IPI3-NRg-1	PRE7g7	IPI3-NRg-1	0.0378727892331944	0.415998901164262	0.321173590389717	0.258348426929058	0.19673609227572	0.078466463113409
PRE7g7-PGA2-TRg-8	PRE7g7-PGA2-TRg-8	PRE7g7	PGA2-TRg-8	0.16982334950241	NA	0.195709070158056	NA	NA	NA
PRE7g7-RPL18A-TRg-2	PRE7g7-RPL18A-TRg-2	PRE7g7	RPL18A-TRg-2	NA	NA	NA	NA	NA	NA
PRE7g7-RPL33A-NRg-6	PRE7g7-RPL33A-NRg-6	PRE7g7	RPL33A-NRg-6	0.118270256897814	0.350271476607085	0.228628245214214	0.232389992906371	0.116046346542758	0.0433163781594684
PRE7g7-TAF12-NRg-2	PRE7g7-TAF12-NRg-2	PRE7g7	TAF12-NRg-2	0.201964661359939	0.126818051150692	0.266929325832114	0.198570679447582	0.0701172707549952	0.0609201455997805
PRE7g7-USE1-TRg-5	PRE7g7-USE1-TRg-5	PRE7g7	USE1-TRg-5	0.0228337788235049	0.414512287261498	NA	NA	NA	NA
PRE7g7-YNL114C-TRg-1	PRE7g7-YNL114C-TRg-1	PRE7g7	YNL114C-TRg-1	0.138838506496495	0.127716824132425	0.184266317225374	0.150273882618098	0.0299589245893318	-0.0508318047252683
PRE7g7-SMC5-TRg-7	PRE7g7-SMC5-TRg-7	PRE7g7	SMC5-TRg-7	-0.0012078081914606	0.383367819206458	0.13606032557439	0.172740112196462	0.194893966959232	-0.0543627861175222
PRE7g7-SMC5-TRg-6	PRE7g7-SMC5-TRg-6	PRE7g7	SMC5-TRg-6	-0.0507732317215557	0.230923335471291	0.263178323385525	0.14777614237842	0.172703464145789	-0.066103741506234
PRE7g7-RSC58-TRg-1	PRE7g7-RSC58-TRg-1	PRE7g7	RSC58-TRg-1	0.278834086494049	0.114499864666819	0.0225362452315577	0.138623398797475	0.129840689050729	-0.0497487484559064
PRE7g7-CTF13-TRg-2	PRE7g7-CTF13-TRg-2	PRE7g7	CTF13-TRg-2	0.157342520318806	0.430371416442163	0.146703997791781	0.24480597818425	0.160792392379982	0.140144476776246
PRE7g7-NAB2-NRg-2	PRE7g7-NAB2-NRg-2	PRE7g7	NAB2-NRg-2	0.264005675995815	0.474619898418367	-0.0166050441600543	0.240673510084709	0.246442241767459	0.127179013641399
PRE7g7-MCM7-TRg-4	PRE7g7-MCM7-TRg-4	PRE7g7	MCM7-TRg-4	0.00982457190530861	0.0586431737746573	0.0398035422216095	0.0360904293005252	0.0246202026350929	-0.0292985146366447
PRE7g7-BCP1-NRg-5	PRE7g7-BCP1-NRg-5	PRE7g7	BCP1-NRg-5	0.20145479769194	0.374570444669189	0.324483281652843	0.300169508004657	0.089082133443521	0.149436385711741
PRE7g7-STU2-TRg-3	PRE7g7-STU2-TRg-3	PRE7g7	STU2-TRg-3	NA	0.302314946238259	0.160524609647225	NA	NA	NA
PRE7g7-SEC21-NRg-6	PRE7g7-SEC21-NRg-6	PRE7g7	SEC21-NRg-6	0.181836643457957	0.27104834788134	-0.170618623716482	0.0940887892076051	0.233542700366022	-0.0560760040913683
PRE7g7-SEC21-NRg-3	PRE7g7-SEC21-NRg-3	PRE7g7	SEC21-NRg-3	0.0729763294742595	-0.0326985454722062	0.139154951358446	0.059810911786833	0.0866798838277602	-0.0572262525300992
PRE7g7-RPL1B-TRg-3	PRE7g7-RPL1B-TRg-3	PRE7g7	RPL1B-TRg-3	0.220402296984792	0.0689851833665118	NA	NA	NA	NA
PRE7g7-SEC20-NRg-2	PRE7g7-SEC20-NRg-2	PRE7g7	SEC20-NRg-2	0.141385229484389	0.207021961197054	0.156795011994969	0.168400734225471	0.0343229475547887	0.0116108290025727
PRE7g7-VMA3-NRg-2	PRE7g7-VMA3-NRg-2	PRE7g7	VMA3-NRg-2	0.145266526220938	0.0934576367172377	NA	NA	NA	NA
PRE7g7-SEC23-NRg-5	PRE7g7-SEC23-NRg-5	PRE7g7	SEC23-NRg-5	0.186838583583238	NA	0.295202324838271	NA	NA	NA
PRE7g7-CDC28-TRg-4	PRE7g7-CDC28-TRg-4	PRE7g7	CDC28-TRg-4	NA	0.356048017028038	-0.0408371196230835	NA	NA	NA
PRE7g7-RPN12-NRg-11	PRE7g7-RPN12-NRg-11	PRE7g7	RPN12-NRg-11	0.04546908891641	0.126828491739842	0.298513220715497	0.156936933790583	0.129180965592964	-0.0508696516552244
PRE7g7-PUP3-TRg-3	PRE7g7-PUP3-TRg-3	PRE7g7	PUP3-TRg-3	0.268138646205474	0.377539928216348	0.229715325342215	0.291797966588012	0.0766997450090056	0.195398960249338
PRE7g7-SEC31-TRg-2	PRE7g7-SEC31-TRg-2	PRE7g7	SEC31-TRg-2	NA	NA	NA	NA	NA	NA
PRE7g7-SED5-TRg-6	PRE7g7-SED5-TRg-6	PRE7g7	SED5-TRg-6	0.215632936971991	NA	NA	NA	NA	NA
PRE7g7-SED5-TRg-5	PRE7g7-SED5-TRg-5	PRE7g7	SED5-TRg-5	0.145622294156085	0.271548227801661	NA	NA	NA	NA
PRE7g7-RPL33A-TRg-1	PRE7g7-RPL33A-TRg-1	PRE7g7	RPL33A-TRg-1	0.337131860925555	0.286629913088186	0.294112655328876	0.305958143114206	0.027255244807126	0.104097662336125
PRE7g7-RPL33A-TRg-2	PRE7g7-RPL33A-TRg-2	PRE7g7	RPL33A-TRg-2	0.12270720826277	0.311102190246917	0.368823294061076	0.267544230856921	0.128709959955845	0.0711797073293659
PRE7g7-MRPL11-TRg-2	PRE7g7-MRPL11-TRg-2	PRE7g7	MRPL11-TRg-2	0.107860710073771	0.227663086057425	NA	NA	NA	NA
PRE7g7-RTP1-NRg-2	PRE7g7-RTP1-NRg-2	PRE7g7	RTP1-NRg-2	0.135946937015835	0.176504179965352	0.333316111668911	0.215255742883366	0.104234881384548	0.030052483073528
PRE7g7-NUG1-TRg-2	PRE7g7-NUG1-TRg-2	PRE7g7	NUG1-TRg-2	0.247643419366207	0.147040576032176	NA	NA	NA	NA
PRE7g7-VPH2-TRg-4	PRE7g7-VPH2-TRg-4	PRE7g7	VPH2-TRg-4	-0.145306718963037	NA	0.320347121830998	NA	NA	NA
PRE7g7-COP1-NRg-3	PRE7g7-COP1-NRg-3	PRE7g7	COP1-NRg-3	0.145008242002044	0.285029954098172	NA	NA	NA	NA
PRE7g7-CRM1-NRg-1	PRE7g7-CRM1-NRg-1	PRE7g7	CRM1-NRg-1	0.0996865799001123	0.174045372768626	0.0327603019246594	0.102164084864466	0.0706751111352679	-0.0512595598629768
PRE7g7-RPL5-NRg-4	PRE7g7-RPL5-NRg-4	PRE7g7	RPL5-NRg-4	NA	NA	NA	NA	NA	NA
PRE7g7-SNU13-NRg-4	PRE7g7-SNU13-NRg-4	PRE7g7	SNU13-NRg-4	NA	NA	NA	NA	NA	NA
PRE7g7-PFS2-TRg-3	PRE7g7-PFS2-TRg-3	PRE7g7	PFS2-TRg-3	-0.00584497798166606	NA	-0.0461114388480779	NA	NA	NA
PRE7g7-MPP10-TRg-2	PRE7g7-MPP10-TRg-2	PRE7g7	MPP10-TRg-2	0.253411939192783	0.00698762543937381	NA	NA	NA	NA
PRE7g7-TSR4-NRg-2	PRE7g7-TSR4-NRg-2	PRE7g7	TSR4-NRg-2	0.19615582203585	0.279732995901329	0.179378454224023	0.218422424053734	0.0537550898323374	0.0141494991245284
PRE7g7-RSC2-TRg-1	PRE7g7-RSC2-TRg-1	PRE7g7	RSC2-TRg-1	0.200392181477962	0.513377707787492	0.344710774969651	0.352826888078368	0.156650529487801	0.126223332490062
PRE7g7-SEC65-TRg-2	PRE7g7-SEC65-TRg-2	PRE7g7	SEC65-TRg-2	0.355882971808933	0.466548402336394	0.270335639693553	0.364255671279626	0.0983739733278263	0.143447498715645
PRE7g7-SMI1-NRg-1	PRE7g7-SMI1-NRg-1	PRE7g7	SMI1-NRg-1	0.0496063420530563	NA	0.0842577084341917	NA	NA	NA
PRE7g7-RTT105-NRg-4	PRE7g7-RTT105-NRg-4	PRE7g7	RTT105-NRg-4	0.255945771872298	0.275565413511003	0.204583833105627	0.245365006162976	0.0366546128264627	0.0661966995589147
PRE7g7-VMA5-TRg-3	PRE7g7-VMA5-TRg-3	PRE7g7	VMA5-TRg-3	0.0805032821011734	0.314442879925963	0.357820669535331	0.250922277187489	0.149172328441038	0.0849090153401802
PRE7g7-VMA5-TRg-5	PRE7g7-VMA5-TRg-5	PRE7g7	VMA5-TRg-5	0.11585640301353	0.323165672143573	0.209592590241304	0.216204888466136	0.103812692541272	0.0172298372958445
PRE7g7-RRP1-TRg-3	PRE7g7-RRP1-TRg-3	PRE7g7	RRP1-TRg-3	0.00898858396622582	0.135244564271473	0.242838354066485	0.129023834101395	0.117048929328178	-0.0637995485571908
PRE7g7-CLC1-TRg-2	PRE7g7-CLC1-TRg-2	PRE7g7	CLC1-TRg-2	0.0562884879795021	0.042313595409501	0.157071929862466	0.0852246710838229	0.0626126652610293	-0.00608469425666558
PRE7g7-GCD6-NRg-1	PRE7g7-GCD6-NRg-1	PRE7g7	GCD6-NRg-1	0.171378454415936	0.108435282291308	NA	NA	NA	NA
PRE7g7-GCD6-NRg-2	PRE7g7-GCD6-NRg-2	PRE7g7	GCD6-NRg-2	0.264284787126144	0.302793729897484	-0.0597975235876353	0.169093664478664	0.199158521407303	0.0451348355605203
PRE7g7-PXR1-TRg-1	PRE7g7-PXR1-TRg-1	PRE7g7	PXR1-TRg-1	-0.00291094197059194	0.13976185240111	0.105637241082694	0.0808293838377373	0.0745013684389226	-0.118928000820687
PRE7g7-CDC14-NRg-1	PRE7g7-CDC14-NRg-1	PRE7g7	CDC14-NRg-1	0.00891875127666653	0.00183791663156763	0.15796545195161	0.0562407066199482	0.08816732622923	-0.0904208719443684
PRE7g7-PCF11-TRg-6	PRE7g7-PCF11-TRg-6	PRE7g7	PCF11-TRg-6	NA	0.0349840546585524	NA	NA	NA	NA
PRE7g7-PCF11-TRg-5	PRE7g7-PCF11-TRg-5	PRE7g7	PCF11-TRg-5	NA	-0.0868003442240854	0.0103281721892036	NA	NA	NA
PRE7g7-PCF11-TRg-4	PRE7g7-PCF11-TRg-4	PRE7g7	PCF11-TRg-4	-0.0668185775103824	NA	0.00986560324623365	NA	NA	NA
PRE7g7-SEC31-NRg-1	PRE7g7-SEC31-NRg-1	PRE7g7	SEC31-NRg-1	0.00742451130036947	NA	NA	NA	NA	NA
PRE7g7-RRP5-NRg-1	PRE7g7-RRP5-NRg-1	PRE7g7	RRP5-NRg-1	0.202044516024458	0.260770496537776	-0.00979446452489641	0.151006849345779	0.142319998959086	-0.0245923849410591
PRE7g7-PRE10-TRg-5	PRE7g7-PRE10-TRg-5	PRE7g7	PRE10-TRg-5	NA	NA	0.17033537976539	NA	NA	NA
PRE7g7-PRE10-TRg-1	PRE7g7-PRE10-TRg-1	PRE7g7	PRE10-TRg-1	NA	NA	0.162707412925428	NA	NA	NA
PRE7g7-RPS5-TRg-2	PRE7g7-RPS5-TRg-2	PRE7g7	RPS5-TRg-2	-0.0805416010368287	0.22467644551677	0.0722384919837394	0.0721244454878935	0.152609055237398	-0.0774670525911731
PRE7g7-NSP1-TRg-4	PRE7g7-NSP1-TRg-4	PRE7g7	NSP1-TRg-4	0.164808531014884	0.287024283383877	0.141576332418072	0.197803048938945	0.0781361329336093	0.0633569747668026
PRE7g7-PRP38-TRg-4	PRE7g7-PRP38-TRg-4	PRE7g7	PRP38-TRg-4	-0.00169333208262912	0.150550301500655	3.87795478966613e-05	0.0496319163219743	0.0874021761913262	-0.109644903962971
PRE7g7-RCF1-NRg-5	PRE7g7-RCF1-NRg-5	PRE7g7	RCF1-NRg-5	0.116944419644233	0.231131648500869	0.1246516560658	0.157575908070301	0.0638175962100683	-0.0408067389994282
PRE7g7-RSC3-TRg-4	PRE7g7-RSC3-TRg-4	PRE7g7	RSC3-TRg-4	0.342349029009804	0.157886286639743	0.0344529234942595	0.178229413047935	0.154952847802015	0.0151456608604435
PRE7g7-RSC3-TRg-5	PRE7g7-RSC3-TRg-5	PRE7g7	RSC3-TRg-5	-0.0115587051406458	0.189730851158	0.189674406884423	0.122615517633926	0.116198288883095	-0.0288334470919108
PRE7g7-RSC3-TRg-6	PRE7g7-RSC3-TRg-6	PRE7g7	RSC3-TRg-6	0.183812154737049	0.118845900961603	0.224360757080604	0.175672937593085	0.0532262280951867	-0.0240937344635309
PRE7g7-HTA1-NRg-12	PRE7g7-HTA1-NRg-12	PRE7g7	HTA1-NRg-12	NA	0.194069006438769	-0.0104670217353042	NA	NA	NA
PRE7g7-HTA1-NRg-11	PRE7g7-HTA1-NRg-11	PRE7g7	HTA1-NRg-11	0.295802979886051	0.437853617834782	0.322601627988369	0.352086075236401	0.0754757935205175	0.104129589241628
PRE7g7-UTP23-TRg-2	PRE7g7-UTP23-TRg-2	PRE7g7	UTP23-TRg-2	0.361885969348371	0.34146213891244	0.104226955830924	0.269191688030578	0.143228158421089	0.0659771227214501
PRE7g7-GCD7-NRg-1	PRE7g7-GCD7-NRg-1	PRE7g7	GCD7-NRg-1	0.0340665833089342	0.153503366635345	-0.07826436509483	0.0364351949498164	0.115902019433082	-0.0738215142826868
PRE7g7-GCD7-NRg-2	PRE7g7-GCD7-NRg-2	PRE7g7	GCD7-NRg-2	0.0238411541699178	NA	-0.0215283701703237	NA	NA	NA
PRE7g7-GCD7-NRg-6	PRE7g7-GCD7-NRg-6	PRE7g7	GCD7-NRg-6	0.181018810670246	0.224067626771684	0.0069218708302774	0.137336102757403	0.114974797494018	-0.0389849434347931
PRE7g7-GAL11-NRg-2	PRE7g7-GAL11-NRg-2	PRE7g7	GAL11-NRg-2	0.108516307990641	0.217296654674672	NA	NA	NA	NA
PRE7g7-GAL11-NRg-9	PRE7g7-GAL11-NRg-9	PRE7g7	GAL11-NRg-9	0.30601529322959	0.158330232473514	NA	NA	NA	NA
PRE7g7-PHO4-TRg-5	PRE7g7-PHO4-TRg-5	PRE7g7	PHO4-TRg-5	0.238980390107424	0.0939615954838985	0.317977506733614	0.216973164108312	0.113617871043213	0.0365462732482196
PRE7g7-SNP1-NRg-3	PRE7g7-SNP1-NRg-3	PRE7g7	SNP1-NRg-3	0.252693689897351	0.226107839563182	0.146016642274578	0.208272723911703	0.055529871556704	-0.00345444701818143
PRE7g7-RPC37-TRg-5	PRE7g7-RPC37-TRg-5	PRE7g7	RPC37-TRg-5	0.393211773981306	0.243592409259616	0.355254167994506	0.330686117078476	0.0777764772877377	0.170471813847118
PRE7g7-CRM1-TRg-5	PRE7g7-CRM1-TRg-5	PRE7g7	CRM1-TRg-5	NA	NA	NA	NA	NA	NA
PRE7g7-CRM1-TRg-2	PRE7g7-CRM1-TRg-2	PRE7g7	CRM1-TRg-2	0.0592166367076281	0.255855285542489	NA	NA	NA	NA
PRE7g7-ASK1-TRg-7	PRE7g7-ASK1-TRg-7	PRE7g7	ASK1-TRg-7	0.0829458253167508	0.348496958536838	-0.00858475472850517	0.140952676375028	0.185473538717524	0.100769726997115
PRE7g7-STU2-NRg-4	PRE7g7-STU2-NRg-4	PRE7g7	STU2-NRg-4	0.0671305256021313	0.237325239109621	0.121681846144663	0.142045870285472	0.0869055823056249	0.0458153867514159
PRE7g7-NEO1-NRg-3	PRE7g7-NEO1-NRg-3	PRE7g7	NEO1-NRg-3	-0.157409013278501	0.161033468704372	0.0305962678921794	0.0114069077726836	0.160086155676248	-0.129329946296361
PRE7g7-GAL11-TRg-5	PRE7g7-GAL11-TRg-5	PRE7g7	GAL11-TRg-5	-0.0640684115585268	0.244203631889969	0.110767342033362	0.0969675207882682	0.154598640009462	-0.0936670194814635
PRE7g7-GAL11-TRg-7	PRE7g7-GAL11-TRg-7	PRE7g7	GAL11-TRg-7	-0.047911332154841	NA	NA	NA	NA	NA
PRE7g7-SAM50-NRg-3	PRE7g7-SAM50-NRg-3	PRE7g7	SAM50-NRg-3	0.146845835014642	NA	0.313796325996462	NA	NA	NA
PRE7g7-CSL4-TRg-2	PRE7g7-CSL4-TRg-2	PRE7g7	CSL4-TRg-2	-0.103533901333677	0.481354657246733	NA	NA	NA	NA
PRE7g7-CCT5-TRg-2	PRE7g7-CCT5-TRg-2	PRE7g7	CCT5-TRg-2	0.244672228447208	0.213477053457966	0.146070078325859	0.201406453410344	0.0503971283038082	0.0923794287117358
PRE7g7-POL30-NRg-1	PRE7g7-POL30-NRg-1	PRE7g7	POL30-NRg-1	0.256815402372676	0.0341277837961474	0.0399730809492026	0.110305422372675	0.12691502099595	-0.0205081533506235
PRE7g7-MED4-TRg-4	PRE7g7-MED4-TRg-4	PRE7g7	MED4-TRg-4	0.0332476955791071	0.193862596576718	0.260444051766615	0.162518114640813	0.116796418939508	-0.0234090853241164
PRE7g7-MED4-TRg-3	PRE7g7-MED4-TRg-3	PRE7g7	MED4-TRg-3	0.162790780326739	0.289140708737139	0.109525992360222	0.187152493808034	0.0922522704197495	0.0287669034387104
PRE7g7-MED4-TRg-2	PRE7g7-MED4-TRg-2	PRE7g7	MED4-TRg-2	0.305738270616625	0.267577240323076	0.218681839328073	0.263999116755924	0.0436383751229456	0.0520415322959576
PRE7g7-GDI1-TRg-4	PRE7g7-GDI1-TRg-4	PRE7g7	GDI1-TRg-4	0.229657554407445	NA	0.119900467512325	NA	NA	NA
PRE7g7-GDI1-TRg-3	PRE7g7-GDI1-TRg-3	PRE7g7	GDI1-TRg-3	0.258077294304438	0.265858911780555	-0.0131241183075783	0.170270695925805	0.158872218491494	-0.0495938004914162
PRE7g7-REB1-TRg-6	PRE7g7-REB1-TRg-6	PRE7g7	REB1-TRg-6	0.255178088459445	0.323054879721807	0.059718502668213	0.212650490283155	0.136722197630491	0.0656716852937852
PRE7g7-MRPL37-NRg-2	PRE7g7-MRPL37-NRg-2	PRE7g7	MRPL37-NRg-2	0.231838670138716	0.39888417180934	0.158249997471257	0.262990946473105	0.123304702689935	0.0373826579163773
PRE7g7-NOC3-TRg-3	PRE7g7-NOC3-TRg-3	PRE7g7	NOC3-TRg-3	0.337875359484017	0.225747264478545	0.309080175464891	0.290900933142484	0.0582326460067859	0.0747257958237607
PRE7g7-SPC97-TRg-3	PRE7g7-SPC97-TRg-3	PRE7g7	SPC97-TRg-3	0.00375294980221619	0.220882402056994	0.0197113824997931	0.0814489114530012	0.121016286590075	0.00120131495741448
PRE7g7-IPP1-TRg-3	PRE7g7-IPP1-TRg-3	PRE7g7	IPP1-TRg-3	0.218435074337269	0.209645846024657	0.26538808725785	0.231156335873259	0.0299695217800546	0.0748134037766047
PRE7g7-IPP1-TRg-2	PRE7g7-IPP1-TRg-2	PRE7g7	IPP1-TRg-2	0.371944581367181	0.132266071285834	0.0696908576467518	0.191300503433256	0.159540360128535	0.0410281352008683
PRE7g7-PTI1-TRg-3	PRE7g7-PTI1-TRg-3	PRE7g7	PTI1-TRg-3	NA	0.212696904211979	0.125824175201478	NA	NA	NA
PRE7g7-PTI1-TRg-5	PRE7g7-PTI1-TRg-5	PRE7g7	PTI1-TRg-5	NA	NA	NA	NA	NA	NA
PRE7g7-RFC5-NRg-1	PRE7g7-RFC5-NRg-1	PRE7g7	RFC5-NRg-1	0.269917949112153	0.483375823214013	0.236813034710213	0.330035602345459	0.133824143342681	0.134670606667221
PRE7g7-CDC24-TRg-1	PRE7g7-CDC24-TRg-1	PRE7g7	CDC24-TRg-1	NA	NA	0.00776226195429119	NA	NA	NA
PRE7g7-CDC24-TRg-3	PRE7g7-CDC24-TRg-3	PRE7g7	CDC24-TRg-3	0.0302384200559408	NA	-0.0484175033773724	NA	NA	NA
PRE7g7-CDC24-TRg-5	PRE7g7-CDC24-TRg-5	PRE7g7	CDC24-TRg-5	NA	0.0797003502897213	NA	NA	NA	NA
PRE7g7-CDC24-TRg-6	PRE7g7-CDC24-TRg-6	PRE7g7	CDC24-TRg-6	0.00267708573177616	0.126867924374835	NA	NA	NA	NA
PRE7g7-UTP23-TRg-6	PRE7g7-UTP23-TRg-6	PRE7g7	UTP23-TRg-6	0.233598493962187	0.15993773471802	-0.0102315842502516	0.127768214809985	0.125057727744454	-0.0934944647210842
PRE7g7-UTP23-TRg-4	PRE7g7-UTP23-TRg-4	PRE7g7	UTP23-TRg-4	0.278953917642466	0.431012961633175	0.167519504401663	0.292495461225768	0.132267647415827	0.0913495031071503
PRE7g7-UTP23-TRg-1	PRE7g7-UTP23-TRg-1	PRE7g7	UTP23-TRg-1	NA	-0.041456067129692	0.244825513372061	NA	NA	NA
PRE7g7-RHO3-NRg-4	PRE7g7-RHO3-NRg-4	PRE7g7	RHO3-NRg-4	0.104899132582886	0.211321919764613	NA	NA	NA	NA
PRE7g7-TRS23-NRg-1	PRE7g7-TRS23-NRg-1	PRE7g7	TRS23-NRg-1	0.0772893930865108	0.282581301477404	0.331508778535672	0.230459824366529	0.13488647177053	0.133273211142687
PRE7g7-TRS23-NRg-3	PRE7g7-TRS23-NRg-3	PRE7g7	TRS23-NRg-3	0.0607634814647239	0.162929823164077	0.266398772580993	0.163364025736598	0.102818333175673	-0.0384059022416903
PRE7g7-RSP5-TRg-2	PRE7g7-RSP5-TRg-2	PRE7g7	RSP5-TRg-2	NA	NA	NA	NA	NA	NA
PRE7g7-RSP5-TRg-1	PRE7g7-RSP5-TRg-1	PRE7g7	RSP5-TRg-1	0.246461848794834	-0.0825751848048573	0.17847480447643	0.114120489488802	0.173702189862898	-0.0640632446301689
PRE7g7-SDA1-NRg-1	PRE7g7-SDA1-NRg-1	PRE7g7	SDA1-NRg-1	-0.117794693491476	0.22423271040451	0.0431733181955017	0.0498704450361786	0.171112024372623	-0.110360009632794
PRE7g7-KAP95-TRg-8	PRE7g7-KAP95-TRg-8	PRE7g7	KAP95-TRg-8	0.00754717384445769	0.460986854480449	0.0632095486171946	0.177247858980701	0.247296255868826	0.0082967416442857
PRE7g7-ACO1-TRg-6	PRE7g7-ACO1-TRg-6	PRE7g7	ACO1-TRg-6	NA	NA	NA	NA	NA	NA
PRE7g7-HTA1-NRg-3	PRE7g7-HTA1-NRg-3	PRE7g7	HTA1-NRg-3	NA	NA	NA	NA	NA	NA
PRE7g7-HTA1-NRg-2	PRE7g7-HTA1-NRg-2	PRE7g7	HTA1-NRg-2	0.323786809662264	0.413606493843322	0.0278021683558158	0.255065157287134	0.201874326054834	0.0734019075399497
PRE7g7-SPN1-TRg-1	PRE7g7-SPN1-TRg-1	PRE7g7	SPN1-TRg-1	0.262769595356435	0.400729919429616	0.23700864883096	0.300169387872337	0.0880353450142837	0.166337984050052
PRE7g7-MOT1-NRg-7	PRE7g7-MOT1-NRg-7	PRE7g7	MOT1-NRg-7	0.209042864215804	-0.0717595713926833	0.0447353198212179	0.0606728708814461	0.141078014273177	-0.0784835101743837
PRE7g7-RPL17A-NRg-4	PRE7g7-RPL17A-NRg-4	PRE7g7	RPL17A-NRg-4	0.0819671919863348	0.104633520329325	0.252515353852113	0.146372022055924	0.0926188197599976	-0.0454971836977452
PRE7g7-ADA2-TRg-4	PRE7g7-ADA2-TRg-4	PRE7g7	ADA2-TRg-4	0.105599501913228	0.21322678296198	0.1838430204627	0.167556435112636	0.0556313540484186	-0.0677532208383299
PRE7g7-SFH1-NRg-1	PRE7g7-SFH1-NRg-1	PRE7g7	SFH1-NRg-1	-0.00862184655053233	NA	NA	NA	NA	NA
PRE7g7-SPC97-NRg-5	PRE7g7-SPC97-NRg-5	PRE7g7	SPC97-NRg-5	-0.09973545378939	0.245150807150345	0.00695131851223985	0.0507888906243983	0.176572740797566	0.0137309517412932
PRE7g7-PRP22-TRg-3	PRE7g7-PRP22-TRg-3	PRE7g7	PRP22-TRg-3	NA	NA	0.296372795808177	NA	NA	NA
PRE7g7-SEN15-TRg-2	PRE7g7-SEN15-TRg-2	PRE7g7	SEN15-TRg-2	0.0257058974289497	0.620474313903378	0.320769874452671	0.322316695261666	0.297387225347418	0.12289683339995
PRE7g7-RPL3-NRg-2	PRE7g7-RPL3-NRg-2	PRE7g7	RPL3-NRg-2	-0.0687728822049574	NA	NA	NA	NA	NA
PRE7g7-ISD11-NRg-2	PRE7g7-ISD11-NRg-2	PRE7g7	ISD11-NRg-2	NA	NA	NA	NA	NA	NA
PRE7g7-HEM12-TRg-8	PRE7g7-HEM12-TRg-8	PRE7g7	HEM12-TRg-8	0.202146780235904	NA	NA	NA	NA	NA
PRE7g7-SEC10-TRg-1	PRE7g7-SEC10-TRg-1	PRE7g7	SEC10-TRg-1	0.0366651261230622	0.0565814122834267	-0.0696986674552575	0.00784929031707711	0.0678927752386086	-0.0803868678609694
PRE7g7-HTB1-TRg-7	PRE7g7-HTB1-TRg-7	PRE7g7	HTB1-TRg-7	0.310166560178462	0.279304474783463	0.329974347970959	0.306481794310961	0.0255351157591454	0.0742440651624485
PRE7g7-TTI2-TRg-1	PRE7g7-TTI2-TRg-1	PRE7g7	TTI2-TRg-1	NA	0.318134892706564	0.378967689288709	NA	NA	NA
PRE7g7-ACP1-TRg-2	PRE7g7-ACP1-TRg-2	PRE7g7	ACP1-TRg-2	-0.094686386468622	NA	-0.0320305424313638	NA	NA	NA
PRE7g7-ACP1-TRg-4	PRE7g7-ACP1-TRg-4	PRE7g7	ACP1-TRg-4	-0.0093042484462631	0.0277352071305564	0.137099305148718	0.0518434212776705	0.0761209867141249	-0.0667623167951071
PRE7g7-GAL11-NRg-10	PRE7g7-GAL11-NRg-10	PRE7g7	GAL11-NRg-10	NA	-0.150876568698904	NA	NA	NA	NA
PRE7g7-UTP22-TRg-2	PRE7g7-UTP22-TRg-2	PRE7g7	UTP22-TRg-2	0.486191664797732	0.429051026879507	0.256672288733503	0.390638326803581	0.119484047648925	0.166653170083459
PRE7g7-MST1-NRg-5	PRE7g7-MST1-NRg-5	PRE7g7	MST1-NRg-5	NA	0.0535186963070103	0.0952624703549322	NA	NA	NA
PRE7g7-RIB7-NRg-2	PRE7g7-RIB7-NRg-2	PRE7g7	RIB7-NRg-2	0.0891974031001943	0.38178815988424	0.0417649371355975	0.170916833373344	0.184153460367215	-0.0224469318871963
PRE7g7-MCD1-TRg-6	PRE7g7-MCD1-TRg-6	PRE7g7	MCD1-TRg-6	0.198537191516794	0.430853458551544	0.0541955257418196	0.227862058603386	0.190033577189291	0.0272914962223627
PRE7g7-MCD1-TRg-5	PRE7g7-MCD1-TRg-5	PRE7g7	MCD1-TRg-5	-0.143632108472225	0.167953980081425	0.158238800431892	0.0608535573470306	0.177156390861476	-0.146879857203811
PRE7g7-GPI8-NRg-2	PRE7g7-GPI8-NRg-2	PRE7g7	GPI8-NRg-2	NA	NA	0.15963753812822	NA	NA	NA
PRE7g7-THS1-TRg-2	PRE7g7-THS1-TRg-2	PRE7g7	THS1-TRg-2	0.0896051820590765	NA	0.143741889351627	NA	NA	NA
PRE7g7-RRP7-TRg-2	PRE7g7-RRP7-TRg-2	PRE7g7	RRP7-TRg-2	0.128520696902352	NA	0.28964911463867	NA	NA	NA
PRE7g7-RRP7-TRg-5	PRE7g7-RRP7-TRg-5	PRE7g7	RRP7-TRg-5	0.171075590276071	-0.0599052481436237	-0.0625181846692482	0.0162173858210662	0.134117502491631	-0.0953824291275122
PRE7g7-SMX2-NRg-7	PRE7g7-SMX2-NRg-7	PRE7g7	SMX2-NRg-7	0.242973980729338	0.200694923092706	-0.0322040517722186	0.137154950683275	0.148184794979783	-0.0559239444161526
PRE7g7-RRP45-TRg-5	PRE7g7-RRP45-TRg-5	PRE7g7	RRP45-TRg-5	0.247200729280686	NA	NA	NA	NA	NA
PRE7g7-RRP45-TRg-4	PRE7g7-RRP45-TRg-4	PRE7g7	RRP45-TRg-4	0.325768412669272	NA	-0.0516737667903078	NA	NA	NA
PRE7g7-CNS1-TRg-2	PRE7g7-CNS1-TRg-2	PRE7g7	CNS1-TRg-2	0.0444383741487935	0.339708196629123	0.192888377834155	0.192344982870691	0.14763566125925	-0.0276411570381575
PRE7g7-FBP1-NRg-9	PRE7g7-FBP1-NRg-9	PRE7g7	FBP1-NRg-9	NA	0.117405450994205	0.482745194768783	NA	NA	NA
PRE7g7-GCD11-NRg-1	PRE7g7-GCD11-NRg-1	PRE7g7	GCD11-NRg-1	-0.021256132960678	0.123887431369069	0.135505570531278	0.0793789563132232	0.0873459282638444	-0.00165274531208763
PRE7g7-RPL10-TRg-2	PRE7g7-RPL10-TRg-2	PRE7g7	RPL10-TRg-2	NA	NA	0.185888606195753	NA	NA	NA
PRE7g7-NUP192-TRg-4	PRE7g7-NUP192-TRg-4	PRE7g7	NUP192-TRg-4	NA	0.0261682970664473	0.0288024005006945	NA	NA	NA
PRE7g7-NUP145-NRg-4	PRE7g7-NUP145-NRg-4	PRE7g7	NUP145-NRg-4	0.457714253358543	0.470715490068977	0.309416223010476	0.412615322145999	0.0896091434273742	0.209465366379052
PRE7g7-HEM12-TRg-6	PRE7g7-HEM12-TRg-6	PRE7g7	HEM12-TRg-6	0.206663363638293	0.199364829825161	0.367707621017452	0.257911938160302	0.0951558517880341	0.0117981092012292
PRE7g7-PLC1-TRg-3	PRE7g7-PLC1-TRg-3	PRE7g7	PLC1-TRg-3	NA	NA	NA	NA	NA	NA
PRE7g7-RPA43-TRg-1	PRE7g7-RPA43-TRg-1	PRE7g7	RPA43-TRg-1	0.176786854355352	0.207551642529681	0.185597744846208	0.189978747243747	0.0158433877172232	0.0154793869544615
PRE7g7-RPB7-NRg-2	PRE7g7-RPB7-NRg-2	PRE7g7	RPB7-NRg-2	0.0349146182991396	0.212037997391575	-0.133740352756033	0.0377374209782271	0.17290645742402	-0.0711582845965257
PRE7g7-RPB7-NRg-3	PRE7g7-RPB7-NRg-3	PRE7g7	RPB7-NRg-3	NA	-0.0327694355807251	NA	NA	NA	NA
PRE7g7-NSL1-NRg-1	PRE7g7-NSL1-NRg-1	PRE7g7	NSL1-NRg-1	NA	0.0119767874673125	NA	NA	NA	NA
PRE7g7-UTP6-TRg-3	PRE7g7-UTP6-TRg-3	PRE7g7	UTP6-TRg-3	0.17277714619815	0.380421075578447	0.138109805418692	0.230436009065096	0.131042345300824	0.042462649071447
PRE7g7-UTP6-TRg-1	PRE7g7-UTP6-TRg-1	PRE7g7	UTP6-TRg-1	0.091876070849584	0.338247277118334	6.11692568829314e-05	0.143394839074934	0.174880240442459	-0.0169925668124191
PRE7g7-YJU2-TRg-5	PRE7g7-YJU2-TRg-5	PRE7g7	YJU2-TRg-5	-0.0272993421729766	0.010745814105097	0.145129031111963	0.0428585010146944	0.0905886553263595	-0.0978475797355119
PRE7g7-FRS2-NRg-5	PRE7g7-FRS2-NRg-5	PRE7g7	FRS2-NRg-5	NA	0.102634474973866	NA	NA	NA	NA
PRE7g7-TIF35-NRg-2	PRE7g7-TIF35-NRg-2	PRE7g7	TIF35-NRg-2	0.137341246890525	0.234246159227794	NA	NA	NA	NA
PRE7g7-GPI15-TRg-1	PRE7g7-GPI15-TRg-1	PRE7g7	GPI15-TRg-1	0.171556871160851	0.0780720318234147	0.178977017178422	0.142868640054229	0.0562380206834644	-0.0425991766761031
PRE7g7-NOP1-NRg-5	PRE7g7-NOP1-NRg-5	PRE7g7	NOP1-NRg-5	0.262027445153217	-0.0589193714194676	0.169308511268659	0.12413886166747	0.165172448370955	-0.0523404590747429
PRE7g7-GPI15-TRg-4	PRE7g7-GPI15-TRg-4	PRE7g7	GPI15-TRg-4	0.266582550663356	0.378863795260418	0.175767318026256	0.273737887983343	0.101737131399277	0.0190528655730173
PRE7g7-COG4-TRg-1	PRE7g7-COG4-TRg-1	PRE7g7	COG4-TRg-1	0.0689474389263109	0.416033368189674	0.0969609494806278	0.193980585532204	0.192812779420448	0.0603536624810342
PRE7g7-TFA1-TRg-1	PRE7g7-TFA1-TRg-1	PRE7g7	TFA1-TRg-1	0.189641089358887	NA	-0.126507724836268	NA	NA	NA
PRE7g7-RHO1-NRg-2	PRE7g7-RHO1-NRg-2	PRE7g7	RHO1-NRg-2	-0.143094239327196	NA	-0.145065991217115	NA	NA	NA
PRE7g7-RHO1-NRg-1	PRE7g7-RHO1-NRg-1	PRE7g7	RHO1-NRg-1	0.231768919796661	NA	0.314873098333879	NA	NA	NA
PRE7g7-CDC55-NRg-2	PRE7g7-CDC55-NRg-2	PRE7g7	CDC55-NRg-2	0.146308611503535	0.203558594354715	-0.0007770463424146	0.116363386505278	0.105407783820379	-0.0278723909756513
PRE7g7-IDI1-NRg-7	PRE7g7-IDI1-NRg-7	PRE7g7	IDI1-NRg-7	0.0224987951034851	0.233049101686452	0.170019374928862	0.1418557572396	0.108063638295014	-0.0841114161274274
PRE7g7-RPL32-TRg-5	PRE7g7-RPL32-TRg-5	PRE7g7	RPL32-TRg-5	NA	NA	NA	NA	NA	NA
PRE7g7-RPB5-TRg-4	PRE7g7-RPB5-TRg-4	PRE7g7	RPB5-TRg-4	0.0961443481352665	0.362185390958488	-0.0484352508541914	0.136631496079854	0.208282823901011	0.00873937543587427
PRE7g7-DIP2-TRg-5	PRE7g7-DIP2-TRg-5	PRE7g7	DIP2-TRg-5	-0.0604673570333278	NA	0.0988634241484529	NA	NA	NA
PRE7g7-DIP2-TRg-1	PRE7g7-DIP2-TRg-1	PRE7g7	DIP2-TRg-1	-0.074286134593408	0.191388872429529	0.106092199231647	0.0743983123559225	0.135643574076061	-0.0938386880085433
PRE7g7-RPC40-TRg-2	PRE7g7-RPC40-TRg-2	PRE7g7	RPC40-TRg-2	0.359034867848312	0.205270830840082	0.250191679139497	0.27149912594263	0.0790654806866962	0.0811572215955129
PRE7g7-CDC6-TRg-5	PRE7g7-CDC6-TRg-5	PRE7g7	CDC6-TRg-5	0.0921075949388106	0.0100506087687748	0.231939542925354	0.111365915544313	0.112191073440332	-0.0957058920782228
PRE7g7-CDC6-TRg-3	PRE7g7-CDC6-TRg-3	PRE7g7	CDC6-TRg-3	-0.0209191703499962	0.291158717936821	0.111449382933359	0.127229643506728	0.156636249180106	0.000105839116989276
PRE7g7-DAD2-TRg-2	PRE7g7-DAD2-TRg-2	PRE7g7	DAD2-TRg-2	-0.00448378237341562	NA	-0.0766348863583832	NA	NA	NA
PRE7g7-RVS161-TRg-2	PRE7g7-RVS161-TRg-2	PRE7g7	RVS161-TRg-2	NA	NA	0.174410023687481	NA	NA	NA
PRE7g7-RVS161-TRg-1	PRE7g7-RVS161-TRg-1	PRE7g7	RVS161-TRg-1	NA	0.0981303510904876	NA	NA	NA	NA
PRE7g7-SUP45-NRg-3	PRE7g7-SUP45-NRg-3	PRE7g7	SUP45-NRg-3	0.0589909990742402	0.326315944705681	0.236674914137254	0.207327285972392	0.1360574110381	0.103001118703213
PRE7g7-SRB6-NRg-5	PRE7g7-SRB6-NRg-5	PRE7g7	SRB6-NRg-5	0.241507858053087	0.24241495056019	0.00310569372674219	0.16234283411334	0.137904154625885	0.0251475453939081
PRE7g7-RPC11-TRg-4	PRE7g7-RPC11-TRg-4	PRE7g7	RPC11-TRg-4	0.183349003268921	0.167381176006867	-0.061708593994301	0.0963405284271622	0.137107208783906	-0.0657629669395005
PRE7g7-RKI1-TRg-8	PRE7g7-RKI1-TRg-8	PRE7g7	RKI1-TRg-8	0.247549910422971	0.337987110992365	0.400227600084398	0.328588207166578	0.0767715687929624	0.113548955352921
PRE7g7-NIP7-TRg-3	PRE7g7-NIP7-TRg-3	PRE7g7	NIP7-TRg-3	0.357560537294153	-0.00798884003317868	0.239984721530131	0.196518806263702	0.186610694116284	0.00659826817881132
PRE7g7-RPL33A-NRg-12	PRE7g7-RPL33A-NRg-12	PRE7g7	RPL33A-NRg-12	0.283627607285209	0.297474291842331	NA	NA	NA	NA
PRE7g7-SAM50-TRg-4	PRE7g7-SAM50-TRg-4	PRE7g7	SAM50-TRg-4	0.350915968649372	NA	0.124704899360873	NA	NA	NA
PRE7g7-NOP4-NRg-1	PRE7g7-NOP4-NRg-1	PRE7g7	NOP4-NRg-1	0.295505009160188	0.342737654389669	0.228883428808779	0.289042030786212	0.0572016060766909	0.0662730235785636
PRE7g7-NOP4-NRg-3	PRE7g7-NOP4-NRg-3	PRE7g7	NOP4-NRg-3	0.20306541248395	NA	0.0160579744760541	NA	NA	NA
PRE7g7-SMX2-TRg-5	PRE7g7-SMX2-TRg-5	PRE7g7	SMX2-TRg-5	0.254925059086587	0.535439881566716	0.268376103089229	0.352913681247511	0.158215337431032	0.151900898823801
PRE7g7-POL12-NRg-2	PRE7g7-POL12-NRg-2	PRE7g7	POL12-NRg-2	0.0770124524483736	0.236374796741283	0.118860855589449	0.144082701593035	0.0826207923679287	-0.0249399947112535
PRE7g7-BMS1-NRg-2	PRE7g7-BMS1-NRg-2	PRE7g7	BMS1-NRg-2	0.223326498863513	0.0711258469518984	0.183892854433203	0.159448400082871	0.0789899241798862	-0.0604456452000315
PRE7g7-RPA190-TRg-5	PRE7g7-RPA190-TRg-5	PRE7g7	RPA190-TRg-5	0.139492727672893	0.257204436314619	0.270378522414336	0.222358562133949	0.0720655883680697	0.0134277332403767
PRE7g7-ALG14-NRg-4	PRE7g7-ALG14-NRg-4	PRE7g7	ALG14-NRg-4	0.123676767294009	0.362835868469011	0.226267409097711	0.23759334828691	0.119981150988798	0.0234388640065493
PRE7g7-ALG14-NRg-1	PRE7g7-ALG14-NRg-1	PRE7g7	ALG14-NRg-1	0.118185649267522	0.0620082432174547	0.113298795678831	0.0978308960546026	0.0311194019338007	-0.112631478319157
PRE7g7-PRE5-NRg-1	PRE7g7-PRE5-NRg-1	PRE7g7	PRE5-NRg-1	0.0469913757378433	NA	NA	NA	NA	NA
PRE7g7-BIG1-NRg-2	PRE7g7-BIG1-NRg-2	PRE7g7	BIG1-NRg-2	0.30226740483955	0.326149446452808	0.0819094244704888	0.236775425254282	0.134648418583282	0.06367760218344
PRE7g7-TFA2-TRg-4	PRE7g7-TFA2-TRg-4	PRE7g7	TFA2-TRg-4	NA	0.265439006960506	NA	NA	NA	NA
PRE7g7-IMP4-TRg-6	PRE7g7-IMP4-TRg-6	PRE7g7	IMP4-TRg-6	-0.111891361972193	NA	-0.0030226759086418	NA	NA	NA
PRE7g7-PAN1-NRg-1	PRE7g7-PAN1-NRg-1	PRE7g7	PAN1-NRg-1	-0.108969027638721	0.131615874873512	0.124457638702746	0.0490348286458457	0.136882153828994	-0.0148446747587164
PRE7g7-UTP13-TRg-2	PRE7g7-UTP13-TRg-2	PRE7g7	UTP13-TRg-2	NA	NA	NA	NA	NA	NA
PRE7g7-KAE1-NRg-3	PRE7g7-KAE1-NRg-3	PRE7g7	KAE1-NRg-3	0.19717328850616	0.0639225222332755	0.154356889322324	0.13848423335392	0.0680286526670654	-0.0508652033005408
PRE7g7-ERG20-TRg-1	PRE7g7-ERG20-TRg-1	PRE7g7	ERG20-TRg-1	0.266507474390026	0.268941556542548	0.144103326132928	0.226517452355167	0.0713831026203868	0.0384701627477876
PRE7g7-CDC20-TRg-6	PRE7g7-CDC20-TRg-6	PRE7g7	CDC20-TRg-6	0.0586872365779756	NA	NA	NA	NA	NA
PRE7g7-PWP2-NRg-2	PRE7g7-PWP2-NRg-2	PRE7g7	PWP2-NRg-2	0.199668443346067	0.373578375669038	0.271552626975522	0.281599815330209	0.0873892192179388	0.0665664003557012
PRE7g7-COG1-NRg-1	PRE7g7-COG1-NRg-1	PRE7g7	COG1-NRg-1	0.222953100747926	NA	NA	NA	NA	NA
PRE7g7-RPL1B-TRg-4	PRE7g7-RPL1B-TRg-4	PRE7g7	RPL1B-TRg-4	0.107582893531668	0.0339321366082512	-0.094841448266942	0.0155578606243256	0.102455424705577	-0.136373334609491
PRE7g7-RPL1B-TRg-7	PRE7g7-RPL1B-TRg-7	PRE7g7	RPL1B-TRg-7	0.170873327668715	0.124561015276401	0.316366743264736	0.203933695403284	0.100085464770577	0.0268022419280852
PRE7g7-UTP20-TRg-3	PRE7g7-UTP20-TRg-3	PRE7g7	UTP20-TRg-3	0.472052674918297	0.397057814707363	0.0853290097222702	0.318146499782644	0.205083019831051	0.143623163425207
PRE7g7-UTP20-TRg-4	PRE7g7-UTP20-TRg-4	PRE7g7	UTP20-TRg-4	0.0716334659256878	0.214684718140795	0.222970534998352	0.169762906354945	0.0850835119131115	-0.00203648999657244
PRE7g7-RPL25-TRg-4	PRE7g7-RPL25-TRg-4	PRE7g7	RPL25-TRg-4	NA	0.235085806728266	NA	NA	NA	NA
PRE7g7-RPL25-TRg-2	PRE7g7-RPL25-TRg-2	PRE7g7	RPL25-TRg-2	NA	0.374672931933211	NA	NA	NA	NA
PRE7g7-MCM7-NRg-1	PRE7g7-MCM7-NRg-1	PRE7g7	MCM7-NRg-1	0.0687200207190787	0.0793499315362395	NA	NA	NA	NA
PRE7g7-MRP49-TRg-5	PRE7g7-MRP49-TRg-5	PRE7g7	MRP49-TRg-5	-0.0499841295836907	NA	0.132439723501124	NA	NA	NA
PRE7g7-ERO1-NRg-3	PRE7g7-ERO1-NRg-3	PRE7g7	ERO1-NRg-3	NA	0.299102506317677	0.251095131321622	NA	NA	NA
PRE7g7-UTP5-TRg-7	PRE7g7-UTP5-TRg-7	PRE7g7	UTP5-TRg-7	0.0485732828757535	0.176282086780715	0.273538928581483	0.166131432745984	0.112825804982498	-0.0323872511083603
PRE7g7-MCM4-NRg-1	PRE7g7-MCM4-NRg-1	PRE7g7	MCM4-NRg-1	0.424455285071139	0.237195885952696	0.325804569014171	0.329151913346002	0.093674565251764	0.202225261321269
PRE7g7-PRE3-NRg-1	PRE7g7-PRE3-NRg-1	PRE7g7	PRE3-NRg-1	0.126189161262467	NA	0.276240339568868	NA	NA	NA
PRE7g7-FCF1-NRg-1	PRE7g7-FCF1-NRg-1	PRE7g7	FCF1-NRg-1	0.295403130224938	0.336142070106298	NA	NA	NA	NA
PRE7g7-CUS1-NRg-1	PRE7g7-CUS1-NRg-1	PRE7g7	CUS1-NRg-1	0.085285919796192	0.512985020805624	0.263151833433289	0.287140924678368	0.214856318559968	0.139041060549854
PRE7g7-PSF1-TRg-2	PRE7g7-PSF1-TRg-2	PRE7g7	PSF1-TRg-2	-0.134779690418637	0.431873149884085	0.0869692832234668	0.128020914229638	0.285548223006178	-0.0289956304435588
PRE7g7-BCP1-TRg-2	PRE7g7-BCP1-TRg-2	PRE7g7	BCP1-TRg-2	0.320057284785739	0.288308780866076	0.153855257289778	0.254073774313864	0.0882315433457021	0.044926299861578
PRE7g7-PAN1-TRg-1	PRE7g7-PAN1-TRg-1	PRE7g7	PAN1-TRg-1	0.0158403237433347	0.277944764296343	0.179942090445972	0.157909059495217	0.132434041239627	0.0824668361567316
PRE7g7-PAN1-TRg-3	PRE7g7-PAN1-TRg-3	PRE7g7	PAN1-TRg-3	NA	NA	-0.0638307376954041	NA	NA	NA
PRE7g7-PAN1-TRg-4	PRE7g7-PAN1-TRg-4	PRE7g7	PAN1-TRg-4	0.0592522386226381	0.137739738200685	0.10640411425872	0.101132030360681	0.0395084554111453	0.0139309903002686
PRE7g7-VPS3-TRg-2	PRE7g7-VPS3-TRg-2	PRE7g7	VPS3-TRg-2	0.269433174650483	0.473290291795795	NA	NA	NA	NA
PRE7g7-YIL060W-NRg-1	PRE7g7-YIL060W-NRg-1	PRE7g7	YIL060W-NRg-1	NA	0.500312819830712	0.0966915829975881	NA	NA	NA
PRE7g7-VPS53-NRg-1	PRE7g7-VPS53-NRg-1	PRE7g7	VPS53-NRg-1	0.037177008187804	NA	-0.0673865887922378	NA	NA	NA
PRE7g7-CYR1-TRg-4	PRE7g7-CYR1-TRg-4	PRE7g7	CYR1-TRg-4	NA	NA	NA	NA	NA	NA
PRE7g7-CYR1-TRg-7	PRE7g7-CYR1-TRg-7	PRE7g7	CYR1-TRg-7	NA	NA	-0.00458070828800494	NA	NA	NA
PRE7g7-MPS1-NRg-1	PRE7g7-MPS1-NRg-1	PRE7g7	MPS1-NRg-1	NA	NA	NA	NA	NA	NA
PRE7g7-SRP1-TRg-5	PRE7g7-SRP1-TRg-5	PRE7g7	SRP1-TRg-5	0.00724787408597116	0.0546832827057209	NA	NA	NA	NA
PRE7g7-SRP1-TRg-4	PRE7g7-SRP1-TRg-4	PRE7g7	SRP1-TRg-4	0.153259408408223	0.124851116021079	NA	NA	NA	NA
PRE7g7-TAF12-TRg-2	PRE7g7-TAF12-TRg-2	PRE7g7	TAF12-TRg-2	NA	NA	0.118619163416251	NA	NA	NA
PRE7g7-TAF12-TRg-3	PRE7g7-TAF12-TRg-3	PRE7g7	TAF12-TRg-3	-0.0726364454555299	NA	-0.045028048004131	NA	NA	NA
PRE7g7-POP4-TRg-1	PRE7g7-POP4-TRg-1	PRE7g7	POP4-TRg-1	0.099784901950545	0.283339065137635	-0.0797980776034433	0.101108629828246	0.181572190329795	-0.0590006105044405
PRE7g7-SPT16-TRg-1	PRE7g7-SPT16-TRg-1	PRE7g7	SPT16-TRg-1	NA	0.188885528956785	0.173413814138467	NA	NA	NA
PRE7g7-NUP82-TRg-4	PRE7g7-NUP82-TRg-4	PRE7g7	NUP82-TRg-4	0.0163509885990395	0.369837626602646	NA	NA	NA	NA
PRE7g7-DML1-TRg-3	PRE7g7-DML1-TRg-3	PRE7g7	DML1-TRg-3	0.0994750860462359	0.104284430885894	0.129744558490206	0.111168025140779	0.0162664729707604	-0.107190581632388
PRE7g7-RPA43-NRg-3	PRE7g7-RPA43-NRg-3	PRE7g7	RPA43-NRg-3	0.117474386602964	0.206157322858324	0.270783382482007	0.198138363981098	0.0769684339873566	0.0214245789329821
PRE7g7-STU2-NRg-3	PRE7g7-STU2-NRg-3	PRE7g7	STU2-NRg-3	-0.0858639122924993	0.180851573008606	0.109149921381027	0.0680458606990445	0.138026973372099	-0.043414919956871
PRE7g7-POP4-NRg-4	PRE7g7-POP4-NRg-4	PRE7g7	POP4-NRg-4	0.031569411149449	0.298050002925721	0.250076508947798	0.193231974340989	0.142043839304479	-0.0155405902239608
PRE7g7-MCD1-TRg-2	PRE7g7-MCD1-TRg-2	PRE7g7	MCD1-TRg-2	NA	NA	NA	NA	NA	NA
PRE7g7-RPS3-NRg-4	PRE7g7-RPS3-NRg-4	PRE7g7	RPS3-NRg-4	0.0434373550774807	0.18914978603978	0.09549772215423	0.109361621090497	0.0738389050875077	-0.059504351981196
PRE7g7-PRP9-TRg-4	PRE7g7-PRP9-TRg-4	PRE7g7	PRP9-TRg-4	0.0894229490245442	NA	NA	NA	NA	NA
PRE7g7-RPP1-NRg-2	PRE7g7-RPP1-NRg-2	PRE7g7	RPP1-NRg-2	0.0508935695063184	NA	0.33924523312367	NA	NA	NA
PRE7g7-MTR2-NRg-11	PRE7g7-MTR2-NRg-11	PRE7g7	MTR2-NRg-11	NA	0.198016017552799	NA	NA	NA	NA
PRE7g7-GCD11-TRg-1	PRE7g7-GCD11-TRg-1	PRE7g7	GCD11-TRg-1	-0.103584696768092	-0.128940180009495	0.0476174797553472	-0.0616357990074132	0.0954616903417877	-0.15457216968865
PRE7g7-RPF1-TRg-3	PRE7g7-RPF1-TRg-3	PRE7g7	RPF1-TRg-3	NA	NA	0.1907572090188	NA	NA	NA
PRE7g7-SUB2-NRg-4	PRE7g7-SUB2-NRg-4	PRE7g7	SUB2-NRg-4	NA	0.248167435489555	NA	NA	NA	NA
PRE7g7-GPI15-TRg-3	PRE7g7-GPI15-TRg-3	PRE7g7	GPI15-TRg-3	0.374166788072335	0.344131302758568	0.404771455430108	0.374356515420337	0.0303205215383385	0.192861939626913
PRE7g7-ERG9-TRg-6	PRE7g7-ERG9-TRg-6	PRE7g7	ERG9-TRg-6	0.0498617950503036	0.0869124802376072	NA	NA	NA	NA
PRE7g7-RPT2-NRg-1	PRE7g7-RPT2-NRg-1	PRE7g7	RPT2-NRg-1	-0.0272511286221857	0.0459624282475458	NA	NA	NA	NA
PRE7g7-YOS1-NRg-3	PRE7g7-YOS1-NRg-3	PRE7g7	YOS1-NRg-3	NA	0.106803951688911	0.125968398540286	NA	NA	NA
PRE7g7-SCM3-TRg-4	PRE7g7-SCM3-TRg-4	PRE7g7	SCM3-TRg-4	0.316229517562963	0.234007065069997	0.280788991659345	0.277008524764101	0.0412413854150058	0.0450244217900223
PRE7g7-SCM3-TRg-6	PRE7g7-SCM3-TRg-6	PRE7g7	SCM3-TRg-6	0.222701942967338	0.373796299914018	0.27588459749034	0.290794280123899	0.0766426784008608	0.0661420709526246
PRE7g7-RLP7-NRg-1	PRE7g7-RLP7-NRg-1	PRE7g7	RLP7-NRg-1	NA	0.322568347344301	-0.0317943808995045	NA	NA	NA
PRE7g7-TFB2-NRg-4	PRE7g7-TFB2-NRg-4	PRE7g7	TFB2-NRg-4	0.270366685207649	NA	-0.058241915294684	NA	NA	NA
PRE7g7-IMP4-TRg-1	PRE7g7-IMP4-TRg-1	PRE7g7	IMP4-TRg-1	0.206403574336603	0.2058483730331	0.265893594146977	0.226048513838893	0.0345079683651486	0.0261674546309569
PRE7g7-IMP4-TRg-3	PRE7g7-IMP4-TRg-3	PRE7g7	IMP4-TRg-3	0.0432404600843828	0.222816715513329	0.0513725473321569	0.105809907643289	0.101412413079975	-0.103951582141642
PRE7g7-PRE4-TRg-3	PRE7g7-PRE4-TRg-3	PRE7g7	PRE4-TRg-3	NA	0.154617197840978	0.118021700039935	NA	NA	NA
PRE7g7-SUB2-TRg-3	PRE7g7-SUB2-TRg-3	PRE7g7	SUB2-TRg-3	-0.0427485516605643	0.128027858374285	0.0188800801785636	0.0347197956307615	0.0864830503353271	-0.0624392645920126
PRE7g7-RPP0-NRg-4	PRE7g7-RPP0-NRg-4	PRE7g7	RPP0-NRg-4	0.088792980619474	0.110731216115913	0.114229492526841	0.104584563087409	0.0137873145352173	-0.0305784824194331
PRE7g7-RPP0-NRg-3	PRE7g7-RPP0-NRg-3	PRE7g7	RPP0-NRg-3	0.0899526546579362	0.297873697878766	NA	NA	NA	NA
PRE7g7-TOM40-TRg-4	PRE7g7-TOM40-TRg-4	PRE7g7	TOM40-TRg-4	0.238031512870508	0.258658721213236	0.312004158308978	0.269564797464241	0.0381732228490854	0.104728894007002
PRE7g7-FUR1-NRg-12	PRE7g7-FUR1-NRg-12	PRE7g7	FUR1-NRg-12	0.0897205777725354	0.372862533653364	0.000948285817373162	0.154510465747757	0.194237867378465	-0.0758158825240562
PRE7g7-TOM40-TRg-2	PRE7g7-TOM40-TRg-2	PRE7g7	TOM40-TRg-2	0.0477704991026469	0.302547046567384	0.0690588880361678	0.139792144568733	0.141351220261055	0.019793702874963
PRE7g7-VMA11-NRg-4	PRE7g7-VMA11-NRg-4	PRE7g7	VMA11-NRg-4	0.23614781133394	0.344018591437419	0.0966870904842155	0.225617831085192	0.124001525006632	-0.0269746098933391
PRE7g7-PGS1-NRg-4	PRE7g7-PGS1-NRg-4	PRE7g7	PGS1-NRg-4	NA	NA	NA	NA	NA	NA
PRE7g7-URB1-TRg-4	PRE7g7-URB1-TRg-4	PRE7g7	URB1-TRg-4	0.185892986697268	0.160466718299431	0.150032429308125	0.165464044768275	0.0184451849527773	-0.0540006086099549
PRE7g7-ARP4-TRg-3	PRE7g7-ARP4-TRg-3	PRE7g7	ARP4-TRg-3	0.102207821950402	0.16169525512306	0.0349645302036943	0.0996225357590522	0.0634049046854058	-0.0200506953034807
PRE7g7-RPT3-TRg-3	PRE7g7-RPT3-TRg-3	PRE7g7	RPT3-TRg-3	NA	NA	NA	NA	NA	NA
PRE7g7-SUI3-TRg-3	PRE7g7-SUI3-TRg-3	PRE7g7	SUI3-TRg-3	0.0691022213369036	0.201468954062451	-0.109495373783842	0.0536919338718377	0.156053872166124	-0.0432551177234181
PRE7g7-RFC5-NRg-2	PRE7g7-RFC5-NRg-2	PRE7g7	RFC5-NRg-2	NA	NA	NA	NA	NA	NA
PRE7g7-RRP14-TRg-2	PRE7g7-RRP14-TRg-2	PRE7g7	RRP14-TRg-2	0.267353092803855	0.632581704544098	0.339975208274747	0.413303335207567	0.193341007957529	0.263747258620601
PRE7g7-SCC2-TRg-1	PRE7g7-SCC2-TRg-1	PRE7g7	SCC2-TRg-1	-0.00695665652829724	0.180216186923642	NA	NA	NA	NA
PRE7g7-SSC1-TRg-3	PRE7g7-SSC1-TRg-3	PRE7g7	SSC1-TRg-3	-0.0674282340683874	NA	0.0617883692810538	NA	NA	NA
PRE7g7-RRP9-TRg-3	PRE7g7-RRP9-TRg-3	PRE7g7	RRP9-TRg-3	0.0785902159650937	0.275212787230448	0.152864753481575	0.168889252225705	0.0992859370845151	-0.048658473172676
PRE7g7-MOT1-NRg-9	PRE7g7-MOT1-NRg-9	PRE7g7	MOT1-NRg-9	NA	NA	0.239048470816239	NA	NA	NA
PRE7g7-RPL42A-NRg-2	PRE7g7-RPL42A-NRg-2	PRE7g7	RPL42A-NRg-2	NA	0.253699036946361	0.120976826226998	NA	NA	NA
PRE7g7-SEC16-TRg-7	PRE7g7-SEC16-TRg-7	PRE7g7	SEC16-TRg-7	0.203704940576288	0.44727929812698	0.126744407476822	0.25924288206003	0.167329020911544	0.167049486602385
PRE7g7-IMP4-NRg-2	PRE7g7-IMP4-NRg-2	PRE7g7	IMP4-NRg-2	0.354303099112913	0.126829757873331	0.15718252844559	0.212771795143945	0.123505688827359	0.0374398057347643
PRE7g7-YEF3-NRg-4	PRE7g7-YEF3-NRg-4	PRE7g7	YEF3-NRg-4	0.260270027284567	NA	0.115557175082001	NA	NA	NA
PRE7g7-PUP1-TRg-1	PRE7g7-PUP1-TRg-1	PRE7g7	PUP1-TRg-1	-0.115683767772778	0.0554606097943562	0.0137498456688475	-0.0154911041031914	0.089240542080876	-0.11391731584692
PRE7g7-UTP22-TRg-6	PRE7g7-UTP22-TRg-6	PRE7g7	UTP22-TRg-6	0.131580310486953	0.331976042621429	0.253471333454839	0.239009228854407	0.100977605024746	0.0068411490104989
PRE7g7-DBP2-NRg-4	PRE7g7-DBP2-NRg-4	PRE7g7	DBP2-NRg-4	0.224586191447071	0.309387204065369	0.0526560033083352	0.195543132940258	0.13080654339944	0.00273355178016371
PRE7g7-PRE2-TRg-7	PRE7g7-PRE2-TRg-7	PRE7g7	PRE2-TRg-7	0.321054192941186	0.37178667375439	0.244844127204662	0.312561664633413	0.0638959686437742	0.0795260335660474
PRE7g7-ATP16-TRg-6	PRE7g7-ATP16-TRg-6	PRE7g7	ATP16-TRg-6	0.0576491667978429	NA	NA	NA	NA	NA
PRE7g7-UTP13-TRg-4	PRE7g7-UTP13-TRg-4	PRE7g7	UTP13-TRg-4	0.102644249195177	0.0983645225610438	0.373294688565878	0.191434486774033	0.157510090984177	0.024650932660905
PRE7g7-DOP1-NRg-4	PRE7g7-DOP1-NRg-4	PRE7g7	DOP1-NRg-4	0.0884566155110856	0.218054606328414	NA	NA	NA	NA
PRE7g7-TIM44-TRg-3	PRE7g7-TIM44-TRg-3	PRE7g7	TIM44-TRg-3	0.0323200782790234	-0.00877072794782863	0.00561227260290953	0.00972054097803476	0.0208511867977512	-0.124039236683774
PRE7g7-ATP16-TRg-2	PRE7g7-ATP16-TRg-2	PRE7g7	ATP16-TRg-2	-0.0278938722234154	NA	NA	NA	NA	NA
PRE7g7-ENP1-NRg-3	PRE7g7-ENP1-NRg-3	PRE7g7	ENP1-NRg-3	NA	0.00736137474233223	NA	NA	NA	NA
PRE7g7-NAF1-TRg-3	PRE7g7-NAF1-TRg-3	PRE7g7	NAF1-TRg-3	0.424364364516339	NA	0.0386865904516838	NA	NA	NA
PRE7g7-COG4-TRg-2	PRE7g7-COG4-TRg-2	PRE7g7	COG4-TRg-2	-0.0870243076578718	NA	-0.10399289855801	NA	NA	NA
PRE7g7-SOG2-TRg-7	PRE7g7-SOG2-TRg-7	PRE7g7	SOG2-TRg-7	-0.0388468498282311	NA	NA	NA	NA	NA
PRE7g7-YDR341C-TRg-3	PRE7g7-YDR341C-TRg-3	PRE7g7	YDR341C-TRg-3	0.123565728307124	0.158296785886002	-0.0823003574231811	0.0665207189233149	0.130047476576187	-0.0519889947760426
PRE7g7-YMR290W-A-TRg-10	PRE7g7-YMR290W-A-TRg-10	PRE7g7	YMR290W-A-TRg-10	0.0516080872140767	0.134343567272689	0.201375183604826	0.129108946030531	0.0750206420593069	-0.0618836624125135
PRE7g7-NUP192-NRg-9	PRE7g7-NUP192-NRg-9	PRE7g7	NUP192-NRg-9	0.265734110166818	0.330838703385282	0.0331024742362795	0.209891762596127	0.156526328052572	0.0614977316771755
PRE7g7-RPS31-NRg-8	PRE7g7-RPS31-NRg-8	PRE7g7	RPS31-NRg-8	NA	0.172854946954833	NA	NA	NA	NA
PRE7g7-SPC97-NRg-6	PRE7g7-SPC97-NRg-6	PRE7g7	SPC97-NRg-6	NA	NA	0.129068130032277	NA	NA	NA
PRE7g7-EBP2-NRg-1	PRE7g7-EBP2-NRg-1	PRE7g7	EBP2-NRg-1	0.127377287340456	0.220632057208773	-0.0394364653542973	0.10285762639831	0.131756667522266	-0.0695856910701396
PRE7g7-CDC48-TRg-5	PRE7g7-CDC48-TRg-5	PRE7g7	CDC48-TRg-5	NA	0.416992517176928	0.0564017930371836	NA	NA	NA
PRE7g7-RPT1-TRg-4	PRE7g7-RPT1-TRg-4	PRE7g7	RPT1-TRg-4	0.0146524895650564	0.184831587698516	0.068499145675861	0.0893277409798112	0.08698048141469	-0.0293039121451532
PRE7g7-ULP1-NRg-2	PRE7g7-ULP1-NRg-2	PRE7g7	ULP1-NRg-2	NA	0.327344776790474	NA	NA	NA	NA
PRE7g7-RPN3-TRg-6	PRE7g7-RPN3-TRg-6	PRE7g7	RPN3-TRg-6	0.0419122108450408	0.284155432925135	-0.0760570548603672	0.0833368629699361	0.183644385816465	-0.0310615951174668
PRE7g7-RPT1-TRg-5	PRE7g7-RPT1-TRg-5	PRE7g7	RPT1-TRg-5	-0.104151686055326	-0.0622818886811163	0.0538739106991334	-0.0375198880124362	0.0818711781717932	-0.170446257431618
PRE7g7-KRE5-TRg-2	PRE7g7-KRE5-TRg-2	PRE7g7	KRE5-TRg-2	0.0226112983630781	0.381634374986717	0.297267062983589	0.233837578777795	0.187728173130821	0.017605521840223
PRE7g7-TBF1-NRg-8	PRE7g7-TBF1-NRg-8	PRE7g7	TBF1-NRg-8	0.324860943086297	0.319604341158103	0.238382077724712	0.294282453989704	0.0484824402839177	0.0988513738011436
PRE7g7-UTP22-NRg-4	PRE7g7-UTP22-NRg-4	PRE7g7	UTP22-NRg-4	0.208712069191052	0.546767073970196	0.222250186655986	0.325909776605744	0.191387772612231	0.0858364455890016
PRE7g7-SSC1-NRg-4	PRE7g7-SSC1-NRg-4	PRE7g7	SSC1-NRg-4	-0.184532107985537	0.0824509481174657	0.0509208409479613	-0.0170534396400367	0.145895048502739	-0.122111200389153
PRE7g7-REB1-TRg-4	PRE7g7-REB1-TRg-4	PRE7g7	REB1-TRg-4	0.178851747972251	0.211811571772564	0.40173849410918	0.264133937951332	0.1203031500119	0.146655615860338
PRE7g7-CDC48-NRg-9	PRE7g7-CDC48-NRg-9	PRE7g7	CDC48-NRg-9	NA	-0.0242555673161122	0.181139894039914	NA	NA	NA
PRE7g7-FAS2-TRg-8	PRE7g7-FAS2-TRg-8	PRE7g7	FAS2-TRg-8	0.217598805681253	0.148350722154644	0.245840859812269	0.203930129216055	0.05016180092818	0.0884194968270728
PRE7g7-TAO3-TRg-8	PRE7g7-TAO3-TRg-8	PRE7g7	TAO3-TRg-8	-0.00389492675563852	NA	-0.0899402209318845	NA	NA	NA
PRE7g7-CKS1-TRg-5	PRE7g7-CKS1-TRg-5	PRE7g7	CKS1-TRg-5	NA	NA	NA	NA	NA	NA
PRE7g7-YLR379W-TRg-7	PRE7g7-YLR379W-TRg-7	PRE7g7	YLR379W-TRg-7	0.367190381733598	0.537276138096982	0.358035923106108	0.420834147645563	0.100945549101518	0.206083266520572
PRE7g7-TEN1-NRg-2	PRE7g7-TEN1-NRg-2	PRE7g7	TEN1-NRg-2	0.143143994259414	0.18762398641781	0.200921588984539	0.177229856553921	0.0302587353466026	0.0487955037674154
PRE7g7-RPL42A-TRg-2	PRE7g7-RPL42A-TRg-2	PRE7g7	RPL42A-TRg-2	0.0402140425814781	0.112543022976961	0.170417113548945	0.107724726369128	0.0652351278759427	-0.10484573403504
PRE7g7-SEC27-TRg-4	PRE7g7-SEC27-TRg-4	PRE7g7	SEC27-TRg-4	NA	NA	0.0290482730842193	NA	NA	NA
PRE7g7-TBF1-NRg-4	PRE7g7-TBF1-NRg-4	PRE7g7	TBF1-NRg-4	0.14928429043439	0.242780565421303	0.321529837878005	0.237864897911233	0.0862279246754772	0.0595668264003036
PRE7g7-RPT1-NRg-6	PRE7g7-RPT1-NRg-6	PRE7g7	RPT1-NRg-6	NA	0.188676428118734	0.117500849721993	NA	NA	NA
PRE7g7-COG1-TRg-3	PRE7g7-COG1-TRg-3	PRE7g7	COG1-TRg-3	NA	NA	NA	NA	NA	NA
PRE7g7-SUI1-TRg-6	PRE7g7-SUI1-TRg-6	PRE7g7	SUI1-TRg-6	0.0424532196260861	0.281887343742667	0.167561549602077	0.163967370990277	0.119757519754664	-0.024534436312459
PRE7g7-TIM23-TRg-6	PRE7g7-TIM23-TRg-6	PRE7g7	TIM23-TRg-6	0.114552920886618	0.106608760211416	NA	NA	NA	NA
PRE7g7-CDC48-NRg-6	PRE7g7-CDC48-NRg-6	PRE7g7	CDC48-NRg-6	0.124416489385248	0.433624914504846	0.362421999653455	0.306821134514516	0.161929165669389	0.168035446364907
PRE7g7-EPL1-TRg-5	PRE7g7-EPL1-TRg-5	PRE7g7	EPL1-TRg-5	NA	NA	0.213120792067858	NA	NA	NA
PRE7g7-RPT5-TRg-8	PRE7g7-RPT5-TRg-8	PRE7g7	RPT5-TRg-8	0.166780411897442	0.167691330885084	0.272988511187612	0.202486751323379	0.0610580138173195	0.0584924648873128
PRE7g7-ATP16-NRg-4	PRE7g7-ATP16-NRg-4	PRE7g7	ATP16-NRg-4	-0.107568945586386	-0.0393663745206585	NA	NA	NA	NA
PRE7g7-RPN6-TRg-3	PRE7g7-RPN6-TRg-3	PRE7g7	RPN6-TRg-3	0.070477780894269	NA	0.0921303370865112	NA	NA	NA
PRE7g7-ERG9-NRg-6	PRE7g7-ERG9-NRg-6	PRE7g7	ERG9-NRg-6	0.00410728970322283	0.094560488337997	-0.0541861902827916	0.0148271959194761	0.0749505229611041	-0.177253227109094
PRE7g7-SMX3-TRg-1	PRE7g7-SMX3-TRg-1	PRE7g7	SMX3-TRg-1	-0.137890234415164	NA	0.0171296921669674	NA	NA	NA
PRE7g7-NCB2-NRg-3	PRE7g7-NCB2-NRg-3	PRE7g7	NCB2-NRg-3	0.0364129942253802	0.263576932304476	NA	NA	NA	NA
PRE7g7-SEC16-NRg-12	PRE7g7-SEC16-NRg-12	PRE7g7	SEC16-NRg-12	0.130205613452836	-0.00511476921666931	0.142661783662515	0.0892508759662272	0.0819600224936607	-0.0765627701532898
PRE7g7-RPN6-TRg-2	PRE7g7-RPN6-TRg-2	PRE7g7	RPN6-TRg-2	0.0157719044716003	0.146322934023844	0.119461983212011	0.0938522739024852	0.0689404506619773	-0.0301152864650381
PRE7g7-REB1-NRg-4	PRE7g7-REB1-NRg-4	PRE7g7	REB1-NRg-4	0.600487443435985	0.679686092873003	0.280231544008054	0.520135026772347	0.211502641354641	0.393899621993735
PRE7g7-ATP16-TRg-9	PRE7g7-ATP16-TRg-9	PRE7g7	ATP16-TRg-9	NA	NA	NA	NA	NA	NA
PRE7g7-ERG9-NRg-7	PRE7g7-ERG9-NRg-7	PRE7g7	ERG9-NRg-7	0.377639219403531	0.41901546741248	0.177310447304996	0.324655044707002	0.129270341774493	0.108797766426284
PRE4g9-RPL15A-NRg-4	PRE4g9-RPL15A-NRg-4	PRE4g9	RPL15A-NRg-4	0.403895978449113	0.3444659881236	0.326738027412044	0.358366664661586	0.0404135986794046	0.0603162485515378
PRE4g9-RPL15A-NRg-5	PRE4g9-RPL15A-NRg-5	PRE4g9	RPL15A-NRg-5	0.486363976771569	0.346101153575993	0.265875609649011	0.366113579998858	0.111598176139177	0.00144706429663394
PRE4g9-KRE33-TRg-1	PRE4g9-KRE33-TRg-1	PRE4g9	KRE33-TRg-1	0.769269615690427	0.752168297228572	0.736564581819613	0.752667498246204	0.0163582306917578	0.0471877422963389
PRE4g9-PMI40-NRg-1	PRE4g9-PMI40-NRg-1	PRE4g9	PMI40-NRg-1	0.67233374967467	0.683457634412908	0.822836450780969	0.726209278289516	0.0838662211542122	-0.0334179282100724
PRE4g9-NOP19-NRg-3	PRE4g9-NOP19-NRg-3	PRE4g9	NOP19-NRg-3	0.773671708211638	0.767036346806527	0.712717904192435	0.751141986403533	0.0334412107371735	0.00369300860985555
PRE4g9-SRP14-NRg-4	PRE4g9-SRP14-NRg-4	PRE4g9	SRP14-NRg-4	0.762131793345805	0.67866362237907	0.680034820787075	0.70694341217065	0.0477994572021396	0.0339671233283401
PRE4g9-SEC27-TRg-2	PRE4g9-SEC27-TRg-2	PRE4g9	SEC27-TRg-2	-0.0525926182812213	0.184158675228081	-0.0892022078877608	0.0141212830196995	0.14839003192452	0.0138515577123823
PRE4g9-GPI14-TRg-3	PRE4g9-GPI14-TRg-3	PRE4g9	GPI14-TRg-3	0.853359422229196	0.993211062808563	0.859217090462796	0.901929191833518	0.0791066561410114	0.0421178964825342
PRE4g9-PAH1-TRg-7	PRE4g9-PAH1-TRg-7	PRE4g9	PAH1-TRg-7	0.365928737246438	0.433654857513031	0.327784021299068	0.375789205352846	0.0536197735319636	-0.0342198509532704
PRE4g9-PAH1-TRg-6	PRE4g9-PAH1-TRg-6	PRE4g9	PAH1-TRg-6	0.382458514675338	0.377503627848005	0.254737395159565	0.338233179227636	0.0723518983422299	-0.0391714588023115
PRE4g9-PAH1-TRg-5	PRE4g9-PAH1-TRg-5	PRE4g9	PAH1-TRg-5	0.131421451440318	0.423970959095643	0.284915422737436	0.280102611091133	0.146334124435486	0.0106602481148264
PRE4g9-PAH1-TRg-3	PRE4g9-PAH1-TRg-3	PRE4g9	PAH1-TRg-3	0.282207853671572	0.280982077774402	0.284601793302989	0.282597241582988	0.00184100579470631	-0.0828623511012858
PRE4g9-COG3-TRg-1	PRE4g9-COG3-TRg-1	PRE4g9	COG3-TRg-1	0.480035609635009	0.626056265359446	0.462766382347712	0.522952752447389	0.0897067853279792	0.106096339589289
PRE4g9-HTS1-NRg-5	PRE4g9-HTS1-NRg-5	PRE4g9	HTS1-NRg-5	0.748862828239173	0.736083457024509	0.798231273338049	0.761059186200577	0.0328199806334099	0.0170396900492574
PRE4g9-MSN5-TRg-7	PRE4g9-MSN5-TRg-7	PRE4g9	MSN5-TRg-7	NA	NA	NA	NA	NA	NA
PRE4g9-ERG26-TRg-1	PRE4g9-ERG26-TRg-1	PRE4g9	ERG26-TRg-1	0.400350873207682	0.759077723716988	0.378855606060287	0.512761400994986	0.213586773366006	0.0231359556421575
PRE4g9-SMD2-TRg-5	PRE4g9-SMD2-TRg-5	PRE4g9	SMD2-TRg-5	0.787351370954413	0.89644405089258	0.838501122628479	0.840765514825157	0.0545815793838739	-0.0176457595580901
PRE4g9-SMD2-TRg-4	PRE4g9-SMD2-TRg-4	PRE4g9	SMD2-TRg-4	0.762980212033016	0.849174241345132	0.907023471646492	0.839725975008214	0.0724849464551006	-0.0452760500067119
PRE4g9-SMD2-TRg-1	PRE4g9-SMD2-TRg-1	PRE4g9	SMD2-TRg-1	0.676201574503145	0.635903870523947	0.597707734433025	0.636604393153372	0.0392516086447949	0.156810217249508
PRE4g9-PRE7-TRg-4	PRE4g9-PRE7-TRg-4	PRE4g9	PRE7-TRg-4	0.14686669784356	0.0406073342181547	0.108435571522546	0.0986365345280868	0.0538031498523378	-0.0711501573370402
PRE4g9-PRE7-TRg-7	PRE4g9-PRE7-TRg-7	PRE4g9	PRE7-TRg-7	0.200673923898593	0.38068744579661	0.31464729775344	0.298669555816214	0.0910641707511321	-0.0837708818344221
PRE4g9-SEC6-TRg-3	PRE4g9-SEC6-TRg-3	PRE4g9	SEC6-TRg-3	0.588909180732428	0.666371884178185	0.545973956800074	0.600418340570229	0.0610185283284126	-0.0249881452817511
PRE4g9-ESF2-NRg-1	PRE4g9-ESF2-NRg-1	PRE4g9	ESF2-NRg-1	0.754285775615471	0.730841513735982	0.72890509855086	0.738010795967438	0.0141277616008416	0.0375483992780239
PRE4g9-ESF2-NRg-3	PRE4g9-ESF2-NRg-3	PRE4g9	ESF2-NRg-3	0.730424243795056	0.730157568829836	0.638967399933769	0.699849737519554	0.0527258195888538	0.0214827237353381
PRE4g9-AFG2-TRg-2	PRE4g9-AFG2-TRg-2	PRE4g9	AFG2-TRg-2	0.753312561520823	0.797722684687986	0.742756822081305	0.764597356096705	0.0291688439004536	0.097891788148034
PRE4g9-RRP36-TRg-3	PRE4g9-RRP36-TRg-3	PRE4g9	RRP36-TRg-3	0.536608836307231	0.614554309038089	0.545923285769627	0.565695477038315	0.0425685193597738	0.0117322436584333
PRE4g9-RRP36-TRg-5	PRE4g9-RRP36-TRg-5	PRE4g9	RRP36-TRg-5	0.641867757908165	0.650350789034795	0.610681640993663	0.634300062645541	0.020889299539914	0.0839143381437488
PRE4g9-GCR1-NRg-2	PRE4g9-GCR1-NRg-2	PRE4g9	GCR1-NRg-2	0.49720345205312	0.636465633851277	0.559196393401339	0.564288493101912	0.0697705950190774	0.0216337614248755
PRE4g9-PRE4-NRg-4	PRE4g9-PRE4-NRg-4	PRE4g9	PRE4-NRg-4	-0.181687558126209	-0.219476629030202	0.132002396568133	-0.0897205968627593	0.192945116113141	-0.32311888799042
PRE4g9-PRE4-NRg-9	PRE4g9-PRE4-NRg-9	PRE4g9	PRE4-NRg-9	0.585512040042332	0.633574373613686	0.468802216036506	0.562629543230841	0.0847358983749252	-0.142608973950405
PRE4g9-DSN1-NRg-2	PRE4g9-DSN1-NRg-2	PRE4g9	DSN1-NRg-2	0.499292464018989	0.57003782312116	0.478552826817493	0.515961037985881	0.0479662084778212	0.0741504453836871
PRE4g9-GPI11-TRg-3	PRE4g9-GPI11-TRg-3	PRE4g9	GPI11-TRg-3	0.734522878454637	0.80383999861913	0.802658953272945	0.780340610115571	0.0396837135099833	-0.080088892795166
PRE4g9-POP3-TRg-1	PRE4g9-POP3-TRg-1	PRE4g9	POP3-TRg-1	0.741181011229073	0.852816797150159	0.861324354139498	0.818440720839576	0.0670439533314245	0.0958661047768923
PRE4g9-MNE1-TRg-5	PRE4g9-MNE1-TRg-5	PRE4g9	MNE1-TRg-5	0.142207345106886	0.0603848711238882	-0.0428996446099184	0.0532308572069521	0.092760629293074	-0.383755753697828
PRE4g9-RRP12-NRg-1	PRE4g9-RRP12-NRg-1	PRE4g9	RRP12-NRg-1	0.671470597290221	0.7736504126127	0.7639815027011	0.73636750420134	0.0564099135763612	0.0333406952454824
PRE4g9-RSC6-TRg-2	PRE4g9-RSC6-TRg-2	PRE4g9	RSC6-TRg-2	0.609912058581719	0.672552891392255	0.66077308439671	0.647746011456895	0.0332903432820064	-0.00216759860373283
PRE4g9-CDC25-TRg-1	PRE4g9-CDC25-TRg-1	PRE4g9	CDC25-TRg-1	0.123565997123753	0.107404452008273	0.145091116559367	0.125353855230464	0.0189068373532952	0.0501825828593668
PRE4g9-CDC25-TRg-9	PRE4g9-CDC25-TRg-9	PRE4g9	CDC25-TRg-9	0.115852897089874	0.093785842757293	0.0472202041634512	0.0856196480035393	0.0350375040085667	-0.00777478203893237
PRE4g9-YPP1-NRg-3	PRE4g9-YPP1-NRg-3	PRE4g9	YPP1-NRg-3	0.565202081291703	0.615546458102768	0.677197098591059	0.619315212661843	0.0560925450319884	-0.0501967096603421
PRE4g9-NFS1-NRg-9	PRE4g9-NFS1-NRg-9	PRE4g9	NFS1-NRg-9	0.62859741570098	0.674601388262464	0.629752946953378	0.644317250305608	0.0262331959921252	0.0172392959156532
PRE4g9-NFS1-NRg-8	PRE4g9-NFS1-NRg-8	PRE4g9	NFS1-NRg-8	0.544502511124689	0.61633723645221	0.579541024673526	0.580126924083475	0.0359209465257952	-0.0557363037075974
PRE4g9-UBA2-TRg-1	PRE4g9-UBA2-TRg-1	PRE4g9	UBA2-TRg-1	0.513579338433595	0.564498225973186	0.642393013210119	0.573490192538967	0.0648758992184164	-0.0399475704221793
PRE4g9-ARP2-NRg-3	PRE4g9-ARP2-NRg-3	PRE4g9	ARP2-NRg-3	NA	NA	NA	NA	NA	NA
PRE4g9-MAK16-TRg-1	PRE4g9-MAK16-TRg-1	PRE4g9	MAK16-TRg-1	0.567474031541438	0.652578146511441	0.521696100637909	0.580582759563596	0.0664184202294779	0.0792216452551903
PRE4g9-CEP3-NRg-1	PRE4g9-CEP3-NRg-1	PRE4g9	CEP3-NRg-1	0.234542108296586	0.318656594571302	0.227151327600165	0.260116676822684	0.0508315589701598	-0.0330454368509577
PRE4g9-GUK1-TRg-5	PRE4g9-GUK1-TRg-5	PRE4g9	GUK1-TRg-5	0.799651923939398	0.743950003880539	0.713543966023106	0.752381964614348	0.0436688513186555	0.0204674453486897
PRE4g9-GUK1-TRg-2	PRE4g9-GUK1-TRg-2	PRE4g9	GUK1-TRg-2	0.630498748473089	0.676118460387764	0.67456657209436	0.660394593651738	0.0259021863657899	0.0911607991961869
PRE4g9-GPI12-NRg-6	PRE4g9-GPI12-NRg-6	PRE4g9	GPI12-NRg-6	0.706370618743982	0.874709446724226	0.769538154918683	0.78353940679563	0.0850383239606231	-0.0549344667341087
PRE4g9-RPS5-NRg-5	PRE4g9-RPS5-NRg-5	PRE4g9	RPS5-NRg-5	0.561920730583814	0.535793883475426	0.475981407783537	0.524565340614259	0.044056236016384	-0.135954659551994
PRE4g9-RPS5-NRg-2	PRE4g9-RPS5-NRg-2	PRE4g9	RPS5-NRg-2	0.373747191807686	0.642346104235179	0.401706529014989	0.472599941685951	0.147667704354776	-0.0206940415349435
PRE4g9-RPC19-NRg-1	PRE4g9-RPC19-NRg-1	PRE4g9	RPC19-NRg-1	0.62361102087686	0.764441088844805	0.655522234322217	0.681191448014628	0.073840763875071	0.0568599425164437
PRE4g9-TIM54-TRg-1	PRE4g9-TIM54-TRg-1	PRE4g9	TIM54-TRg-1	0.655010285618877	0.740575719412648	0.598949754659145	0.664845253230223	0.0713233721442506	-0.0294203437066101
PRE4g9-TEN1-TRg-2	PRE4g9-TEN1-TRg-2	PRE4g9	TEN1-TRg-2	0.467674525951111	0.649967509278339	0.386279221771829	0.501307085667093	0.135023109306577	0.0870945098071814
PRE4g9-SAH1-NRg-4	PRE4g9-SAH1-NRg-4	PRE4g9	SAH1-NRg-4	0.525060334075433	0.464851197192884	0.55100887363846	0.513640134968925	0.0441995702846682	-0.0190509822373122
PRE4g9-SAH1-NRg-5	PRE4g9-SAH1-NRg-5	PRE4g9	SAH1-NRg-5	0.598018444128512	0.750088066830479	0.46126828930607	0.603124933421687	0.144477587005695	-0.0280173734441731
PRE4g9-SAH1-NRg-3	PRE4g9-SAH1-NRg-3	PRE4g9	SAH1-NRg-3	0.446273080127536	0.63441164613632	0.557801829089042	0.546162185117633	0.0946078273125232	-0.0246320191929978
PRE4g9-ATP15-NRg-5	PRE4g9-ATP15-NRg-5	PRE4g9	ATP15-NRg-5	0.0430719102127504	0.0773745031835413	NA	NA	NA	NA
PRE4g9-SCD5-TRg-5	PRE4g9-SCD5-TRg-5	PRE4g9	SCD5-TRg-5	0.00229781694516806	-0.135229395969362	-0.0336242690489879	-0.0555186160243939	0.0713299053351343	-0.00982763123547339
PRE4g9-ARB1-NRg-2	PRE4g9-ARB1-NRg-2	PRE4g9	ARB1-NRg-2	0.607866680489154	0.685382811694536	0.341995369114171	0.54508162043262	0.180097769989519	0.0258987803206675
PRE4g9-ARB1-NRg-4	PRE4g9-ARB1-NRg-4	PRE4g9	ARB1-NRg-4	0.706139107215527	0.804051543491613	0.869220130739877	0.793136927149005	0.0820865500302403	0.0354522495164635
PRE4g9-PUP2-TRg-1	PRE4g9-PUP2-TRg-1	PRE4g9	PUP2-TRg-1	0.1672096932087	0.225714669754467	NA	NA	NA	NA
PRE4g9-CCT8-TRg-2	PRE4g9-CCT8-TRg-2	PRE4g9	CCT8-TRg-2	0.21326948737335	NA	0.23157677354354	NA	NA	NA
PRE4g9-MCM4-TRg-1	PRE4g9-MCM4-TRg-1	PRE4g9	MCM4-TRg-1	0.158710878215475	0.404465343527984	0.534455412896125	0.365877211546528	0.190821308513903	0.0752644737301011
PRE4g9-LSM4-TRg-1	PRE4g9-LSM4-TRg-1	PRE4g9	LSM4-TRg-1	0.834679072856513	0.918852316665807	0.848545839922969	0.867359076481763	0.0451302243037585	-0.0487657362540643
PRE4g9-NOP53-NRg-1	PRE4g9-NOP53-NRg-1	PRE4g9	NOP53-NRg-1	0.301942910286501	0.477785576538362	0.299251803403203	0.359660096742689	0.102308515025792	0.0169664413402326
PRE4g9-ATP3-TRg-4	PRE4g9-ATP3-TRg-4	PRE4g9	ATP3-TRg-4	NA	NA	NA	NA	NA	NA
PRE4g9-AFG2-NRg-3	PRE4g9-AFG2-NRg-3	PRE4g9	AFG2-NRg-3	0.957566909553618	1.1131398701287	0.853018096859814	0.974574958847376	0.130892282193112	0.0173777440685854
PRE4g9-PRO3-NRg-3	PRE4g9-PRO3-NRg-3	PRE4g9	PRO3-NRg-3	0.549807309585097	0.725757734044758	0.63393097971258	0.636498674447478	0.0880033110688023	-0.104051244986615
PRE4g9-NRD1-NRg-10	PRE4g9-NRD1-NRg-10	PRE4g9	NRD1-NRg-10	0.168360551028634	0.202752775110448	0.168017600839854	0.179710308992978	0.0199560977470305	0.0240391579083954
PRE4g9-SEC61-TRg-2	PRE4g9-SEC61-TRg-2	PRE4g9	SEC61-TRg-2	0.71651965365121	0.760721470128684	0.790233606772709	0.755824910184201	0.0371001205613547	0.146007417122849
PRE4g9-RHO3-TRg-4	PRE4g9-RHO3-TRg-4	PRE4g9	RHO3-TRg-4	0.766076457487047	0.784552576288276	0.623202152342193	0.724610395372505	0.0883066563593054	-0.021045634865726
PRE4g9-SNF2-TRg-6	PRE4g9-SNF2-TRg-6	PRE4g9	SNF2-TRg-6	0.10323006983407	0.490320539416735	0.431992031356964	0.341847546869256	0.208696619457762	-0.142262660009841
PRE4g9-SMD2-NRg-3	PRE4g9-SMD2-NRg-3	PRE4g9	SMD2-NRg-3	0.334150802264429	0.48981041508023	0.262211086246371	0.362057434530343	0.11633764960117	0.031515233493044
PRE4g9-RSC4-TRg-2	PRE4g9-RSC4-TRg-2	PRE4g9	RSC4-TRg-2	0.782605988792135	0.79655576832646	0.606298294978551	0.728486684032382	0.106047870803434	0.0979695117263361
PRE4g9-RSC4-TRg-1	PRE4g9-RSC4-TRg-1	PRE4g9	RSC4-TRg-1	0.629176216170183	0.458709664463873	0.31481473796737	0.467566872867142	0.157367793242418	0.050844518279982
PRE4g9-TIF34-TRg-2	PRE4g9-TIF34-TRg-2	PRE4g9	TIF34-TRg-2	0.209667608113424	0.390369192386795	0.229093933256275	0.276376911252165	0.0991969034085559	0.0332494332457334
PRE4g9-BET1-NRg-1	PRE4g9-BET1-NRg-1	PRE4g9	BET1-NRg-1	0.245883686817796	0.452617309341684	0.0767087967591917	0.258403264306224	0.188266718575966	0.0528404954460234
PRE4g9-CDC8-NRg-2	PRE4g9-CDC8-NRg-2	PRE4g9	CDC8-NRg-2	0.746440440916044	0.827394166381895	0.767895941882183	0.780576849726708	0.0419402012932828	0.00461835793027099
PRE4g9-PRP42-TRg-2	PRE4g9-PRP42-TRg-2	PRE4g9	PRP42-TRg-2	0.734762739233453	0.813140912579317	0.816817141499883	0.788240264437551	0.0463493575061761	0.105024089239687
PRE4g9-RRB1-TRg-2	PRE4g9-RRB1-TRg-2	PRE4g9	RRB1-TRg-2	0.746383022988749	0.798875590925446	0.807986660667608	0.784415091527268	0.0332502868551623	0.0581050594368163
PRE4g9-SPC24-TRg-1	PRE4g9-SPC24-TRg-1	PRE4g9	SPC24-TRg-1	0.207251339109464	0.172905435385959	-0.100451531257364	0.0932350810793534	0.168614317673504	-0.0717200728238802
PRE4g9-ILS1-NRg-1	PRE4g9-ILS1-NRg-1	PRE4g9	ILS1-NRg-1	0.643686732215471	0.673515974017672	0.603598457259195	0.640267054497446	0.0350839768867409	0.189094323875977
PRE4g9-GFA1-TRg-2	PRE4g9-GFA1-TRg-2	PRE4g9	GFA1-TRg-2	0.663511534441143	0.895969215675438	0.675090414070366	0.744857054728982	0.130994967471264	-0.0423925989442007
PRE4g9-SEC21-NRg-10	PRE4g9-SEC21-NRg-10	PRE4g9	SEC21-NRg-10	0.579646244603623	0.623922349346657	0.729924364011966	0.644497652654082	0.0772229604643038	0.0288752373542952
PRE4g9-RPC10-NRg-1	PRE4g9-RPC10-NRg-1	PRE4g9	RPC10-NRg-1	0.264042335204546	0.24957732493536	0.157549956250716	0.223723205463541	0.0577623001105298	-0.0216353923279897
PRE4g9-RPB10-TRg-3	PRE4g9-RPB10-TRg-3	PRE4g9	RPB10-TRg-3	0.204526293115915	0.522592008429995	0.356607084122768	0.361241795222893	0.159083500793767	0.0435141696458908
PRE4g9-RPB10-TRg-2	PRE4g9-RPB10-TRg-2	PRE4g9	RPB10-TRg-2	0.253061592215683	0.397731561917901	0.306727069739752	0.319173407957779	0.073133668954103	0.0378888802110005
PRE4g9-YNL181W-TRg-1	PRE4g9-YNL181W-TRg-1	PRE4g9	YNL181W-TRg-1	0.738786046220487	0.841263106765881	0.779853475325532	0.7866342094373	0.0515739348007014	0.0135746001991581
PRE4g9-RAD3-NRg-1	PRE4g9-RAD3-NRg-1	PRE4g9	RAD3-NRg-1	0.559160594123717	0.6063266892189	0.539455588775861	0.568314290706159	0.0343624597410941	-0.118903319436646
PRE4g9-NOP10-TRg-1	PRE4g9-NOP10-TRg-1	PRE4g9	NOP10-TRg-1	0.659099145528938	0.670500685959307	0.669490232909606	0.666363354799283	0.00631124441643188	0.0413073280778078
PRE4g9-BFR2-TRg-3	PRE4g9-BFR2-TRg-3	PRE4g9	BFR2-TRg-3	0.787147719997625	0.766184448866033	0.831667881022167	0.795000016628608	0.0334404529503186	0.0640368005674788
PRE4g9-MCM2-TRg-6	PRE4g9-MCM2-TRg-6	PRE4g9	MCM2-TRg-6	0.824258698891609	0.901716353900181	0.707653748997669	0.811209600596487	0.0976871684517673	-0.043123289952642
PRE4g9-MCM2-TRg-4	PRE4g9-MCM2-TRg-4	PRE4g9	MCM2-TRg-4	0.773178504153949	0.813195175998047	0.722248928882178	0.769540869678058	0.0455821155120114	-0.0193260038666071
PRE4g9-MPP10-TRg-1	PRE4g9-MPP10-TRg-1	PRE4g9	MPP10-TRg-1	0.629973006902535	0.711482760193753	0.535772372014302	0.625742713036863	0.0879315453531083	0.0513642728871736
PRE4g9-RET2-TRg-4	PRE4g9-RET2-TRg-4	PRE4g9	RET2-TRg-4	0.60563315509504	0.599846531121792	0.555451608609775	0.586977098275535	0.0274547560224351	-0.0335756977504081
PRE4g9-RET2-TRg-1	PRE4g9-RET2-TRg-1	PRE4g9	RET2-TRg-1	0.310004961527125	0.257575489861385	0.388851069338136	0.318810506908882	0.0660792907334957	0.175742978571373
PRE4g9-RPS2-NRg-1	PRE4g9-RPS2-NRg-1	PRE4g9	RPS2-NRg-1	0.218817537595856	0.236024734208734	0.33370954667792	0.262850606160837	0.0619658292304817	-0.123103788161888
PRE4g9-RPS2-NRg-2	PRE4g9-RPS2-NRg-2	PRE4g9	RPS2-NRg-2	0.269628866448627	0.462633285966273	0.38616851361376	0.372810222009554	0.0971931553879859	0.0651664542831313
PRE4g9-ORC4-NRg-3	PRE4g9-ORC4-NRg-3	PRE4g9	ORC4-NRg-3	0.689369374892448	0.708295897144903	0.751454169597856	0.716373147211736	0.0318207779585093	-0.0122535523698724
PRE4g9-TIP20-TRg-7	PRE4g9-TIP20-TRg-7	PRE4g9	TIP20-TRg-7	0.436984456057015	0.500880300786848	0.499297136886337	0.479053964576733	0.0364418614000706	-0.175314893217238
PRE4g9-SMT3-TRg-1	PRE4g9-SMT3-TRg-1	PRE4g9	SMT3-TRg-1	0.555419364488071	0.689441101773666	0.613849742411905	0.619570069557881	0.0671937357441526	-0.0104870505260916
PRE4g9-MSS18-NRg-6	PRE4g9-MSS18-NRg-6	PRE4g9	MSS18-NRg-6	0.630581561280135	0.751882691559945	0.644327196390526	0.675597149743536	0.0664217474838954	-0.0584870275796373
PRE4g9-YEF3-NRg-9	PRE4g9-YEF3-NRg-9	PRE4g9	YEF3-NRg-9	NA	0.183036365470821	NA	NA	NA	NA
PRE4g9-ASK1-NRg-1	PRE4g9-ASK1-NRg-1	PRE4g9	ASK1-NRg-1	0.220392357428747	0.35313159689703	0.305059905867714	0.292861286731163	0.067205142327678	0.167414917646179
PRE4g9-SMC1-TRg-1	PRE4g9-SMC1-TRg-1	PRE4g9	SMC1-TRg-1	0.427837958343412	0.437591878757611	0.424924509154312	0.430118115418445	0.00663437264417404	0.0157543193234443
PRE4g9-NIP1-NRg-1	PRE4g9-NIP1-NRg-1	PRE4g9	NIP1-NRg-1	0.703363096795298	0.753511522308071	0.649360339472669	0.702078319525346	0.0520874765272649	0.0110704121724856
PRE4g9-RPP1-NRg-1	PRE4g9-RPP1-NRg-1	PRE4g9	RPP1-NRg-1	0.548754024533068	0.671240766032545	0.536949492679023	0.585648094414879	0.0743600418172324	0.0103356203391678
PRE4g9-YDJ1-TRg-6	PRE4g9-YDJ1-TRg-6	PRE4g9	YDJ1-TRg-6	0.551754680958044	0.666405685562034	0.536651657746648	0.584937341422242	0.0709566321790334	0.00803459360645553
PRE4g9-SUB2-NRg-1	PRE4g9-SUB2-NRg-1	PRE4g9	SUB2-NRg-1	0.458525769054719	0.478564947694398	0.422349067148644	0.453146594632587	0.0284913661392604	0.0179258449549486
PRE4g9-TIM10-NRg-8	PRE4g9-TIM10-NRg-8	PRE4g9	TIM10-NRg-8	0.814959405268799	0.883145738871869	0.853690887010226	0.850598677050298	0.034198177500921	0.0950452593826764
PRE4g9-TIM10-NRg-4	PRE4g9-TIM10-NRg-4	PRE4g9	TIM10-NRg-4	0.553709913892498	0.643395546187814	0.566126187682009	0.58774388258744	0.0485939472549915	-0.0141107562185618
PRE4g9-TIM10-NRg-7	PRE4g9-TIM10-NRg-7	PRE4g9	TIM10-NRg-7	0.719513284009741	0.651949616208822	0.669451009894574	0.680304636704379	0.0350651281599412	0.00312786338370774
PRE4g9-SKI6-TRg-4	PRE4g9-SKI6-TRg-4	PRE4g9	SKI6-TRg-4	0.58387438878192	0.676642600598268	0.51776734866877	0.59276144601632	0.079809593775629	-0.150514612553725
PRE4g9-TUB4-TRg-1	PRE4g9-TUB4-TRg-1	PRE4g9	TUB4-TRg-1	0.21811137184853	0.362987881295284	0.313739688068861	0.298279647070892	0.0736651912243024	0.194587044974929
PRE4g9-CDC37-NRg-2	PRE4g9-CDC37-NRg-2	PRE4g9	CDC37-NRg-2	0.639750742616373	0.513093714089026	0.59499884852147	0.582614435075623	0.0642302965207429	0.0732718668088973
PRE4g9-ISD11-TRg-3	PRE4g9-ISD11-TRg-3	PRE4g9	ISD11-TRg-3	0.577507837065903	0.758740302321355	0.650473351721867	0.662240497036375	0.0911874492311399	-0.0725024069898318
PRE4g9-YOS1-TRg-4	PRE4g9-YOS1-TRg-4	PRE4g9	YOS1-TRg-4	0.287755956489019	0.437685022927875	0.329900130533125	0.35178036998334	0.0773223117838942	0.000568037599424365
PRE4g9-SSC1-TRg-6	PRE4g9-SSC1-TRg-6	PRE4g9	SSC1-TRg-6	0.232463446863049	0.334193079294782	0.249625109663383	0.272093878607072	0.0544597439587951	-0.0226235019933139
PRE4g9-MTR3-TRg-5	PRE4g9-MTR3-TRg-5	PRE4g9	MTR3-TRg-5	0.373452007267252	0.279719124873364	0.258582378022787	0.303917836721134	0.061138704369726	-0.13106527262307
PRE4g9-MTR3-TRg-6	PRE4g9-MTR3-TRg-6	PRE4g9	MTR3-TRg-6	0.442844828321946	0.452171299961768	0.481205171553842	0.458740433279185	0.0200061020097298	-0.240511881604214
PRE4g9-TFA1-TRg-2	PRE4g9-TFA1-TRg-2	PRE4g9	TFA1-TRg-2	0.383732354099921	0.508295034204278	0.327019600765322	0.406348996356507	0.0927298769132264	-0.0148917719061157
PRE4g9-CDC3-NRg-3	PRE4g9-CDC3-NRg-3	PRE4g9	CDC3-NRg-3	0.595123876809922	0.791382084092074	0.641615334377403	0.6760404317598	0.102557966432363	-0.0969322466946122
PRE4g9-ERG25-TA-18	PRE4g9-ERG25-TA-18	PRE4g9	ERG25-TA-18	0.352238424251406	NA	0.472975908971927	NA	NA	NA
PRE4g9-RPB11-TRg-4	PRE4g9-RPB11-TRg-4	PRE4g9	RPB11-TRg-4	0.60555291317743	0.633014802246357	0.563508458905612	0.6006920581098	0.0350071974762588	-0.0557534461733651
PRE4g9-RPB11-TRg-1	PRE4g9-RPB11-TRg-1	PRE4g9	RPB11-TRg-1	0.232220133157342	0.240256871116564	0.247946268059221	0.240141090777709	0.00786370673112719	0.000803425244757738
PRE4g9-RPB11-TRg-2	PRE4g9-RPB11-TRg-2	PRE4g9	RPB11-TRg-2	0.125461124991658	0.383818114923948	0.193407609988464	0.234228949968024	0.133928600044999	-0.0712206619507387
PRE4g9-DED1-TRg-3	PRE4g9-DED1-TRg-3	PRE4g9	DED1-TRg-3	0.435775136875914	0.552510000608423	0.526705374352134	0.504996837278824	0.0613204903687122	-0.075532943876928
PRE4g9-DED1-TRg-1	PRE4g9-DED1-TRg-1	PRE4g9	DED1-TRg-1	0.634474860788539	0.585463382647108	0.694149881602842	0.63802937501283	0.0544303655356245	-0.0464667845002495
PRE4g9-DED1-TRg-6	PRE4g9-DED1-TRg-6	PRE4g9	DED1-TRg-6	0.562462553372883	0.600034049619255	0.45289083469181	0.538462479227983	0.0764511876560236	-0.0527267677350884
PRE4g9-DED1-TRg-4	PRE4g9-DED1-TRg-4	PRE4g9	DED1-TRg-4	0.592670863247718	0.690339906667691	0.595434885112235	0.626148551675881	0.055608519994514	-0.0194272823060312
PRE4g9-RPL10-NRg-5	PRE4g9-RPL10-NRg-5	PRE4g9	RPL10-NRg-5	0.477251063984555	0.638661618516934	0.520871759807554	0.545594814103014	0.0834970888048483	-0.0536273179134586
PRE4g9-RPL10-NRg-4	PRE4g9-RPL10-NRg-4	PRE4g9	RPL10-NRg-4	0.66954501491801	0.816440607734197	0.768686120794394	0.751557247815534	0.074930818188174	0.0463512615488451
PRE4g9-EFB1-NRg-1	PRE4g9-EFB1-NRg-1	PRE4g9	EFB1-NRg-1	0.713236490898655	0.768686181153674	0.65819075247844	0.713371141510256	0.055247837402213	0.183234459074675
PRE4g9-EFB1-NRg-5	PRE4g9-EFB1-NRg-5	PRE4g9	EFB1-NRg-5	0.759245865409946	0.789947999047065	0.616690516067664	0.721961460174892	0.0924507112324622	0.0917420508290354
PRE4g9-EFB1-NRg-4	PRE4g9-EFB1-NRg-4	PRE4g9	EFB1-NRg-4	0.607090526375913	0.666411898176773	0.613838275408325	0.62911356665367	0.0324770254188494	0.17732762095141
PRE4g9-RPT3-NRg-1	PRE4g9-RPT3-NRg-1	PRE4g9	RPT3-NRg-1	0.346401833264365	0.243826582309519	0.232357770310791	0.274195395294892	0.0627949892534838	-0.0823230911390939
PRE4g9-SAC6-TRg-8	PRE4g9-SAC6-TRg-8	PRE4g9	SAC6-TRg-8	0.69513698282166	0.816572646689485	0.647439812385773	0.719716480632306	0.0872043158012796	-0.122195901632001
PRE4g9-SAC6-TRg-4	PRE4g9-SAC6-TRg-4	PRE4g9	SAC6-TRg-4	0.61113150286461	0.542010758454163	0.749409552590919	0.634183937969897	0.105603626952666	-0.209393920075588
PRE4g9-SAC6-TRg-5	PRE4g9-SAC6-TRg-5	PRE4g9	SAC6-TRg-5	0.457662624537178	0.617134702989285	0.475694492807513	0.516830606777992	0.0873325303418087	-0.303549575443904
PRE4g9-SAC6-TRg-3	PRE4g9-SAC6-TRg-3	PRE4g9	SAC6-TRg-3	0.686399243984593	0.906133151013616	0.694560902221084	0.762364432406431	0.124574220863533	-0.100112087272089
PRE4g9-DIM1-TRg-5	PRE4g9-DIM1-TRg-5	PRE4g9	DIM1-TRg-5	0.729988727745139	0.963571740692812	0.806265605950895	0.833275358129616	0.119110876997002	0.0701896661543598
PRE4g9-DIM1-TRg-7	PRE4g9-DIM1-TRg-7	PRE4g9	DIM1-TRg-7	0.775426659549359	0.68018248085306	0.694222701468801	0.716610613957074	0.051417675589918	-0.0804435607465193
PRE4g9-RPC17-NRg-1	PRE4g9-RPC17-NRg-1	PRE4g9	RPC17-NRg-1	0.594962323029854	0.768043993903173	0.593392324268223	0.652132880400417	0.100385038223405	0.0595469497753792
PRE4g9-RPC17-NRg-2	PRE4g9-RPC17-NRg-2	PRE4g9	RPC17-NRg-2	0.675933634025022	0.677290821418692	0.599238677281214	0.650821044241643	0.0446767940360054	0.0903058661927504
PRE4g9-YDR341C-TRg-1	PRE4g9-YDR341C-TRg-1	PRE4g9	YDR341C-TRg-1	0.45541141373416	0.511107668609387	0.411109124224641	0.459209402189396	0.050107342346173	0.0779469460528312
PRE4g9-RAP1-NRg-8	PRE4g9-RAP1-NRg-8	PRE4g9	RAP1-NRg-8	0.941038706838308	0.957950107017009	0.905104323763298	0.934697712539538	0.0269875037461292	-0.0350018397317998
PRE4g9-RAP1-NRg-5	PRE4g9-RAP1-NRg-5	PRE4g9	RAP1-NRg-5	0.304146769645077	0.093863193891213	0.362288162290095	0.253432708608795	0.141215891120932	0.0910137413512159
PRE4g9-RAP1-NRg-2	PRE4g9-RAP1-NRg-2	PRE4g9	RAP1-NRg-2	0.620729943583983	0.520214373265373	0.451397657351076	0.530780658066811	0.0851592072009516	0.142020094948113
PRE4g9-SEC26-NRg-3	PRE4g9-SEC26-NRg-3	PRE4g9	SEC26-NRg-3	0.845891778372437	0.848484497894612	0.786554601214525	0.826976959160524	0.035030783820321	-0.0137974191197744
PRE4g9-SPP41-TRg-3	PRE4g9-SPP41-TRg-3	PRE4g9	SPP41-TRg-3	0.389201543697462	0.582324934184569	0.375344898603986	0.448957125495339	0.115707523304394	-0.0470998561243466
PRE4g9-TAP42-NRg-1	PRE4g9-TAP42-NRg-1	PRE4g9	TAP42-NRg-1	0.605042054860202	0.639102939501828	0.469396663862845	0.571180552741625	0.0897775361218405	0.113857167931407
PRE4g9-PGA2-TRg-6	PRE4g9-PGA2-TRg-6	PRE4g9	PGA2-TRg-6	0.775215145223507	0.729386086204596	0.71676260373089	0.740454611719665	0.0307580736481467	0.0243893304714102
PRE4g9-BRL1-TRg-1	PRE4g9-BRL1-TRg-1	PRE4g9	BRL1-TRg-1	0.306569601658689	0.298953257321735	0.148177034370868	0.251233297783764	0.0893305504669922	-0.13571337815469
PRE4g9-FOL2-TRg-1	PRE4g9-FOL2-TRg-1	PRE4g9	FOL2-TRg-1	0.807849839176044	0.896967207216213	0.85881734116756	0.854544795853272	0.0447120487586818	0.0675456213074968
PRE4g9-NAB3-NRg-5	PRE4g9-NAB3-NRg-5	PRE4g9	NAB3-NRg-5	0.791938679110016	0.865861985043424	0.780665391171989	0.81282201844181	0.0462785079497893	0.0295664316169455
PRE4g9-SNF4-TRg-4	PRE4g9-SNF4-TRg-4	PRE4g9	SNF4-TRg-4	0.457907169498326	0.167360866593298	0.331488789521933	0.318918941871186	0.145680435664565	-0.0329548635530469
PRE4g9-HRR25-TRg-2	PRE4g9-HRR25-TRg-2	PRE4g9	HRR25-TRg-2	0.396397593245058	0.308955078707519	0.391645790842062	0.36566615426488	0.0491706668113604	-0.107916521300956
PRE4g9-TRS23-TRg-4	PRE4g9-TRS23-TRg-4	PRE4g9	TRS23-TRg-4	0.122891913860511	0.257355784783799	0.209531304605141	0.19659300108315	0.0681592467640234	-0.117963521112566
PRE4g9-CTR86-TRg-4	PRE4g9-CTR86-TRg-4	PRE4g9	CTR86-TRg-4	0.682978873343301	0.690152690303705	0.694129355730015	0.689086973125674	0.00565111751707281	-0.0552322820329291
PRE4g9-RPB5-TRg-5	PRE4g9-RPB5-TRg-5	PRE4g9	RPB5-TRg-5	0.0610963070146303	0.258317869536658	0.417651552825503	0.24568857645893	0.178612807803767	0.00312351064421965
PRE4g9-SPN1-NRg-2	PRE4g9-SPN1-NRg-2	PRE4g9	SPN1-NRg-2	0.163489769766006	0.359370230537291	0.257586410524988	0.260148803609428	0.0979653669504283	-0.0674234300948782
PRE4g9-SPN1-NRg-1	PRE4g9-SPN1-NRg-1	PRE4g9	SPN1-NRg-1	0.275514744182152	0.310018786684192	0.12305029231136	0.236194607725901	0.0994930114139411	-0.0472973668112784
PRE4g9-SEC61-NRg-1	PRE4g9-SEC61-NRg-1	PRE4g9	SEC61-NRg-1	0.531459044066657	0.599135999030131	0.664202011750752	0.59826568494918	0.0663757632901107	0.0150939733754581
PRE4g9-SEC61-NRg-7	PRE4g9-SEC61-NRg-7	PRE4g9	SEC61-NRg-7	0.478089565803074	0.474434616308103	0.465355016656564	0.472626399589247	0.00655701313617589	-0.0848673728382434
PRE4g9-TUS1-TRg-3	PRE4g9-TUS1-TRg-3	PRE4g9	TUS1-TRg-3	0.737048887562106	0.6805337607123	0.647240602289207	0.688274416854538	0.0454017658692795	0.0202889918341365
PRE4g9-OLE1-NRg-2	PRE4g9-OLE1-NRg-2	PRE4g9	OLE1-NRg-2	0.457663647850771	0.516389506504629	0.420935696439823	0.464996283598408	0.0481475142061111	0.0845096604245874
PRE4g9-AFG2-TRg-1	PRE4g9-AFG2-TRg-1	PRE4g9	AFG2-TRg-1	0.235214459286639	0.188862037712419	0.171982750951025	0.198686415983361	0.0327406634182624	0.0282835934369148
PRE4g9-TOA2-NRg-1	PRE4g9-TOA2-NRg-1	PRE4g9	TOA2-NRg-1	0.370852113513434	0.446578979824069	0.213019140926854	0.343483411421453	0.119160958275238	0.0742007206916083
PRE4g9-USO1-TRg-1	PRE4g9-USO1-TRg-1	PRE4g9	USO1-TRg-1	0.390730484211823	0.46266077775996	0.413067459490866	0.422152907154216	0.0368157683868323	0.0763404699622988
PRE4g9-UTP22-NRg-2	PRE4g9-UTP22-NRg-2	PRE4g9	UTP22-NRg-2	0.726973892188859	0.874134811129259	0.820784975946014	0.807297893088044	0.0745017454081383	0.0648727789268397
PRE4g9-RIB1-TRg-3	PRE4g9-RIB1-TRg-3	PRE4g9	RIB1-TRg-3	0.207396724254488	-0.0621135843960838	0.0174659331243699	0.0542496909942581	0.1384692574166	-0.104698350099215
PRE4g9-RIB1-TRg-7	PRE4g9-RIB1-TRg-7	PRE4g9	RIB1-TRg-7	0.203775907874498	0.322118443172475	0.0698002038580963	0.198564851635023	0.126239810689914	0.0382871264155749
PRE4g9-RIB1-TRg-4	PRE4g9-RIB1-TRg-4	PRE4g9	RIB1-TRg-4	0.185409338535516	0.273876422187881	0.0677478085274492	0.175677856416949	0.103408305520209	0.00960971216277542
PRE4g9-COG1-TRg-1	PRE4g9-COG1-TRg-1	PRE4g9	COG1-TRg-1	0.195458230937447	0.213060630251621	0.0430921996469182	0.150537020278662	0.0934652514351972	-0.099820350738701
PRE4g9-RPL32-NRg-2	PRE4g9-RPL32-NRg-2	PRE4g9	RPL32-NRg-2	0.543145291417238	0.52952409467117	0.561289201118612	0.54465286240234	0.0159361248304181	0.0377453260646536
PRE4g9-GLC7-NRg-3	PRE4g9-GLC7-NRg-3	PRE4g9	GLC7-NRg-3	0.614224924438774	0.786736848397092	0.667822573588559	0.689594782141475	0.0882927674042665	-0.0941587243314798
PRE4g9-GLC7-NRg-4	PRE4g9-GLC7-NRg-4	PRE4g9	GLC7-NRg-4	0.298048755700421	0.441544541189656	0.252022240172864	0.330538512354314	0.0988502092119521	-0.0210549509192342
PRE4g9-HSF1-TRg-2	PRE4g9-HSF1-TRg-2	PRE4g9	HSF1-TRg-2	0.928344979416391	1.02593519889995	0.896741759636819	0.950340645984386	0.0673468128272358	0.186455574482286
PRE4g9-DAM1-NRg-5	PRE4g9-DAM1-NRg-5	PRE4g9	DAM1-NRg-5	0.614002897618434	0.663293385024647	0.556936610997084	0.611410964546722	0.0532257403252758	0.196156951890367
PRE4g9-SEC18-TRg-4	PRE4g9-SEC18-TRg-4	PRE4g9	SEC18-TRg-4	0.558357608983652	0.482647590176683	0.582543952030624	0.541183050396986	0.0521156874165399	-0.0033158888427508
PRE4g9-SEC18-TRg-5	PRE4g9-SEC18-TRg-5	PRE4g9	SEC18-TRg-5	0.464817074282972	0.513277835566521	0.393133376966548	0.457076095605347	0.0604451387312146	-0.0900531953963623
PRE4g9-PAB1-NRg-3	PRE4g9-PAB1-NRg-3	PRE4g9	PAB1-NRg-3	0.308804642351235	0.378631487833269	0.102874058182403	0.263436729455636	0.143367449730718	-0.0437121619362276
PRE4g9-POP8-TRg-2	PRE4g9-POP8-TRg-2	PRE4g9	POP8-TRg-2	0.588467427115885	0.638819515077197	0.550514526131076	0.592600489441386	0.0442973410187733	-0.0465906108863021
PRE4g9-PAB1-NRg-4	PRE4g9-PAB1-NRg-4	PRE4g9	PAB1-NRg-4	0.251487164647235	0.329415078111979	0.214358992607426	0.265087078455547	0.0587213244452382	-0.0545430902584139
PRE4g9-BIG1-TRg-4	PRE4g9-BIG1-TRg-4	PRE4g9	BIG1-TRg-4	0.455107759709668	0.434023979318992	0.323521631399044	0.404217790142568	0.0706755543017567	0.00495726568111271
PRE4g9-BIG1-TRg-5	PRE4g9-BIG1-TRg-5	PRE4g9	BIG1-TRg-5	0.607106171189167	0.624386405416419	0.541444777405062	0.59097911800355	0.0437594538086618	0.0184035709721764
PRE4g9-BIG1-TRg-6	PRE4g9-BIG1-TRg-6	PRE4g9	BIG1-TRg-6	0.64516689448346	0.616556677786948	0.578475640869091	0.613399737713166	0.0334575182901562	0.123689726032431
PRE4g9-RPO41-NRg-1	PRE4g9-RPO41-NRg-1	PRE4g9	RPO41-NRg-1	0.302968437319226	0.534870607258968	0.173692653524054	0.33717723270075	0.18300289567962	-0.0502468808540465
PRE4g9-RVB2-NRg-2	PRE4g9-RVB2-NRg-2	PRE4g9	RVB2-NRg-2	0.751861721034233	0.746934367943547	0.808773600164862	0.769189896380881	0.0343689090031028	0.0343924677478995
PRE4g9-PET117-NRg-8	PRE4g9-PET117-NRg-8	PRE4g9	PET117-NRg-8	-0.0322782678179523	NA	NA	NA	NA	NA
PRE4g9-VPS45-NRg-9	PRE4g9-VPS45-NRg-9	PRE4g9	VPS45-NRg-9	0.692341218067392	0.569659474602348	0.497663157252021	0.586554616640587	0.0984325718910034	-0.0219982827243446
PRE4g9-YCG1-NRg-1	PRE4g9-YCG1-NRg-1	PRE4g9	YCG1-NRg-1	0.307666928396098	0.427017518452727	0.269600532754184	0.33476165986767	0.0821317246972283	0.0288913331437466
PRE4g9-NOC4-NRg-1	PRE4g9-NOC4-NRg-1	PRE4g9	NOC4-NRg-1	0.691770878823957	0.763213288478378	0.804526526776762	0.753170231359699	0.0570447743753188	0.0816407024191982
PRE4g9-NMD3-NRg-2	PRE4g9-NMD3-NRg-2	PRE4g9	NMD3-NRg-2	0.797488177750346	0.799050746551037	0.836827029624299	0.811121984641894	0.0222749277995424	0.0863670584990741
PRE4g9-DRS1-TRg-2	PRE4g9-DRS1-TRg-2	PRE4g9	DRS1-TRg-2	0.871031920908988	0.922580792617821	0.735159970130419	0.842924227885743	0.0968203128521088	0.108911065393833
PRE4g9-HTB1-NRg-2	PRE4g9-HTB1-NRg-2	PRE4g9	HTB1-NRg-2	0.610834113853026	0.580837086061208	0.610759885379788	0.600810361764674	0.0172974039731855	0.105191086506994
PRE4g9-IPI1-TRg-2	PRE4g9-IPI1-TRg-2	PRE4g9	IPI1-TRg-2	0.677329154174966	0.69163496661961	0.665808489926842	0.678257536907139	0.0129382435231206	0.0824352030877961
PRE4g9-SEC18-NRg-1	PRE4g9-SEC18-NRg-1	PRE4g9	SEC18-NRg-1	0.133713445528647	-0.0138512744828205	-0.0945732797214356	0.0084296304414635	0.115762844965625	-0.112387315964261
PRE4g9-SEC18-NRg-2	PRE4g9-SEC18-NRg-2	PRE4g9	SEC18-NRg-2	0.0965247198136415	0.175208294985344	-0.0917441570238051	0.0599962859250601	0.137173786745823	-0.0626812123711448
PRE4g9-JIP5-NRg-2	PRE4g9-JIP5-NRg-2	PRE4g9	JIP5-NRg-2	0.923680453101974	0.809776488641656	0.8708101537153	0.868089031819643	0.0570007162956975	0.0986492887648268
PRE4g9-YPT1-TRg-3	PRE4g9-YPT1-TRg-3	PRE4g9	YPT1-TRg-3	0.232340708468557	0.0243138564315903	-0.229193284944949	0.00915375998506599	0.231140169945112	-0.087788767075803
PRE4g9-YPT1-TRg-2	PRE4g9-YPT1-TRg-2	PRE4g9	YPT1-TRg-2	-0.01248245349931	-0.0015994003980857	NA	NA	NA	NA
PRE4g9-CLF1-NRg-2	PRE4g9-CLF1-NRg-2	PRE4g9	CLF1-NRg-2	0.186708985200505	0.169423632123405	NA	NA	NA	NA
PRE4g9-SNF2-NRg-7	PRE4g9-SNF2-NRg-7	PRE4g9	SNF2-NRg-7	0.775358761850998	0.814693420826604	0.818857339437615	0.802969840705072	0.0240023605331687	0.0209027495319809
PRE4g9-SNF2-NRg-4	PRE4g9-SNF2-NRg-4	PRE4g9	SNF2-NRg-4	0.712546450809188	0.754918541089959	0.720406125777581	0.72929037255891	0.0225398733213857	-0.114782285346939
PRE4g9-RPL25-NRg-1	PRE4g9-RPL25-NRg-1	PRE4g9	RPL25-NRg-1	0.272416781487886	0.352462010122986	0.314853315316292	0.313244035642388	0.0400468724448363	-0.0609429754466852
PRE4g9-NOP56-TRg-1	PRE4g9-NOP56-TRg-1	PRE4g9	NOP56-TRg-1	0.86142980656745	1.05130640071028	0.752942083448141	0.888559430241956	0.151020954884961	0.0791858564278816
PRE4g9-NOP56-TRg-2	PRE4g9-NOP56-TRg-2	PRE4g9	NOP56-TRg-2	0.804514012657176	0.740489665379595	0.60383605162999	0.71627990988892	0.102506073996597	0.10331463569669
PRE4g9-TRS31-TRg-1	PRE4g9-TRS31-TRg-1	PRE4g9	TRS31-TRg-1	0.0985169899726813	0.233664780755852	0.243301945270646	0.19182790533306	0.080953158857546	0.0652219881780015
PRE4g9-DBF4-TRg-2	PRE4g9-DBF4-TRg-2	PRE4g9	DBF4-TRg-2	0.13621384838685	0.150546483816825	0.141715621485706	0.142825317896461	0.00723046880811826	0.0433123724966182
PRE4g9-DBF4-TRg-1	PRE4g9-DBF4-TRg-1	PRE4g9	DBF4-TRg-1	0.13594394720967	0.167330173544555	0.417800996980378	0.240358372578201	0.154469050352927	0.0977595913157633
PRE4g9-RPC19-TRg-4	PRE4g9-RPC19-TRg-4	PRE4g9	RPC19-TRg-4	0.759535079283967	0.751043223885796	0.680054999892337	0.7302111010207	0.0436434847637631	0.107340719666497
PRE4g9-RPC19-TRg-6	PRE4g9-RPC19-TRg-6	PRE4g9	RPC19-TRg-6	0.729823039915573	0.730084769581207	0.64146402291549	0.700457277470757	0.0510898246999475	0.0753410283173428
PRE4g9-RPC19-TRg-3	PRE4g9-RPC19-TRg-3	PRE4g9	RPC19-TRg-3	0.613175614569743	0.790320719467743	0.475151433698416	0.626215922578634	0.157988787253437	0.042155169174429
PRE4g9-ROK1-NRg-1	PRE4g9-ROK1-NRg-1	PRE4g9	ROK1-NRg-1	0.684476401627232	0.707538439300894	0.643182760941275	0.678399200623134	0.0326054077311551	-0.0614537086832908
PRE4g9-CDC33-TRg-4	PRE4g9-CDC33-TRg-4	PRE4g9	CDC33-TRg-4	0.601525950145865	0.54596088438521	0.309708686971293	0.48573184050079	0.154951547482102	0.0361684598229873
PRE4g9-DHR2-TRg-3	PRE4g9-DHR2-TRg-3	PRE4g9	DHR2-TRg-3	0.588122171642038	0.614175991592458	0.599145691009159	0.600481284747885	0.0130781589483544	-0.0377691759496896
PRE4g9-RRP42-NRg-5	PRE4g9-RRP42-NRg-5	PRE4g9	RRP42-NRg-5	0.66823600281729	0.713168710561978	0.757367935146203	0.712924216175157	0.044566469159003	-0.059557790286214
PRE4g9-CLF1-TRg-1	PRE4g9-CLF1-TRg-1	PRE4g9	CLF1-TRg-1	0.191504793772208	0.324910631799539	0.10874252422554	0.208385983265762	0.109068297878297	0.124920414155314
PRE4g9-ERG11-NA-16	PRE4g9-ERG11-NA-16	PRE4g9	ERG11-NA-16	0.460639604117233	0.686659980366422	0.551624184328255	0.566307922937304	0.113723400206863	-0.0201907699858767
PRE4g9-VAS1-NRg-4	PRE4g9-VAS1-NRg-4	PRE4g9	VAS1-NRg-4	0.328030375177814	0.317221600429066	0.275642257095252	0.306964744234044	0.027659194733617	-0.0235020021374857
PRE4g9-PIK1-NRg-2	PRE4g9-PIK1-NRg-2	PRE4g9	PIK1-NRg-2	0.639500563791122	0.604897020930336	0.603412381471723	0.615936655397727	0.0204204400701784	0.06279218273386
PRE4g9-SAR1-NRg-7	PRE4g9-SAR1-NRg-7	PRE4g9	SAR1-NRg-7	0.728648012488353	0.846232287160512	0.810202547679423	0.795027615776096	0.060243043841156	-0.0926463612840915
PRE4g9-SAR1-NRg-4	PRE4g9-SAR1-NRg-4	PRE4g9	SAR1-NRg-4	0.23339617887675	0.263369054794218	0.35273770402265	0.283167645897873	0.0620853288893975	-0.123774116666298
PRE4g9-RPS3-TRg-1	PRE4g9-RPS3-TRg-1	PRE4g9	RPS3-TRg-1	0.148804974925978	0.266681525462524	0.268756680256789	0.228081060215097	0.0686629437246233	-0.199203385678647
PRE4g9-YTM1-TRg-2	PRE4g9-YTM1-TRg-2	PRE4g9	YTM1-TRg-2	0.76957363317654	0.885106209024793	0.671656487082018	0.77544544309445	0.106845938449461	0.139660510549474
PRE4g9-SUI3-NRg-5	PRE4g9-SUI3-NRg-5	PRE4g9	SUI3-NRg-5	0.69819449122089	0.472823057249432	0.548414325460585	0.573143957976969	0.114702819738158	-0.0425023621053823
PRE4g9-SUI3-NRg-2	PRE4g9-SUI3-NRg-2	PRE4g9	SUI3-NRg-2	0.647170165003005	0.573950531045497	0.564705349252312	0.595275348433605	0.0451793352836897	-0.00227157485158225
PRE4g9-RRP7-TRg-4	PRE4g9-RRP7-TRg-4	PRE4g9	RRP7-TRg-4	0.855641511692872	0.698979633485517	0.813928102859399	0.789516416012596	0.081133740588573	0.0376711976111485
PRE4g9-RRP7-TRg-6	PRE4g9-RRP7-TRg-6	PRE4g9	RRP7-TRg-6	0.391079907805153	0.473728068279745	0.324906807775621	0.396571594620173	0.0745624628252366	0.0264141453236808
PRE4g9-NIP7-TRg-2	PRE4g9-NIP7-TRg-2	PRE4g9	NIP7-TRg-2	0.664410082345027	0.812084448626845	0.66443389722607	0.713642809399314	0.085252961192792	0.0477978089186961
PRE4g9-MDM35-TRg-1	PRE4g9-MDM35-TRg-1	PRE4g9	MDM35-TRg-1	0.606783622917061	0.630890350179884	0.585891509648884	0.607855160915276	0.0225185491882763	-0.055137275876695
PRE4g9-ALA1-NRg-1	PRE4g9-ALA1-NRg-1	PRE4g9	ALA1-NRg-1	0.754642441618208	0.90702708251165	0.787160318408155	0.816276614179338	0.080256393543643	0.228964749435551
PRE4g9-DOA4-NRg-2	PRE4g9-DOA4-NRg-2	PRE4g9	DOA4-NRg-2	0.757203001963973	0.978481700703746	0.813851085844884	0.849845262837534	0.114946732063271	-0.0805184615127539
PRE4g9-RPS13-NRg-1	PRE4g9-RPS13-NRg-1	PRE4g9	RPS13-NRg-1	0.304716108741096	0.414643284090075	0.317792481389648	0.345717291406939	0.0600486655216222	0.0510210616242447
PRE4g9-YSF3-TRg-2	PRE4g9-YSF3-TRg-2	PRE4g9	YSF3-TRg-2	0.664012084539326	0.810497013238615	0.597023738873132	0.690510945550358	0.10917578460099	0.17070659761084
PRE4g9-RPS2-NRg-11	PRE4g9-RPS2-NRg-11	PRE4g9	RPS2-NRg-11	0.335637594155022	0.468247571135998	0.281054944656404	0.361646703315808	0.0962685056058597	-0.199459156731563
PRE4g9-SSL1-TRg-10	PRE4g9-SSL1-TRg-10	PRE4g9	SSL1-TRg-10	0.583672016728982	0.488778079907731	0.512853671654875	0.528434589430529	0.0493283747999837	-0.0921958397765492
PRE4g9-NIP7-TRg-1	PRE4g9-NIP7-TRg-1	PRE4g9	NIP7-TRg-1	0.708680988850793	0.68643225261666	0.741568579173724	0.712227273547059	0.0277387045103413	-0.00594418177928568
PRE4g9-LST8-NRg-1	PRE4g9-LST8-NRg-1	PRE4g9	LST8-NRg-1	0.150830098955513	0.213822276677103	0.230511204531041	0.198387860054552	0.0420230360492129	-0.0090734603543228
PRE4g9-TAF4-TRg-3	PRE4g9-TAF4-TRg-3	PRE4g9	TAF4-TRg-3	-0.0363772252303396	NA	0.117201453598837	NA	NA	NA
PRE4g9-HAS1-TRg-2	PRE4g9-HAS1-TRg-2	PRE4g9	HAS1-TRg-2	0.413383268244596	0.685962568343353	0.497351959640755	0.532232598742901	0.139597145202589	0.046374426689961
PRE4g9-GLC7-TRg-2	PRE4g9-GLC7-TRg-2	PRE4g9	GLC7-TRg-2	NA	0.0392607896209364	NA	NA	NA	NA
PRE4g9-CDC45-NRg-1	PRE4g9-CDC45-NRg-1	PRE4g9	CDC45-NRg-1	0.307930592847925	0.347449108597552	0.301525143153904	0.318968281533127	0.0248721848487606	0.0414571331638215
PRE4g9-SEC22-NRg-8	PRE4g9-SEC22-NRg-8	PRE4g9	SEC22-NRg-8	0.537818965820692	0.762298398512201	0.487956715773788	0.596024693368894	0.14613955577289	0.173902723624846
PRE4g9-YOS1-TRg-2	PRE4g9-YOS1-TRg-2	PRE4g9	YOS1-TRg-2	0.117421211117326	0.494559360017951	0.364580568623599	0.325520379919625	0.191579147078277	0.100282627260055
PRE4g9-RBA50-TRg-3	PRE4g9-RBA50-TRg-3	PRE4g9	RBA50-TRg-3	0.741657515545378	0.802876467467877	0.641953074128914	0.728829019047389	0.0812250723159469	-0.0335030742703614
PRE4g9-SPP41-NRg-2	PRE4g9-SPP41-NRg-2	PRE4g9	SPP41-NRg-2	0.568608262451733	0.67717204919889	0.6153707102649	0.620383673971841	0.0544552229089723	-0.0115970683025625
PRE4g9-PRP46-TRg-2	PRE4g9-PRP46-TRg-2	PRE4g9	PRP46-TRg-2	0.349258650654856	0.574776440315296	0.306218574217901	0.410084555062684	0.144241723665413	0.0558779238844933
PRE4g9-PGA2-NRg-1	PRE4g9-PGA2-NRg-1	PRE4g9	PGA2-NRg-1	0.76250361512437	0.796189953739748	0.671127810462977	0.743273793109032	0.0647106981982203	0.141233399658743
PRE4g9-CBF5-TRg-3	PRE4g9-CBF5-TRg-3	PRE4g9	CBF5-TRg-3	0.829008797591443	0.865922566091216	0.969659249073033	0.888196870918564	0.0729228761579657	0.0431392554701138
PRE4g9-TCP1-NRg-3	PRE4g9-TCP1-NRg-3	PRE4g9	TCP1-NRg-3	0.831041902809698	0.772779986533919	0.816910286800804	0.806910725381474	0.030390889152272	-0.00338761922531861
PRE4g9-TCP1-NRg-2	PRE4g9-TCP1-NRg-2	PRE4g9	TCP1-NRg-2	0.486763046022277	0.416545860783772	0.538661398682078	0.480656768496042	0.0612863452815446	0.0986136703242552
PRE4g9-ERG26-NRg-2	PRE4g9-ERG26-NRg-2	PRE4g9	ERG26-NRg-2	0.601299324580061	0.627279974912452	0.543000524450531	0.590526607981015	0.0431601090097484	0.0050922477093337
PRE4g9-ERG26-NRg-4	PRE4g9-ERG26-NRg-4	PRE4g9	ERG26-NRg-4	0.37597588241025	0.43593048145903	0.454563770330441	0.422156711399907	0.0410646026179521	-0.147978993100956
PRE4g9-MES1-TRg-5	PRE4g9-MES1-TRg-5	PRE4g9	MES1-TRg-5	0.683543983360536	0.63405449448967	0.684792817845287	0.667463765231831	0.0289400142628655	0.0378820653473646
PRE4g9-HTS1-TRg-2	PRE4g9-HTS1-TRg-2	PRE4g9	HTS1-TRg-2	0.617259220533674	0.606349434845556	0.484401565150267	0.569336740176499	0.0737580085380065	0.0881378008496387
PRE4g9-SSS1-TRg-3	PRE4g9-SSS1-TRg-3	PRE4g9	SSS1-TRg-3	0.554304470946943	0.577158405877661	0.52031113322544	0.550591336683348	0.0286049580762429	0.029592443288247
PRE4g9-SSS1-TRg-2	PRE4g9-SSS1-TRg-2	PRE4g9	SSS1-TRg-2	0.696581839189331	0.700014552914548	0.74561947988962	0.714071957331167	0.0273748153521065	0.0904858738681692
PRE4g9-SYS1-TRg-7	PRE4g9-SYS1-TRg-7	PRE4g9	SYS1-TRg-7	0.294614555598389	0.516884008270056	0.352849475573784	0.38811601314741	0.115255038510534	-0.080550034220022
PRE4g9-SYS1-TRg-2	PRE4g9-SYS1-TRg-2	PRE4g9	SYS1-TRg-2	0.173939566604707	0.203123839667545	0.264284088463348	0.2137824982452	0.0461057307660649	-0.130067780887024
PRE4g9-SYS1-TRg-1	PRE4g9-SYS1-TRg-1	PRE4g9	SYS1-TRg-1	0.020975954631088	0.00220026448309019	0.0826155705338273	0.0352639298826685	0.0420685754382147	-0.150341288861872
PRE4g9-BFR2-TRg-1	PRE4g9-BFR2-TRg-1	PRE4g9	BFR2-TRg-1	0.681449067830721	0.722688450510204	0.657997196710474	0.687378238350466	0.0327506622350513	0.0101843000386559
PRE4g9-EOS1-TRg-3	PRE4g9-EOS1-TRg-3	PRE4g9	EOS1-TRg-3	0.480917135897566	0.578262331302555	0.40371339440658	0.4876309538689	0.0874679333052574	-0.0561853268826198
PRE4g9-TAF4-NRg-1	PRE4g9-TAF4-NRg-1	PRE4g9	TAF4-NRg-1	0.0798425860194808	0.0575620801264135	0.210500076141879	0.115968247429258	0.0826214573553809	0.00165434506382027
PRE4g9-ARL3-NRg-8	PRE4g9-ARL3-NRg-8	PRE4g9	ARL3-NRg-8	0.604024144177507	0.612006296556039	0.485118053392063	0.56704949804187	0.0710668692567205	0.10787747862601
PRE4g9-RPN5-NRg-1	PRE4g9-RPN5-NRg-1	PRE4g9	RPN5-NRg-1	0.387850496507687	0.555242531934833	0.483685527445297	0.475592851962606	0.0839889393221617	0.0234845289597602
PRE4g9-TIM9-NRg-2	PRE4g9-TIM9-NRg-2	PRE4g9	TIM9-NRg-2	0.41072601349979	0.401164645896944	0.50710294643437	0.439664535277035	0.0585987151068908	-0.160002676905534
PRE4g9-NUP57-NRg-3	PRE4g9-NUP57-NRg-3	PRE4g9	NUP57-NRg-3	0.355717141673453	0.47601990943518	0.177139997722802	0.336292349610478	0.150383816670269	0.0924282320483285
PRE4g9-VPS4-TRg-1	PRE4g9-VPS4-TRg-1	PRE4g9	VPS4-TRg-1	0.162390567174631	0.352470206295655	0.0907916324430137	0.201884135304433	0.135235814213934	-0.00232777674983758
PRE4g9-CDC3-TRg-4	PRE4g9-CDC3-TRg-4	PRE4g9	CDC3-TRg-4	0.517381119092325	0.648728521573777	0.665227196910059	0.610445612525387	0.081017291521177	-0.121890215683607
PRE4g9-BBP1-NRg-1	PRE4g9-BBP1-NRg-1	PRE4g9	BBP1-NRg-1	0.689710380264522	0.616378674860499	0.612241835960037	0.639443630361686	0.0435813947501432	-0.0921526685434231
PRE4g9-BBP1-NRg-2	PRE4g9-BBP1-NRg-2	PRE4g9	BBP1-NRg-2	0.61428577754522	0.606691434323866	0.515923482494878	0.578966898121321	0.0547290846134602	-0.0746050633083051
PRE4g9-USE1-NRg-3	PRE4g9-USE1-NRg-3	PRE4g9	USE1-NRg-3	0.58949598792357	0.580994894732664	0.619115799286703	0.596535560647646	0.0200116848143201	-0.130443406966823
PRE4g9-CCT7-TRg-1	PRE4g9-CCT7-TRg-1	PRE4g9	CCT7-TRg-1	0.858568769811175	1.07884859781974	0.882564303960456	0.939993890530457	0.120848743134017	0.263138193784554
PRE4g9-SAH1-TRg-3	PRE4g9-SAH1-TRg-3	PRE4g9	SAH1-TRg-3	0.42947892594987	0.452224500713064	0.324598036058967	0.402100487573967	0.0680757870755325	-0.0956697347931094
PRE4g9-CHS2-TRg-1	PRE4g9-CHS2-TRg-1	PRE4g9	CHS2-TRg-1	0.505814032512547	0.549926018385404	0.363023851071753	0.472921300656568	0.0976962327490015	-0.0497225208154491
PRE4g9-DPM1-TRg-2	PRE4g9-DPM1-TRg-2	PRE4g9	DPM1-TRg-2	0.722598154462038	0.697298451335976	0.718181111167504	0.71269257232184	0.0135133929330126	0.0273941166059667
PRE4g9-BBP1-TRg-1	PRE4g9-BBP1-TRg-1	PRE4g9	BBP1-TRg-1	0.281687736027601	0.0233039962489171	0.00476128839096857	0.103251006889162	0.154808616468512	0.00533275999356192
PRE4g9-NRD1-TRg-4	PRE4g9-NRD1-TRg-4	PRE4g9	NRD1-TRg-4	0.417565253583915	0.448400433329403	0.3578882473059	0.407951311406406	0.0460155937463888	-0.0120604115600041
PRE4g9-RPB3-NRg-1	PRE4g9-RPB3-NRg-1	PRE4g9	RPB3-NRg-1	0.277369851780743	0.230038441267599	0.406925784354158	0.304778025800833	0.0915734079216897	-0.143749224093419
PRE4g9-PHO85-NRg-6	PRE4g9-PHO85-NRg-6	PRE4g9	PHO85-NRg-6	0.194671686212877	0.299755450527806	0.145885798167283	0.213437644969322	0.0786326165495174	-0.247437955571537
PRE4g9-SNF6-TRg-6	PRE4g9-SNF6-TRg-6	PRE4g9	SNF6-TRg-6	0.443720057378607	0.556611431807215	0.428799887263656	0.476377125483159	0.0698842672032951	-0.243530070611245
PRE4g9-PRP38-NRg-2	PRE4g9-PRP38-NRg-2	PRE4g9	PRP38-NRg-2	0.133125811017951	0.386511995250093	0.112916548841524	0.210851451703189	0.152461711550225	0.0654691431235166
PRE4g9-OAR1-NRg-3	PRE4g9-OAR1-NRg-3	PRE4g9	OAR1-NRg-3	0.529014197209548	0.773580474609221	0.672710936578308	0.658435202799026	0.122906523185249	0.0718069386521007
PRE4g9-ROX3-NRg-1	PRE4g9-ROX3-NRg-1	PRE4g9	ROX3-NRg-1	0.896684154256741	0.985407959964597	0.92281952049282	0.934970544904719	0.0455929157930842	0.0383979069665042
PRE4g9-YPP1-TRg-6	PRE4g9-YPP1-TRg-6	PRE4g9	YPP1-TRg-6	0.591005856524818	0.576330625858553	0.484144335566567	0.550493605983313	0.0579267629201116	0.0156565650403322
PRE4g9-CBF2-NRg-8	PRE4g9-CBF2-NRg-8	PRE4g9	CBF2-NRg-8	0.806623957302953	0.870363122337238	0.871938547620817	0.849641875753669	0.037262936976041	0.00890319065908207
PRE4g9-SPT6-TRg-5	PRE4g9-SPT6-TRg-5	PRE4g9	SPT6-TRg-5	0.390526330008362	0.335426257368776	0.42221876059617	0.382723782657769	0.0439191810373099	-0.205242022370171
PRE4g9-SEC10-NRg-1	PRE4g9-SEC10-NRg-1	PRE4g9	SEC10-NRg-1	0.142107875476913	0.125844491319728	-0.0325187270591092	0.0784778799125104	0.0964692152215938	0.0174933032815568
PRE4g9-NSL1-NRg-3	PRE4g9-NSL1-NRg-3	PRE4g9	NSL1-NRg-3	-0.0587151845250933	0.0923281585799509	-0.0947694620335837	-0.0203854959929087	0.0992635566411069	-0.0328833705443659
PRE4g9-NRD1-NRg-8	PRE4g9-NRD1-NRg-8	PRE4g9	NRD1-NRg-8	0.471955262769741	0.423136905202086	0.308208345207441	0.401100171059756	0.0840682846948445	-0.0384535218753905
PRE4g9-RPB3-TRg-1	PRE4g9-RPB3-TRg-1	PRE4g9	RPB3-TRg-1	0.100549274647212	0.176460720140567	0.0548567603200893	0.110622251702623	0.0614245831168127	-0.159137689570964
PRE4g9-NRD1-NRg-4	PRE4g9-NRD1-NRg-4	PRE4g9	NRD1-NRg-4	0.22502870348155	0.339249884239163	0.311697571900321	0.291992053207011	0.0596057894306004	-0.0312613096585907
PRE4g9-RVB1-TRg-2	PRE4g9-RVB1-TRg-2	PRE4g9	RVB1-TRg-2	0.0353175362558303	0.262167032039855	0.179127015661608	0.158870527985765	0.114773330543675	-0.0521172250583988
PRE4g9-TIF5-NRg-8	PRE4g9-TIF5-NRg-8	PRE4g9	TIF5-NRg-8	0.708555706392455	0.727829300125075	0.586810958176923	0.674398654898151	0.0764628754137578	0.336266376072042
PRE4g9-EOS1-NRg-1	PRE4g9-EOS1-NRg-1	PRE4g9	EOS1-NRg-1	0.452065297823016	0.49056884941561	0.361592324875587	0.434742157371404	0.0662103040843001	0.0375135720401403
PRE4g9-ERG25-NA-26	PRE4g9-ERG25-NA-26	PRE4g9	ERG25-NA-26	0.680151040060158	0.630857442814085	0.657526429095439	0.656178303989894	0.0246744354208897	-0.0410234233037797
PRE4g9-MSL5-NRg-4	PRE4g9-MSL5-NRg-4	PRE4g9	MSL5-NRg-4	0.96431985762809	1.11230538410895	0.902135216531777	0.992920152756271	0.107964612239002	0.0558923397548083
PRE4g9-SEC24-TRg-2	PRE4g9-SEC24-TRg-2	PRE4g9	SEC24-TRg-2	-0.106728029418379	-0.067776649547187	-0.0861558838189347	-0.0868868542615001	0.0194859753876575	-0.0520373394568179
PRE4g9-RPL30-NRg-5	PRE4g9-RPL30-NRg-5	PRE4g9	RPL30-NRg-5	0.457009623003337	0.358980304217652	0.451602337803823	0.422530755008271	0.0551026726218915	0.0626889884790103
PRE4g9-SNU71-NRg-3	PRE4g9-SNU71-NRg-3	PRE4g9	SNU71-NRg-3	0.738480525132415	0.739424639619332	0.733374194154225	0.737093119635324	0.00325509494355819	0.0770901237607546
PRE4g9-CDC33-NRg-1	PRE4g9-CDC33-NRg-1	PRE4g9	CDC33-NRg-1	0.578446171264386	0.660248634011263	0.723325331156134	0.654006712143928	0.0726409934829027	-0.0279674431598115
PRE4g9-RPN6-TRg-4	PRE4g9-RPN6-TRg-4	PRE4g9	RPN6-TRg-4	0.453148404680349	0.528912674677927	0.402903155133124	0.461654744830467	0.0634339666191557	0.0157144351309401
PRE4g9-NAB2-TRg-4	PRE4g9-NAB2-TRg-4	PRE4g9	NAB2-TRg-4	0.14295228001592	0.00997999527787208	-0.0259491430425598	0.0423277107504108	0.0889758602094644	-0.189862894926054
PRE4g9-NAB2-TRg-6	PRE4g9-NAB2-TRg-6	PRE4g9	NAB2-TRg-6	0.471956137611144	0.458949911965933	0.300135891860515	0.410347313812531	0.0956671763087918	-0.0364988036743891
PRE4g9-YTM1-NRg-1	PRE4g9-YTM1-NRg-1	PRE4g9	YTM1-NRg-1	0.694589685865952	0.717326325042269	0.724504785833479	0.712140265580567	0.0156172888515266	0.0585236391035164
PRE4g9-OLE1-TRg-8	PRE4g9-OLE1-TRg-8	PRE4g9	OLE1-TRg-8	0.457257722848261	0.482116486803876	0.499545398325746	0.479639869325961	0.0212523433983457	-0.0823448986179596
PRE4g9-OLE1-TRg-1	PRE4g9-OLE1-TRg-1	PRE4g9	OLE1-TRg-1	0.582733569697379	0.856551788941099	0.5415789388544	0.660288099164292	0.171210405214053	0.0894082435246634
PRE4g9-UTP7-TRg-4	PRE4g9-UTP7-TRg-4	PRE4g9	UTP7-TRg-4	0.692558120727557	0.713863207377814	0.622612315423782	0.676344547843051	0.0477372106418305	-0.0543229835369519
PRE4g9-ACT1-NRg-6	PRE4g9-ACT1-NRg-6	PRE4g9	ACT1-NRg-6	-0.181247247725994	-0.0703707620325686	-0.134007528716777	-0.128541846158447	0.0556399499847225	-0.127847013197552
PRE4g9-RPL18A-NRg-3	PRE4g9-RPL18A-NRg-3	PRE4g9	RPL18A-NRg-3	0.550212656768886	0.624470733197525	0.602401666916852	0.592361685627754	0.0381335337588125	0.0605254539370388
PRE4g9-BRX1-NRg-1	PRE4g9-BRX1-NRg-1	PRE4g9	BRX1-NRg-1	0.671473129412084	0.702028070642802	0.750722350680352	0.708074516911746	0.0399691055975633	0.0726082544709374
PRE4g9-NAF1-TRg-8	PRE4g9-NAF1-TRg-8	PRE4g9	NAF1-TRg-8	0.738493946425146	0.883853348296813	0.742949887382221	0.788432394034727	0.0826669990786445	0.000338249867558593
PRE4g9-NAF1-TRg-6	PRE4g9-NAF1-TRg-6	PRE4g9	NAF1-TRg-6	0.864664266839903	1.05565795835451	0.875957165757424	0.93209313031728	0.107159145374502	0.0667123979114091
PRE4g9-NAF1-TRg-4	PRE4g9-NAF1-TRg-4	PRE4g9	NAF1-TRg-4	0.742242905660439	0.818388012048257	0.758824940972024	0.773151952893573	0.0400433110475795	-0.0412633207058168
PRE4g9-CDC8-TRg-2	PRE4g9-CDC8-TRg-2	PRE4g9	CDC8-TRg-2	0.831131011039786	0.817811365925214	0.718680739279568	0.789207705414856	0.0614401574760397	-0.00423137176350485
PRE4g9-NSE4-TRg-1	PRE4g9-NSE4-TRg-1	PRE4g9	NSE4-TRg-1	0.643114054111919	0.608130787165544	0.667302858091118	0.639515899789527	0.0297496811798228	0.0345211581764013
PRE4g9-PAB1-NRg-2	PRE4g9-PAB1-NRg-2	PRE4g9	PAB1-NRg-2	0.241229210374825	0.315126306605482	0.294663635287172	0.283673050755826	0.0381548151494176	0.0460020936472855
PRE4g9-PRP43-TRg-4	PRE4g9-PRP43-TRg-4	PRE4g9	PRP43-TRg-4	0.405312617927152	0.581980067253789	0.4369297612497	0.47474081547688	0.0942077692083994	0.0484236000179669
PRE4g9-SEC2-NRg-3	PRE4g9-SEC2-NRg-3	PRE4g9	SEC2-NRg-3	0.731434139972122	0.754875897587292	0.805932819887328	0.764080952482247	0.0380928222109025	0.0191745513372762
PRE4g9-SEC2-NRg-6	PRE4g9-SEC2-NRg-6	PRE4g9	SEC2-NRg-6	0.784808650956131	0.762872913336498	0.776971909209448	0.774884491167359	0.0111158504753879	-0.0109802669506147
PRE4g9-MPP10-NRg-5	PRE4g9-MPP10-NRg-5	PRE4g9	MPP10-NRg-5	0.744991197840909	0.752264799717921	0.740497048641066	0.745917682066632	0.00593833066754369	0.0328373886274671
PRE4g9-YDR355C-TRg-2	PRE4g9-YDR355C-TRg-2	PRE4g9	YDR355C-TRg-2	0.222371206128613	0.367617125870464	0.192572454340818	0.260853595446632	0.0936527093759069	0.130227684408017
PRE4g9-YLR339C-TRg-9	PRE4g9-YLR339C-TRg-9	PRE4g9	YLR339C-TRg-9	0.575461423982904	0.384656009481906	0.500829023713321	0.48698215239271	0.0961534109366461	0.12630289739601
PRE4g9-SNM1-TRg-2	PRE4g9-SNM1-TRg-2	PRE4g9	SNM1-TRg-2	0.706885488262623	0.699474925308038	0.703571484737081	0.703310632769247	0.00371216158562714	0.0838728671114377
PRE4g9-ALR1-NRg-4	PRE4g9-ALR1-NRg-4	PRE4g9	ALR1-NRg-4	0.262503819720219	0.471005717292996	0.340575365672513	0.358028300895243	0.105340941868671	-0.188136897192709
PRE4g9-ALR1-NRg-1	PRE4g9-ALR1-NRg-1	PRE4g9	ALR1-NRg-1	0.344396771470412	0.54178943713627	0.321810774666881	0.402665661091188	0.121012811754309	0.0781131058113355
PRE4g9-ALR1-NRg-3	PRE4g9-ALR1-NRg-3	PRE4g9	ALR1-NRg-3	0.322512805415277	0.54629549667568	0.384758967887282	0.417855756659413	0.115504204673283	-0.117192160522141
PRE4g9-RPL10-TRg-1	PRE4g9-RPL10-TRg-1	PRE4g9	RPL10-TRg-1	0.607376394862465	0.603732425491217	0.605851808848103	0.605653543067262	0.00183005742656825	0.140507991034875
PRE4g9-RPL28-TRg-2	PRE4g9-RPL28-TRg-2	PRE4g9	RPL28-TRg-2	0.490259379099545	0.734035104737796	0.485189835101113	0.569828106312818	0.142230020803955	0.0637796570301651
PRE4g9-UTP25-TRg-1	PRE4g9-UTP25-TRg-1	PRE4g9	UTP25-TRg-1	0.738782482240325	0.788925204125665	0.545756216309998	0.691154634225329	0.128390412760177	0.0465482221450898
PRE4g9-POB3-TRg-1	PRE4g9-POB3-TRg-1	PRE4g9	POB3-TRg-1	0.357910016937634	0.386610820477984	0.310705009557975	0.351741948991198	0.0383269726106814	0.102411041678232
PRE4g9-POB3-TRg-3	PRE4g9-POB3-TRg-3	PRE4g9	POB3-TRg-3	0.362063569665291	0.20956367688444	0.278458622501972	0.283361956350568	0.0763680976368136	-0.0333679180125782
PRE4g9-POB3-TRg-2	PRE4g9-POB3-TRg-2	PRE4g9	POB3-TRg-2	0.35842789690002	0.432746071439378	0.326245973635732	0.37247331399171	0.0546216350360019	0.0873596144445049
PRE4g9-MED11-TRg-1	PRE4g9-MED11-TRg-1	PRE4g9	MED11-TRg-1	0.38109157860997	0.393288723802315	0.437941590295223	0.404107297569169	0.0299292851721354	-0.0986537502817137
PRE4g9-ISA1-TRg-15	PRE4g9-ISA1-TRg-15	PRE4g9	ISA1-TRg-15	NA	NA	0.0453412725329816	NA	NA	NA
PRE4g9-RRP1-NRg-1	PRE4g9-RRP1-NRg-1	PRE4g9	RRP1-NRg-1	0.943185649920234	0.885801981471753	0.965723397262334	0.931570342884774	0.0412073378615845	0.122542662273652
PRE4g9-MES1-NRg-1	PRE4g9-MES1-NRg-1	PRE4g9	MES1-NRg-1	0.422824952050413	0.398095194897311	0.38152530715303	0.400815151366918	0.0207837385847659	0.0393560798187665
PRE4g9-SEC13-NRg-5	PRE4g9-SEC13-NRg-5	PRE4g9	SEC13-NRg-5	0.0171819510922311	0.0143407775653853	0.0973594786450489	0.0429607357675551	0.0471321067505069	0.0552515764031508
PRE4g9-MCM2-NRg-2	PRE4g9-MCM2-NRg-2	PRE4g9	MCM2-NRg-2	0.311603055208976	0.597314202493198	0.329427856612175	0.412781704771449	0.160058154815168	0.00426394854125189
PRE4g9-ALA1-TRg-4	PRE4g9-ALA1-TRg-4	PRE4g9	ALA1-TRg-4	0.0848683864169115	0.366565609816402	0.236966553936815	0.229466850056709	0.140998282211034	-0.047365977702495
PRE4g9-MTG2-TRg-5	PRE4g9-MTG2-TRg-5	PRE4g9	MTG2-TRg-5	0.318593554178917	0.236040023228157	0.321698127209847	0.29211056820564	0.048583321253081	0.0971765687116429
PRE4g9-TIF35-NRg-3	PRE4g9-TIF35-NRg-3	PRE4g9	TIF35-NRg-3	0.84264362433783	0.781421239776021	0.70539495675968	0.776486606957844	0.0687572697158788	0.0399894892829519
PRE4g9-NSE1-TRg-3	PRE4g9-NSE1-TRg-3	PRE4g9	NSE1-TRg-3	0.760673751842611	0.81232586181491	0.743153364973344	0.772050992876955	0.0359623384944484	0.0514055577858185
PRE4g9-NSE1-TRg-4	PRE4g9-NSE1-TRg-4	PRE4g9	NSE1-TRg-4	0.511907355987125	0.864384318488256	0.674900222865318	0.6837306324469	0.176404320733762	0.0158727450253285
PRE4g9-MOB2-NRg-6	PRE4g9-MOB2-NRg-6	PRE4g9	MOB2-NRg-6	0.279620829302496	NA	NA	NA	NA	NA
PRE4g9-VRG4-NRg-3	PRE4g9-VRG4-NRg-3	PRE4g9	VRG4-NRg-3	0.0895259944422142	0.284889300988638	0.197190000143726	0.190535098524859	0.0978515261651834	-0.107532656325088
PRE4g9-PRP9-TRg-3	PRE4g9-PRP9-TRg-3	PRE4g9	PRP9-TRg-3	0.360400853685967	0.45123896059839	0.388122898934888	0.399920904406415	0.0465541095574587	0.0362597847965824
PRE4g9-HYM1-TRg-5	PRE4g9-HYM1-TRg-5	PRE4g9	HYM1-TRg-5	0.300017833114115	0.454173171511766	0.204686430637244	0.319625811754375	0.125893856433964	-0.102296749851702
PRE4g9-POP1-TRg-5	PRE4g9-POP1-TRg-5	PRE4g9	POP1-TRg-5	0.590423434691073	0.67456306485211	0.651794128971444	0.638926876171542	0.0435206156536355	0.0896917556037017
PRE4g9-POP1-TRg-9	PRE4g9-POP1-TRg-9	PRE4g9	POP1-TRg-9	0.967023224747606	0.841027866799061	0.715139925967237	0.841063672504635	0.125941653207573	0.000216694803246487
PRE4g9-RPL17A-TRg-1	PRE4g9-RPL17A-TRg-1	PRE4g9	RPL17A-TRg-1	0.675108701675994	0.799907209532207	0.73110887840537	0.73537492987119	0.0625085297148805	0.105737692429256
PRE4g9-SLD2-TRg-1	PRE4g9-SLD2-TRg-1	PRE4g9	SLD2-TRg-1	0.28083402528091	0.272173947450255	0.21543170959983	0.256146560776998	0.0355249710315503	-0.0186531350561278
PRE4g9-CDC48-NRg-7	PRE4g9-CDC48-NRg-7	PRE4g9	CDC48-NRg-7	0.781462783259391	0.758478078763695	0.70070456049271	0.746881807505265	0.0416092269386556	-0.0323844588899883
PRE4g9-FHL1-NRg-2	PRE4g9-FHL1-NRg-2	PRE4g9	FHL1-NRg-2	0.618995502589513	0.824213033324793	0.612254336644578	0.685154290852961	0.120475562762577	-0.0545046945001186
PRE4g9-BET3-NRg-7	PRE4g9-BET3-NRg-7	PRE4g9	BET3-NRg-7	0.76918789977531	0.791488517090226	0.728563188120875	0.763079868328804	0.0319042362796678	-0.0251024688927416
PRE4g9-MAK21-TRg-1	PRE4g9-MAK21-TRg-1	PRE4g9	MAK21-TRg-1	0.64385063028618	0.735129661488336	0.596427925300042	0.658469405691519	0.0704969811493766	0.0368523533210056
PRE4g9-BRN1-TRg-4	PRE4g9-BRN1-TRg-4	PRE4g9	BRN1-TRg-4	0.114526523935729	0.246585518064296	0.1189580205292	0.160023354176408	0.0749977713217507	0.0182259980910809
PRE4g9-FBA1-NRg-3	PRE4g9-FBA1-NRg-3	PRE4g9	FBA1-NRg-3	0.747650503131651	0.856411853656492	0.776168271211798	0.793410209333314	0.0563934496607228	0.0164700945297845
PRE4g9-CDC42-TRg-6	PRE4g9-CDC42-TRg-6	PRE4g9	CDC42-TRg-6	0.392765671376013	0.113213106022476	0.0919809606819882	0.199319912693492	0.167864967051294	-0.270841666025993
PRE4g9-CDC42-TRg-7	PRE4g9-CDC42-TRg-7	PRE4g9	CDC42-TRg-7	0.296887100162874	0.270593057717814	0.12812122421793	0.231867127366206	0.0908033781423593	-0.0206979256104728
PRE4g9-COG4-NRg-1	PRE4g9-COG4-NRg-1	PRE4g9	COG4-NRg-1	0.797985526257268	0.847792512314227	0.723581274437694	0.78978643766973	0.0625102127172424	-0.00954780111442699
PRE4g9-ATP3-NRg-3	PRE4g9-ATP3-NRg-3	PRE4g9	ATP3-NRg-3	-0.0781706570898852	NA	-0.0533355623313347	NA	NA	NA
PRE4g9-ATP3-NRg-2	PRE4g9-ATP3-NRg-2	PRE4g9	ATP3-NRg-2	NA	NA	NA	NA	NA	NA
PRE4g9-SMP3-TRg-5	PRE4g9-SMP3-TRg-5	PRE4g9	SMP3-TRg-5	0.666897767941382	0.778528132492921	0.544387838705827	0.663271246380044	0.117112266811179	-0.12454580882126
PRE4g9-CFT2-NRg-2	PRE4g9-CFT2-NRg-2	PRE4g9	CFT2-NRg-2	0.0264393038783816	0.128414442246872	0.0605935357650239	0.0718157606300924	0.0519055484462865	-0.0528611647261644
PRE4g9-FAS2-TRg-5	PRE4g9-FAS2-TRg-5	PRE4g9	FAS2-TRg-5	0.462741104583867	0.480681507854078	0.535703603766512	0.493042072068152	0.0380193270917843	0.0704400171418459
PRE4g9-DBP2-NRg-3	PRE4g9-DBP2-NRg-3	PRE4g9	DBP2-NRg-3	0.618506091876512	0.852022137006186	0.693859666091567	0.721462631658089	0.11918002607107	-0.0100624229690016
PRE4g9-DBP2-NRg-2	PRE4g9-DBP2-NRg-2	PRE4g9	DBP2-NRg-2	0.710398826301553	0.918440574011904	0.709878452015827	0.779572617443095	0.120263459614909	0.0469079867877537
PRE4g9-MPS2-NRg-4	PRE4g9-MPS2-NRg-4	PRE4g9	MPS2-NRg-4	0.621840752359788	0.757478782573733	0.686362207491614	0.688560580808378	0.0678457326882809	-0.002492712357544
PRE4g9-ARC35-TRg-2	PRE4g9-ARC35-TRg-2	PRE4g9	ARC35-TRg-2	-0.237195620236413	-0.135009484075529	-0.12709416076673	-0.166433088359557	0.061409812114905	0.033689734939873
PRE4g9-ARC35-TRg-5	PRE4g9-ARC35-TRg-5	PRE4g9	ARC35-TRg-5	NA	-0.0927633020516596	NA	NA	NA	NA
PRE4g9-MRD1-TRg-1	PRE4g9-MRD1-TRg-1	PRE4g9	MRD1-TRg-1	0.596951674680123	0.765354614350075	0.647310510745819	0.669872266592006	0.0864387768453349	0.110812391331576
PRE4g9-RLP7-TRg-1	PRE4g9-RLP7-TRg-1	PRE4g9	RLP7-TRg-1	0.644059327878858	0.615564152204409	0.664122240092704	0.64124857339199	0.0244007629067399	0.0414492832490999
PRE4g9-SPC34-TRg-1	PRE4g9-SPC34-TRg-1	PRE4g9	SPC34-TRg-1	0.157101448556404	0.606358141895521	0.401953524831418	0.388471038427781	0.224931605620948	0.073206630280671
PRE4g9-CDC45-TRg-2	PRE4g9-CDC45-TRg-2	PRE4g9	CDC45-TRg-2	0.474822135516992	0.515749938583588	0.548397022793777	0.512989698964786	0.0368650268074335	0.0335690132268064
PRE4g9-GCD6-TRg-3	PRE4g9-GCD6-TRg-3	PRE4g9	GCD6-TRg-3	0.115520475020554	0.41974961396644	0.319931052009401	0.285067046998798	0.155082127854803	-0.00221118155553124
PRE4g9-GCD6-TRg-4	PRE4g9-GCD6-TRg-4	PRE4g9	GCD6-TRg-4	0.32472750667245	0.46120318558894	0.248940415354912	0.344957035872101	0.107567635911484	0.0390646430735628
PRE4g9-YPT6-NRg-2	PRE4g9-YPT6-NRg-2	PRE4g9	YPT6-NRg-2	NA	NA	0.35479578917125	NA	NA	NA
PRE4g9-RPS13-TRg-2	PRE4g9-RPS13-TRg-2	PRE4g9	RPS13-TRg-2	0.465315339900668	0.469224172345846	0.379813461067128	0.438117657771214	0.0505307258779518	-0.0296574007510583
PRE4g9-IPI3-TRg-3	PRE4g9-IPI3-TRg-3	PRE4g9	IPI3-TRg-3	0.770503551367946	0.983929685553922	0.784749186486656	0.846394141136175	0.119322060046323	0.106560438353141
PRE4g9-TIF5-NRg-9	PRE4g9-TIF5-NRg-9	PRE4g9	TIF5-NRg-9	0.34116654675285	0.345956446940198	0.502594839978669	0.396572611223905	0.091849172715636	-0.0150302647659893
PRE4g9-TIF5-NRg-7	PRE4g9-TIF5-NRg-7	PRE4g9	TIF5-NRg-7	0.510163955649271	0.580534237270669	0.511374005486684	0.534024066135541	0.0402835334772958	0.0292142631053507
PRE4g9-TIF5-NRg-6	PRE4g9-TIF5-NRg-6	PRE4g9	TIF5-NRg-6	0.393906385808217	0.426875643027313	0.336967673706953	0.385916567514161	0.04548338855128	-0.0169259423139786
PRE4g9-NAB3-TRg-3	PRE4g9-NAB3-TRg-3	PRE4g9	NAB3-TRg-3	-0.0775128198515918	0.037777010819536	0.0394298879107992	-0.000101973707085534	0.0670448530931049	-0.101401052146622
PRE4g9-GCD2-TRg-1	PRE4g9-GCD2-TRg-1	PRE4g9	GCD2-TRg-1	0.285560838980291	0.391034609280119	0.269648864227239	0.315414770829216	0.0659702032029678	0.0817174410368655
PRE4g9-UBA1-TRg-2	PRE4g9-UBA1-TRg-2	PRE4g9	UBA1-TRg-2	0.285403428713892	0.466856424464789	0.479353470828999	0.410537774669227	0.108549516098458	0.0216205080837702
PRE4g9-SLD3-TRg-6	PRE4g9-SLD3-TRg-6	PRE4g9	SLD3-TRg-6	0.246534114911538	0.148956495331143	0.0616927061737383	0.152394438805473	0.0924686497551634	-0.121963218801912
PRE4g9-LCB1-TRg-5	PRE4g9-LCB1-TRg-5	PRE4g9	LCB1-TRg-5	0.692619289850329	0.825866897335629	0.693111545276702	0.73719924415422	0.0767888346009705	0.132007545562841
PRE4g9-TOA2-TRg-6	PRE4g9-TOA2-TRg-6	PRE4g9	TOA2-TRg-6	0.219314956067378	0.364218634644947	0.296788404282874	0.2934406649984	0.0725098237142079	0.093106755824044
PRE4g9-TOA2-TRg-1	PRE4g9-TOA2-TRg-1	PRE4g9	TOA2-TRg-1	0.433726096842854	0.517934470957472	0.472153249967007	0.474604605922445	0.0421576734091443	0.0731952159975019
PRE4g9-TOA2-TRg-3	PRE4g9-TOA2-TRg-3	PRE4g9	TOA2-TRg-3	0.20509367583069	0.555784581529881	0.287934704945771	0.349604320768781	0.183298619667056	-0.047959083258163
PRE4g9-LSM2-TRg-1	PRE4g9-LSM2-TRg-1	PRE4g9	LSM2-TRg-1	0.721063978205866	0.772311050068501	0.594776573965915	0.696050534080094	0.0913721885560907	-0.0284881670584353
PRE4g9-YML6-TRg-13	PRE4g9-YML6-TRg-13	PRE4g9	YML6-TRg-13	0.747111165332837	0.712751511218715	0.67264171558748	0.710834797379677	0.0372717061629812	-0.0248040555902223
PRE4g9-YML6-TRg-12	PRE4g9-YML6-TRg-12	PRE4g9	YML6-TRg-12	0.593000044482921	0.644317902872194	0.674607844650446	0.637308597335187	0.0412529518353416	-0.0211317096560331
PRE4g9-UTP15-NRg-1	PRE4g9-UTP15-NRg-1	PRE4g9	UTP15-NRg-1	0.557661447918952	0.497830009223726	0.592331853295994	0.54927443681289	0.0478059211786022	0.0476061264963874
PRE4g9-TIF6-NRg-8	PRE4g9-TIF6-NRg-8	PRE4g9	TIF6-NRg-8	0.907018235147118	0.852773072452826	0.841519115937532	0.867103474512492	0.0350221925598846	0.0162229310238993
PRE4g9-SUP35-NRg-1	PRE4g9-SUP35-NRg-1	PRE4g9	SUP35-NRg-1	0.321802744806253	0.486295667994981	0.376713030512271	0.394937147771169	0.0837470553643096	0.0497934007683955
PRE4g9-MPP10-NRg-1	PRE4g9-MPP10-NRg-1	PRE4g9	MPP10-NRg-1	0.590047799953631	0.616368330678254	0.587305040666362	0.597907057099416	0.0160466397959667	0.00221249110955946
PRE4g9-SWI3-TRg-7	PRE4g9-SWI3-TRg-7	PRE4g9	SWI3-TRg-7	0.372324762956949	0.406043098215363	0.281887514348519	0.353418458506944	0.0642007672251388	-0.189783533906195
PRE4g9-SSN3-NRg-2	PRE4g9-SSN3-NRg-2	PRE4g9	SSN3-NRg-2	0.905792693337335	1.00077925186344	0.859693542761063	0.922088495987279	0.0719406645523558	0.121562966498553
PRE4g9-SEC13-NRg-7	PRE4g9-SEC13-NRg-7	PRE4g9	SEC13-NRg-7	0.132711164601619	0.209779801879623	0.202328753592762	0.181606573358001	0.0425082377690908	0.0805149920956312
PRE4g9-RPS15-NRg-3	PRE4g9-RPS15-NRg-3	PRE4g9	RPS15-NRg-3	-0.0186934230587232	0.232257198948915	0.280985386780068	0.164849720890087	0.160809431751646	-0.333007346341802
PRE4g9-RPL3-TRg-2	PRE4g9-RPL3-TRg-2	PRE4g9	RPL3-TRg-2	0.361212786561781	0.599925093842783	0.439704758962046	0.466947546455536	0.12166560119716	0.0880796742630384
PRE4g9-FBA1-NRg-2	PRE4g9-FBA1-NRg-2	PRE4g9	FBA1-NRg-2	0.735210285750368	0.808526931484017	0.725439446743371	0.756392221325919	0.0454135258064913	0.0227379852136542
PRE4g9-FBA1-NRg-1	PRE4g9-FBA1-NRg-1	PRE4g9	FBA1-NRg-1	0.728016604958703	0.844245376620191	0.624814209126002	0.732358730234965	0.109780006630997	0.0114456895014905
PRE4g9-FBA1-NRg-5	PRE4g9-FBA1-NRg-5	PRE4g9	FBA1-NRg-5	0.638913815282975	0.809507292058986	0.715697139340861	0.721372748894274	0.0854382407794308	-0.0338345236826235
PRE4g9-DAM1-TRg-2	PRE4g9-DAM1-TRg-2	PRE4g9	DAM1-TRg-2	NA	-0.0659821104714124	NA	NA	NA	NA
PRE4g9-NHP2-TRg-2	PRE4g9-NHP2-TRg-2	PRE4g9	NHP2-TRg-2	0.737466256476807	0.891825016252847	0.768825353325522	0.799372208685058	0.0815873118760918	0.00408772542871505
PRE4g9-HCA4-NRg-6	PRE4g9-HCA4-NRg-6	PRE4g9	HCA4-NRg-6	0.793445165762435	0.845287511667741	0.739603697743358	0.792778791724511	0.0528450581622326	-0.00273464307161619
PRE4g9-PRE3-TRg-4	PRE4g9-PRE3-TRg-4	PRE4g9	PRE3-TRg-4	0.17636399842422	0.250539368176544	NA	NA	NA	NA
PRE4g9-DBP5-NRg-4	PRE4g9-DBP5-NRg-4	PRE4g9	DBP5-NRg-4	0.362162349777647	0.470172966229616	0.31787015007638	0.383401822027881	0.0783413896873994	0.0120488893768713
PRE4g9-SPT6-NRg-4	PRE4g9-SPT6-NRg-4	PRE4g9	SPT6-NRg-4	0.83438958859111	0.899894218806813	0.85622403148085	0.863502612959591	0.0333533724858667	0.0278699200042346
PRE4g9-SPT6-NRg-2	PRE4g9-SPT6-NRg-2	PRE4g9	SPT6-NRg-2	0.615699934908977	0.823756697343553	0.816336368302432	0.751931000184987	0.118037886631569	0.00986623316508006
PRE4g9-RPL18A-TRg-4	PRE4g9-RPL18A-TRg-4	PRE4g9	RPL18A-TRg-4	0.606639778813863	0.599001687421	0.491188472622713	0.565609979619192	0.0645639654741843	0.0697669701058038
PRE4g9-KSH1-TRg-1	PRE4g9-KSH1-TRg-1	PRE4g9	KSH1-TRg-1	0.224029047227354	0.349585846473729	0.310850474282004	0.294821789327696	0.0642947627359492	0.0111945984746168
PRE4g9-KSH1-TRg-3	PRE4g9-KSH1-TRg-3	PRE4g9	KSH1-TRg-3	0.842684620113332	0.671386810632274	0.69803326303459	0.737368231260065	0.0921746422679608	0.0493218482543717
PRE4g9-IPI3-NRg-1	PRE4g9-IPI3-NRg-1	PRE4g9	IPI3-NRg-1	0.628947332044803	0.734567615160692	0.624629568984245	0.662714838729913	0.0622637685983624	0.0452102786923129
PRE4g9-PGA2-TRg-8	PRE4g9-PGA2-TRg-8	PRE4g9	PGA2-TRg-8	0.893417948916247	0.854477813750994	0.874403276950835	0.874099679872692	0.0194718427495044	0.00586404647908989
PRE4g9-RPL18A-TRg-2	PRE4g9-RPL18A-TRg-2	PRE4g9	RPL18A-TRg-2	0.786368192335014	0.615211311243737	0.624425031331845	0.675334844970199	0.096267992239073	0.08134900255529
PRE4g9-RPL33A-NRg-6	PRE4g9-RPL33A-NRg-6	PRE4g9	RPL33A-NRg-6	0.677640934824514	0.730702074712706	0.630606915604529	0.67964997504725	0.0500778134625033	0.0173859290732072
PRE4g9-TAF12-NRg-2	PRE4g9-TAF12-NRg-2	PRE4g9	TAF12-NRg-2	0.440572050885259	0.475150110862519	0.425282476004061	0.44700154591728	0.0255479755826013	0.035146342002893
PRE4g9-USE1-TRg-5	PRE4g9-USE1-TRg-5	PRE4g9	USE1-TRg-5	0.822325361025735	0.84778786550048	0.871811572020008	0.847308266182075	0.0247465913061191	0.105560331689081
PRE4g9-YNL114C-TRg-1	PRE4g9-YNL114C-TRg-1	PRE4g9	YNL114C-TRg-1	0.658266088736911	0.944974470313647	0.665863979499104	0.756368179516554	0.163382011501226	0.0355129850975154
PRE4g9-SMC5-TRg-7	PRE4g9-SMC5-TRg-7	PRE4g9	SMC5-TRg-7	0.891186322366837	0.769394480378748	0.842877051900591	0.834485951548726	0.0613279798913125	-0.012964759554861
PRE4g9-SMC5-TRg-6	PRE4g9-SMC5-TRg-6	PRE4g9	SMC5-TRg-6	0.702022120141358	0.806113796457209	0.889151919575549	0.799095945391372	0.0937620826040936	0.0160357700918083
PRE4g9-RSC58-TRg-1	PRE4g9-RSC58-TRg-1	PRE4g9	RSC58-TRg-1	0.684782839748905	0.543214351833842	0.685036548106595	0.637677913229781	0.0818079422530962	-0.0211702801791523
PRE4g9-CTF13-TRg-2	PRE4g9-CTF13-TRg-2	PRE4g9	CTF13-TRg-2	0.25179569969141	0.0495575975131529	0.171073328989655	0.15747554206474	0.10180244275118	-0.0937369063110066
PRE4g9-NAB2-NRg-2	PRE4g9-NAB2-NRg-2	PRE4g9	NAB2-NRg-2	0.270516447269326	0.385490444193187	0.182387181021336	0.27946469082795	0.101846881026627	-0.0147607396569352
PRE4g9-MCM7-TRg-4	PRE4g9-MCM7-TRg-4	PRE4g9	MCM7-TRg-4	0.111865441353754	0.0331501150088624	-0.0693946058924004	0.0252069834900719	0.0908907101174983	-0.0347645771549519
PRE4g9-BCP1-NRg-5	PRE4g9-BCP1-NRg-5	PRE4g9	BCP1-NRg-5	0.307087697950784	0.389192630758689	0.273995086210448	0.32342513830664	0.0593110658774726	-0.152136785749861
PRE4g9-STU2-TRg-3	PRE4g9-STU2-TRg-3	PRE4g9	STU2-TRg-3	0.100178019416645	0.0125183944916385	-0.0438599542771032	0.0229454865437269	0.0725829019325302	-0.141361054570182
PRE4g9-SEC21-NRg-6	PRE4g9-SEC21-NRg-6	PRE4g9	SEC21-NRg-6	0.446011366713536	0.59975166526469	0.586395108527836	0.544052713502021	0.0851685309374366	0.0712583133432316
PRE4g9-SEC21-NRg-3	PRE4g9-SEC21-NRg-3	PRE4g9	SEC21-NRg-3	0.352092863707799	0.283642247273067	0.330844113055795	0.322193074678887	0.0350357256428745	0.0107163371053401
PRE4g9-RPL1B-TRg-3	PRE4g9-RPL1B-TRg-3	PRE4g9	RPL1B-TRg-3	0.640540030311658	0.733747025271032	0.590277692290617	0.654854915957769	0.0727980036797519	0.121176716751306
PRE4g9-SEC20-NRg-2	PRE4g9-SEC20-NRg-2	PRE4g9	SEC20-NRg-2	0.679202197657865	0.657145991308507	0.641616028859255	0.659321405941876	0.0188872799222045	0.154265488651495
PRE4g9-VMA3-NRg-2	PRE4g9-VMA3-NRg-2	PRE4g9	VMA3-NRg-2	0.696516489283033	0.754977484421622	0.221222569819054	0.55757218117457	0.292750265213207	0.0787845167904004
PRE4g9-SEC23-NRg-5	PRE4g9-SEC23-NRg-5	PRE4g9	SEC23-NRg-5	0.872063883987606	0.868082446976623	0.747200845596583	0.829115725520271	0.0709682930952423	-0.014644682787097
PRE4g9-CDC28-TRg-4	PRE4g9-CDC28-TRg-4	PRE4g9	CDC28-TRg-4	0.685313687412016	0.797978322935214	0.668020752003237	0.717104254116822	0.0705706926364942	-0.0105874171162221
PRE4g9-RPN12-NRg-11	PRE4g9-RPN12-NRg-11	PRE4g9	RPN12-NRg-11	0.724339426458553	0.817850654800446	0.737921806090245	0.760037295783081	0.0505263161111899	0.00655153732054603
PRE4g9-PUP3-TRg-3	PRE4g9-PUP3-TRg-3	PRE4g9	PUP3-TRg-3	0.16771583410253	0.0441982939411788	0.236282385547365	0.149398837863691	0.0973432525933546	-0.0615787240241341
PRE4g9-SEC31-TRg-2	PRE4g9-SEC31-TRg-2	PRE4g9	SEC31-TRg-2	0.166484687609649	0.355510002452093	0.310705792290542	0.277566827450761	0.0987739118179009	0.15886543825187
PRE4g9-SED5-TRg-6	PRE4g9-SED5-TRg-6	PRE4g9	SED5-TRg-6	0.501851826840481	0.560986125971422	0.518150936342646	0.526996296384849	0.0305433565466218	0.0362785119292853
PRE4g9-SED5-TRg-5	PRE4g9-SED5-TRg-5	PRE4g9	SED5-TRg-5	0.666875115848488	0.705969353957354	0.671574969378038	0.681473146394627	0.0213440927311744	0.00772246987627456
PRE4g9-RPL33A-TRg-1	PRE4g9-RPL33A-TRg-1	PRE4g9	RPL33A-TRg-1	0.713972158783081	0.759361123946692	0.696750076780417	0.72336111983673	0.0323442459962288	-0.00116960212123429
PRE4g9-RPL33A-TRg-2	PRE4g9-RPL33A-TRg-2	PRE4g9	RPL33A-TRg-2	0.668869087922899	0.871431381332019	0.742274843119132	0.760858437458017	0.102551855964214	0.0630907228316012
PRE4g9-MRPL11-TRg-2	PRE4g9-MRPL11-TRg-2	PRE4g9	MRPL11-TRg-2	0.244072660066409	0.511946944585631	0.195858108535096	0.317292571062379	0.170290647405073	-0.0167340331319881
PRE4g9-RTP1-NRg-2	PRE4g9-RTP1-NRg-2	PRE4g9	RTP1-NRg-2	0.549900155200579	0.647509751362603	0.579566282319162	0.592325396294115	0.0500400295543252	-0.0510916439928932
PRE4g9-NUG1-TRg-2	PRE4g9-NUG1-TRg-2	PRE4g9	NUG1-TRg-2	0.743215629879537	0.689514851647114	0.549065621006928	0.660598700844526	0.100253001547271	0.0824264443667562
PRE4g9-VPH2-TRg-4	PRE4g9-VPH2-TRg-4	PRE4g9	VPH2-TRg-4	0.810021948884173	0.97527137014893	0.820600398878201	0.868631239303768	0.0925044000633156	0.0290270853666542
PRE4g9-COP1-NRg-3	PRE4g9-COP1-NRg-3	PRE4g9	COP1-NRg-3	0.222861554595319	0.342870935763514	0.232904347311597	0.266212279223477	0.0665779741226638	0.136084702992328
PRE4g9-CRM1-NRg-1	PRE4g9-CRM1-NRg-1	PRE4g9	CRM1-NRg-1	0.497602883673052	0.551121383829648	0.473070131396999	0.507264799633233	0.039912579052129	0.0186011594682169
PRE4g9-RPL5-NRg-4	PRE4g9-RPL5-NRg-4	PRE4g9	RPL5-NRg-4	0.0685255364936814	0.120015451498967	0.176912917059035	0.121817968350561	0.0542161679455943	-0.0558886652337713
PRE4g9-SNU13-NRg-4	PRE4g9-SNU13-NRg-4	PRE4g9	SNU13-NRg-4	NA	NA	NA	NA	NA	NA
PRE4g9-PFS2-TRg-3	PRE4g9-PFS2-TRg-3	PRE4g9	PFS2-TRg-3	0.0671856947393017	-0.000483236288798317	-0.0180983474654492	0.0162013703283514	0.0450235942276071	-0.0584166058876263
PRE4g9-MPP10-TRg-2	PRE4g9-MPP10-TRg-2	PRE4g9	MPP10-TRg-2	0.595949559950014	0.609802640688424	0.675498359876331	0.62708352017159	0.0424967585730144	0.005836265758837
PRE4g9-TSR4-NRg-2	PRE4g9-TSR4-NRg-2	PRE4g9	TSR4-NRg-2	0.693037139425009	0.665599405336141	0.582856925341668	0.647164490034272	0.0573568171231898	-0.0891138233914616
PRE4g9-RSC2-TRg-1	PRE4g9-RSC2-TRg-1	PRE4g9	RSC2-TRg-1	0.857463109067573	0.902099400763635	0.891905661446079	0.883822723759096	0.0233901698440332	0.0388036023530121
PRE4g9-SEC65-TRg-2	PRE4g9-SEC65-TRg-2	PRE4g9	SEC65-TRg-2	0.930319092931161	0.945032359680678	0.818486538066844	0.897945996892894	0.0692060275720778	0.0811479607862455
PRE4g9-SMI1-NRg-1	PRE4g9-SMI1-NRg-1	PRE4g9	SMI1-NRg-1	0.67812896227879	0.818321746888367	0.730560819391777	0.742337176186311	0.0708344277075839	0.101044282914581
PRE4g9-RTT105-NRg-4	PRE4g9-RTT105-NRg-4	PRE4g9	RTT105-NRg-4	0.54145502054048	0.460306497688813	0.636530275225711	0.546097264485001	0.0882035586808935	-0.0679320841717057
PRE4g9-VMA5-TRg-3	PRE4g9-VMA5-TRg-3	PRE4g9	VMA5-TRg-3	0.55103280960511	0.612904200899546	0.483364565608668	0.549100525371108	0.0647914312976197	-0.000869271287056383
PRE4g9-VMA5-TRg-5	PRE4g9-VMA5-TRg-5	PRE4g9	VMA5-TRg-5	0.609445067207379	0.903664819791586	0.68634049447527	0.733150127158078	0.15259315838727	0.0226702375170058
PRE4g9-RRP1-TRg-3	PRE4g9-RRP1-TRg-3	PRE4g9	RRP1-TRg-3	0.759331972310408	0.79392682997811	0.846552406396526	0.799937069561682	0.0439197366275306	0.119413226151554
PRE4g9-CLC1-TRg-2	PRE4g9-CLC1-TRg-2	PRE4g9	CLC1-TRg-2	0.0829256763187403	0.193284993117023	-0.120510290351295	0.0519001263614894	0.159181684073115	-0.13429301797353
PRE4g9-GCD6-NRg-1	PRE4g9-GCD6-NRg-1	PRE4g9	GCD6-NRg-1	0.409240034162217	0.349513375649496	0.288007601131437	0.34892033698105	0.0606183922237083	0.0935018460189268
PRE4g9-GCD6-NRg-2	PRE4g9-GCD6-NRg-2	PRE4g9	GCD6-NRg-2	0.504346626966187	0.495560951254813	0.405603322541058	0.468503633587353	0.0546501040412263	0.123321291689639
PRE4g9-PXR1-TRg-1	PRE4g9-PXR1-TRg-1	PRE4g9	PXR1-TRg-1	0.716271810405173	0.896271205833657	0.654737237767431	0.755760084668754	0.125515565909935	0.0414705589762684
PRE4g9-CDC14-NRg-1	PRE4g9-CDC14-NRg-1	PRE4g9	CDC14-NRg-1	0.406168697293735	0.431449762993946	0.448361191640795	0.428659883976159	0.0212341520552881	-0.0270753293378559
PRE4g9-PCF11-TRg-6	PRE4g9-PCF11-TRg-6	PRE4g9	PCF11-TRg-6	0.0122753260518104	-0.0403879253056028	-0.0965048756821563	-0.0415391583119829	0.0543992378199994	-0.0676025599109508
PRE4g9-PCF11-TRg-5	PRE4g9-PCF11-TRg-5	PRE4g9	PCF11-TRg-5	-0.108449027598483	0.00698047484596065	-0.0290818392362304	-0.0435167973295844	0.0590530991566966	-0.077958771525274
PRE4g9-PCF11-TRg-4	PRE4g9-PCF11-TRg-4	PRE4g9	PCF11-TRg-4	-0.0896147402866676	-0.0224031207126587	-0.192796326278779	-0.101604729092702	0.0858270411901234	-0.119256033395893
PRE4g9-SEC31-NRg-1	PRE4g9-SEC31-NRg-1	PRE4g9	SEC31-NRg-1	-0.152648306114842	-0.132887645455816	-0.114718363000029	-0.133418104856896	0.0189705346934498	-0.15239246611621
PRE4g9-RRP5-NRg-1	PRE4g9-RRP5-NRg-1	PRE4g9	RRP5-NRg-1	0.584869294052982	0.68626602926645	0.500922006112278	0.590685776477236	0.092808810630173	-0.00596368652196844
PRE4g9-PRE10-TRg-5	PRE4g9-PRE10-TRg-5	PRE4g9	PRE10-TRg-5	0.171335655816797	0.369221883137826	0.1083848634166	0.216314134123741	0.136111297647804	-0.0323626582875651
PRE4g9-PRE10-TRg-1	PRE4g9-PRE10-TRg-1	PRE4g9	PRE10-TRg-1	0.126201410446194	0.0460979974621156	0.253697430398224	0.141998946102178	0.104697434249603	-0.111352102690064
PRE4g9-RPS5-TRg-2	PRE4g9-RPS5-TRg-2	PRE4g9	RPS5-TRg-2	0.35956416092519	0.333011530542227	0.376505848437178	0.356360513301531	0.0219234221977135	-0.113642179521463
PRE4g9-NSP1-TRg-4	PRE4g9-NSP1-TRg-4	PRE4g9	NSP1-TRg-4	0.486808707338123	0.513831944132721	0.427156040697707	0.47593223072285	0.0443497617439021	0.0796814017852016
PRE4g9-PRP38-TRg-4	PRE4g9-PRP38-TRg-4	PRE4g9	PRP38-TRg-4	0.474974756125955	0.623371061983221	0.585536501597185	0.561294106568787	0.0771111936462889	0.0441279557004178
PRE4g9-RCF1-NRg-5	PRE4g9-RCF1-NRg-5	PRE4g9	RCF1-NRg-5	0.70051182104036	0.788827904792262	0.623866278500695	0.704402001444439	0.0825495891260027	-0.00319312862448085
PRE4g9-RSC3-TRg-4	PRE4g9-RSC3-TRg-4	PRE4g9	RSC3-TRg-4	0.495957375556067	0.634110105770767	0.443407325469139	0.524491602265324	0.0985014678779676	-0.0112127107055302
PRE4g9-RSC3-TRg-5	PRE4g9-RSC3-TRg-5	PRE4g9	RSC3-TRg-5	0.532945738454809	0.493196846630752	0.572350046835324	0.532830877306961	0.0395767251104576	0.05378310075795
PRE4g9-RSC3-TRg-6	PRE4g9-RSC3-TRg-6	PRE4g9	RSC3-TRg-6	0.609947095258517	0.540585470430672	0.566660024257453	0.572397529982214	0.035034953669813	-0.141937221445218
PRE4g9-HTA1-NRg-12	PRE4g9-HTA1-NRg-12	PRE4g9	HTA1-NRg-12	0.680710068413648	0.848563130610626	0.710736087053737	0.746669762026004	0.0895102472903806	0.0540453924041933
PRE4g9-HTA1-NRg-11	PRE4g9-HTA1-NRg-11	PRE4g9	HTA1-NRg-11	0.941353910461967	0.91978984353546	0.935400197400544	0.932181317132657	0.0111365676147083	-0.0168176219773725
PRE4g9-UTP23-TRg-2	PRE4g9-UTP23-TRg-2	PRE4g9	UTP23-TRg-2	0.710976495131939	0.69126810293906	0.674663843456936	0.692302813842645	0.0181784250667658	-0.0388217320080513
PRE4g9-GCD7-NRg-1	PRE4g9-GCD7-NRg-1	PRE4g9	GCD7-NRg-1	0.213142980459185	0.241731981978494	0.289431392375753	0.248102118271144	0.0385410745241776	-0.0303566461152101
PRE4g9-GCD7-NRg-2	PRE4g9-GCD7-NRg-2	PRE4g9	GCD7-NRg-2	0.4085979785363	0.518047431669403	0.339053881684098	0.421899763963267	0.0902351143166799	0.0814278275987096
PRE4g9-GCD7-NRg-6	PRE4g9-GCD7-NRg-6	PRE4g9	GCD7-NRg-6	0.584320469040435	0.476009960524476	0.545887925765719	0.535406118443543	0.054910771049957	-0.0647582658759154
PRE4g9-GAL11-NRg-2	PRE4g9-GAL11-NRg-2	PRE4g9	GAL11-NRg-2	0.579514896716246	0.534654918806952	0.519277287484992	0.544482367669397	0.0312981861268712	-0.0942878677282407
PRE4g9-GAL11-NRg-9	PRE4g9-GAL11-NRg-9	PRE4g9	GAL11-NRg-9	0.549576012152896	0.650003922667001	0.485904123130721	0.561828019316873	0.0827331240291424	-0.104527056479073
PRE4g9-PHO4-TRg-5	PRE4g9-PHO4-TRg-5	PRE4g9	PHO4-TRg-5	0.802301611628724	0.794909211072741	0.837590780877899	0.811600534526455	0.0228096816188125	0.191442408272665
PRE4g9-SNP1-NRg-3	PRE4g9-SNP1-NRg-3	PRE4g9	SNP1-NRg-3	0.701653686634664	0.789291512360946	0.772007424968754	0.754317541321454	0.0464197814740524	-0.0182598245301829
PRE4g9-RPC37-TRg-5	PRE4g9-RPC37-TRg-5	PRE4g9	RPC37-TRg-5	0.669259721574859	0.655386662060642	0.513347869234828	0.612664750956777	0.0862901946416853	0.0909334512300081
PRE4g9-CRM1-TRg-5	PRE4g9-CRM1-TRg-5	PRE4g9	CRM1-TRg-5	0.619511527781548	0.988712110119959	0.477569650149831	0.695264429350446	0.263857025997335	0.0603488374622937
PRE4g9-CRM1-TRg-2	PRE4g9-CRM1-TRg-2	PRE4g9	CRM1-TRg-2	0.594612897109171	0.920198940210327	0.590139343389284	0.701650393569594	0.189281810007733	-0.0172156656478718
PRE4g9-ASK1-TRg-7	PRE4g9-ASK1-TRg-7	PRE4g9	ASK1-TRg-7	NA	0.119420593610361	NA	NA	NA	NA
PRE4g9-STU2-NRg-4	PRE4g9-STU2-NRg-4	PRE4g9	STU2-NRg-4	0.0189731312994614	0.259099765138874	0.172298755753366	0.1501238840639	0.121589447612015	-0.0600330424277705
PRE4g9-NEO1-NRg-3	PRE4g9-NEO1-NRg-3	PRE4g9	NEO1-NRg-3	0.0187146474936842	0.25821198968817	0.163414971166623	0.146780536116159	0.120612074651097	-0.280103753168342
PRE4g9-GAL11-TRg-5	PRE4g9-GAL11-TRg-5	PRE4g9	GAL11-TRg-5	0.622924401828184	0.643929991206075	0.648298075691467	0.638384156241908	0.0135655094050093	-0.031480942525528
PRE4g9-GAL11-TRg-7	PRE4g9-GAL11-TRg-7	PRE4g9	GAL11-TRg-7	0.596394136937449	0.754310249450792	0.652912582608382	0.667872322998874	0.0800138739359923	-0.0798069702841016
PRE4g9-SAM50-NRg-3	PRE4g9-SAM50-NRg-3	PRE4g9	SAM50-NRg-3	0.858423211195216	0.859769319374386	0.682040202341	0.800077577636868	0.102225581323173	0.0804572485437958
PRE4g9-CSL4-TRg-2	PRE4g9-CSL4-TRg-2	PRE4g9	CSL4-TRg-2	0.383937551801298	0.348189356459536	0.338230042561919	0.356785650274251	0.0240357296691541	-0.106071405845632
PRE4g9-CCT5-TRg-2	PRE4g9-CCT5-TRg-2	PRE4g9	CCT5-TRg-2	0.515707356653629	0.540083600951946	0.37182309745849	0.475871351688022	0.0909289817807432	0.203400635369723
PRE4g9-POL30-NRg-1	PRE4g9-POL30-NRg-1	PRE4g9	POL30-NRg-1	0.527387647947959	0.522048399914592	0.585318896500459	0.54491831478767	0.0350896301553499	0.166356230173665
PRE4g9-MED4-TRg-4	PRE4g9-MED4-TRg-4	PRE4g9	MED4-TRg-4	0.68624729739285	0.709875618054154	0.646826090012682	0.680983001819895	0.0318527134240189	0.03404067652881
PRE4g9-MED4-TRg-3	PRE4g9-MED4-TRg-3	PRE4g9	MED4-TRg-3	0.54443507509653	0.480305937060527	0.630987332028578	0.551909448061878	0.0756182543159936	0.0390832131860505
PRE4g9-MED4-TRg-2	PRE4g9-MED4-TRg-2	PRE4g9	MED4-TRg-2	0.724096481244873	0.793427866351327	0.729035946348802	0.748853431315001	0.038681517201165	-0.0248459518147514
PRE4g9-GDI1-TRg-4	PRE4g9-GDI1-TRg-4	PRE4g9	GDI1-TRg-4	0.7763623756237	0.719604861137834	0.633146923531048	0.709704720097527	0.0721191793075127	-0.083651140661273
PRE4g9-GDI1-TRg-3	PRE4g9-GDI1-TRg-3	PRE4g9	GDI1-TRg-3	0.668367829231453	0.774690927104488	0.811702923912138	0.751587226749359	0.0744081519012193	-0.0606155022100338
PRE4g9-REB1-TRg-6	PRE4g9-REB1-TRg-6	PRE4g9	REB1-TRg-6	0.3176112416139	0.316982614572276	0.196645319547944	0.277079725244707	0.0696589477944713	-0.180200247744913
PRE4g9-MRPL37-NRg-2	PRE4g9-MRPL37-NRg-2	PRE4g9	MRPL37-NRg-2	0.794566003285668	0.758886001649965	0.785567431323923	0.779673145419852	0.0185559312329005	-0.0604994428621904
PRE4g9-NOC3-TRg-3	PRE4g9-NOC3-TRg-3	PRE4g9	NOC3-TRg-3	0.692844320393475	0.743763936907777	0.700598338975233	0.712402198758828	0.0274353816418502	-0.0818348983550187
PRE4g9-SPC97-TRg-3	PRE4g9-SPC97-TRg-3	PRE4g9	SPC97-TRg-3	NA	-0.0690550969011154	0.232305712157226	NA	NA	NA
PRE4g9-IPP1-TRg-3	PRE4g9-IPP1-TRg-3	PRE4g9	IPP1-TRg-3	0.69151356847042	0.516237772795367	0.53283843439023	0.580196591885339	0.0967599992165122	0.0773172463020123
PRE4g9-IPP1-TRg-2	PRE4g9-IPP1-TRg-2	PRE4g9	IPP1-TRg-2	0.531374311842006	0.482169934255019	0.431379421785964	0.481641222627663	0.049999541611085	0.00832297764978052
PRE4g9-PTI1-TRg-3	PRE4g9-PTI1-TRg-3	PRE4g9	PTI1-TRg-3	-0.104822453472278	0.0224258593719137	NA	NA	NA	NA
PRE4g9-PTI1-TRg-5	PRE4g9-PTI1-TRg-5	PRE4g9	PTI1-TRg-5	-0.142878972992858	0.0836987552583566	-0.177969573628471	-0.0790499304543242	0.14203235050208	-0.16013767703397
PRE4g9-RFC5-NRg-1	PRE4g9-RFC5-NRg-1	PRE4g9	RFC5-NRg-1	0.668751545180218	0.900894573194104	0.661025955086282	0.743557357820201	0.136312767897161	0.050656924713634
PRE4g9-CDC24-TRg-1	PRE4g9-CDC24-TRg-1	PRE4g9	CDC24-TRg-1	0.361187809130216	0.398387828756646	0.398445950431395	0.386007196106086	0.0214942392730175	0.0591668761989294
PRE4g9-CDC24-TRg-3	PRE4g9-CDC24-TRg-3	PRE4g9	CDC24-TRg-3	0.182552534902419	0.358258539716378	0.223050736828587	0.254620603815795	0.0920089256980711	-0.0506647948235204
PRE4g9-CDC24-TRg-5	PRE4g9-CDC24-TRg-5	PRE4g9	CDC24-TRg-5	0.0113759042290673	0.268232712511643	0.327335276578784	0.202314631106498	0.167977606650435	-0.0543868425704023
PRE4g9-CDC24-TRg-6	PRE4g9-CDC24-TRg-6	PRE4g9	CDC24-TRg-6	0.34114074721763	0.155573050833491	0.0653460320911161	0.187353276714079	0.140617098144908	-0.0495022693459201
PRE4g9-UTP23-TRg-6	PRE4g9-UTP23-TRg-6	PRE4g9	UTP23-TRg-6	0.762892898517427	0.881016717309882	0.703674282043818	0.782527965957042	0.090286968835725	-0.0364833285025993
PRE4g9-UTP23-TRg-4	PRE4g9-UTP23-TRg-4	PRE4g9	UTP23-TRg-4	0.74373637302501	0.720561253131435	0.701738041832633	0.722011889329693	0.0210367111205846	0.000960593120890474
PRE4g9-UTP23-TRg-1	PRE4g9-UTP23-TRg-1	PRE4g9	UTP23-TRg-1	0.702378007711547	0.717935544387487	0.640247067713525	0.68685353993752	0.041105129567127	0.0220975599758061
PRE4g9-RHO3-NRg-4	PRE4g9-RHO3-NRg-4	PRE4g9	RHO3-NRg-4	0.55993403338824	0.689277316777886	0.632616887687471	0.627276079284533	0.0648368291582901	-0.0102055508697112
PRE4g9-TRS23-NRg-1	PRE4g9-TRS23-NRg-1	PRE4g9	TRS23-NRg-1	0.171893326837817	0.278278270002175	0.133099946227465	0.194423847689152	0.0751658479688944	-0.0203890294824879
PRE4g9-TRS23-NRg-3	PRE4g9-TRS23-NRg-3	PRE4g9	TRS23-NRg-3	0.710710728442904	0.625484469661361	0.565501735107205	0.633898977737157	0.0729692804953563	-0.0901907900549955
PRE4g9-RSP5-TRg-2	PRE4g9-RSP5-TRg-2	PRE4g9	RSP5-TRg-2	0.566553607366552	0.583141520356532	0.487906203850881	0.545867110524655	0.0508762198003666	-0.0855571260051134
PRE4g9-RSP5-TRg-1	PRE4g9-RSP5-TRg-1	PRE4g9	RSP5-TRg-1	0.392599502759412	0.642265931907241	0.390978716003471	0.475281383556708	0.144615131567553	-0.133953509933089
PRE4g9-SDA1-NRg-1	PRE4g9-SDA1-NRg-1	PRE4g9	SDA1-NRg-1	0.679508574237041	0.658688536765759	0.58797047606388	0.64205586235556	0.0479821867761004	0.120245911899973
PRE4g9-KAP95-TRg-8	PRE4g9-KAP95-TRg-8	PRE4g9	KAP95-TRg-8	0.242624714254225	0.453634189002387	0.425135309879477	0.373798071045363	0.114489666244194	-0.190477849989306
PRE4g9-ACO1-TRg-6	PRE4g9-ACO1-TRg-6	PRE4g9	ACO1-TRg-6	NA	0.184613417645541	0.163321551798043	NA	NA	NA
PRE4g9-HTA1-NRg-3	PRE4g9-HTA1-NRg-3	PRE4g9	HTA1-NRg-3	0.764390243527038	0.848920192350109	0.675730534941863	0.76301365693967	0.0866030345962013	0.0409381944817606
PRE4g9-HTA1-NRg-2	PRE4g9-HTA1-NRg-2	PRE4g9	HTA1-NRg-2	0.694693895034943	0.69688811488283	0.578507899179284	0.656696636365685	0.0677223199343344	0.0305179607423575
PRE4g9-SPN1-TRg-1	PRE4g9-SPN1-TRg-1	PRE4g9	SPN1-TRg-1	0.517995562832999	0.387403225957222	0.420101102420855	0.441833297070359	0.0679544393390312	0.0485756550025925
PRE4g9-MOT1-NRg-7	PRE4g9-MOT1-NRg-7	PRE4g9	MOT1-NRg-7	0.334112462165629	0.405680583409206	0.368337734333556	0.36937692663613	0.0357953758894239	-0.0498111217731451
PRE4g9-RPL17A-NRg-4	PRE4g9-RPL17A-NRg-4	PRE4g9	RPL17A-NRg-4	0.616215755626541	0.652331696830656	0.574783576695112	0.614443676384103	0.0388044189850886	-0.0614337255895641
PRE4g9-ADA2-TRg-4	PRE4g9-ADA2-TRg-4	PRE4g9	ADA2-TRg-4	0.979517693396393	0.969251112316191	0.86599322448149	0.938254010064691	0.0627898600221019	0.050839830397775
PRE4g9-SFH1-NRg-1	PRE4g9-SFH1-NRg-1	PRE4g9	SFH1-NRg-1	0.420079097625075	0.724692552537506	0.46714013285245	0.537303927671677	0.163980357988382	-0.109488967070557
PRE4g9-SPC97-NRg-5	PRE4g9-SPC97-NRg-5	PRE4g9	SPC97-NRg-5	-0.135828933600923	-0.270322887860762	-0.0912663876792872	-0.165806069713658	0.0932163026591954	-0.087817515057643
PRE4g9-PRP22-TRg-3	PRE4g9-PRP22-TRg-3	PRE4g9	PRP22-TRg-3	0.0792051282563663	0.0708458514590287	NA	NA	NA	NA
PRE4g9-SEN15-TRg-2	PRE4g9-SEN15-TRg-2	PRE4g9	SEN15-TRg-2	0.761713363951382	0.919069581294232	0.687493295529025	0.789425413591546	0.11824915350076	0.0767794823942678
PRE4g9-RPL3-NRg-2	PRE4g9-RPL3-NRg-2	PRE4g9	RPL3-NRg-2	0.2732676723932	0.538631507116168	0.154122482005802	0.322007220505056	0.196833572493216	0.0921556419706883
PRE4g9-ISD11-NRg-2	PRE4g9-ISD11-NRg-2	PRE4g9	ISD11-NRg-2	0.671346447418164	0.674600758823617	0.716642197524507	0.687529801255429	0.0252645274659311	0.0177853015283721
PRE4g9-HEM12-TRg-8	PRE4g9-HEM12-TRg-8	PRE4g9	HEM12-TRg-8	0.643430616622974	0.709897230813642	0.830776951706211	0.728034933047609	0.0949810217834395	-0.020607001105458
PRE4g9-SEC10-TRg-1	PRE4g9-SEC10-TRg-1	PRE4g9	SEC10-TRg-1	0.206123694389304	0.278200236794189	-0.160034081829017	0.108096616451492	0.234987894393639	-0.0631312976114146
PRE4g9-HTB1-TRg-7	PRE4g9-HTB1-TRg-7	PRE4g9	HTB1-TRg-7	0.888273152726131	0.866521584093906	0.720351646768538	0.825048794529525	0.0913203276738266	-0.0474063896815624
PRE4g9-TTI2-TRg-1	PRE4g9-TTI2-TRg-1	PRE4g9	TTI2-TRg-1	0.730370161858251	0.895249142473739	0.646091643666916	0.757236982666302	0.126732925272665	0.0495823488061253
PRE4g9-ACP1-TRg-2	PRE4g9-ACP1-TRg-2	PRE4g9	ACP1-TRg-2	0.0051886218345123	0.114336741746255	-0.00156619829731919	0.0393197217611494	0.0650543762120402	-0.165472115505322
PRE4g9-ACP1-TRg-4	PRE4g9-ACP1-TRg-4	PRE4g9	ACP1-TRg-4	0.355782240151617	0.335600484455502	0.231960932609738	0.307781219072286	0.0664331445529376	-0.0113338149825065
PRE4g9-GAL11-NRg-10	PRE4g9-GAL11-NRg-10	PRE4g9	GAL11-NRg-10	0.142733679059451	0.0559257297019531	0.08831371380431	0.0956577075219046	0.043867478850585	0.0947730505402008
PRE4g9-UTP22-TRg-2	PRE4g9-UTP22-TRg-2	PRE4g9	UTP22-TRg-2	0.830818469496631	0.764178121938277	0.793071971599036	0.796022854344648	0.033418030498644	-0.0362457624792825
PRE4g9-MST1-NRg-5	PRE4g9-MST1-NRg-5	PRE4g9	MST1-NRg-5	0.412388162527173	0.219935997731206	0.133391995395226	0.255238718551201	0.142809057456277	-0.0178986383457846
PRE4g9-RIB7-NRg-2	PRE4g9-RIB7-NRg-2	PRE4g9	RIB7-NRg-2	0.75472933076872	0.850895379627807	0.733274056471074	0.7796329222892	0.0626405265642728	0.0964776421923024
PRE4g9-MCD1-TRg-6	PRE4g9-MCD1-TRg-6	PRE4g9	MCD1-TRg-6	0.767505214082701	0.770542208006564	0.630864761463542	0.722970727850936	0.0797805591365476	0.00472136761831266
PRE4g9-MCD1-TRg-5	PRE4g9-MCD1-TRg-5	PRE4g9	MCD1-TRg-5	0.617653971161338	0.525296277196407	0.650967066709887	0.597972438355878	0.065106135535867	-0.155157008529045
PRE4g9-GPI8-NRg-2	PRE4g9-GPI8-NRg-2	PRE4g9	GPI8-NRg-2	0.271760206043851	0.221115364224897	0.191763473277031	0.228213014515259	0.0404679106586279	-0.0448381949648247
PRE4g9-THS1-TRg-2	PRE4g9-THS1-TRg-2	PRE4g9	THS1-TRg-2	0.600003836235714	0.593734457445598	0.455285330167768	0.549674541283026	0.08180353695791	0.160218498552388
PRE4g9-RRP7-TRg-2	PRE4g9-RRP7-TRg-2	PRE4g9	RRP7-TRg-2	0.362084778596728	0.658369342101527	0.416101765543023	0.478851962080426	0.15779520276903	0.0568114741086681
PRE4g9-RRP7-TRg-5	PRE4g9-RRP7-TRg-5	PRE4g9	RRP7-TRg-5	0.316706093989296	0.531748368590038	0.327891066652834	0.392115176410723	0.121055141039157	0.107116050357086
PRE4g9-SMX2-NRg-7	PRE4g9-SMX2-NRg-7	PRE4g9	SMX2-NRg-7	0.599958017497452	0.84192887998851	0.697922769122613	0.713269888869525	0.12171329071659	0.0315018070099602
PRE4g9-RRP45-TRg-5	PRE4g9-RRP45-TRg-5	PRE4g9	RRP45-TRg-5	0.389807364858089	0.319872852397843	0.340961649320932	0.350213955525621	0.0358735680667824	-0.11914180718939
PRE4g9-RRP45-TRg-4	PRE4g9-RRP45-TRg-4	PRE4g9	RRP45-TRg-4	0.391348587181788	0.408965287923939	0.296032509963908	0.365448795023212	0.0607581476827228	-0.101351257360528
PRE4g9-CNS1-TRg-2	PRE4g9-CNS1-TRg-2	PRE4g9	CNS1-TRg-2	0.801974048213685	0.900315888984935	0.795150826211586	0.832480254470069	0.0588463598886828	0.0196851727120918
PRE4g9-FBP1-NRg-9	PRE4g9-FBP1-NRg-9	PRE4g9	FBP1-NRg-9	0.646590251152671	0.809284245435657	0.521491114816747	0.659121870468359	0.144305241137885	0.0384505921761743
PRE4g9-GCD11-NRg-1	PRE4g9-GCD11-NRg-1	PRE4g9	GCD11-NRg-1	0.283209138600364	0.0106944516660591	0.290885596276897	0.194929728847773	0.159598590279746	0.0587844973370739
PRE4g9-RPL10-TRg-2	PRE4g9-RPL10-TRg-2	PRE4g9	RPL10-TRg-2	0.707651667771989	0.647256339031047	0.782434369064155	0.712447458622397	0.0677165021122522	0.165315322503998
PRE4g9-NUP192-TRg-4	PRE4g9-NUP192-TRg-4	PRE4g9	NUP192-TRg-4	0.169621936426332	0.28507864205074	0.161723800991256	0.20547479315611	0.069051971043317	-0.0778821792920481
PRE4g9-NUP145-NRg-4	PRE4g9-NUP145-NRg-4	PRE4g9	NUP145-NRg-4	0.686633680494657	0.605430199832683	0.61665747949222	0.636240453273187	0.0440013745749426	-0.0945694711981456
PRE4g9-HEM12-TRg-6	PRE4g9-HEM12-TRg-6	PRE4g9	HEM12-TRg-6	0.770694721776557	0.966364276659448	0.799770075686402	0.845609691374136	0.105582178665798	-0.0944162806060537
PRE4g9-PLC1-TRg-3	PRE4g9-PLC1-TRg-3	PRE4g9	PLC1-TRg-3	0.0118621257411072	0.0832014289552554	0.0640370573480292	0.0530335373481306	0.036920619375373	-0.0428092854738174
PRE4g9-RPA43-TRg-1	PRE4g9-RPA43-TRg-1	PRE4g9	RPA43-TRg-1	0.62494407599744	0.672079852128546	0.480356012825067	0.592459980317018	0.0999045544179426	0.001166442503999
PRE4g9-RPB7-NRg-2	PRE4g9-RPB7-NRg-2	PRE4g9	RPB7-NRg-2	0.292699397087269	0.408716495472737	0.201935422292601	0.301117104950869	0.103647220949912	0.029285857703073
PRE4g9-RPB7-NRg-3	PRE4g9-RPB7-NRg-3	PRE4g9	RPB7-NRg-3	-0.00279984405588407	0.228656429698453	0.133469118802595	0.119775234815055	0.116334188908759	-0.0280737049658631
PRE4g9-NSL1-NRg-1	PRE4g9-NSL1-NRg-1	PRE4g9	NSL1-NRg-1	0.098461764133202	0.288356247612678	0.0689244260440423	0.151914145929974	0.119081690108276	0.0689442842965342
PRE4g9-UTP6-TRg-3	PRE4g9-UTP6-TRg-3	PRE4g9	UTP6-TRg-3	0.58309890377376	0.691988887466231	0.75344056965675	0.676176120298914	0.0862647291079262	0.019269853631665
PRE4g9-UTP6-TRg-1	PRE4g9-UTP6-TRg-1	PRE4g9	UTP6-TRg-1	0.655059570829415	0.691280448902614	0.634915146635437	0.660418388789155	0.0285622044380646	0.13784415171038
PRE4g9-YJU2-TRg-5	PRE4g9-YJU2-TRg-5	PRE4g9	YJU2-TRg-5	0.388526999218878	0.361033939398991	0.205520079168096	0.318360339261989	0.0986846508232558	-0.108374096863154
PRE4g9-FRS2-NRg-5	PRE4g9-FRS2-NRg-5	PRE4g9	FRS2-NRg-5	0.373706202618772	0.490025089104612	0.303560516431666	0.389097269385016	0.0941802681971038	0.0243869349489101
PRE4g9-TIF35-NRg-2	PRE4g9-TIF35-NRg-2	PRE4g9	TIF35-NRg-2	0.339191196505261	0.419219084879953	0.37054639008319	0.376318890489468	0.0403250176705899	0.0593242607238662
PRE4g9-GPI15-TRg-1	PRE4g9-GPI15-TRg-1	PRE4g9	GPI15-TRg-1	0.698508100242322	0.869664764168608	0.693233923010889	0.75380226247394	0.100374517237083	0.109096940913978
PRE4g9-NOP1-NRg-5	PRE4g9-NOP1-NRg-5	PRE4g9	NOP1-NRg-5	0.682110796514382	0.7150310352734	0.563599112379274	0.653580314722352	0.0796454525463768	0.0526451997095113
PRE4g9-GPI15-TRg-4	PRE4g9-GPI15-TRg-4	PRE4g9	GPI15-TRg-4	1.04258038932659	0.799768923107088	1.00258927469663	0.948312862376767	0.130187552141717	-0.0334512277727507
PRE4g9-COG4-TRg-1	PRE4g9-COG4-TRg-1	PRE4g9	COG4-TRg-1	0.347805841965367	0.297621155862151	0.539275251757243	0.394900749861587	0.127524990798014	0.00263884340948445
PRE4g9-TFA1-TRg-1	PRE4g9-TFA1-TRg-1	PRE4g9	TFA1-TRg-1	0.457862476386502	0.485755502603398	0.418327948032711	0.453981975674204	0.0338808573265103	0.0275152016758667
PRE4g9-RHO1-NRg-2	PRE4g9-RHO1-NRg-2	PRE4g9	RHO1-NRg-2	-0.141077135461653	0.0525116196676406	-0.0834706670368046	-0.0573453942769389	0.0994034654109725	-0.0684698520610444
PRE4g9-RHO1-NRg-1	PRE4g9-RHO1-NRg-1	PRE4g9	RHO1-NRg-1	0.403982203819952	0.762334223480711	0.584497483912809	0.583604637071157	0.179177678242431	0.173805492878179
PRE4g9-CDC55-NRg-2	PRE4g9-CDC55-NRg-2	PRE4g9	CDC55-NRg-2	0.351187855014569	0.427272176511736	0.270078680000385	0.34951290384223	0.0786101325049023	-0.0944096753445176
PRE4g9-IDI1-NRg-7	PRE4g9-IDI1-NRg-7	PRE4g9	IDI1-NRg-7	0.789442584643364	0.765240806179814	0.756467047717209	0.770383479513462	0.0170786950805536	-0.0715367273127966
PRE4g9-RPL32-TRg-5	PRE4g9-RPL32-TRg-5	PRE4g9	RPL32-TRg-5	0.566710103521332	NA	0.277846513091704	NA	NA	NA
PRE4g9-RPB5-TRg-4	PRE4g9-RPB5-TRg-4	PRE4g9	RPB5-TRg-4	0.53482866709822	0.386016642807727	0.341465836464749	0.420770382123565	0.101257902728489	0.0564345587671651
PRE4g9-DIP2-TRg-5	PRE4g9-DIP2-TRg-5	PRE4g9	DIP2-TRg-5	0.763553251941373	0.933521412562792	0.752524232892329	0.816532965798832	0.101464931491028	0.100364290819019
PRE4g9-DIP2-TRg-1	PRE4g9-DIP2-TRg-1	PRE4g9	DIP2-TRg-1	0.510612552101448	0.734709090281943	0.58341271881451	0.6095781203993	0.114316603283121	0.0487796495857052
PRE4g9-RPC40-TRg-2	PRE4g9-RPC40-TRg-2	PRE4g9	RPC40-TRg-2	0.688843804670653	0.73625106270405	0.675452152553115	0.70018233997594	0.0319460272340284	0.0317422554481346
PRE4g9-CDC6-TRg-5	PRE4g9-CDC6-TRg-5	PRE4g9	CDC6-TRg-5	0.75057547118268	0.812054406678404	0.67374763537574	0.745459171078941	0.0692951884484445	-0.00444852747976188
PRE4g9-CDC6-TRg-3	PRE4g9-CDC6-TRg-3	PRE4g9	CDC6-TRg-3	0.379537087900618	0.221412067401392	0.316317424612602	0.305755526638204	0.0795898598666086	-0.054838918718349
PRE4g9-DAD2-TRg-2	PRE4g9-DAD2-TRg-2	PRE4g9	DAD2-TRg-2	-0.16786797623273	0.0793441331602794	-0.114893388509303	-0.0678057438605848	0.130159100590617	0.0272760351117862
PRE4g9-RVS161-TRg-2	PRE4g9-RVS161-TRg-2	PRE4g9	RVS161-TRg-2	0.407936781987748	0.60662994455238	0.431116769296921	0.48189449861235	0.108644035999714	-0.00491881339866734
PRE4g9-RVS161-TRg-1	PRE4g9-RVS161-TRg-1	PRE4g9	RVS161-TRg-1	0.621722542975178	0.583962196114269	0.53238829343161	0.579357677507019	0.0448447681349955	-0.129004660585585
PRE4g9-SUP45-NRg-3	PRE4g9-SUP45-NRg-3	PRE4g9	SUP45-NRg-3	0.404797780460036	0.302925702169816	0.332585955979749	0.346769812869867	0.0523962444360441	0.0971903011431541
PRE4g9-SRB6-NRg-5	PRE4g9-SRB6-NRg-5	PRE4g9	SRB6-NRg-5	0.347789830986341	0.402787764700582	0.406576811419008	0.385718135701977	0.0329014656620372	-0.0239202153234903
PRE4g9-RPC11-TRg-4	PRE4g9-RPC11-TRg-4	PRE4g9	RPC11-TRg-4	0.565383814227299	0.676484506098038	0.685265005639339	0.642377775321559	0.0668231009964891	0.111446902042243
PRE4g9-RKI1-TRg-8	PRE4g9-RKI1-TRg-8	PRE4g9	RKI1-TRg-8	0.819808845984829	0.756605883654175	0.742745407526268	0.773053379055091	0.0410802077098745	-0.0156524319307567
PRE4g9-NIP7-TRg-3	PRE4g9-NIP7-TRg-3	PRE4g9	NIP7-TRg-3	0.676285617557434	0.742804809619153	0.717748548821071	0.712279658665886	0.0335951231249877	0.0458914511544393
PRE4g9-RPL33A-NRg-12	PRE4g9-RPL33A-NRg-12	PRE4g9	RPL33A-NRg-12	0.652187557689336	0.843527997428291	0.721082236261168	0.738932597126265	0.0969111320083239	0.0404816963649537
PRE4g9-SAM50-TRg-4	PRE4g9-SAM50-TRg-4	PRE4g9	SAM50-TRg-4	0.5469935211562	0.861919393448372	0.634812144198318	0.68124168626763	0.162515700910161	-0.0439732374821478
PRE4g9-NOP4-NRg-1	PRE4g9-NOP4-NRg-1	PRE4g9	NOP4-NRg-1	0.881893231907383	0.891835461007237	0.827863637494667	0.867197443469762	0.0344248921455582	0.0408509648348537
PRE4g9-NOP4-NRg-3	PRE4g9-NOP4-NRg-3	PRE4g9	NOP4-NRg-3	0.590218817124575	0.696118998499537	0.637468605947348	0.641268807190487	0.0530522690459954	0.0770647185664314
PRE4g9-SMX2-TRg-5	PRE4g9-SMX2-TRg-5	PRE4g9	SMX2-TRg-5	0.602829865434414	0.705571063636944	0.626369231925652	0.644923386999003	0.0538250030644438	-0.0754793994167385
PRE4g9-POL12-NRg-2	PRE4g9-POL12-NRg-2	PRE4g9	POL12-NRg-2	0.489897199464552	0.546515050009787	0.34548936366192	0.46063387104542	0.103658518393484	-0.103990609549426
PRE4g9-BMS1-NRg-2	PRE4g9-BMS1-NRg-2	PRE4g9	BMS1-NRg-2	0.895721058423408	0.845048544214563	0.798640882733901	0.846470161790624	0.0485556986910476	0.0341235422453277
PRE4g9-RPA190-TRg-5	PRE4g9-RPA190-TRg-5	PRE4g9	RPA190-TRg-5	0.683085419235576	0.822465051940204	0.660067793699974	0.721872754958584	0.0878724099496139	-0.0370875976944531
PRE4g9-ALG14-NRg-4	PRE4g9-ALG14-NRg-4	PRE4g9	ALG14-NRg-4	0.815611756117917	0.761039541496353	0.899239822336291	0.82529703998352	0.0696073483816716	0.0408996758979912
PRE4g9-ALG14-NRg-1	PRE4g9-ALG14-NRg-1	PRE4g9	ALG14-NRg-1	0.775997034697896	0.929851686594176	0.871147359220584	0.858998693504219	0.0776434545634554	0.0925803565462752
PRE4g9-PRE5-NRg-1	PRE4g9-PRE5-NRg-1	PRE4g9	PRE5-NRg-1	0.17271275920876	0.145107944819401	0.294603958235764	0.204141554087975	0.0795493014898064	0.0139766932955413
PRE4g9-BIG1-NRg-2	PRE4g9-BIG1-NRg-2	PRE4g9	BIG1-NRg-2	0.496956079326819	0.675909606323862	0.579926876581829	0.584264187410837	0.0895555716027256	-0.000204451818946016
PRE4g9-TFA2-TRg-4	PRE4g9-TFA2-TRg-4	PRE4g9	TFA2-TRg-4	0.0814639865299579	0.234362622583084	0.167946440800327	0.161257683304456	0.0766684604929268	-0.116530684969276
PRE4g9-IMP4-TRg-6	PRE4g9-IMP4-TRg-6	PRE4g9	IMP4-TRg-6	0.363484427500357	0.578531607385875	0.562938606316443	0.501651547067558	0.119909966715494	-0.0706570726574914
PRE4g9-PAN1-NRg-1	PRE4g9-PAN1-NRg-1	PRE4g9	PAN1-NRg-1	-0.0397965995585281	0.116633011273996	0.0585542514439868	0.0451302210531515	0.079074074324359	-0.00749099711297897
PRE4g9-UTP13-TRg-2	PRE4g9-UTP13-TRg-2	PRE4g9	UTP13-TRg-2	0.808707867790566	0.644606078353594	0.565542151819107	0.672952032654423	0.124036330161355	0.125887781127215
PRE4g9-KAE1-NRg-3	PRE4g9-KAE1-NRg-3	PRE4g9	KAE1-NRg-3	0.66270344288681	0.792604001072169	0.7403310573963	0.73187950045176	0.065361382828908	0.0682723174412203
PRE4g9-ERG20-TRg-1	PRE4g9-ERG20-TRg-1	PRE4g9	ERG20-TRg-1	0.730726045695303	0.784095114370275	0.840169092626626	0.784996750897401	0.0547270942196206	0.12773047801029
PRE4g9-CDC20-TRg-6	PRE4g9-CDC20-TRg-6	PRE4g9	CDC20-TRg-6	0.029668810136357	NA	-0.0223171769271615	NA	NA	NA
PRE4g9-PWP2-NRg-2	PRE4g9-PWP2-NRg-2	PRE4g9	PWP2-NRg-2	0.840104694124847	0.778109022986771	0.825304649065019	0.814506122058879	0.0323778002509724	0.0258287340322744
PRE4g9-COG1-NRg-1	PRE4g9-COG1-NRg-1	PRE4g9	COG1-NRg-1	0.142893162559357	0.223472919499118	0.106713692674688	0.157693258244388	0.0597700709918783	-0.19567879984778
PRE4g9-RPL1B-TRg-4	PRE4g9-RPL1B-TRg-4	PRE4g9	RPL1B-TRg-4	0.650461499211275	0.61105209519442	0.489771971885824	0.583761855430506	0.0837487249920747	0.102365818508958
PRE4g9-RPL1B-TRg-7	PRE4g9-RPL1B-TRg-7	PRE4g9	RPL1B-TRg-7	0.706236470275104	0.752994443490649	0.613991720842256	0.691074211536003	0.0707308970215288	0.0869634835555796
PRE4g9-UTP20-TRg-3	PRE4g9-UTP20-TRg-3	PRE4g9	UTP20-TRg-3	0.587288503966143	0.493559386266878	0.649582272564836	0.576810054265952	0.0785374668121906	-0.0146002369456943
PRE4g9-UTP20-TRg-4	PRE4g9-UTP20-TRg-4	PRE4g9	UTP20-TRg-4	0.76109771414287	0.681181429283081	0.736466868218833	0.726248670548261	0.0409262974036732	0.148102825005683
PRE4g9-RPL25-TRg-4	PRE4g9-RPL25-TRg-4	PRE4g9	RPL25-TRg-4	0.431836296750942	0.518717985015815	0.437053898076467	0.462536059947741	0.0487248639727608	0.0238696008646561
PRE4g9-RPL25-TRg-2	PRE4g9-RPL25-TRg-2	PRE4g9	RPL25-TRg-2	0.552418810730054	0.600000105439274	0.506347102191772	0.552922006120367	0.0468285293226234	0.0646675010522346
PRE4g9-MCM7-NRg-1	PRE4g9-MCM7-NRg-1	PRE4g9	MCM7-NRg-1	0.315845331387769	0.486145948246174	0.180026704211809	0.327339327948584	0.153382958179023	0.0533382307850439
PRE4g9-MRP49-TRg-5	PRE4g9-MRP49-TRg-5	PRE4g9	MRP49-TRg-5	0.717116363544314	0.610591436867249	0.602226210069954	0.643311336827172	0.0640537331572566	-0.0748591381047863
PRE4g9-ERO1-NRg-3	PRE4g9-ERO1-NRg-3	PRE4g9	ERO1-NRg-3	0.20000411404542	0.433202746940098	0.25935852054452	0.297521793843346	0.121192933653936	-0.0819143853781328
PRE4g9-UTP5-TRg-7	PRE4g9-UTP5-TRg-7	PRE4g9	UTP5-TRg-7	0.718368231775854	0.705532625565136	0.678717018930068	0.700872625423686	0.020232186511205	-0.00738494674550161
PRE4g9-MCM4-NRg-1	PRE4g9-MCM4-NRg-1	PRE4g9	MCM4-NRg-1	0.265918299341531	0.31073937068312	0.405097415798362	0.327251695274338	0.0710436433608269	-0.0323827007314718
PRE4g9-PRE3-NRg-1	PRE4g9-PRE3-NRg-1	PRE4g9	PRE3-NRg-1	0.170694192856682	0.36501464536683	0.361747949730555	0.299152262651356	0.111259941563102	-0.0510899808814618
PRE4g9-FCF1-NRg-1	PRE4g9-FCF1-NRg-1	PRE4g9	FCF1-NRg-1	0.454483819349159	0.633112097162858	0.516860433468456	0.534818783326825	0.0906581058477326	0.0825993373302236
PRE4g9-CUS1-NRg-1	PRE4g9-CUS1-NRg-1	PRE4g9	CUS1-NRg-1	0.398704806952628	0.516334793998004	0.622637897864416	0.512559166271683	0.112014279557888	0.0498201053393474
PRE4g9-PSF1-TRg-2	PRE4g9-PSF1-TRg-2	PRE4g9	PSF1-TRg-2	0.63904523605762	0.687506197823982	0.509206534635778	0.611919322839127	0.0921930249487979	0.105759766456685
PRE4g9-BCP1-TRg-2	PRE4g9-BCP1-TRg-2	PRE4g9	BCP1-TRg-2	0.670817268155313	0.809025029588163	0.69688884275408	0.725577046832519	0.073434366069331	-0.0344382788510398
PRE4g9-PAN1-TRg-1	PRE4g9-PAN1-TRg-1	PRE4g9	PAN1-TRg-1	-0.0610769900496433	0.0128069217234671	0.108725397620509	0.0201517764314442	0.0851391383714454	-0.0887750395146969
PRE4g9-PAN1-TRg-3	PRE4g9-PAN1-TRg-3	PRE4g9	PAN1-TRg-3	0.141794118502509	NA	-0.0184298269083798	NA	NA	NA
PRE4g9-PAN1-TRg-4	PRE4g9-PAN1-TRg-4	PRE4g9	PAN1-TRg-4	0.0212457133237008	0.123910641697534	0.224025187909473	0.123060514310236	0.101392410296587	-0.043126808549272
PRE4g9-VPS3-TRg-2	PRE4g9-VPS3-TRg-2	PRE4g9	VPS3-TRg-2	1.01127255002518	0.839986689730883	0.809336836817786	0.886865358857949	0.108824240321209	-0.00952371512105787
PRE4g9-YIL060W-NRg-1	PRE4g9-YIL060W-NRg-1	PRE4g9	YIL060W-NRg-1	0.156049241060602	0.223358866480496	0.130316693654714	0.16990826706527	0.0480444162456393	0.0302985921309877
PRE4g9-VPS53-NRg-1	PRE4g9-VPS53-NRg-1	PRE4g9	VPS53-NRg-1	-0.149268956426681	0.360894484739084	0.140253230235159	0.117292919515854	0.255855557056651	-0.00204478930939936
PRE4g9-CYR1-TRg-4	PRE4g9-CYR1-TRg-4	PRE4g9	CYR1-TRg-4	0.0919332270554558	0.117958423812518	0.190998737334544	0.133630129400839	0.051358500744758	-0.0332612853047272
PRE4g9-CYR1-TRg-7	PRE4g9-CYR1-TRg-7	PRE4g9	CYR1-TRg-7	0.108447652503332	0.0430763525192976	0.217085129915201	0.122869711645943	0.0878963053554527	-0.00402204967817722
PRE4g9-MPS1-NRg-1	PRE4g9-MPS1-NRg-1	PRE4g9	MPS1-NRg-1	0.285582773290431	0.331993926128606	0.182132204796199	0.266569634738412	0.0767186969283024	0.128953920322871
PRE4g9-SRP1-TRg-5	PRE4g9-SRP1-TRg-5	PRE4g9	SRP1-TRg-5	NA	0.0868377718664899	-0.00478262110353311	NA	NA	NA
PRE4g9-SRP1-TRg-4	PRE4g9-SRP1-TRg-4	PRE4g9	SRP1-TRg-4	0.0850168883824757	0.229381531481199	0.213305562520242	0.175901327461306	0.0791176032530914	0.048787282219856
PRE4g9-TAF12-TRg-2	PRE4g9-TAF12-TRg-2	PRE4g9	TAF12-TRg-2	-0.03427174133338	-0.0780073509865968	-0.150526967258229	-0.087602019859402	0.0587185034021944	-0.187207876781306
PRE4g9-TAF12-TRg-3	PRE4g9-TAF12-TRg-3	PRE4g9	TAF12-TRg-3	-0.0992334822089571	0.0535989082166269	-0.127479485272556	-0.0577046864216286	0.0974208745947963	-0.0995092209477393
PRE4g9-POP4-TRg-1	PRE4g9-POP4-TRg-1	PRE4g9	POP4-TRg-1	0.506783630001336	0.64684528352506	0.480709990058864	0.54477963452842	0.0893476703881609	0.0235599470648578
PRE4g9-SPT16-TRg-1	PRE4g9-SPT16-TRg-1	PRE4g9	SPT16-TRg-1	0.232549853599533	0.18562583168628	0.206690727007306	0.208288804097707	0.0235027944278765	-0.04287883872438
PRE4g9-NUP82-TRg-4	PRE4g9-NUP82-TRg-4	PRE4g9	NUP82-TRg-4	0.626705201365266	0.485214879111242	0.597372144133407	0.569764074869972	0.0746761805345441	0.0199221565500955
PRE4g9-DML1-TRg-3	PRE4g9-DML1-TRg-3	PRE4g9	DML1-TRg-3	0.876389918135675	0.838700033595012	0.811999429385662	0.842363127038783	0.0323511584112492	0.037493449219932
PRE4g9-RPA43-NRg-3	PRE4g9-RPA43-NRg-3	PRE4g9	RPA43-NRg-3	0.545155454180661	0.624743396910775	0.568209680317142	0.579369510469526	0.0409507816015216	-0.0227073474011742
PRE4g9-STU2-NRg-3	PRE4g9-STU2-NRg-3	PRE4g9	STU2-NRg-3	0.278700140245713	0.175519740166272	0.232147322459167	0.228789067623717	0.051672111886328	-0.0555330197223287
PRE4g9-POP4-NRg-4	PRE4g9-POP4-NRg-4	PRE4g9	POP4-NRg-4	0.687983763714613	0.795853242043293	0.700004277244355	0.727947094334087	0.0591147769927965	-0.0302425773994728
PRE4g9-MCD1-TRg-2	PRE4g9-MCD1-TRg-2	PRE4g9	MCD1-TRg-2	0.80174913454038	0.9857941965297	0.776365559379669	0.854636296816583	0.114292945822793	-0.00696243199189872
PRE4g9-RPS3-NRg-4	PRE4g9-RPS3-NRg-4	PRE4g9	RPS3-NRg-4	0.453282176599061	0.461484942000281	0.427747573112402	0.447504897237248	0.0175950343133376	-0.116356406929582
PRE4g9-PRP9-TRg-4	PRE4g9-PRP9-TRg-4	PRE4g9	PRP9-TRg-4	0.680301832855713	0.649680748197387	0.689221833726833	0.673068138259978	0.0207393132562299	0.00384922212792183
PRE4g9-RPP1-NRg-2	PRE4g9-RPP1-NRg-2	PRE4g9	RPP1-NRg-2	0.669222821918309	0.73068054702387	0.661832157342179	0.687245175428119	0.0377972103463326	0.0690276157587619
PRE4g9-MTR2-NRg-11	PRE4g9-MTR2-NRg-11	PRE4g9	MTR2-NRg-11	0.643811939609758	0.614745163618974	0.524477039338321	0.594344714189018	0.0622281154977929	-0.00839841414994758
PRE4g9-GCD11-TRg-1	PRE4g9-GCD11-TRg-1	PRE4g9	GCD11-TRg-1	0.171706656799684	0.373129650800012	0.210074351923203	0.251636886507633	0.106950403640311	0.0575209083735036
PRE4g9-RPF1-TRg-3	PRE4g9-RPF1-TRg-3	PRE4g9	RPF1-TRg-3	0.670978310548607	0.492917493641733	0.501732380282695	0.555209394824345	0.100355652270322	-0.0644220663249944
PRE4g9-SUB2-NRg-4	PRE4g9-SUB2-NRg-4	PRE4g9	SUB2-NRg-4	0.451410873529159	0.489373675089108	0.228460083552818	0.389748210723695	0.140963429833013	-0.112608554710163
PRE4g9-GPI15-TRg-3	PRE4g9-GPI15-TRg-3	PRE4g9	GPI15-TRg-3	0.729967370120596	0.826101750547064	0.71017579832423	0.755414972997296	0.0620112245389528	0.130057668803068
PRE4g9-ERG9-TRg-6	PRE4g9-ERG9-TRg-6	PRE4g9	ERG9-TRg-6	0.714629852725783	0.62774847917138	0.732995706391855	0.691791346096339	0.0562178152207724	-0.0062180632519111
PRE4g9-RPT2-NRg-1	PRE4g9-RPT2-NRg-1	PRE4g9	RPT2-NRg-1	0.272000472841446	0.51736495078593	0.230957860438537	0.340107761355304	0.154874812063962	0.0232442357977058
PRE4g9-YOS1-NRg-3	PRE4g9-YOS1-NRg-3	PRE4g9	YOS1-NRg-3	0.19454535812918	0.270673492680686	0.136049824462935	0.2004228917576	0.0675040151566239	-0.0302213790991946
PRE4g9-SCM3-TRg-4	PRE4g9-SCM3-TRg-4	PRE4g9	SCM3-TRg-4	0.877317367152675	0.838366518932207	0.734062930536747	0.81658227220721	0.0740700577599909	-0.0546378588809322
PRE4g9-SCM3-TRg-6	PRE4g9-SCM3-TRg-6	PRE4g9	SCM3-TRg-6	0.862142137890556	0.969263961849546	0.874911856667992	0.902105985469365	0.0585099288413893	0.06658910290628
PRE4g9-RLP7-NRg-1	PRE4g9-RLP7-NRg-1	PRE4g9	RLP7-NRg-1	0.753916660881641	0.662852396671136	0.698161713708587	0.704976923753788	0.0459130740641519	0.00443029540668172
PRE4g9-TFB2-NRg-4	PRE4g9-TFB2-NRg-4	PRE4g9	TFB2-NRg-4	0.149475533908043	0.35866672897447	0.261494714719634	0.256545659200716	0.104683374449943	-0.0868567922488921
PRE4g9-IMP4-TRg-1	PRE4g9-IMP4-TRg-1	PRE4g9	IMP4-TRg-1	0.813302610163113	0.850718546854629	0.698009144052014	0.787343433689919	0.0795955373023994	0.0724516647985807
PRE4g9-IMP4-TRg-3	PRE4g9-IMP4-TRg-3	PRE4g9	IMP4-TRg-3	0.716062884312305	0.796014096508125	0.752336160169986	0.754804380330139	0.0400327136972315	-0.00820094256413517
PRE4g9-PRE4-TRg-3	PRE4g9-PRE4-TRg-3	PRE4g9	PRE4-TRg-3	0.264832385591187	0.216781187462432	0.245773434085986	0.242462335713201	0.0241961141452074	-0.0256079689180663
PRE4g9-SUB2-TRg-3	PRE4g9-SUB2-TRg-3	PRE4g9	SUB2-TRg-3	0.0464954249498437	0.203658088208554	0.216305876945794	0.155486463368064	0.0946006156512576	-0.0591922422414654
PRE4g9-RPP0-NRg-4	PRE4g9-RPP0-NRg-4	PRE4g9	RPP0-NRg-4	0.442745939778777	0.397129316433494	0.425378476702268	0.421751244304846	0.0230236116303467	0.0220090655963705
PRE4g9-RPP0-NRg-3	PRE4g9-RPP0-NRg-3	PRE4g9	RPP0-NRg-3	0.645103744281993	0.820008065769481	0.67654577424957	0.713885861433681	0.093239433728104	0.0454995204854215
PRE4g9-TOM40-TRg-4	PRE4g9-TOM40-TRg-4	PRE4g9	TOM40-TRg-4	0.432554825176297	0.599915846826207	0.415025756461909	0.482498809488138	0.102063154739777	-0.0617377454818208
PRE4g9-FUR1-NRg-12	PRE4g9-FUR1-NRg-12	PRE4g9	FUR1-NRg-12	0.833606928355447	0.817065735886208	0.814318675441386	0.821663779894347	0.0104338718434139	-0.041483780897438
PRE4g9-TOM40-TRg-2	PRE4g9-TOM40-TRg-2	PRE4g9	TOM40-TRg-2	0.274733457817945	0.272542618996678	0.326676615291628	0.291317564035417	0.0306414233186012	-0.0345793526869907
PRE4g9-VMA11-NRg-4	PRE4g9-VMA11-NRg-4	PRE4g9	VMA11-NRg-4	1.07831305600863	1.10828798995783	1.02194726041922	1.06951610212856	0.0438374291272956	0.0979420061234909
PRE4g9-PGS1-NRg-4	PRE4g9-PGS1-NRg-4	PRE4g9	PGS1-NRg-4	0.358707792917806	0.596156910847486	0.475429320634927	0.476764674800073	0.118730191103424	0.0855970017091491
PRE4g9-URB1-TRg-4	PRE4g9-URB1-TRg-4	PRE4g9	URB1-TRg-4	0.74836241138683	0.863811009088571	0.767069997719058	0.793081139398153	0.0619639354496796	-0.0171745216172574
PRE4g9-ARP4-TRg-3	PRE4g9-ARP4-TRg-3	PRE4g9	ARP4-TRg-3	0.405194795679707	0.427665351596401	0.426172609226274	0.419677585500794	0.0125646516345351	0.0953643081902944
PRE4g9-RPT3-TRg-3	PRE4g9-RPT3-TRg-3	PRE4g9	RPT3-TRg-3	0.419993169997495	0.453240828603267	0.340024167136154	0.404419388578972	0.0581928699171442	-0.285780916061256
PRE4g9-SUI3-TRg-3	PRE4g9-SUI3-TRg-3	PRE4g9	SUI3-TRg-3	0.149205671741417	0.2273633039708	0.244876023765738	0.207148333159318	0.0509380785640389	-0.00649797933032645
PRE4g9-RFC5-NRg-2	PRE4g9-RFC5-NRg-2	PRE4g9	RFC5-NRg-2	NA	NA	NA	NA	NA	NA
PRE4g9-RRP14-TRg-2	PRE4g9-RRP14-TRg-2	PRE4g9	RRP14-TRg-2	0.467995932873892	0.607996137043999	0.492095583400836	0.522695884439576	0.0748485010515512	0.0528656794307311
PRE4g9-SCC2-TRg-1	PRE4g9-SCC2-TRg-1	PRE4g9	SCC2-TRg-1	0.375826462866418	0.378086622022515	0.486884025312274	0.413599036733735	0.0634767220567516	0.104116393385829
PRE4g9-SSC1-TRg-3	PRE4g9-SSC1-TRg-3	PRE4g9	SSC1-TRg-3	0.0832662918317321	0.178620719764174	0.0892532178569946	0.117046743150967	0.0534085832781666	-0.112346121044011
PRE4g9-RRP9-TRg-3	PRE4g9-RRP9-TRg-3	PRE4g9	RRP9-TRg-3	0.772035331587295	0.82227503564758	0.805006630226247	0.799772332487041	0.0255255826698089	-0.00114869304265475
PRE4g9-MOT1-NRg-9	PRE4g9-MOT1-NRg-9	PRE4g9	MOT1-NRg-9	0.101893731485617	0.22635369044775	0.153802199307154	0.160683207080174	0.0625146506604113	-0.0824999585191964
PRE4g9-RPL42A-NRg-2	PRE4g9-RPL42A-NRg-2	PRE4g9	RPL42A-NRg-2	0.679295263589405	0.765014535986104	0.712667361760742	0.718992387112084	0.0432082500724826	0.000628982060202232
PRE4g9-SEC16-TRg-7	PRE4g9-SEC16-TRg-7	PRE4g9	SEC16-TRg-7	NA	0.253233898657374	NA	NA	NA	NA
PRE4g9-IMP4-NRg-2	PRE4g9-IMP4-NRg-2	PRE4g9	IMP4-NRg-2	0.633410757716338	0.647172166192905	0.670386046162336	0.65032299002386	0.0186879307850406	0.0549748975219225
PRE4g9-YEF3-NRg-4	PRE4g9-YEF3-NRg-4	PRE4g9	YEF3-NRg-4	0.389035771574499	0.414940607889053	0.389025680598471	0.397667353354008	0.01495907808427	-0.00407528577298616
PRE4g9-PUP1-TRg-1	PRE4g9-PUP1-TRg-1	PRE4g9	PUP1-TRg-1	0.202986444539155	0.199900367524897	0.10857408839418	0.170486966819411	0.0536403239550952	-0.0503622353750839
PRE4g9-UTP22-TRg-6	PRE4g9-UTP22-TRg-6	PRE4g9	UTP22-TRg-6	0.892950766148765	0.948699778859587	0.836784987854173	0.892811844287508	0.0559575248372284	0.0206958229855917
PRE4g9-DBP2-NRg-4	PRE4g9-DBP2-NRg-4	PRE4g9	DBP2-NRg-4	0.587834646652629	0.645518599660107	0.60926451929652	0.614205921869752	0.0291577211589883	-0.0662507140297534
PRE4g9-PRE2-TRg-7	PRE4g9-PRE2-TRg-7	PRE4g9	PRE2-TRg-7	0.893774702445524	0.997864919838981	0.855138721345714	0.915592781210073	0.0738221738694878	0.0392521492178789
PRE4g9-ATP16-TRg-6	PRE4g9-ATP16-TRg-6	PRE4g9	ATP16-TRg-6	-0.00068170348484764	-0.145892368315047	-0.223764617139748	-0.123446229646548	0.113222649885233	-0.134236214211902
PRE4g9-UTP13-TRg-4	PRE4g9-UTP13-TRg-4	PRE4g9	UTP13-TRg-4	0.598308346941876	0.656021119895612	0.59003610241775	0.614788523085079	0.0359472222455601	0.0610677260792377
PRE4g9-DOP1-NRg-4	PRE4g9-DOP1-NRg-4	PRE4g9	DOP1-NRg-4	0.110693901181869	0.156279445749739	-0.07029917487077	0.0655580573536128	0.119843235641982	-0.0727623156883351
PRE4g9-TIM44-TRg-3	PRE4g9-TIM44-TRg-3	PRE4g9	TIM44-TRg-3	0.336166844351948	0.373787449371266	0.335608688715394	0.348520994146202	0.021883171711586	-0.0443878585532032
PRE4g9-ATP16-TRg-2	PRE4g9-ATP16-TRg-2	PRE4g9	ATP16-TRg-2	NA	NA	NA	NA	NA	NA
PRE4g9-ENP1-NRg-3	PRE4g9-ENP1-NRg-3	PRE4g9	ENP1-NRg-3	0.525414465151044	0.538215191085376	0.560703438159708	0.54144436479871	0.0178647299491126	-0.0106124856343872
PRE4g9-NAF1-TRg-3	PRE4g9-NAF1-TRg-3	PRE4g9	NAF1-TRg-3	0.8375036614926	0.872374728268819	0.884121872292956	0.864666754018125	0.0242461140153145	0.0623966548617715
PRE4g9-COG4-TRg-2	PRE4g9-COG4-TRg-2	PRE4g9	COG4-TRg-2	0.459446417516776	0.597492794284483	0.524089452104373	0.527009554635211	0.0690694996634976	0.0748336268652586
PRE4g9-SOG2-TRg-7	PRE4g9-SOG2-TRg-7	PRE4g9	SOG2-TRg-7	0.234428869937976	0.416233510587115	0.152669777238391	0.267777385921161	0.134909425255947	0.192937548996165
PRE4g9-YDR341C-TRg-3	PRE4g9-YDR341C-TRg-3	PRE4g9	YDR341C-TRg-3	0.340832566813218	0.410963061616371	0.395073009223289	0.382289545884293	0.0367713784965748	0.0636421102646237
PRE4g9-YMR290W-A-TRg-10	PRE4g9-YMR290W-A-TRg-10	PRE4g9	YMR290W-A-TRg-10	0.740800381025241	0.964759884355307	0.822563822153535	0.842708029178028	0.113330519236641	0.171099288546084
PRE4g9-NUP192-NRg-9	PRE4g9-NUP192-NRg-9	PRE4g9	NUP192-NRg-9	0.488742030116681	0.573914067705509	0.548651699638373	0.537102599153521	0.0437447744109521	0.0729310692971592
PRE4g9-RPS31-NRg-8	PRE4g9-RPS31-NRg-8	PRE4g9	RPS31-NRg-8	0.393135068450892	0.269466983539066	0.340484496452188	0.334362182814049	0.062060944640349	-0.106939876240119
PRE4g9-SPC97-NRg-6	PRE4g9-SPC97-NRg-6	PRE4g9	SPC97-NRg-6	0.154069018928044	NA	NA	NA	NA	NA
PRE4g9-EBP2-NRg-1	PRE4g9-EBP2-NRg-1	PRE4g9	EBP2-NRg-1	0.600394781074923	0.546560932305035	0.586125610183106	0.577693774521021	0.0278898316204868	-0.0035876968621259
PRE4g9-CDC48-TRg-5	PRE4g9-CDC48-TRg-5	PRE4g9	CDC48-TRg-5	0.193993636836143	0.49524732438536	0.334671591697794	0.341304184306432	0.150736324517465	0.0843211995204625
PRE4g9-RPT1-TRg-4	PRE4g9-RPT1-TRg-4	PRE4g9	RPT1-TRg-4	0.195483097641619	0.432872769267185	0.292518384009308	0.306958083639371	0.119351760534473	-0.0122831458532786
PRE4g9-ULP1-NRg-2	PRE4g9-ULP1-NRg-2	PRE4g9	ULP1-NRg-2	0.27676437595903	0.422522555505099	0.238226809599206	0.312504580354445	0.0972072638614107	-0.327257311771653
PRE4g9-RPN3-TRg-6	PRE4g9-RPN3-TRg-6	PRE4g9	RPN3-TRg-6	0.141716216055105	0.146954806826059	0.209754813744824	0.166141945541996	0.0378605654074833	-0.132485399114612
PRE4g9-RPT1-TRg-5	PRE4g9-RPT1-TRg-5	PRE4g9	RPT1-TRg-5	0.267487883348908	0.291266199592339	0.370716777455448	0.309823620132232	0.0540586213053535	-0.0790268838772389
PRE4g9-KRE5-TRg-2	PRE4g9-KRE5-TRg-2	PRE4g9	KRE5-TRg-2	0.77608939551867	0.839876656442869	0.778648670533346	0.798204907498295	0.0361114727922426	0.00369063570729999
PRE4g9-TBF1-NRg-8	PRE4g9-TBF1-NRg-8	PRE4g9	TBF1-NRg-8	0.715226780652344	0.68490412024324	0.703602702093793	0.701244534329792	0.0152982564357459	0.0080222973674754
PRE4g9-UTP22-NRg-4	PRE4g9-UTP22-NRg-4	PRE4g9	UTP22-NRg-4	0.910314627136785	0.817564517962766	0.842146752674131	0.856675299257894	0.0480515836089254	-0.0539359805499142
PRE4g9-SSC1-NRg-4	PRE4g9-SSC1-NRg-4	PRE4g9	SSC1-NRg-4	0.433313128106607	0.385109396173523	0.323394887540488	0.380605803940206	0.0550973380440544	0.12746373872649
PRE4g9-REB1-TRg-4	PRE4g9-REB1-TRg-4	PRE4g9	REB1-TRg-4	0.283802894365818	0.235265725021404	0.123719686767785	0.214262768718336	0.0820822847441525	-0.0993622222355403
PRE4g9-CDC48-NRg-9	PRE4g9-CDC48-NRg-9	PRE4g9	CDC48-NRg-9	0.53125127521528	0.660552570352677	0.619155981016957	0.603653275528305	0.0660299677355134	0.185672153877214
PRE4g9-FAS2-TRg-8	PRE4g9-FAS2-TRg-8	PRE4g9	FAS2-TRg-8	0.219930735622558	0.358978804923582	0.385308796420974	0.321406112322371	0.0888608809901183	0.0173629451565385
PRE4g9-TAO3-TRg-8	PRE4g9-TAO3-TRg-8	PRE4g9	TAO3-TRg-8	0.115117008893727	0.464888378929912	-0.0445191977637058	0.178495396686644	0.260550637741761	0.0307396474701057
PRE4g9-CKS1-TRg-5	PRE4g9-CKS1-TRg-5	PRE4g9	CKS1-TRg-5	-0.0440136645095586	0.296432779097377	0.168588015670785	0.140335710086201	0.171972642647853	-0.159242670569946
PRE4g9-YLR379W-TRg-7	PRE4g9-YLR379W-TRg-7	PRE4g9	YLR379W-TRg-7	0.856682320855144	1.00108811279374	0.833872220831123	0.897214218160002	0.0906775311505671	0.109912651512889
PRE4g9-TEN1-NRg-2	PRE4g9-TEN1-NRg-2	PRE4g9	TEN1-NRg-2	0.403505937736012	0.475452048940997	0.279895291162335	0.386284425946448	0.0989092853551385	0.0193081594162158
PRE4g9-RPL42A-TRg-2	PRE4g9-RPL42A-TRg-2	PRE4g9	RPL42A-TRg-2	0.805500845648866	0.907840140490122	0.802572343436044	0.838637776525011	0.0599488900236894	0.0619539445285164
PRE4g9-SEC27-TRg-4	PRE4g9-SEC27-TRg-4	PRE4g9	SEC27-TRg-4	-0.1313579066274	-0.180745156449793	NA	NA	NA	NA
PRE4g9-TBF1-NRg-4	PRE4g9-TBF1-NRg-4	PRE4g9	TBF1-NRg-4	0.467383955323153	0.591798763613173	0.506928347122819	0.522037022019715	0.063568586371853	-0.0877546466267567
PRE4g9-RPT1-NRg-6	PRE4g9-RPT1-NRg-6	PRE4g9	RPT1-NRg-6	0.184660859745672	0.18931244540227	0.126920217325378	0.166964507491107	0.0347572754029709	-0.0694267324871174
PRE4g9-COG1-TRg-3	PRE4g9-COG1-TRg-3	PRE4g9	COG1-TRg-3	NA	0.231626460773573	NA	NA	NA	NA
PRE4g9-SUI1-TRg-6	PRE4g9-SUI1-TRg-6	PRE4g9	SUI1-TRg-6	0.683396013410032	0.570830662241752	0.616783459597454	0.623670045083079	0.0565977770380398	-0.0358095383991905
PRE4g9-TIM23-TRg-6	PRE4g9-TIM23-TRg-6	PRE4g9	TIM23-TRg-6	0.499335808112487	0.541225821484193	0.448428679332766	0.496330102976482	0.0464715299445963	-0.111818379972712
PRE4g9-CDC48-NRg-6	PRE4g9-CDC48-NRg-6	PRE4g9	CDC48-NRg-6	0.372914782505158	0.512711124567624	0.255052521677486	0.380226142916756	0.128984808811447	-0.0371567864723579
PRE4g9-EPL1-TRg-5	PRE4g9-EPL1-TRg-5	PRE4g9	EPL1-TRg-5	0.567284409388066	0.616112731528587	0.620402425233538	0.601266522050064	0.029507428789207	0.171440713132908
PRE4g9-RPT5-TRg-8	PRE4g9-RPT5-TRg-8	PRE4g9	RPT5-TRg-8	0.420902492748231	0.332338528718154	0.321242195070014	0.3581610721788	0.0546181887873484	-0.0845855468776981
PRE4g9-ATP16-NRg-4	PRE4g9-ATP16-NRg-4	PRE4g9	ATP16-NRg-4	-0.0324177454460142	NA	NA	NA	NA	NA
PRE4g9-RPN6-TRg-3	PRE4g9-RPN6-TRg-3	PRE4g9	RPN6-TRg-3	0.200252764356437	0.27838043521295	0.3652240245289	0.281285741366096	0.0825239951384157	-0.0456615787682768
PRE4g9-ERG9-NRg-6	PRE4g9-ERG9-NRg-6	PRE4g9	ERG9-NRg-6	0.834055203177935	0.722758668620565	0.712439419089636	0.756417763629379	0.0674336766197886	0.0795118220912605
PRE4g9-SMX3-TRg-1	PRE4g9-SMX3-TRg-1	PRE4g9	SMX3-TRg-1	0.214935098790573	0.389681391523416	0.304878412009625	0.303164967441205	0.0873857461213496	0.0828650661269215
PRE4g9-NCB2-NRg-3	PRE4g9-NCB2-NRg-3	PRE4g9	NCB2-NRg-3	0.503146064757684	0.644540636097034	0.582728536144024	0.576805078999581	0.0708831553295013	0.00982390684584855
PRE4g9-SEC16-NRg-12	PRE4g9-SEC16-NRg-12	PRE4g9	SEC16-NRg-12	0.305311341793751	0.192294006846749	0.382119325028224	0.293241557889575	0.0954865049014504	-0.255756193873976
PRE4g9-RPN6-TRg-2	PRE4g9-RPN6-TRg-2	PRE4g9	RPN6-TRg-2	0.351972916532333	0.421282998175293	0.217257611380924	0.33017117536285	0.103745248337762	-0.0150536850322074
PRE4g9-REB1-NRg-4	PRE4g9-REB1-NRg-4	PRE4g9	REB1-NRg-4	0.464937068707565	0.504372492021467	0.526550743492566	0.498620101407199	0.0312070301128178	0.142351789647053
PRE4g9-ATP16-TRg-9	PRE4g9-ATP16-TRg-9	PRE4g9	ATP16-TRg-9	NA	0.18144468918972	NA	NA	NA	NA
PRE4g9-ERG9-NRg-7	PRE4g9-ERG9-NRg-7	PRE4g9	ERG9-NRg-7	0.719546426886241	0.884680630067527	0.848576217260817	0.817601091404862	0.0868154368843681	0.0249118345264399
PRE4g3-RPL15A-NRg-4	PRE4g3-RPL15A-NRg-4	PRE4g3	RPL15A-NRg-4	0.0446194172147375	0.0252752842151055	0.11562518596934	0.0618399624663945	0.0475729605009322	-0.0161060431245112
PRE4g3-RPL15A-NRg-5	PRE4g3-RPL15A-NRg-5	PRE4g3	RPL15A-NRg-5	0.170968749430155	0.151682931502711	0.103177536422753	0.141943072451873	0.0349293684598132	0.0518902608104883
PRE4g3-KRE33-TRg-1	PRE4g3-KRE33-TRg-1	PRE4g3	KRE33-TRg-1	0.183082095129189	0.140950597492792	0.164867215298109	0.162966635973363	0.0211299532559507	0.010974445947865
PRE4g3-PMI40-NRg-1	PRE4g3-PMI40-NRg-1	PRE4g3	PMI40-NRg-1	-0.0679042766257121	0.121458729357813	0.0909902806504027	0.0481815777941679	0.10168100013746	-0.11365136673282
PRE4g3-NOP19-NRg-3	PRE4g3-NOP19-NRg-3	PRE4g3	NOP19-NRg-3	0.0683150481992938	0.221663858694744	0.00257849537776689	0.0975191340906017	0.112424454988642	-0.0621005398624043
PRE4g3-SRP14-NRg-4	PRE4g3-SRP14-NRg-4	PRE4g3	SRP14-NRg-4	0.0385052976308916	0.0641243737136782	0.253497338965278	0.118709003436616	0.117430855445979	-0.0273760083744808
PRE4g3-SEC27-TRg-2	PRE4g3-SEC27-TRg-2	PRE4g3	SEC27-TRg-2	0.120032079530223	0.124806738824002	-0.238787556314648	0.00201708734652584	0.208556602986891	-0.021810272883915
PRE4g3-GPI14-TRg-3	PRE4g3-GPI14-TRg-3	PRE4g3	GPI14-TRg-3	0.0797683418417807	0.204853893084487	0.150628653572559	0.145083629499609	0.0627268622792512	-0.0349567654859511
PRE4g3-PAH1-TRg-7	PRE4g3-PAH1-TRg-7	PRE4g3	PAH1-TRg-7	0.169645152205452	0.101993074551623	0.20876029470303	0.160132840486702	0.0540154874123223	0.0618394781633045
PRE4g3-PAH1-TRg-6	PRE4g3-PAH1-TRg-6	PRE4g3	PAH1-TRg-6	0.0756741914021081	0.11227013197002	0.116056345542114	0.101333556304747	0.0223021547996708	0.00896571905524152
PRE4g3-PAH1-TRg-5	PRE4g3-PAH1-TRg-5	PRE4g3	PAH1-TRg-5	-0.159213074399919	0.0913909142636248	0.17493804437345	0.0357052947457184	0.173896258470944	-0.0370414849389517
PRE4g3-PAH1-TRg-3	PRE4g3-PAH1-TRg-3	PRE4g3	PAH1-TRg-3	0.140627943440876	0.178629222897466	0.133281194487877	0.150846120275406	0.0243396646140723	0.0606491748696076
PRE4g3-COG3-TRg-1	PRE4g3-COG3-TRg-1	PRE4g3	COG3-TRg-1	0.0746207773119707	0.133850246836992	0.171875443296871	0.126782155815278	0.0490110798389207	0.0272443553119081
PRE4g3-HTS1-NRg-5	PRE4g3-HTS1-NRg-5	PRE4g3	HTS1-NRg-5	0.224935474275519	0.136242597617111	0.231142962071837	0.197440344654823	0.0530896073450738	0.0384439444952672
PRE4g3-MSN5-TRg-7	PRE4g3-MSN5-TRg-7	PRE4g3	MSN5-TRg-7	NA	NA	NA	NA	NA	NA
PRE4g3-ERG26-TRg-1	PRE4g3-ERG26-TRg-1	PRE4g3	ERG26-TRg-1	0.139579556905794	0.150714776014463	0.169515279046985	0.153269870655748	0.0151305401918798	0.0405070304354299
PRE4g3-SMD2-TRg-5	PRE4g3-SMD2-TRg-5	PRE4g3	SMD2-TRg-5	0.257403043396914	0.245614955913054	0.129286420094752	0.210768139801573	0.070810964803606	0.0309821845449491
PRE4g3-SMD2-TRg-4	PRE4g3-SMD2-TRg-4	PRE4g3	SMD2-TRg-4	0.109103914042468	0.173612513949521	0.198668567275966	0.160461665089319	0.0462078499447562	-0.0241568916345972
PRE4g3-SMD2-TRg-1	PRE4g3-SMD2-TRg-1	PRE4g3	SMD2-TRg-1	0.105238639322263	0.20688464475604	0.093310858653381	0.135144714243895	0.0624141907769123	0.0241686083592298
PRE4g3-PRE7-TRg-4	PRE4g3-PRE7-TRg-4	PRE4g3	PRE7-TRg-4	0.0844625258053723	0.0871058179198757	0.106425973465146	0.092664772396798	0.0119906104695832	0.0380294085614446
PRE4g3-PRE7-TRg-7	PRE4g3-PRE7-TRg-7	PRE4g3	PRE7-TRg-7	0.109307493655646	0.0665845901303641	0.225052402287387	0.133648162024466	0.081990017532252	0.0403651188459125
PRE4g3-SEC6-TRg-3	PRE4g3-SEC6-TRg-3	PRE4g3	SEC6-TRg-3	0.145821939021341	0.183978649477563	0.152863439621057	0.160888009373321	0.0203046528655797	0.0234483307803077
PRE4g3-ESF2-NRg-1	PRE4g3-ESF2-NRg-1	PRE4g3	ESF2-NRg-1	0.0961879182290846	0.0938194953924537	0.0247279563135629	0.0715784566450337	0.0405910013754912	-0.0795018788014104
PRE4g3-ESF2-NRg-3	PRE4g3-ESF2-NRg-3	PRE4g3	ESF2-NRg-3	0.223443207256741	0.185281526570591	0.153637412538832	0.187454048788721	0.0349535711142785	0.040389326941422
PRE4g3-AFG2-TRg-2	PRE4g3-AFG2-TRg-2	PRE4g3	AFG2-TRg-2	0.126942398942912	0.165843034373846	0.20584264243046	0.166209358582406	0.0394513973221222	0.0212639872204011
PRE4g3-RRP36-TRg-3	PRE4g3-RRP36-TRg-3	PRE4g3	RRP36-TRg-3	0.145082201812594	0.0901070647028203	0.181207801385358	0.138799022633591	0.0458742281839364	0.0143434365736191
PRE4g3-RRP36-TRg-5	PRE4g3-RRP36-TRg-5	PRE4g3	RRP36-TRg-5	0.0751261494138948	0.129635585033441	0.157466883931114	0.120742872792816	0.0418844767002608	-0.00306253701252508
PRE4g3-GCR1-NRg-2	PRE4g3-GCR1-NRg-2	PRE4g3	GCR1-NRg-2	0.197747832858096	0.023089222863605	0.0884746478638698	0.10310390119519	0.0882435198814956	-0.0192964784255566
PRE4g3-PRE4-NRg-4	PRE4g3-PRE4-NRg-4	PRE4g3	PRE4-NRg-4	0.0976933114567491	0.0577798344280797	0.0821268056077057	0.0791999838308448	0.0201170605808766	0.0130038516595027
PRE4g3-PRE4-NRg-9	PRE4g3-PRE4-NRg-9	PRE4g3	PRE4-NRg-9	0.222924962203636	0.311739793442178	0.262924228785174	0.265862994810329	0.0444802857600492	0.113914647504555
PRE4g3-DSN1-NRg-2	PRE4g3-DSN1-NRg-2	PRE4g3	DSN1-NRg-2	0.0568152361123128	0.0466950035331585	0.0758807649167672	0.0597970015207461	0.0148195938067963	-0.044275970152357
PRE4g3-GPI11-TRg-3	PRE4g3-GPI11-TRg-3	PRE4g3	GPI11-TRg-3	0.164893349364181	0.112206014809831	0.130902286601428	0.13600055025848	0.0267111030256731	-0.0441521977328953
PRE4g3-POP3-TRg-1	PRE4g3-POP3-TRg-1	PRE4g3	POP3-TRg-1	0.10489971541136	0.16077878904609	0.023499327495077	0.0963926106508424	0.069033982678742	-0.0587063982534706
PRE4g3-MNE1-TRg-5	PRE4g3-MNE1-TRg-5	PRE4g3	MNE1-TRg-5	-0.213382218166756	-0.399782368588603	-0.537102576610535	-0.383422387788631	0.162479088951698	-0.486618649309696
PRE4g3-RRP12-NRg-1	PRE4g3-RRP12-NRg-1	PRE4g3	RRP12-NRg-1	0.126140216975221	0.201260758154286	0.17236203098376	0.166587668704422	0.0378917058412351	0.0150412771223988
PRE4g3-RSC6-TRg-2	PRE4g3-RSC6-TRg-2	PRE4g3	RSC6-TRg-2	0.225530462568481	0.285945564787997	0.278851842097804	0.263442623151427	0.0330239180814702	0.121549021235591
PRE4g3-CDC25-TRg-1	PRE4g3-CDC25-TRg-1	PRE4g3	CDC25-TRg-1	-0.0248491500661772	-0.0945810502088718	-0.0852869324876595	-0.0682390442542361	0.0378630075970221	-0.105679007274897
PRE4g3-CDC25-TRg-9	PRE4g3-CDC25-TRg-9	PRE4g3	CDC25-TRg-9	-0.242115123667664	0.0431337394224626	0.123461352932148	-0.0251733437710178	0.192122183184514	-0.0659251824029092
PRE4g3-YPP1-NRg-3	PRE4g3-YPP1-NRg-3	PRE4g3	YPP1-NRg-3	0.136028962504221	0.203032571698444	0.233212927815231	0.190758154005965	0.0497410974513026	0.0453027559639678
PRE4g3-NFS1-NRg-9	PRE4g3-NFS1-NRg-9	PRE4g3	NFS1-NRg-9	0.0450815316271105	0.250081115779455	0.177254524079202	0.157472390495256	0.103921638663506	0.0197289393077409
PRE4g3-NFS1-NRg-8	PRE4g3-NFS1-NRg-8	PRE4g3	NFS1-NRg-8	-0.0514512124884192	0.142011174396715	0.0947457355885898	0.0617685658322951	0.100859030724447	-0.077571520430208
PRE4g3-UBA2-TRg-1	PRE4g3-UBA2-TRg-1	PRE4g3	UBA2-TRg-1	0.183900558754887	0.22890880286574	0.0622967474194657	0.158368703013364	0.0861904925047567	0.0231042194197336
PRE4g3-ARP2-NRg-3	PRE4g3-ARP2-NRg-3	PRE4g3	ARP2-NRg-3	-0.263147917457284	-0.21624426940724	-0.157330841285509	-0.212241009383344	0.0530220045877177	NA
PRE4g3-MAK16-TRg-1	PRE4g3-MAK16-TRg-1	PRE4g3	MAK16-TRg-1	0.134900703633765	0.0722256155302782	0.197218632610477	0.134781650591507	0.0624965935865535	0.0198859705803931
PRE4g3-CEP3-NRg-1	PRE4g3-CEP3-NRg-1	PRE4g3	CEP3-NRg-1	0.203648421160939	0.174183540544386	0.125198232801794	0.167676731502373	0.0396277924735693	0.0906191257108546
PRE4g3-GUK1-TRg-5	PRE4g3-GUK1-TRg-5	PRE4g3	GUK1-TRg-5	0.230516117649613	0.157210172275963	0.153497964401422	0.180408084775666	0.0434345063365334	0.0236116424085578
PRE4g3-GUK1-TRg-2	PRE4g3-GUK1-TRg-2	PRE4g3	GUK1-TRg-2	0.24923301539276	0.0917126950633785	0.148786387926508	0.163244032794216	0.0797491720992029	0.0360131758559288
PRE4g3-GPI12-NRg-6	PRE4g3-GPI12-NRg-6	PRE4g3	GPI12-NRg-6	0.119972886325928	0.179663968194311	0.129143470163116	0.142926774894452	0.0321440652476027	-0.0332357582951079
PRE4g3-RPS5-NRg-5	PRE4g3-RPS5-NRg-5	PRE4g3	RPS5-NRg-5	0.119014834941761	0.191043188183804	0.0605418208232361	0.123533281316267	0.0653679125333977	-0.0202879253181076
PRE4g3-RPS5-NRg-2	PRE4g3-RPS5-NRg-2	PRE4g3	RPS5-NRg-2	0.0544968139660473	0.279059266497522	0.0885007316745392	0.140685604046036	0.121035199219317	0.0272560439677649
PRE4g3-RPC19-NRg-1	PRE4g3-RPC19-NRg-1	PRE4g3	RPC19-NRg-1	0.159773016860813	0.255753254906886	0.245726863135615	0.220417711634438	0.0527585669453533	0.0831733999081611
PRE4g3-TIM54-TRg-1	PRE4g3-TIM54-TRg-1	PRE4g3	TIM54-TRg-1	0.165577143125952	0.210422901275364	0.204232775579352	0.193410939993556	0.0243026665220792	0.0434568105723436
PRE4g3-TEN1-TRg-2	PRE4g3-TEN1-TRg-2	PRE4g3	TEN1-TRg-2	0.135877347505306	0.277173183414574	0.140519368858119	0.184523299926	0.0802707155405679	0.0854659902043196
PRE4g3-SAH1-NRg-4	PRE4g3-SAH1-NRg-4	PRE4g3	SAH1-NRg-4	0.110555497335291	0.197142394169729	0.151089711821895	0.152929201108972	0.0433227476792778	0.0323396082004188
PRE4g3-SAH1-NRg-5	PRE4g3-SAH1-NRg-5	PRE4g3	SAH1-NRg-5	0.158745342876761	0.180956779113486	0.147196971934966	0.162299697975071	0.0171582698809169	0.0238175916058832
PRE4g3-SAH1-NRg-3	PRE4g3-SAH1-NRg-3	PRE4g3	SAH1-NRg-3	0.211839913147141	0.264698577343328	0.0328445817395943	0.169794357410021	0.121511071048224	0.0422799116757771
PRE4g3-ATP15-NRg-5	PRE4g3-ATP15-NRg-5	PRE4g3	ATP15-NRg-5	-0.0323953545877669	-0.214746718060329	-0.312076968577602	-0.186406347075232	0.141978286268251	-0.209431723553183
PRE4g3-SCD5-TRg-5	PRE4g3-SCD5-TRg-5	PRE4g3	SCD5-TRg-5	-0.0960994954644474	0.0602993018584683	-0.20193061563914	-0.0792436030817064	0.131925066756529	-0.0947180665426881
PRE4g3-ARB1-NRg-2	PRE4g3-ARB1-NRg-2	PRE4g3	ARB1-NRg-2	-0.101291899904729	0.150580756991893	0.0504106622837268	0.0332331731236302	0.126811901742008	-0.0849014262944925
PRE4g3-ARB1-NRg-4	PRE4g3-ARB1-NRg-4	PRE4g3	ARB1-NRg-4	-0.0553824575867594	0.219592386879375	0.108585255678094	0.0909317283235697	0.138334834887444	-0.0705481811205368
PRE4g3-PUP2-TRg-1	PRE4g3-PUP2-TRg-1	PRE4g3	PUP2-TRg-1	0.038386057372449	0.194795429459942	-0.041575459962413	0.0638686756233259	0.12022820890402	0.00675979381818161
PRE4g3-CCT8-TRg-2	PRE4g3-CCT8-TRg-2	PRE4g3	CCT8-TRg-2	NA	NA	NA	NA	NA	NA
PRE4g3-MCM4-TRg-1	PRE4g3-MCM4-TRg-1	PRE4g3	MCM4-TRg-1	0.194601656495782	0.140656271628424	0.144257911229823	0.15983861311801	0.0301594900589886	0.0832443307459353
PRE4g3-LSM4-TRg-1	PRE4g3-LSM4-TRg-1	PRE4g3	LSM4-TRg-1	0.215255396781161	0.205699895174662	0.0838504860103214	0.168268592655382	0.0732641757606711	-0.0220062176918168
PRE4g3-NOP53-NRg-1	PRE4g3-NOP53-NRg-1	PRE4g3	NOP53-NRg-1	0.16279566569121	0.0958289724813128	0.148963646553426	0.135862761575316	0.0353533504815933	0.0498032962819185
PRE4g3-ATP3-TRg-4	PRE4g3-ATP3-TRg-4	PRE4g3	ATP3-TRg-4	-0.115668320116989	-0.180325978622257	-0.295988184218328	-0.197327494319191	0.0913542664541518	-0.242516799210499
PRE4g3-AFG2-NRg-3	PRE4g3-AFG2-NRg-3	PRE4g3	AFG2-NRg-3	0.146356741056534	0.228464703128218	0.148368087309147	0.174396510497966	0.0468352267973958	-0.0233427957984945
PRE4g3-PRO3-NRg-3	PRE4g3-PRO3-NRg-3	PRE4g3	PRO3-NRg-3	0.101944271029752	0.190827002126992	0.130262309048038	0.141011194068261	0.0454058241716805	-0.0173546454212784
PRE4g3-NRD1-NRg-10	PRE4g3-NRD1-NRg-10	PRE4g3	NRD1-NRg-10	0.117142229750694	0.0244716322124707	0.135686770460849	0.0924335441413379	0.0595826409477457	0.0403635378633001
PRE4g3-SEC61-TRg-2	PRE4g3-SEC61-TRg-2	PRE4g3	SEC61-TRg-2	0.162404191405733	0.132017209594605	0.0401019769996994	0.111507792666679	0.0636783719107003	-0.0230987432867334
PRE4g3-RHO3-TRg-4	PRE4g3-RHO3-TRg-4	PRE4g3	RHO3-TRg-4	0.125790649276592	0.198354381597688	0.0129258871159037	0.112356972663394	0.0934413152302355	-0.0469368511055667
PRE4g3-SNF2-TRg-6	PRE4g3-SNF2-TRg-6	PRE4g3	SNF2-TRg-6	0.0529016037237703	-0.0130683262782827	0.193680474899223	0.0778379174482368	0.105606020205799	-0.033922583653874
PRE4g3-SMD2-NRg-3	PRE4g3-SMD2-NRg-3	PRE4g3	SMD2-NRg-3	0.0552418673411458	0.158538343802028	0.0241186614887315	0.0792996242106351	0.0703650801001142	-0.00455143647590565
PRE4g3-RSC4-TRg-2	PRE4g3-RSC4-TRg-2	PRE4g3	RSC4-TRg-2	0.107741119849519	0.200891267433139	0.0159067699356978	0.108179719072785	0.0924930286862429	-0.0301887753780007
PRE4g3-RSC4-TRg-1	PRE4g3-RSC4-TRg-1	PRE4g3	RSC4-TRg-1	0.19432524341891	0.231107913988707	0.221816480358277	0.215749879255298	0.0191270476098261	0.116236442494262
PRE4g3-TIF34-TRg-2	PRE4g3-TIF34-TRg-2	PRE4g3	TIF34-TRg-2	0.0491989551355186	0.119533931690566	0.0789871433064407	0.0825733433775086	0.035304360282578	0.0146090293508604
PRE4g3-BET1-NRg-1	PRE4g3-BET1-NRg-1	PRE4g3	BET1-NRg-1	0.199212081546823	0.279902856953769	0.123253159499	0.200789365999864	0.0783367589184799	0.139652060020224
PRE4g3-CDC8-NRg-2	PRE4g3-CDC8-NRg-2	PRE4g3	CDC8-NRg-2	0.161809676550739	0.196360572817057	0.329311677262487	0.229160642210094	0.0884370593967862	0.0643596508467641
PRE4g3-PRP42-TRg-2	PRE4g3-PRP42-TRg-2	PRE4g3	PRP42-TRg-2	0.161672138604381	0.194849678900947	0.212451760238307	0.189657859247879	0.0257848547950862	0.0417118510883824
PRE4g3-RRB1-TRg-2	PRE4g3-RRB1-TRg-2	PRE4g3	RRB1-TRg-2	0.164979763358054	0.318817452613344	0.0637968175555639	0.182531344508987	0.128413101266933	0.0267534613138812
PRE4g3-SPC24-TRg-1	PRE4g3-SPC24-TRg-1	PRE4g3	SPC24-TRg-1	0.210302250529971	-0.0747028204701297	0.140028330491377	0.0918759201837393	0.148478832120169	0.0381186397754895
PRE4g3-ILS1-NRg-1	PRE4g3-ILS1-NRg-1	PRE4g3	ILS1-NRg-1	0.136685342043708	0.222270517707262	0.197269171234608	0.185408343661859	0.0440081242087553	0.0796338975717443
PRE4g3-GFA1-TRg-2	PRE4g3-GFA1-TRg-2	PRE4g3	GFA1-TRg-2	0.157434258335105	0.297995143422748	0.206966333038529	0.220798578265461	0.0712940310276314	0.0539455318018889
PRE4g3-SEC21-NRg-10	PRE4g3-SEC21-NRg-10	PRE4g3	SEC21-NRg-10	0.0797700053578126	0.073931258877959	0.0365599790395579	0.0634204144251099	0.0234442952962988	-0.0722411077569936
PRE4g3-RPC10-NRg-1	PRE4g3-RPC10-NRg-1	PRE4g3	RPC10-NRg-1	0.126461393283479	0.148785158295362	0.0615833286860586	0.112276626754966	0.045298404750099	0.0439068291488389
PRE4g3-RPB10-TRg-3	PRE4g3-RPB10-TRg-3	PRE4g3	RPB10-TRg-3	0.165027936801713	0.0917449750937134	0.00310806579156508	0.0866269925623304	0.081081172080079	0.00510485207176081
PRE4g3-RPB10-TRg-2	PRE4g3-RPB10-TRg-2	PRE4g3	RPB10-TRg-2	0.105149024670668	0.149272491838395	0.0927066133059755	0.115709376605013	0.0297248284817427	0.0408104025863656
PRE4g3-YNL181W-TRg-1	PRE4g3-YNL181W-TRg-1	PRE4g3	YNL181W-TRg-1	0.129654435138358	0.170279837731241	0.0906531550064894	0.130195809292029	0.0398161018297592	-0.0340783393244085
PRE4g3-RAD3-NRg-1	PRE4g3-RAD3-NRg-1	PRE4g3	RAD3-NRg-1	0.0973923742235382	0.10798161487972	0.200455532517024	0.135276507206761	0.05669446189634	-0.0133967215060039
PRE4g3-NOP10-TRg-1	PRE4g3-NOP10-TRg-1	PRE4g3	NOP10-TRg-1	0.155906675715871	0.140159475924835	0.183903291938789	0.159989814526498	0.0221559106510159	0.0226138283554017
PRE4g3-BFR2-TRg-3	PRE4g3-BFR2-TRg-3	PRE4g3	BFR2-TRg-3	0.160767192993309	0.190547657995618	0.195470060170785	0.182261637053237	0.0187767370668482	0.025638084474978
PRE4g3-MCM2-TRg-6	PRE4g3-MCM2-TRg-6	PRE4g3	MCM2-TRg-6	0.150821776906424	0.132660241533256	0.236917485245845	0.173466501228508	0.0556954295373859	-0.00557824878822125
PRE4g3-MCM2-TRg-4	PRE4g3-MCM2-TRg-4	PRE4g3	MCM2-TRg-4	0.0743064286147339	0.0962243072022991	0.23474183380325	0.135090856540094	0.0869933118266647	-0.0320561033684986
PRE4g3-MPP10-TRg-1	PRE4g3-MPP10-TRg-1	PRE4g3	MPP10-TRg-1	0.0561850899453854	0.153601745517359	0.235779599702272	0.148522145055005	0.0899049427970843	0.0203563005086377
PRE4g3-RET2-TRg-4	PRE4g3-RET2-TRg-4	PRE4g3	RET2-TRg-4	0.179096016277769	0.208987214710768	0.0610543704002346	0.149712533796257	0.0782213103221053	0.0131549645088439
PRE4g3-RET2-TRg-1	PRE4g3-RET2-TRg-1	PRE4g3	RET2-TRg-1	0.0832890485785542	0.0219235875518667	0.0388811696333626	0.0480312685879279	0.0316894806665118	-0.0017481560279235
PRE4g3-RPS2-NRg-1	PRE4g3-RPS2-NRg-1	PRE4g3	RPS2-NRg-1	-0.0604332509613639	-0.185674098690728	-0.0154518366726788	-0.0871863954415901	0.0882082914261478	-0.181108064900565
PRE4g3-RPS2-NRg-2	PRE4g3-RPS2-NRg-2	PRE4g3	RPS2-NRg-2	0.0473439700820177	0.0102740360226222	0.0452120435743973	0.0342766832263458	0.0208142158691671	-0.0454128175272088
PRE4g3-ORC4-NRg-3	PRE4g3-ORC4-NRg-3	PRE4g3	ORC4-NRg-3	0.0708991992340776	0.148726049701361	-0.0394205994398462	0.0600682164985307	0.0945397960439379	-0.0961306977111587
PRE4g3-TIP20-TRg-7	PRE4g3-TIP20-TRg-7	PRE4g3	TIP20-TRg-7	0.0837883214077517	0.16043023029608	0.0423967839306653	0.0955384452114989	0.0598875836236263	-0.0471648531672739
PRE4g3-SMT3-TRg-1	PRE4g3-SMT3-TRg-1	PRE4g3	SMT3-TRg-1	0.214700331068482	0.0127332036361542	0.184743592884348	0.137392375862995	0.108992125659926	-0.000892508723811664
PRE4g3-MSS18-NRg-6	PRE4g3-MSS18-NRg-6	PRE4g3	MSS18-NRg-6	0.0970596310081282	0.171100513538833	0.147888392727625	0.138682845758196	0.0378691119876898	-0.0185079101376092
PRE4g3-YEF3-NRg-9	PRE4g3-YEF3-NRg-9	PRE4g3	YEF3-NRg-9	-0.0219053551650454	0.106053434287175	0.0809788839887227	0.0550423210369507	0.0678077570992644	0.0213562691308248
PRE4g3-ASK1-NRg-1	PRE4g3-ASK1-NRg-1	PRE4g3	ASK1-NRg-1	0.142778701851726	0.0188743143717234	0.083008468926057	0.0815538283831689	0.061965000552977	0.0349768722210542
PRE4g3-SMC1-TRg-1	PRE4g3-SMC1-TRg-1	PRE4g3	SMC1-TRg-1	0.119995091606022	0.214444913440775	0.0739260056294762	0.136122003558757	0.0716341317387775	0.0370372110803813
PRE4g3-NIP1-NRg-1	PRE4g3-NIP1-NRg-1	PRE4g3	NIP1-NRg-1	0.126437731433796	0.14437405779718	0.142341464174899	0.137717751135291	0.00982150663380777	-0.011644325971131
PRE4g3-RPP1-NRg-1	PRE4g3-RPP1-NRg-1	PRE4g3	RPP1-NRg-1	0.155347967150458	0.394652522533594	0.36952541282308	0.306508634169044	0.13151046859748	0.178173038351495
PRE4g3-YDJ1-TRg-6	PRE4g3-YDJ1-TRg-6	PRE4g3	YDJ1-TRg-6	0.0868959507535397	0.236374013442435	0.120799668813668	0.148023211003214	0.0783694056588147	0.0193985989289925
PRE4g3-SUB2-NRg-1	PRE4g3-SUB2-NRg-1	PRE4g3	SUB2-NRg-1	0.267690997467321	0.034177721560909	0.0715501432602061	0.124472954096145	0.125430181520312	0.0215976200914007
PRE4g3-TIM10-NRg-8	PRE4g3-TIM10-NRg-8	PRE4g3	TIM10-NRg-8	0.0884281116338502	0.113728457730633	0.137841764029956	0.113332777798146	0.0247092023897479	-0.0477597965843699
PRE4g3-TIM10-NRg-4	PRE4g3-TIM10-NRg-4	PRE4g3	TIM10-NRg-4	0.173863681698351	0.119961147841835	0.146457820414475	0.14676088331822	0.0269525448590841	0.0136015160322612
PRE4g3-TIM10-NRg-7	PRE4g3-TIM10-NRg-7	PRE4g3	TIM10-NRg-7	0.0337623957674388	0.08713968338992	0.143100421410868	0.0880008335227422	0.0546740994216112	-0.0588475740922054
PRE4g3-SKI6-TRg-4	PRE4g3-SKI6-TRg-4	PRE4g3	SKI6-TRg-4	0.116373962473446	0.201922911358611	0.0918422219175784	0.136713031916545	0.057790119019705	-0.0221482559403949
PRE4g3-TUB4-TRg-1	PRE4g3-TUB4-TRg-1	PRE4g3	TUB4-TRg-1	0.135513560585888	0.13462696337608	0.0895699928155366	0.119903505592502	0.0262733327101043	0.0772800777728711
PRE4g3-CDC37-NRg-2	PRE4g3-CDC37-NRg-2	PRE4g3	CDC37-NRg-2	0.0931605417444461	0.118495259384567	0.0847859019379221	0.0988139010223118	0.0175513688414862	-0.0175323279651869
PRE4g3-ISD11-TRg-3	PRE4g3-ISD11-TRg-3	PRE4g3	ISD11-TRg-3	0.0399572544565915	0.211724127783162	0.306892794034209	0.186191392091321	0.135287050438431	0.0288809192429666
PRE4g3-YOS1-TRg-4	PRE4g3-YOS1-TRg-4	PRE4g3	YOS1-TRg-4	0.0975895470181527	0.15594807165184	0.100547669649207	0.118028429439733	0.0328726645025277	0.0304207802890907
PRE4g3-SSC1-TRg-6	PRE4g3-SSC1-TRg-6	PRE4g3	SSC1-TRg-6	0.148493620630316	0.150589252144156	0.110795401281772	0.136626091352081	0.0223945602768111	0.0592858314401013
PRE4g3-MTR3-TRg-5	PRE4g3-MTR3-TRg-5	PRE4g3	MTR3-TRg-5	0.103136274874057	0.120170910982452	0.136605291730281	0.119970825862263	0.0167354055186015	0.0171386805978424
PRE4g3-MTR3-TRg-6	PRE4g3-MTR3-TRg-6	PRE4g3	MTR3-TRg-6	0.138101533220024	0.117458933881804	0.14109839124557	0.132219619449132	0.0128706514333768	-0.0186407958005376
PRE4g3-TFA1-TRg-2	PRE4g3-TFA1-TRg-2	PRE4g3	TFA1-TRg-2	0.265552183285944	0.171017358213947	0.198968699129951	0.211846080209947	0.048565198398214	0.111511467211342
PRE4g3-CDC3-NRg-3	PRE4g3-CDC3-NRg-3	PRE4g3	CDC3-NRg-3	0.0720419065406988	0.16248771963393	0.042127743109027	0.092219123094552	0.0626655490534044	-0.0720392267263263
PRE4g3-ERG25-TA-18	PRE4g3-ERG25-TA-18	PRE4g3	ERG25-TA-18	0.0848065229571537	0.344119825545913	-0.0112664197367014	0.139219976255455	0.183835425745158	0.031031142680607
PRE4g3-RPB11-TRg-4	PRE4g3-RPB11-TRg-4	PRE4g3	RPB11-TRg-4	0.108012933835037	0.0291458607787382	0.152656099350645	0.0966049646548069	0.0625403955746617	-0.0464757433356662
PRE4g3-RPB11-TRg-1	PRE4g3-RPB11-TRg-1	PRE4g3	RPB11-TRg-1	0.159410084660382	0.196199186162103	0.105951396333003	0.153853555718496	0.0453797548767161	0.0865780019895085
PRE4g3-RPB11-TRg-2	PRE4g3-RPB11-TRg-2	PRE4g3	RPB11-TRg-2	0.0946178184024553	0.140096948069566	0.131108300544915	0.121941022338979	0.024085619176144	0.0426502873338017
PRE4g3-DED1-TRg-3	PRE4g3-DED1-TRg-3	PRE4g3	DED1-TRg-3	0.0542035584836961	0.187229161235156	-0.00802992677148229	0.0778009309824566	0.0997454502918803	-0.0514828579192049
PRE4g3-DED1-TRg-1	PRE4g3-DED1-TRg-1	PRE4g3	DED1-TRg-1	0.196926291508734	-0.0312767170070984	0.0768404126416337	0.0808299957144232	0.11415380350098	-0.0673486367197879
PRE4g3-DED1-TRg-6	PRE4g3-DED1-TRg-6	PRE4g3	DED1-TRg-6	0.0353667646760349	0.136400632384321	0.0532857655613763	0.0750177208739107	0.0539088955303607	-0.0562033187212166
PRE4g3-DED1-TRg-4	PRE4g3-DED1-TRg-4	PRE4g3	DED1-TRg-4	0.00702211369875816	-0.027885383552481	0.110804398557227	0.0299803762345013	0.0721389304010299	-0.111124878510052
PRE4g3-RPL10-NRg-5	PRE4g3-RPL10-NRg-5	PRE4g3	RPL10-NRg-5	0.17067383628358	0.149825137265901	0.0783500914879417	0.132949688345807	0.0484200789493732	0.000268752690077451
PRE4g3-RPL10-NRg-4	PRE4g3-RPL10-NRg-4	PRE4g3	RPL10-NRg-4	0.205795367354341	0.076830100844434	0.101283774708439	0.127969747635738	0.0684990208309598	-0.0239726875035241
PRE4g3-EFB1-NRg-1	PRE4g3-EFB1-NRg-1	PRE4g3	EFB1-NRg-1	0.157988916624717	0.0925330632532823	0.177740084237612	0.14275402137187	0.044599726807234	0.0226286712893951
PRE4g3-EFB1-NRg-5	PRE4g3-EFB1-NRg-5	PRE4g3	EFB1-NRg-5	0.183510857637629	0.156159459494179	0.0622311127666073	0.133967143299472	0.0636126426314726	-0.00434723572831391
PRE4g3-EFB1-NRg-4	PRE4g3-EFB1-NRg-4	PRE4g3	EFB1-NRg-4	0.21036862912083	0.301965321105953	0.124799718164025	0.212377889463603	0.0885998903034758	0.106491997700508
PRE4g3-RPT3-NRg-1	PRE4g3-RPT3-NRg-1	PRE4g3	RPT3-NRg-1	-0.0712446874886219	0.0467197290029016	0.0118703920479463	-0.00421818881259136	0.0606055502006701	-0.092790178090492
PRE4g3-SAC6-TRg-8	PRE4g3-SAC6-TRg-8	PRE4g3	SAC6-TRg-8	0.0784783132151756	0.16138496757468	0.240942370516894	0.160268550435583	0.0812377822762008	-0.0165188971306381
PRE4g3-SAC6-TRg-4	PRE4g3-SAC6-TRg-4	PRE4g3	SAC6-TRg-4	-0.0329874611326817	0.0793804842791572	-0.0840686691108883	-0.0125585486548042	0.083617652351356	-0.189648679692258
PRE4g3-SAC6-TRg-5	PRE4g3-SAC6-TRg-5	PRE4g3	SAC6-TRg-5	-0.00706327311534971	0.064509401065987	0.113571454928103	0.0570058609595803	0.0606663971084967	-0.115868325828098
PRE4g3-SAC6-TRg-3	PRE4g3-SAC6-TRg-3	PRE4g3	SAC6-TRg-3	0.0736837602069031	0.106383697354018	0.039571202689297	0.0732128867500726	0.0334087361657111	-0.107311885949164
PRE4g3-DIM1-TRg-5	PRE4g3-DIM1-TRg-5	PRE4g3	DIM1-TRg-5	0.235613443847978	0.111731392614244	0.116078095669183	0.154474310710468	0.0703021525388222	-0.00798717876494312
PRE4g3-DIM1-TRg-7	PRE4g3-DIM1-TRg-7	PRE4g3	DIM1-TRg-7	0.147966918037079	0.119120286063884	0.0829904009771395	0.116692535026034	0.032556219430955	-0.051942384517164
PRE4g3-RPC17-NRg-1	PRE4g3-RPC17-NRg-1	PRE4g3	RPC17-NRg-1	0.237859701552719	0.230092730536009	0.176704173817325	0.214885535302018	0.0332932986246811	0.0834106624997103
PRE4g3-RPC17-NRg-2	PRE4g3-RPC17-NRg-2	PRE4g3	RPC17-NRg-2	0.0659196836078175	0.235993496649474	0.13609997234885	0.146004384202047	0.0854684064508656	0.020358048100467
PRE4g3-YDR341C-TRg-1	PRE4g3-YDR341C-TRg-1	PRE4g3	YDR341C-TRg-1	0.134489802840519	0.169208510840567	0.142123096550129	0.148607136743738	0.0182449788770063	0.0555381798567756
PRE4g3-RAP1-NRg-8	PRE4g3-RAP1-NRg-8	PRE4g3	RAP1-NRg-8	0.160017201310769	0.191142319669895	0.193272717648592	0.181477412876419	0.0186155891450887	-0.0185340675059843
PRE4g3-RAP1-NRg-5	PRE4g3-RAP1-NRg-5	PRE4g3	RAP1-NRg-5	-0.124088152367398	0.00280475140458092	0.0949726020909967	-0.00877026629060673	0.10998813259599	-0.0620666202859514
PRE4g3-RAP1-NRg-2	PRE4g3-RAP1-NRg-2	PRE4g3	RAP1-NRg-2	0.0164755031892405	0.129777183056453	0.0807976260492115	0.075683437431635	0.0568237086003298	-0.018748224980481
PRE4g3-SEC26-NRg-3	PRE4g3-SEC26-NRg-3	PRE4g3	SEC26-NRg-3	0.064477171447628	0.126604628513915	0.107653199500067	0.09957833315387	0.0318411342489953	-0.0770022936347404
PRE4g3-SPP41-TRg-3	PRE4g3-SPP41-TRg-3	PRE4g3	SPP41-TRg-3	0.261696342991628	0.192793122842898	-0.0114403715261142	0.147683031436137	0.142046142025862	0.0337513241901882
PRE4g3-TAP42-NRg-1	PRE4g3-TAP42-NRg-1	PRE4g3	TAP42-NRg-1	0.159464791020095	0.140279670919841	0.0504585241782318	0.116734328706056	0.0581926018293827	0.00984206308278608
PRE4g3-PGA2-TRg-6	PRE4g3-PGA2-TRg-6	PRE4g3	PGA2-TRg-6	0.167569503206256	0.141769880485997	0.162128277655209	0.157155887115821	0.0135995821216711	0.00323988434063244
PRE4g3-BRL1-TRg-1	PRE4g3-BRL1-TRg-1	PRE4g3	BRL1-TRg-1	0.149275350646868	0.137601074865027	0.141499788996748	0.142792071502881	0.00594345642823776	0.0486900648409981
PRE4g3-FOL2-TRg-1	PRE4g3-FOL2-TRg-1	PRE4g3	FOL2-TRg-1	0.160523369767739	0.266382744656782	0.135513719026031	0.18747327781685	0.0694722867428244	0.0206657534152693
PRE4g3-NAB3-NRg-5	PRE4g3-NAB3-NRg-5	PRE4g3	NAB3-NRg-5	0.147345108836682	0.202612412911069	0.283676647934342	0.211211389894031	0.0685713419881029	0.045084224906278
PRE4g3-SNF4-TRg-4	PRE4g3-SNF4-TRg-4	PRE4g3	SNF4-TRg-4	0.0906505224242292	0.154691139244358	0.167417681294016	0.137586447654201	0.0411427639571113	0.0498585824318319
PRE4g3-HRR25-TRg-2	PRE4g3-HRR25-TRg-2	PRE4g3	HRR25-TRg-2	0.0769002168404782	0.107263690979658	0.102156813369488	0.0954402403965413	0.0162579028421825	-0.0144069877793507
PRE4g3-TRS23-TRg-4	PRE4g3-TRS23-TRg-4	PRE4g3	TRS23-TRg-4	0.125526994479309	0.0631823008030112	0.0652603212264723	0.0846565388362642	0.0354100995560964	0.00371071448906354
PRE4g3-CTR86-TRg-4	PRE4g3-CTR86-TRg-4	PRE4g3	CTR86-TRg-4	-0.0251600422882003	0.128764603644473	0.179842480596197	0.0944823473174899	0.10671440119025	-0.0645685310265475
PRE4g3-RPB5-TRg-5	PRE4g3-RPB5-TRg-5	PRE4g3	RPB5-TRg-5	0.116618351496851	0.171860110738243	0.096884368043174	0.128454276759423	0.0388639594391153	0.060592175491661
PRE4g3-SPN1-NRg-2	PRE4g3-SPN1-NRg-2	PRE4g3	SPN1-NRg-2	0.116774505534115	0.0289813008302382	0.115750300930289	0.0871687024315471	0.0503943699990548	0.00385740343470191
PRE4g3-SPN1-NRg-1	PRE4g3-SPN1-NRg-1	PRE4g3	SPN1-NRg-1	0.165954028976573	0.0570041899222135	0.161809033097963	0.128255750665583	0.0617404561773152	0.0529555953961309
PRE4g3-SEC61-NRg-1	PRE4g3-SEC61-NRg-1	PRE4g3	SEC61-NRg-1	0.12518658882689	0.228848818533057	0.185032550789653	0.1796893193832	0.0520372660533847	0.0499253862016265
PRE4g3-SEC61-NRg-7	PRE4g3-SEC61-NRg-7	PRE4g3	SEC61-NRg-7	0.246004225615827	0.182616119684843	0.147136219678698	0.191918854993123	0.0500861888414158	0.0668216289727705
PRE4g3-TUS1-TRg-3	PRE4g3-TUS1-TRg-3	PRE4g3	TUS1-TRg-3	0.17352183010578	0.199732758598596	0.223315059155874	0.19885654928675	0.0249081758038881	0.0536785767752537
PRE4g3-OLE1-NRg-2	PRE4g3-OLE1-NRg-2	PRE4g3	OLE1-NRg-2	-0.0347451004047994	0.133022753800248	-0.145426755926688	-0.0157163675104131	0.140196654287708	-0.108644324560024
PRE4g3-AFG2-TRg-1	PRE4g3-AFG2-TRg-1	PRE4g3	AFG2-TRg-1	0.208188447706719	0.0695512133708969	0.160426906415386	0.146055522497667	0.0704270771284329	0.0913081831082638
PRE4g3-TOA2-NRg-1	PRE4g3-TOA2-NRg-1	PRE4g3	TOA2-NRg-1	0.121164825474803	0.228245211127875	0.2386007795597	0.196003605387459	0.0650187794679181	0.123285844527539
PRE4g3-USO1-TRg-1	PRE4g3-USO1-TRg-1	PRE4g3	USO1-TRg-1	0.245606814241286	0.121723751774904	0.113872430650729	0.160400998888973	0.0738947497339158	0.0737747263752497
PRE4g3-UTP22-NRg-2	PRE4g3-UTP22-NRg-2	PRE4g3	UTP22-NRg-2	0.0712872413405072	0.261611093382223	0.182233077308806	0.171710470677179	0.0955972599070823	0.0130038334074186
PRE4g3-RIB1-TRg-3	PRE4g3-RIB1-TRg-3	PRE4g3	RIB1-TRg-3	0.0546724979726825	0.0731056374117955	-0.0549227658156843	0.0242851231895979	0.069212444097144	-0.0283804248873334
PRE4g3-RIB1-TRg-7	PRE4g3-RIB1-TRg-7	PRE4g3	RIB1-TRg-7	0.0584228844355297	0.0159255163031091	0.132706129750073	0.0690181768295706	0.0591068784909905	0.0161109720372187
PRE4g3-RIB1-TRg-4	PRE4g3-RIB1-TRg-4	PRE4g3	RIB1-TRg-4	0.159526175967859	0.0521079126231119	0.0656760724546067	0.092436720348526	0.0584958975636508	0.0384771651388786
PRE4g3-COG1-TRg-1	PRE4g3-COG1-TRg-1	PRE4g3	COG1-TRg-1	0.244460210262255	0.0711286443700131	0.107904882966884	0.141164579199717	0.0913269592113378	0.0718863048393822
PRE4g3-RPL32-NRg-2	PRE4g3-RPL32-NRg-2	PRE4g3	RPL32-NRg-2	0.0667363037339535	0.00274127660970558	0.219663548096707	0.0963803761467888	0.111458046989364	-0.0195233102800964
PRE4g3-GLC7-NRg-3	PRE4g3-GLC7-NRg-3	PRE4g3	GLC7-NRg-3	0.107999966493808	0.0838096250687667	0.153947163791696	0.115252251784757	0.03562675000591	-0.050965405090769
PRE4g3-GLC7-NRg-4	PRE4g3-GLC7-NRg-4	PRE4g3	GLC7-NRg-4	0.0320000464256039	0.155831106502084	0.0316992413541305	0.0731767980939394	0.0715808888233741	-0.0145001177623324
PRE4g3-HSF1-TRg-2	PRE4g3-HSF1-TRg-2	PRE4g3	HSF1-TRg-2	0.189780114134393	0.175043534426784	0.260113330662421	0.208312326407866	0.0454620690983705	0.0457055577439182
PRE4g3-DAM1-NRg-5	PRE4g3-DAM1-NRg-5	PRE4g3	DAM1-NRg-5	0.133480200115704	0.127473921053185	0.100010339084083	0.120321486750991	0.0178444917748986	0.0210749063667299
PRE4g3-SEC18-TRg-4	PRE4g3-SEC18-TRg-4	PRE4g3	SEC18-TRg-4	0.161938652062128	0.123122275160564	0.0959651167810592	0.127008681334584	0.0331580300090746	0.00427313553906605
PRE4g3-SEC18-TRg-5	PRE4g3-SEC18-TRg-5	PRE4g3	SEC18-TRg-5	0.143170493481629	0.222768199553068	0.280299065941579	0.215412586325425	0.068859568185489	0.0921990005542611
PRE4g3-PAB1-NRg-3	PRE4g3-PAB1-NRg-3	PRE4g3	PAB1-NRg-3	0.0740572749158064	0.0503255626854032	0.124848520213036	0.0830771192714153	0.0380714590450105	0.00347755731400994
PRE4g3-POP8-TRg-2	PRE4g3-POP8-TRg-2	PRE4g3	POP8-TRg-2	0.0505675698016093	0.108637386929923	0.093628872501494	0.0842779430776755	0.0301430891938083	-0.0556669505453333
PRE4g3-PAB1-NRg-4	PRE4g3-PAB1-NRg-4	PRE4g3	PAB1-NRg-4	0.156994269614603	0.216079017165583	0.17836175236033	0.183811679713505	0.0299170207307968	0.101943771144305
PRE4g3-BIG1-TRg-4	PRE4g3-BIG1-TRg-4	PRE4g3	BIG1-TRg-4	0.0228174475731773	-0.0182416102244467	0.0153551132142307	0.00664365018765375	0.0218718711557726	-0.0896962745858513
PRE4g3-BIG1-TRg-5	PRE4g3-BIG1-TRg-5	PRE4g3	BIG1-TRg-5	0.132428192910325	0.175935388585038	0.0836043461568061	0.130655975884056	0.0461910263347994	0.00281778902774896
PRE4g3-BIG1-TRg-6	PRE4g3-BIG1-TRg-6	PRE4g3	BIG1-TRg-6	-0.111114685776718	-0.0488590168592746	-0.0859328487211604	-0.0819688504523842	0.031316561749268	-0.194747059752198
PRE4g3-RPO41-NRg-1	PRE4g3-RPO41-NRg-1	PRE4g3	RPO41-NRg-1	0.0983380623709857	0.155213490303372	0.117574463722524	0.123708672132294	0.0289296553770325	0.0295198959858923
PRE4g3-RVB2-NRg-2	PRE4g3-RVB2-NRg-2	PRE4g3	RVB2-NRg-2	0.207419260282671	0.154155718281004	0.00211736061246837	0.121230779725381	0.10653758109802	-0.0360896024218248
PRE4g3-PET117-NRg-8	PRE4g3-PET117-NRg-8	PRE4g3	PET117-NRg-8	0.186050324462582	0.0627735058284002	-0.0053701730370368	0.0811512190846484	0.0970245173868286	0.0457132126661564
PRE4g3-VPS45-NRg-9	PRE4g3-VPS45-NRg-9	PRE4g3	VPS45-NRg-9	0.133803493396719	0.115416552948373	0.18908012144888	0.146100055931324	0.0383403758286589	0.0117233471624653
PRE4g3-YCG1-NRg-1	PRE4g3-YCG1-NRg-1	PRE4g3	YCG1-NRg-1	0.12705130608834	0.197033603982064	0.175285388797281	0.166456766289228	0.0358167410042251	0.0870895705999251
PRE4g3-NOC4-NRg-1	PRE4g3-NOC4-NRg-1	PRE4g3	NOC4-NRg-1	0.12579028621179	0.294714829912716	0.180067428053774	0.200190848059427	0.0862414598130417	0.0543687703084151
PRE4g3-NMD3-NRg-2	PRE4g3-NMD3-NRg-2	PRE4g3	NMD3-NRg-2	0.10932769353578	0.108642906845164	-0.089829323929381	0.0427137588171877	0.114786187414583	-0.112781499513791
PRE4g3-DRS1-TRg-2	PRE4g3-DRS1-TRg-2	PRE4g3	DRS1-TRg-2	0.167010459189802	0.176030364912143	0.198256083979364	0.18043230269377	0.0160812020476549	0.0232544530292524
PRE4g3-HTB1-NRg-2	PRE4g3-HTB1-NRg-2	PRE4g3	HTB1-NRg-2	0.172799045043573	0.125483182696822	0.165638941629487	0.154640389789961	0.0255034078963819	0.0407882312726871
PRE4g3-IPI1-TRg-2	PRE4g3-IPI1-TRg-2	PRE4g3	IPI1-TRg-2	0.168944511808856	0.313703331511731	0.181817295253113	0.221488379524567	0.0801194431202377	0.0894253229946849
PRE4g3-SEC18-NRg-1	PRE4g3-SEC18-NRg-1	PRE4g3	SEC18-NRg-1	0.050737312159026	0.0885232182540064	0.13759810454693	0.0922862116533207	0.0435524902049939	0.0465506064986445
PRE4g3-SEC18-NRg-2	PRE4g3-SEC18-NRg-2	PRE4g3	SEC18-NRg-2	-0.0252964868576826	0.153482149083931	-0.0681945307900518	0.0199970438120656	0.117574510589611	-0.0260766979345576
PRE4g3-JIP5-NRg-2	PRE4g3-JIP5-NRg-2	PRE4g3	JIP5-NRg-2	0.206509372095766	0.283407613982174	0.268282902465251	0.252733296181063	0.0407391407985005	0.0891170218334359
PRE4g3-YPT1-TRg-3	PRE4g3-YPT1-TRg-3	PRE4g3	YPT1-TRg-3	0.0489781656478612	0.130409043817977	0.0180098560137294	0.0657990218265226	0.058056870882791	0.0244023522496646
PRE4g3-YPT1-TRg-2	PRE4g3-YPT1-TRg-2	PRE4g3	YPT1-TRg-2	0.0489891948952335	0.148181398402203	-0.0684440624879075	0.0429088436031762	0.10844065464732	0.0199215282194807
PRE4g3-CLF1-NRg-2	PRE4g3-CLF1-NRg-2	PRE4g3	CLF1-NRg-2	0.00810674047040372	0.0138953320841289	-0.134487474510594	-0.0374951339853538	0.0840476801502619	-0.0784655785572374
PRE4g3-SNF2-NRg-7	PRE4g3-SNF2-NRg-7	PRE4g3	SNF2-NRg-7	0.119420221576378	0.146882270752628	0.0971915824727891	0.121164691600598	0.0248912335407483	-0.0447464762567924
PRE4g3-SNF2-NRg-4	PRE4g3-SNF2-NRg-4	PRE4g3	SNF2-NRg-4	0.00279088492163848	0.0930279399569428	0.0627121818398518	0.0528436689061444	0.0459208251886135	-0.124336387029042
PRE4g3-RPL25-NRg-1	PRE4g3-RPL25-NRg-1	PRE4g3	RPL25-NRg-1	0.146167869033729	-0.0781259100551108	0.0444470000402213	0.0374963196729466	0.112308320273542	-0.054286746244187
PRE4g3-NOP56-TRg-1	PRE4g3-NOP56-TRg-1	PRE4g3	NOP56-TRg-1	0.187313378328283	0.144345665142208	0.199170626609251	0.176943223359914	0.0288461294720222	0.00606937694164916
PRE4g3-NOP56-TRg-2	PRE4g3-NOP56-TRg-2	PRE4g3	NOP56-TRg-2	0.172798342153544	0.167601001339451	0.146985669655612	0.162461671049536	0.0136522178507013	0.0272830575371816
PRE4g3-TRS31-TRg-1	PRE4g3-TRS31-TRg-1	PRE4g3	TRS31-TRg-1	0.0361047648423621	0.161711168533091	0.173036261230598	0.123617398202017	0.075999409072096	0.0768297058413476
PRE4g3-DBF4-TRg-2	PRE4g3-DBF4-TRg-2	PRE4g3	DBF4-TRg-2	-0.100493587640792	-0.0665322992748203	0.0244145834847989	-0.0475371011436045	0.064584254795717	-0.0894009183993129
PRE4g3-DBF4-TRg-1	PRE4g3-DBF4-TRg-1	PRE4g3	DBF4-TRg-1	0.0902529162511672	-0.0200584967430728	0.110248430434942	0.0601476166476789	0.0701763536798969	0.0104533820978831
PRE4g3-RPC19-TRg-4	PRE4g3-RPC19-TRg-4	PRE4g3	RPC19-TRg-4	0.191507885331576	0.242339884007932	0.226657006750267	0.220168258696592	0.0260298081213891	0.0831894915869335
PRE4g3-RPC19-TRg-6	PRE4g3-RPC19-TRg-6	PRE4g3	RPC19-TRg-6	0.263168656846935	0.0945481901792984	0.196717688934229	0.184811511986821	0.0849384084612498	0.0474245809944596
PRE4g3-RPC19-TRg-3	PRE4g3-RPC19-TRg-3	PRE4g3	RPC19-TRg-3	0.212660997587095	0.290571361717925	0.199301092355138	0.234177817220053	0.0492929575368209	0.104252309628114
PRE4g3-ROK1-NRg-1	PRE4g3-ROK1-NRg-1	PRE4g3	ROK1-NRg-1	0.19084165188995	0.196249602999717	0.221613743187458	0.202901666025708	0.0164291770208326	0.0446625011160766
PRE4g3-CDC33-TRg-4	PRE4g3-CDC33-TRg-4	PRE4g3	CDC33-TRg-4	0.22861084138408	0.100975133329808	0.250596689060288	0.193394221258059	0.0807886764010133	0.0879122583327435
PRE4g3-DHR2-TRg-3	PRE4g3-DHR2-TRg-3	PRE4g3	DHR2-TRg-3	0.0436331595152685	0.0198795344523499	0.0118154629750012	0.0251093856475399	0.0165410084615481	-0.114664556184012
PRE4g3-RRP42-NRg-5	PRE4g3-RRP42-NRg-5	PRE4g3	RRP42-NRg-5	0.128801253415431	0.232203944161883	0.26590748578592	0.208970894454411	0.0714448086829267	0.0448017193329003
PRE4g3-CLF1-TRg-1	PRE4g3-CLF1-TRg-1	PRE4g3	CLF1-TRg-1	-0.0489828276494819	0.00528086986755905	7.71210262633382e-05	-0.0145416122518865	0.0299402361221233	-0.0534889802776918
PRE4g3-ERG11-NA-16	PRE4g3-ERG11-NA-16	PRE4g3	ERG11-NA-16	0.0503451408759424	0.1707779568151	0.0940231897477247	0.105048762479589	0.0609687479722848	-0.025319816098188
PRE4g3-VAS1-NRg-4	PRE4g3-VAS1-NRg-4	PRE4g3	VAS1-NRg-4	0.142366316519363	0.275710758106569	0.0593608702537475	0.15914598162656	0.109146627819252	0.0753086340665702
PRE4g3-PIK1-NRg-2	PRE4g3-PIK1-NRg-2	PRE4g3	PIK1-NRg-2	0.152521347630049	0.110230423584257	0.0966711853542301	0.119807652189512	0.0291307850456663	-0.0044991323457346
PRE4g3-SAR1-NRg-7	PRE4g3-SAR1-NRg-7	PRE4g3	SAR1-NRg-7	0.0498492587473376	0.197393987965458	0.166264706184555	0.137835984299117	0.0777721412270604	-0.047268172833502
PRE4g3-SAR1-NRg-4	PRE4g3-SAR1-NRg-4	PRE4g3	SAR1-NRg-4	0.13177281497507	0.129556659029923	0.188795734656172	0.150041736220389	0.0335802342586207	0.0523058236825675
PRE4g3-RPS3-TRg-1	PRE4g3-RPS3-TRg-1	PRE4g3	RPS3-TRg-1	0.124129830217273	0.137581034057124	-0.0960398699491609	0.0552236647750786	0.131170600456576	-0.0462093258433448
PRE4g3-YTM1-TRg-2	PRE4g3-YTM1-TRg-2	PRE4g3	YTM1-TRg-2	0.16601491874141	0.264869636729278	0.170598555350968	0.200494370273885	0.0557977027264049	0.0611685133848361
PRE4g3-SUI3-NRg-5	PRE4g3-SUI3-NRg-5	PRE4g3	SUI3-NRg-5	0.129866556803123	0.159600884245251	0.173480231820272	0.154315890956215	0.0222819776427996	0.0186500243203243
PRE4g3-SUI3-NRg-2	PRE4g3-SUI3-NRg-2	PRE4g3	SUI3-NRg-2	0.0707642370529734	0.0653893525931502	0.120571005476906	0.08557486504101	0.0304264642999454	-0.0468016182777036
PRE4g3-RRP7-TRg-4	PRE4g3-RRP7-TRg-4	PRE4g3	RRP7-TRg-4	0.256079897780022	0.0955857145159729	0.190439699396084	0.180701770564026	0.0806890089098397	0.0202831240996399
PRE4g3-RRP7-TRg-6	PRE4g3-RRP7-TRg-6	PRE4g3	RRP7-TRg-6	0.0650391849993713	0.0016615946613453	-0.010322266218312	0.0187928378141349	0.0404962553994665	-0.0722578957780824
PRE4g3-NIP7-TRg-2	PRE4g3-NIP7-TRg-2	PRE4g3	NIP7-TRg-2	0.196295232849329	0.218003120617332	0.165987591636211	0.193428648367624	0.0261259792876655	0.0486396764870185
PRE4g3-MDM35-TRg-1	PRE4g3-MDM35-TRg-1	PRE4g3	MDM35-TRg-1	0.0650994650634291	0.100307296942349	0.152020378929179	0.105809046978319	0.0437208560861747	-0.03846150014406
PRE4g3-ALA1-NRg-1	PRE4g3-ALA1-NRg-1	PRE4g3	ALA1-NRg-1	0.117986163964734	0.14542801300988	0.156821998489634	0.140078725154749	0.019962882337707	0.00956236077777278
PRE4g3-DOA4-NRg-2	PRE4g3-DOA4-NRg-2	PRE4g3	DOA4-NRg-2	0.163131701775743	0.187051731888687	0.0731888873472765	0.141124107003902	0.0600369678822682	-0.0517384823087649
PRE4g3-RPS13-NRg-1	PRE4g3-RPS13-NRg-1	PRE4g3	RPS13-NRg-1	0.0133574972867272	0.0352174585484993	0.292900924017101	0.113825293284109	0.155468728747635	0.0364888773205013
PRE4g3-YSF3-TRg-2	PRE4g3-YSF3-TRg-2	PRE4g3	YSF3-TRg-2	0.161153090989509	0.102259151545206	0.130232215325843	0.131214819286852	0.0294592626982659	0.0129672670724351
PRE4g3-RPS2-NRg-11	PRE4g3-RPS2-NRg-11	PRE4g3	RPS2-NRg-11	0.0759025938306084	0.043222334364694	-0.0275485489480167	0.0305254597490952	0.0528814022535716	-0.0952282268644011
PRE4g3-SSL1-TRg-10	PRE4g3-SSL1-TRg-10	PRE4g3	SSL1-TRg-10	0.162201473558586	0.173264675910174	0.0842905464938707	0.13991889865421	0.0484921002290488	0.00334722031699022
PRE4g3-NIP7-TRg-1	PRE4g3-NIP7-TRg-1	PRE4g3	NIP7-TRg-1	0.186123731100487	0.0602565287891926	0.18356218166473	0.143314147184803	0.0719414092441976	-0.0109846315443674
PRE4g3-LST8-NRg-1	PRE4g3-LST8-NRg-1	PRE4g3	LST8-NRg-1	0.230379850173439	-0.00908783246514555	0.00382933465579116	0.0750404507880281	0.134682812758988	0.0135581021607794
PRE4g3-TAF4-TRg-3	PRE4g3-TAF4-TRg-3	PRE4g3	TAF4-TRg-3	0.0810004128994314	0.0946822084633047	0.0122259720526866	0.0626361978051409	0.0441892637161218	0.00918885606426829
PRE4g3-HAS1-TRg-2	PRE4g3-HAS1-TRg-2	PRE4g3	HAS1-TRg-2	0.128000533719683	0.307087382612043	0.0587291682120827	0.164605694847936	0.12816163244475	0.0525275186571867
PRE4g3-GLC7-TRg-2	PRE4g3-GLC7-TRg-2	PRE4g3	GLC7-TRg-2	-0.0322797076483476	-0.157883544364398	-0.0286172613662166	-0.0729268377929873	0.0735974515305245	-0.0902895668243613
PRE4g3-CDC45-NRg-1	PRE4g3-CDC45-NRg-1	PRE4g3	CDC45-NRg-1	0.0936028155517794	0.110278388034653	0.0949021600888722	0.0995944545584347	0.00927533826605289	0.0253812542875397
PRE4g3-SEC22-NRg-8	PRE4g3-SEC22-NRg-8	PRE4g3	SEC22-NRg-8	0.0651669508295177	0.379387756952616	0.15541126474287	0.199988657508335	0.161783919811233	0.0994938950039442
PRE4g3-YOS1-TRg-2	PRE4g3-YOS1-TRg-2	PRE4g3	YOS1-TRg-2	0.0450715168471819	0.10440245070819	0.117531921039821	0.0890019628650643	0.0386071083259917	0.0242889264784573
PRE4g3-RBA50-TRg-3	PRE4g3-RBA50-TRg-3	PRE4g3	RBA50-TRg-3	0.0542573696859284	0.315927890453056	0.142445156040296	0.170876805393093	0.133132018588036	0.00855227489369775
PRE4g3-SPP41-NRg-2	PRE4g3-SPP41-NRg-2	PRE4g3	SPP41-NRg-2	0.0541985103395199	0.212427994646988	0.131675781390213	0.13276742879224	0.0791203905234899	-0.0058670547791439
PRE4g3-PRP46-TRg-2	PRE4g3-PRP46-TRg-2	PRE4g3	PRP46-TRg-2	0.181282009142433	0.105312262778948	0.0814717498198962	0.122688673913759	0.0521246267560015	0.034536841075068
PRE4g3-PGA2-NRg-1	PRE4g3-PGA2-NRg-1	PRE4g3	PGA2-NRg-1	0.163492798873158	0.186157220515473	0.154865576358302	0.168171865248977	0.0161620541741066	0.034978738924811
PRE4g3-CBF5-TRg-3	PRE4g3-CBF5-TRg-3	PRE4g3	CBF5-TRg-3	0.228642407892332	0.174695149872542	0.221379804260794	0.208239120675223	0.0292760112683663	0.0308800586137507
PRE4g3-TCP1-NRg-3	PRE4g3-TCP1-NRg-3	PRE4g3	TCP1-NRg-3	0.0796536925241214	0.19742685108938	0.239163802181019	0.172081448598173	0.0827203774246092	0.00103953439003263
PRE4g3-TCP1-NRg-2	PRE4g3-TCP1-NRg-2	PRE4g3	TCP1-NRg-2	0.142334757429323	0.103941692199319	0.248709270456132	0.164995240028258	0.0749969068182023	0.0717844093033924
PRE4g3-ERG26-NRg-2	PRE4g3-ERG26-NRg-2	PRE4g3	ERG26-NRg-2	0.0692075437625664	0.0929865376390012	0.169763801850997	0.110652627750855	0.0525543367864809	-0.0195225190729801
PRE4g3-ERG26-NRg-4	PRE4g3-ERG26-NRg-4	PRE4g3	ERG26-NRg-4	0.173239092973502	0.11890735062118	0.161839561429193	0.151328668341292	0.0286503701876391	0.0239338983240279
PRE4g3-MES1-TRg-5	PRE4g3-MES1-TRg-5	PRE4g3	MES1-TRg-5	0.158496154525605	0.17647268772299	0.0524425932676597	0.129137145172085	0.0670248435679979	-0.00906133657542096
PRE4g3-HTS1-TRg-2	PRE4g3-HTS1-TRg-2	PRE4g3	HTS1-TRg-2	0.257671645361431	0.148373577414533	0.178532135663788	0.194859119479917	0.0564486024152087	0.0836277119727749
PRE4g3-SSS1-TRg-3	PRE4g3-SSS1-TRg-3	PRE4g3	SSS1-TRg-3	0.113376814072215	0.112244532778428	0.0763254095712533	0.100648918807299	0.0210723833820253	-0.0178157300284725
PRE4g3-SSS1-TRg-2	PRE4g3-SSS1-TRg-2	PRE4g3	SSS1-TRg-2	0.0985193735380491	0.0271789097578107	0.198841031370072	0.108179771555311	0.0862378308313389	-0.0289290672138134
PRE4g3-SYS1-TRg-7	PRE4g3-SYS1-TRg-7	PRE4g3	SYS1-TRg-7	0.11851595297516	0.128653642785715	0.19671675229826	0.147962116019712	0.0425259227726324	0.0390084355655385
PRE4g3-SYS1-TRg-2	PRE4g3-SYS1-TRg-2	PRE4g3	SYS1-TRg-2	0.138037488717406	0.084889087573512	0.0487071253946901	0.0905445672285361	0.0449329143327962	0.00427489720602013
PRE4g3-SYS1-TRg-1	PRE4g3-SYS1-TRg-1	PRE4g3	SYS1-TRg-1	-0.0157512659983732	0.0532593978683175	0.122789279831174	0.0534324705670396	0.0692704350737493	-0.00407775141980866
PRE4g3-BFR2-TRg-1	PRE4g3-BFR2-TRg-1	PRE4g3	BFR2-TRg-1	0.0789145433413428	0.161894706965003	0.0237784515923405	0.0881959006328955	0.0695243316718811	-0.0586556265465396
PRE4g3-EOS1-TRg-3	PRE4g3-EOS1-TRg-3	PRE4g3	EOS1-TRg-3	0.0742304278965666	0.0911788361555742	-0.0630362030988236	0.0341243536511057	0.0845691579513222	-0.0884871258306204
PRE4g3-TAF4-NRg-1	PRE4g3-TAF4-NRg-1	PRE4g3	TAF4-NRg-1	0.0528744186504508	-0.00708639213088724	0.103291903577688	0.0496933100324172	0.0552578648692855	0.00513956772194033
PRE4g3-ARL3-NRg-8	PRE4g3-ARL3-NRg-8	PRE4g3	ARL3-NRg-8	0.135310576125571	0.121367614605372	0.110628915076426	0.12243570193579	0.0123754477068616	0.0152074655672235
PRE4g3-RPN5-NRg-1	PRE4g3-RPN5-NRg-1	PRE4g3	RPN5-NRg-1	0.0986285466041924	0.0604223631786625	0.215938500649876	0.124996470144244	0.0810417657590941	0.0190519895493625
PRE4g3-TIM9-NRg-2	PRE4g3-TIM9-NRg-2	PRE4g3	TIM9-NRg-2	0.196565017051516	0.156437815893517	0.124232516074421	0.159078449673151	0.0362384793343897	0.0263166251740213
PRE4g3-NUP57-NRg-3	PRE4g3-NUP57-NRg-3	PRE4g3	NUP57-NRg-3	0.123635586293401	0.0252863729913491	0.0126318465047234	0.0538512685964912	0.0607653067750639	-0.0142469222600044
PRE4g3-VPS4-TRg-1	PRE4g3-VPS4-TRg-1	PRE4g3	VPS4-TRg-1	-0.0896223538166006	0.207391115565559	0.0104180862898378	0.0427289493462654	0.151119966093813	-0.0181628519963352
PRE4g3-CDC3-TRg-4	PRE4g3-CDC3-TRg-4	PRE4g3	CDC3-TRg-4	0.07814604795739	0.0738250800862571	0.0834452922991171	0.0784721401142547	0.00481838902810803	-0.0784008709156172
PRE4g3-BBP1-NRg-1	PRE4g3-BBP1-NRg-1	PRE4g3	BBP1-NRg-1	0.113651422531247	0.294942096890724	0.104675926784121	0.171089815402031	0.10735306517954	0.0143512063846691
PRE4g3-BBP1-NRg-2	PRE4g3-BBP1-NRg-2	PRE4g3	BBP1-NRg-2	-0.0465898256920312	0.0729724589414051	0.0936964573428195	0.0400263635307312	0.0757241322435621	-0.102532106949313
PRE4g3-USE1-NRg-3	PRE4g3-USE1-NRg-3	PRE4g3	USE1-NRg-3	0.185139329331818	0.0976435195330766	0.233311142195939	0.172031330353611	0.0687771087474437	0.0161318748554264
PRE4g3-CCT7-TRg-1	PRE4g3-CCT7-TRg-1	PRE4g3	CCT7-TRg-1	0.137142608545067	0.367885565144619	0.195075979798107	0.233368051162598	0.120042867560356	0.0865779959856023
PRE4g3-SAH1-TRg-3	PRE4g3-SAH1-TRg-3	PRE4g3	SAH1-TRg-3	0.0533566005928552	0.128896490023029	0.117138842756519	0.0997973111241347	0.0406462207751039	-0.014445760395217
PRE4g3-CHS2-TRg-1	PRE4g3-CHS2-TRg-1	PRE4g3	CHS2-TRg-1	-0.0378726508776333	0.00206727197722767	-0.0341832951011787	-0.0233295580005281	0.0220715216104506	-0.142093155968958
PRE4g3-DPM1-TRg-2	PRE4g3-DPM1-TRg-2	PRE4g3	DPM1-TRg-2	-0.0131657760376802	0.130710847789701	0.28461697715225	0.134054016301423	0.14891952392523	-0.014270425397841
PRE4g3-BBP1-TRg-1	PRE4g3-BBP1-TRg-1	PRE4g3	BBP1-TRg-1	-0.0181452713124219	0.0441930574703165	0.0466990227004062	0.0242489362861003	0.0367358352819635	-0.0173250605565541
PRE4g3-NRD1-TRg-4	PRE4g3-NRD1-TRg-4	PRE4g3	NRD1-TRg-4	0.194356903342079	0.280824622385995	0.188431263378823	0.221204263035633	0.0517176830401686	0.121093016657403
PRE4g3-RPB3-NRg-1	PRE4g3-RPB3-NRg-1	PRE4g3	RPB3-NRg-1	0.116661690930592	0.0744636888673023	0.00255695059872807	0.0645607767988742	0.0576933591683376	-0.0407328797783334
PRE4g3-PHO85-NRg-6	PRE4g3-PHO85-NRg-6	PRE4g3	PHO85-NRg-6	0.0938229167620693	0.088962690752514	0.118588927773884	0.100458178429489	0.0158886281049669	-0.00707966667327033
PRE4g3-SNF6-TRg-6	PRE4g3-SNF6-TRg-6	PRE4g3	SNF6-TRg-6	0.0218404256789188	0.141285875847002	0.0274332230740156	0.063519841533312	0.0674053923312825	-0.0910943906217041
PRE4g3-PRP38-NRg-2	PRE4g3-PRP38-NRg-2	PRE4g3	PRP38-NRg-2	0.249562712007112	0.0734615360381801	-0.0050755172518715	0.105982910264474	0.130397035189504	0.0557827976225606
PRE4g3-OAR1-NRg-3	PRE4g3-OAR1-NRg-3	PRE4g3	OAR1-NRg-3	0.0998001011512711	0.167627420684486	0.00231071239397584	0.0899127447432442	0.0831006821425486	-0.0404793821011711
PRE4g3-ROX3-NRg-1	PRE4g3-ROX3-NRg-1	PRE4g3	ROX3-NRg-1	0.270806767080195	0.21778882914738	0.261926040192363	0.250173878806646	0.028395605445014	0.0634524795656057
PRE4g3-YPP1-TRg-6	PRE4g3-YPP1-TRg-6	PRE4g3	YPP1-TRg-6	0.0327753789588523	0.253944096322699	0.120815832492372	0.135845102591308	0.111347696899722	0.0148655096281298
PRE4g3-CBF2-NRg-8	PRE4g3-CBF2-NRg-8	PRE4g3	CBF2-NRg-8	0.23435515543661	0.179670083226881	0.196722849113569	0.203582695925687	0.0279804825612446	0.0270085560145636
PRE4g3-SPT6-TRg-5	PRE4g3-SPT6-TRg-5	PRE4g3	SPT6-TRg-5	-0.0846552035992163	0.0132495406812984	-0.0818932135853634	-0.0510996255010938	0.0557451212079227	-0.181734836947132
PRE4g3-SEC10-NRg-1	PRE4g3-SEC10-NRg-1	PRE4g3	SEC10-NRg-1	-0.0513144497503348	0.14916742701303	0.0733225385584887	0.0570585052737279	0.101225662811641	0.022196831508586
PRE4g3-NSL1-NRg-3	PRE4g3-NSL1-NRg-3	PRE4g3	NSL1-NRg-3	0.16334822233352	-0.0603584564241102	0.103191719270674	0.0687271617266945	0.115767110291391	0.0426774583665682
PRE4g3-NRD1-NRg-8	PRE4g3-NRD1-NRg-8	PRE4g3	NRD1-NRg-8	0.126794988421098	0.164217523930914	0.222095420193455	0.171035977515156	0.0480147014565304	0.0673731746557719
PRE4g3-RPB3-TRg-1	PRE4g3-RPB3-TRg-1	PRE4g3	RPB3-TRg-1	0.0256911087564822	-0.0428759444383144	0.0461020484229683	0.009639070913712	0.0466103179841643	-0.063165425432164
PRE4g3-NRD1-NRg-4	PRE4g3-NRD1-NRg-4	PRE4g3	NRD1-NRg-4	0.134964353854214	0.101097304182802	0.191724394078558	0.142595350705191	0.0457929191081778	0.0600689630424137
PRE4g3-RVB1-TRg-2	PRE4g3-RVB1-TRg-2	PRE4g3	RVB1-TRg-2	0.082539049125627	0.150814352878603	0.207520534836286	0.146957978946839	0.0625799221598835	0.0848347366583447
PRE4g3-TIF5-NRg-8	PRE4g3-TIF5-NRg-8	PRE4g3	TIF5-NRg-8	0.593042218341275	0.58348470298823	0.588546307250435	0.58835774285998	0.00478154706428122	0.50312726187925
PRE4g3-EOS1-NRg-1	PRE4g3-EOS1-NRg-1	PRE4g3	EOS1-NRg-1	0.0862575710285471	0.00610049414341785	0.113839903634912	0.0687326562689589	0.0559668389976786	-0.0272379840056606
PRE4g3-ERG25-NA-26	PRE4g3-ERG25-NA-26	PRE4g3	ERG25-NA-26	0.139116054102123	0.22296474456624	0.161287067156843	0.174455955275068	0.0434478472865985	0.023968213694231
PRE4g3-MSL5-NRg-4	PRE4g3-MSL5-NRg-4	PRE4g3	MSL5-NRg-4	0.130105840734259	0.219936102418041	0.153230353328318	0.167757432160206	0.0466438205241068	-0.0263162882348404
PRE4g3-SEC24-TRg-2	PRE4g3-SEC24-TRg-2	PRE4g3	SEC24-TRg-2	0.00235092957206928	0.108118579916302	0.0437826354092777	0.0514173816325495	0.053295553072046	0.0339725900496151
PRE4g3-RPL30-NRg-5	PRE4g3-RPL30-NRg-5	PRE4g3	RPL30-NRg-5	0.0300434161874032	0.0294407539754971	0.0612179052831776	0.0402340251486926	0.0181750713770054	-0.0489419368596925
PRE4g3-SNU71-NRg-3	PRE4g3-SNU71-NRg-3	PRE4g3	SNU71-NRg-3	0.256490487142318	0.248616162950854	0.189164271894662	0.231423640662611	0.0368088567041576	0.0876963943580217
PRE4g3-CDC33-NRg-1	PRE4g3-CDC33-NRg-1	PRE4g3	CDC33-NRg-1	0.195777703685235	-0.034355047136658	0.0440357943425425	0.0684861502970398	0.116998443066304	-0.0792341332394138
PRE4g3-RPN6-TRg-4	PRE4g3-RPN6-TRg-4	PRE4g3	RPN6-TRg-4	-0.0162946091655458	0.0734943268636343	0.133690710872115	0.0636301428567345	0.0754776500117178	-0.041193363360523
PRE4g3-NAB2-TRg-4	PRE4g3-NAB2-TRg-4	PRE4g3	NAB2-TRg-4	0.11063624317186	-0.0401602978839846	0.0614172282944665	0.0439643911941141	0.0768983116897918	-0.0220122562938389
PRE4g3-NAB2-TRg-6	PRE4g3-NAB2-TRg-6	PRE4g3	NAB2-TRg-6	0.146448989561825	0.184346595631158	0.180951584875406	0.170582390022796	0.0209689601045245	0.0655942623511436
PRE4g3-YTM1-NRg-1	PRE4g3-YTM1-NRg-1	PRE4g3	YTM1-NRg-1	0.19977880994374	0.145027217280157	0.179883552888139	0.174896526704012	0.0277143834032183	0.0323299388008571
PRE4g3-OLE1-TRg-8	PRE4g3-OLE1-TRg-8	PRE4g3	OLE1-TRg-8	0.00508105731591746	0.183786864216099	0.0341246262678758	0.0743308492666308	0.0958975840719174	-0.0515825700166692
PRE4g3-OLE1-TRg-1	PRE4g3-OLE1-TRg-1	PRE4g3	OLE1-TRg-1	0.15427192725297	0.439495852765692	0.0920254518728083	0.228597743963823	0.185275916261307	0.101067731962048
PRE4g3-UTP7-TRg-4	PRE4g3-UTP7-TRg-4	PRE4g3	UTP7-TRg-4	0.103591316487314	0.183303294938106	0.104767059232909	0.130553890219443	0.045686106929579	-0.0260159246421322
PRE4g3-ACT1-NRg-6	PRE4g3-ACT1-NRg-6	PRE4g3	ACT1-NRg-6	-0.131277052059035	-0.0937869160931253	-0.214913749365597	-0.146659239172586	0.062011177983905	-0.170311300639678
PRE4g3-RPL18A-NRg-3	PRE4g3-RPL18A-NRg-3	PRE4g3	RPL18A-NRg-3	0.153808165677815	0.100837630008151	0.168559283130436	0.141068359605467	0.0356129550792202	0.0206341335405925
PRE4g3-BRX1-NRg-1	PRE4g3-BRX1-NRg-1	PRE4g3	BRX1-NRg-1	0.153481473538133	0.113156726357069	0.171341228230776	0.14599314270866	0.0298062977998206	0.00672520090573647
PRE4g3-NAF1-TRg-8	PRE4g3-NAF1-TRg-8	PRE4g3	NAF1-TRg-8	0.153772813481914	0.198111557120853	-0.0199998174802474	0.110628184374173	0.115278953839063	-0.0563783397424695
PRE4g3-NAF1-TRg-6	PRE4g3-NAF1-TRg-6	PRE4g3	NAF1-TRg-6	0.218642916053929	0.199717545171249	0.14460772987366	0.187656063699612	0.0384631212937112	0.00660347954887056
PRE4g3-NAF1-TRg-4	PRE4g3-NAF1-TRg-4	PRE4g3	NAF1-TRg-4	0.16747042568671	0.228334491287708	0.214203212851034	0.203336043275151	0.031854044504802	0.0315459186322639
PRE4g3-CDC8-TRg-2	PRE4g3-CDC8-TRg-2	PRE4g3	CDC8-TRg-2	0.228356159971457	0.242836046039581	0.216031319123987	0.229074508378342	0.0134167941245346	0.0610965964483103
PRE4g3-NSE4-TRg-1	PRE4g3-NSE4-TRg-1	PRE4g3	NSE4-TRg-1	0.218596684272038	0.101727555357819	0.186322249225608	0.168882162951822	0.0603549151289264	0.0351521135650318
PRE4g3-PAB1-NRg-2	PRE4g3-PAB1-NRg-2	PRE4g3	PAB1-NRg-2	0.112465005293784	0.209069732653738	0.107968553203213	0.143167763716912	0.0571170434517012	0.0761951174796655
PRE4g3-PRP43-TRg-4	PRE4g3-PRP43-TRg-4	PRE4g3	PRP43-TRg-4	0.12571073470814	0.0804875177606934	0.0867470784854167	0.0976484436514167	0.0245033601702056	-0.00360876256425255
PRE4g3-SEC2-NRg-3	PRE4g3-SEC2-NRg-3	PRE4g3	SEC2-NRg-3	0.0826217238631308	0.135090328496351	0.194522015286136	0.137411355881873	0.0559862409992996	-0.0217462303394466
PRE4g3-SEC2-NRg-6	PRE4g3-SEC2-NRg-6	PRE4g3	SEC2-NRg-6	0.192003776666038	0.0578366582756005	0.210591925874854	0.153477453605497	0.0833471722450962	-0.0131239020207282
PRE4g3-MPP10-NRg-5	PRE4g3-MPP10-NRg-5	PRE4g3	MPP10-NRg-5	0.203386691032988	0.110373062075021	0.144411246364862	0.152723666490957	0.0470606633957396	-0.000649844774086666
PRE4g3-YDR355C-TRg-2	PRE4g3-YDR355C-TRg-2	PRE4g3	YDR355C-TRg-2	0.116879818807659	0.0755713060752357	0.0769852959582018	0.0898121402803654	0.0234519563680721	0.0422938544660072
PRE4g3-YLR339C-TRg-9	PRE4g3-YLR339C-TRg-9	PRE4g3	YLR339C-TRg-9	0.112541935097652	0.0514970600596787	-0.0132919110719141	0.0502490280284722	0.0629262059750918	-0.0390791390850884
PRE4g3-SNM1-TRg-2	PRE4g3-SNM1-TRg-2	PRE4g3	SNM1-TRg-2	0.194361525935637	0.228279256598893	0.164844149937489	0.195828310824006	0.0317429800541392	0.059473387090596
PRE4g3-ALR1-NRg-4	PRE4g3-ALR1-NRg-4	PRE4g3	ALR1-NRg-4	0.131424796447728	-0.0198677184605869	-0.0474759186600509	0.0213603864423634	0.0963129479454096	-0.101677985138943
PRE4g3-ALR1-NRg-1	PRE4g3-ALR1-NRg-1	PRE4g3	ALR1-NRg-1	0.00750928618296665	0.112000774026819	0.028795321057831	0.0494351270892055	0.0552188278824808	-0.0333273757270844
PRE4g3-ALR1-NRg-3	PRE4g3-ALR1-NRg-3	PRE4g3	ALR1-NRg-3	0.010322889455861	0.113847566186917	0.126469370558844	0.0835466087338741	0.0637268568586256	-0.0374713088645904
PRE4g3-RPL10-TRg-1	PRE4g3-RPL10-TRg-1	PRE4g3	RPL10-TRg-1	0.0962692865329987	0.109877732127805	0.0577739304459007	0.0879736497022349	0.0270243358891159	-0.0203402161352923
PRE4g3-RPL28-TRg-2	PRE4g3-RPL28-TRg-2	PRE4g3	RPL28-TRg-2	-0.0716969770340661	0.0735466528830386	0.170113131195788	0.057320935681587	0.121718887337009	-0.0584266203140745
PRE4g3-UTP25-TRg-1	PRE4g3-UTP25-TRg-1	PRE4g3	UTP25-TRg-1	0.0825122600725458	0.156557681236527	0.05140229445644	0.0968240785885044	0.0540188388818452	-0.0441049934762383
PRE4g3-POB3-TRg-1	PRE4g3-POB3-TRg-1	PRE4g3	POB3-TRg-1	0.148704159598121	0.195289539325199	0.13781090268501	0.160601533869443	0.0305304610744358	0.0915098089628148
PRE4g3-POB3-TRg-3	PRE4g3-POB3-TRg-3	PRE4g3	POB3-TRg-3	0.0971902790192096	0.143985745427876	0.113112940531434	0.118096321659506	0.0237924249437059	0.036755512416289
PRE4g3-POB3-TRg-2	PRE4g3-POB3-TRg-2	PRE4g3	POB3-TRg-2	0.117207944724062	0.113651660092277	0.209473013177068	0.146777539331136	0.0543249815524136	0.0711826518530468
PRE4g3-MED11-TRg-1	PRE4g3-MED11-TRg-1	PRE4g3	MED11-TRg-1	0.170553104702335	0.168759829417311	0.174163920519439	0.171158951546362	0.00275251484261929	0.056008847694974
PRE4g3-ISA1-TRg-15	PRE4g3-ISA1-TRg-15	PRE4g3	ISA1-TRg-15	-0.0915578979813754	-0.0345567299915297	0.115093066450288	-0.00367385384087219	0.106730826402857	-0.0382438273339464
PRE4g3-RRP1-NRg-1	PRE4g3-RRP1-NRg-1	PRE4g3	RRP1-NRg-1	0.21346685874147	0.21892979062316	0.244887435815748	0.225761361726793	0.0167873743845826	0.0549503779190371
PRE4g3-MES1-NRg-1	PRE4g3-MES1-NRg-1	PRE4g3	MES1-NRg-1	0.0109501278950282	0.0688304260947086	0.140800095654788	0.0735268832148416	0.065052256409087	-0.0159430077132499
PRE4g3-SEC13-NRg-5	PRE4g3-SEC13-NRg-5	PRE4g3	SEC13-NRg-5	-0.0668120653733439	-0.0162290031830921	0.0538992879236945	-0.00971392687758051	0.0606188284953659	-0.0312585305869091
PRE4g3-MCM2-NRg-2	PRE4g3-MCM2-NRg-2	PRE4g3	MCM2-NRg-2	0.22553241663325	0.216376370753328	0.143385445568207	0.195098077651595	0.0450178357074473	0.0970757441169254
PRE4g3-ALA1-TRg-4	PRE4g3-ALA1-TRg-4	PRE4g3	ALA1-TRg-4	-0.0498084139090083	0.146902322372978	-0.001457503345071	0.0318788017062994	0.102504928505944	-0.0422111206165198
PRE4g3-MTG2-TRg-5	PRE4g3-MTG2-TRg-5	PRE4g3	MTG2-TRg-5	0.0217708877363896	0.0855365774046594	0.125411600990052	0.0775730220437004	0.0522772706003506	0.0183673879881099
PRE4g3-TIF35-NRg-3	PRE4g3-TIF35-NRg-3	PRE4g3	TIF35-NRg-3	0.184223028721511	0.158328718075879	0.0810660528735115	0.141205933223634	0.0536677998184048	-0.0164233503108122
PRE4g3-NSE1-TRg-3	PRE4g3-NSE1-TRg-3	PRE4g3	NSE1-TRg-3	0.169634679453416	0.102444446868047	0.161910864685457	0.14466333033564	0.0367660158241284	-0.0100850693315398
PRE4g3-NSE1-TRg-4	PRE4g3-NSE1-TRg-4	PRE4g3	NSE1-TRg-4	0.0428949686457827	0.266555410996684	0.119219415382066	0.142889931674844	0.113693528286905	-0.00226486216088706
PRE4g3-MOB2-NRg-6	PRE4g3-MOB2-NRg-6	PRE4g3	MOB2-NRg-6	0.143409384657425	0.286653686691585	0.0435082077033329	0.157857093017448	0.122214905783823	0.111555632301806
PRE4g3-VRG4-NRg-3	PRE4g3-VRG4-NRg-3	PRE4g3	VRG4-NRg-3	-0.0119322107686719	0.0753931837691273	-0.230984287426276	-0.0558411048086067	0.157837834329669	-0.133790261541089
PRE4g3-PRP9-TRg-3	PRE4g3-PRP9-TRg-3	PRE4g3	PRP9-TRg-3	0.175012729177558	0.144435263139474	0.0771133747670137	0.132187122361348	0.0500857625767134	0.0423170313470942
PRE4g3-HYM1-TRg-5	PRE4g3-HYM1-TRg-5	PRE4g3	HYM1-TRg-5	0.176708680416775	-0.102239746179853	0.0964325065704779	0.0569671469357999	0.143600808262017	-0.0434913751452382
PRE4g3-POP1-TRg-5	PRE4g3-POP1-TRg-5	PRE4g3	POP1-TRg-5	0.0910443329818472	0.169980853828866	0.182101975898462	0.147709054236392	0.0494459136450924	0.0241127551228282
PRE4g3-POP1-TRg-9	PRE4g3-POP1-TRg-9	PRE4g3	POP1-TRg-9	0.13031708011431	0.137196578305505	0.0364653367330108	0.101326331717609	0.0562764904434765	-0.0752674892855516
PRE4g3-RPL17A-TRg-1	PRE4g3-RPL17A-TRg-1	PRE4g3	RPL17A-TRg-1	0.104368478280833	0.178464370392526	0.0232329554929415	0.1020219347221	0.0776423063988731	-0.0361866404178572
PRE4g3-SLD2-TRg-1	PRE4g3-SLD2-TRg-1	PRE4g3	SLD2-TRg-1	0.075126355038171	0.122785522342248	0.0336504377610228	0.0771874383804805	0.0446032720126392	0.00346701733520167
PRE4g3-CDC48-NRg-7	PRE4g3-CDC48-NRg-7	PRE4g3	CDC48-NRg-7	0.240956230120011	0.217585080213875	0.310413084508364	0.256318131614083	0.0482830260905385	0.0909159854882897
PRE4g3-FHL1-NRg-2	PRE4g3-FHL1-NRg-2	PRE4g3	FHL1-NRg-2	0.186911243711925	0.131445097126072	0.210900963956113	0.176419101598036	0.0407538032339539	0.0182151804163633
PRE4g3-BET3-NRg-7	PRE4g3-BET3-NRg-7	PRE4g3	BET3-NRg-7	0.221078339436221	0.183489527220139	0.186110962751358	0.196892943135906	0.020986138918666	0.0298703908187097
PRE4g3-MAK21-TRg-1	PRE4g3-MAK21-TRg-1	PRE4g3	MAK21-TRg-1	0.260937970732416	0.135131191997304	0.0237007877804515	0.139923316836724	0.118691168960051	0.00317232966338532
PRE4g3-BRN1-TRg-4	PRE4g3-BRN1-TRg-4	PRE4g3	BRN1-TRg-4	0.0496037243345802	0.153213387195219	-0.00116460587294798	0.0672175018856171	0.0786817962152099	0.0176689183007179
PRE4g3-FBA1-NRg-3	PRE4g3-FBA1-NRg-3	PRE4g3	FBA1-NRg-3	0.104142389985523	0.150146731676224	0.186871709538229	0.147053610399992	0.041451304295951	-0.0179257810713345
PRE4g3-CDC42-TRg-6	PRE4g3-CDC42-TRg-6	PRE4g3	CDC42-TRg-6	0.0488949419833189	NA	0.094489058056785	NA	NA	NA
PRE4g3-CDC42-TRg-7	PRE4g3-CDC42-TRg-7	PRE4g3	CDC42-TRg-7	0.125343054977399	-0.0231978496832297	0.158352965844931	0.0868327237130336	0.0967081116830613	0.0171532253623084
PRE4g3-COG4-NRg-1	PRE4g3-COG4-NRg-1	PRE4g3	COG4-NRg-1	0.172561567073941	0.313014734789109	0.135696642542663	0.207090981468571	0.0935662161429369	0.0380416832124932
PRE4g3-ATP3-NRg-3	PRE4g3-ATP3-NRg-3	PRE4g3	ATP3-NRg-3	-0.0290368402787788	-0.140278902744177	-0.164656220596935	-0.111323987873297	0.0722976099249144	-0.139329317376774
PRE4g3-ATP3-NRg-2	PRE4g3-ATP3-NRg-2	PRE4g3	ATP3-NRg-2	-0.173757658492953	0.000581197513220943	-0.0972121323888624	-0.0901295311228647	0.0873849621439819	-0.113046183917336
PRE4g3-SMP3-TRg-5	PRE4g3-SMP3-TRg-5	PRE4g3	SMP3-TRg-5	0.0500944174274881	0.159685520097833	0.122789985202634	0.110856640909318	0.055761599471703	-0.0560995250748462
PRE4g3-CFT2-NRg-2	PRE4g3-CFT2-NRg-2	PRE4g3	CFT2-NRg-2	0.018207740468006	0.0582098262071797	0.130453871688546	0.0689571461212441	0.0568896050038681	0.0225200286174642
PRE4g3-FAS2-TRg-5	PRE4g3-FAS2-TRg-5	PRE4g3	FAS2-TRg-5	0.155789619253062	0.286420947226025	0.117405061262618	0.186538542580568	0.0886042585960155	0.085956529423184
PRE4g3-DBP2-NRg-3	PRE4g3-DBP2-NRg-3	PRE4g3	DBP2-NRg-3	0.239503116180262	0.190683653819123	0.145073108067162	0.191753292688849	0.0472240902881545	0.0350276316024148
PRE4g3-DBP2-NRg-2	PRE4g3-DBP2-NRg-2	PRE4g3	DBP2-NRg-2	0.187972659571234	0.119847054161699	0.120297733236134	0.142705815656356	0.0392028844145108	-0.014226951910918
PRE4g3-MPS2-NRg-4	PRE4g3-MPS2-NRg-4	PRE4g3	MPS2-NRg-4	0.151396833546871	0.164994999492933	0.101189161253864	0.139193664764556	0.0336078003534123	-0.0101766607568824
PRE4g3-ARC35-TRg-2	PRE4g3-ARC35-TRg-2	PRE4g3	ARC35-TRg-2	-0.219486719174283	-0.249195368173921	-0.180112054057377	-0.21626471380186	0.0346541781217825	-0.203672743948496
PRE4g3-ARC35-TRg-5	PRE4g3-ARC35-TRg-5	PRE4g3	ARC35-TRg-5	-0.280251258596536	-0.341097809109788	-0.35968722889872	-0.327012098868348	0.0415490525670169	-0.318657846466611
PRE4g3-MRD1-TRg-1	PRE4g3-MRD1-TRg-1	PRE4g3	MRD1-TRg-1	0.171481183480917	0.105807374458401	0.0765750737699347	0.117954543903084	0.0486051201958871	-0.00742730555468912
PRE4g3-RLP7-TRg-1	PRE4g3-RLP7-TRg-1	PRE4g3	RLP7-TRg-1	0.137950242453928	0.116176464136837	-0.039043898509038	0.0716942693605754	0.0965180331486788	-0.061091558979352
PRE4g3-SPC34-TRg-1	PRE4g3-SPC34-TRg-1	PRE4g3	SPC34-TRg-1	0.0906202783490211	0.104495998970512	0.0942954870190654	0.0964705881128662	0.00718903361152296	0.0153961126141894
PRE4g3-CDC45-TRg-2	PRE4g3-CDC45-TRg-2	PRE4g3	CDC45-TRg-2	0.17956179810786	0.173625581337878	0.241138268418907	0.198108549288215	0.0373828465172829	0.087200321484492
PRE4g3-GCD6-TRg-3	PRE4g3-GCD6-TRg-3	PRE4g3	GCD6-TRg-3	0.100331692336756	0.0831145137670435	0.131166999609941	0.104871068571247	0.024345734767494	0.0288827997177796
PRE4g3-GCD6-TRg-4	PRE4g3-GCD6-TRg-4	PRE4g3	GCD6-TRg-4	0.208418427110134	0.169746069893263	0.02699172836927	0.135052075124222	0.0955597546500498	0.0556808691478068
PRE4g3-YPT6-NRg-2	PRE4g3-YPT6-NRg-2	PRE4g3	YPT6-NRg-2	0.106881586341498	0.0727342600926756	0.159565389434846	0.11306041195634	0.0437440815447435	0.0665803335494669
PRE4g3-RPS13-TRg-2	PRE4g3-RPS13-TRg-2	PRE4g3	RPS13-TRg-2	0.0863389146982187	0.0826637535589597	0.037307058473884	0.0687699089103542	0.0273095206940848	-0.0400218432831202
PRE4g3-IPI3-TRg-3	PRE4g3-IPI3-TRg-3	PRE4g3	IPI3-TRg-3	0.162224979120669	0.185752990825444	0.129896770377854	0.159291580107989	0.0280434121140443	0.0010559057907972
PRE4g3-TIF5-NRg-9	PRE4g3-TIF5-NRg-9	PRE4g3	TIF5-NRg-9	0.203667886446894	0.105910523815444	0.0562956036310097	0.121958004631116	0.0749852563240819	0.0233749816114443
PRE4g3-TIF5-NRg-7	PRE4g3-TIF5-NRg-7	PRE4g3	TIF5-NRg-7	0.221100205930611	0.162958384045037	0.208403029991686	0.197487206655778	0.0305693353275634	0.0819647621577203
PRE4g3-TIF5-NRg-6	PRE4g3-TIF5-NRg-6	PRE4g3	TIF5-NRg-6	0.192457054887014	0.182033755284764	0.158765146881855	0.177751985684544	0.0172492414163361	0.0807610710996334
PRE4g3-NAB3-TRg-3	PRE4g3-NAB3-TRg-3	PRE4g3	NAB3-TRg-3	0.0798939726832533	-7.88297077363165e-05	0.111954526321702	0.063923223099073	0.0576989328108863	0.0217347941290147
PRE4g3-GCD2-TRg-1	PRE4g3-GCD2-TRg-1	PRE4g3	GCD2-TRg-1	0.136587165964743	0.204702981378147	0.214985463641412	0.185425203661434	0.0426063117967411	0.11917472422063
PRE4g3-UBA1-TRg-2	PRE4g3-UBA1-TRg-2	PRE4g3	UBA1-TRg-2	0.106462940434177	0.0835328608487282	0.0789818049467407	0.0896592020765488	0.0147292988478571	-0.0048009396144668
PRE4g3-SLD3-TRg-6	PRE4g3-SLD3-TRg-6	PRE4g3	SLD3-TRg-6	0.0915084063261093	0.0924684080834643	0.0729031904145248	0.0856266682746995	0.0110293049412598	0.0119865832307582
PRE4g3-LCB1-TRg-5	PRE4g3-LCB1-TRg-5	PRE4g3	LCB1-TRg-5	0.153733913592183	0.186904034290597	0.231241234704521	0.190626394195767	0.0388875067206741	0.0568605498592491
PRE4g3-TOA2-TRg-6	PRE4g3-TOA2-TRg-6	PRE4g3	TOA2-TRg-6	0.121456992467192	0.0772711287577355	-0.00448374861240608	0.0647481242041738	0.0638974709844293	0.00456111087855041
PRE4g3-TOA2-TRg-1	PRE4g3-TOA2-TRg-1	PRE4g3	TOA2-TRg-1	0.0912339649816981	0.0589615329371954	0.0500232703672174	0.0667395894287037	0.0216784215232756	-0.0299908700286734
PRE4g3-TOA2-TRg-3	PRE4g3-TOA2-TRg-3	PRE4g3	TOA2-TRg-3	0.0358156301365997	0.0213511367335802	-0.0220669989995932	0.0116999226235289	0.0301240624630552	-0.084331567581295
PRE4g3-LSM2-TRg-1	PRE4g3-LSM2-TRg-1	PRE4g3	LSM2-TRg-1	0.126396673020542	0.20477480483889	0.109460793116114	0.146877423658515	0.0508506250472251	-0.00857853795280819
PRE4g3-YML6-TRg-13	PRE4g3-YML6-TRg-13	PRE4g3	YML6-TRg-13	0.0744880838384661	0.208134864263008	-0.0307458983155873	0.0839590165952955	0.119721671421661	-0.0735142859617751
PRE4g3-YML6-TRg-12	PRE4g3-YML6-TRg-12	PRE4g3	YML6-TRg-12	-0.028403899701031	-0.0157621388482747	0.0511989808111576	0.00234431408728397	0.0427789361121819	-0.141098929230884
PRE4g3-UTP15-NRg-1	PRE4g3-UTP15-NRg-1	PRE4g3	UTP15-NRg-1	0.134322656535283	0.181454937761276	0.0922234407427345	0.136000345013098	0.0446393995704909	0.0210488352174086
PRE4g3-TIF6-NRg-8	PRE4g3-TIF6-NRg-8	PRE4g3	TIF6-NRg-8	0.127606569390786	0.197342651967372	0.176631026305321	0.167193415887826	0.0358131494157717	-0.0112239047756878
PRE4g3-SUP35-NRg-1	PRE4g3-SUP35-NRg-1	PRE4g3	SUP35-NRg-1	0.151099855715177	0.133269824619526	0.0598475252082155	0.114739068514306	0.048366193225344	0.0282343237165163
PRE4g3-MPP10-NRg-1	PRE4g3-MPP10-NRg-1	PRE4g3	MPP10-NRg-1	0.123255766866022	0.214000953386515	0.155081916278721	0.164112878843753	0.0460417303410506	0.0320730428317422
PRE4g3-SWI3-TRg-7	PRE4g3-SWI3-TRg-7	PRE4g3	SWI3-TRg-7	-0.0823222410947702	-0.00119979946213689	-0.18760581604495	-0.0903759522006189	0.0934636156560419	-0.212875790955593
PRE4g3-SSN3-NRg-2	PRE4g3-SSN3-NRg-2	PRE4g3	SSN3-NRg-2	0.251424768319654	0.352770897718444	0.288307186413666	0.297500950817255	0.0512947703373414	0.128235147458082
PRE4g3-SEC13-NRg-7	PRE4g3-SEC13-NRg-7	PRE4g3	SEC13-NRg-7	0.0897876570928433	0.167204161051414	0.124734291331851	0.127242036492036	0.0387691289640764	0.0850913180468414
PRE4g3-RPS15-NRg-3	PRE4g3-RPS15-NRg-3	PRE4g3	RPS15-NRg-3	0.125983427855133	0.0653426794969395	0.0706833636669371	0.0873364903396697	0.0335755872821903	-0.0269223643603424
PRE4g3-RPL3-TRg-2	PRE4g3-RPL3-TRg-2	PRE4g3	RPL3-TRg-2	0.109278702439341	-0.0080510112348986	0.0168251162806069	0.0393509358283498	0.0618233357029761	-0.0532828295124267
PRE4g3-FBA1-NRg-2	PRE4g3-FBA1-NRg-2	PRE4g3	FBA1-NRg-2	0.147170560685435	0.131999237482988	0.194501963652921	0.157890587273781	0.0326011797671425	0.00077796886854492
PRE4g3-FBA1-NRg-1	PRE4g3-FBA1-NRg-1	PRE4g3	FBA1-NRg-1	0.198543246356542	0.209392385080472	0.122012165622645	0.176649265686553	0.0476270456810822	0.0218522313855585
PRE4g3-FBA1-NRg-5	PRE4g3-FBA1-NRg-5	PRE4g3	FBA1-NRg-5	0.12236473751444	0.21260138947815	0.0744867872119532	0.136484304734848	0.0701315369406385	-0.0245453612590902
PRE4g3-DAM1-TRg-2	PRE4g3-DAM1-TRg-2	PRE4g3	DAM1-TRg-2	-0.0241123000565624	0.0249370329732596	0.00245300003474214	0.00109257765047976	0.0245529495064299	-0.0113054782099865
PRE4g3-NHP2-TRg-2	PRE4g3-NHP2-TRg-2	PRE4g3	NHP2-TRg-2	0.127026054309883	0.275843915997993	0.165314754351618	0.189394908219831	0.0772759946367109	0.021081612296932
PRE4g3-HCA4-NRg-6	PRE4g3-HCA4-NRg-6	PRE4g3	HCA4-NRg-6	0.0943594887499533	0.140692530313143	0.15918375263958	0.131411923900892	0.0333937649680642	-0.0369429816614803
PRE4g3-PRE3-TRg-4	PRE4g3-PRE3-TRg-4	PRE4g3	PRE3-TRg-4	-0.00222930684618716	0.00685818165906049	0.112823379609216	0.0391507514740298	0.0639639563667878	-0.0163920337020034
PRE4g3-DBP5-NRg-4	PRE4g3-DBP5-NRg-4	PRE4g3	DBP5-NRg-4	0.145256917904525	0.260887257917203	0.155601467466327	0.187248547762685	0.063982397198956	0.0959805470954163
PRE4g3-SPT6-NRg-4	PRE4g3-SPT6-NRg-4	PRE4g3	SPT6-NRg-4	0.216971436248733	0.224323083976477	0.194257745767078	0.211850755330763	0.0156731353024577	0.0362045781329082
PRE4g3-SPT6-NRg-2	PRE4g3-SPT6-NRg-2	PRE4g3	SPT6-NRg-2	0.121512614235604	0.148297904313815	0.129072766620036	0.132961095056485	0.0138094990736721	-0.0256800527448553
PRE4g3-RPL18A-TRg-4	PRE4g3-RPL18A-TRg-4	PRE4g3	RPL18A-TRg-4	0.0896912355188103	0.103589220729173	0.0809856139853147	0.0914220234110992	0.0114007666191277	-0.022470796556744
PRE4g3-KSH1-TRg-1	PRE4g3-KSH1-TRg-1	PRE4g3	KSH1-TRg-1	0.00834502022844108	-0.0547459679962141	0.0564655560184021	0.00335486941687635	0.055773443252636	-0.0719698600579325
PRE4g3-KSH1-TRg-3	PRE4g3-KSH1-TRg-3	PRE4g3	KSH1-TRg-3	0.205853149236589	0.141552182288452	0.193083838182776	0.180163056569272	0.0340420847737655	0.0313392067247943
PRE4g3-IPI3-NRg-1	PRE4g3-IPI3-NRg-1	PRE4g3	IPI3-NRg-1	0.164625148735383	0.113538744672294	0.154098868829083	0.144087587412253	0.0269745155050004	0.0080840043553892
PRE4g3-PGA2-TRg-8	PRE4g3-PGA2-TRg-8	PRE4g3	PGA2-TRg-8	0.177417395220848	0.192434360702029	0.153848113872001	0.17456662326496	0.0194504443822071	-0.00700481042460818
PRE4g3-RPL18A-TRg-2	PRE4g3-RPL18A-TRg-2	PRE4g3	RPL18A-TRg-2	0.222763389359442	0.279126238328845	0.109527370707375	0.203805666131887	0.08637413054324	0.0720763734426228
PRE4g3-RPL33A-NRg-6	PRE4g3-RPL33A-NRg-6	PRE4g3	RPL33A-NRg-6	-0.0140798013748655	0.180790340486989	0.108967516250163	0.0918926851207621	0.0985507759527442	-0.0522454842968936
PRE4g3-TAF12-NRg-2	PRE4g3-TAF12-NRg-2	PRE4g3	TAF12-NRg-2	0.11665797843567	0.00483803390027626	0.154458445066586	0.0919848191341777	0.077801930900406	-0.00664406194775863
PRE4g3-USE1-TRg-5	PRE4g3-USE1-TRg-5	PRE4g3	USE1-TRg-5	0.269883596626399	0.195832428600949	0.240962812397217	0.235559612541522	0.037320099115541	0.076976045865125
PRE4g3-YNL114C-TRg-1	PRE4g3-YNL114C-TRg-1	PRE4g3	YNL114C-TRg-1	0.117319284750209	0.154785895825213	0.150465620587853	0.140856933721092	0.0204983385628932	-0.013929587594094
PRE4g3-SMC5-TRg-7	PRE4g3-SMC5-TRg-7	PRE4g3	SMC5-TRg-7	0.071514469828576	0.014226901310162	0.238077110403593	0.107939493847444	0.11628549268449	-0.069854489278671
PRE4g3-SMC5-TRg-6	PRE4g3-SMC5-TRg-6	PRE4g3	SMC5-TRg-6	0.109550262336229	0.221594169336739	0.161432928557582	0.164192453410184	0.0560729035011012	-0.00189919749837075
PRE4g3-RSC58-TRg-1	PRE4g3-RSC58-TRg-1	PRE4g3	RSC58-TRg-1	0.145823661651507	0.173186465200705	0.284828944119909	0.20127969032404	0.0736378918214181	0.0577623177521316
PRE4g3-CTF13-TRg-2	PRE4g3-CTF13-TRg-2	PRE4g3	CTF13-TRg-2	0.199120064168435	0.117238612633982	0.187213357691089	0.167857344831169	0.0442395123359457	0.0984236687616451
PRE4g3-NAB2-NRg-2	PRE4g3-NAB2-NRg-2	PRE4g3	NAB2-NRg-2	0.103648242566036	0.256208490532594	0.131880197677914	0.163912310258848	0.0811677244488389	0.0866614573321364
PRE4g3-MCM7-TRg-4	PRE4g3-MCM7-TRg-4	PRE4g3	MCM7-TRg-4	-0.0793371804777732	-0.0595020818345258	-0.0328353825373746	-0.0572248816165578	0.0233343852189628	-0.0919024499155622
PRE4g3-BCP1-NRg-5	PRE4g3-BCP1-NRg-5	PRE4g3	BCP1-NRg-5	0.175394625595838	0.103553558874956	0.151457225101388	0.143468469857394	0.0365807309202524	0.0332615331763674
PRE4g3-STU2-TRg-3	PRE4g3-STU2-TRg-3	PRE4g3	STU2-TRg-3	0.193342440986489	0.105774986668946	-0.0528870059557744	0.0820768072332203	0.124813612706304	0.0284374056754328
PRE4g3-SEC21-NRg-6	PRE4g3-SEC21-NRg-6	PRE4g3	SEC21-NRg-6	0.0799705292009473	0.239151741918605	0.132887671916936	0.150669981012163	0.0810667780791534	0.0409660139627238
PRE4g3-SEC21-NRg-3	PRE4g3-SEC21-NRg-3	PRE4g3	SEC21-NRg-3	0.0577549664301532	0.0433590704528378	0.0674304930853268	0.0561815099894393	0.0121126037979492	-0.0242045944803425
PRE4g3-RPL1B-TRg-3	PRE4g3-RPL1B-TRg-3	PRE4g3	RPL1B-TRg-3	0.0459410202121358	0.165617609519755	0.0135078626790281	0.0750221641369731	0.0801163433387369	-0.0457468209966696
PRE4g3-SEC20-NRg-2	PRE4g3-SEC20-NRg-2	PRE4g3	SEC20-NRg-2	0.196996571118088	0.135482665882235	0.087266404940865	0.139915213980396	0.0549992086697811	0.0243480406910606
PRE4g3-VMA3-NRg-2	PRE4g3-VMA3-NRg-2	PRE4g3	VMA3-NRg-2	0.199085299516406	0.220578470442891	0.119183994610478	0.179615921523258	0.0534275438506441	0.0688227389834174
PRE4g3-SEC23-NRg-5	PRE4g3-SEC23-NRg-5	PRE4g3	SEC23-NRg-5	0.121064782899092	0.165180348374863	0.158561691573033	0.148268940948996	0.023790782161758	-0.0288543667623938
PRE4g3-CDC28-TRg-4	PRE4g3-CDC28-TRg-4	PRE4g3	CDC28-TRg-4	0.0361669003020697	0.226222999319094	0.0781315993629341	0.113507166328033	0.0998443951705296	-0.0425218158841807
PRE4g3-RPN12-NRg-11	PRE4g3-RPN12-NRg-11	PRE4g3	RPN12-NRg-11	0.133963935462194	0.135042789907917	0.146315842167931	0.138440855846014	0.00684123811210731	-0.0222759422732906
PRE4g3-PUP3-TRg-3	PRE4g3-PUP3-TRg-3	PRE4g3	PUP3-TRg-3	0.235353276208908	0.217222021677592	0.0552152910851025	0.169263529657201	0.0991838501912912	0.107142139508864
PRE4g3-SEC31-TRg-2	PRE4g3-SEC31-TRg-2	PRE4g3	SEC31-TRg-2	0.168088209782049	0.142092031982691	0.00180268751822144	0.103994309760987	0.0894499639882547	0.0586431858495633
PRE4g3-SED5-TRg-6	PRE4g3-SED5-TRg-6	PRE4g3	SED5-TRg-6	0.0772520162203074	0.12097003725312	0.172016622654256	0.123412892042561	0.0474295088819927	0.0104515301774891
PRE4g3-SED5-TRg-5	PRE4g3-SED5-TRg-5	PRE4g3	SED5-TRg-5	0.200305194752449	0.0770760002184908	0.0512677022145556	0.109549632395165	0.0796488928708685	-0.0366761165869629
PRE4g3-RPL33A-TRg-1	PRE4g3-RPL33A-TRg-1	PRE4g3	RPL33A-TRg-1	0.20719972869464	0.170252000686256	0.179599078051154	0.18568360247735	0.0192106670723618	0.0302290910018366
PRE4g3-RPL33A-TRg-2	PRE4g3-RPL33A-TRg-2	PRE4g3	RPL33A-TRg-2	-0.0409551720364265	0.0469800183309093	0.202803741965663	0.0696095294200486	0.123445020628495	-0.0809810746655961
PRE4g3-MRPL11-TRg-2	PRE4g3-MRPL11-TRg-2	PRE4g3	MRPL11-TRg-2	0.080641573712539	0.249290159953747	0.174595725557899	0.168175819741395	0.0845073831289855	0.0836915038285267
PRE4g3-RTP1-NRg-2	PRE4g3-RTP1-NRg-2	PRE4g3	RTP1-NRg-2	0.0266500910888525	0.120591166358637	0.116974560459719	0.0880719393024027	0.0532236088407515	-0.05264097640208
PRE4g3-NUG1-TRg-2	PRE4g3-NUG1-TRg-2	PRE4g3	NUG1-TRg-2	0.0919087466963138	0.232472799407196	0.170715300419425	0.165032282174312	0.070454139345447	0.0361769496699817
PRE4g3-VPH2-TRg-4	PRE4g3-VPH2-TRg-4	PRE4g3	VPH2-TRg-4	0.225559222355101	0.225713397994496	-0.101337249157467	0.11664512373071	0.188778288237822	-0.0597228265540938
PRE4g3-COP1-NRg-3	PRE4g3-COP1-NRg-3	PRE4g3	COP1-NRg-3	0.0363108975518027	0.151550663966795	0.0538096299419557	0.0805570638201845	0.0621016896319912	0.0331293453446398
PRE4g3-CRM1-NRg-1	PRE4g3-CRM1-NRg-1	PRE4g3	CRM1-NRg-1	0.165982477670997	0.136951706258357	0.0275096509988705	0.110147944976075	0.073024051830889	-0.00244009682556515
PRE4g3-RPL5-NRg-4	PRE4g3-RPL5-NRg-4	PRE4g3	RPL5-NRg-4	-0.0192951028783062	0.0588750815078214	-0.0840667485142581	-0.0148289232949143	0.0715754969425194	-0.0709036568759077
PRE4g3-SNU13-NRg-4	PRE4g3-SNU13-NRg-4	PRE4g3	SNU13-NRg-4	-0.219361344704959	-0.417444894768698	NA	NA	NA	NA
PRE4g3-PFS2-TRg-3	PRE4g3-PFS2-TRg-3	PRE4g3	PFS2-TRg-3	0.0146792853733118	-0.0483604643906146	-0.0102970227766925	-0.0146594005979985	0.0317454763354793	-0.0519988076077322
PRE4g3-MPP10-TRg-2	PRE4g3-MPP10-TRg-2	PRE4g3	MPP10-TRg-2	0.0922117722833601	0.191996464384819	0.157175558180906	0.147127931616362	0.0506454567965492	0.010444151502276
PRE4g3-TSR4-NRg-2	PRE4g3-TSR4-NRg-2	PRE4g3	TSR4-NRg-2	0.237529823163431	0.149883286756169	0.265716198460365	0.217709769459988	0.0604064711357443	0.0601202513970093
PRE4g3-RSC2-TRg-1	PRE4g3-RSC2-TRg-1	PRE4g3	RSC2-TRg-1	0.235721600245238	0.292072947108451	0.25866991255534	0.262154819969676	0.0283368489442528	0.0848027538132164
PRE4g3-SEC65-TRg-2	PRE4g3-SEC65-TRg-2	PRE4g3	SEC65-TRg-2	0.156097030459165	0.177085955717887	0.273158313852686	0.202113766676579	0.0624149782381812	0.0298905989147414
PRE4g3-SMI1-NRg-1	PRE4g3-SMI1-NRg-1	PRE4g3	SMI1-NRg-1	0.142263274147361	0.24781176583496	-0.0904183703471597	0.0998855565450539	0.173051464793944	-0.0404413168048912
PRE4g3-RTT105-NRg-4	PRE4g3-RTT105-NRg-4	PRE4g3	RTT105-NRg-4	0.103858264658334	0.127371046294385	0.00621401966857471	0.0791477768737647	0.0642472756629832	-0.0562242214696372
PRE4g3-VMA5-TRg-3	PRE4g3-VMA5-TRg-3	PRE4g3	VMA5-TRg-3	0.0954226277722883	0.236459122750405	0.151451970281431	0.161111240268041	0.0710126703584211	0.0373814211647168
PRE4g3-VMA5-TRg-5	PRE4g3-VMA5-TRg-5	PRE4g3	VMA5-TRg-5	0.199773013467079	0.106820231454216	0.127768668362507	0.144787304427934	0.048757362532527	-0.00811360960267005
PRE4g3-RRP1-TRg-3	PRE4g3-RRP1-TRg-3	PRE4g3	RRP1-TRg-3	0.0883174249897508	0.268881334966838	0.150618939650623	0.169272566535737	0.0917158641867926	0.0218158625981517
PRE4g3-CLC1-TRg-2	PRE4g3-CLC1-TRg-2	PRE4g3	CLC1-TRg-2	-0.0261607876898726	0.165510964733132	0.105972803486293	0.081774326843184	0.0981004070996227	0.0241572552938484
PRE4g3-GCD6-NRg-1	PRE4g3-GCD6-NRg-1	PRE4g3	GCD6-NRg-1	0.0549009089842512	0.137000417218458	0.113556187842099	0.101819171348269	0.0422894842745445	0.0316210893446683
PRE4g3-GCD6-NRg-2	PRE4g3-GCD6-NRg-2	PRE4g3	GCD6-NRg-2	0.0895777395979479	0.103095992654888	0.220765765217927	0.137813165823588	0.0721563309844409	0.0513014067918445
PRE4g3-PXR1-TRg-1	PRE4g3-PXR1-TRg-1	PRE4g3	PXR1-TRg-1	0.182827971626879	0.195841846653635	0.198584396660737	0.192418071647083	0.00841771399689417	0.0388247945829227
PRE4g3-CDC14-NRg-1	PRE4g3-CDC14-NRg-1	PRE4g3	CDC14-NRg-1	0.0931162281663255	0.114951446663857	0.255824697941459	0.154630790923881	0.0883139247504063	0.0480271594956045
PRE4g3-PCF11-TRg-6	PRE4g3-PCF11-TRg-6	PRE4g3	PCF11-TRg-6	0.0826602999564999	-0.033716232659857	0.0381119335333227	0.0290186669433219	0.0587187360125294	0.000503565489608709
PRE4g3-PCF11-TRg-5	PRE4g3-PCF11-TRg-5	PRE4g3	PCF11-TRg-5	0.124200122689344	-0.0522033122212138	-0.0392499381006948	0.0109156241224784	0.0983208049546795	-0.0191221986257772
PRE4g3-PCF11-TRg-4	PRE4g3-PCF11-TRg-4	PRE4g3	PCF11-TRg-4	-0.0732198183480062	-0.0493739565293645	-0.0698579650159763	-0.064150579964449	0.0129068572690348	-0.0911368673467708
PRE4g3-SEC31-NRg-1	PRE4g3-SEC31-NRg-1	PRE4g3	SEC31-NRg-1	-0.0184663997704038	-0.107760480167876	-0.0624660729412847	-0.0628976509598547	0.0446486046052632	-0.0901243906361352
PRE4g3-RRP5-NRg-1	PRE4g3-RRP5-NRg-1	PRE4g3	RRP5-NRg-1	0.150237944187707	0.203528275764401	0.188549179402617	0.180771799784909	0.0274832782829297	0.0485584208461708
PRE4g3-PRE10-TRg-5	PRE4g3-PRE10-TRg-5	PRE4g3	PRE10-TRg-5	0.0391053076075428	0.00689706818392843	0.0948567024544168	0.0469530260819627	0.0445018463570876	-0.0220198200206289
PRE4g3-PRE10-TRg-1	PRE4g3-PRE10-TRg-1	PRE4g3	PRE10-TRg-1	0.0164222811005034	0.0453380976035731	0.0469365069573134	0.0362322952204633	0.0171745807136678	-0.0335900499638916
PRE4g3-RPS5-TRg-2	PRE4g3-RPS5-TRg-2	PRE4g3	RPS5-TRg-2	0.0529087153958788	0.0558611015567991	0.0191963392625031	0.0426553854050603	0.0203696902394163	-0.0665412169161661
PRE4g3-NSP1-TRg-4	PRE4g3-NSP1-TRg-4	PRE4g3	NSP1-TRg-4	0.151009588989563	0.145441219108205	0.0824891663225561	0.126313324806775	0.0380548201404411	0.030520381922044
[truncated: 13,201 more rows]
