# Supplementary material for: Improved discovery of genetic interactions using CRISPRiSeq across multiple environments
Source: Genome Res. 2019 Apr;29(4):668–81. doi: 10.1101/gr.246603.118 (PMC6442382; doi:10.1101/gr.246603.118)
Supplement: Supplemental Material [file supp_gr.246603.118_Supplemental_CRISPRiSeq-master.zip › CRISPRiSeq-master/final_fitness_GI_estimates/ypeg_sig.txt]

strain	gi_score_method1	zscore_method1	gi_score_method2	qval_method2
1	PRE7g7-RPL15A-NRg-4	NA	NA	NA	NA
2	PRE7g7-RPL15A-NRg-5	NA	NA	NA	NA
3	PRE7g7-KRE33-TRg-1	-0.023308744426909	-0.343346952700913	-0.0200767282978696	0.842206252868529
4	PRE7g7-PMI40-NRg-1	0.073750796971874	0.898961170640959	0.0773432121946331	0.375612328020504
5	PRE7g7-NOP19-NRg-3	0.0861615617636944	1.05781205428996	0.0896665800963667	0.662393137668991
6	PRE7g7-SRP14-NRg-4	NA	NA	NA	NA
7	PRE7g7-SEC27-TRg-2	NA	NA	NA	NA
8	PRE7g7-GPI14-TRg-3	0.0353607406518346	0.407589811013507	0.0395856724232461	0.885302954945703
9	PRE7g7-PAH1-TRg-7	0.177035820401881	2.22095199995537	0.178332249983938	0.489796493811204
10	PRE7g7-PAH1-TRg-6	0.0845525436665932	1.0372175179484	0.0856583229169963	0.772622059569561
11	PRE7g7-PAH1-TRg-5	NA	NA	NA	NA
12	PRE7g7-PAH1-TRg-3	-0.0215183106845328	-0.320430397044416	-0.0204948528170787	0.906255703561472
13	PRE7g7-COG3-TRg-1	NA	NA	NA	NA
14	PRE7g7-HTS1-NRg-5	-0.000394962060647264	-0.0500632882630384	0.00307379662503995	0.98620231806641
15	PRE7g7-MSN5-TRg-7	NA	NA	NA	NA
16	PRE7g7-ERG26-TRg-1	NA	NA	NA	NA
17	PRE7g7-SMD2-TRg-5	-0.0679446149759823	-0.914661259119481	-0.0637274458589553	0.807221258197074
18	PRE7g7-SMD2-TRg-4	-0.0319045458484581	-0.453368427959583	-0.0275071492999423	0.888984736581717
19	PRE7g7-SMD2-TRg-1	0.0962699401990234	1.18719367368612	0.0980562739806188	0.221451649216347
20	PRE7g7-PRE7-TRg-4	NA	NA	NA	NA
21	PRE7g7-PRE7-TRg-7	0.017489659525839	0.178849916555235	0.0186272779978112	0.9385119148843
22	PRE7g7-SEC6-TRg-3	NA	NA	NA	NA
23	PRE7g7-ESF2-NRg-1	NA	NA	NA	NA
24	PRE7g7-ESF2-NRg-3	-0.0229693002957599	-0.33900225669813	-0.0199176645782606	0.764026450302976
25	PRE7g7-AFG2-TRg-2	0.0127337284471402	0.117976645076995	0.0157242037214776	0.966312663775257
26	PRE7g7-RRP36-TRg-3	-0.0562831964529347	-0.765401590754171	-0.0540468857592112	0.632954738660031
27	PRE7g7-RRP36-TRg-5	-0.0169093332656921	-0.261438050643355	-0.0146636046137064	0.920261960966177
28	PRE7g7-GCR1-NRg-2	0.0670346045995937	0.812997645347451	0.0691985811577191	0.706736362477614
29	PRE7g7-PRE4-NRg-4	NA	NA	NA	NA
30	PRE7g7-PRE4-NRg-9	0.0430565007254257	0.506091257825744	0.0462799328712843	0.522253452806983
31	PRE7g7-DSN1-NRg-2	-0.147698793365163	-1.935470365112	-0.146171053131205	0.382551184177942
32	PRE7g7-GPI11-TRg-3	-0.0549743312054738	-0.748648843874812	-0.0507378392982106	0.76489388111516
33	PRE7g7-POP3-TRg-1	0.018947269261148	0.197506510113581	0.0222886744588098	0.895049093464104
34	PRE7g7-MNE1-TRg-5	NA	NA	NA	NA
35	PRE7g7-RRP12-NRg-1	0.002005700885929	-0.0193361383408678	0.00520979768937517	0.992873167279227
36	PRE7g7-RSC6-TRg-2	0.0053235445569641	0.023130414510133	0.00820909238976401	0.996079491800147
37	PRE7g7-CDC25-TRg-1	-0.0138789296077165	-0.222650570020093	-0.0147353934413242	0.87649999500053
38	PRE7g7-CDC25-TRg-9	NA	NA	NA	NA
39	PRE7g7-YPP1-NRg-3	-0.0456651222018595	-0.629496148525044	-0.0426640601148627	0.680424125874678
40	PRE7g7-NFS1-NRg-9	-0.0683123833628858	-0.919368489835536	-0.0655606912589112	0.765112903790857
41	PRE7g7-NFS1-NRg-8	NA	NA	NA	NA
42	PRE7g7-UBA2-TRg-1	NA	NA	NA	NA
43	PRE7g7-ARP2-NRg-3	NA	NA	NA	NA
44	PRE7g7-MAK16-TRg-1	0.0416634607440605	0.488261121189515	0.0435680110631484	0.711932199113972
45	PRE7g7-CEP3-NRg-1	0.166953432062668	2.0919030393279	0.167491871927353	0.301951125846743
46	PRE7g7-GUK1-TRg-5	-0.000743128448795399	-0.0545196243021086	0.00266752345951172	0.985260699789611
47	PRE7g7-GUK1-TRg-2	0.0494006605189186	0.587292973119794	0.0517545506172729	0.789581457692406
48	PRE7g7-GPI12-NRg-6	-0.044757027843163	-0.617873046022071	-0.0406459789770504	0.730199265647545
49	PRE7g7-RPS5-NRg-5	-0.0321361358171679	-0.456332650696126	-0.0291990944654764	0.702618598580434
50	PRE7g7-RPS5-NRg-2	NA	NA	NA	NA
51	PRE7g7-RPC19-NRg-1	0.0574486989095244	0.690303386372604	0.0601563362947123	0.254823453099622
52	PRE7g7-TIM54-TRg-1	-0.0846613654084537	-1.12862636300156	-0.0815008248597162	0.411867551207438
53	PRE7g7-TEN1-TRg-2	-0.012960011915076	-0.210888934865034	-0.011608077325765	0.938303420012391
54	PRE7g7-SAH1-NRg-4	NA	NA	NA	NA
55	PRE7g7-SAH1-NRg-5	NA	NA	NA	NA
56	PRE7g7-SAH1-NRg-3	NA	NA	NA	NA
57	PRE7g7-ATP15-NRg-5	NA	NA	NA	NA
58	PRE7g7-SCD5-TRg-5	NA	NA	NA	NA
59	PRE7g7-ARB1-NRg-2	-0.00218952755851329	-0.0730327280907849	-0.000149483213703283	0.978185818434278
60	PRE7g7-ARB1-NRg-4	-0.0644295572182488	-0.86967047569401	-0.0608554013330588	0.811985084747564
61	PRE7g7-PUP2-TRg-1	NA	NA	NA	NA
62	PRE7g7-CCT8-TRg-2	NA	NA	NA	NA
63	PRE7g7-MCM4-TRg-1	-0.000679457053375146	-0.0537046658692216	-0.000129714324527572	0.948320757875392
64	PRE7g7-LSM4-TRg-1	-0.0684867278158879	-0.921600001823978	-0.063896783557892	0.804610697418085
65	PRE7g7-NOP53-NRg-1	0.125869160819257	1.56604722781558	0.12672717201591	0.597836685633921
66	PRE7g7-ATP3-TRg-4	NA	NA	NA	NA
67	PRE7g7-AFG2-NRg-3	0.143999534995496	1.79810592903928	0.14887019689582	0.345615322286444
68	PRE7g7-PRO3-NRg-3	NA	NA	NA	NA
69	PRE7g7-NRD1-NRg-10	0.0737527048727512	0.898985590710579	0.0734026050068923	0.625264076808819
70	PRE7g7-SEC61-TRg-2	-0.0106153726276695	-0.180878856607152	-0.00799419101192901	0.945576472073295
71	PRE7g7-RHO3-TRg-4	-0.0282949141230011	-0.407167150370773	-0.0247962474714948	0.55240296597878
72	PRE7g7-SNF2-TRg-6	NA	NA	NA	NA
73	PRE7g7-SMD2-NRg-3	NA	NA	NA	NA
74	PRE7g7-RSC4-TRg-2	-0.086473640133893	-1.15182247108835	-0.08371782666874	0.604412678137021
75	PRE7g7-RSC4-TRg-1	0.130490515344941	1.62519799429728	0.131858656693493	0.731509053437751
76	PRE7g7-TIF34-TRg-2	0.0278616677852973	0.311605851009461	0.0280829260182533	0.145104333058886
77	PRE7g7-BET1-NRg-1	NA	NA	NA	NA
78	PRE7g7-CDC8-NRg-2	-0.0314716149874072	-0.44782715383261	-0.0277922627843447	0.799446605225677
79	PRE7g7-PRP42-TRg-2	-0.04560186712634	-0.628686518755235	-0.0425280172601719	0.769398191506053
80	PRE7g7-RRB1-TRg-2	0.0707022926767584	0.85994201193399	0.0740878677086702	0.504139074852165
81	PRE7g7-SPC24-TRg-1	-0.0450946529982874	-0.622194460143866	-0.0453577647856801	0.694201696234825
82	PRE7g7-ILS1-NRg-1	0.0214461638813807	0.229490970799785	0.0230199419828947	0.920575444027099
83	PRE7g7-GFA1-TRg-2	-0.0221360996570751	-0.328337752138409	-0.0183794181564832	0.909082810553089
84	PRE7g7-SEC21-NRg-10	0.184914989376353	2.32180097864519	0.187582886549207	0.551330759775608
85	PRE7g7-RPC10-NRg-1	-0.063203015934082	-0.853971429737528	-0.0629586792573119	0.589462769535262
86	PRE7g7-RPB10-TRg-3	-0.07961870689606	-1.06408313991495	-0.0788897587101917	0.642666635408893
87	PRE7g7-RPB10-TRg-2	NA	NA	NA	NA
88	PRE7g7-YNL181W-TRg-1	-0.126021296413614	-1.6580104660797	-0.122337404879774	0.487876365078557
89	PRE7g7-RAD3-NRg-1	-0.0747736846176111	-1.00206955065267	-0.0716657898900148	0.44673221088675
90	PRE7g7-NOP10-TRg-1	0.041870078111384	0.490905708523746	0.0445866086476144	0.727732222469651
91	PRE7g7-BFR2-TRg-3	0.0339483914626243	0.389512527261028	0.03735124143687	0.754297567102439
92	PRE7g7-MCM2-TRg-6	-0.12677587894508	-1.66766870261227	-0.122580560263489	0.571011323553185
93	PRE7g7-MCM2-TRg-4	NA	NA	NA	NA
94	PRE7g7-MPP10-TRg-1	0.0592500502365781	0.713359681038133	0.0616353630091879	0.44967553246442
95	PRE7g7-RET2-TRg-4	-0.0270585355023198	-0.391342191980666	-0.0243913896350903	0.882927492757991
96	PRE7g7-RET2-TRg-1	NA	NA	NA	NA
97	PRE7g7-RPS2-NRg-1	NA	NA	NA	NA
98	PRE7g7-RPS2-NRg-2	-0.00980390603025826	-0.170492535682322	-0.0091580852993748	0.922918839030578
99	PRE7g7-ORC4-NRg-3	-0.0149837496367881	-0.236791651640366	-0.0115872032407658	0.846546388819078
100	PRE7g7-TIP20-TRg-7	-0.105987900787589	-1.40159414919151	-0.103056238504399	0.690636238569441
101	PRE7g7-SMT3-TRg-1	0.0375524758686543	0.435642802247852	0.0402865771550181	0.823272161633239
102	PRE7g7-MSS18-NRg-6	0.0269894296499524	0.300441688214013	0.0304217612211553	0.924563796843752
103	PRE7g7-YEF3-NRg-9	-0.0396637644719372	-0.552682108900327	-0.0406908801970549	0.786127480873461
104	PRE7g7-ASK1-NRg-1	NA	NA	NA	NA
105	PRE7g7-SMC1-TRg-1	-0.0234064398262833	-0.344597399452533	-0.0220709174944033	0.925860520740714
106	PRE7g7-NIP1-NRg-1	NA	NA	NA	NA
107	PRE7g7-RPP1-NRg-1	0.0164923703751196	0.166085170344772	0.0188699721612698	0.90397259933985
108	PRE7g7-YDJ1-TRg-6	0.0518600948619027	0.618772364213986	0.0542567998276764	0.659131310001461
109	PRE7g7-SUB2-NRg-1	0.0993935952562912	1.22717472033271	0.100858976584483	0.683344563718771
110	PRE7g7-TIM10-NRg-8	-0.0793639825570756	-1.06082281011149	-0.0758264267581636	0.499766641848771
111	PRE7g7-TIM10-NRg-4	0.076455383951756	0.933578379077864	0.0790215361664462	0.350929933261555
112	PRE7g7-TIM10-NRg-7	NA	NA	NA	NA
113	PRE7g7-SKI6-TRg-4	-0.127482383842723	-1.6767115721836	-0.12400401094534	0.479688822008623
114	PRE7g7-TUB4-TRg-1	NA	NA	NA	NA
115	PRE7g7-CDC37-NRg-2	NA	NA	NA	NA
116	PRE7g7-ISD11-TRg-3	NA	NA	NA	NA
117	PRE7g7-YOS1-TRg-4	NA	NA	NA	NA
118	PRE7g7-SSC1-TRg-6	0.148014383698977	1.84949375847308	0.148599272350237	0.362068730901967
119	PRE7g7-MTR3-TRg-5	0.0462506129808744	0.546974117404756	0.0477288628942004	0.886080902121288
120	PRE7g7-MTR3-TRg-6	-0.0492495285945181	-0.675374555890094	-0.0460599140421269	0.365010629560094
121	PRE7g7-TFA1-TRg-2	NA	NA	NA	NA
122	PRE7g7-CDC3-NRg-3	-0.0211578325734078	-0.315816477801818	-0.0174852136724984	0.773467858314982
123	PRE7g7-ERG25-TA-18	NA	NA	NA	NA
124	PRE7g7-RPB11-TRg-4	0.0644865288244235	0.780383693243776	0.067406797695346	0.712390926628449
125	PRE7g7-RPB11-TRg-1	-0.14790783683638	-1.93814600522612	-0.147698220492659	0.292442080303356
126	PRE7g7-RPB11-TRg-2	-0.0258477049127678	-0.375844234173397	-0.0251997131200621	0.809241091205527
127	PRE7g7-DED1-TRg-3	NA	NA	NA	NA
128	PRE7g7-DED1-TRg-1	0.0811175212959561	0.993251142943899	0.0842064715587163	0.51976164754638
129	PRE7g7-DED1-TRg-6	NA	NA	NA	NA
130	PRE7g7-DED1-TRg-4	-0.0317987900526786	-0.452014812619	-0.028968069931966	0.813487192858188
131	PRE7g7-RPL10-NRg-5	0.00402973682286853	0.00657039542344053	0.00656725467328527	0.990748915504933
132	PRE7g7-RPL10-NRg-4	-0.178400143436568	-2.32843056296173	-0.175173280396297	0.423073242253302
133	PRE7g7-EFB1-NRg-1	0.0687222479414506	0.83459854107267	0.0708023340124985	0.725998652130691
134	PRE7g7-EFB1-NRg-5	NA	NA	NA	NA
135	PRE7g7-EFB1-NRg-4	-0.00282865083376457	-0.0812131503884683	-0.00122805062552244	0.945491409136092
136	PRE7g7-RPT3-NRg-1	NA	NA	NA	NA
137	PRE7g7-SAC6-TRg-8	NA	NA	NA	NA
138	PRE7g7-SAC6-TRg-4	NA	NA	NA	NA
139	PRE7g7-SAC6-TRg-5	NA	NA	NA	NA
140	PRE7g7-SAC6-TRg-3	NA	NA	NA	NA
141	PRE7g7-DIM1-TRg-5	-0.0270168387787722	-0.390808497120446	-0.0234003159834663	0.850922182320045
142	PRE7g7-DIM1-TRg-7	0.0399803869920325	0.466718713671462	0.0437947874602424	0.845963378236301
143	PRE7g7-RPC17-NRg-1	0.00292052529671569	-0.00762689491592416	0.00542235248984418	0.982961575767498
144	PRE7g7-RPC17-NRg-2	0.114124842038619	1.41572648228107	0.116408965978962	0.399897852494877
145	PRE7g7-YDR341C-TRg-1	0.146138126712519	1.82547871304671	0.147278211284594	0.302047721022605
146	PRE7g7-RAP1-NRg-8	0.0114359539264106	0.101365853328614	0.0163814684151804	0.940126024339338
147	PRE7g7-RAP1-NRg-5	NA	NA	NA	NA
148	PRE7g7-RAP1-NRg-2	-0.0593273268859888	-0.804364766460488	-0.0581387531920249	0.819904125426241
149	PRE7g7-SEC26-NRg-3	NA	NA	NA	NA
150	PRE7g7-SPP41-TRg-3	0.0281470102428009	0.315258075693221	0.0300351269517987	0.537269533554399
151	PRE7g7-TAP42-NRg-1	0.0171026585687103	0.173896519641821	0.0187184628831715	0.954515285225367
152	PRE7g7-PGA2-TRg-6	0.0385058339365724	0.447845255042905	0.0417873330271793	0.79252319058797
153	PRE7g7-BRL1-TRg-1	0.0858166112314197	1.05339687941668	0.0869656605509739	0.469904633875901
154	PRE7g7-FOL2-TRg-1	NA	NA	NA	NA
155	PRE7g7-NAB3-NRg-5	-0.0486014039441921	-0.667078921000064	-0.0448777362269581	0.709777632882046
156	PRE7g7-SNF4-TRg-4	0.000236880557353714	-0.0419760543270036	0.00114089559390624	0.954089507563901
157	PRE7g7-HRR25-TRg-2	NA	NA	NA	NA
158	PRE7g7-TRS23-TRg-4	-0.060766222407421	-0.822781828494308	-0.0600679572929234	0.735326377802633
159	PRE7g7-CTR86-TRg-4	-0.143150189159312	-1.87725076224392	-0.139668070222983	0.445049010242197
160	PRE7g7-RPB5-TRg-5	NA	NA	NA	NA
161	PRE7g7-SPN1-NRg-2	-0.113930392146074	-1.50325361916241	-0.113160062829079	0.689138427854239
162	PRE7g7-SPN1-NRg-1	0.0110983161368214	0.0970442774927007	0.0115809841033323	0.988955544592394
163	PRE7g7-SEC61-NRg-1	0.02706582341567	0.301419485907634	0.0295026796121569	0.859833607261077
164	PRE7g7-SEC61-NRg-7	0.132564177511855	1.65173971619188	0.134834961241582	0.460351190447535
165	PRE7g7-TUS1-TRg-3	-0.0654682786369658	-0.882965531880805	-0.0624852613764759	0.710587349891926
166	PRE7g7-OLE1-NRg-2	NA	NA	NA	NA
167	PRE7g7-AFG2-TRg-1	-0.0601603473346507	-0.815026964688179	-0.0604278634053071	0.562729199238794
168	PRE7g7-TOA2-NRg-1	NA	NA	NA	NA
169	PRE7g7-USO1-TRg-1	0.0499971168101554	0.59492728176316	0.0509027604243293	0.477898564229
170	PRE7g7-UTP22-NRg-2	0.0284408950586724	0.31901963781089	0.0319359818477581	0.930300996105429
171	PRE7g7-RIB1-TRg-3	-0.0199352437695517	-0.300168021394046	-0.0202652958010017	0.93188135490878
172	PRE7g7-RIB1-TRg-7	NA	NA	NA	NA
173	PRE7g7-RIB1-TRg-4	-0.0545297010076649	-0.742957824747165	-0.0547748320929437	0.638822984102326
174	PRE7g7-COG1-TRg-1	NA	NA	NA	NA
175	PRE7g7-RPL32-NRg-2	0.0273554194923901	0.305126154550536	0.0292688524872934	0.886054771801593
176	PRE7g7-GLC7-NRg-3	-0.0391195307921206	-0.545716220625062	-0.0353703738619788	0.824469691296918
177	PRE7g7-GLC7-NRg-4	NA	NA	NA	NA
178	PRE7g7-HSF1-TRg-2	0.165620688634048	2.07484466501617	0.169240275222089	0.389640048412796
179	PRE7g7-DAM1-NRg-5	NA	NA	NA	NA
180	PRE7g7-SEC18-TRg-4	0.03473218836965	0.39954469154509	0.0369138418486254	0.844719253996282
181	PRE7g7-SEC18-TRg-5	0.107316856086865	1.32858805024674	0.109531549831401	0.46942182164347
182	PRE7g7-PAB1-NRg-3	-0.0241740438490342	-0.354422303828037	-0.0235055233534752	0.792875694510358
183	PRE7g7-POP8-TRg-2	-0.159987727586172	-2.09276188524446	-0.157186817306511	0.319271569316819
184	PRE7g7-PAB1-NRg-4	0.0652623263901412	0.790313470410146	0.0660006384931543	0.371883514574522
185	PRE7g7-BIG1-TRg-4	-0.00522975733126416	-0.111945977515654	-0.00398830418653749	0.954054274600165
186	PRE7g7-BIG1-TRg-5	-0.0656966939839223	-0.885889121225351	-0.063312126242364	0.833297980202687
187	PRE7g7-BIG1-TRg-6	NA	NA	NA	NA
188	PRE7g7-RPO41-NRg-1	NA	NA	NA	NA
189	PRE7g7-RVB2-NRg-2	-0.0901374657562755	-1.19871740040286	-0.086711113816855	0.614183287878275
190	PRE7g7-PET117-NRg-8	NA	NA	NA	NA
191	PRE7g7-VPS45-NRg-9	NA	NA	NA	NA
192	PRE7g7-YCG1-NRg-1	NA	NA	NA	NA
193	PRE7g7-NOC4-NRg-1	-0.0752962206069304	-1.00875772056276	-0.0722739755033491	0.675338031380496
194	PRE7g7-NMD3-NRg-2	NA	NA	NA	NA
195	PRE7g7-DRS1-TRg-2	-0.0524234212771819	-0.715998616188179	-0.0490203556364873	0.473147621531427
196	PRE7g7-HTB1-NRg-2	0.0488530345654172	0.580283665628917	0.0507060746959088	0.545435346794115
197	PRE7g7-IPI1-TRg-2	NA	NA	NA	NA
198	PRE7g7-SEC18-NRg-1	NA	NA	NA	NA
199	PRE7g7-SEC18-NRg-2	-0.12779603538583	-1.68072613741114	-0.128339655849714	0.460153787756215
200	PRE7g7-JIP5-NRg-2	0.0441531885502004	0.520128251755995	0.0478058242998964	0.776942822094801
201	PRE7g7-YPT1-TRg-3	NA	NA	NA	NA
202	PRE7g7-YPT1-TRg-2	NA	NA	NA	NA
203	PRE7g7-CLF1-NRg-2	NA	NA	NA	NA
204	PRE7g7-SNF2-NRg-7	-0.00449200787344947	-0.102503194959443	-0.000763999854573469	0.954704704336665
205	PRE7g7-SNF2-NRg-4	-0.114360911271594	-1.50876402441654	-0.110242353496001	0.490030529620292
206	PRE7g7-RPL25-NRg-1	NA	NA	NA	NA
207	PRE7g7-NOP56-TRg-1	-0.0552298510429633	-0.751919355616506	-0.051315804910626	0.593604253340521
208	PRE7g7-NOP56-TRg-2	NA	NA	NA	NA
209	PRE7g7-TRS31-TRg-1	-0.0551360295413865	-0.750718492601153	-0.0556853310531077	0.538298170690262
210	PRE7g7-DBF4-TRg-2	NA	NA	NA	NA
211	PRE7g7-DBF4-TRg-1	NA	NA	NA	NA
212	PRE7g7-RPC19-TRg-4	-0.00309962159721833	-0.0846814253851908	-0.000395120543754957	0.985318570451574
213	PRE7g7-RPC19-TRg-6	0.137266366090288	1.7119251135705	0.139961937652753	0.582896841395482
214	PRE7g7-RPC19-TRg-3	0.0390434296892029	0.454726181543711	0.041511950849558	0.863794875120146
215	PRE7g7-ROK1-NRg-1	0.128659079634284	1.60175663626139	0.132116717668572	0.613017002514409
216	PRE7g7-CDC33-TRg-4	NA	NA	NA	NA
217	PRE7g7-DHR2-TRg-3	NA	NA	NA	NA
218	PRE7g7-RRP42-NRg-5	0.0774545509654098	0.946367160888994	0.0811130214828966	0.123600568734217
219	PRE7g7-CLF1-TRg-1	-0.0663418862817382	-0.894147223634892	-0.0671753091084907	0.383968941976109
220	PRE7g7-ERG11-NA-16	NA	NA	NA	NA
221	PRE7g7-VAS1-NRg-4	0.0110436708087735	0.0963448476998309	0.0118266691363844	0.978555619487347
222	PRE7g7-PIK1-NRg-2	-0.115840918660497	-1.52770729547823	-0.113599266751183	0.361638206528379
223	PRE7g7-SAR1-NRg-7	-0.129653593993671	-1.70450185399549	-0.125243306850792	0.469075194621216
224	PRE7g7-SAR1-NRg-4	-0.112323654711715	-1.48268827403492	-0.111022848684072	0.680515500997444
225	PRE7g7-RPS3-TRg-1	NA	NA	NA	NA
226	PRE7g7-YTM1-TRg-2	-0.0467083433303931	-0.64284879849373	-0.0439217923017562	0.828076375706831
227	PRE7g7-SUI3-NRg-5	0.0632294873755872	0.764294262150643	0.0658826610368906	0.657464345441305
228	PRE7g7-SUI3-NRg-2	-0.0303036682198397	-0.43287808508502	-0.027788840825594	0.805314276940958
229	PRE7g7-RRP7-TRg-4	0.0258647153317494	0.28604597076258	0.029386101107054	0.878011850830933
230	PRE7g7-RRP7-TRg-6	NA	NA	NA	NA
231	PRE7g7-NIP7-TRg-2	NA	NA	NA	NA
232	PRE7g7-MDM35-TRg-1	-0.150289550089006	-1.96863060960985	-0.147340120167751	0.525652414005907
233	PRE7g7-ALA1-NRg-1	-0.0233957877676795	-0.344461059029499	-0.0209281427748056	0.861963544626578
234	PRE7g7-DOA4-NRg-2	-0.0558630497847744	-0.760023947182726	-0.0511504131019664	0.539169161672554
235	PRE7g7-RPS13-NRg-1	NA	NA	NA	NA
236	PRE7g7-YSF3-TRg-2	0.0268106921359728	0.298153947489476	0.0288538488898911	0.813594684940517
237	PRE7g7-RPS2-NRg-11	-0.207072774978271	-2.6954242924653	-0.204800114331882	0.182889203329892
238	PRE7g7-SSL1-TRg-10	-0.0645256440991498	-0.870900334304195	-0.0618589120931538	0.698057302921429
239	PRE7g7-NIP7-TRg-1	-0.0739665486209133	-0.991738659007313	-0.0706553275829293	0.455305898125635
240	PRE7g7-LST8-NRg-1	NA	NA	NA	NA
241	PRE7g7-TAF4-TRg-3	-0.246790113248367	-3.20378412251778	-0.247101912101377	0.206145160527602
242	PRE7g7-HAS1-TRg-2	0.0488634771288005	0.580417324629698	0.0507175656305967	0.833103429358893
243	PRE7g7-GLC7-TRg-2	NA	NA	NA	NA
244	PRE7g7-CDC45-NRg-1	-0.0570992535530268	-0.775846667559036	-0.0566377146281647	0.786820962603786
245	PRE7g7-SEC22-NRg-8	NA	NA	NA	NA
246	PRE7g7-YOS1-TRg-2	NA	NA	NA	NA
247	PRE7g7-RBA50-TRg-3	-0.0827209504073318	-1.10379013068676	-0.0791139999538703	0.717132907098745
248	PRE7g7-SPP41-NRg-2	-0.0469793251272051	-0.646317214711299	-0.0442202018229438	0.628285402458608
249	PRE7g7-PRP46-TRg-2	-0.0229776200710346	-0.339108745192298	-0.0220143751873914	0.906507063172899
250	PRE7g7-PGA2-NRg-1	NA	NA	NA	NA
251	PRE7g7-CBF5-TRg-3	-0.167444219389128	-2.18820083132792	-0.163317923951883	0.443567933391115
252	PRE7g7-TCP1-NRg-3	0.050942387801145	0.607026224473398	0.0548476410222286	0.346899477931171
253	PRE7g7-TCP1-NRg-2	0.0516099997871351	0.615571286416646	0.052738472007504	0.740252586312707
254	PRE7g7-ERG26-NRg-2	-0.0411684703581463	-0.571941506984618	-0.0387117399996709	0.601666688805866
255	PRE7g7-ERG26-NRg-4	-0.0982855279391319	-1.30300806254052	-0.0959299676862826	0.58972684180077
256	PRE7g7-MES1-TRg-5	-0.10142324529342	-1.34316909876433	-0.0986938773653838	0.464283175616438
257	PRE7g7-HTS1-TRg-2	0.0227777329330931	0.246534313740551	0.0245468806633562	0.941118550045454
258	PRE7g7-SSS1-TRg-3	-0.0828208893184634	-1.10506929314053	-0.0807883915149861	0.695892736540904
259	PRE7g7-SSS1-TRg-2	-0.105269381236845	-1.39239749874577	-0.102575367040425	0.503222794323653
260	PRE7g7-SYS1-TRg-7	NA	NA	NA	NA
261	PRE7g7-SYS1-TRg-2	-0.0565699784755244	-0.76907224107002	-0.0556846290233032	0.808032003731862
262	PRE7g7-SYS1-TRg-1	NA	NA	NA	NA
263	PRE7g7-BFR2-TRg-1	-0.229804672301863	-2.98637992956278	-0.226754623437024	0.362086096076904
264	PRE7g7-EOS1-TRg-3	-0.0598613888991327	-0.811200463062134	-0.0576789208180342	0.71707061028895
265	PRE7g7-TAF4-NRg-1	-0.0539229594961661	-0.735191871007421	-0.0545456878161403	0.627927908448996
266	PRE7g7-ARL3-NRg-8	-0.00329772705998027	-0.0872170650772886	-0.00165085564675213	0.955764221717395
267	PRE7g7-RPN5-NRg-1	NA	NA	NA	NA
268	PRE7g7-TIM9-NRg-2	0.0784073569242338	0.958562546994851	0.0809355702623111	0.578009991878718
269	PRE7g7-NUP57-NRg-3	NA	NA	NA	NA
270	PRE7g7-VPS4-TRg-1	0.121262112625049	1.50707957441635	0.121280278042108	0.412681273719433
271	PRE7g7-CDC3-TRg-4	NA	NA	NA	NA
272	PRE7g7-BBP1-NRg-1	0.0425783644945287	0.499971380118235	0.0459829379550613	0.709724386539221
273	PRE7g7-BBP1-NRg-2	-0.0944744906908234	-1.25422890632671	-0.0915858945145284	0.511945158942659
274	PRE7g7-USE1-NRg-3	-0.0194412856034864	-0.293845631720137	-0.0160794162332029	0.921124832128576
275	PRE7g7-CCT7-TRg-1	NA	NA	NA	NA
276	PRE7g7-SAH1-TRg-3	NA	NA	NA	NA
277	PRE7g7-CHS2-TRg-1	NA	NA	NA	NA
278	PRE7g7-DPM1-TRg-2	NA	NA	NA	NA
279	PRE7g7-BBP1-TRg-1	-0.025032779114745	-0.365413637405532	-0.0257784044070102	0.853033658938826
280	PRE7g7-NRD1-TRg-4	0.0798552100405209	0.977094261258564	0.081215724676018	0.475561477042205
281	PRE7g7-RPB3-NRg-1	0.0297527778321079	0.335811007343691	0.0313082581822003	0.90585497081386
282	PRE7g7-PHO85-NRg-6	NA	NA	NA	NA
283	PRE7g7-SNF6-TRg-6	0.031571565124065	0.359090472658139	0.0349011175530408	0.868345380030488
284	PRE7g7-PRP38-NRg-2	NA	NA	NA	NA
285	PRE7g7-OAR1-NRg-3	NA	NA	NA	NA
286	PRE7g7-ROX3-NRg-1	0.137465748724154	1.71447710034208	0.141935726302901	0.486015425940975
287	PRE7g7-YPP1-TRg-6	NA	NA	NA	NA
288	PRE7g7-CBF2-NRg-8	0.022749395374315	0.246171608755978	0.0268496071855078	0.896725217673941
289	PRE7g7-SPT6-TRg-5	-0.0371376571874662	-0.520349341253737	-0.0346815782172344	0.757595299378851
290	PRE7g7-SEC10-NRg-1	NA	NA	NA	NA
291	PRE7g7-NSL1-NRg-3	-0.17763769564777	-2.31867165551175	-0.178905657002548	0.366285462352931
292	PRE7g7-NRD1-NRg-8	-0.149711519075208	-1.96123213426538	-0.148205018233264	0.216329411185014
293	PRE7g7-RPB3-TRg-1	0.0579763390793291	0.697056886952796	0.058390663181147	0.476333468070501
294	PRE7g7-NRD1-NRg-4	-0.00892134673832418	-0.159196267825504	-0.00816948454616907	0.925367242659204
295	PRE7g7-RVB1-TRg-2	NA	NA	NA	NA
296	PRE7g7-TIF5-NRg-8	NA	NA	NA	NA
297	PRE7g7-EOS1-NRg-1	-0.0783834411924183	-1.0482724262437	-0.077172682750676	0.474355403184378
298	PRE7g7-ERG25-NA-26	-0.0276922493587787	-0.399453376727755	-0.0245182204709581	0.900131922176503
299	PRE7g7-MSL5-NRg-4	NA	NA	NA	NA
300	PRE7g7-SEC24-TRg-2	NA	NA	NA	NA
301	PRE7g7-RPL30-NRg-5	-0.0420589438975179	-0.583339072804934	-0.0410756444784665	0.641257839662682
302	PRE7g7-SNU71-NRg-3	0.0377912608641222	0.43869911732339	0.040735313210194	0.805446907590193
303	PRE7g7-CDC33-NRg-1	0.0503857315259494	0.59990133388955	0.0534699242240096	0.86516514011661
304	PRE7g7-RPN6-TRg-4	-0.00900692264900177	-0.160291591865419	-0.00746533755837137	0.931993470176152
305	PRE7g7-NAB2-TRg-4	NA	NA	NA	NA
306	PRE7g7-NAB2-TRg-6	-0.110902661495807	-1.46450035155048	-0.10934909642917	0.43484314533277
307	PRE7g7-YTM1-NRg-1	-0.0682045857556689	-0.917988740444674	-0.0653078634773826	0.379034924125891
308	PRE7g7-OLE1-TRg-8	NA	NA	NA	NA
309	PRE7g7-OLE1-TRg-1	NA	NA	NA	NA
310	PRE7g7-UTP7-TRg-4	-0.00180987107625963	-0.0681733363691068	0.00158740244329804	0.885514288587373
311	PRE7g7-ACT1-NRg-6	-0.014180479936975	-0.226510246443816	-0.0155763729421483	0.913718725955765
312	PRE7g7-RPL18A-NRg-3	NA	NA	NA	NA
313	PRE7g7-BRX1-NRg-1	-0.0767954482160224	-1.02794699974821	-0.0740151031525803	0.754278196970521
314	PRE7g7-NAF1-TRg-8	0.0552448950768473	0.66209592357059	0.0590080622417657	0.798384200900648
315	PRE7g7-NAF1-TRg-6	-0.0324949232238083	-0.460924929862074	-0.0282024427651933	0.781669690225031
316	PRE7g7-NAF1-TRg-4	-0.0390573305374132	-0.544920091974716	-0.0351023540752515	0.365434835494196
317	PRE7g7-CDC8-TRg-2	0.0384642326710959	0.447312781992879	0.0422587760152801	0.931267998435726
318	PRE7g7-NSE4-TRg-1	-0.045467480217409	-0.626966441097441	-0.0429041505737032	0.794175144958688
319	PRE7g7-PAB1-NRg-2	-0.0420734581501943	-0.583524847163068	-0.0418911811288074	0.78945201398268
320	PRE7g7-PRP43-TRg-4	0.00921420975213516	0.0729287641366346	0.0106303750253371	0.98806701222328
321	PRE7g7-SEC2-NRg-3	-0.118100146825596	-1.55662415889564	-0.114613317533077	0.24749126971411
322	PRE7g7-SEC2-NRg-6	-0.120449146925838	-1.58669005313134	-0.116704148752883	0.379329943212696
323	PRE7g7-MPP10-NRg-5	NA	NA	NA	NA
324	PRE7g7-YDR355C-TRg-2	-0.0616580018002128	-0.83419610851179	-0.0621552838210723	0.772614470571551
325	PRE7g7-YLR339C-TRg-9	NA	NA	NA	NA
326	PRE7g7-SNM1-TRg-2	NA	NA	NA	NA
327	PRE7g7-ALR1-NRg-4	NA	NA	NA	NA
328	PRE7g7-ALR1-NRg-1	NA	NA	NA	NA
329	PRE7g7-ALR1-NRg-3	0.0324687574837806	0.370574035640325	0.034596907388583	0.84519225140547
330	PRE7g7-RPL10-TRg-1	-0.0940222851822947	-1.24844092743696	-0.0923680521167751	0.620274046596473
331	PRE7g7-RPL28-TRg-2	0.0413534944555345	0.484293725170036	0.0432973462023559	0.391415800222135
332	PRE7g7-UTP25-TRg-1	NA	NA	NA	NA
333	PRE7g7-POB3-TRg-1	NA	NA	NA	NA
334	PRE7g7-POB3-TRg-3	0.0925111983739306	1.13908386979088	0.0931909615652551	0.770527751228997
335	PRE7g7-POB3-TRg-2	NA	NA	NA	NA
336	PRE7g7-MED11-TRg-1	NA	NA	NA	NA
337	PRE7g7-ISA1-TRg-15	NA	NA	NA	NA
338	PRE7g7-RRP1-NRg-1	0.201145816103287	2.52954652947753	0.205040794397825	0.245107961077914
339	PRE7g7-MES1-NRg-1	0.111373485140782	1.38051064491839	0.112352330233185	0.518942503110909
340	PRE7g7-SEC13-NRg-5	NA	NA	NA	NA
341	PRE7g7-MCM2-NRg-2	NA	NA	NA	NA
342	PRE7g7-ALA1-TRg-4	-0.184012421389694	-2.400264597938	-0.183566955791084	0.306449986026415
343	PRE7g7-MTG2-TRg-5	NA	NA	NA	NA
344	PRE7g7-TIF35-NRg-3	0.0708771464474486	0.862180042905442	0.0743153002250189	0.618642109918419
345	PRE7g7-NSE1-TRg-3	NA	NA	NA	NA
346	PRE7g7-NSE1-TRg-4	0.0568269737065753	0.682345649719629	0.0598275304487673	0.695354375560043
347	PRE7g7-MOB2-NRg-6	NA	NA	NA	NA
348	PRE7g7-VRG4-NRg-3	-0.0358128710057692	-0.503392815274995	-0.0352029958620475	0.615396500570646
349	PRE7g7-PRP9-TRg-3	NA	NA	NA	NA
350	PRE7g7-HYM1-TRg-5	NA	NA	NA	NA
351	PRE7g7-POP1-TRg-5	-0.0206810358618992	-0.309713745197136	-0.0184640709220399	0.918148919726423
352	PRE7g7-POP1-TRg-9	-0.117494009857369	-1.54886594297339	-0.113389861764185	0.563241000574968
353	PRE7g7-RPL17A-TRg-1	0.0158185434694731	0.157460560888071	0.0185522606614189	0.929011562725283
354	PRE7g7-SLD2-TRg-1	NA	NA	NA	NA
355	PRE7g7-CDC48-NRg-7	0.102539072344328	1.26743507683078	0.106243053577898	0.43150815063868
356	PRE7g7-FHL1-NRg-2	-0.0737129597953651	-0.988492863143999	-0.0702299415801795	0.477898564229
357	PRE7g7-BET3-NRg-7	-0.0332111588990371	-0.470092347972038	-0.0294430562158196	0.903423925082625
358	PRE7g7-MAK21-TRg-1	-0.0522645091143265	-0.713964628926669	-0.0495704057530316	0.760580229765321
359	PRE7g7-BRN1-TRg-4	-0.0160744013332063	-0.25075138648632	-0.0165000843585745	0.830478916572688
360	PRE7g7-FBA1-NRg-3	-0.00666664910243603	-0.130337392661082	-0.00296652313130989	0.923016208480446
361	PRE7g7-CDC42-TRg-6	NA	NA	NA	NA
362	PRE7g7-CDC42-TRg-7	NA	NA	NA	NA
363	PRE7g7-COG4-NRg-1	0.0245562655391699	0.269298541474532	0.0284016699924029	0.931267998435726
364	PRE7g7-ATP3-NRg-3	NA	NA	NA	NA
365	PRE7g7-ATP3-NRg-2	NA	NA	NA	NA
366	PRE7g7-SMP3-TRg-5	-0.170254198897749	-2.22416700548942	-0.166495129646463	0.196808854494973
367	PRE7g7-CFT2-NRg-2	0.0791925485733653	0.968612563201794	0.0786520983601382	0.84782500904187
368	PRE7g7-FAS2-TRg-5	0.031492675390093	0.358080727959687	0.0328971755443872	0.897373879482845
369	PRE7g7-DBP2-NRg-3	-0.0438281614822611	-0.605984073448975	-0.040403867361992	0.712564794311049
370	PRE7g7-DBP2-NRg-2	-0.0126883353532828	-0.207411626042292	-0.00928830136757995	0.895566415125251
371	PRE7g7-MPS2-NRg-4	-0.0833088833367148	-1.11131534504103	-0.0801782010178344	0.782837651331997
372	PRE7g7-ARC35-TRg-2	NA	NA	NA	NA
373	PRE7g7-ARC35-TRg-5	NA	NA	NA	NA
374	PRE7g7-MRD1-TRg-1	0.00250703790100101	-0.0129193035054651	0.00478183409993089	0.9837936144952
375	PRE7g7-RLP7-TRg-1	-0.0242404126409203	-0.355271787434783	-0.021695428699938	0.75685934555022
376	PRE7g7-SPC34-TRg-1	-0.00459187990038377	-0.103781501332696	-0.003886566754836	0.952874674443404
377	PRE7g7-CDC45-TRg-2	0.00717350103259332	0.0468088280322053	0.00893962939552135	0.99149223511438
378	PRE7g7-GCD6-TRg-3	NA	NA	NA	NA
379	PRE7g7-GCD6-TRg-4	NA	NA	NA	NA
380	PRE7g7-YPT6-NRg-2	NA	NA	NA	NA
381	PRE7g7-RPS13-TRg-2	NA	NA	NA	NA
382	PRE7g7-IPI3-TRg-3	0.12260042211591	1.52420919122765	0.12605862435502	0.238451803074241
383	PRE7g7-TIF5-NRg-9	-0.033853001714576	-0.478307578872177	-0.0325351850930414	0.899799214193486
384	PRE7g7-TIF5-NRg-7	NA	NA	NA	NA
385	PRE7g7-TIF5-NRg-6	-0.0281287203108254	-0.405039962049671	-0.0268411724984592	0.835734057913841
386	PRE7g7-NAB3-TRg-3	-0.0272832250833141	-0.394218093594014	-0.0279761523456548	0.719652780581863
387	PRE7g7-GCD2-TRg-1	0.0520429168737435	0.62111238423842	0.0522365463306059	0.71778598128216
388	PRE7g7-UBA1-TRg-2	0.226499265443712	2.85405657368779	0.227657173164028	0.301483449992232
389	PRE7g7-SLD3-TRg-6	0.00570294131539964	0.0279864819114566	0.00612386937963576	0.991296369860266
390	PRE7g7-LCB1-TRg-5	0.0857964855566593	1.05313928197822	0.0883716888827296	0.688611093463927
391	PRE7g7-TOA2-TRg-6	NA	NA	NA	NA
392	PRE7g7-TOA2-TRg-1	0.00844629514637144	0.063099884471383	0.00970416297889543	0.992873167279227
393	PRE7g7-TOA2-TRg-3	NA	NA	NA	NA
394	PRE7g7-LSM2-TRg-1	-0.0774963630049222	-1.03691831903812	-0.0741158179272707	0.276171968842115
395	PRE7g7-YML6-TRg-13	NA	NA	NA	NA
396	PRE7g7-YML6-TRg-12	-0.102602015314808	-1.35825669913847	-0.0996931232719986	0.358675972908169
397	PRE7g7-UTP15-NRg-1	NA	NA	NA	NA
398	PRE7g7-TIF6-NRg-8	0.089271305934239	1.09761504932689	0.0934441238569615	0.541287411490241
399	PRE7g7-SUP35-NRg-1	-0.0466190492499914	-0.641705883950238	-0.0457424635369428	0.314168358436403
400	PRE7g7-MPP10-NRg-1	-0.00871876938737606	-0.156603390452903	-0.00619788959857334	0.904193310301443
401	PRE7g7-SWI3-TRg-7	NA	NA	NA	NA
402	PRE7g7-SSN3-NRg-2	0.267249460727103	3.37563639880078	0.271132477762751	0.372621994863669
403	PRE7g7-SEC13-NRg-7	-0.0361185687495271	-0.507305576296577	-0.036821341174395	0.803436720020594
404	PRE7g7-RPS15-NRg-3	NA	NA	NA	NA
405	PRE7g7-RPL3-TRg-2	-0.101633278969134	-1.34585741294503	-0.100531765837086	0.543999206737373
406	PRE7g7-FBA1-NRg-2	-0.0523389425710359	-0.714917335755754	-0.0489268508901464	0.761286687583663
407	PRE7g7-FBA1-NRg-1	NA	NA	NA	NA
408	PRE7g7-FBA1-NRg-5	NA	NA	NA	NA
409	PRE7g7-DAM1-TRg-2	NA	NA	NA	NA
410	PRE7g7-NHP2-TRg-2	0.0564518057197688	0.677543708242154	0.0603040925978035	0.272339584148106
411	PRE7g7-HCA4-NRg-6	NA	NA	NA	NA
412	PRE7g7-PRE3-TRg-4	NA	NA	NA	NA
413	PRE7g7-DBP5-NRg-4	0.0187000104356189	0.194341734728328	0.0197562485417195	0.932396052257985
414	PRE7g7-SPT6-NRg-4	NA	NA	NA	NA
415	PRE7g7-SPT6-NRg-2	NA	NA	NA	NA
416	PRE7g7-RPL18A-TRg-4	NA	NA	NA	NA
417	PRE7g7-KSH1-TRg-1	NA	NA	NA	NA
418	PRE7g7-KSH1-TRg-3	-0.00556273593407547	-0.116207918353308	-0.00244475248619705	0.952190768802776
419	PRE7g7-IPI3-NRg-1	0.078466463113409	0.959319073328006	0.0811387225035774	0.754950690806154
420	PRE7g7-PGA2-TRg-8	NA	NA	NA	NA
421	PRE7g7-RPL18A-TRg-2	NA	NA	NA	NA
422	PRE7g7-RPL33A-NRg-6	0.0433163781594684	0.509417544378634	0.0462459466952518	0.727273539326466
423	PRE7g7-TAF12-NRg-2	0.0609201455997805	0.734735972400746	0.0622356968917731	0.766760125229479
424	PRE7g7-USE1-TRg-5	NA	NA	NA	NA
425	PRE7g7-YNL114C-TRg-1	-0.0508318047252683	-0.695626809942323	-0.0475044113058778	0.658064826738654
426	PRE7g7-SMC5-TRg-7	-0.0543627861175222	-0.740821407029312	-0.0502208719050223	0.787756152559277
427	PRE7g7-SMC5-TRg-6	-0.066103741506234	-0.891099103018654	-0.0623682325432582	0.760233333419058
428	PRE7g7-RSC58-TRg-1	-0.0497487484559064	-0.681764292336387	-0.0468266434872648	0.822247168311671
429	PRE7g7-CTF13-TRg-2	0.140144476776246	1.74876332889188	0.140417992015522	0.475182024755488
430	PRE7g7-NAB2-NRg-2	0.127179013641399	1.58281261510135	0.127740232145703	0.706326277832902
431	PRE7g7-MCM7-TRg-4	-0.0292985146366447	-0.420012678514853	-0.0302481530011744	0.628701288526778
432	PRE7g7-BCP1-NRg-5	0.149436385711741	1.86769459299595	0.151168048183148	0.322151652836662
433	PRE7g7-STU2-TRg-3	NA	NA	NA	NA
434	PRE7g7-SEC21-NRg-6	-0.0560760040913683	-0.762749643813574	-0.0543493268423541	0.842940056074547
435	PRE7g7-SEC21-NRg-3	-0.0572262525300992	-0.777472183799886	-0.0565572603731041	0.766494219356395
436	PRE7g7-RPL1B-TRg-3	NA	NA	NA	NA
437	PRE7g7-SEC20-NRg-2	0.0116108290025727	0.103604156998252	0.0135396152850632	0.887095586048255
438	PRE7g7-VMA3-NRg-2	NA	NA	NA	NA
439	PRE7g7-SEC23-NRg-5	NA	NA	NA	NA
440	PRE7g7-CDC28-TRg-4	NA	NA	NA	NA
441	PRE7g7-RPN12-NRg-11	-0.0508696516552244	-0.696111229586702	-0.0473213530176165	0.813121615685228
442	PRE7g7-PUP3-TRg-3	0.195398960249338	2.45598997225352	0.195436595220101	0.19737024410951
443	PRE7g7-SEC31-TRg-2	NA	NA	NA	NA
444	PRE7g7-SED5-TRg-6	NA	NA	NA	NA
445	PRE7g7-SED5-TRg-5	NA	NA	NA	NA
446	PRE7g7-RPL33A-TRg-1	0.104097662336125	1.28738416148402	0.107450820280818	0.485137820039401
447	PRE7g7-RPL33A-TRg-2	0.0711797073293659	0.866052653840899	0.0743533640994864	0.70692595770104
448	PRE7g7-MRPL11-TRg-2	NA	NA	NA	NA
449	PRE7g7-RTP1-NRg-2	0.030052483073528	0.339647067669739	0.0328807142485357	0.906974461601731
450	PRE7g7-NUG1-TRg-2	NA	NA	NA	NA
451	PRE7g7-VPH2-TRg-4	NA	NA	NA	NA
452	PRE7g7-COP1-NRg-3	NA	NA	NA	NA
453	PRE7g7-CRM1-NRg-1	-0.0512595598629768	-0.701101837690426	-0.0494268657330573	0.423801673270103
454	PRE7g7-RPL5-NRg-4	NA	NA	NA	NA
455	PRE7g7-SNU13-NRg-4	NA	NA	NA	NA
456	PRE7g7-PFS2-TRg-3	NA	NA	NA	NA
457	PRE7g7-MPP10-TRg-2	NA	NA	NA	NA
458	PRE7g7-TSR4-NRg-2	0.0141494991245284	0.136097721974342	0.0175782643147386	0.661969932772324
459	PRE7g7-RSC2-TRg-1	0.126223332490062	1.57058042813116	0.130361323021734	0.502813439079299
460	PRE7g7-SEC65-TRg-2	0.143447498715645	1.79104017182515	0.147418434926479	0.30658443119686
461	PRE7g7-SMI1-NRg-1	NA	NA	NA	NA
462	PRE7g7-RTT105-NRg-4	0.0661966995589147	0.802272927059861	0.0688361654669354	0.468672461809629
463	PRE7g7-VMA5-TRg-3	0.0849090153401802	1.0417801570198	0.0871505343129254	0.696468538474402
464	PRE7g7-VMA5-TRg-5	0.0172298372958445	0.175524336583444	0.0204843294665587	0.878427387679927
465	PRE7g7-RRP1-TRg-3	-0.0637995485571908	-0.861606715386382	-0.0607326285642887	0.716229704562841
466	PRE7g7-CLC1-TRg-2	-0.00608469425666558	-0.122888694450688	-0.00622468124158569	0.937724106226034
467	PRE7g7-GCD6-NRg-1	NA	NA	NA	NA
468	PRE7g7-GCD6-NRg-2	0.0451348355605203	0.532692787273056	0.0460355514576732	0.890846896494366
469	PRE7g7-PXR1-TRg-1	-0.118928000820687	-1.56722022939238	-0.115638298864235	0.329104049997142
470	PRE7g7-CDC14-NRg-1	-0.0904208719443684	-1.20234484191555	-0.0887785544355577	0.654000317296555
471	PRE7g7-PCF11-TRg-6	NA	NA	NA	NA
472	PRE7g7-PCF11-TRg-5	NA	NA	NA	NA
473	PRE7g7-PCF11-TRg-4	NA	NA	NA	NA
474	PRE7g7-SEC31-NRg-1	NA	NA	NA	NA
475	PRE7g7-RRP5-NRg-1	-0.0245923849410591	-0.359776837029621	-0.0220612865601449	0.86723466799922
476	PRE7g7-PRE10-TRg-5	NA	NA	NA	NA
477	PRE7g7-PRE10-TRg-1	NA	NA	NA	NA
478	PRE7g7-RPS5-TRg-2	-0.0774670525911731	-1.03654316205124	-0.0757711362595427	0.608175359742449
479	PRE7g7-NSP1-TRg-4	0.0633569747668026	0.765926029820757	0.0645391225890449	0.391260058878784
480	PRE7g7-PRP38-TRg-4	-0.109644903962971	-1.4484017549806	-0.10764605207278	0.269466050904429
481	PRE7g7-RCF1-NRg-5	-0.0408067389994282	-0.56731154687017	-0.0375762680804472	0.228639757396024
482	PRE7g7-RSC3-TRg-4	0.0151456608604435	0.148848037902634	0.0172705194653073	0.973302236635868
483	PRE7g7-RSC3-TRg-5	-0.0288334470919108	-0.41406007271846	-0.0270761027366716	0.820503367083538
484	PRE7g7-RSC3-TRg-6	-0.0240937344635309	-0.353394388379916	-0.0207996442511477	0.87107816288955
485	PRE7g7-HTA1-NRg-12	NA	NA	NA	NA
486	PRE7g7-HTA1-NRg-11	0.104129589241628	1.28779280810946	0.108943311451056	0.214713472267452
487	PRE7g7-UTP23-TRg-2	0.0659771227214501	0.799462465718825	0.0693816721658913	0.757411703348731
488	PRE7g7-GCD7-NRg-1	-0.0738215142826868	-0.989882300179055	-0.0733740984017271	0.52614243020795
489	PRE7g7-GCD7-NRg-2	NA	NA	NA	NA
490	PRE7g7-GCD7-NRg-6	-0.0389849434347931	-0.543993577339327	-0.0364439162319568	0.761351167462768
491	PRE7g7-GAL11-NRg-2	NA	NA	NA	NA
492	PRE7g7-GAL11-NRg-9	NA	NA	NA	NA
493	PRE7g7-PHO4-TRg-5	0.0365462732482196	0.422763968584729	0.0392422326730705	0.910986818803905
494	PRE7g7-SNP1-NRg-3	-0.00345444701818143	-0.0892229933390261	0.000211507618491711	0.950670811268169
495	PRE7g7-RPC37-TRg-5	0.170471813847118	2.13693636844576	0.172498706121583	0.49135904436637
496	PRE7g7-CRM1-TRg-5	NA	NA	NA	NA
497	PRE7g7-CRM1-TRg-2	NA	NA	NA	NA
498	PRE7g7-ASK1-TRg-7	0.100769726997115	1.24478844089822	0.097220696363954	0.660662271796089
499	PRE7g7-STU2-NRg-4	0.0458153867514159	0.541403463839371	0.0458270598169366	0.504761053729743
500	PRE7g7-NEO1-NRg-3	-0.129329946296361	-1.70035934355629	-0.127902194420569	0.498712473442613
501	PRE7g7-GAL11-TRg-5	-0.0936670194814635	-1.24389372414579	-0.0906574210475439	0.563682436025426
502	PRE7g7-GAL11-TRg-7	NA	NA	NA	NA
503	PRE7g7-SAM50-NRg-3	NA	NA	NA	NA
504	PRE7g7-CSL4-TRg-2	NA	NA	NA	NA
505	PRE7g7-CCT5-TRg-2	0.0923794287117358	1.137397291435	0.0927935865612324	0.503001187837769
506	PRE7g7-POL30-NRg-1	-0.0205081533506235	-0.307500945249328	-0.0194015852876651	0.922054521046309
507	PRE7g7-MED4-TRg-4	-0.0234090853241164	-0.34463126035277	-0.0205593252465131	0.872906066048325
508	PRE7g7-MED4-TRg-3	0.0287669034387104	0.323192363675467	0.0307234390948003	0.759933750064032
509	PRE7g7-MED4-TRg-2	0.0520415322959576	0.621094662413177	0.0557088090320827	0.671469678028617
510	PRE7g7-GDI1-TRg-4	NA	NA	NA	NA
511	PRE7g7-GDI1-TRg-3	-0.0495938004914162	-0.679781044608165	-0.0456806063720781	0.809599397367858
512	PRE7g7-REB1-TRg-6	0.0656716852937852	0.795553036598387	0.0672927585618101	0.70632892529333
513	PRE7g7-MRPL37-NRg-2	0.0373826579163773	0.433469226950023	0.0414903402395447	0.752022145353895
514	PRE7g7-NOC3-TRg-3	0.0747257958237607	0.911440613429291	0.0785356603337531	0.696231960486447
515	PRE7g7-SPC97-TRg-3	0.00120131495741448	-0.029631830643696	0.000701914951768395	0.946875426978042
516	PRE7g7-IPP1-TRg-3	0.0748134037766047	0.912561946478252	0.0767093774927136	0.576370468153402
517	PRE7g7-IPP1-TRg-2	0.0410281352008683	0.480129307749027	0.042761990776466	0.909713505427649
518	PRE7g7-PTI1-TRg-3	NA	NA	NA	NA
519	PRE7g7-PTI1-TRg-5	NA	NA	NA	NA
520	PRE7g7-RFC5-NRg-1	0.134670606667221	1.67870083730622	0.137839946596536	0.383572710966539
521	PRE7g7-CDC24-TRg-1	NA	NA	NA	NA
522	PRE7g7-CDC24-TRg-3	NA	NA	NA	NA
523	PRE7g7-CDC24-TRg-5	NA	NA	NA	NA
524	PRE7g7-CDC24-TRg-6	NA	NA	NA	NA
525	PRE7g7-UTP23-TRg-6	-0.0934944647210842	-1.24168511922709	-0.0894936309375025	0.657313355354795
526	PRE7g7-UTP23-TRg-4	0.0913495031071503	1.12421481677486	0.0946726446933091	0.55053821281475
527	PRE7g7-UTP23-TRg-1	NA	NA	NA	NA
528	PRE7g7-RHO3-NRg-4	NA	NA	NA	NA
529	PRE7g7-TRS23-NRg-1	0.133273211142687	1.66081495214098	0.133336361262713	0.560020662129832
530	PRE7g7-TRS23-NRg-3	-0.0384059022416903	-0.536582172261844	-0.0350571512911107	0.809997341987823
531	PRE7g7-RSP5-TRg-2	NA	NA	NA	NA
532	PRE7g7-RSP5-TRg-1	-0.0640632446301689	-0.864981878392851	-0.0614540483365463	0.847858607575452
533	PRE7g7-SDA1-NRg-1	-0.110360009632794	-1.45755470965014	-0.108314732255764	0.554826933401143
534	PRE7g7-KAP95-TRg-8	0.0082967416442857	0.0611856828603122	0.0106278415917449	0.99220191658168
535	PRE7g7-ACO1-TRg-6	NA	NA	NA	NA
536	PRE7g7-HTA1-NRg-3	NA	NA	NA	NA
537	PRE7g7-HTA1-NRg-2	0.0734019075399497	0.894495580043875	0.0761284555942253	0.78945201398268
538	PRE7g7-SPN1-TRg-1	0.166337984050052	2.08402564721839	0.16754885647485	0.219436462274116
539	PRE7g7-MOT1-NRg-7	-0.0784835101743837	-1.04955325353176	-0.0771108953279023	0.775408539997602
540	PRE7g7-RPL17A-NRg-4	-0.0454971836977452	-0.627346629117922	-0.0424603634843485	0.793491115247261
541	PRE7g7-ADA2-TRg-4	-0.0677532208383299	-0.912211520654422	-0.0633451964029742	0.399720231939778
542	PRE7g7-SFH1-NRg-1	NA	NA	NA	NA
543	PRE7g7-SPC97-NRg-5	0.0137309517412932	0.130740548360053	0.011875329265897	0.983127799582041
544	PRE7g7-PRP22-TRg-3	NA	NA	NA	NA
545	PRE7g7-SEN15-TRg-2	0.12289683339995	1.52800309073208	0.126192503412539	0.745834022523498
546	PRE7g7-RPL3-NRg-2	NA	NA	NA	NA
547	PRE7g7-ISD11-NRg-2	NA	NA	NA	NA
548	PRE7g7-HEM12-TRg-8	NA	NA	NA	NA
549	PRE7g7-SEC10-TRg-1	-0.0803868678609694	-1.07391517284019	-0.0806412768001766	0.42620685155491
550	PRE7g7-HTB1-TRg-7	0.0742440651624485	0.905274729012506	0.078554503337337	0.589787982975374
551	PRE7g7-TTI2-TRg-1	NA	NA	NA	NA
552	PRE7g7-ACP1-TRg-2	NA	NA	NA	NA
553	PRE7g7-ACP1-TRg-4	-0.0667623167951071	-0.899528500267068	-0.0660665008798948	0.636314368663872
554	PRE7g7-GAL11-NRg-10	NA	NA	NA	NA
555	PRE7g7-UTP22-TRg-2	0.166653170083459	2.08805985306794	0.170698528600622	0.465373212233561
556	PRE7g7-MST1-NRg-5	NA	NA	NA	NA
557	PRE7g7-RIB7-NRg-2	-0.0224469318871963	-0.332316231728473	-0.0193574370858817	0.892088413859733
558	PRE7g7-MCD1-TRg-6	0.0272914962223627	0.304307972262827	0.0306085961511331	0.917494907391857
559	PRE7g7-MCD1-TRg-5	-0.146879857203811	-1.924988437925	-0.143328800314079	0.544653976257003
560	PRE7g7-GPI8-NRg-2	NA	NA	NA	NA
561	PRE7g7-THS1-TRg-2	NA	NA	NA	NA
562	PRE7g7-RRP7-TRg-2	NA	NA	NA	NA
563	PRE7g7-RRP7-TRg-5	-0.0953824291275122	-1.26585001311474	-0.0948751737910997	0.693556662549388
564	PRE7g7-SMX2-NRg-7	-0.0559239444161526	-0.760803364580942	-0.0528574133507441	0.778297120122364
565	PRE7g7-RRP45-TRg-5	NA	NA	NA	NA
566	PRE7g7-RRP45-TRg-4	NA	NA	NA	NA
567	PRE7g7-CNS1-TRg-2	-0.0276411570381575	-0.398799423452957	-0.0236820754345295	0.820575477748819
568	PRE7g7-FBP1-NRg-9	NA	NA	NA	NA
569	PRE7g7-GCD11-NRg-1	-0.00165274531208763	-0.066162214016744	-0.00213049383297048	0.940882591776307
570	PRE7g7-RPL10-TRg-2	NA	NA	NA	NA
571	PRE7g7-NUP192-TRg-4	NA	NA	NA	NA
572	PRE7g7-NUP145-NRg-4	0.209465366379052	2.6360321437838	0.212852341031107	0.32759600118413
573	PRE7g7-HEM12-TRg-6	0.0117981092012292	0.106001239333271	0.0165573620580404	0.967431351286789
574	PRE7g7-PLC1-TRg-3	NA	NA	NA	NA
575	PRE7g7-RPA43-TRg-1	0.0154793869544615	0.15311954621181	0.0179759492692359	0.889200115512445
576	PRE7g7-RPB7-NRg-2	-0.0711582845965257	-0.955794442089457	-0.0707601714085045	0.689697113072877
577	PRE7g7-RPB7-NRg-3	NA	NA	NA	NA
578	PRE7g7-NSL1-NRg-1	NA	NA	NA	NA
579	PRE7g7-UTP6-TRg-3	0.042462649071447	0.498490287089991	0.045375068971703	0.737749028011537
580	PRE7g7-UTP6-TRg-1	-0.0169925668124191	-0.262503393728057	-0.0149331349361556	0.903318872651794
581	PRE7g7-YJU2-TRg-5	-0.0978475797355119	-1.29740256922045	-0.0963994517215966	0.608175359742449
582	PRE7g7-FRS2-NRg-5	NA	NA	NA	NA
583	PRE7g7-TIF35-NRg-2	NA	NA	NA	NA
584	PRE7g7-GPI15-TRg-1	-0.0425991766761031	-0.590253751770647	-0.0397501805821147	0.795023804465995
585	PRE7g7-NOP1-NRg-5	-0.0523404590747429	-0.71493674615938	-0.0497783276103047	0.871479837260871
586	PRE7g7-GPI15-TRg-4	0.0190528655730173	0.198858084148855	0.024072813658242	0.86674289378931
587	PRE7g7-COG4-TRg-1	0.0603536624810342	0.727485303687372	0.0615434487401094	0.790472932026185
588	PRE7g7-TFA1-TRg-1	NA	NA	NA	NA
589	PRE7g7-RHO1-NRg-2	NA	NA	NA	NA
590	PRE7g7-RHO1-NRg-1	NA	NA	NA	NA
591	PRE7g7-CDC55-NRg-2	-0.0278723909756513	-0.40175908918804	-0.0263230184119903	0.775000775375539
592	PRE7g7-IDI1-NRg-7	-0.0841114161274274	-1.12158731821113	-0.0799944462597907	0.498778092757504
593	PRE7g7-RPL32-TRg-5	NA	NA	NA	NA
594	PRE7g7-RPB5-TRg-4	0.00873937543587427	0.0668511490991934	0.00975160434161022	0.993339944323572
595	PRE7g7-DIP2-TRg-5	NA	NA	NA	NA
596	PRE7g7-DIP2-TRg-1	-0.0938386880085433	-1.24609098577139	-0.0915160198129469	0.510230335069361
597	PRE7g7-RPC40-TRg-2	0.0811572215955129	0.993759284687903	0.0841517271338209	0.703234047451745
598	PRE7g7-CDC6-TRg-5	-0.0957058920782228	-1.26999015890028	-0.0921895720112921	0.684662113809649
599	PRE7g7-CDC6-TRg-3	0.000105839116989276	-0.0436533118486552	0.00108778351363997	0.970063095616173
600	PRE7g7-DAD2-TRg-2	NA	NA	NA	NA
601	PRE7g7-RVS161-TRg-2	NA	NA	NA	NA
602	PRE7g7-RVS161-TRg-1	NA	NA	NA	NA
603	PRE7g7-SUP45-NRg-3	0.103001118703213	1.27334901312938	0.103278074055901	0.551330759775608
604	PRE7g7-SRB6-NRg-5	0.0251475453939081	0.276866594611025	0.0264649581005482	0.929238375893958
605	PRE7g7-RPC11-TRg-4	-0.0657629669395005	-0.886737378180681	-0.0636726736816346	0.707197278966068
606	PRE7g7-RKI1-TRg-8	0.113548955352921	1.40835545314311	0.117323776962675	0.494588588644759
607	PRE7g7-NIP7-TRg-3	0.00659826817881132	0.0394461675789646	0.00959979945218768	0.996577396465431
608	PRE7g7-RPL33A-NRg-12	NA	NA	NA	NA
609	PRE7g7-SAM50-TRg-4	NA	NA	NA	NA
610	PRE7g7-NOP4-NRg-1	0.0662730235785636	0.803249832042612	0.0702946691051574	0.452118863055639
611	PRE7g7-NOP4-NRg-3	NA	NA	NA	NA
612	PRE7g7-SMX2-TRg-5	0.151900898823801	1.89923898950835	0.155228782634302	0.439022277748232
613	PRE7g7-POL12-NRg-2	-0.0249399947112535	-0.364226048668601	-0.0226280948413618	0.498943414045147
614	PRE7g7-BMS1-NRg-2	-0.0604456452000315	-0.818678618617579	-0.0565241756901601	0.756867057413511
615	PRE7g7-RPA190-TRg-5	0.0134277332403767	0.126859520267323	0.017022748583224	0.934664861728923
616	PRE7g7-ALG14-NRg-4	0.0234388640065493	0.254996423609522	0.027201220204039	0.833297980202687
617	PRE7g7-ALG14-NRg-1	-0.112631478319157	-1.48662824492877	-0.109004438815178	0.479989537229259
618	PRE7g7-PRE5-NRg-1	NA	NA	NA	NA
619	PRE7g7-BIG1-NRg-2	0.06367760218344	0.770029882347921	0.0661205765114762	0.74054332304788
620	PRE7g7-TFA2-TRg-4	NA	NA	NA	NA
621	PRE7g7-IMP4-TRg-6	NA	NA	NA	NA
622	PRE7g7-PAN1-NRg-1	-0.0148446747587164	-0.235011570586084	-0.0158423737407386	0.893947577319367
623	PRE7g7-UTP13-TRg-2	NA	NA	NA	NA
624	PRE7g7-KAE1-NRg-3	-0.0508652033005408	-0.696054293121937	-0.0479247115333697	0.762616104087209
625	PRE7g7-ERG20-TRg-1	0.0384701627477876	0.447388683674877	0.04139890329688	0.758622683350071
626	PRE7g7-CDC20-TRg-6	NA	NA	NA	NA
627	PRE7g7-PWP2-NRg-2	0.0665664003557012	0.807004891547173	0.0703341715431995	0.397643680108859
628	PRE7g7-COG1-NRg-1	NA	NA	NA	NA
629	PRE7g7-RPL1B-TRg-4	-0.136373334609491	-1.79051079483197	-0.134605936258638	0.471967894074744
630	PRE7g7-RPL1B-TRg-7	0.0268022419280852	0.29804578953044	0.0293662269489984	0.927106313923645
631	PRE7g7-UTP20-TRg-3	0.143623163425207	1.79328858236294	0.146108861523449	0.655649046795798
632	PRE7g7-UTP20-TRg-4	-0.00203648999657244	-0.0710739324521942	0.000367412032605499	0.950045558930801
633	PRE7g7-RPL25-TRg-4	NA	NA	NA	NA
634	PRE7g7-RPL25-TRg-2	NA	NA	NA	NA
635	PRE7g7-MCM7-NRg-1	NA	NA	NA	NA
636	PRE7g7-MRP49-TRg-5	NA	NA	NA	NA
637	PRE7g7-ERO1-NRg-3	NA	NA	NA	NA
638	PRE7g7-UTP5-TRg-7	-0.0323872511083603	-0.459546786696027	-0.0291512500885078	0.835133944985022
639	PRE7g7-MCM4-NRg-1	0.202225261321269	2.54336282763509	0.20320091908664	0.468741655226387
640	PRE7g7-PRE3-NRg-1	NA	NA	NA	NA
641	PRE7g7-FCF1-NRg-1	NA	NA	NA	NA
642	PRE7g7-CUS1-NRg-1	0.139041060549854	1.73464021516479	0.140725824199906	0.589033008058099
643	PRE7g7-PSF1-TRg-2	-0.0289956304435588	-0.416135929376337	-0.0270376856117493	0.924006240431019
644	PRE7g7-BCP1-TRg-2	0.044926299861578	0.530023646361517	0.0485166531105073	0.773561390265648
645	PRE7g7-PAN1-TRg-1	0.0824668361567316	1.01052162236642	0.0818283517421731	0.57294747158941
646	PRE7g7-PAN1-TRg-3	NA	NA	NA	NA
647	PRE7g7-PAN1-TRg-4	0.0139309903002686	0.133300930608056	0.0136985295862897	0.937393690202786
648	PRE7g7-VPS3-TRg-2	NA	NA	NA	NA
649	PRE7g7-YIL060W-NRg-1	NA	NA	NA	NA
650	PRE7g7-VPS53-NRg-1	NA	NA	NA	NA
651	PRE7g7-CYR1-TRg-4	NA	NA	NA	NA
652	PRE7g7-CYR1-TRg-7	NA	NA	NA	NA
653	PRE7g7-MPS1-NRg-1	NA	NA	NA	NA
654	PRE7g7-SRP1-TRg-5	NA	NA	NA	NA
655	PRE7g7-SRP1-TRg-4	NA	NA	NA	NA
656	PRE7g7-TAF12-TRg-2	NA	NA	NA	NA
657	PRE7g7-TAF12-TRg-3	NA	NA	NA	NA
658	PRE7g7-POP4-TRg-1	-0.0590006105044405	-0.80018297857053	-0.0569561113995651	0.754959985663522
659	PRE7g7-SPT16-TRg-1	NA	NA	NA	NA
660	PRE7g7-NUP82-TRg-4	NA	NA	NA	NA
661	PRE7g7-DML1-TRg-3	-0.107190581632388	-1.41698779480069	-0.103312668320609	0.412064863147533
662	PRE7g7-RPA43-NRg-3	0.0214245789329821	0.229214695470734	0.0239723633919136	0.912752728154476
663	PRE7g7-STU2-NRg-3	-0.043414919956871	-0.60069481186278	-0.0429301883380465	0.749412496656107
664	PRE7g7-POP4-NRg-4	-0.0155405902239608	-0.243918901314964	-0.011956310307662	0.910122845748153
665	PRE7g7-MCD1-TRg-2	NA	NA	NA	NA
666	PRE7g7-RPS3-NRg-4	-0.059504351981196	-0.806630589177574	-0.0571925549061826	0.339405688283917
667	PRE7g7-PRP9-TRg-4	NA	NA	NA	NA
668	PRE7g7-RPP1-NRg-2	NA	NA	NA	NA
669	PRE7g7-MTR2-NRg-11	NA	NA	NA	NA
670	PRE7g7-GCD11-TRg-1	-0.15457216968865	-2.02344575751954	-0.154647112912629	0.518478374965537
671	PRE7g7-RPF1-TRg-3	NA	NA	NA	NA
672	PRE7g7-SUB2-NRg-4	NA	NA	NA	NA
673	PRE7g7-GPI15-TRg-3	0.192861939626913	2.4235175199536	0.195579725698475	0.360688465070621
674	PRE7g7-ERG9-TRg-6	NA	NA	NA	NA
675	PRE7g7-RPT2-NRg-1	NA	NA	NA	NA
676	PRE7g7-YOS1-NRg-3	NA	NA	NA	NA
677	PRE7g7-SCM3-TRg-4	0.0450244217900223	0.5312795524479	0.049330647348575	0.777941513510801
678	PRE7g7-SCM3-TRg-6	0.0661420709526246	0.801573711296187	0.0702445126112353	0.310608161831885
679	PRE7g7-RLP7-NRg-1	NA	NA	NA	NA
680	PRE7g7-TFB2-NRg-4	NA	NA	NA	NA
681	PRE7g7-IMP4-TRg-1	0.0261674546309569	0.289920865340075	0.0294661959400213	0.865437066624604
682	PRE7g7-IMP4-TRg-3	-0.103951582141642	-1.37553040358634	-0.100340782914218	0.310561794687591
683	PRE7g7-PRE4-TRg-3	NA	NA	NA	NA
684	PRE7g7-SUB2-TRg-3	-0.0624392645920126	-0.844195837531011	-0.0624285042979504	0.412443040310273
685	PRE7g7-RPP0-NRg-4	-0.0305784824194331	-0.436395553925738	-0.0293204988567813	0.685900472078454
686	PRE7g7-RPP0-NRg-3	NA	NA	NA	NA
687	PRE7g7-TOM40-TRg-4	0.104728894007002	1.29546357563681	0.106932353479452	0.503083521969441
688	PRE7g7-FUR1-NRg-12	-0.0758158825240562	-1.01540910394798	-0.0715643473254779	0.712611271752802
689	PRE7g7-TOM40-TRg-2	0.019793702874963	0.208340389391782	0.0205697059035677	0.916825422262458
690	PRE7g7-VMA11-NRg-4	-0.0269746098933391	-0.3902679908842	-0.0220155036972239	0.819763466768818
691	PRE7g7-PGS1-NRg-4	NA	NA	NA	NA
692	PRE7g7-URB1-TRg-4	-0.0540006086099549	-0.736185736457844	-0.0500961324639997	0.589715265996639
693	PRE7g7-ARP4-TRg-3	-0.0200506953034807	-0.301645736787971	-0.0192897764210135	0.665449612482461
694	PRE7g7-RPT3-TRg-3	NA	NA	NA	NA
695	PRE7g7-SUI3-TRg-3	-0.0432551177234181	-0.598649432192882	-0.0432182885792924	0.77993780468997
696	PRE7g7-RFC5-NRg-2	NA	NA	NA	NA
697	PRE7g7-RRP14-TRg-2	0.263747258620601	3.33081016055784	0.265447983280983	0.376632565327508
698	PRE7g7-SCC2-TRg-1	NA	NA	NA	NA
699	PRE7g7-SSC1-TRg-3	NA	NA	NA	NA
700	PRE7g7-RRP9-TRg-3	-0.048658473172676	-0.66780937536979	-0.0448136486222531	0.509333786131497
701	PRE7g7-MOT1-NRg-9	NA	NA	NA	NA
702	PRE7g7-RPL42A-NRg-2	NA	NA	NA	NA
703	PRE7g7-SEC16-TRg-7	0.167049486602385	2.09313248398892	0.166962294852348	0.43669689290864
704	PRE7g7-IMP4-NRg-2	0.0374398057347643	0.43420068722678	0.0399609945578027	0.906952497918212
705	PRE7g7-YEF3-NRg-4	NA	NA	NA	NA
706	PRE7g7-PUP1-TRg-1	-0.11391731584692	-1.50308624980925	-0.113839758318018	0.374639822555809
707	PRE7g7-UTP22-TRg-6	0.0068411490104989	0.0425549070790802	0.0111421560690858	0.971735045801184
708	PRE7g7-DBP2-NRg-4	0.00273355178016371	-0.0100200518906514	0.00578408836330289	0.991783870772576
709	PRE7g7-PRE2-TRg-7	0.0795260335660474	0.972880985548026	0.083862683404031	0.401633449772708
710	PRE7g7-ATP16-TRg-6	NA	NA	NA	NA
711	PRE7g7-UTP13-TRg-4	0.024650932660905	0.270510227957386	0.0268901894212542	0.950320989917365
712	PRE7g7-DOP1-NRg-4	NA	NA	NA	NA
713	PRE7g7-TIM44-TRg-3	-0.124039236683774	-1.63264120440957	-0.122840122688682	0.411233258819453
714	PRE7g7-ATP16-TRg-2	NA	NA	NA	NA
715	PRE7g7-ENP1-NRg-3	NA	NA	NA	NA
716	PRE7g7-NAF1-TRg-3	NA	NA	NA	NA
717	PRE7g7-COG4-TRg-2	NA	NA	NA	NA
718	PRE7g7-SOG2-TRg-7	NA	NA	NA	NA
719	PRE7g7-YDR341C-TRg-3	-0.0519889947760426	-0.710438198700289	-0.0512496663425566	0.72512451501314
720	PRE7g7-YMR290W-A-TRg-10	-0.0618836624125135	-0.837084438785551	-0.0588933499181551	0.618490024215668
721	PRE7g7-NUP192-NRg-9	0.0614977316771755	0.742128752806836	0.0631738959571227	0.768184012645649
722	PRE7g7-RPS31-NRg-8	NA	NA	NA	NA
723	PRE7g7-SPC97-NRg-6	NA	NA	NA	NA
724	PRE7g7-EBP2-NRg-1	-0.0695856910701396	-0.935666119985425	-0.0671610753776214	0.631994329976335
725	PRE7g7-CDC48-TRg-5	NA	NA	NA	NA
726	PRE7g7-RPT1-TRg-4	-0.0293039121451532	-0.420081763620441	-0.0285574986103794	0.439022277748232
727	PRE7g7-ULP1-NRg-2	NA	NA	NA	NA
728	PRE7g7-RPN3-TRg-6	-0.0310615951174668	-0.442579127643555	-0.0304822458142464	0.855362563522373
729	PRE7g7-RPT1-TRg-5	-0.170446257431618	-2.22662524785637	-0.169281995500497	0.414801227052592
730	PRE7g7-KRE5-TRg-2	0.017605521840223	0.180332889710414	0.0214402147216471	0.953759021848451
731	PRE7g7-TBF1-NRg-8	0.0988513738011436	1.22023458741356	0.102024349792718	0.437694721632495
732	PRE7g7-UTP22-NRg-4	0.0858364455890016	1.05365074815736	0.0903819245462147	0.695262877048701
733	PRE7g7-SSC1-NRg-4	-0.122111200389153	-1.60796341265013	-0.121817547868191	0.512575551034072
734	PRE7g7-REB1-TRg-4	0.146655615860338	1.83210228619379	0.14733951812106	0.575386803695657
735	PRE7g7-CDC48-NRg-9	NA	NA	NA	NA
736	PRE7g7-FAS2-TRg-8	0.0884194968270728	1.08671236672487	0.0890519173508237	0.644292346572811
737	PRE7g7-TAO3-TRg-8	NA	NA	NA	NA
738	PRE7g7-CKS1-TRg-5	NA	NA	NA	NA
739	PRE7g7-YLR379W-TRg-7	0.206083266520572	2.59274314748739	0.209842732072071	0.238851338488315
740	PRE7g7-TEN1-NRg-2	0.0487955037674154	0.579547303426191	0.0498582883338977	0.684589584635031
741	PRE7g7-RPL42A-TRg-2	-0.10484573403504	-1.38697505029146	-0.101151102295818	0.468857658395446
742	PRE7g7-SEC27-TRg-4	NA	NA	NA	NA
743	PRE7g7-TBF1-NRg-4	0.0595668264003036	0.717414239670967	0.0621756661341185	0.722844910166672
744	PRE7g7-RPT1-NRg-6	NA	NA	NA	NA
745	PRE7g7-COG1-TRg-3	NA	NA	NA	NA
746	PRE7g7-SUI1-TRg-6	-0.024534436312459	-0.359035126827729	-0.0216170614964716	0.778286581016098
747	PRE7g7-TIM23-TRg-6	NA	NA	NA	NA
748	PRE7g7-CDC48-NRg-6	0.168035446364907	2.10575222033444	0.169413455409787	0.475231610906312
749	PRE7g7-EPL1-TRg-5	NA	NA	NA	NA
750	PRE7g7-RPT5-TRg-8	0.0584924648873128	0.703663010108583	0.0600152640667916	0.732370010097576
751	PRE7g7-ATP16-NRg-4	NA	NA	NA	NA
752	PRE7g7-RPN6-TRg-3	NA	NA	NA	NA
753	PRE7g7-ERG9-NRg-6	-0.177253227109094	-2.31375067214542	-0.174212099639135	0.231487491453716
754	PRE7g7-SMX3-TRg-1	NA	NA	NA	NA
755	PRE7g7-NCB2-NRg-3	NA	NA	NA	NA
756	PRE7g7-SEC16-NRg-12	-0.0765627701532898	-1.02496885001362	-0.0743435630967381	0.707238256373113
757	PRE7g7-RPN6-TRg-2	-0.0301152864650381	-0.43046690344428	-0.0292147995279563	0.6531778319513
758	PRE7g7-REB1-NRg-4	0.393899621993735	4.99668799142728	0.394863257210876	0.355034848607805
759	PRE7g7-ATP16-TRg-9	NA	NA	NA	NA
760	PRE7g7-ERG9-NRg-7	0.108797766426284	1.3475428785726	0.112595528181318	0.557623069114089
761	PRE4g9-RPL15A-NRg-4	0.0603162485515378	0.727006426207944	0.0598592778304434	0.630518430359281
762	PRE4g9-RPL15A-NRg-5	0.00144706429663394	-0.0264863758432877	0.00129352081744268	0.978555619487347
763	PRE4g9-KRE33-TRg-1	0.0471877422963389	0.558968851198521	0.048751291396353	0.513272043942794
764	PRE4g9-PMI40-NRg-1	-0.0334179282100724	-0.472738880101235	-0.0317023763078025	0.828310237149754
765	PRE4g9-NOP19-NRg-3	0.00369300860985555	0.00226046166158924	0.0057231953106193	0.982961575767498
766	PRE4g9-SRP14-NRg-4	0.0339671233283401	0.389752284719272	0.0354870825318403	0.820291011449374
767	PRE4g9-SEC27-TRg-2	0.0138515577123823	0.132284237681558	0.0112000268977133	0.97545229779009
768	PRE4g9-GPI14-TRg-3	0.0421178964825342	0.494077645781602	0.0445830626922843	0.699147361097393
769	PRE4g9-PAH1-TRg-7	-0.0342198509532704	-0.483003045002594	-0.0341634890845256	0.577045070930679
770	PRE4g9-PAH1-TRg-6	-0.0391714588023115	-0.546380870261351	-0.0393208354966053	0.696256460449232
771	PRE4g9-PAH1-TRg-5	0.0106602481148264	0.0914372505640991	0.0100715679178102	0.990944075349158
772	PRE4g9-PAH1-TRg-3	-0.0828623511012858	-1.10559998089019	-0.0831667947449587	0.320176118251421
773	PRE4g9-COG3-TRg-1	0.106096339589289	1.31296611820626	0.106135359074187	0.442349617898864
774	PRE4g9-HTS1-NRg-5	0.0170396900492574	0.173090557630217	0.0188833065617781	0.87992300701736
775	PRE4g9-MSN5-TRg-7	NA	NA	NA	NA
776	PRE4g9-ERG26-TRg-1	0.0231359556421575	0.25111936509174	0.0230853979988197	0.952261985684208
777	PRE4g9-SMD2-TRg-5	-0.0176457595580901	-0.270863897418478	-0.014994151253306	0.663231371603436
778	PRE4g9-SMD2-TRg-4	-0.0452760500067119	-0.624516240917482	-0.0427275981413409	0.687948332950877
779	PRE4g9-SMD2-TRg-1	0.156810217249508	1.96207553367941	0.156914788057573	0.379696888613791
780	PRE4g9-PRE7-TRg-4	-0.0711501573370402	-0.95569041769027	-0.0730729066428509	0.666456932239939
781	PRE4g9-PRE7-TRg-7	-0.0837708818344221	-1.11722866874318	-0.0838603126107823	0.395023405389891
782	PRE4g9-SEC6-TRg-3	-0.0249881452817511	-0.364842349178686	-0.0243509521009172	0.414692780068534
783	PRE4g9-ESF2-NRg-1	0.0375483992780239	0.435590624156108	0.0392955997305958	0.671306459539399
784	PRE4g9-ESF2-NRg-3	0.0214827237353381	0.229958916587545	0.0230110614925108	0.838745832503319
785	PRE4g9-AFG2-TRg-2	0.097891788148034	1.20795242499325	0.0991488594899999	0.254001208444601
786	PRE4g9-RRP36-TRg-3	0.0117322436584333	0.105158197034858	0.0124425560995307	0.926360252568046
787	PRE4g9-RRP36-TRg-5	0.0839143381437488	1.02904884237086	0.0845310219549295	0.479704292098713
788	PRE4g9-GCR1-NRg-2	0.0216337614248755	0.231892114972155	0.0223597325324689	0.870598792187502
789	PRE4g9-PRE4-NRg-4	-0.32311888799042	-4.18074996781461	-0.323391738229399	0.356897697381214
790	PRE4g9-PRE4-NRg-9	-0.142608973950405	-1.87032350871674	-0.141047709656131	0.336889253392016
791	PRE4g9-DSN1-NRg-2	0.0741504453836871	0.904076447936946	0.0739893340903328	0.149893408347532
792	PRE4g9-GPI11-TRg-3	-0.080088892795166	-1.07010125779932	-0.0778312913471292	0.431980311713723
793	PRE4g9-POP3-TRg-1	0.0958661047768923	1.18202480498783	0.0974958434398206	0.468094247057807
794	PRE4g9-MNE1-TRg-5	-0.383755753697828	-4.95686810887197	-0.3834770955535	0.287752173661809
795	PRE4g9-RRP12-NRg-1	0.0333406952454824	0.381734353820277	0.0347478519322348	0.811296057900952
796	PRE4g9-RSC6-TRg-2	-0.00216759860373283	-0.0727520496714605	-0.000684446450088546	0.880391658823604
797	PRE4g9-CDC25-TRg-1	0.0501825828593668	0.597301143994724	0.0479696774411822	0.689438850452581
798	PRE4g9-CDC25-TRg-9	-0.00777478203893237	-0.144520877653	-0.00954514255688019	0.673443508190363
799	PRE4g9-YPP1-NRg-3	-0.0501967096603421	-0.687497946495395	-0.0490304125326755	0.664618477328809
800	PRE4g9-NFS1-NRg-9	0.0172392959156532	0.175645401653963	0.0182253184671746	0.904667220408298
801	PRE4g9-NFS1-NRg-8	-0.0557363037075974	-0.758401667919817	-0.0547012437902393	0.413824052554651
802	PRE4g9-UBA2-TRg-1	-0.0399475704221793	-0.556314667146094	-0.0386346201925016	0.623401596019575
803	PRE4g9-ARP2-NRg-3	NA	NA	NA	NA
804	PRE4g9-MAK16-TRg-1	0.0792216452551903	0.968984984538971	0.0794999577874105	0.343279810729897
805	PRE4g9-CEP3-NRg-1	-0.0330454368509577	-0.467971197968866	-0.0334655516131959	0.581968655469013
806	PRE4g9-GUK1-TRg-5	0.0204674453486897	0.21696391816689	0.0221787724942507	0.895267025863775
807	PRE4g9-GUK1-TRg-2	0.0911607991961869	1.1217995117145	0.0918570592468454	0.365458802140556
808	PRE4g9-GPI12-NRg-6	-0.0549344667341087	-0.748138600823012	-0.0530696938452006	0.559346643240135
809	PRE4g9-RPS5-NRg-5	-0.135954659551994	-1.78515198705817	-0.134534530868857	0.305874104816283
810	PRE4g9-RPS5-NRg-2	-0.0206940415349435	-0.309880210575394	-0.0206004880873596	0.777327773249413
811	PRE4g9-RPC19-NRg-1	0.0568599425164437	0.682767632141204	0.0579807718946576	0.466902091396082
812	PRE4g9-TIM54-TRg-1	-0.0294203437066101	-0.42157202282141	-0.0281203440052635	0.50617071665853
813	PRE4g9-TEN1-TRg-2	0.0870945098071814	1.06975327012899	0.0869361596507859	0.575920954391033
814	PRE4g9-SAH1-NRg-4	-0.0190509822373122	-0.288849965808491	-0.0186638426860738	0.851124480407422
815	PRE4g9-SAH1-NRg-5	-0.0280173734441731	-0.40361478411294	-0.0276938243051319	0.65287978498933
816	PRE4g9-SAH1-NRg-3	-0.0246320191929978	-0.360284133400863	-0.0239244819158779	0.818489210178508
817	PRE4g9-ATP15-NRg-5	NA	NA	NA	NA
818	PRE4g9-SCD5-TRg-5	-0.00982763123547339	-0.170796205107728	-0.0127552687987277	0.920082259592631
819	PRE4g9-ARB1-NRg-2	0.0258987803206675	0.286481983666047	0.0259947492431905	0.927405968710764
820	PRE4g9-ARB1-NRg-4	0.0354522495164635	0.408761073562742	0.0373840690170181	0.805579457848795
821	PRE4g9-PUP2-TRg-1	NA	NA	NA	NA
822	PRE4g9-CCT8-TRg-2	NA	NA	NA	NA
823	PRE4g9-MCM4-TRg-1	0.0752644737301011	0.918335390895444	0.0743679240410379	0.817044386351114
824	PRE4g9-LSM4-TRg-1	-0.0487657362540643	-0.669182283127472	-0.0461419297948263	0.476961787615333
825	PRE4g9-NOP53-NRg-1	0.0169664413402326	0.172153014912269	0.0162660031482409	0.958839228195532
826	PRE4g9-ATP3-TRg-4	NA	NA	NA	NA
827	PRE4g9-AFG2-NRg-3	0.0173777440685854	0.177417460975186	0.020105507221564	0.928661979405242
828	PRE4g9-PRO3-NRg-3	-0.104051244986615	-1.37680603254689	-0.102637420077586	0.415644905074217
829	PRE4g9-NRD1-NRg-10	0.0240391579083954	0.262679851533336	0.0228449494927394	0.607060908665672
830	PRE4g9-SEC61-TRg-2	0.146007417122849	1.8238057030293	0.147095181205904	0.311250032949424
831	PRE4g9-RHO3-TRg-4	-0.021045634865726	-0.31438040957334	-0.0193806747972952	0.779925839853145
832	PRE4g9-SNF2-TRg-6	-0.142262660009841	-1.86589088297599	-0.141519922618595	0.639143838072578
833	PRE4g9-SMD2-NRg-3	0.031515233493044	0.358369459125519	0.0308592158393269	0.8341779920523
834	PRE4g9-RSC4-TRg-2	0.0979695117263361	1.20894724354801	0.0989804769667701	0.526278590935894
835	PRE4g9-RSC4-TRg-1	0.050844518279982	0.605773549059769	0.050752768199477	0.873710910153344
836	PRE4g9-TIF34-TRg-2	0.0332494332457334	0.380566251004143	0.0323684208648764	0.833790251307778
837	PRE4g9-BET1-NRg-1	0.0528404954460234	0.631320946169242	0.0521309484760824	0.886296331659352
838	PRE4g9-CDC8-NRg-2	0.00461835793027099	0.0141044180734356	0.00655267640569908	0.986457421502549
839	PRE4g9-PRP42-TRg-2	0.105024089239687	1.29924191036054	0.106613920274394	0.346406276134857
840	PRE4g9-RRB1-TRg-2	0.0581050594368163	0.698704435905133	0.0595533658784179	0.604719628642677
841	PRE4g9-SPC24-TRg-1	-0.0717200728238802	-0.96298501880538	-0.0735579005733051	0.696017699003841
842	PRE4g9-ILS1-NRg-1	0.189094323875977	2.37529413474525	0.189489499755969	0.229660565343168
843	PRE4g9-GFA1-TRg-2	-0.0423925989442007	-0.587609671747752	-0.0403091728186923	0.771517662299498
844	PRE4g9-SEC21-NRg-10	0.0288752373542952	0.324578977515022	0.0299068086889853	0.8917123109292
845	PRE4g9-RPC10-NRg-1	-0.0216353923279897	-0.321928976933261	-0.0226466458245032	0.720340606518183
846	PRE4g9-RPB10-TRg-3	0.0435141696458908	0.511949165348291	0.0423568549938268	0.868961933492581
847	PRE4g9-RPB10-TRg-2	0.0378888802110005	0.439948590645379	0.0364698749166845	0.727865907580337
848	PRE4g9-YNL181W-TRg-1	0.0135746001991581	0.128739335618964	0.0154253836170004	0.799894429827556
849	PRE4g9-RAD3-NRg-1	-0.118903319436646	-1.56690432141005	-0.117571927942481	0.176574092679341
850	PRE4g9-NOP10-TRg-1	0.0413073280778078	0.483702821223359	0.0423191903677876	0.608025378500153
851	PRE4g9-BFR2-TRg-3	0.0640368005674788	0.77462742179589	0.065598530793664	0.623083797253835
852	PRE4g9-MCM2-TRg-6	-0.043123289952642	-0.596962110079496	-0.0407306404907639	0.666650680852222
853	PRE4g9-MCM2-TRg-4	-0.0193260038666071	-0.292370089633969	-0.0173488944531714	0.605101216076593
854	PRE4g9-MPP10-TRg-1	0.0513642728871736	0.612426118826254	0.0523949223018869	0.697409472140153
855	PRE4g9-RET2-TRg-4	-0.0335756977504081	-0.474758242430278	-0.032408674246405	0.341949632939387
856	PRE4g9-RET2-TRg-1	0.175742978571373	2.20440434389714	0.174484770074144	0.340387961265041
857	PRE4g9-RPS2-NRg-1	-0.123103788161888	-1.62066798383837	-0.123413431565385	0.44850776485726
858	PRE4g9-RPS2-NRg-2	0.0651664542831313	0.789086360786261	0.0647671867989741	0.56876101326503
859	PRE4g9-ORC4-NRg-3	-0.0122535523698724	-0.201846645779689	-0.0107195986351808	0.870937947848875
860	PRE4g9-TIP20-TRg-7	-0.175314893217238	-2.28894107687124	-0.174208681578144	0.3150644223764
861	PRE4g9-SMT3-TRg-1	-0.0104870505260916	-0.179236405108854	-0.0093076302451965	0.837146759315049
862	PRE4g9-MSS18-NRg-6	-0.0584870275796373	-0.793609402904525	-0.0569275153542652	0.238130090699847
863	PRE4g9-YEF3-NRg-9	NA	NA	NA	NA
864	PRE4g9-ASK1-NRg-1	0.167414917646179	2.09780979801374	0.16576233775626	0.409062395496078
865	PRE4g9-SMC1-TRg-1	0.0157543193234443	0.15663852755496	0.0159825497283765	0.839834346676899
866	PRE4g9-NIP1-NRg-1	0.0110704121724856	0.0966871222757254	0.0124895589853015	0.891129112533659
867	PRE4g9-RPP1-NRg-1	0.0103356203391678	0.0872821956673722	0.0112488193146735	0.96790028219203
868	PRE4g9-YDJ1-TRg-6	0.00803459360645553	0.0578303338423677	0.00866199673682163	0.986572465149227
869	PRE4g9-SUB2-NRg-1	0.0179258449549486	0.184432847342429	0.017841300182282	0.479616740136221
870	PRE4g9-TIM10-NRg-8	0.0950452593826764	1.17151844068252	0.0970563494833668	0.335194220575586
871	PRE4g9-TIM10-NRg-4	-0.0141107562185618	-0.225617821644296	-0.0130080437578018	0.355446926854564
872	PRE4g9-TIM10-NRg-7	0.00312786338370774	-0.00497308277096365	0.00459427287486243	0.96163860348092
873	PRE4g9-SKI6-TRg-4	-0.150514612553725	-1.97151128392739	-0.148945286477935	0.260236931975688
874	PRE4g9-TUB4-TRg-1	0.194587044974929	2.44559790851278	0.192704417067152	0.230417015853305
875	PRE4g9-CDC37-NRg-2	0.0732718668088973	0.892831131044596	0.0737047419218765	0.642189932925644
876	PRE4g9-ISD11-TRg-3	-0.0725024069898318	-0.972998460817602	-0.0707838700626138	0.446206979452471
877	PRE4g9-YOS1-TRg-4	0.000568037599424365	-0.0377374284532635	-0.000116523702464325	0.879676113822607
878	PRE4g9-SSC1-TRg-6	-0.0226235019933139	-0.33457623083838	-0.0234994331199258	0.355398337976058
879	PRE4g9-MTR3-TRg-5	-0.13106527262307	-1.72257055495551	-0.130997129903139	0.418681764501021
880	PRE4g9-MTR3-TRg-6	-0.240511881604214	-3.12342625085107	-0.238973480720332	0.214337396130144
881	PRE4g9-TFA1-TRg-2	-0.0148917719061157	-0.235614387866665	-0.0152775403867023	0.770652324691466
882	PRE4g9-CDC3-NRg-3	-0.0969322466946122	-1.28568681561307	-0.0949274019999692	0.429898009373485
883	PRE4g9-ERG25-TA-18	NA	NA	NA	NA
884	PRE4g9-RPB11-TRg-4	-0.0557534461733651	-0.758621081943111	-0.054565950542423	0.311100362041929
885	PRE4g9-RPB11-TRg-1	0.000803425244757738	-0.0347245975690694	-0.000525013435138148	0.923948819272438
886	PRE4g9-RPB11-TRg-2	-0.0712206619507387	-0.956592837514931	-0.0719592081818844	0.539955613472947
887	PRE4g9-DED1-TRg-3	-0.075532943876928	-1.01178764669948	-0.0749348459569035	0.470625329824517
888	PRE4g9-DED1-TRg-1	-0.0464667845002495	-0.63975697987778	-0.0452039447323098	0.695107461726793
889	PRE4g9-DED1-TRg-6	-0.0527267677350884	-0.719881282059181	-0.05254639843424	0.186597801231066
890	PRE4g9-DED1-TRg-4	-0.0194272823060312	-0.293666397304525	-0.0186437191024164	0.797735038204853
891	PRE4g9-RPL10-NRg-5	-0.0536273179134586	-0.731407823251764	-0.0528131081156563	0.582896841395482
892	PRE4g9-RPL10-NRg-4	0.0463512615488451	0.548262363071186	0.0477837622435526	0.715210730653026
893	PRE4g9-EFB1-NRg-1	0.183234459074675	2.30029112587637	0.183879451699571	0.24749126971411
894	PRE4g9-EFB1-NRg-5	0.0917420508290354	1.12923920919079	0.0923954836466572	0.418297682830662
895	PRE4g9-EFB1-NRg-4	0.17732762095141	2.22468688462359	0.177364768414652	0.211242487278204
896	PRE4g9-RPT3-NRg-1	-0.0823230911390939	-1.09869775343301	-0.0828247127737593	0.564272775432504
897	PRE4g9-SAC6-TRg-8	-0.122195901632001	-1.60904754142851	-0.120057025244265	0.293356386318546
898	PRE4g9-SAC6-TRg-4	-0.209393920075588	-2.72513365816284	-0.207104724943469	0.442349617898864
899	PRE4g9-SAC6-TRg-5	-0.303549575443904	-3.93027365611572	-0.301637393411163	0.134951734518038
900	PRE4g9-SAC6-TRg-3	-0.100112087272089	-1.3263870056552	-0.0975282777680989	0.507906341961783
901	PRE4g9-DIM1-TRg-5	0.0701896661543598	0.853380677686595	0.0717848554380385	0.628275066404222
902	PRE4g9-DIM1-TRg-7	-0.0804435607465193	-1.07464081022977	-0.0780487366898574	0.490438376208737
903	PRE4g9-RPC17-NRg-1	0.0595469497753792	0.717159829931828	0.0602717753796804	0.603574379066434
904	PRE4g9-RPC17-NRg-2	0.0903058661927504	1.11085684497844	0.0909525149143212	0.260536723550727
905	PRE4g9-YDR341C-TRg-1	0.0779469460528312	0.952669544026	0.0774994372445802	0.28045064951947
906	PRE4g9-RAP1-NRg-8	-0.0350018397317998	-0.493012066247995	-0.0319804725066554	0.290832618261196
907	PRE4g9-RAP1-NRg-5	0.0910137413512159	1.11991725312585	0.0899327946491529	0.754455389455657
908	PRE4g9-RAP1-NRg-2	0.142020094948113	1.77277019784693	0.141953204895207	0.532151957177839
909	PRE4g9-SEC26-NRg-3	-0.0137974191197744	-0.221607281129082	-0.0115796175127759	0.597439081820584
910	PRE4g9-SPP41-TRg-3	-0.0470998561243466	-0.647859944407993	-0.0467848973246395	0.562729199238794
911	PRE4g9-TAP42-NRg-1	0.113857167931407	1.41230040264989	0.114197232549535	0.480955544109491
912	PRE4g9-PGA2-TRg-6	0.0243893304714102	0.267161865494409	0.02624232619974	0.693147784495619
913	PRE4g9-BRL1-TRg-1	-0.13571337815469	-1.7820637194282	-0.13567062673879	0.43279143438067
914	PRE4g9-FOL2-TRg-1	0.0675456213074968	0.819538374865048	0.0697887113086015	0.361816455810366
915	PRE4g9-NAB3-NRg-5	0.0295664316169455	0.333425879477703	0.0315180183116081	0.67712620924789
916	PRE4g9-SNF4-TRg-4	-0.0329548635530469	-0.466811910153049	-0.0331752035588894	0.830928925490247
917	PRE4g9-HRR25-TRg-2	-0.107916521300956	-1.42627941862583	-0.107630776741475	0.496236527331996
918	PRE4g9-TRS23-TRg-4	-0.117963521112566	-1.55487542579111	-0.118893288405868	0.380769335086048
919	PRE4g9-CTR86-TRg-4	-0.0552322820329291	-0.7519504709354	-0.0534231158034341	0.365172551866318
920	PRE4g9-RPB5-TRg-5	0.00312351064421965	-0.00502879541442884	0.00214348265387234	0.984232868661419
921	PRE4g9-SPN1-NRg-2	-0.0674234300948782	-0.907990382642759	-0.0678305463162583	0.550947731315314
922	PRE4g9-SPN1-NRg-1	-0.0472973668112784	-0.650387971300414	-0.0481297301281432	0.647378549858056
923	PRE4g9-SEC61-NRg-1	0.0150939733754581	0.148186466855141	0.0159185168022875	0.9492846776782
924	PRE4g9-SEC61-NRg-7	-0.0848673728382434	-1.13126314347475	-0.0845985567572115	0.3867356848256
925	PRE4g9-TUS1-TRg-3	0.0202889918341365	0.214679812476986	0.0214616958239919	0.812062796071977
926	PRE4g9-OLE1-NRg-2	0.0845096604245874	1.03666863631212	0.0840057637792322	0.261854079675788
927	PRE4g9-AFG2-TRg-1	0.0282835934369148	0.317006264579283	0.0271696466970544	0.728184444697181
928	PRE4g9-TOA2-NRg-1	0.0742007206916083	0.904719943903792	0.0731499121380574	0.639143838072578
929	PRE4g9-USO1-TRg-1	0.0763404699622988	0.932107543954074	0.0757702009300423	0.280764670425432
930	PRE4g9-UTP22-NRg-2	0.0648727789268397	0.785327479634666	0.0662655510187871	0.569724471470736
931	PRE4g9-RIB1-TRg-3	-0.104698350099215	-1.38508861792132	-0.105906391316775	0.646763647641517
932	PRE4g9-RIB1-TRg-7	0.0382871264155749	0.445045920468936	0.036958278246349	0.866898621868864
933	PRE4g9-RIB1-TRg-4	0.00960971216277542	0.0779909749245566	0.00692595765840717	0.988392857335686
934	PRE4g9-COG1-TRg-1	-0.099820350738701	-1.32265294035795	-0.101098186418871	0.381782809552204
935	PRE4g9-RPL32-NRg-2	0.0377453260646536	0.438111177449561	0.038450082983006	0.369575952371098
936	PRE4g9-GLC7-NRg-3	-0.0941587243314798	-1.25018727262808	-0.0923172357270047	0.374569066841384
937	PRE4g9-GLC7-NRg-4	-0.0210549509192342	-0.31449964987454	-0.0218195136645652	0.523138620428952
938	PRE4g9-HSF1-TRg-2	0.186455574482286	2.34151961077778	0.188265084305001	0.193074325560502
939	PRE4g9-DAM1-NRg-5	0.196156951890367	2.46569184349157	0.196204888211592	0.232187794548418
940	PRE4g9-SEC18-TRg-4	-0.0033158888427508	-0.0874495257910426	-0.00281913031965686	0.939357686429107
941	PRE4g9-SEC18-TRg-5	-0.0900531953963623	-1.19763878668628	-0.0887983102356542	0.545835698559559
942	PRE4g9-PAB1-NRg-3	-0.0437121619362276	-0.604499343805041	-0.0446195537803988	0.746638962311625
943	PRE4g9-POP8-TRg-2	-0.0465906108863021	-0.641341888718892	-0.0455617907192169	0.193074325560502
944	PRE4g9-PAB1-NRg-4	-0.0545430902584139	-0.74312919970661	-0.0554313879257909	0.115666121305403
945	PRE4g9-BIG1-TRg-4	0.00495726568111271	0.0184422487067408	0.00458969921802771	0.967871999330179
946	PRE4g9-BIG1-TRg-5	0.0184035709721764	0.190547474543226	0.0190505754658968	0.863984539284994
947	PRE4g9-BIG1-TRg-6	0.123689726032431	1.53815167524086	0.124283190754063	0.329741597722689
948	PRE4g9-RPO41-NRg-1	-0.0502468808540465	-0.688140109858197	-0.0508127898169682	0.734645891754844
949	PRE4g9-RVB2-NRg-2	0.0343924677478995	0.395196456616456	0.0361310833285505	0.769843888481189
950	PRE4g9-PET117-NRg-8	NA	NA	NA	NA
951	PRE4g9-VPS45-NRg-9	-0.0219982827243446	-0.32657377208454	-0.0211417985736223	0.737949047032478
952	PRE4g9-YCG1-NRg-1	0.0288913331437466	0.324784994663866	0.027729438255955	0.796411549956165
953	PRE4g9-NOC4-NRg-1	0.0816407024191982	0.999947570209225	0.0826002886675757	0.620122607301178
954	PRE4g9-NMD3-NRg-2	0.0863670584990741	1.06044229815886	0.0880335968489826	0.498469666759891
955	PRE4g9-DRS1-TRg-2	0.108911065393833	1.34899304231461	0.110784012303717	0.50360354220949
956	PRE4g9-HTB1-NRg-2	0.105191086506994	1.30137938246026	0.105872100443682	0.266200306593731
957	PRE4g9-IPI1-TRg-2	0.0824352030877961	1.01011673668555	0.0830029580349925	0.418676011001885
958	PRE4g9-SEC18-NRg-1	-0.112387315964261	-1.48350310264466	-0.114056667182273	0.541697736907676
959	PRE4g9-SEC18-NRg-2	-0.0626812123711448	-0.847292634477593	-0.0648141556302738	0.581659188874029
960	PRE4g9-JIP5-NRg-2	0.0986492887648268	1.2176480113943	0.100442679313646	0.551298404681382
961	PRE4g9-YPT1-TRg-3	-0.087788767075803	-1.16865536417249	-0.0895986048581763	0.79396535236772
962	PRE4g9-YPT1-TRg-2	NA	NA	NA	NA
963	PRE4g9-CLF1-NRg-2	NA	NA	NA	NA
964	PRE4g9-SNF2-NRg-7	0.0209027495319809	0.222535569497957	0.0227607837624025	0.817406194572506
965	PRE4g9-SNF2-NRg-4	-0.114782285346939	-1.51415737811699	-0.112256558504019	0.180434701658733
966	PRE4g9-RPL25-NRg-1	-0.0609429754466852	-0.825044169046702	-0.0611326346449765	0.289861674291291
967	PRE4g9-NOP56-TRg-1	0.0791858564278816	0.968526907463294	0.081311404037402	0.669007738242515
968	PRE4g9-NOP56-TRg-2	0.10331463569669	1.27736185619652	0.104050240078182	0.50197243873753
969	PRE4g9-TRS31-TRg-1	0.0652219881780015	0.789797163740033	0.063607587392383	0.697134148165871
970	PRE4g9-DBF4-TRg-2	0.0433123724966182	0.509366274123011	0.0413580139187419	0.553627059933621
971	PRE4g9-DBF4-TRg-1	0.0977595913157633	1.20626037909809	0.0956369223529513	0.78653865028227
972	PRE4g9-RPC19-TRg-4	0.107340719666497	1.32889349078768	0.10819915178318	0.322117087144803
973	PRE4g9-RPC19-TRg-6	0.0753410283173428	0.919315247015088	0.0770028253055266	0.585830129113171
974	PRE4g9-RPC19-TRg-3	0.042155169174429	0.494554715498318	0.0428017516770298	0.811146678232421
975	PRE4g9-ROK1-NRg-1	-0.0614537086832908	-0.831581270289422	-0.0598554518081056	0.232120574321724
976	PRE4g9-CDC33-TRg-4	0.0361684598229873	0.417928166967398	0.0368205733885181	0.920393402238634
977	PRE4g9-DHR2-TRg-3	-0.0377691759496896	-0.528432430016021	-0.0366765544026968	0.41151682971942
978	PRE4g9-RRP42-NRg-5	-0.059557790286214	-0.807314569747281	-0.0576312073981497	0.524374323088763
979	PRE4g9-CLF1-TRg-1	0.124920414155314	1.5539037984255	0.122832535367946	0.525488107620318
980	PRE4g9-ERG11-NA-16	-0.0201907699858767	-0.303438614781285	-0.0193010835964215	0.844826381569399
981	PRE4g9-VAS1-NRg-4	-0.0235020021374857	-0.345820543862461	-0.0240612023419729	0.307301047121735
982	PRE4g9-PIK1-NRg-2	0.06279218273386	0.758697006064704	0.0636016408707822	0.50383537809168
983	PRE4g9-SAR1-NRg-7	-0.0926463612840915	-1.23082986714135	-0.0901012922632336	0.399951741742974
984	PRE4g9-SAR1-NRg-4	-0.123774116666298	-1.62924781570585	-0.12364324890989	0.385111220309259
985	PRE4g9-RPS3-TRg-1	-0.199203385678647	-2.59470048817186	-0.198867306408695	0.201265196807613
986	PRE4g9-YTM1-TRg-2	0.139660510549474	1.74256883048114	0.14078411574577	0.380153656447196
987	PRE4g9-SUI3-NRg-5	-0.0425023621053823	-0.589014579135675	-0.0416868449073495	0.817042625185853
988	PRE4g9-SUI3-NRg-2	-0.00227157485158225	-0.0740828877887273	-0.00111226954018477	0.91225835668072
989	PRE4g9-RRP7-TRg-4	0.0376711976111485	0.437162374491779	0.0396496664870207	0.822791355306512
990	PRE4g9-RRP7-TRg-6	0.0264141453236808	0.293078368941546	0.0261590597843907	0.817949083660414
991	PRE4g9-NIP7-TRg-2	0.0477978089186961	0.56677736450707	0.0489670206836873	0.430340617710898
992	PRE4g9-MDM35-TRg-1	-0.055137275876695	-0.750734444999607	-0.053744464733463	0.193074325560502
993	PRE4g9-ALA1-NRg-1	0.228964749435551	2.88561339692113	0.229846393682157	0.229137916885313
994	PRE4g9-DOA4-NRg-2	-0.0805184615127539	-1.07559949836075	-0.0778661616545931	0.424561482610548
995	PRE4g9-RPS13-NRg-1	0.0510210616242447	0.608033205632824	0.0503131913276397	0.255922064695873
996	PRE4g9-YSF3-TRg-2	0.17070659761084	2.13994146998135	0.171470217507631	0.369575952371098
997	PRE4g9-RPS2-NRg-11	-0.199459156731563	-2.59797421533123	-0.198330792632284	0.36861278272824
998	PRE4g9-SSL1-TRg-10	-0.0921958397765492	-1.2250634425272	-0.0910625568556205	0.376363883979147
999	PRE4g9-NIP7-TRg-1	-0.00594418177928568	-0.12109021292518	-0.00425923562445925	0.888755489579865
1000	PRE4g9-LST8-NRg-1	-0.0090734603543228	-0.161143237470143	-0.0104150186404862	0.829600311811063
1001	PRE4g9-TAF4-TRg-3	NA	NA	NA	NA
1002	PRE4g9-HAS1-TRg-2	0.046374426689961	0.548558863987757	0.0461932304692957	0.610940399319005
1003	PRE4g9-GLC7-TRg-2	NA	NA	NA	NA
1004	PRE4g9-CDC45-NRg-1	0.0414571331638215	0.48562024296872	0.0405523714988158	0.474355403184378
1005	PRE4g9-SEC22-NRg-8	0.173902723624846	2.18085010454938	0.173041735326762	0.152378630386396
1006	PRE4g9-YOS1-TRg-2	0.100282627260055	1.23855383529936	0.0988508227763503	0.624706224282218
1007	PRE4g9-RBA50-TRg-3	-0.0335030742703614	-0.473828702295355	-0.0319383884612777	0.488959843026632
1008	PRE4g9-SPP41-NRg-2	-0.0115970683025625	-0.193444015003671	-0.0107595130681359	0.808661621697435
1009	PRE4g9-PRP46-TRg-2	0.0558779238844933	0.670198340074053	0.0550531505494464	0.718827088927279
1010	PRE4g9-PGA2-NRg-1	0.141233399658743	1.7627009358816	0.141831606909635	0.264888820340085
1011	PRE4g9-CBF5-TRg-3	0.0431392554701138	0.507150472510766	0.0453998704997468	0.798879606366222
1012	PRE4g9-TCP1-NRg-3	-0.00338761922531861	-0.0883676347751793	-0.00119325518398676	0.914386958179313
1013	PRE4g9-TCP1-NRg-2	0.0986136703242552	1.21719211517405	0.0985698307672211	0.529800507318994
1014	PRE4g9-ERG26-NRg-2	0.0050922477093337	0.0201699435603062	0.0060248763327427	0.979545672882449
1015	PRE4g9-ERG26-NRg-4	-0.147978993100956	-1.93905676581942	-0.147173663350033	0.283796257453435
1016	PRE4g9-MES1-TRg-5	0.0378820653473646	0.439861364182814	0.0389619568547742	0.684139262648838
1017	PRE4g9-HTS1-TRg-2	0.0881378008496387	1.083106814957	0.0884046061432094	0.448012063580039
1018	PRE4g9-SSS1-TRg-3	0.029592443288247	0.333758814396762	0.0302323501912372	0.57919281005128
1019	PRE4g9-SSS1-TRg-2	0.0904858738681692	1.11316084306264	0.0915497692228794	0.415187487268785
1020	PRE4g9-SYS1-TRg-7	-0.080550034220022	-1.07600361144587	-0.0802572037301837	0.525044513752876
1021	PRE4g9-SYS1-TRg-2	-0.130067780887024	-1.70980321576559	-0.130441167068349	0.338563860309966
1022	PRE4g9-SYS1-TRg-1	-0.150341288861872	-1.96929283711368	-0.151935397514425	0.444375691003541
1023	PRE4g9-BFR2-TRg-1	0.0101843000386559	0.0853453800195412	0.0114935450007781	0.688916942679154
1024	PRE4g9-EOS1-TRg-3	-0.0561853268826198	-0.764148914711425	-0.0556998921331225	0.476333468070501
1025	PRE4g9-TAF4-NRg-1	0.00165434506382027	-0.0238332973599461	-0.000180206635514268	0.965137167013719
1026	PRE4g9-ARL3-NRg-8	0.10787747862601	1.3357637068022	0.10793799799624	0.425519782139455
1027	PRE4g9-RPN5-NRg-1	0.0234845289597602	0.255580909601402	0.023806411210481	0.713113405407821
1028	PRE4g9-TIM9-NRg-2	-0.160002676905534	-2.09295322821408	-0.159114829474201	0.371258247680524
1029	PRE4g9-NUP57-NRg-3	0.0924282320483285	1.13802194698789	0.0910550864024532	0.580726594642935
1030	PRE4g9-VPS4-TRg-1	-0.00232777674983758	-0.0748022408141343	-0.00372025471591349	0.918277625724641
1031	PRE4g9-CDC3-TRg-4	-0.121890215683607	-1.60513493138103	-0.119826192601391	0.420689701598524
1032	PRE4g9-BBP1-NRg-1	-0.0921526685434231	-1.22451087476483	-0.0905008159869423	0.445049010242197
1033	PRE4g9-BBP1-NRg-2	-0.0746050633083051	-0.999911291719029	-0.0730938109595197	0.476333468070501
1034	PRE4g9-USE1-NRg-3	-0.130443406966823	-1.71461102057847	-0.128722600940897	0.274668213813306
1035	PRE4g9-CCT7-TRg-1	0.263138193784554	3.32301446955664	0.263644859584083	0.206373596012507
1036	PRE4g9-SAH1-TRg-3	-0.0956697347931094	-1.26952736576972	-0.0952085201871301	0.381928784085788
1037	PRE4g9-CHS2-TRg-1	-0.0497225208154491	-0.681428593132305	-0.0487512339850221	0.73722024035453
1038	PRE4g9-DPM1-TRg-2	0.0273941166059667	0.305621456072192	0.0290443642011156	0.549446481156888
1039	PRE4g9-BBP1-TRg-1	0.00533275999356192	0.0232483669708661	0.00386766242426729	0.988639778073575
1040	PRE4g9-NRD1-TRg-4	-0.0120604115600041	-0.199374550882162	-0.0118586027154452	0.773694166643755
1041	PRE4g9-RPB3-NRg-1	-0.143749224093419	-1.8849180760812	-0.143763709502902	0.488602287915934
1042	PRE4g9-PHO85-NRg-6	-0.247437955571537	-3.21207614377731	-0.247436647805289	0.26600844442759
1043	PRE4g9-SNF6-TRg-6	-0.243530070611245	-3.16205739073881	-0.24162205673861	0.217399335268526
1044	PRE4g9-PRP38-NRg-2	0.0654691431235166	0.792960609518908	0.0635282551997658	0.760384858177923
1045	PRE4g9-OAR1-NRg-3	0.0718069386521007	0.874080865763376	0.0721780173315088	0.592253508472568
1046	PRE4g9-ROX3-NRg-1	0.0383979069665042	0.446463849879527	0.0408703347103236	0.58150847876289
1047	PRE4g9-YPP1-TRg-6	0.0156565650403322	0.155387327124261	0.0162882480545072	0.927598404697727
1048	PRE4g9-CBF2-NRg-8	0.00890319065908207	0.0689478928050179	0.0113439377066844	0.947490904288672
1049	PRE4g9-SPT6-TRg-5	-0.205242022370171	-2.67199167776205	-0.204094003724501	0.261854079675788
1050	PRE4g9-SEC10-NRg-1	0.0174933032815568	0.178896554600938	0.015483849323264	0.954867234314418
1051	PRE4g9-NSL1-NRg-3	-0.0328833705443659	-0.465896839422582	-0.0355203520084911	0.649001367915307
1052	PRE4g9-NRD1-NRg-8	-0.0384535218753905	-0.53719167707635	-0.0382953992319083	0.740028673392917
1053	PRE4g9-RPB3-TRg-1	-0.159137689570964	-2.08188187163401	-0.160117997690003	0.203259133577921
1054	PRE4g9-NRD1-NRg-4	-0.0312613096585907	-0.445135362643351	-0.0314833382475565	0.274516631464098
1055	PRE4g9-RVB1-TRg-2	-0.0521172250583988	-0.71207947496364	-0.0531752450107932	0.679181240562682
1056	PRE4g9-TIF5-NRg-8	0.336266376072042	4.25901451233152	0.336376630969022	0.295110752206371
1057	PRE4g9-EOS1-NRg-1	0.0375135720401403	0.435144854890019	0.0375505354563244	0.754627886675505
1058	PRE4g9-ERG25-NA-26	-0.0410234233037797	-0.570084985396842	-0.0395507034909783	0.557234111415411
1059	PRE4g9-MSL5-NRg-4	0.0558923397548083	0.670382855192704	0.0581167628374353	0.328770394739897
1060	PRE4g9-SEC24-TRg-2	-0.0520373394568179	-0.711056983713921	-0.0543371246823344	0.345953906267586
1061	PRE4g9-RPL30-NRg-5	0.0626889884790103	0.757376177022712	0.0621100587460025	0.681790858260686
1062	PRE4g9-SNU71-NRg-3	0.0770901237607546	0.941702695446592	0.0784466953542954	0.423103240893055
1063	PRE4g9-CDC33-NRg-1	-0.0279674431598115	-0.402975704255676	-0.0268625756207015	0.831290430341396
1064	PRE4g9-RPN6-TRg-4	0.0157144351309401	0.156128032083553	0.0160015719656184	0.912791060732711
1065	PRE4g9-NAB2-TRg-4	-0.189862894926054	-2.47514740384118	-0.191460707202963	0.360592555772019
1066	PRE4g9-NAB2-TRg-6	-0.0364988036743891	-0.51217237176178	-0.0366240670778124	0.660656747376167
1067	PRE4g9-YTM1-NRg-1	0.0585236391035164	0.704062022729809	0.0596798777729239	0.483230412385899
1068	PRE4g9-OLE1-TRg-8	-0.0823448986179596	-1.09897687702822	-0.0812963467790346	0.255922064695873
1069	PRE4g9-OLE1-TRg-1	0.0894082435246634	1.09936777428854	0.0896484992845342	0.371109573694644
1070	PRE4g9-UTP7-TRg-4	-0.0543229835369519	-0.740311956145248	-0.0526445186090192	0.380715179115001
1071	PRE4g9-ACT1-NRg-6	-0.127847013197552	-1.68137862503575	-0.13024484134862	0.468189752082983
1072	PRE4g9-RPL18A-NRg-3	0.0605254539370388	0.729684138734803	0.0609284438694713	0.491197646579848
1073	PRE4g9-BRX1-NRg-1	0.0726082544709374	0.884337262370621	0.0738316665549773	0.498487962126754
1074	PRE4g9-NAF1-TRg-8	0.000338249867558593	-0.040678583561016	0.00228379980936166	0.957975353189388
1075	PRE4g9-NAF1-TRg-6	0.0667123979114091	0.808873579023233	0.0689123443232037	0.430953959134894
1076	PRE4g9-NAF1-TRg-4	-0.0412633207058168	-0.573155538657493	-0.0394267720423375	0.453557405990262
1077	PRE4g9-CDC8-TRg-2	-0.00423137176350485	-0.0991671977771556	-0.00197757901818411	0.925501414536969
1078	PRE4g9-NSE4-TRg-1	0.0345211581764013	0.396843622494432	0.035793781077104	0.607124985304302
1079	PRE4g9-PAB1-NRg-2	0.0460020936472855	0.543793208217718	0.044856302801609	0.615782853358612
1080	PRE4g9-PRP43-TRg-4	0.0484236000179669	0.574787142370588	0.0482265858466489	0.713295193711047
1081	PRE4g9-SEC2-NRg-3	0.0191745513372762	0.200415594222108	0.0209741166121869	0.878048406338277
1082	PRE4g9-SEC2-NRg-6	-0.0109802669506147	-0.185549300903748	-0.00891533658815891	0.707408798234652
1083	PRE4g9-MPP10-NRg-5	0.0328373886274671	0.375292309163141	0.0343841860099451	0.602515021696029
1084	PRE4g9-YDR355C-TRg-2	0.130227684408017	1.62183390455092	0.128361689386028	0.331670347105289
1085	PRE4g9-YLR339C-TRg-9	0.12630289739601	1.57159881465522	0.126089415572313	0.527700652012132
1086	PRE4g9-SNM1-TRg-2	0.0838728671114377	1.02851803623289	0.0847485815237153	0.383359505090593
1087	PRE4g9-ALR1-NRg-4	-0.188136897192709	-2.45305559324633	-0.187407698281277	0.358073061186492
1088	PRE4g9-ALR1-NRg-1	0.0781131058113355	0.954796296479056	0.0774496694566135	0.50360354220949
1089	PRE4g9-ALR1-NRg-3	-0.117192160522141	-1.54500243943964	-0.116686383437895	0.436622612997501
1090	PRE4g9-RPL10-TRg-1	0.140507991034875	1.75341610913313	0.141081622589128	0.193000567278537
1091	PRE4g9-RPL28-TRg-2	0.0637796570301651	0.771336127599916	0.0639641899056385	0.703831939017984
1092	PRE4g9-UTP25-TRg-1	0.0465482221450898	0.550783349108898	0.0476332119820883	0.78341282410594
1093	PRE4g9-POB3-TRg-1	0.102411041678232	1.26579635554449	0.101326282022652	0.360823683933244
1094	PRE4g9-POB3-TRg-3	-0.0333679180125782	-0.47209877740034	-0.0335606334318111	0.717442570565066
1095	PRE4g9-POB3-TRg-2	0.0873596144445049	1.07314646197532	0.0867405908766123	0.364200075299745
1096	PRE4g9-MED11-TRg-1	-0.0986537502817137	-1.30772110363667	-0.0983504424920198	0.476947844891932
1097	PRE4g9-ISA1-TRg-15	NA	NA	NA	NA
1098	PRE4g9-RRP1-NRg-1	0.122542662273652	1.52346989738589	0.124630981856352	0.388490102865814
1099	PRE4g9-MES1-NRg-1	0.0393560798187665	0.458727929235109	0.0395696397130173	0.694424645922245
1100	PRE4g9-SEC13-NRg-5	0.0552515764031508	0.662181440829604	0.052030185831787	0.818049754006423
1101	PRE4g9-MCM2-NRg-2	0.00426394854125189	0.00956817509699208	0.00413406622748587	0.984653148727273
1102	PRE4g9-ALA1-TRg-4	-0.047365977702495	-0.651266152531025	-0.0484266937619962	0.778939921447879
1103	PRE4g9-MTG2-TRg-5	0.0971765687116429	1.19879801417495	0.0954424123489465	0.56976204780452
1104	PRE4g9-TIF35-NRg-3	0.0399894892829519	0.466835217930469	0.041791949294688	0.788250740392931
1105	PRE4g9-NSE1-TRg-3	0.0514055577858185	0.612954542556871	0.0531487367263154	0.337452603584585
1106	PRE4g9-NSE1-TRg-4	0.0158727450253285	0.158154310643804	0.0172450179276047	0.962374488307617
1107	PRE4g9-MOB2-NRg-6	NA	NA	NA	NA
1108	PRE4g9-VRG4-NRg-3	-0.107532656325088	-1.4213661605276	-0.108596578345753	0.387068181030989
1109	PRE4g9-PRP9-TRg-3	0.0362597847965824	0.419097075813721	0.0356050240442594	0.615247068427079
1110	PRE4g9-HYM1-TRg-5	-0.102296749851702	-1.3543494710687	-0.102413644983644	0.524401817684867
1111	PRE4g9-POP1-TRg-5	0.0896917556037017	1.10299657114641	0.0902605372599985	0.380314019209056
1112	PRE4g9-POP1-TRg-9	0.000216694803246487	-0.0422344207476748	0.00236547999531574	0.976026629133278
1113	PRE4g9-RPL17A-TRg-1	0.105737692429256	1.30837563411885	0.106525203427845	0.46671050271827
1114	PRE4g9-SLD2-TRg-1	-0.0186531350561278	-0.283757743262298	-0.0199798438699502	0.560864241228553
1115	PRE4g9-CDC48-NRg-7	-0.0323844588899883	-0.459511047854531	-0.030043470265757	0.699090172947287
1116	PRE4g9-FHL1-NRg-2	-0.0545046945001186	-0.742637755364872	-0.0530834130737759	0.432886682352284
1117	PRE4g9-BET3-NRg-7	-0.0251024688927416	-0.366305627786605	-0.0230550672354032	0.423945196802003
1118	PRE4g9-MAK21-TRg-1	0.0368523533210056	0.426681623205132	0.0380620065189359	0.657730834663534
1119	PRE4g9-BRN1-TRg-4	0.0182259980910809	0.188274640471573	0.0168666475656658	0.888237969543753
1120	PRE4g9-FBA1-NRg-3	0.0164700945297845	0.165800051919367	0.0184040239914506	0.745071777216722
1121	PRE4g9-CDC42-TRg-6	-0.270841666025993	-3.51163061513479	-0.270159170814885	0.459160741191448
1122	PRE4g9-CDC42-TRg-7	-0.0206979256104728	-0.309929924580964	-0.0216551632264661	0.813487192858188
1123	PRE4g9-COG4-NRg-1	-0.00954780111442699	-0.167214535263407	-0.00766371915003835	0.658702030732158
1124	PRE4g9-ATP3-NRg-3	NA	NA	NA	NA
1125	PRE4g9-ATP3-NRg-2	NA	NA	NA	NA
1126	PRE4g9-SMP3-TRg-5	-0.12454580882126	-1.6391250458989	-0.122632111237435	0.444459014895563
1127	PRE4g9-CFT2-NRg-2	-0.0528611647261644	-0.721601488762821	-0.0538142823156683	0.497055200598747
1128	PRE4g9-FAS2-TRg-5	0.0704400171418459	0.856585031024335	0.0703665469829914	0.577559176345828
1129	PRE4g9-DBP2-NRg-3	-0.0100624229690016	-0.173801408652397	-0.00865423955397319	0.865437066624604
1130	PRE4g9-DBP2-NRg-2	0.0469079867877537	0.555388136352187	0.0486692181781723	0.788317764588998
1131	PRE4g9-MPS2-NRg-4	-0.002492712357544	-0.0769133248181288	-0.000808020074687684	0.910757615444661
1132	PRE4g9-ARC35-TRg-2	0.033689734939873	0.38620186769332	0.0158397450181131	0.973652728948696
1133	PRE4g9-ARC35-TRg-5	NA	NA	NA	NA
1134	PRE4g9-MRD1-TRg-1	0.110812391331576	1.37332895636837	0.111553927959858	0.432472313097406
1135	PRE4g9-RLP7-TRg-1	0.0414492832490999	0.485519768428189	0.0421177611972822	0.739291276356385
1136	PRE4g9-SPC34-TRg-1	0.073206630280671	0.891996139782673	0.0727757165855057	0.804147793743841
1137	PRE4g9-CDC45-TRg-2	0.0335690132268064	0.384656696938904	0.0338790031977995	0.727274321385287
1138	PRE4g9-GCD6-TRg-3	-0.00221118155553124	-0.0733098872037431	-0.00291015513693092	0.954089507563901
1139	PRE4g9-GCD6-TRg-4	0.0390646430735628	0.454997701059815	0.0382772481958031	0.740346417967569
1140	PRE4g9-YPT6-NRg-2	NA	NA	NA	NA
1141	PRE4g9-RPS13-TRg-2	-0.0296574007510583	-0.424606221085374	-0.0296847864753245	0.598931488322175
1142	PRE4g9-IPI3-TRg-3	0.106560438353141	1.31890632414642	0.108390179696803	0.488602287915934
1143	PRE4g9-TIF5-NRg-9	-0.0150302647659893	-0.237387019411861	-0.0151251757154916	0.899575040419638
1144	PRE4g9-TIF5-NRg-7	0.0292142631053507	0.328918318485405	0.02893707506918	0.804936672708709
1145	PRE4g9-TIF5-NRg-6	-0.0169259423139786	-0.261650637219698	-0.0172556619513622	0.714520512784034
1146	PRE4g9-NAB3-TRg-3	-0.101401052146622	-1.34288503883419	-0.103061501170572	0.328350639292699
1147	PRE4g9-GCD2-TRg-1	0.0817174410368655	1.00092978181592	0.0805862211561848	0.325652442834671
1148	PRE4g9-UBA1-TRg-2	0.0216205080837702	0.231722479580526	0.0215762813723001	0.937081904317262
1149	PRE4g9-SLD3-TRg-6	-0.121963218801912	-1.60606933067441	-0.122652154619348	0.470503325236059
1150	PRE4g9-LCB1-TRg-5	0.132007545562841	1.64461513696962	0.133012797221545	0.33461645504022
1151	PRE4g9-TOA2-TRg-6	0.093106755824044	1.146706673768	0.0922460537071258	0.43833252952257
1152	PRE4g9-TOA2-TRg-1	0.0731952159975019	0.891850043309326	0.0733091053582629	0.123600568734217
1153	PRE4g9-TOA2-TRg-3	-0.047959083258163	-0.65885757362355	-0.0479985477870295	0.765902877411757
1154	PRE4g9-LSM2-TRg-1	-0.0284881670584353	-0.409640680413154	-0.0270127259343578	0.733499536260279
1155	PRE4g9-YML6-TRg-13	-0.0248040555902223	-0.362486103559617	-0.0229796798840273	0.620016480617149
1156	PRE4g9-YML6-TRg-12	-0.0211317096560331	-0.315482118994922	-0.0197366473568173	0.726740153428872
1157	PRE4g9-UTP15-NRg-1	0.0476061264963874	0.56432393615882	0.0478687156617381	0.776942822094801
1158	PRE4g9-TIF6-NRg-8	0.0162229310238993	0.162636496572518	0.018455668337247	0.867754669675384
1159	PRE4g9-SUP35-NRg-1	0.0497934007683955	0.592319829781767	0.0496192797555038	0.703032508928977
1160	PRE4g9-MPP10-NRg-1	0.00221249110955946	-0.0166893385420896	0.00327196855436388	0.907803477965407
1161	PRE4g9-SWI3-TRg-7	-0.189783533906195	-2.47413162694561	-0.18908068067749	0.259124915320019
1162	PRE4g9-SSN3-NRg-2	0.121562966498553	1.51093033659394	0.123323753213615	0.263066331911801
1163	PRE4g9-SEC13-NRg-7	0.0805149920956312	0.985539104443337	0.0784914657761305	0.50742167879826
1164	PRE4g9-RPS15-NRg-3	-0.333007346341802	-4.30731673250575	-0.332697726054574	0.340653354365454
1165	PRE4g9-RPL3-TRg-2	0.0880796742630384	1.08236282699172	0.088023462308541	0.615987143297687
1166	PRE4g9-FBA1-NRg-2	0.0227379852136542	0.246025565048443	0.0244664448836268	0.544000651981699
1167	PRE4g9-FBA1-NRg-1	0.0114456895014905	0.101490463272499	0.0130524948894845	0.969175511149106
1168	PRE4g9-FBA1-NRg-5	-0.0338345236826235	-0.478071070344863	-0.031979765361268	0.6453232595508
1169	PRE4g9-DAM1-TRg-2	NA	NA	NA	NA
1170	PRE4g9-NHP2-TRg-2	0.00408772542871505	0.00731261731184217	0.00568479941989464	0.969096732462519
1171	PRE4g9-HCA4-NRg-6	-0.00273464307161619	-0.0800099033414388	-0.000853679148246892	0.773227527532664
1172	PRE4g9-PRE3-TRg-4	NA	NA	NA	NA
1173	PRE4g9-DBP5-NRg-4	0.0120488893768713	0.109211086040595	0.0116531768991863	0.960615920199509
1174	PRE4g9-SPT6-NRg-4	0.0278699200042346	0.311711474820099	0.0299950809075041	0.594665017283681
1175	PRE4g9-SPT6-NRg-2	0.00986623316508006	0.0812743010188096	0.0115377092021678	0.981692915028166
1176	PRE4g9-RPL18A-TRg-4	0.0697669701058038	0.84797040346463	0.0702114577281182	0.507906341961783
1177	PRE4g9-KSH1-TRg-1	0.0111945984746168	0.0982766378423764	0.0108943985595014	0.965496968154524
1178	PRE4g9-KSH1-TRg-3	0.0493218482543717	0.586284219986877	0.0506168347357113	0.785995811659862
1179	PRE4g9-IPI3-NRg-1	0.0452102786923129	0.533658417381396	0.0460825361270304	0.279080566613532
1180	PRE4g9-PGA2-TRg-8	0.00586404647908989	0.0300485383634071	0.00815205263993009	0.993107150272573
1181	PRE4g9-RPL18A-TRg-2	0.08134900255529	0.996213974260919	0.0823272664156276	0.676566217066048
1182	PRE4g9-RPL33A-NRg-6	0.0173859290732072	0.177522224479986	0.0186835987017892	0.876182824742888
1183	PRE4g9-TAF12-NRg-2	0.035146342002893	0.404845627604281	0.0354993806605815	0.628217199849427
1184	PRE4g9-USE1-TRg-5	0.105560331689081	1.30610551533294	0.107319624246275	0.35150412999178
1185	PRE4g9-YNL114C-TRg-1	0.0355129850975154	0.409538455205281	0.0371880452255113	0.892656323767458
1186	PRE4g9-SMC5-TRg-7	-0.012964759554861	-0.210949702012566	-0.0105074524187913	0.871242891609116
1187	PRE4g9-SMC5-TRg-6	0.0160357700918083	0.160240940783174	0.018066289018551	0.947558343003617
1188	PRE4g9-RSC58-TRg-1	-0.0211702801791523	-0.315975800229162	-0.0194981951870612	0.868306487057833
1189	PRE4g9-CTF13-TRg-2	-0.0937369063110066	-1.24478823667702	-0.0949855570384566	0.585837304920323
1190	PRE4g9-NAB2-NRg-2	-0.0147607396569352	-0.233937247987053	-0.0149976506386689	0.894096401239307
1191	PRE4g9-MCM7-TRg-4	-0.0347645771549519	-0.489975237283678	-0.037297535144364	0.697559383341202
1192	PRE4g9-BCP1-NRg-5	-0.152136785749861	-1.99227419821675	-0.151756720827367	0.256248269917192
1193	PRE4g9-STU2-TRg-3	-0.141361054570182	-1.85435083502609	-0.143086570747656	0.445233031659069
1194	PRE4g9-SEC21-NRg-6	0.0712583133432316	0.867058767079861	0.0715086809889103	0.563106309384333
1195	PRE4g9-SEC21-NRg-3	0.0107163371053401	0.0921551584332382	0.0102411110865407	0.979905698297118
1196	PRE4g9-RPL1B-TRg-3	0.121176716751306	1.50598655474902	0.12169447645049	0.273583614369084
1197	PRE4g9-SEC20-NRg-2	0.154265488651495	1.92950442358089	0.154971905316638	0.300205561886559
1198	PRE4g9-VMA3-NRg-2	0.0787845167904004	0.963389983419799	0.0786607225724613	0.847858607575452
1199	PRE4g9-SEC23-NRg-5	-0.014644682787097	-0.232451784630316	-0.0124359972196611	0.799098459929187
1200	PRE4g9-CDC28-TRg-4	-0.0105874171162221	-0.180521041615831	-0.00923710241104755	0.803510188646957
1201	PRE4g9-RPN12-NRg-11	0.00655153732054603	0.0388480385954864	0.0081078205908619	0.991807205873807
1202	PRE4g9-PUP3-TRg-3	-0.0615787240241341	-0.833181397090289	-0.0628731934339383	0.765861651610441
1203	PRE4g9-SEC31-TRg-2	0.15886543825187	1.98838121892891	0.156789215717692	0.513287679511654
1204	PRE4g9-SED5-TRg-6	0.0362785119292853	0.419336772692034	0.0363852947636089	0.577102654479294
1205	PRE4g9-SED5-TRg-5	0.00772246987627456	0.0538353237701643	0.00903336870534913	0.959278699813208
1206	PRE4g9-RPL33A-TRg-1	-0.00116960212123429	-0.0599782500078027	0.000326986901722652	0.69346158940005
1207	PRE4g9-RPL33A-TRg-2	0.0630907228316012	0.76251815319998	0.064844024865411	0.650950904728711
1208	PRE4g9-MRPL11-TRg-2	-0.0167340331319881	-0.259194306473695	-0.0178274436224554	0.846913627639351
1209	PRE4g9-RTP1-NRg-2	-0.0510916439928932	-0.698952607986302	-0.0500545581825065	0.426356756727746
1210	PRE4g9-NUG1-TRg-2	0.0824264443667562	1.01000462992983	0.0828804138002739	0.532391021252228
1211	PRE4g9-VPH2-TRg-4	0.0290270853666542	0.326522547580863	0.0305048144717628	0.726313440426718
1212	PRE4g9-COP1-NRg-3	0.136084702992328	1.69680048342603	0.134299041763741	0.0137583063345585
1213	PRE4g9-CRM1-NRg-1	0.0186011594682169	0.193076497348943	0.0187087220132515	0.55006620756396
1214	PRE4g9-RPL5-NRg-4	-0.0558886652337713	-0.760351810676756	-0.0573897992735631	0.620122607301178
1215	PRE4g9-SNU13-NRg-4	NA	NA	NA	NA
1216	PRE4g9-PFS2-TRg-3	-0.0584166058876263	-0.792708044431324	-0.06042698505762	0.383968941976109
1217	PRE4g9-MPP10-TRg-2	0.005836265758837	0.0296929606021167	0.00652942171306137	0.99529733549377
1218	PRE4g9-TSR4-NRg-2	-0.0891138233914616	-1.18561534771563	-0.0873659703826544	0.387847143270843
1219	PRE4g9-RSC2-TRg-1	0.0388036023530121	0.451656525086906	0.0410911663198403	0.524631937719254
1220	PRE4g9-SEC65-TRg-2	0.0811479607862455	0.993640751482245	0.082939595486103	0.371640346419298
1221	PRE4g9-SMI1-NRg-1	0.101044282914581	1.24830260387142	0.101838058163057	0.356897697381214
1222	PRE4g9-RTT105-NRg-4	-0.0679320841717057	-0.91450087179722	-0.0669597486180681	0.693734962567478
1223	PRE4g9-VMA5-TRg-3	-0.000869271287056383	-0.0561341824425511	-0.000343162276651376	0.894033996879069
1224	PRE4g9-VMA5-TRg-5	0.0226702375170058	0.245158432228	0.0244301448670335	0.93887171343441
1225	PRE4g9-RRP1-TRg-3	0.119413226151554	1.48341485632621	0.120895977243392	0.364760095964378
1226	PRE4g9-CLC1-TRg-2	-0.13429301797353	-1.7638838994363	-0.135597773540885	0.536401140038424
1227	PRE4g9-GCD6-NRg-1	0.0935018460189268	1.1517636084236	0.0919228763209277	0.396956392197689
1228	PRE4g9-GCD6-NRg-2	0.123321291689639	1.53343592065999	0.122866381134427	0.384484034915605
1229	PRE4g9-PXR1-TRg-1	0.0414705589762684	0.485792085897554	0.0430382601181455	0.796518799514358
1230	PRE4g9-CDC14-NRg-1	-0.0270753293378559	-0.391557143730983	-0.0273041747444477	0.796082250701321
1231	PRE4g9-PCF11-TRg-6	-0.0676025599109508	-0.910283144615798	-0.0698495762857064	0.619445024640527
1232	PRE4g9-PCF11-TRg-5	-0.077958771525274	-1.04283689080198	-0.0807212391821796	0.518732977262604
1233	PRE4g9-PCF11-TRg-4	-0.119256033395893	-1.57141886382879	-0.121547869546885	0.364704064800407
1234	PRE4g9-SEC31-NRg-1	-0.15239246611621	-1.99554676463852	-0.154811476575374	0.271535142002774
1235	PRE4g9-RRP5-NRg-1	-0.00596368652196844	-0.121339862778552	-0.00516338655978295	0.871270067175379
1236	PRE4g9-PRE10-TRg-5	-0.0323626582875651	-0.459232012273961	-0.033300591945706	0.755739622346027
1237	PRE4g9-PRE10-TRg-1	-0.111352102690064	-1.4702529487557	-0.11220610372329	0.577627869897757
1238	PRE4g9-RPS5-TRg-2	-0.113642179521463	-1.49956465793672	-0.11326867960358	0.305773861182173
1239	PRE4g9-NSP1-TRg-4	0.0796814017852016	0.974869612302107	0.0796527379962928	0.522584251010711
1240	PRE4g9-PRP38-TRg-4	0.0441279557004178	0.51980528531902	0.0449985034158421	0.639527872871226
1241	PRE4g9-RCF1-NRg-5	-0.00319312862448085	-0.0858782633043038	-0.00141389380434191	0.942041652172989
1242	PRE4g9-RSC3-TRg-4	-0.0112127107055302	-0.188524451628654	-0.0106550099994634	0.866601150500453
1243	PRE4g9-RSC3-TRg-5	0.05378310075795	0.64338576967073	0.0538447032122896	0.696440008808596
1244	PRE4g9-RSC3-TRg-6	-0.141937221445218	-1.86172545043167	-0.140589583419892	0.35640938304009
1245	PRE4g9-HTA1-NRg-12	0.0540453924041933	0.646742956796455	0.0554935676358839	0.592376112925805
1246	PRE4g9-HTA1-NRg-11	-0.0168176219773725	-0.260264197183514	-0.0140065925462382	0.75300162113289
1247	PRE4g9-UTP23-TRg-2	-0.0388217320080513	-0.541904561892299	-0.0373162484645634	0.54575746860542
1248	PRE4g9-GCD7-NRg-1	-0.0303566461152101	-0.433556172667423	-0.0310630853047559	0.58826231493802
1249	PRE4g9-GCD7-NRg-2	0.0814278275987096	0.997222890956297	0.0810295104535407	0.5034743352752
1250	PRE4g9-GCD7-NRg-6	-0.0647582658759154	-0.873877763609726	-0.0636105691608034	0.575330786645302
1251	PRE4g9-GAL11-NRg-2	-0.0942878677282407	-1.25184023624773	-0.0929951974391074	0.3113038288277
1252	PRE4g9-GAL11-NRg-9	-0.104527056479073	-1.38289615489592	-0.103195405830671	0.368560161549757
1253	PRE4g9-PHO4-TRg-5	0.191442408272665	2.40534830848499	0.192428824711429	0.336714442395914
1254	PRE4g9-SNP1-NRg-3	-0.0182598245301829	-0.278723587378852	-0.0163689964650576	0.72180184247934
1255	PRE4g9-RPC37-TRg-5	0.0909334512300081	1.11888958424999	0.0915187814783816	0.509376502234272
1256	PRE4g9-CRM1-TRg-5	0.0603488374622937	0.727423546132265	0.0604768186659238	0.727343761858502
1257	PRE4g9-CRM1-TRg-2	-0.0172156656478718	-0.265358934683606	-0.0158519663768576	0.910362720035695
1258	PRE4g9-ASK1-TRg-7	NA	NA	NA	NA
1259	PRE4g9-STU2-NRg-4	-0.0600330424277705	-0.813397532716017	-0.0612994716832701	0.677025279003695
1260	PRE4g9-NEO1-NRg-3	-0.280103753168342	-3.63018017688025	-0.280289232768685	0.302536262907553
1261	PRE4g9-GAL11-TRg-5	-0.031480942525528	-0.447946541130461	-0.0301403563048025	0.593546231533747
1262	PRE4g9-GAL11-TRg-7	-0.0798069702841016	-1.06649280652703	-0.0780698643234495	0.457467405257905
1263	PRE4g9-SAM50-NRg-3	0.0804572485437958	0.984800019109923	0.0820879976669413	0.612715608212611
1264	PRE4g9-CSL4-TRg-2	-0.106071405845632	-1.40266296746999	-0.105726861942005	0.429423161832591
1265	PRE4g9-CCT5-TRg-2	0.203400635369723	2.55840696144529	0.202554904372924	0.316421178686816
1266	PRE4g9-POL30-NRg-1	0.166356230173665	2.084259187448	0.166067164706402	0.318766115087553
1267	PRE4g9-MED4-TRg-4	0.03404067652881	0.39069372475829	0.0353085405673205	0.444292491790469
1268	PRE4g9-MED4-TRg-3	0.0390832131860505	0.455235388166743	0.0400036962028223	0.732654809269529
1269	PRE4g9-MED4-TRg-2	-0.0248459518147514	-0.363022351921393	-0.0227988484539198	0.41982467404475
1270	PRE4g9-GDI1-TRg-4	-0.083651140661273	-1.11569604835411	-0.0816405976112089	0.427351037654791
1271	PRE4g9-GDI1-TRg-3	-0.0606155022100338	-0.820852693832559	-0.0582544065819572	0.561047708680694
1272	PRE4g9-REB1-TRg-6	-0.180200247744913	-2.35147089648166	-0.18029208321027	0.228874141201354
1273	PRE4g9-MRPL37-NRg-2	-0.0604994428621904	-0.819367198758734	-0.0582783761528089	0.488118597176993
1274	PRE4g9-NOC3-TRg-3	-0.0818348983550187	-1.09244915744056	-0.0795786892485546	0.208154298452297
1275	PRE4g9-SPC97-TRg-3	NA	NA	NA	NA
1276	PRE4g9-IPP1-TRg-3	0.0773172463020123	0.944609737597546	0.0778375866705553	0.6135310184888
1277	PRE4g9-IPP1-TRg-2	0.00832297764978052	0.0615214891322206	0.00835162698451821	0.994094879261678
1278	PRE4g9-PTI1-TRg-3	NA	NA	NA	NA
1279	PRE4g9-PTI1-TRg-5	-0.16013767703397	-2.09468115474033	-0.161971458773635	0.483788925748514
1280	PRE4g9-RFC5-NRg-1	0.050656924713634	0.603372455792665	0.0518669223993296	0.687735786627314
1281	PRE4g9-CDC24-TRg-1	0.0591668761989294	0.712295099636521	0.0583679439153764	0.564494019838905
1282	PRE4g9-CDC24-TRg-3	-0.0506647948235204	-0.693489176128791	-0.0518484438247169	0.573523004236634
1283	PRE4g9-CDC24-TRg-5	-0.0543868425704023	-0.741129316240515	-0.0549818502702745	0.792121476767364
1284	PRE4g9-CDC24-TRg-6	-0.0495022693459201	-0.678609496876228	-0.0493752499779077	0.870799962523008
1285	PRE4g9-UTP23-TRg-6	-0.0364833285025993	-0.511974298173676	-0.0342459700785159	0.652410272185043
1286	PRE4g9-UTP23-TRg-4	0.000960593120890474	-0.0327129362070414	0.00269308511627527	0.900458737806322
1287	PRE4g9-UTP23-TRg-1	0.0220975599758061	0.237828478353968	0.0235904991007098	0.75561328654879
1288	PRE4g9-RHO3-NRg-4	-0.0102055508697112	-0.175633366141233	-0.00903505093575593	0.807833377115139
1289	PRE4g9-TRS23-NRg-1	-0.0203890294824879	-0.305976226020945	-0.022113022502044	0.353031448391323
1290	PRE4g9-TRS23-NRg-3	-0.0901907900549955	-1.19939992175539	-0.0886617458125716	0.43771852591489
1291	PRE4g9-RSP5-TRg-2	-0.0855571260051134	-1.14009160021331	-0.0842059144467177	0.380153656447196
1292	PRE4g9-RSP5-TRg-1	-0.133953509933089	-1.75953838543014	-0.13326551592525	0.480280767509914
1293	PRE4g9-SDA1-NRg-1	0.120245911899973	1.49407277057703	0.12049788254878	0.301237103289918
1294	PRE4g9-KAP95-TRg-8	-0.190477849989306	-2.48301848647312	-0.189734406663628	0.330829454008825
1295	PRE4g9-ACO1-TRg-6	NA	NA	NA	NA
1296	PRE4g9-HTA1-NRg-3	0.0409381944817606	0.478978116589905	0.042439392135934	0.629229660268781
1297	PRE4g9-HTA1-NRg-2	0.0305179607423575	0.345604922826351	0.031503310508199	0.773642693354963
1298	PRE4g9-SPN1-TRg-1	0.0485756550025925	0.576733361566276	0.0482674400075201	0.792470358114266
1299	PRE4g9-MOT1-NRg-7	-0.0498111217731451	-0.682562636090837	-0.0498554175920596	0.293972930713178
1300	PRE4g9-RPL17A-NRg-4	-0.0614337255895641	-0.831325497808856	-0.0601598241248971	0.157335616520882
1301	PRE4g9-ADA2-TRg-4	0.050839830397775	0.605713546775984	0.0533024271075665	0.493010811651975
1302	PRE4g9-SFH1-NRg-1	-0.109488967070557	-1.44640584952522	-0.108103659067007	0.570066259472807
1303	PRE4g9-SPC97-NRg-5	-0.087817515057643	-1.16902332234388	-0.0916663282235571	0.704787001269113
1304	PRE4g9-PRP22-TRg-3	NA	NA	NA	NA
1305	PRE4g9-SEN15-TRg-2	0.0767794823942678	0.937726658804847	0.0779742229115088	0.466745429579366
1306	PRE4g9-RPL3-NRg-2	0.0921556419706883	1.13453294567061	0.0901736383812604	0.479571838803595
1307	PRE4g9-ISD11-NRg-2	0.0177853015283721	0.182633969684426	0.018936602139256	0.916104778984694
1308	PRE4g9-HEM12-TRg-8	-0.020607001105458	-0.308766141509636	-0.0188479491022325	0.881047766715788
1309	PRE4g9-SEC10-TRg-1	-0.0631312976114146	-0.853053475113406	-0.0645677682885888	0.827338184597689
1310	PRE4g9-HTB1-TRg-7	-0.0474063896815624	-0.651783403376766	-0.0450422070357308	0.607728724341927
1311	PRE4g9-TTI2-TRg-1	0.0495823488061253	0.589618482099747	0.0509776853291385	0.731912561041621
1312	PRE4g9-ACP1-TRg-2	-0.165472115505322	-2.16295899894732	-0.166650231519287	0.277870611432905
1313	PRE4g9-ACP1-TRg-4	-0.0113338149825065	-0.190074518988245	-0.0115394158469724	0.876636404963058
1314	PRE4g9-GAL11-NRg-10	0.0947730505402008	1.16803431896322	0.0916265359173036	0.666367706618819
1315	PRE4g9-UTP22-TRg-2	-0.0362457624792825	-0.508933585263403	-0.0340172037676204	0.569200019652855
1316	PRE4g9-MST1-NRg-5	-0.0178986383457846	-0.274100605192348	-0.0191555559723808	0.855793593079332
1317	PRE4g9-RIB7-NRg-2	0.0964776421923024	1.18985214362907	0.0977415610911086	0.267288802997046
1318	PRE4g9-MCD1-TRg-6	0.00472136761831266	0.0154228847629834	0.00619956401615825	0.988360314527261
1319	PRE4g9-MCD1-TRg-5	-0.155157008529045	-2.0309313692564	-0.153471168577883	0.45468110383451
1320	PRE4g9-GPI8-NRg-2	-0.0448381949648247	-0.618911940015752	-0.0456855952176819	0.480758447025302
1321	PRE4g9-THS1-TRg-2	0.160218498552388	2.00569963789607	0.160391318209641	0.429276870409274
1322	PRE4g9-RRP7-TRg-2	0.0568114741086681	0.682147263490814	0.0566504314602209	0.697106576323886
1323	PRE4g9-RRP7-TRg-5	0.107116050357086	1.32601784863932	0.105559578184578	0.554793096419002
1324	PRE4g9-SMX2-NRg-7	0.0315018070099602	0.358197607612906	0.0329880651047314	0.886529467292447
1325	PRE4g9-RRP45-TRg-5	-0.11914180718939	-1.56995683194411	-0.119141589499982	0.336722372157429
1326	PRE4g9-RRP45-TRg-4	-0.101351257360528	-1.34224769327935	-0.101331555795093	0.256855701984108
1327	PRE4g9-CNS1-TRg-2	0.0196851727120918	0.206951263696158	0.0214597191434385	0.710600899507165
1328	PRE4g9-FBP1-NRg-9	0.0384505921761743	0.447138191247824	0.0391053381317352	0.772624237145579
1329	PRE4g9-GCD11-NRg-1	0.0587844973370739	0.707400862970746	0.0570422888151542	0.856703263778443
1330	PRE4g9-RPL10-TRg-2	0.165315322503998	2.07093614846553	0.166029735743731	0.366121928970607
1331	PRE4g9-NUP192-TRg-4	-0.0778821792920481	-1.04185655283468	-0.0779474056513719	0.535634379270157
1332	PRE4g9-NUP145-NRg-4	-0.0945694711981456	-1.2554446039707	-0.0926004983861562	0.426219549765249
1333	PRE4g9-HEM12-TRg-6	-0.0944162806060537	-1.25348384963133	-0.0914943865146101	0.441404312207101
1334	PRE4g9-PLC1-TRg-3	-0.0428092854738174	-0.592943027471154	-0.0452372923338485	0.642529417448269
1335	PRE4g9-RPA43-TRg-1	0.001166442503999	-0.0300781786434348	0.00213197350637884	0.968989817304352
1336	PRE4g9-RPB7-NRg-2	0.029285857703073	0.329834689499074	0.0284049067903201	0.884603011496489
1337	PRE4g9-RPB7-NRg-3	-0.0280737049658631	-0.404335796246184	-0.0293360317464258	0.826333160533614
1338	PRE4g9-NSL1-NRg-1	0.0689442842965342	0.837440482870687	0.0668478089182355	0.615987143297687
1339	PRE4g9-UTP6-TRg-3	0.019269853631665	0.201635410561502	0.020567413812668	0.930610158779095
1340	PRE4g9-UTP6-TRg-1	0.13784415171038	1.71932044801208	0.138256859382259	0.264641515177185
1341	PRE4g9-YJU2-TRg-5	-0.108374096863154	-1.4321361312145	-0.108661807376037	0.501935244815484
1342	PRE4g9-FRS2-NRg-5	0.0243869349489101	0.267131204139342	0.0239669706686961	0.856284448086498
1343	PRE4g9-TIF35-NRg-2	0.0593242607238662	0.714309533982692	0.0585521648905967	0.389085196546604
1344	PRE4g9-GPI15-TRg-1	0.109096940913978	1.35137214554628	0.110125684605799	0.356235262207563
1345	PRE4g9-NOP1-NRg-5	0.0526451997095113	0.628821269409735	0.0535498850198491	0.623893437239802
1346	PRE4g9-GPI15-TRg-4	-0.0334512277727507	-0.473165095974737	-0.0301685266295788	0.873673526824154
1347	PRE4g9-COG4-TRg-1	0.00263884340948445	-0.0112322663370385	0.00265660807303096	0.982399116543727
1348	PRE4g9-TFA1-TRg-1	0.0275152016758667	0.307171277591893	0.0273651687892823	0.66336890415598
1349	PRE4g9-RHO1-NRg-2	-0.0684698520610444	-0.92138400155211	-0.0709167978593598	0.621289267883712
1350	PRE4g9-RHO1-NRg-1	0.173805492878179	2.17960560509387	0.173246120848618	0.394134118210138
1351	PRE4g9-CDC55-NRg-2	-0.0944096753445176	-1.25339930595901	-0.0945226968861425	0.304641836505587
1352	PRE4g9-IDI1-NRg-7	-0.0715367273127966	-0.960638298281928	-0.0693459171674394	0.356463913483347
1353	PRE4g9-RPL32-TRg-5	NA	NA	NA	NA
1354	PRE4g9-RPB5-TRg-4	0.0564345587671651	0.677322956845499	0.0563712256883712	0.804147718866025
1355	PRE4g9-DIP2-TRg-5	0.100364290819019	1.23959908341428	0.102011092559086	0.494404108086344
1356	PRE4g9-DIP2-TRg-1	0.0487796495857052	0.579344378721997	0.0494495491809589	0.465873513967721
1357	PRE4g9-RPC40-TRg-2	0.0317422554481346	0.361275213829502	0.032932425998544	0.333593568232403
1358	PRE4g9-CDC6-TRg-5	-0.00444852747976188	-0.101946670113913	-0.00257251388188458	0.896650834450432
1359	PRE4g9-CDC6-TRg-3	-0.054838918718349	-0.746915639386797	-0.0550867850296416	0.673373076396978
1360	PRE4g9-DAD2-TRg-2	0.0272760351117862	0.304110078650429	0.0243042283233387	0.875148616538458
1361	PRE4g9-RVS161-TRg-2	-0.00491881339866734	-0.107966068196056	-0.00480116983534164	0.862590954613946
1362	PRE4g9-RVS161-TRg-1	-0.129004660585585	-1.69619586745615	-0.127583101367129	0.26600844442759
1363	PRE4g9-SUP45-NRg-3	0.0971903011431541	1.19897378165719	0.0959038183269421	0.536522910751977
1364	PRE4g9-SRB6-NRg-5	-0.0239202153234903	-0.351173439938155	-0.0237256177045777	0.529485705807635
1365	PRE4g9-RPC11-TRg-4	0.111446902042243	1.38145034040594	0.111934774627294	0.470531104902457
1366	PRE4g9-RKI1-TRg-8	-0.0156524319307567	-0.245350412930191	-0.0138131263642065	0.799412203550553
1367	PRE4g9-NIP7-TRg-3	0.0458914511544393	0.542377045873772	0.0471740057200044	0.58784414156532
1368	PRE4g9-RPL33A-NRg-12	0.0404816963649537	0.473135194702716	0.0415434994925072	0.796516061920598
1369	PRE4g9-SAM50-TRg-4	-0.0439732374821478	-0.607840965523302	-0.0421762668713955	0.774661504592056
1370	PRE4g9-NOP4-NRg-1	0.0408509648348537	0.477861625646439	0.0431883144526293	0.592118397152973
1371	PRE4g9-NOP4-NRg-3	0.0770647185664314	0.941377523095395	0.077844458206094	0.238451803074241
1372	PRE4g9-SMX2-TRg-5	-0.0754793994167385	-1.01110230740264	-0.0738844156857081	0.304048538117508
1373	PRE4g9-POL12-NRg-2	-0.103990609549426	-1.37602993269007	-0.103045886387036	0.504252468805795
1374	PRE4g9-BMS1-NRg-2	0.0341235422453277	0.391754359820984	0.0361048289363744	0.625884048742177
1375	PRE4g9-RPA190-TRg-5	-0.0370875976944531	-0.51970860759763	-0.0355197964539798	0.431501559827952
1376	PRE4g9-ALG14-NRg-4	0.0408996758979912	0.478485100150441	0.0428467411563254	0.851145807880843
1377	PRE4g9-ALG14-NRg-1	0.0925803565462752	1.13996905591541	0.0945608064510649	0.418628506100126
1378	PRE4g9-PRE5-NRg-1	0.0139766932955413	0.133885903517159	0.0124486028876503	0.981128628569071
1379	PRE4g9-BIG1-NRg-2	-0.000204451818946016	-0.0476248631743304	0.000714153967176464	0.950056280880222
1380	PRE4g9-TFA2-TRg-4	-0.116530684969276	-1.53653592042591	-0.117382795254274	0.452733470778642
1381	PRE4g9-IMP4-TRg-6	-0.0706570726574914	-0.949379208157741	-0.0699309004986136	0.65546905967717
1382	PRE4g9-PAN1-NRg-1	-0.00749099711297897	-0.14088858850643	-0.00951490272215841	0.741886914488279
1383	PRE4g9-UTP13-TRg-2	0.125887781127215	1.5662855573966	0.12643833107256	0.525652414005907
1384	PRE4g9-KAE1-NRg-3	0.0682723174412203	0.828839681023261	0.06983844198339	0.557623069114089
1385	PRE4g9-ERG20-TRg-1	0.12773047801029	1.58987105217341	0.128977346381766	0.409835494763228
1386	PRE4g9-CDC20-TRg-6	NA	NA	NA	NA
1387	PRE4g9-PWP2-NRg-2	0.0258287340322744	0.285585430150271	0.0280008840642696	0.816718868287051
1388	PRE4g9-COG1-NRg-1	-0.19567879984778	-2.54958775071196	-0.196404988401381	0.147404891014293
1389	PRE4g9-RPL1B-TRg-4	0.102365818508958	1.26521752414118	0.102346122770801	0.342418194369366
1390	PRE4g9-RPL1B-TRg-7	0.0869634835555796	1.06807620701505	0.0876336074003459	0.342578896053058
1391	PRE4g9-UTP20-TRg-3	-0.0146002369456943	-0.231882902591234	-0.0135832610226324	0.895665868154455
1392	PRE4g9-UTP20-TRg-4	0.148102825005683	1.85062575798777	0.149152828885652	0.382070434021498
1393	PRE4g9-RPL25-TRg-4	0.0238696008646561	0.260509615719613	0.0240549527608727	0.601195821460992
1394	PRE4g9-RPL25-TRg-2	0.0646675010522346	0.7827000370619	0.0648354245245471	0.384847614994002
1395	PRE4g9-MCM7-NRg-1	0.0533382307850439	0.637691681555256	0.0522808209452124	0.770372917537424
1396	PRE4g9-MRP49-TRg-5	-0.0748591381047863	-1.00316330773988	-0.0732600164719477	0.44460212412393
1397	PRE4g9-ERO1-NRg-3	-0.0819143853781328	-1.09346654710769	-0.0825417782790657	0.541287411490241
1398	PRE4g9-UTP5-TRg-7	-0.00738494674550161	-0.139531202812022	-0.00558841441054721	0.718715542068687
1399	PRE4g9-MCM4-NRg-1	-0.0323827007314718	-0.459488544403807	-0.0329646196740758	0.796618832810671
1400	PRE4g9-PRE3-NRg-1	-0.0510899808814618	-0.69893132108538	-0.0517218350424521	0.724614118931702
1401	PRE4g9-FCF1-NRg-1	0.0825993373302236	1.01221756365987	0.0829662750404588	0.396490897312234
1402	PRE4g9-CUS1-NRg-1	0.0498201053393474	0.592661633430803	0.04953408390733	0.858070280061037
1403	PRE4g9-PSF1-TRg-2	0.105759766456685	1.30865816938735	0.105899541206399	0.395023405389891
1404	PRE4g9-BCP1-TRg-2	-0.0344382788510398	-0.485798800554833	-0.0326236505273754	0.521174249262451
1405	PRE4g9-PAN1-TRg-1	-0.0887750395146969	-1.18127910260158	-0.0901063761260806	0.425519782139455
1406	PRE4g9-PAN1-TRg-3	NA	NA	NA	NA
1407	PRE4g9-PAN1-TRg-4	-0.043126808549272	-0.597007146158518	-0.0451691952495398	0.819945065557454
1408	PRE4g9-VPS3-TRg-2	-0.00952371512105787	-0.166906247950382	-0.00696591238450291	0.937585959852546
1409	PRE4g9-YIL060W-NRg-1	0.0302985921309877	0.342797126663466	0.0290950885768682	0.769302410685084
1410	PRE4g9-VPS53-NRg-1	-0.00204478930939936	-0.0711801590384159	-0.00420110366410248	0.972178746854086
1411	PRE4g9-CYR1-TRg-4	-0.0332612853047272	-0.470733938073179	-0.0351626961185736	0.787840760759643
1412	PRE4g9-CYR1-TRg-7	-0.00402204967817722	-0.0964879915574502	-0.00532848580416174	0.939736786670802
1413	PRE4g9-MPS1-NRg-1	0.128953920322871	1.60553043301795	0.127082288341287	0.401699757340208
1414	PRE4g9-SRP1-TRg-5	NA	NA	NA	NA
1415	PRE4g9-SRP1-TRg-4	0.048787282219856	0.579442072192123	0.0472060613637037	0.659704302525897
1416	PRE4g9-TAF12-TRg-2	-0.187207876781306	-2.44116464891254	-0.189807264349718	0.34075295438928
1417	PRE4g9-TAF12-TRg-3	-0.0995092209477393	-1.3186706521547	-0.102007478663817	0.27053767900656
1418	PRE4g9-POP4-TRg-1	0.0235599470648578	0.256546219381971	0.0241929157047889	0.825275151886556
1419	PRE4g9-SPT16-TRg-1	-0.04287883872438	-0.593833270377039	-0.0439326387455515	0.635448582932799
1420	PRE4g9-NUP82-TRg-4	0.0199221565500955	0.209984524958368	0.0206967559820093	0.933679751723236
1421	PRE4g9-DML1-TRg-3	0.037493449219932	0.434887293988236	0.0395868474335444	0.653670245951373
1422	PRE4g9-RPA43-NRg-3	-0.0227073474011742	-0.335649405405132	-0.0219862749756689	0.723507369840269
1423	PRE4g9-STU2-NRg-3	-0.0555330197223287	-0.755799746021104	-0.0563984136209755	0.539645183113283
1424	PRE4g9-POP4-NRg-4	-0.0302425773994728	-0.432096156576914	-0.0284658305837557	0.290550132332065
1425	PRE4g9-MCD1-TRg-2	-0.00696243199189872	-0.134123249064579	-0.00542445416895498	0.865050728566358
1426	PRE4g9-RPS3-NRg-4	-0.116356406929582	-1.53430525849086	-0.115901222067445	0.247291409372562
1427	PRE4g9-PRP9-TRg-4	0.00384922212792183	0.00425990777139731	0.00533915527885254	0.983216588868511
1428	PRE4g9-RPP1-NRg-2	0.0690276157587619	0.838507079219315	0.0698929721635685	0.234617473736139
1429	PRE4g9-MTR2-NRg-11	-0.00839841414994758	-0.152503021668166	-0.00736011173784083	0.909902073319937
1430	PRE4g9-GCD11-TRg-1	0.0575209083735036	0.691227627332233	0.0558582187069574	0.61206101216888
1431	PRE4g9-RPF1-TRg-3	-0.0644220663249944	-0.86957459642849	-0.0635781806686092	0.625963200778792
1432	PRE4g9-SUB2-NRg-4	-0.112608554710163	-1.48633483548897	-0.11217444054892	0.554420517555613
1433	PRE4g9-GPI15-TRg-3	0.130057668803068	1.61965779940887	0.13100328718425	0.19737024410951
1434	PRE4g9-ERG9-TRg-6	-0.0062180632519111	-0.124595743379703	-0.00448240085925096	0.889515522073771
1435	PRE4g9-RPT2-NRg-1	0.0232442357977058	0.252505290832741	0.0230944001841107	0.956994772250429
1436	PRE4g9-YOS1-NRg-3	-0.0302213790991946	-0.431824830128663	-0.0313225107589892	0.543190627926735
1437	PRE4g9-SCM3-TRg-4	-0.0546378588809322	-0.744342185343011	-0.0523842129105865	0.477898564229
1438	PRE4g9-SCM3-TRg-6	0.06658910290628	0.807295471562267	0.0684923901157637	0.340932363575774
1439	PRE4g9-RLP7-NRg-1	0.00443029540668172	0.0116973224145841	0.00553824953847049	0.987951208916179
1440	PRE4g9-TFB2-NRg-4	-0.0868567922488921	-1.15672660496411	-0.0873448948550616	0.298075916152972
1441	PRE4g9-IMP4-TRg-1	0.0724516647985807	0.882333001695198	0.0739514936563581	0.477963787875074
1442	PRE4g9-IMP4-TRg-3	-0.00820094256413517	-0.149975495248316	-0.00654563860533393	0.801754288666255
1443	PRE4g9-PRE4-TRg-3	-0.0256079689180663	-0.37277574683683	-0.026860379247952	0.804392273947021
1444	PRE4g9-SUB2-TRg-3	-0.0591922422414654	-0.80263575817535	-0.0602004252102805	0.70705753650552
1445	PRE4g9-RPP0-NRg-4	0.0220090655963705	0.236695799537866	0.0220413241932843	0.911916871925194
1446	PRE4g9-RPP0-NRg-3	0.0454995204854215	0.537360551391204	0.0466850333636773	0.593748006925553
1447	PRE4g9-TOM40-TRg-4	-0.0617377454818208	-0.835216783264824	-0.0615252863043888	0.397737325680572
1448	PRE4g9-FUR1-NRg-12	-0.041483780897438	-0.575977306440212	-0.0389217129314228	0.443567933391115
1449	PRE4g9-TOM40-TRg-2	-0.0345793526869907	-0.487604467157695	-0.0349743777438284	0.672347788724097
1450	PRE4g9-VMA11-NRg-4	0.0979420061234909	1.20859518713645	0.100867524268826	0.193074325560502
1451	PRE4g9-PGS1-NRg-4	0.0855970017091491	1.05058599972832	0.0852029013322546	0.610838254644721
1452	PRE4g9-URB1-TRg-4	-0.0171745216172574	-0.264832313985397	-0.0148687358717605	0.726989042152885
1453	PRE4g9-ARP4-TRg-3	0.0953643081902944	1.17560208789261	0.0947885896489141	0.328526699814133
1454	PRE4g9-RPT3-TRg-3	-0.285780916061256	-3.70284470298206	-0.284266692773648	0.215113681999043
1455	PRE4g9-SUI3-TRg-3	-0.00649797933032645	-0.128178513430517	-0.00733812406805853	0.675487297019337
1456	PRE4g9-RFC5-NRg-2	NA	NA	NA	NA
1457	PRE4g9-RRP14-TRg-2	0.0528656794307311	0.631643287160448	0.0531202968987938	0.534662049895583
1458	PRE4g9-SCC2-TRg-1	0.104116393385829	1.28762390849777	0.10381194343811	0.477795619313826
1459	PRE4g9-SSC1-TRg-3	-0.112346121044011	-1.48297583058743	-0.11334187593122	0.402678013393384
1460	PRE4g9-RRP9-TRg-3	-0.00114869304265475	-0.0597106254363633	0.00112924523190294	0.687735786627314
1461	PRE4g9-MOT1-NRg-9	-0.0824999585191964	-1.10096155748451	-0.0836912510972911	0.517860200884911
1462	PRE4g9-RPL42A-NRg-2	0.000628982060202232	-0.0369573732664585	0.00222181246265662	0.86181220846656
1463	PRE4g9-SEC16-TRg-7	NA	NA	NA	NA
1464	PRE4g9-IMP4-NRg-2	0.0549748975219225	0.658640105101519	0.0559475692469776	0.531870682848532
1465	PRE4g9-YEF3-NRg-4	-0.00407528577298616	-0.0971693839489969	-0.00462899860383307	0.861344757971165
1466	PRE4g9-PUP1-TRg-1	-0.0503622353750839	-0.68961658354109	-0.051538043171731	0.431404181549668
1467	PRE4g9-UTP22-TRg-6	0.0206958229855917	0.219887024843721	0.0233124573976247	0.812984102245906
1468	PRE4g9-DBP2-NRg-4	-0.0662507140297534	-0.892980269540202	-0.0647498628386492	0.360823683933244
1469	PRE4g9-PRE2-TRg-7	0.0392521492178789	0.457397675373555	0.0417964565696523	0.651831750526334
1470	PRE4g9-ATP16-TRg-6	-0.134236214211902	-1.76315684289461	-0.137354876279025	0.282219693057602
1471	PRE4g9-UTP13-TRg-4	0.0610677260792377	0.736624920420015	0.0618829097037286	0.265949716325382
1472	PRE4g9-DOP1-NRg-4	-0.0727623156883351	-0.976325147538192	-0.0743709395622445	0.610246549308338
1473	PRE4g9-TIM44-TRg-3	-0.0443878585532032	-0.613147884526396	-0.0446587132545303	0.262295395323195
1474	PRE4g9-ATP16-TRg-2	NA	NA	NA	NA
1475	PRE4g9-ENP1-NRg-3	-0.0106124856343872	-0.18084190469954	-0.00989777406742757	0.755739622346027
1476	PRE4g9-NAF1-TRg-3	0.0623966548617715	0.753634469384412	0.0645669322780256	0.402348314554685
1477	PRE4g9-COG4-TRg-2	0.0748336268652586	0.912820790760346	0.0751308363955996	0.292650305414361
1478	PRE4g9-SOG2-TRg-7	0.192937548996165	2.42448527780892	0.191068479750877	0.39498737860566
1479	PRE4g9-YDR341C-TRg-3	0.0636421102646237	0.769575605535739	0.0629292034662979	0.495495970417175
1480	PRE4g9-YMR290W-A-TRg-10	0.171099288546084	2.14496769544858	0.17272421736102	0.450969081385163
1481	PRE4g9-NUP192-NRg-9	0.0729310692971592	0.888469112523331	0.0728314275747372	0.489493138551967
1482	PRE4g9-RPS31-NRg-8	-0.106939876240119	-1.41377890527893	-0.106641440088509	0.542448806194396
1483	PRE4g9-SPC97-NRg-6	NA	NA	NA	NA
1484	PRE4g9-EBP2-NRg-1	-0.0035876968621259	-0.0909285171976864	-0.002644787671505	0.916637012160212
1485	PRE4g9-CDC48-TRg-5	0.0843211995204625	1.03425644160409	0.0838433221641307	0.635171671160959
1486	PRE4g9-RPT1-TRg-4	-0.0122831458532786	-0.202225425900671	-0.0129721082562415	0.793368742447037
1487	PRE4g9-ULP1-NRg-2	-0.327257311771653	-4.23371948948311	-0.326285641185779	0.174917159690118
1488	PRE4g9-RPN3-TRg-6	-0.132485399114612	-1.74074738385033	-0.13279179681038	0.255524294404076
1489	PRE4g9-RPT1-TRg-5	-0.0790268838772389	-1.05650813458043	-0.0790323930748349	0.425726543604801
1490	PRE4g9-KRE5-TRg-2	0.00369063570729999	0.00223008982922545	0.00546939244041537	0.973313135738639
1491	PRE4g9-TBF1-NRg-8	0.0080222973674754	0.0576729488253831	0.00900848777860808	0.992175936081191
1492	PRE4g9-UTP22-NRg-4	-0.0539359805499142	-0.735358533250129	-0.0510716896594803	0.472280338866521
1493	PRE4g9-SSC1-NRg-4	0.12746373872649	1.58645693776175	0.126611174271744	0.409905312854376
1494	PRE4g9-REB1-TRg-4	-0.0993622222355403	-1.31678915043263	-0.100132215423108	0.414692780068534
1495	PRE4g9-CDC48-NRg-9	0.185672153877214	2.33149226294934	0.185832858583271	0.330201558941371
1496	PRE4g9-FAS2-TRg-8	0.0173629451565385	0.177228043135502	0.0164455436120166	0.955692317249655
1497	PRE4g9-TAO3-TRg-8	0.0307396474701057	0.348442389589017	0.0291804013926992	0.949148623886832
1498	PRE4g9-CKS1-TRg-5	-0.159242670569946	-2.08322557000671	-0.160240586158241	0.594573686459301
1499	PRE4g9-YLR379W-TRg-7	0.109912651512889	1.36181278732883	0.111838439820068	0.414271787226016
1500	PRE4g9-TEN1-NRg-2	0.0193081594162158	0.202125703289374	0.0184857998730169	0.877985382620245
1501	PRE4g9-RPL42A-TRg-2	0.0619539445285164	0.747968023454789	0.0639245262765859	0.35955097005759
1502	PRE4g9-SEC27-TRg-4	NA	NA	NA	NA
1503	PRE4g9-TBF1-NRg-4	-0.0877546466267567	-1.16821864141024	-0.0869174654076018	0.380303879328986
1504	PRE4g9-RPT1-NRg-6	-0.0694267324871174	-0.93363153857161	-0.0700636322951891	0.480867359968865
1505	PRE4g9-COG1-TRg-3	NA	NA	NA	NA
1506	PRE4g9-SUI1-TRg-6	-0.0358095383991905	-0.503350159765141	-0.0339027006512956	0.750913387285174
1507	PRE4g9-TIM23-TRg-6	-0.111818379972712	-1.47622103852426	-0.110609272232373	0.290646810572121
1508	PRE4g9-CDC48-NRg-6	-0.0371567864723579	-0.520594185456298	-0.0374939811294846	0.681624559319972
1509	PRE4g9-EPL1-TRg-5	0.171440713132908	2.14933774018202	0.171098290524577	0.324570499775294
1510	PRE4g9-RPT5-TRg-8	-0.0845855468776981	-1.12765592799538	-0.0843469905583205	0.50285896806888
1511	PRE4g9-ATP16-NRg-4	NA	NA	NA	NA
1512	PRE4g9-RPN6-TRg-3	-0.0456615787682768	-0.629450794546848	-0.0463554907604845	0.739740702795
1513	PRE4g9-ERG9-NRg-6	0.0795118220912605	0.972699086578404	0.080974091133409	0.572837775044613
1514	PRE4g9-SMX3-TRg-1	0.0828650661269215	1.01561874439889	0.0819794470142983	0.484413818996006
1515	PRE4g9-NCB2-NRg-3	0.00982390684584855	0.0807325476841589	0.0107064015271703	0.9509481327596
1516	PRE4g9-SEC16-NRg-12	-0.255756193873976	-3.31854496555502	-0.254774355227206	0.363201910585405
1517	PRE4g9-RPN6-TRg-2	-0.0150536850322074	-0.237686785787782	-0.0157016832514244	0.813547403701723
1518	PRE4g9-REB1-NRg-4	0.142351789647053	1.77701570542943	0.141811826054803	0.326027892703504
1519	PRE4g9-ATP16-TRg-9	NA	NA	NA	NA
1520	PRE4g9-ERG9-NRg-7	0.0249118345264399	0.273849626663355	0.0269878624994743	0.859985600513892
1521	PRE4g3-RPL15A-NRg-4	-0.0161060431245112	-0.251156383808672	-0.0141517548061635	0.765194369067185
1522	PRE4g3-RPL15A-NRg-5	0.0518902608104883	0.619158471570729	0.0531185243018572	0.498179569842687
1523	PRE4g3-KRE33-TRg-1	0.010974445947865	0.0954588079987931	0.00979016649749785	0.972270275173486
1524	PRE4g3-PMI40-NRg-1	-0.11365136673282	-1.49968224913007	-0.115513108766121	0.449830437972182
1525	PRE4g3-NOP19-NRg-3	-0.0621005398624043	-0.839860349467655	-0.0637310801401609	0.644271102286228
1526	PRE4g3-SRP14-NRg-4	-0.0273760083744808	-0.395405668093807	-0.0284701985926879	0.844238611429928
1527	PRE4g3-SEC27-TRg-2	-0.021810272883915	-0.324167350740818	-0.0185417425442517	0.936535394694832
1528	PRE4g3-GPI14-TRg-3	-0.0349567654859511	-0.492435140981665	-0.0369693141013082	0.549211443331008
1529	PRE4g3-PAH1-TRg-7	0.0618394781633045	0.746502917672269	0.0634753435486904	0.552277234531043
1530	PRE4g3-PAH1-TRg-6	0.00896571905524152	0.0697482214833626	0.0100448643491458	0.92658045721238
1531	PRE4g3-PAH1-TRg-5	-0.0370414849389517	-0.5191183899856	-0.0345593377385185	0.874906711649452
1532	PRE4g3-PAH1-TRg-3	0.0606491748696076	0.73126769783	0.0620445848015964	0.288411828641005
1533	PRE4g3-COG3-TRg-1	0.0272443553119081	0.30370459483949	0.0284675968806545	0.768145682879987
1534	PRE4g3-HTS1-NRg-5	0.0384439444952672	0.447053104631163	0.03745997520697	0.767663374734502
1535	PRE4g3-MSN5-TRg-7	NA	NA	NA	NA
1536	PRE4g3-ERG26-TRg-1	0.0405070304354299	0.473459456708247	0.04067712020124	0.468930470568916
1537	PRE4g3-SMD2-TRg-5	0.0309821845449491	0.351546729192803	0.0288362689176583	0.85172889992063
1538	PRE4g3-SMD2-TRg-4	-0.0241568916345972	-0.354202765027201	-0.0266760992774314	0.593602611216297
1539	PRE4g3-SMD2-TRg-1	0.0241686083592298	0.264336745274273	0.0240189434046622	0.810743592679005
1540	PRE4g3-PRE7-TRg-4	0.0380294085614446	0.441747275337276	0.0403390385583119	0.441654886091648
1541	PRE4g3-PRE7-TRg-7	0.0403651188459125	0.471643067325883	0.0414243122540115	0.795161760834426
1542	PRE4g3-SEC6-TRg-3	0.0234483307803077	0.255117593046059	0.0228267401421385	0.324570499775294
1543	PRE4g3-ESF2-NRg-1	-0.0795018788014104	-1.06258780530976	-0.0807504123395189	0.36832668778648
1544	PRE4g3-ESF2-NRg-3	0.040389326941422	0.471952917478363	0.0395217248529493	0.641952805608684
1545	PRE4g3-AFG2-TRg-2	0.0212639872204011	0.227159210907284	0.0200197776104075	0.839834346676899
1546	PRE4g3-RRP36-TRg-3	0.0143434365736191	0.138580013410644	0.0147650965046316	0.934417750718785
1547	PRE4g3-RRP36-TRg-5	-0.00306253701252508	-0.0842067633359864	-0.00384089620668227	0.845960826118569
1548	PRE4g3-GCR1-NRg-2	-0.0192964784255566	-0.291992180417279	-0.0188693508262259	0.860676002121986
1549	PRE4g3-PRE4-NRg-4	0.0130038516595027	0.12143407189135	0.0157065316043562	0.815499186868133
1550	PRE4g3-PRE4-NRg-9	0.113914647504555	1.41303610920299	0.113003928310716	0.27310330963719
1551	PRE4g3-DSN1-NRg-2	-0.044275970152357	-0.611715775253307	-0.043651171736908	0.375561850629824
1552	PRE4g3-GPI11-TRg-3	-0.0441521977328953	-0.61013155715453	-0.0463605516531824	0.50742167879826
1553	PRE4g3-POP3-TRg-1	-0.0587063982534706	-0.796417225465795	-0.0599434313290954	0.511538825385734
1554	PRE4g3-MNE1-TRg-5	-0.486618649309696	-6.27345593699757	-0.486087882613132	0.300189346444298
1555	PRE4g3-RRP12-NRg-1	0.0150412771223988	0.147511984137607	0.0144071165452115	0.87470890637733
1556	PRE4g3-RSC6-TRg-2	0.121549021235591	1.51075184498755	0.120120328198302	0.203259133577921
1557	PRE4g3-CDC25-TRg-1	-0.105679007274897	-1.39764048410579	-0.102148562965439	0.288637244189909
1558	PRE4g3-CDC25-TRg-9	-0.0659251824029092	-0.888813645851227	-0.0618021450302352	0.817042625185853
1559	PRE4g3-YPP1-NRg-3	0.0453027559639678	0.534842075001715	0.0443832847647034	0.622326136065954
1560	PRE4g3-NFS1-NRg-9	0.0197289393077409	0.207511451767546	0.0180912432197542	0.936580741095697
1561	PRE4g3-NFS1-NRg-8	-0.077571520430208	-1.03788029226215	-0.0779505514117942	0.568415506066497
1562	PRE4g3-UBA2-TRg-1	0.0231042194197336	0.250713159103609	0.0224498743052168	0.911512370954461
1563	PRE4g3-ARP2-NRg-3	NA	NA	NA	NA
1564	PRE4g3-MAK16-TRg-1	0.0198859705803931	0.209521364681033	0.0203917694892623	0.912525571376655
1565	PRE4g3-CEP3-NRg-1	0.0906191257108546	1.11486639250408	0.0930249411513682	0.36769108811686
1566	PRE4g3-GUK1-TRg-5	0.0236116424085578	0.257207891016639	0.0219576011402878	0.878570547218964
1567	PRE4g3-GUK1-TRg-2	0.0360131758559288	0.415940618593262	0.0356546708746811	0.845763651489547
1568	PRE4g3-GPI12-NRg-6	-0.0332357582951079	-0.470407206553973	-0.0358114499710697	0.193000567278537
1569	PRE4g3-RPS5-NRg-5	-0.0202879253181076	-0.304682148973978	-0.0210666460150329	0.73506606518094
1570	PRE4g3-RPS5-NRg-2	0.0272560439677649	0.303854203130572	0.0266777836230161	0.904926001388839
1571	PRE4g3-RPC19-NRg-1	0.0831733999081611	1.01956524523348	0.0824985611753336	0.390297105372123
1572	PRE4g3-TIM54-TRg-1	0.0434568105723436	0.511215001123031	0.0424011129720628	0.373787895791181
1573	PRE4g3-TEN1-TRg-2	0.0854659902043196	1.04890912536486	0.0860930661193883	0.504771416705925
1574	PRE4g3-SAH1-NRg-4	0.0323396082004188	0.36892099667546	0.0323400091295879	0.613814963110835
1575	PRE4g3-SAH1-NRg-5	0.0238175916058832	0.259843926146683	0.0225205503252328	0.416378408177685
1576	PRE4g3-SAH1-NRg-3	0.0422799116757771	0.496151350105461	0.0424303487764417	0.842941140155426
1577	PRE4g3-ATP15-NRg-5	-0.209431723553183	-2.72561752164118	-0.206479736307316	0.446612656968413
1578	PRE4g3-SCD5-TRg-5	-0.0947180665426881	-1.25734654169836	-0.0905072736103357	0.629267991975759
1579	PRE4g3-ARB1-NRg-2	-0.0849014262944925	-1.13169900876647	-0.0851602036068051	0.608431590272231
1580	PRE4g3-ARB1-NRg-4	-0.0705481811205368	-0.947985457074928	-0.0722852454530468	0.664016614915871
1581	PRE4g3-PUP2-TRg-1	0.00675979381818161	0.0415136058856555	0.00889758440569507	0.994387421541035
1582	PRE4g3-CCT8-TRg-2	NA	NA	NA	NA
1583	PRE4g3-MCM4-TRg-1	0.0832443307459353	1.02047312048914	0.0848127836837541	0.357612013069282
1584	PRE4g3-LSM4-TRg-1	-0.0220062176918168	-0.326675335252953	-0.0243445930057124	0.765727238898335
1585	PRE4g3-NOP53-NRg-1	0.0498032962819185	0.592446486848729	0.052179934763074	0.490827458551065
1586	PRE4g3-ATP3-TRg-4	-0.242516799210499	-3.14908808062096	-0.231910196967061	0.27310330963719
1587	PRE4g3-AFG2-NRg-3	-0.0233427957984945	-0.343782791310101	-0.0264735732534081	0.421590961776824
1588	PRE4g3-PRO3-NRg-3	-0.0173546454212784	-0.267137798451093	-0.0191399245101997	0.514630209481829
1589	PRE4g3-NRD1-NRg-10	0.0403635378633001	0.471622831628146	0.0436468497363737	0.681668269683297
1590	PRE4g3-SEC61-TRg-2	-0.0230987432867334	-0.340659054956998	-0.0239879554274652	0.757378287759008
1591	PRE4g3-RHO3-TRg-4	-0.0469368511055667	-0.645773570868026	-0.0485890673975965	0.657044973089343
1592	PRE4g3-SNF2-TRg-6	-0.033922583653874	-0.479198188977912	-0.0326958698594804	0.798541517543789
1593	PRE4g3-SMD2-NRg-3	-0.00455143647590565	-0.103263848003195	-0.00305122794269206	0.915473044853506
1594	PRE4g3-RSC4-TRg-2	-0.0301887753780007	-0.431407520638976	-0.0311511696523292	0.746025790815404
1595	PRE4g3-RSC4-TRg-1	0.116236442494262	1.44275379316151	0.116822984432361	0.18032582160456
1596	PRE4g3-TIF34-TRg-2	0.0146090293508604	0.141979453176304	0.0171811094954144	0.853878204811864
1597	PRE4g3-BET1-NRg-1	0.139652060020224	1.74246066840884	0.142549741582529	0.41701573124111
1598	PRE4g3-CDC8-NRg-2	0.0643596508467641	0.778759725728085	0.0630524630184353	0.692592290574208
1599	PRE4g3-PRP42-TRg-2	0.0417118510883824	0.488880490671134	0.0411497175787921	0.43256680930688
1600	PRE4g3-RRB1-TRg-2	0.0267534613138812	0.297421424811486	0.0248147659198162	0.922408834587067
1601	PRE4g3-SPC24-TRg-1	0.0381186397754895	0.442889385226382	0.0406309878783496	0.893876532038362
1602	PRE4g3-ILS1-NRg-1	0.0796338975717443	0.974261584802487	0.0805181292951333	0.363978675916319
1603	PRE4g3-GFA1-TRg-2	0.0539455318018889	0.645464796652107	0.0523569643978334	0.599166032107666
1604	PRE4g3-SEC21-NRg-10	-0.0722411077569936	-0.969653976031257	-0.073480710629626	0.313160623857237
1605	PRE4g3-RPC10-NRg-1	0.0439068291488389	0.516974988499624	0.0461979578855369	0.573523004236634
1606	PRE4g3-RPB10-TRg-3	0.00510485207176081	0.0203312723859639	0.00654365490207038	0.993646931109715
1607	PRE4g3-RPB10-TRg-2	0.0408104025863656	0.477342451435727	0.0418972725718688	0.306621235388255
1608	PRE4g3-YNL181W-TRg-1	-0.0340783393244085	-0.481191774894072	-0.0362347190037738	0.42704627525532
1609	PRE4g3-RAD3-NRg-1	-0.0133967215060039	-0.216478574631844	-0.0141669126080091	0.820528516084769
1610	PRE4g3-NOP10-TRg-1	0.0226138283554017	0.244436426347056	0.0218254588857215	0.794194072852534
1611	PRE4g3-BFR2-TRg-3	0.025638084474978	0.283145221899464	0.0241228130277166	0.583611318508932
1612	PRE4g3-MCM2-TRg-6	-0.00557824878822125	-0.116406474254601	-0.0077598554013111	0.88508569486509
1613	PRE4g3-MCM2-TRg-4	-0.0320561033684986	-0.455308279885385	-0.0332376437549241	0.768324724087857
1614	PRE4g3-MPP10-TRg-1	0.0203563005086377	0.215541326058229	0.0198899251502288	0.927426009550369
1615	PRE4g3-RET2-TRg-4	0.0131549645088439	0.123368232279627	0.0130933925554788	0.964086182265437
1616	PRE4g3-RET2-TRg-1	-0.0017481560279235	-0.0673834180903318	0.00162629108900942	0.90532428185488
1617	PRE4g3-RPS2-NRg-1	-0.181108064900565	-2.36309045093991	-0.180090865130246	0.380004656609786
1618	PRE4g3-RPS2-NRg-2	-0.0454128175272088	-0.626266789078682	-0.0436037148221681	0.374427094701731
1619	PRE4g3-ORC4-NRg-3	-0.0961306977111587	-1.27542743462847	-0.09796414209546	0.475208215633418
1620	PRE4g3-TIP20-TRg-7	-0.0471648531672739	-0.648691870391344	-0.0491000197948005	0.455305898125635
1621	PRE4g3-SMT3-TRg-1	-0.000892508723811664	-0.0564316087030784	-0.00120905948727882	0.965452675934849
1622	PRE4g3-MSS18-NRg-6	-0.0185079101376092	-0.281898945112345	-0.0203936721112046	0.473284098435361
1623	PRE4g3-YEF3-NRg-9	0.0213562691308248	0.228340368012548	0.0261439891056828	0.877354771038402
1624	PRE4g3-ASK1-NRg-1	0.0349768722210542	0.402676508694329	0.0393486942035605	0.687222284219108
1625	PRE4g3-SMC1-TRg-1	0.0370372110803813	0.429047699665267	0.038151728066625	0.763848635275789
1626	PRE4g3-NIP1-NRg-1	-0.011644325971131	-0.194048886865898	-0.01280921520054	0.420822769347637
1627	PRE4g3-RPP1-NRg-1	0.178173038351495	2.2355077569315	0.178290645533392	0.459372942219443
1628	PRE4g3-YDJ1-TRg-6	0.0193985989289925	0.203283278729917	0.0193053437122516	0.91079520264605
1629	PRE4g3-SUB2-NRg-1	0.0215976200914007	0.231429526013696	0.0229746577566187	0.940528884977203
1630	PRE4g3-TIM10-NRg-8	-0.0477597965843699	-0.656306815087512	-0.0486443009067731	0.328744200077224
1631	PRE4g3-TIM10-NRg-4	0.0136015160322612	0.129083843305984	0.0128726124125821	0.941118550045454
1632	PRE4g3-TIM10-NRg-7	-0.0588475740922054	-0.798224197647533	-0.0592875565831444	0.483728532213369
1633	PRE4g3-SKI6-TRg-4	-0.0221482559403949	-0.328493345800817	-0.0235561494707437	0.624526707936041
1634	PRE4g3-TUB4-TRg-1	0.0772800777728711	0.944134001106117	0.0796900510665646	0.294813883921708
1635	PRE4g3-CDC37-NRg-2	-0.0175323279651869	-0.269412036145733	-0.0170960888613594	0.297306067684883
1636	PRE4g3-ISD11-TRg-3	0.0288809192429666	0.324651702528459	0.0272587674419102	0.924091914752183
1637	PRE4g3-YOS1-TRg-4	0.0304207802890907	0.344361067098377	0.0303450603059032	0.360688465070621
1638	PRE4g3-SSC1-TRg-6	0.0592858314401013	0.713817660533598	0.0604960515910459	0.313175581631988
1639	PRE4g3-MTR3-TRg-5	0.0171386805978424	0.174357581571078	0.0178869602040005	0.702435872748423
1640	PRE4g3-MTR3-TRg-6	-0.0186407958005376	-0.28359980765664	-0.0197066856067508	0.570769071009847
1641	PRE4g3-TFA1-TRg-2	0.111511467211342	1.38227673864459	0.112630219998439	0.375911668913442
1642	PRE4g3-CDC3-NRg-3	-0.0720392267263263	-0.967070011170799	-0.0738546465108806	0.399316760804095
1643	PRE4g3-ERG25-TA-18	0.031031142680607	0.352173366087589	0.029153112213233	0.927710667050295
1644	PRE4g3-RPB11-TRg-4	-0.0464757433356662	-0.639871647986175	-0.0474980552976821	0.653998680016334
1645	PRE4g3-RPB11-TRg-1	0.0865780019895085	1.06314225746174	0.0888805987178242	0.356274495506722
1646	PRE4g3-RPB11-TRg-2	0.0426502873338017	0.50089195244111	0.0439971123211887	0.36392228867957
1647	PRE4g3-DED1-TRg-3	-0.0514828579192049	-0.703959928561048	-0.0519919785300983	0.649001367915307
1648	PRE4g3-DED1-TRg-1	-0.0673486367197879	-0.907033069058667	-0.0680236266692189	0.697579088636986
1649	PRE4g3-DED1-TRg-6	-0.0562033187212166	-0.764379200234317	-0.0567443635974155	0.395640526844533
1650	PRE4g3-DED1-TRg-4	-0.111124878510052	-1.46734460568524	-0.111168211598756	0.454061309703822
1651	PRE4g3-RPL10-NRg-5	0.000268752690077451	-0.0415681087626593	0.000136384446856939	0.922284093749884
1652	PRE4g3-RPL10-NRg-4	-0.0239726875035241	-0.351845054645643	-0.0249626741289158	0.792296791310166
1653	PRE4g3-EFB1-NRg-1	0.0226286712893951	0.24462640764316	0.0232563721006118	0.844456387574439
1654	PRE4g3-EFB1-NRg-5	-0.00434723572831391	-0.100650192056858	-0.00569502708003942	0.891610890959096
1655	PRE4g3-EFB1-NRg-4	0.106491997700508	1.31803032187495	0.106660899527096	0.478619961083377
1656	PRE4g3-RPT3-NRg-1	-0.092790178090492	-1.2326706422397	-0.0916550309250549	0.382601810156852
1657	PRE4g3-SAC6-TRg-8	-0.0165188971306381	-0.256440685363924	-0.0188876882726026	0.828354144080753
1658	PRE4g3-SAC6-TRg-4	-0.189648679692258	-2.47240556804376	-0.19224203981767	0.291395082033096
1659	PRE4g3-SAC6-TRg-5	-0.115868325828098	-1.52805809197343	-0.118812917688816	0.35827597881509
1660	PRE4g3-SAC6-TRg-3	-0.107311885949164	-1.4185404225584	-0.109793707690057	0.247997461303536
1661	PRE4g3-DIM1-TRg-5	-0.00798717876494312	-0.147239437562636	-0.00987226584622317	0.899787910674751
1662	PRE4g3-DIM1-TRg-7	-0.051942384517164	-0.709841613321856	-0.0534974865780037	0.454954449014671
1663	PRE4g3-RPC17-NRg-1	0.0834106624997103	1.02260207438596	0.0830672527531198	0.332607413123456
1664	PRE4g3-RPC17-NRg-2	0.020358048100467	0.215563694261236	0.0205743125008814	0.91488389907266
1665	PRE4g3-YDR341C-TRg-1	0.0555381798567756	0.665849805562063	0.0563827683640204	0.188148049763405
1666	PRE4g3-RAP1-NRg-8	-0.0185340675059843	-0.282233744872877	-0.0216212359909022	0.420073110520135
1667	PRE4g3-RAP1-NRg-5	-0.0620666202859514	-0.839426197762831	-0.0593523889151092	0.679990725672073
1668	PRE4g3-RAP1-NRg-2	-0.018748224980481	-0.284974841383405	-0.0181140414622587	0.699847560626996
1669	PRE4g3-SEC26-NRg-3	-0.0770022936347404	-1.0305945060134	-0.0791661529550834	0.228141969020703
1670	PRE4g3-SPP41-TRg-3	0.0337513241901882	0.386990175827424	0.0335694208809422	0.909740894136435
1671	PRE4g3-TAP42-NRg-1	0.00984206308278608	0.0809649374143363	0.0106417717977511	0.975249007611376
1672	PRE4g3-PGA2-TRg-6	0.00323988434063244	-0.00353927685382762	0.00261016383593941	0.9042281310099
1673	PRE4g3-BRL1-TRg-1	0.0486900648409981	0.578197743837129	0.0503534996684023	0.25247329983154
1674	PRE4g3-FOL2-TRg-1	0.0206657534152693	0.219502151075119	0.0191898401489154	0.897809731353832
1675	PRE4g3-NAB3-NRg-5	0.045084224906278	0.532044999059896	0.0438516937457828	0.729511627378431
1676	PRE4g3-SNF4-TRg-4	0.0498585824318319	0.593154118804907	0.0524874910366151	0.538981877710981
1677	PRE4g3-HRR25-TRg-2	-0.0144069877793507	-0.229409420791115	-0.0141223273948352	0.340978955897079
1678	PRE4g3-TRS23-TRg-4	0.00371071448906354	0.00248708706341987	0.00544671117125022	0.973068762372899
1679	PRE4g3-CTR86-TRg-4	-0.0645685310265475	-0.871449263111435	-0.0659787930374474	0.633079790568511
1680	PRE4g3-RPB5-TRg-5	0.060592175491661	0.730538137508284	0.0623280479077325	0.396999261082667
1681	PRE4g3-SPN1-NRg-2	0.00385740343470191	0.00436462394588124	0.00576199113526728	0.983935220933006
1682	PRE4g3-SPN1-NRg-1	0.0529555953961309	0.632794161485883	0.0553338201453724	0.636580361392925
1683	PRE4g3-SEC61-NRg-1	0.0499253862016265	0.594009169886847	0.0497289782867932	0.533348366860784
1684	PRE4g3-SEC61-NRg-7	0.0668216289727705	0.810271675829532	0.0669900272076557	0.501710483986446
1685	PRE4g3-TUS1-TRg-3	0.0536785767752537	0.642047920852197	0.053077920902741	0.416893285440392
1686	PRE4g3-OLE1-NRg-2	-0.108644324560024	-1.43559489537241	-0.107044433860433	0.59226078734745
1687	PRE4g3-AFG2-TRg-1	0.0913081831082638	1.12368594378068	0.0949866332833615	0.465898753547101
1688	PRE4g3-TOA2-NRg-1	0.123285844527539	1.53298221670887	0.124472475769413	0.372771229200915
1689	PRE4g3-USO1-TRg-1	0.0737747263752497	0.899267453689198	0.0750155415848204	0.596894736455305
1690	PRE4g3-UTP22-NRg-2	0.0130038334074186	0.121433838274829	0.010824501175082	0.978777121491771
1691	PRE4g3-RIB1-TRg-3	-0.0283804248873334	-0.408261640573717	-0.0250589868431854	0.7635117225672
1692	PRE4g3-RIB1-TRg-7	0.0161109720372187	0.161203483840024	0.0193286127577562	0.900103016003123
1693	PRE4g3-RIB1-TRg-4	0.0384771651388786	0.447478310384522	0.0409715528966172	0.697785212465542
1694	PRE4g3-COG1-TRg-1	0.0718863048393822	0.875096708799079	0.0749937006492596	0.616603825619068
1695	PRE4g3-RPL32-NRg-2	-0.0195233102800964	-0.294895501939989	-0.0181989916832873	0.884140669047343
1696	PRE4g3-GLC7-NRg-3	-0.050965405090769	-0.697336820281863	-0.0530082916116325	0.510727151914909
1697	PRE4g3-GLC7-NRg-4	-0.0145001177623324	-0.230601432753232	-0.0137230231427046	0.802968503637307
1698	PRE4g3-HSF1-TRg-2	0.0457055577439182	0.53999771365524	0.0437966286708196	0.687519049709025
1699	PRE4g3-DAM1-NRg-5	0.0210749063667299	0.22473908119001	0.0223510456409887	0.616291350610058
1700	PRE4g3-SEC18-TRg-4	0.00427313553906605	0.00968576355711846	0.00458007082822966	0.95969614803757
1701	PRE4g3-SEC18-TRg-5	0.0921990005542611	1.13508791141445	0.0915146966349899	0.438165680264188
1702	PRE4g3-PAB1-NRg-3	0.00347755731400994	-0.000497195042287274	0.00452949673657328	0.97055871015519
1703	PRE4g3-POP8-TRg-2	-0.0556669505453333	-0.757513986032818	-0.0562462826264602	0.29347581566998
1704	PRE4g3-PAB1-NRg-4	0.101943771144305	1.25981555271223	0.10336063333017	0.246486871582987
1705	PRE4g3-BIG1-TRg-4	-0.0896962745858513	-1.19307039891217	-0.0883786168888126	0.287752173661809
1706	PRE4g3-BIG1-TRg-5	0.00281778902774896	-0.00894186199345049	0.0021193207194095	0.922120648264696
1707	PRE4g3-BIG1-TRg-6	-0.194747059752198	-2.53766199593398	-0.194069251145323	0.185450254040477
1708	PRE4g3-RPO41-NRg-1	0.0295198959858923	0.33283024929391	0.0300614493261122	0.444437803185537
1709	PRE4g3-RVB2-NRg-2	-0.0360896024218248	-0.506934823419638	-0.0376540089531605	0.783707621813789
1710	PRE4g3-PET117-NRg-8	0.0457132126661564	0.540095692400483	0.0507524303610343	0.76423561231313
1711	PRE4g3-VPS45-NRg-9	0.0117233471624653	0.10504432683672	0.0123656732364485	0.947765956301292
1712	PRE4g3-YCG1-NRg-1	0.0870895705999251	1.06969005102442	0.0892117881745252	0.35271638155014
1713	PRE4g3-NOC4-NRg-1	0.0543687703084151	0.650882014034253	0.0532255188552257	0.66251547926861
1714	PRE4g3-NMD3-NRg-2	-0.112781499513791	-1.48854843274422	-0.114662453584603	0.524374323088763
1715	PRE4g3-DRS1-TRg-2	0.0232544530292524	0.252636065711393	0.0223332080089421	0.636460721854019
1716	PRE4g3-HTB1-NRg-2	0.0407882312726871	0.477058670957363	0.0416801415139635	0.529888890366649
1717	PRE4g3-IPI1-TRg-2	0.0894253229946849	1.09958638200133	0.0887995708945662	0.473553218134396
1718	PRE4g3-SEC18-NRg-1	0.0465506064986445	0.550813867507679	0.0500920518782155	0.572358797634734
1719	PRE4g3-SEC18-NRg-2	-0.0260766979345576	-0.378775217434375	-0.0229855681760159	0.860472381459108
1720	PRE4g3-JIP5-NRg-2	0.0891170218334359	1.09564029868447	0.0873053355792524	0.298390540758167
1721	PRE4g3-YPT1-TRg-3	0.0244023522496646	0.267328537010395	0.0274784679547217	0.811901680750824
1722	PRE4g3-YPT1-TRg-2	0.0199215282194807	0.209976482676119	0.0236131683036968	0.912784457682159
1723	PRE4g3-CLF1-NRg-2	-0.0784655785572374	-1.04932373880992	-0.0746050065065826	0.566451579602621
1724	PRE4g3-SNF2-NRg-7	-0.0447464762567924	-0.617737991587717	-0.0463947407086976	0.268996649726593
1725	PRE4g3-SNF2-NRg-4	-0.124336387029042	-1.63644456348648	-0.126139340628052	0.244004382178786
1726	PRE4g3-RPL25-NRg-1	-0.054286746244187	-0.739848138961271	-0.0527466522397922	0.73626320385776
1727	PRE4g3-NOP56-TRg-1	0.00606937694164916	0.0326766540327248	0.00382267394232989	0.964591042646867
1728	PRE4g3-NOP56-TRg-2	0.0272830575371816	0.304199961788022	0.0266694949004241	0.536652478779727
1729	PRE4g3-TRS31-TRg-1	0.0768297058413476	0.93836949098178	0.0808602268213535	0.583991864312666
1730	PRE4g3-DBF4-TRg-2	-0.0894009183993129	-1.18929000406867	-0.0860030928427475	0.464004403053045
1731	PRE4g3-DBF4-TRg-1	0.0104533820978831	0.08878948065309	0.0130317671207673	0.967148119428882
1732	PRE4g3-RPC19-TRg-4	0.0831894915869335	1.01977120976792	0.0824013349701639	0.239485944214064
1733	PRE4g3-RPC19-TRg-6	0.0474245809944596	0.562000254750988	0.0471514994120618	0.789009682567429
1734	PRE4g3-RPC19-TRg-3	0.104252309628114	1.28936356077153	0.103135413742318	0.281723545278083
1735	PRE4g3-ROK1-NRg-1	0.0446625011160766	0.526647169203879	0.0431998450779202	0.479509165955713
1736	PRE4g3-CDC33-TRg-4	0.0879122583327435	1.08021999623872	0.0891104315863636	0.555392974104452
1737	PRE4g3-DHR2-TRg-3	-0.114664556184012	-1.51265051033923	-0.115249051662655	0.243314678224942
1738	PRE4g3-RRP42-NRg-5	0.0448017193329003	0.528429084914429	0.0434497939943652	0.71541703927785
1739	PRE4g3-CLF1-TRg-1	-0.0534889802776918	-0.729637178488763	-0.0488673407452801	0.468274161757191
1740	PRE4g3-ERG11-NA-16	-0.025319816098188	-0.369087551078436	-0.0255157959455178	0.65564166310594
1741	PRE4g3-VAS1-NRg-4	0.0753086340665702	0.918900618630239	0.0775083864827218	0.670390469752325
1742	PRE4g3-PIK1-NRg-2	-0.0044991323457346	-0.102594384240443	-0.00453274384667574	0.836923453890045
1743	PRE4g3-SAR1-NRg-7	-0.047268172833502	-0.650014304629198	-0.0496264404682454	0.568734721321283
1744	PRE4g3-SAR1-NRg-4	0.0523058236825675	0.624477445102884	0.0529820121108918	0.486663284826083
1745	PRE4g3-RPS3-TRg-1	-0.0462093258433448	-0.636461652326383	-0.0455152261117966	0.791103645772834
1746	PRE4g3-YTM1-TRg-2	0.0611685133848361	0.737914941850882	0.060260733916382	0.460164529623414
1747	PRE4g3-SUI3-NRg-5	0.0186500243203243	0.193701940266188	0.0180884846253296	0.774643851956096
1748	PRE4g3-SUI3-NRg-2	-0.0468016182777036	-0.644042665918593	-0.0466336139715379	0.418530432871018
1749	PRE4g3-RRP7-TRg-4	0.0202831240996399	0.214604708740397	0.0191265620078982	0.940871430542353
1750	PRE4g3-RRP7-TRg-6	-0.0722578957780824	-0.969868853359883	-0.0706693809859522	0.392574221797711
1751	PRE4g3-NIP7-TRg-2	0.0486396764870185	0.577552800943638	0.0472451914598356	0.363201910585405
1752	PRE4g3-MDM35-TRg-1	-0.03846150014406	-0.537293794475994	-0.0390975727153935	0.527118694754595
1753	PRE4g3-ALA1-NRg-1	0.00956236077777278	0.0773849035441184	0.00916751384211723	0.958759004900548
1754	PRE4g3-DOA4-NRg-2	-0.0517384823087649	-0.707231778511069	-0.055328893712592	0.503783961500946
1755	PRE4g3-RPS13-NRg-1	0.0364888773205013	0.422029332646587	0.03779436997626	0.905229370598774
1756	PRE4g3-YSF3-TRg-2	0.0129672670724351	0.120965809533541	0.0124229085209395	0.951485381213827
1757	PRE4g3-RPS2-NRg-11	-0.0952282268644011	-1.26387630994924	-0.094653021833262	0.394835136828579
1758	PRE4g3-SSL1-TRg-10	0.00334722031699022	-0.00216543608109785	0.00333683863757823	0.954704704336665
1759	PRE4g3-NIP7-TRg-1	-0.0109846315443674	-0.185605165275204	-0.0121648677132238	0.88852838160196
1760	PRE4g3-LST8-NRg-1	0.0135581021607794	0.128528169907673	0.015955520860046	0.970398045271146
1761	PRE4g3-TAF4-TRg-3	0.00918885606426829	0.0726042510394186	0.0128955887123836	0.943658165614661
1762	PRE4g3-HAS1-TRg-2	0.0525275186571867	0.627315017420911	0.0513873017917013	0.777327773249413
1763	PRE4g3-GLC7-TRg-2	-0.0902895668243613	-1.20066420944119	-0.0852723931098069	0.440220547932399
1764	PRE4g3-CDC45-NRg-1	0.0253812542875397	0.27985793840754	0.0271387145189076	0.000356754770219554
1765	PRE4g3-SEC22-NRg-8	0.0994938950039442	1.22845850129317	0.0985272541850373	0.661665846517684
1766	PRE4g3-YOS1-TRg-2	0.0242889264784573	0.265876750252118	0.0252554412976691	0.742643947964781
1767	PRE4g3-RBA50-TRg-3	0.00855227489369775	0.0644563662671526	0.00686629676023533	0.997356496185873
1768	PRE4g3-SPP41-NRg-2	-0.0058670547791439	-0.120103030238921	-0.00651451020328326	0.891889486432605
1769	PRE4g3-PRP46-TRg-2	0.034536841075068	0.397044354870976	0.0357382741485963	0.728580916430896
1770	PRE4g3-PGA2-NRg-1	0.034978738924811	0.402700401463732	0.0339961303290926	0.271291108759886
1771	PRE4g3-CBF5-TRg-3	0.0308800586137507	0.350239574099103	0.0291467735094863	0.760580540876252
1772	PRE4g3-TCP1-NRg-3	0.00103953439003263	-0.0317025318870861	-0.000672423541951928	0.94602540858209
1773	PRE4g3-TCP1-NRg-2	0.0717844093033924	0.873792502635851	0.073077657590132	0.598818830594038
1774	PRE4g3-ERG26-NRg-2	-0.0195225190729801	-0.29488537492915	-0.0199818410618419	0.740308288087748
1775	PRE4g3-ERG26-NRg-4	0.0239338983240279	0.261332587422721	0.0236808322797	0.806070765106743
1776	PRE4g3-MES1-TRg-5	-0.00906133657542096	-0.160988059846199	-0.00926447832905636	0.860731777707735
1777	PRE4g3-HTS1-TRg-2	0.0836277119727749	1.02538018686897	0.0844108796904162	0.495640728798607
1778	PRE4g3-SSS1-TRg-3	-0.0178157300284725	-0.273039424863191	-0.0175950338700426	0.51959570911742
1779	PRE4g3-SSS1-TRg-2	-0.0289290672138134	-0.415283957073183	-0.0292335843016278	0.799684638469106
1780	PRE4g3-SYS1-TRg-7	0.0390084355655385	0.454278276232487	0.0395783356178745	0.651262146576318
1781	PRE4g3-SYS1-TRg-2	0.00427489720602013	0.00970831191389139	0.00572346280691678	0.981692915028166
1782	PRE4g3-SYS1-TRg-1	-0.00407775141980866	-0.0972009428563721	-0.00216421305489496	0.933089861077533
1783	PRE4g3-BFR2-TRg-1	-0.0586556265465396	-0.795767375867834	-0.0596461895180139	0.497885044561186
1784	PRE4g3-EOS1-TRg-3	-0.0884871258306204	-1.17759396764839	-0.0883743123784865	0.491004482882864
1785	PRE4g3-TAF4-NRg-1	0.00513956772194033	0.020775613391532	0.0090881172731942	0.986762643677021
1786	PRE4g3-ARL3-NRg-8	0.0152074655672235	0.149639103759603	0.0153944104674475	0.812626153602805
1787	PRE4g3-RPN5-NRg-1	0.0190519895493625	0.198846871533517	0.019278349026315	0.933679751723236
1788	PRE4g3-TIM9-NRg-2	0.0263166251740213	0.291830165288761	0.0266184124052891	0.738526908266408
1789	PRE4g3-NUP57-NRg-3	-0.0142469222600044	-0.227360671208281	-0.0126713884595961	0.838776487234469
1790	PRE4g3-VPS4-TRg-1	-0.0181628519963352	-0.277482392903751	-0.0170741596166842	0.909457659832854
1791	PRE4g3-CDC3-TRg-4	-0.0784008709156172	-1.04849551700227	-0.0790260524612079	0.211242487278204
1792	PRE4g3-BBP1-NRg-1	0.0143512063846691	0.13867946266875	0.0128821750184814	0.971167090983625
1793	PRE4g3-BBP1-NRg-2	-0.102532106949313	-1.35736191095905	-0.103191584451925	0.406771993710752
1794	PRE4g3-USE1-NRg-3	0.0161318748554264	0.161471028282188	0.0151443822552862	0.954704704336665
1795	PRE4g3-CCT7-TRg-1	0.0865779959856023	1.06314218061508	0.0836482540887505	0.577860010239199
1796	PRE4g3-SAH1-TRg-3	-0.014445760395217	-0.229905688700069	-0.0138809896156554	0.676860196576637
1797	PRE4g3-CHS2-TRg-1	-0.142093155968958	-1.86372132556934	-0.141678160880169	0.18032582160456
1798	PRE4g3-DPM1-TRg-2	-0.014270425397841	-0.227661498294806	-0.0148048844580886	0.924006040099788
1799	PRE4g3-BBP1-TRg-1	-0.0173250605565541	-0.266759128644444	-0.0128371025870065	0.75891832451554
1800	PRE4g3-NRD1-TRg-4	0.121093016657403	1.50491524012006	0.122644111425132	0.336889253392016
1801	PRE4g3-RPB3-NRg-1	-0.0407328797783334	-0.566366189937431	-0.0395971601126561	0.597378164577475
1802	PRE4g3-PHO85-NRg-6	-0.00707966667327033	-0.135623787753577	-0.00566400679498115	0.694543893343223
1803	PRE4g3-SNF6-TRg-6	-0.0910943906217041	-1.21096550622138	-0.0926623964461912	0.367137560095777
1804	PRE4g3-PRP38-NRg-2	0.0557827976225606	0.668980776852148	0.0591094789383368	0.781831419299077
1805	PRE4g3-OAR1-NRg-3	-0.0404793821011711	-0.56312156072274	-0.042470596817952	0.616787120057568
1806	PRE4g3-ROX3-NRg-1	0.0634524795656057	0.767148438103975	0.0610115478653063	0.532791072586095
1807	PRE4g3-YPP1-TRg-6	0.0148655096281298	0.145262258012767	0.0148453988031502	0.964086182265437
1808	PRE4g3-CBF2-NRg-8	0.0270085560145636	0.300686495038608	0.0251347321175572	0.799894429827556
1809	PRE4g3-SPT6-TRg-5	-0.181734836947132	-2.37111278438299	-0.18164855983564	0.256922602175328
1810	PRE4g3-SEC10-NRg-1	0.022196831508586	0.239099098736176	0.0262210845102314	0.913381818602092
1811	PRE4g3-NSL1-NRg-3	0.0426774583665682	0.501239726541821	0.0468919161241596	0.817486261235132
1812	PRE4g3-NRD1-NRg-8	0.0673731746557719	0.817331153676966	0.0681114000021537	0.479778476949228
1813	PRE4g3-RPB3-TRg-1	-0.063165425432164	-0.853490292229353	-0.0614545328061383	0.487834708799448
1814	PRE4g3-NRD1-NRg-4	0.0600689630424137	0.723841309287523	0.0615362174954175	0.515732101552382
1815	PRE4g3-RVB1-TRg-2	0.0848347366583447	1.04082943122298	0.0876515165618731	0.479705519337319
1816	PRE4g3-TIF5-NRg-8	0.50312726187925	6.39474100473914	0.504799871267562	0.0791854923150082
1817	PRE4g3-EOS1-NRg-1	-0.0272379840056606	-0.393639032973412	-0.0254266506576552	0.70705753650552
1818	PRE4g3-ERG25-NA-26	0.023968213694231	0.261771805067317	0.023031432795455	0.711718160592672
1819	PRE4g3-MSL5-NRg-4	-0.0263162882348404	-0.381841839963451	-0.0301136483862765	0.31541252411142
1820	PRE4g3-SEC24-TRg-2	0.0339725900496151	0.38982225570976	0.0382108048214801	0.719689783147135
1821	PRE4g3-RPL30-NRg-5	-0.0489419368596925	-0.671437552836714	-0.0472459594396566	0.346000626419042
1822	PRE4g3-SNU71-NRg-3	0.0876963943580217	1.07745705747485	0.0865496754503473	0.372032869191392
1823	PRE4g3-CDC33-NRg-1	-0.0792341332394138	-1.0591608110971	-0.0802706614797881	0.666762576723268
1824	PRE4g3-RPN6-TRg-4	-0.041193363360523	-0.572260123563898	-0.0403009748688599	0.664618477328809
1825	PRE4g3-NAB2-TRg-4	-0.0220122562938389	-0.326752625998794	-0.0197452293663065	0.82861385469838
1826	PRE4g3-NAB2-TRg-6	0.0655942623511436	0.794562066012801	0.0664430383444377	0.291395082033096
1827	PRE4g3-YTM1-NRg-1	0.0323299388008571	0.368797233741386	0.031536523801182	0.721270075031753
1828	PRE4g3-OLE1-TRg-8	-0.0515825700166692	-0.705236187926074	-0.0515972184604043	0.652827846606434
1829	PRE4g3-OLE1-TRg-1	0.101067731962048	1.24860273863131	0.0985957501333402	0.693853156647313
1830	PRE4g3-UTP7-TRg-4	-0.0260159246421322	-0.377997353107239	-0.0274440356990023	0.481811947765511
1831	PRE4g3-ACT1-NRg-6	-0.170311300639678	-2.22489787601316	-0.164512326780888	0.328114580456932
1832	PRE4g3-RPL18A-NRg-3	0.0206341335405925	0.219097434273412	0.020761622732095	0.861398878521278
1833	PRE4g3-BRX1-NRg-1	0.00672520090573647	0.0410708358547929	0.00593132917530598	0.982347223889476
1834	PRE4g3-NAF1-TRg-8	-0.0563783397424695	-0.766619371919909	-0.0579440582987622	0.691436079831618
1835	PRE4g3-NAF1-TRg-6	0.00660347954887056	0.0395128702159751	0.00347682098707538	0.957994890119932
1836	PRE4g3-NAF1-TRg-4	0.0315459186322639	0.358762211833489	0.0290955858245149	0.536052475959323
1837	PRE4g3-CDC8-TRg-2	0.0610965964483103	0.736994445079887	0.0594865657897111	0.27029211312815
1838	PRE4g3-NSE4-TRg-1	0.0351521135650318	0.404919500388204	0.0352242360094339	0.795023804465995
1839	PRE4g3-PAB1-NRg-2	0.0761951174796655	0.930247113054433	0.0790573302786765	0.483776578612385
1840	PRE4g3-PRP43-TRg-4	-0.00360876256425255	-0.0911981464633792	-0.0024669577912346	0.822394585385113
1841	PRE4g3-SEC2-NRg-3	-0.0217462303394466	-0.323347641806632	-0.0231894958186095	0.710813674903623
1842	PRE4g3-SEC2-NRg-6	-0.0131239020207282	-0.21298663702448	-0.0145928606562657	0.888253923772723
1843	PRE4g3-MPP10-NRg-5	-0.000649844774086666	-0.0533256451714047	-0.00196019475822438	0.927693972959863
1844	PRE4g3-YDR355C-TRg-2	0.0422938544660072	0.49632981006226	0.045422740243459	0.397573042399894
1845	PRE4g3-YLR339C-TRg-9	-0.0390791390850884	-0.545199229250091	-0.0372484593030037	0.654692891880268
1846	PRE4g3-SNM1-TRg-2	0.059473387090596	0.716218268498877	0.0590726925492829	0.321855615915547
1847	PRE4g3-ALR1-NRg-4	-0.101677985138943	-1.34642962704286	-0.101304408667846	0.531372551193799
1848	PRE4g3-ALR1-NRg-1	-0.0333273757270844	-0.471579858704847	-0.0322778974647662	0.568623086826845
1849	PRE4g3-ALR1-NRg-3	-0.0374713088645904	-0.52461989706808	-0.0374265188571804	0.622342889611336
1850	PRE4g3-RPL10-TRg-1	-0.0203402161352923	-0.305351442337912	-0.0192121324604593	0.563576538636897
1851	PRE4g3-RPL28-TRg-2	-0.0584266203140745	-0.792836223517563	-0.0582417524828869	0.721873064315556
1852	PRE4g3-UTP25-TRg-1	-0.0441049934762383	-0.60952736893505	-0.0448186200016747	0.473118721038541
1853	PRE4g3-POB3-TRg-1	0.0915098089628148	1.12626664252884	0.093185162759888	0.255524294404076
1854	PRE4g3-POB3-TRg-3	0.036755512416289	0.425442113509667	0.0393904048361051	0.494721473626223
1855	PRE4g3-POB3-TRg-2	0.0711826518530468	0.866090342105602	0.0728253959026857	0.504381587037576
1856	PRE4g3-MED11-TRg-1	0.056008847694974	0.671874091998645	0.0555752618385308	0.343008090710155
1857	PRE4g3-ISA1-TRg-15	-0.0382438273339464	-0.534507703625598	-0.034622790210556	0.777305551100675
1858	PRE4g3-RRP1-NRg-1	0.0549503779190371	0.658326267827958	0.053373427758814	0.396090927945121
1859	PRE4g3-MES1-NRg-1	-0.0159430077132499	-0.249069621261854	-0.0140544899430161	0.807080107319855
1860	PRE4g3-SEC13-NRg-5	-0.0312585305869091	-0.445099792072177	-0.0259967335911767	0.776745626232375
1861	PRE4g3-MCM2-NRg-2	0.0970757441169254	1.1975075154641	0.0977324405937562	0.365434835494196
1862	PRE4g3-ALA1-TRg-4	-0.0422111206165198	-0.585286850132903	-0.0399249046597524	0.751623127347927
1863	PRE4g3-MTG2-TRg-5	0.0183673879881099	0.190084352480369	0.0212781188058198	0.884961254892547
1864	PRE4g3-TIF35-NRg-3	-0.0164233503108122	-0.255217739234996	-0.0180560801407202	0.773076284661248
1865	PRE4g3-NSE1-TRg-3	-0.0100850693315398	-0.174091269491836	-0.011605530469412	0.823645841774954
1866	PRE4g3-NSE1-TRg-4	-0.00226486216088706	-0.0739969690829522	-0.00367009428366687	0.940251933903008
1867	PRE4g3-MOB2-NRg-6	0.111555632301806	1.38284202722787	0.113641542663932	0.573940222100869
1868	PRE4g3-VRG4-NRg-3	-0.133790261541089	-1.75744889684837	-0.1326317399846	0.562014482740687
1869	PRE4g3-PRP9-TRg-3	0.0423170313470942	0.496626461243928	0.0429493789225976	0.644690216504307
1870	PRE4g3-HYM1-TRg-5	-0.0434913751452382	-0.601673395732139	-0.0421267686492406	0.827173560414053
1871	PRE4g3-POP1-TRg-5	0.0241127551228282	0.263621854926588	0.0241860011814805	0.807221258197074
1872	PRE4g3-POP1-TRg-9	-0.0752674892855516	-1.008389975636	-0.0771276684626485	0.413174690843877
1873	PRE4g3-RPL17A-TRg-1	-0.0361866404178572	-0.508176855774279	-0.0364048883768543	0.6626408296723
1874	PRE4g3-SLD2-TRg-1	0.00346701733520167	-0.000632100906302919	0.00565800422320251	0.974190590889087
1875	PRE4g3-CDC48-NRg-7	0.0909159854882897	1.11866603247441	0.089276988963475	0.444055185444335
1876	PRE4g3-FHL1-NRg-2	0.0182151804163633	0.188136180254435	0.0158079727382792	0.939750742854502
1877	PRE4g3-BET3-NRg-7	0.0298703908187097	0.337316388129137	0.0280870297792688	0.72682039599081
1878	PRE4g3-MAK21-TRg-1	0.00317232966338532	-0.00440393913333523	0.00231023897804995	0.98008735375329
1879	PRE4g3-BRN1-TRg-4	0.0176689183007179	0.181144329129238	0.0205380668661723	0.917523078147952
1880	PRE4g3-FBA1-NRg-3	-0.0179257810713345	-0.274448016976438	-0.0197942647466886	0.658702030732158
1881	PRE4g3-CDC42-TRg-6	NA	NA	NA	NA
1882	PRE4g3-CDC42-TRg-7	0.0171532253623084	0.174543746463141	0.0195846170499653	0.940671321272358
1883	PRE4g3-COG4-NRg-1	0.0380416832124932	0.441904384040749	0.0360926474911134	0.797583615247628
1884	PRE4g3-ATP3-NRg-3	-0.139329317376774	-1.82834572946417	-0.135034093523283	0.364581720546358
1885	PRE4g3-ATP3-NRg-2	-0.113046183917336	-1.49193624583202	-0.109636240098063	0.456215080859412
1886	PRE4g3-SMP3-TRg-5	-0.0560995250748462	-0.763050699314377	-0.0575598414995517	0.4290326883387
1887	PRE4g3-CFT2-NRg-2	0.0225200286174642	0.243235841894175	0.0254183709720703	0.804830624964161
1888	PRE4g3-FAS2-TRg-5	0.085956529423184	1.05518775441699	0.0865759716523122	0.541528758535665
1889	PRE4g3-DBP2-NRg-3	0.0350276316024148	0.403326200531848	0.032894825957339	0.772209596444431
1890	PRE4g3-DBP2-NRg-2	-0.014226951910918	-0.227105061852019	-0.0153096705181836	0.770957297614369
1891	PRE4g3-MPS2-NRg-4	-0.0101766607568824	-0.175263588772267	-0.0110520960016901	0.709209978297955
1892	PRE4g3-ARC35-TRg-2	-0.203672743948496	-2.65190578715371	-0.200903372746682	0.257186305471151
1893	PRE4g3-ARC35-TRg-5	-0.318657846466611	-4.12365111855441	-0.314146427805788	0.184068085944275
1894	PRE4g3-MRD1-TRg-1	-0.00742730555468912	-0.140073372000031	-0.00725387111740663	0.85966436682174
1895	PRE4g3-RLP7-TRg-1	-0.061091558979352	-0.826945955588928	-0.0613010367631323	0.629048137522427
1896	PRE4g3-SPC34-TRg-1	0.0153961126141894	0.15205368099243	0.0167960982448498	0.259812432105862
1897	PRE4g3-CDC45-TRg-2	0.087200321484492	1.07110760072208	0.0876419373179129	0.385296300841366
1898	PRE4g3-GCD6-TRg-3	0.0288827997177796	0.324675771559718	0.0305045325643483	0.627017952159706
1899	PRE4g3-GCD6-TRg-4	0.0556808691478068	0.667676149091069	0.0562243581339158	0.736395277684493
1900	PRE4g3-YPT6-NRg-2	0.0665803335494669	0.807183228674567	0.068621400453215	0.550854504531384
1901	PRE4g3-RPS13-TRg-2	-0.0400218432831202	-0.557265318438702	-0.0398198533342466	0.38031108430762
1902	PRE4g3-IPI3-TRg-3	0.0010559057907972	-0.0314929870667912	-0.00054362590325587	0.818627366007829
1903	PRE4g3-TIF5-NRg-9	0.0233749816114443	0.254178764498076	0.0246484453267785	0.888755489579865
1904	PRE4g3-TIF5-NRg-7	0.0819647621577203	1.00409535454668	0.0822340764465311	0.418697757981696
1905	PRE4g3-TIF5-NRg-6	0.0807610710996334	0.98868877876953	0.0811603703190067	0.281485751466836
1906	PRE4g3-NAB3-TRg-3	0.0217347941290147	0.233185277367799	0.0251107556915834	0.841970337631594
1907	PRE4g3-GCD2-TRg-1	0.11917472422063	1.48036216431933	0.120613060254715	0.293974061238395
1908	PRE4g3-UBA1-TRg-2	-0.0048009396144668	-0.106457349346461	-0.00295346931321878	0.678927779922438
1909	PRE4g3-SLD3-TRg-6	0.0119865832307582	0.108413602039177	0.0144349587820441	0.683078336850368
1910	PRE4g3-LCB1-TRg-5	0.0568605498592491	0.682775405791171	0.0566495668518406	0.486382232195236
1911	PRE4g3-TOA2-TRg-6	0.00456111087855041	0.0133716876652251	0.00764175100995005	0.999373583604115
1912	PRE4g3-TOA2-TRg-1	-0.0299908700286734	-0.428874442287493	-0.0290083588446163	0.493485401271482
1913	PRE4g3-TOA2-TRg-3	-0.084331567581295	-1.12440513432239	-0.0837845670438721	0.31541252411142
1914	PRE4g3-LSM2-TRg-1	-0.00857853795280819	-0.15480850611901	-0.0107717036536413	0.671916591716885
1915	PRE4g3-YML6-TRg-13	-0.0735142859617751	-0.985949948621559	-0.0746466272536721	0.63170900642572
1916	PRE4g3-YML6-TRg-12	-0.141098929230884	-1.85099577653673	-0.14128936480432	0.283733336320648
1917	PRE4g3-UTP15-NRg-1	0.0210488352174086	0.224405384985393	0.0212244314959925	0.788445947936285
1918	PRE4g3-TIF6-NRg-8	-0.0112239047756878	-0.188667729497987	-0.0133091810428087	0.558065751959523
1919	PRE4g3-SUP35-NRg-1	0.0282343237165163	0.316375639573192	0.0302450785008781	0.765941400587985
1920	PRE4g3-MPP10-NRg-1	0.0320730428317422	0.365509108280604	0.0315987161340457	0.618146195024481
1921	PRE4g3-SWI3-TRg-7	-0.212875790955593	-2.76969966801947	-0.212283143568804	0.326018063434054
1922	PRE4g3-SSN3-NRg-2	0.128235147458082	1.59633054029337	0.125184032587613	0.216367183444837
1923	PRE4g3-SEC13-NRg-7	0.0850913180468414	1.04411353022689	0.0889698719321852	0.387942018639472
1924	PRE4g3-RPS15-NRg-3	-0.0269223643603424	-0.389599277132674	-0.0270085060320717	0.636608205186187
1925	PRE4g3-RPL3-TRg-2	-0.0532828295124267	-0.72699856340125	-0.0517230106653565	0.585157000354575
1926	PRE4g3-FBA1-NRg-2	0.00077796886854492	-0.035050425019975	-0.000511690199232945	0.908995226222922
1927	PRE4g3-FBA1-NRg-1	0.0218522313855585	0.234688408906283	0.0208917103609061	0.841078109864229
1928	PRE4g3-FBA1-NRg-5	-0.0245453612590902	-0.359174960065672	-0.0262023084905637	0.691041736998277
1929	PRE4g3-DAM1-TRg-2	-0.0113054782099865	-0.189711824067338	-0.00457446705961403	0.873641628202543
1930	PRE4g3-NHP2-TRg-2	0.021081612296932	0.224824913365236	0.0180065153467666	0.883378627399678
1931	PRE4g3-HCA4-NRg-6	-0.0369429816614803	-0.517857602843863	-0.03854984610607	0.447471218419919
1932	PRE4g3-PRE3-TRg-4	-0.0163920337020034	-0.254816904067654	-0.0133821964283489	0.82868055689125
1933	PRE4g3-DBP5-NRg-4	0.0959805470954163	1.18348960298613	0.0976027748684711	0.429834372876194
1934	PRE4g3-SPT6-NRg-4	0.0362045781329082	0.418390461237177	0.0337667729274426	0.48690805325402
1935	PRE4g3-SPT6-NRg-2	-0.0256800527448553	-0.373698379710332	-0.0274073059167754	0.23878564183964
1936	PRE4g3-RPL18A-TRg-4	-0.022470796556744	-0.332621686219734	-0.0217836425936698	0.238451803074241
1937	PRE4g3-KSH1-TRg-1	-0.0719698600579325	-0.966182156412855	-0.0694884828554324	0.445152673889033
1938	PRE4g3-KSH1-TRg-3	0.0313392067247943	0.356116414437993	0.0304003388932642	0.766710580935541
1939	PRE4g3-IPI3-NRg-1	0.0080840043553892	0.0584627639352372	0.00721496420571939	0.996668669822041
1940	PRE4g3-PGA2-TRg-8	-0.00700481042460818	-0.13466566942275	-0.00902147717539101	0.516908529868215
1941	PRE4g3-RPL18A-TRg-2	0.0720763734426228	0.877529481161231	0.0717849120087341	0.61207124585449
1942	PRE4g3-RPL33A-NRg-6	-0.0522454842968936	-0.713721121849452	-0.0522476686720903	0.672200670878765
1943	PRE4g3-TAF12-NRg-2	-0.00664406194775863	-0.130048289649317	-0.00543442962785591	0.922214263795052
1944	PRE4g3-USE1-TRg-5	0.076976045865125	0.94024256185857	0.0753922384478034	0.501466364641759
1945	PRE4g3-YNL114C-TRg-1	-0.013929587594094	-0.223298964058247	-0.0150697537056427	0.39095298022172
1946	PRE4g3-SMC5-TRg-7	-0.069854489278671	-0.93910658748801	-0.0716963055403926	0.681081543275724
1947	PRE4g3-SMC5-TRg-6	-0.00189919749837075	-0.069316664868484	-0.00367522135161163	0.84034862830787
1948	PRE4g3-RSC58-TRg-1	0.0577623177521316	0.694317533051942	0.0570294361319352	0.655649046795798
1949	PRE4g3-CTF13-TRg-2	0.0984236687616451	1.21476020089467	0.10114078485639	0.366616365135029
1950	PRE4g3-NAB2-NRg-2	0.0866614573321364	1.06421043941056	0.0883610691691542	0.528087773717033
1951	PRE4g3-MCM7-TRg-4	-0.0919024499155622	-1.22130821555665	-0.0883586218933881	0.297112484955896
1952	PRE4g3-BCP1-NRg-5	0.0332615331763674	0.380721123383529	0.0340523839880582	0.701543790558799
1953	PRE4g3-STU2-TRg-3	0.0284374056754328	0.31897497564701	0.030713004666184	0.905442167449525
1954	PRE4g3-SEC21-NRg-6	0.0409660139627238	0.479334190466719	0.0413302188490663	0.744189359796372
1955	PRE4g3-SEC21-NRg-3	-0.0242045944803425	-0.354813334909583	-0.0223116369042242	0.381928784085788
1956	PRE4g3-RPL1B-TRg-3	-0.0457468209966696	-0.630541847639187	-0.0458549378565085	0.613080122225135
1957	PRE4g3-SEC20-NRg-2	0.0243480406910606	0.266633379280688	0.0246222720627378	0.86112693007796
1958	PRE4g3-VMA3-NRg-2	0.0688227389834174	0.835884770493902	0.0688112446429177	0.448012063580039
1959	PRE4g3-SEC23-NRg-5	-0.0288543667623938	-0.414327832860371	-0.0311888165239309	0.328744200077224
1960	PRE4g3-CDC28-TRg-4	-0.0425218158841807	-0.589263576679684	-0.0455294999898721	0.611246281702194
1961	PRE4g3-RPN12-NRg-11	-0.0222759422732906	-0.330127659813741	-0.0238678997173317	0.47198630024895
1962	PRE4g3-PUP3-TRg-3	0.107142139508864	1.32635177526537	0.10909671779395	0.532846516665101
1963	PRE4g3-SEC31-TRg-2	0.0586431858495633	0.705592154560156	0.0627313738306153	0.664351101104181
1964	PRE4g3-SED5-TRg-6	0.0104515301774891	0.0887657771025056	0.010604533059606	0.970941312889445
1965	PRE4g3-SED5-TRg-5	-0.0366761165869629	-0.514441878381009	-0.037339356180719	0.735858098177294
1966	PRE4g3-RPL33A-TRg-1	0.0302290910018366	0.341907550882646	0.0290826429202829	0.68404724766952
1967	PRE4g3-RPL33A-TRg-2	-0.0809810746655961	-1.08152068930662	-0.0818978983208643	0.634526815200516
1968	PRE4g3-MRPL11-TRg-2	0.0836915038285267	1.02619668712708	0.0844880502480033	0.536807127786158
1969	PRE4g3-RTP1-NRg-2	-0.05264097640208	-0.718783200733299	-0.0532402891143004	0.470850579153819
1970	PRE4g3-NUG1-TRg-2	0.0361769496699817	0.418036832284945	0.035846907499457	0.749344443330402
1971	PRE4g3-VPH2-TRg-4	-0.0597228265540938	-0.809426942145485	-0.0632877941500165	0.787579711972543
1972	PRE4g3-COP1-NRg-3	0.0331293453446398	0.379029192690312	0.035702697042109	0.737773445676105
1973	PRE4g3-CRM1-NRg-1	-0.00244009682556515	-0.0762398752855093	-0.00220033344655313	0.931267998435726
1974	PRE4g3-RPL5-NRg-4	-0.0709036568759077	-0.95253534894732	-0.0688170186714486	0.497457096744885
1975	PRE4g3-SNU13-NRg-4	NA	NA	NA	NA
1976	PRE4g3-PFS2-TRg-3	-0.0519988076077322	-0.71056379748579	-0.0477874833139731	0.347794913640507
1977	PRE4g3-MPP10-TRg-2	0.010444151502276	0.088671334165473	0.00939910029753486	0.976062436180281
1978	PRE4g3-TSR4-NRg-2	0.0601202513970093	0.724497771688114	0.0588226483185533	0.664533784414813
1979	PRE4g3-RSC2-TRg-1	0.0848027538132164	1.04042006860146	0.0825950270171989	0.176574092679341
1980	PRE4g3-SEC65-TRg-2	0.0298905989147414	0.337575040514009	0.0274311708701928	0.862011336765095
1981	PRE4g3-SMI1-NRg-1	-0.0404413168048912	-0.562634346110921	-0.0418046494767883	0.837703489843495
1982	PRE4g3-RTT105-NRg-4	-0.0562242214696372	-0.764646743783244	-0.0567285754943714	0.519899078743563
1983	PRE4g3-VMA5-TRg-3	0.0373814211647168	0.433453397216931	0.036706601400473	0.713269240162955
1984	PRE4g3-VMA5-TRg-5	-0.00811360960267005	-0.148857681935992	-0.00902966825570782	0.865010562280337
1985	PRE4g3-RRP1-TRg-3	0.0218158625981517	0.234222908664056	0.0209099886567819	0.912791060732711
1986	PRE4g3-CLC1-TRg-2	0.0241572552938484	0.264191432354544	0.0268830778368951	0.900458737806322
1987	PRE4g3-GCD6-NRg-1	0.0316210893446683	0.359724355125242	0.0339152016618462	0.699958739919919
1988	PRE4g3-GCD6-NRg-2	0.0513014067918445	0.611621467786443	0.052522647932812	0.696109115799641
1989	PRE4g3-PXR1-TRg-1	0.0388247945829227	0.45192777383783	0.0375768646422367	0.371049114571897
1990	PRE4g3-CDC14-NRg-1	0.0480271594956045	0.569712924274613	0.0476821541669171	0.786861436730682
1991	PRE4g3-PCF11-TRg-6	0.000503565489608709	-0.0385626355848725	0.00373254923596353	0.970804235749572
1992	PRE4g3-PCF11-TRg-5	-0.0191221986257772	-0.289761495954112	-0.0153698522147335	0.872966689586814
1993	PRE4g3-PCF11-TRg-4	-0.0911368673467708	-1.21150918466703	-0.0869134270086641	0.218990639047613
1994	PRE4g3-SEC31-NRg-1	-0.0901243906361352	-1.19855004614041	-0.0858989938417303	0.336522243137051
1995	PRE4g3-RRP5-NRg-1	0.0485584208461708	0.576512773953631	0.0480476245291005	0.339399737879572
1996	PRE4g3-PRE10-TRg-5	-0.0220198200206289	-0.326849437493043	-0.0204786326731144	0.720287102622429
1997	PRE4g3-PRE10-TRg-1	-0.0335900499638916	-0.474941942776906	-0.0314830186609928	0.303141259695426
1998	PRE4g3-RPS5-TRg-2	-0.0665412169161661	-0.896698544842596	-0.0657336560917425	0.269347205244516
1999	PRE4g3-NSP1-TRg-4	0.030520381922044	0.345635912579128	0.0332283948826484	0.66400521688005
[truncated: 13,201 more rows]
