# Supplementary material for: Improved discovery of genetic interactions using CRISPRiSeq across multiple environments
Source: Genome Res. 2019 Apr;29(4):668–81. doi: 10.1101/gr.246603.118 (PMC6442382; doi:10.1101/gr.246603.118)
Supplement: Supplemental Material [file supp_gr.246603.118_Supplemental_CRISPRiSeq-master.zip › CRISPRiSeq-master/processing_data/Data_python_counts/all_counts_seqlib11.txt]

0	Batch1T0	YPDR1T1	YPDR1T2	YPDR1T3	YPDR2T1	YPDR2T2	YPDR2T3	YPDR3T1	YPDR3T2	YPDR3T3	YPDR4T1	YPDR4T2	YPDR4T3	Batch2T0	P168P161	P169P161	P170P161	P169P163	P170P163	P162P164	P170P164	P162P165	P167P165	P167P166	P168P166
CC8-CC5	608	612	709	2026	608	1136	2452	512	890	2159	411	661	1715	514	0	0	0	0	0	0	0	0	0	0	0
CC8-CC8	567	632	717	1894	514	1027	2232	449	790	2315	377	636	1619	442	0	0	0	0	0	0	0	0	0	0	0
CC8-CC16	643	714	706	1782	550	1032	2130	496	766	2169	407	668	1414	552	0	0	0	0	0	0	0	0	0	0	0
CC8-CC17	597	769	701	1851	488	929	2331	535	784	2162	426	634	1653	491	0	0	0	0	0	0	0	0	0	0	0
CC8-CC19	488	574	573	1493	452	788	1829	419	680	1826	358	505	1200	369	0	0	0	0	0	0	0	0	0	0	0
CC8-CC20	639	754	894	2429	589	1160	3025	547	907	2738	430	877	2161	578	0	0	0	0	0	0	0	0	0	0	0
CC8-CC23	428	581	562	1663	375	844	1976	393	626	1888	346	546	1258	361	0	0	0	0	0	0	0	0	0	0	0
CC8-CC25	533	762	771	2305	538	1178	2854	491	906	2661	335	801	1827	488	0	0	0	0	0	0	0	0	0	0	0
CC8-CC27	517	632	559	1371	428	829	1814	451	681	1724	356	526	1227	439	0	0	0	0	0	0	0	0	0	0	0
CC8-CC28	599	819	876	2214	600	1103	2497	575	882	2501	410	671	1729	607	0	0	0	0	0	0	0	0	0	0	0
CC8-CC30	501	645	701	1897	550	938	2334	483	773	2285	396	626	1564	448	0	0	0	0	0	0	0	0	0	0	0
CC8-CC32	684	784	695	1925	590	1095	2475	549	816	2273	390	633	1575	526	0	0	0	0	0	0	0	0	0	0	0
CC8-CC34	534	676	760	2103	520	1085	2474	492	799	2610	355	664	1811	426	0	0	0	0	1	0	0	0	0	0	0
CC8-CC35	471	618	569	1414	504	853	1834	451	721	1773	327	523	1256	422	0	0	0	0	0	0	0	0	0	0	0
CC8-CC36	511	766	865	2522	604	1185	2819	587	926	2593	461	730	2003	544	0	0	0	1	0	0	0	0	0	0	0
CC8-CC11	311	327	361	1015	283	569	1324	229	403	1253	214	346	954	289	0	0	0	0	0	0	0	0	0	0	0
CC8-CC14	543	662	759	2087	582	1056	2306	509	773	2273	419	636	1457	461	0	0	0	0	0	0	0	0	0	0	0
CC8-CC15	562	636	587	1772	411	905	2094	431	689	1981	293	520	1392	399	0	0	0	0	0	0	0	0	0	0	0
CC8-CC2	464	556	565	1649	396	787	1926	377	697	1841	310	579	1538	396	0	0	0	0	0	0	0	0	0	0	0
CC8-CC22	392	564	613	1701	467	825	2024	399	676	1871	298	543	1345	427	0	0	0	0	0	0	0	0	0	0	0
CC8-CC26	568	707	832	1988	560	1054	2518	511	821	2440	444	686	1696	501	0	0	0	2	0	0	0	0	0	0	0
CC8-CC7	572	735	781	2046	512	972	2346	461	783	2178	355	634	1664	474	0	0	0	0	0	0	0	0	1	0	0
CC16-CC5	1	33	50	70	33	47	25	42	16	58	42	43	122	3	0	0	0	0	0	0	0	0	0	0	0
CC16-CC8	493	600	721	1747	537	926	1819	423	722	2009	367	591	1524	434	0	0	0	0	0	1	0	0	0	0	0
CC16-CC16	184	303	278	497	276	422	494	234	310	571	246	281	574	97	1	0	0	0	0	0	0	0	0	0	0
CC16-CC17	425	686	658	1413	516	990	1768	491	672	1914	441	575	1576	451	0	0	0	0	0	0	0	0	1	0	0
CC16-CC19	476	552	534	1152	468	700	1381	362	598	1507	335	538	1173	377	0	0	0	0	0	0	0	0	0	0	0
CC16-CC20	519	677	614	1698	495	913	2119	485	736	1943	396	693	1687	420	0	0	0	0	0	0	0	0	0	0	0
CC16-CC23	370	490	563	1239	471	867	1587	379	586	1592	378	560	1295	419	0	0	0	0	0	0	0	0	0	0	0
CC16-CC25	514	781	720	1880	588	1022	2482	520	825	2353	513	781	1790	441	0	0	0	0	0	0	0	0	0	0	0
CC16-CC27	485	623	586	1195	519	737	1399	476	534	1378	340	593	1280	454	0	0	0	0	0	0	0	0	1	0	0
CC16-CC28	537	745	696	1573	599	1129	1875	451	743	1918	461	730	1574	482	0	0	0	0	0	0	0	0	0	0	0
CC16-CC30	317	475	465	1320	390	724	1441	345	533	1477	328	452	1191	322	0	0	0	0	0	1	0	0	1	0	0
CC16-CC32	479	735	685	1492	668	999	1729	485	680	1955	481	678	1421	437	0	0	0	0	0	0	0	0	0	0	0
CC16-CC34	382	680	609	1660	567	887	1873	494	661	2122	425	563	1536	452	0	0	0	0	0	0	0	0	0	0	0
CC16-CC35	447	656	639	1260	564	831	1546	431	647	1565	405	577	1235	436	0	0	0	0	0	0	0	0	1	0	0
CC16-CC36	477	617	716	1584	516	947	1890	421	735	2003	455	641	1530	507	0	0	0	0	0	1	0	0	0	0	0
CC16-CC11	307	417	385	1175	372	531	1238	266	458	1313	258	420	962	299	0	0	0	0	0	0	0	0	0	0	0
CC16-CC14	1	22	49	70	26	50	31	31	11	90	58	62	121	1	0	0	0	0	0	0	0	0	0	0	0
CC16-CC15	3	16	35	57	20	36	29	35	16	63	49	41	80	4	0	0	0	0	0	0	0	0	0	0	0
CC16-CC2	2	21	38	54	14	28	34	23	9	58	56	38	105	4	0	0	0	1	0	0	0	0	0	0	0
CC16-CC22	466	580	539	1393	516	859	1469	350	633	1494	335	535	1245	390	0	0	0	0	0	0	1	0	0	0	0
CC16-CC26	431	739	629	1590	527	943	1899	404	712	1930	400	670	1424	465	0	0	0	0	0	0	0	0	0	0	0
CC16-CC7	614	669	780	1812	588	1120	2083	491	771	1901	409	688	1663	485	0	0	0	1	0	0	0	0	0	0	0
CC17-CC5	4	26	62	111	27	58	69	29	13	104	85	63	156	2	0	0	0	0	0	0	1	0	0	0	0
CC17-CC8	478	668	748	2109	514	1234	2242	483	851	2444	452	692	1818	473	0	0	0	0	0	0	1	0	0	0	1
CC17-CC16	2	26	60	71	27	45	50	35	17	83	50	67	160	1	0	0	0	0	0	0	0	0	0	0	0
CC17-CC17	1057	1468	1489	3229	1177	2079	4305	1155	1516	4359	1067	1560	3547	841	0	0	0	0	0	0	0	0	1	0	0
CC17-CC19	654	799	910	2227	785	1066	2545	620	855	2730	592	784	2017	570	0	0	0	0	1	1	0	0	0	0	0
CC17-CC20	687	835	1010	2588	830	1403	2944	677	1097	3260	543	922	2420	556	0	0	0	0	0	0	0	0	0	0	0
CC17-CC23	789	990	1136	3077	865	1535	3472	645	1180	3521	680	1106	2612	682	1	0	0	0	1	0	0	0	0	0	0
CC17-CC25	685	1017	1097	2974	852	1594	3520	688	994	3630	601	1011	2892	633	0	0	0	0	1	0	0	0	0	0	0
CC17-CC27	605	825	718	1693	600	956	1982	555	793	1955	478	706	1727	525	0	0	0	0	0	0	0	0	0	1	0
CC17-CC28	671	855	986	2564	757	1348	2741	582	944	2824	611	882	2116	618	0	0	0	0	0	0	0	0	0	0	0
CC17-CC30	750	842	1073	2793	750	1287	2996	598	1061	3339	555	968	2370	677	0	0	0	0	0	0	0	0	0	0	0
CC17-CC32	768	953	1030	2718	749	1504	2904	678	1068	3027	525	941	2250	652	0	0	0	0	0	0	1	0	1	0	0
CC17-CC34	681	787	1144	2970	778	1543	3326	720	1134	3400	631	965	2627	587	0	1	0	0	0	0	0	0	0	0	0
CC17-CC35	704	808	912	2367	696	1380	2630	653	950	2601	623	918	1972	631	0	0	0	0	0	0	0	0	0	0	0
CC17-CC36	770	913	1101	2995	865	1562	3305	663	1140	3541	677	1077	2635	722	0	0	0	0	0	1	0	0	1	0	0
CC17-CC11	568	649	713	1994	516	1055	2467	454	769	2449	403	749	1635	485	0	0	0	0	0	0	0	0	0	0	0
CC17-CC14	4	35	63	112	38	51	54	36	12	101	79	68	193	4	0	0	0	0	0	0	0	1	0	0	0
CC17-CC15	1	31	51	73	22	47	35	26	12	76	55	52	113	2	0	0	0	0	0	0	0	0	0	0	0
CC17-CC2	4	19	57	88	20	46	41	30	21	84	59	70	146	3	0	0	0	0	0	0	0	0	0	0	0
CC17-CC22	708	852	990	2572	732	1532	2959	644	977	3073	571	817	2228	633	0	0	0	0	1	0	0	0	0	0	0
CC17-CC26	795	985	1015	2662	752	1495	3083	644	1047	3152	646	926	2567	672	0	0	0	0	0	0	0	0	0	0	0
CC17-CC7	597	875	1045	2751	719	1319	3058	614	974	3068	573	879	2313	655	0	0	0	0	0	0	0	1	0	0	0
CC8_BC2-CC5	627	752	883	2432	715	1427	3136	604	1002	2833	446	817	2157	684	0	0	0	0	0	0	0	0	0	0	0
CC8_BC2-CC8	771	910	949	2652	799	1438	3406	615	1089	3222	450	836	2427	661	0	0	0	0	0	0	0	0	0	0	0
CC8_BC2-CC16	616	769	787	1900	729	1170	2596	490	847	2321	432	772	1855	645	0	0	0	0	0	0	0	0	0	0	0
CC8_BC2-CC17	702	854	915	2430	808	1312	2866	583	1071	2947	483	920	2256	598	0	0	0	0	0	0	0	0	1	0	0
CC8_BC2-CC19	675	820	781	2036	735	1167	2659	617	1027	2740	516	775	1977	656	0	0	0	0	0	0	0	0	0	0	0
CC8_BC2-CC20	847	1038	1030	3075	853	1585	3706	721	1251	3639	605	1060	2867	853	0	0	0	0	0	0	0	0	0	0	1
CC8_BC2-CC23	684	882	942	2631	841	1330	3120	547	1060	2941	451	853	2167	720	0	0	0	0	0	0	0	0	0	0	0
CC8_BC2-CC25	759	1051	1033	3004	799	1634	3601	728	1249	3412	532	951	2733	692	0	0	0	0	0	0	0	0	1	0	0
CC8_BC2-CC27	760	766	701	1768	656	994	2089	535	799	2054	437	778	1580	559	0	0	0	0	1	1	0	0	0	0	0
CC8_BC2-CC28	722	923	1002	2324	819	1399	3006	659	1054	2900	544	839	2154	631	0	0	0	0	0	0	0	0	0	0	0
CC8_BC2-CC30	606	745	718	2143	657	1106	2451	448	913	2469	336	729	1772	451	0	0	0	0	0	0	0	0	0	0	0
CC8_BC2-CC32	743	908	916	2646	758	1493	2985	630	1231	2993	522	917	2167	781	0	0	0	0	0	0	0	0	0	0	0
CC8_BC2-CC34	657	779	880	2380	793	1233	3079	575	971	2744	435	787	2110	643	0	0	0	0	0	0	0	0	0	0	0
CC8_BC2-CC35	536	680	755	1828	622	985	2167	518	902	2210	433	759	1603	525	0	0	0	0	0	0	0	0	0	0	0
CC8_BC2-CC36	843	1005	1046	3220	868	1681	3466	655	1186	3597	557	999	2630	799	0	0	0	0	0	0	0	0	0	0	0
CC8_BC2-CC11	411	594	561	1687	539	892	2099	378	739	2039	333	551	1492	381	0	0	0	0	0	0	0	0	0	0	0
CC8_BC2-CC14	648	798	936	2592	763	1421	3054	546	1080	3024	460	842	2057	606	0	0	0	0	0	0	0	0	1	0	0
CC8_BC2-CC15	571	711	724	2145	657	1104	2633	433	900	2413	413	735	1936	543	0	0	0	0	0	0	1	0	0	0	0
CC8_BC2-CC2	627	856	753	2259	691	1174	2841	520	997	2824	483	803	2088	565	0	0	0	0	0	0	0	0	0	0	1
CC8_BC2-CC22	579	718	818	2145	721	1150	2655	497	932	2451	370	692	1774	571	0	0	0	0	0	0	0	0	0	0	0
CC8_BC2-CC26	659	947	1029	2569	785	1340	3149	558	1017	3138	490	932	2398	717	0	0	0	0	0	0	0	0	0	0	0
CC8_BC2-CC7	759	779	901	2578	787	1285	3088	590	986	2917	460	955	2109	618	0	0	0	0	0	0	0	0	0	0	0
CC16_BC2-CC5	254	304	340	797	256	489	1011	176	352	987	201	267	507	230	0	0	0	0	0	0	0	0	0	0	0
CC16_BC2-CC8	367	366	395	1084	291	479	1292	259	454	1017	175	236	563	261	0	0	0	0	0	0	0	0	0	0	0
CC16_BC2-CC16	327	335	407	807	280	486	834	250	369	861	188	219	467	272	0	0	0	0	0	0	0	0	0	0	0
CC16_BC2-CC17	409	409	478	1117	317	650	1419	334	546	1180	226	317	740	311	0	0	0	0	0	0	0	0	0	0	0
CC16_BC2-CC19	336	422	438	896	326	481	1096	328	497	943	188	241	604	252	0	0	0	0	0	0	0	0	0	0	0
CC16_BC2-CC20	380	451	510	1135	285	534	1405	335	479	1166	223	290	780	281	0	0	0	0	0	0	0	0	0	0	0
CC16_BC2-CC23	309	419	465	1093	299	617	1336	293	532	1212	236	302	701	275	0	0	0	0	0	0	0	0	0	0	0
CC16_BC2-CC25	395	488	499	1277	339	646	1489	408	571	1395	183	347	865	383	0	0	0	0	0	0	0	0	0	0	0
CC16_BC2-CC27	400	327	365	703	283	513	897	282	383	873	172	226	475	229	0	0	0	0	0	0	0	0	0	0	0
CC16_BC2-CC28	375	386	451	1016	291	469	1150	296	422	964	203	265	606	287	0	0	0	0	0	0	0	0	0	0	0
CC16_BC2-CC30	313	417	373	1035	220	471	1195	270	455	1047	137	219	579	238	0	0	0	0	0	0	0	0	0	0	0
CC16_BC2-CC32	328	315	388	840	275	567	1025	285	468	1037	143	207	582	266	0	0	0	0	0	0	0	0	0	0	0
CC16_BC2-CC34	397	423	488	1180	288	597	1417	377	640	1198	261	323	770	317	0	0	0	0	0	0	0	0	0	0	0
CC16_BC2-CC35	405	405	396	877	303	546	1064	313	484	943	233	333	588	297	0	0	0	0	0	0	0	0	0	0	0
CC16_BC2-CC36	450	442	483	1170	375	676	1442	378	623	1351	281	319	871	369	0	0	0	0	0	0	0	0	0	0	0
CC16_BC2-CC11	197	276	273	643	146	292	823	182	305	665	128	182	478	187	0	0	0	0	0	0	0	0	0	0	0
CC16_BC2-CC14	304	378	423	910	257	491	1135	261	485	1060	155	245	499	230	0	0	0	0	0	0	0	0	0	0	0
CC16_BC2-CC15	257	365	327	782	201	421	979	220	412	834	172	210	475	202	0	0	0	0	0	0	0	0	0	0	0
CC16_BC2-CC2	250	261	242	726	175	359	912	212	360	871	127	196	463	178	0	0	0	0	0	0	0	0	0	0	0
CC16_BC2-CC22	315	316	387	874	225	510	1036	290	422	958	164	234	567	287	0	0	0	0	0	0	0	0	0	0	0
CC16_BC2-CC26	308	437	467	1095	339	547	1149	329	469	1137	194	272	681	343	0	0	0	0	0	0	0	0	0	0	0
CC16_BC2-CC7	317	540	480	1157	299	648	1431	342	596	1260	234	279	759	356	0	0	0	0	0	0	0	0	0	0	0
PRE7g7-CC5	232	301	275	295	216	340	350	218	285	328	170	166	215	195	0	0	0	0	0	0	0	0	0	0	0
PRE7g7-CC8	2	3	10	15	6	10	3	13	2	20	14	6	25	0	0	0	0	0	0	0	0	0	0	0	0
PRE7g7-CC16	291	327	295	281	259	349	342	227	308	292	155	161	202	219	0	0	0	0	0	0	0	1	0	0	0
PRE7g7-CC17	0	4	10	14	10	18	19	8	4	16	17	20	18	0	0	0	0	0	0	0	0	0	0	0	0
PRE7g7-CC19	0	2	12	11	4	5	6	5	0	12	14	10	10	0	0	0	0	0	0	0	0	0	0	0	0
PRE7g7-CC20	0	10	15	10	9	5	6	16	5	15	17	14	20	0	0	0	0	0	0	0	0	0	0	0	0
PRE7g7-CC23	0	8	20	11	6	14	4	11	2	11	20	13	17	2	0	0	0	0	0	0	0	0	0	0	0
PRE7g7-CC25	0	7	11	17	7	6	8	2	5	12	16	14	19	0	0	0	0	0	0	0	0	0	0	0	0
PRE7g7-CC27	0	9	10	11	4	13	4	6	6	7	12	16	12	2	0	0	0	0	0	0	0	0	0	0	0
PRE7g7-CC28	0	6	24	13	8	14	3	9	3	21	14	12	14	0	0	0	0	0	0	0	0	0	0	0	0
PRE7g7-CC30	1	7	12	5	6	7	6	6	3	8	16	5	23	0	0	0	0	1	0	0	0	0	0	0	0
PRE7g7-CC32	0	8	13	14	11	19	6	6	4	18	15	19	26	0	0	0	1	0	0	0	0	0	0	0	0
PRE7g7-CC34	0	11	7	13	10	14	6	10	4	8	19	9	14	0	0	0	0	0	0	0	0	0	0	0	0
PRE7g7-CC35	0	4	8	9	7	9	5	8	5	10	14	11	12	1	0	0	0	0	0	0	0	0	0	0	0
PRE7g7-CC36	0	16	26	18	13	14	14	12	8	9	20	12	15	1	0	0	0	0	0	0	0	0	0	0	0
PRE7g7-CC11	2	6	9	6	3	6	1	8	3	6	8	9	15	0	0	0	0	0	0	0	0	0	0	0	0
PRE7g7-CC14	272	340	323	282	264	446	389	243	334	301	191	182	272	208	0	0	0	0	0	1	0	0	0	0	0
PRE7g7-CC15	300	343	323	288	278	383	333	287	400	332	212	221	212	236	0	0	0	0	0	0	0	0	0	0	0
PRE7g7-CC2	303	364	284	273	223	388	368	240	355	316	196	231	175	254	0	0	1	0	0	0	0	0	0	0	0
PRE7g7-CC22	1	4	7	15	12	15	9	5	2	8	19	9	22	0	0	0	0	0	0	0	0	0	0	0	0
PRE7g7-CC26	1	3	11	7	2	14	4	12	5	12	16	12	28	0	1	0	0	0	0	0	0	0	0	0	0
PRE7g7-CC7	0	8	10	13	4	8	5	9	10	17	17	12	15	0	0	0	0	0	0	0	0	0	0	0	0
PRE4g9-CC5	392	469	475	829	378	699	998	366	525	957	265	379	599	350	0	0	0	0	0	0	0	0	0	0	0
PRE4g9-CC8	2	9	19	26	10	11	14	14	5	38	29	17	47	0	0	0	0	0	0	0	0	0	0	0	0
PRE4g9-CC16	387	442	431	702	433	625	864	342	536	818	301	311	543	412	0	0	0	0	0	0	0	0	0	0	0
PRE4g9-CC17	1	8	22	35	12	20	14	11	6	26	26	19	38	1	0	0	0	0	0	0	0	0	0	0	0
PRE4g9-CC19	1	1	17	17	12	13	17	18	3	15	21	20	49	2	0	0	0	0	0	0	0	0	0	0	0
PRE4g9-CC20	1	11	11	28	13	20	12	12	7	32	28	24	48	0	0	0	0	0	0	0	0	0	0	0	0
PRE4g9-CC23	0	5	21	31	7	20	14	12	5	37	27	24	44	1	0	0	0	0	0	0	0	0	0	0	0
PRE4g9-CC25	1	6	20	30	16	24	13	13	7	37	25	20	50	3	0	0	0	0	0	0	0	0	0	0	0
PRE4g9-CC27	1	7	16	17	9	18	15	9	6	22	24	14	26	0	0	0	0	0	0	0	0	0	0	0	0
PRE4g9-CC28	2	11	27	24	14	16	16	14	8	27	28	19	42	0	0	0	0	0	0	0	0	0	0	0	1
PRE4g9-CC30	0	7	14	30	4	11	10	11	3	22	23	15	37	0	0	0	0	0	0	0	0	1	0	0	0
PRE4g9-CC32	2	17	20	24	10	21	12	16	5	29	25	14	50	0	1	0	0	0	0	0	0	0	0	0	0
PRE4g9-CC34	2	9	22	29	13	16	17	13	11	21	26	20	44	1	0	0	0	0	0	0	0	0	0	0	0
PRE4g9-CC35	0	7	13	21	8	21	14	14	7	23	28	20	42	0	0	0	0	0	0	0	0	0	0	0	0
PRE4g9-CC36	1	15	24	40	10	22	14	22	3	25	29	25	37	1	0	0	0	0	0	0	0	0	0	0	0
PRE4g9-CC11	0	8	12	17	5	10	17	6	4	14	11	15	33	0	0	0	0	0	0	0	0	0	0	0	0
PRE4g9-CC14	577	713	666	1170	604	937	1367	440	660	1388	382	520	786	479	0	0	0	0	0	0	0	0	0	0	0
PRE4g9-CC15	380	489	410	755	367	576	766	331	373	683	262	358	512	326	0	0	0	0	0	0	0	0	0	0	0
PRE4g9-CC2	336	446	430	722	400	588	870	294	487	817	271	353	563	365	0	0	0	0	0	0	0	1	0	0	0
PRE4g9-CC22	1	9	22	27	13	9	12	15	5	25	17	17	37	1	0	0	0	0	0	0	0	1	0	0	0
PRE4g9-CC26	2	10	13	33	10	16	13	15	3	23	19	18	49	2	0	0	0	0	0	0	0	0	0	0	0
PRE4g9-CC7	0	12	15	27	10	17	20	20	4	28	33	27	41	1	0	0	0	0	0	0	0	0	0	0	0
PRE4g3-CC5	1	29	47	48	32	44	26	33	11	63	84	53	80	0	0	0	0	1	0	0	0	0	0	0	0
PRE4g3-CC8	336	538	509	633	489	643	722	355	379	617	360	492	673	390	0	0	0	0	0	0	0	0	0	0	0
PRE4g3-CC16	1	21	46	48	41	42	20	32	20	39	69	58	69	4	0	1	0	0	0	0	1	0	0	0	0
PRE4g3-CC17	364	563	383	541	523	668	678	475	507	634	417	613	677	423	0	0	0	0	0	0	0	0	0	0	0
PRE4g3-CC19	383	566	436	487	486	584	541	403	414	617	442	491	592	432	0	0	0	0	0	0	0	0	0	0	0
PRE4g3-CC20	498	653	529	725	540	762	825	426	523	826	503	602	812	574	0	0	0	0	1	0	0	0	0	0	0
PRE4g3-CC23	321	546	483	606	479	737	710	451	526	677	388	477	641	529	0	0	0	0	0	0	1	1	0	0	0
PRE4g3-CC25	401	721	508	741	689	808	901	451	507	808	498	672	781	568	0	0	0	0	0	0	0	0	0	0	0
PRE4g3-CC27	487	572	467	537	632	625	666	397	483	677	491	516	675	449	0	0	0	0	0	0	1	0	0	0	0
PRE4g3-CC28	389	586	439	529	498	657	582	312	338	692	412	501	547	499	0	0	0	0	1	0	1	0	0	0	1
PRE4g3-CC30	318	511	389	528	379	590	530	308	424	600	347	467	456	357	0	0	0	0	0	0	0	0	0	0	0
PRE4g3-CC32	462	491	445	522	454	660	603	351	493	669	434	450	613	510	1	0	0	0	0	0	0	0	0	0	0
PRE4g3-CC34	401	572	442	675	561	684	719	423	470	734	392	558	722	492	0	0	1	0	0	0	0	1	0	0	0
PRE4g3-CC35	363	415	338	465	433	487	504	338	352	444	338	423	490	406	0	0	0	0	0	0	0	0	0	0	0
PRE4g3-CC36	417	643	540	674	531	781	750	448	535	851	449	545	743	539	1	0	0	0	0	0	0	1	0	0	0
PRE4g3-CC11	300	320	322	364	335	455	480	240	314	516	291	393	502	329	0	0	0	0	0	0	0	0	0	0	0
PRE4g3-CC14	5	35	52	63	30	54	30	42	13	61	65	55	98	3	0	0	0	0	0	0	0	0	0	0	0
PRE4g3-CC15	3	28	47	37	16	33	14	27	14	45	46	49	85	4	0	0	0	0	0	0	0	0	0	0	0
PRE4g3-CC2	4	15	45	35	26	49	15	27	24	38	61	54	97	1	0	0	1	0	0	0	0	0	0	0	0
PRE4g3-CC22	321	460	371	474	431	565	560	315	334	517	338	459	543	372	0	0	0	0	1	0	0	0	0	0	0
PRE4g3-CC26	410	575	510	648	528	819	799	453	544	788	433	519	694	637	0	0	0	0	0	0	0	0	1	1	0
PRE4g3-CC7	545	609	502	710	594	766	820	416	543	902	441	551	709	529	0	1	0	0	0	0	0	0	0	0	0
RPN5g1-CC5	1	12	13	14	5	16	8	9	2	10	18	18	20	2	0	0	0	0	0	0	0	1	0	0	0
RPN5g1-CC8	116	193	155	126	96	180	109	118	111	120	122	153	145	108	0	0	0	0	0	0	0	0	0	0	0
RPN5g1-CC16	2	10	11	9	12	11	9	17	2	11	19	14	13	3	0	0	0	0	0	0	0	0	0	0	0
RPN5g1-CC17	159	156	137	99	102	166	119	118	112	144	120	186	134	89	0	0	0	0	0	0	0	0	0	0	0
RPN5g1-CC19	106	119	106	86	86	157	116	111	78	90	110	153	107	98	0	0	0	0	0	0	0	0	0	0	0
RPN5g1-CC20	145	153	126	104	82	169	107	104	75	123	108	148	160	90	0	0	0	0	0	0	0	0	0	0	0
RPN5g1-CC23	101	161	120	112	94	129	110	118	102	91	98	132	144	82	0	0	0	0	0	0	0	0	0	0	0
RPN5g1-CC25	117	139	141	116	103	189	104	118	105	132	108	135	154	90	0	0	0	0	0	0	0	0	0	0	0
RPN5g1-CC27	122	172	94	80	85	142	109	97	83	76	108	131	120	87	0	0	0	0	0	0	0	0	0	0	0
RPN5g1-CC28	129	222	183	117	124	235	134	127	99	129	129	174	140	79	0	0	0	0	0	0	0	0	0	0	0
RPN5g1-CC30	136	156	130	82	89	133	94	76	75	109	90	140	93	71	0	0	0	0	0	0	0	0	0	0	0
RPN5g1-CC32	120	166	130	104	96	170	142	116	112	123	145	144	119	110	0	0	0	0	0	0	0	0	0	0	0
RPN5g1-CC34	110	128	129	88	84	131	104	90	114	89	129	143	97	59	0	0	0	0	0	0	0	0	0	0	0
RPN5g1-CC35	112	159	114	77	72	169	75	93	87	99	101	123	82	72	0	0	0	0	0	1	0	0	0	0	0
RPN5g1-CC36	146	183	153	115	120	164	151	124	101	117	139	203	161	106	0	0	0	0	0	0	0	0	1	0	0
RPN5g1-CC11	111	156	95	80	79	124	74	86	58	91	67	119	83	73	0	0	0	0	0	0	0	0	0	0	0
RPN5g1-CC14	1	6	13	9	5	13	5	9	4	11	24	9	12	0	0	0	0	0	0	0	0	0	0	0	0
RPN5g1-CC15	0	6	9	10	6	9	1	8	1	3	19	16	14	0	0	0	0	0	0	0	0	0	0	0	0
RPN5g1-CC2	0	3	11	10	3	7	5	14	3	11	23	19	30	0	0	0	0	0	0	0	0	0	0	0	0
RPN5g1-CC22	103	105	118	95	78	140	130	85	74	85	112	130	85	68	0	0	0	0	0	0	0	0	0	0	0
RPN5g1-CC26	167	207	159	117	128	188	155	142	106	140	126	217	149	107	0	0	0	0	0	0	0	0	0	0	1
RPN5g1-CC7	119	146	117	76	82	180	96	98	83	103	105	153	135	89	0	0	0	0	0	0	0	0	0	0	0
COG3g1-CC5	626	737	530	415	693	694	588	565	664	487	461	547	369	694	0	0	0	0	0	0	0	0	0	0	0
COG3g1-CC8	4	15	14	19	10	13	9	23	2	13	31	27	32	2	0	0	0	0	0	0	0	0	0	0	0
COG3g1-CC16	656	793	426	385	833	709	432	520	563	393	431	468	439	662	0	0	0	0	0	0	0	0	0	0	0
COG3g1-CC17	0	18	11	18	20	18	6	17	7	12	38	22	35	1	0	0	0	0	0	0	0	0	0	0	0
COG3g1-CC19	0	10	14	11	12	7	7	12	9	14	25	24	21	0	0	0	0	0	0	0	0	0	0	0	0
COG3g1-CC20	1	14	12	11	17	15	9	17	12	18	33	25	27	2	0	0	0	0	0	0	0	0	0	0	0
COG3g1-CC23	3	3	21	23	11	20	10	24	4	18	37	12	39	1	0	0	0	0	0	0	0	0	0	0	0
COG3g1-CC25	1	18	19	14	18	23	4	8	5	22	28	24	43	0	0	0	0	0	0	1	0	0	0	0	0
COG3g1-CC27	1	16	12	10	9	24	3	12	7	6	31	23	15	1	0	0	0	0	0	0	0	0	0	0	0
COG3g1-CC28	3	21	31	18	19	22	7	9	7	17	35	18	24	1	1	0	0	0	0	0	0	0	0	0	0
COG3g1-CC30	0	8	16	14	14	22	11	11	3	19	15	23	32	1	0	0	0	0	0	0	0	0	1	0	0
COG3g1-CC32	0	15	14	21	17	14	8	10	6	21	41	16	36	0	0	0	0	0	0	0	0	0	0	0	1
COG3g1-CC34	0	17	12	15	15	13	8	18	6	14	33	20	28	0	1	0	0	0	0	0	0	0	0	0	0
COG3g1-CC35	0	8	17	15	20	15	15	21	6	10	28	18	23	1	0	0	0	0	0	0	0	0	0	0	0
COG3g1-CC36	2	12	18	15	28	18	7	20	2	16	40	30	28	2	0	0	0	0	0	0	0	0	0	0	0
COG3g1-CC11	0	4	14	8	14	11	5	8	4	10	20	10	17	1	0	0	0	0	0	0	0	0	0	0	0
COG3g1-CC14	687	1158	637	515	816	796	669	645	678	600	535	618	466	766	0	0	0	0	0	0	0	0	0	0	1
COG3g1-CC15	603	760	481	373	607	661	430	421	476	448	456	484	373	604	0	0	0	0	0	0	0	0	0	0	0
COG3g1-CC2	679	800	478	365	688	675	499	535	540	542	553	521	385	682	0	0	0	0	0	0	0	0	0	0	0
COG3g1-CC22	0	18	16	16	18	22	5	7	3	17	24	20	23	0	0	0	0	0	0	0	1	0	0	0	0
COG3g1-CC26	0	9	28	17	19	23	9	17	9	21	46	22	32	2	0	0	0	0	0	0	0	0	1	0	0
COG3g1-CC7	1	7	17	24	7	23	8	12	9	22	35	16	33	0	0	0	0	0	0	0	0	0	0	0	0
SED5g5-CC5	728	743	496	740	771	811	907	534	630	831	514	486	711	592	0	0	0	0	0	0	0	0	0	0	0
SED5g5-CC8	1	8	17	23	10	14	9	16	6	27	25	29	39	0	0	0	0	0	0	0	0	0	0	0	0
SED5g5-CC16	558	715	434	599	601	574	577	461	536	656	402	474	543	571	0	0	0	0	0	0	0	0	0	0	0
SED5g5-CC17	2	8	15	18	13	24	8	23	5	25	23	26	46	0	0	0	0	0	0	0	0	0	0	0	0
SED5g5-CC19	3	12	11	16	15	16	7	13	1	9	32	22	24	0	0	0	0	0	0	0	0	0	0	0	0
SED5g5-CC20	2	12	24	23	13	20	14	10	5	17	38	28	43	1	0	0	0	0	0	0	0	0	0	0	0
SED5g5-CC23	0	11	14	13	17	16	9	14	6	28	26	22	54	0	0	0	0	0	0	0	0	0	0	0	0
SED5g5-CC25	0	11	13	26	14	25	16	16	7	17	35	24	42	2	0	0	0	0	0	0	0	0	0	0	0
SED5g5-CC27	1	7	16	23	10	11	7	18	4	13	23	14	29	1	0	0	0	0	0	0	0	0	0	0	0
SED5g5-CC28	2	8	12	19	14	13	12	7	7	21	26	23	44	0	0	0	0	0	0	0	0	0	0	0	0
SED5g5-CC30	0	15	13	16	5	17	11	11	8	18	23	25	38	1	0	0	0	0	0	0	0	0	0	1	0
SED5g5-CC32	1	10	15	25	28	17	6	20	11	30	33	21	37	1	0	0	0	0	0	0	0	0	0	0	1
SED5g5-CC34	2	9	16	18	10	11	15	9	2	28	30	27	45	1	0	0	0	1	0	0	0	0	0	0	0
SED5g5-CC35	0	15	15	15	16	13	10	6	7	13	36	19	28	1	0	0	0	0	0	0	0	0	0	0	0
SED5g5-CC36	2	16	29	19	15	22	14	16	4	33	33	26	42	1	0	0	0	0	0	0	0	0	0	0	0
SED5g5-CC11	1	7	13	17	10	5	6	17	3	12	21	18	32	2	0	0	0	0	0	0	0	0	0	0	0
SED5g5-CC14	619	806	529	788	742	936	925	621	626	871	497	506	740	653	0	0	0	0	0	0	0	0	0	0	0
SED5g5-CC15	563	571	374	523	599	711	745	513	464	685	404	393	488	481	0	0	0	0	0	0	0	0	0	0	0
SED5g5-CC2	560	622	406	596	585	644	696	510	507	787	498	491	636	566	0	0	0	0	0	0	0	0	0	0	0
SED5g5-CC22	3	14	13	27	18	23	8	10	2	19	23	21	28	1	0	0	0	0	0	0	0	0	0	0	0
SED5g5-CC26	3	11	12	30	16	15	9	17	7	23	33	29	53	0	0	0	0	0	0	0	0	0	1	0	0
SED5g5-CC7	1	15	20	22	11	27	8	12	7	14	31	18	41	2	0	1	0	0	0	0	0	0	0	0	0
SEC22g1-CC5	1	8	20	14	13	19	10	19	4	11	34	25	17	0	0	0	0	0	0	0	0	0	0	0	0
SEC22g1-CC8	105	136	149	135	112	197	159	119	188	140	119	137	128	104	0	0	0	0	0	0	0	0	0	0	0
SEC22g1-CC16	1	12	19	16	19	12	4	15	4	19	16	17	35	0	0	0	0	0	0	0	0	0	0	0	0
SEC22g1-CC17	140	238	186	136	139	215	182	187	174	186	139	150	141	77	0	0	0	0	0	0	0	0	0	0	0
SEC22g1-CC19	148	198	171	180	143	141	196	142	140	180	124	127	138	109	0	0	0	0	0	0	0	0	1	0	0
SEC22g1-CC20	176	200	205	174	128	222	248	122	190	193	115	164	143	131	0	0	0	0	0	0	0	0	0	0	0
SEC22g1-CC23	143	228	208	165	143	227	222	171	197	215	146	163	157	112	0	0	0	0	0	0	0	0	0	0	0
SEC22g1-CC25	170	250	227	158	163	235	189	135	214	193	153	173	146	174	0	0	0	0	0	0	0	0	0	0	0
SEC22g1-CC27	156	164	121	69	160	165	145	138	125	132	105	113	121	87	0	0	0	0	0	0	0	0	0	0	0
SEC22g1-CC28	144	190	210	147	140	189	184	132	193	203	145	144	147	82	0	0	0	0	0	0	0	0	1	0	0
SEC22g1-CC30	178	178	185	148	125	204	142	118	185	171	132	94	133	99	0	0	0	0	0	0	0	0	0	0	0
SEC22g1-CC32	130	210	169	185	139	229	146	168	135	160	110	105	101	118	0	0	0	0	0	0	0	0	0	0	0
SEC22g1-CC34	108	186	174	136	107	185	169	128	153	157	128	136	140	101	0	0	0	0	0	0	0	0	0	0	0
SEC22g1-CC35	100	175	142	125	101	184	137	136	160	119	109	122	100	113	1	0	0	0	0	0	0	0	0	0	0
SEC22g1-CC36	126	196	215	138	151	222	146	153	165	207	127	155	125	109	0	0	0	0	0	0	0	0	0	0	0
SEC22g1-CC11	63	149	146	105	118	144	102	97	104	114	84	120	104	61	0	0	0	0	0	0	0	0	0	0	0
SEC22g1-CC14	0	9	15	19	12	15	12	13	14	20	30	20	31	0	0	0	0	0	0	0	0	0	0	0	0
SEC22g1-CC15	2	12	15	17	7	10	8	9	4	15	24	13	16	0	0	0	0	0	0	0	0	0	0	0	0
SEC22g1-CC2	0	9	16	21	11	16	9	14	8	13	23	16	18	0	0	0	0	0	0	0	0	0	1	0	0
SEC22g1-CC22	69	134	160	136	113	120	156	103	132	133	121	120	123	63	0	0	0	0	0	0	0	0	0	0	0
SEC22g1-CC26	132	196	199	191	130	226	171	166	190	146	120	182	129	90	0	0	0	0	0	0	0	0	0	0	0
SEC22g1-CC7	129	180	190	164	150	185	180	156	148	182	123	170	157	86	0	0	0	0	0	0	1	0	0	0	0
SEC22g2-CC5	1	32	28	20	29	18	9	29	2	25	53	33	51	2	0	0	0	1	0	0	0	0	0	0	0
SEC22g2-CC8	366	369	266	177	387	352	207	350	291	219	318	318	216	322	0	1	0	0	0	0	0	0	1	0	0
SEC22g2-CC16	3	19	26	14	21	27	9	34	8	23	74	35	39	5	0	0	0	0	0	0	0	0	0	0	0
SEC22g2-CC17	271	369	161	167	300	260	230	319	261	241	301	280	187	270	0	0	0	1	0	0	0	0	0	0	1
SEC22g2-CC19	249	231	195	179	329	255	184	236	191	183	286	257	245	208	0	0	0	0	0	0	0	0	0	0	0
SEC22g2-CC20	355	396	243	189	375	303	165	299	258	227	315	335	222	291	0	0	0	0	0	0	0	0	0	0	0
SEC22g2-CC23	280	424	229	198	374	409	257	301	254	227	308	259	267	352	0	0	0	0	0	0	0	0	0	0	0
SEC22g2-CC25	345	474	248	202	339	339	228	275	243	286	273	256	285	285	0	0	0	0	0	0	0	0	0	0	0
SEC22g2-CC27	234	296	179	138	310	250	143	308	191	193	251	260	221	287	0	0	0	0	0	0	0	0	0	0	0
SEC22g2-CC28	297	432	294	199	351	403	270	299	321	265	357	328	313	394	0	0	0	0	1	0	0	0	0	0	0
SEC22g2-CC30	193	352	187	176	293	292	144	223	183	217	219	231	175	287	0	0	0	0	0	0	0	0	0	0	0
SEC22g2-CC32	295	360	254	178	342	369	205	283	294	255	284	309	240	359	0	0	0	0	0	0	0	0	0	0	1
SEC22g2-CC34	324	401	249	196	338	327	250	307	262	207	310	325	263	339	0	0	0	1	0	0	0	0	0	0	0
SEC22g2-CC35	170	322	189	119	297	248	174	225	248	176	279	246	145	248	1	0	0	0	0	0	0	0	0	0	0
SEC22g2-CC36	338	414	230	278	468	392	280	337	312	287	341	371	239	375	0	0	0	0	0	0	0	0	0	0	0
SEC22g2-CC11	185	222	139	99	201	184	136	182	157	134	215	160	150	223	0	0	0	0	0	0	0	0	0	0	0
SEC22g2-CC14	1	27	26	23	24	35	7	27	11	23	77	33	45	0	0	0	0	0	0	0	0	0	0	0	0
SEC22g2-CC15	1	19	33	17	17	26	10	26	4	22	55	27	42	5	1	0	0	0	0	0	0	0	0	0	0
SEC22g2-CC2	3	20	27	18	16	19	12	18	11	17	56	30	50	2	0	0	0	0	0	0	0	0	0	0	0
SEC22g2-CC22	215	297	249	144	332	260	131	219	206	195	245	246	175	298	0	0	0	0	0	0	0	0	0	0	0
SEC22g2-CC26	381	422	227	213	373	361	240	317	272	198	347	332	287	422	0	0	0	0	0	0	0	0	0	0	0
SEC22g2-CC7	312	454	246	156	324	348	224	309	245	183	262	334	247	281	0	0	0	0	0	0	0	0	0	0	0
COG8g2-CC5	770	1017	874	2197	972	1455	2560	726	1082	2776	628	988	2048	765	0	0	0	0	0	0	0	0	0	0	0
COG8g2-CC8	680	902	902	1924	906	1356	2386	651	1006	2320	670	1068	2145	790	0	0	0	0	0	0	0	0	0	0	0
COG8g2-CC16	811	1067	839	1864	1029	1324	2417	743	1031	2328	622	966	1854	818	0	0	0	0	0	0	0	0	0	0	0
COG8g2-CC17	832	1048	888	2128	1029	1481	2480	805	1117	2812	703	1152	2118	830	0	0	0	0	0	0	0	0	1	0	0
COG8g2-CC19	723	884	855	1737	891	1278	2109	729	986	2402	714	864	1885	847	0	0	0	0	0	0	0	0	0	0	0
COG8g2-CC20	891	1203	1083	2594	1080	1746	2906	864	1285	3170	834	1305	2673	904	0	0	0	0	0	0	0	0	1	0	0
COG8g2-CC23	567	787	825	1982	818	1311	1890	656	912	2214	609	908	2051	649	0	2	0	0	0	0	0	1	1	0	0
COG8g2-CC25	852	1134	930	2232	953	1446	2921	688	1084	3031	654	1203	2366	905	0	0	0	0	0	0	0	0	0	0	1
COG8g2-CC27	785	942	724	1638	924	1291	1838	746	945	2131	648	1034	1781	798	0	1	0	2	0	1	0	0	1	0	0
COG8g2-CC28	697	910	851	1746	915	1325	1975	634	838	2183	653	820	1744	724	0	0	0	0	0	0	0	0	0	0	1
COG8g2-CC30	636	872	781	1731	844	1122	2001	526	875	2302	539	751	1648	663	0	0	0	0	0	0	0	0	0	0	0
COG8g2-CC32	797	931	887	2020	977	1434	2396	719	990	2414	722	1073	2042	879	0	0	0	0	1	0	0	0	0	0	0
COG8g2-CC34	707	1015	1059	2174	984	1331	2452	713	1033	2661	646	998	2437	859	0	1	0	1	0	0	0	1	0	0	0
COG8g2-CC35	696	935	782	1696	775	1215	1817	625	923	1850	582	998	1745	780	0	0	0	0	0	0	0	0	0	0	0
COG8g2-CC36	736	922	883	2013	907	1448	2413	718	1026	2574	647	1012	2291	770	0	0	0	0	0	0	1	0	0	0	1
COG8g2-CC11	488	751	565	1323	568	807	1509	455	634	1651	387	721	1446	543	0	0	0	0	0	0	0	0	0	0	0
COG8g2-CC14	792	1072	1004	2395	1181	1670	2698	786	1144	3007	699	1140	2293	899	0	0	0	0	0	0	0	0	0	0	0
COG8g2-CC15	777	891	855	1903	918	1467	2305	695	940	2553	648	976	2025	793	0	0	0	0	0	0	1	0	0	0	0
COG8g2-CC2	737	1012	938	1919	790	1285	2100	645	967	2345	650	978	2097	915	0	0	0	1	0	0	0	0	0	0	0
COG8g2-CC22	673	901	812	1751	919	1271	1946	533	861	2211	539	926	1804	732	0	0	0	0	0	0	0	0	1	0	0
COG8g2-CC26	796	987	891	2062	1023	1478	2442	729	1115	2777	686	1064	2275	889	0	0	0	0	0	0	0	0	0	0	0
COG8g2-CC7	705	1030	956	2280	933	1452	2511	631	988	2493	667	1001	2082	697	0	0	0	0	0	0	0	0	0	0	0
GET2g2-CC5	0	10	17	14	12	11	6	14	7	11	17	19	12	0	0	1	0	0	0	0	0	0	0	0	0
GET2g2-CC8	101	152	125	54	120	153	91	112	127	73	83	82	79	77	0	0	0	0	0	0	0	0	0	0	0
GET2g2-CC16	2	7	13	8	8	17	3	16	7	8	24	17	18	0	0	0	0	0	0	0	0	0	0	0	0
GET2g2-CC17	115	115	110	77	85	150	84	108	124	87	105	129	82	85	0	0	1	1	0	0	0	0	0	0	0
GET2g2-CC19	106	164	157	51	103	123	95	108	125	97	99	92	82	96	0	0	0	0	0	0	0	0	0	0	0
GET2g2-CC20	163	124	151	93	93	148	83	88	117	81	108	134	98	94	0	1	0	0	0	0	0	0	0	0	0
GET2g2-CC23	101	145	111	72	104	117	65	101	112	78	84	89	86	85	0	0	0	0	0	0	0	0	0	0	0
GET2g2-CC25	110	188	144	100	116	157	111	132	145	105	124	102	80	120	0	0	0	0	1	0	0	0	0	0	0
GET2g2-CC27	77	106	104	59	96	116	70	110	93	66	106	93	71	87	0	0	0	0	0	0	0	0	0	0	0
GET2g2-CC28	131	150	178	72	99	186	114	105	132	95	102	124	84	107	0	0	0	0	0	0	0	0	0	0	0
GET2g2-CC30	87	146	100	66	83	139	61	84	105	57	77	98	70	75	0	0	0	0	0	0	0	0	0	0	0
GET2g2-CC32	103	155	119	75	83	147	90	106	109	71	94	108	86	94	0	0	0	0	0	0	0	0	0	0	0
GET2g2-CC34	83	102	115	64	94	119	72	89	111	83	92	87	77	89	0	0	0	0	0	1	0	0	0	0	0
GET2g2-CC35	107	146	153	66	107	148	70	100	131	80	105	107	50	101	0	0	0	0	0	0	0	0	0	0	0
GET2g2-CC36	96	135	126	100	119	171	104	125	130	91	123	145	90	89	0	0	0	0	0	0	0	0	0	0	0
GET2g2-CC11	87	105	76	53	87	120	90	85	97	64	68	94	61	52	0	0	0	0	0	0	0	0	0	0	1
GET2g2-CC14	1	6	27	10	6	16	6	12	3	10	21	12	17	2	0	0	0	0	0	0	0	0	0	0	0
GET2g2-CC15	0	4	14	8	6	13	3	7	3	5	16	12	13	0	0	0	0	0	0	0	0	0	0	0	0
GET2g2-CC2	1	8	10	9	9	16	5	11	6	12	17	10	14	2	0	0	0	0	0	0	0	0	0	0	0
GET2g2-CC22	82	122	75	57	85	105	55	97	100	54	85	77	66	66	0	0	0	0	0	0	0	0	0	0	0
GET2g2-CC26	125	144	125	70	93	138	89	111	115	87	129	115	78	88	0	0	0	0	0	0	0	0	0	0	0
GET2g2-CC7	114	147	116	76	112	165	90	128	115	76	77	90	81	54	0	0	0	0	0	0	0	0	0	0	0
IMP4g6-CC5	599	653	669	1494	567	915	1768	511	744	1817	372	495	1159	532	0	0	0	0	0	0	0	0	0	0	0
IMP4g6-CC8	0	8	15	26	8	17	20	11	7	42	15	20	58	0	0	0	0	0	0	0	0	0	0	0	0
IMP4g6-CC16	559	620	630	1321	526	761	1640	445	723	1577	376	436	1046	426	0	0	0	1	0	0	0	0	0	0	0
IMP4g6-CC17	0	7	18	34	7	17	19	16	7	37	23	18	46	0	0	0	0	0	0	0	0	0	0	0	0
IMP4g6-CC19	2	7	16	24	6	8	12	7	11	17	23	16	27	1	0	1	0	0	0	0	0	0	0	0	0
IMP4g6-CC20	1	6	18	34	8	16	12	16	7	38	28	21	74	1	0	0	0	0	0	0	0	0	0	0	0
IMP4g6-CC23	0	19	13	29	10	27	8	12	8	31	22	22	50	1	0	0	0	0	0	0	0	0	0	0	0
IMP4g6-CC25	0	16	20	47	13	22	15	11	5	39	24	24	60	1	0	0	0	0	0	0	0	0	0	0	0
IMP4g6-CC27	1	7	13	19	11	9	10	10	6	16	19	15	30	0	0	0	0	0	0	0	0	0	0	0	0
IMP4g6-CC28	2	9	16	30	7	15	17	12	6	32	25	8	60	0	0	0	0	0	0	0	0	0	0	0	0
IMP4g6-CC30	1	9	12	33	11	17	13	13	6	20	20	13	44	0	0	0	0	0	0	0	0	0	0	0	0
IMP4g6-CC32	0	10	17	34	17	15	14	11	7	29	20	13	51	0	0	0	0	0	0	0	0	0	0	0	0
IMP4g6-CC34	0	11	17	36	15	15	11	17	9	32	24	18	62	1	0	0	1	0	0	1	0	0	0	0	0
IMP4g6-CC35	1	7	19	27	3	17	18	15	11	22	21	15	37	2	0	0	0	0	0	0	0	0	0	0	0
IMP4g6-CC36	1	12	30	32	13	22	24	16	8	40	26	28	60	1	0	0	1	0	0	0	0	0	0	0	0
IMP4g6-CC11	1	5	13	18	6	11	14	7	5	16	13	11	32	0	0	0	0	0	0	0	0	0	0	0	0
IMP4g6-CC14	605	612	720	1523	524	863	1733	478	767	1629	383	615	1193	500	0	0	0	0	0	0	0	0	0	0	0
IMP4g6-CC15	449	570	552	1234	328	746	1304	391	693	1383	306	442	1066	466	0	0	0	0	0	0	0	0	0	0	0
IMP4g6-CC2	525	515	566	1220	423	713	1432	439	746	1437	367	498	1028	446	0	0	0	0	0	0	2	0	0	0	0
IMP4g6-CC22	0	8	20	30	14	17	19	16	5	30	32	19	47	1	0	0	0	0	0	0	0	0	0	0	0
IMP4g6-CC26	2	9	14	26	5	20	16	13	6	38	28	15	40	2	0	0	0	0	0	0	0	0	0	0	0
IMP4g6-CC7	1	10	15	32	9	19	16	13	8	28	26	19	69	1	0	0	0	0	0	0	0	0	0	0	0
DIP2g5-CC5	328	376	362	579	252	556	786	295	453	695	209	261	419	221	0	0	0	0	0	0	0	0	0	0	0
DIP2g5-CC8	1	9	10	21	3	9	13	8	4	16	16	9	26	0	0	0	0	0	0	0	0	0	0	0	0
DIP2g5-CC16	322	397	393	551	264	497	690	264	419	607	176	281	405	271	0	0	0	0	0	0	0	0	0	1	0
DIP2g5-CC17	1	6	16	22	7	11	9	9	5	15	16	11	22	2	0	0	0	0	0	0	0	0	0	0	0
DIP2g5-CC19	0	7	10	10	6	10	6	6	4	16	12	9	18	1	0	0	0	0	0	0	0	0	0	0	0
DIP2g5-CC20	2	1	18	20	8	10	17	9	5	21	19	11	30	1	0	0	0	0	0	0	0	0	0	0	0
DIP2g5-CC23	0	6	13	15	5	13	11	6	6	16	17	17	28	0	0	0	0	0	0	0	0	0	0	0	0
DIP2g5-CC25	1	7	16	21	3	17	9	7	2	15	15	12	23	0	0	0	0	0	0	0	0	0	0	0	0
DIP2g5-CC27	0	5	16	10	6	7	7	10	3	8	15	8	25	1	0	0	0	0	0	0	0	0	0	0	0
DIP2g5-CC28	0	7	10	25	9	16	10	7	3	16	17	5	33	0	0	0	0	0	0	0	0	0	0	0	0
DIP2g5-CC30	0	8	9	14	5	11	9	5	2	25	14	7	14	0	0	0	0	0	0	0	0	0	0	0	0
DIP2g5-CC32	0	7	15	16	6	11	7	10	2	15	7	9	25	1	0	0	0	0	0	0	0	0	0	0	0
DIP2g5-CC34	0	5	13	12	11	15	3	10	2	13	13	13	34	0	0	0	0	0	0	0	0	0	0	0	0
DIP2g5-CC35	0	7	8	14	6	8	6	5	5	15	17	5	30	1	0	0	0	0	0	0	0	0	0	0	0
DIP2g5-CC36	0	5	10	23	12	10	5	8	2	23	16	14	36	1	0	0	0	0	0	0	0	0	0	0	0
DIP2g5-CC11	0	5	7	10	6	7	8	6	2	14	9	6	19	0	0	0	0	0	0	0	1	0	0	0	0
DIP2g5-CC14	248	366	323	624	293	476	663	291	409	625	209	280	396	265	0	0	0	0	0	1	0	0	0	0	0
DIP2g5-CC15	295	324	349	503	252	437	595	229	371	569	172	218	355	246	0	0	0	0	0	0	0	0	0	0	0
DIP2g5-CC2	305	376	316	559	255	335	600	254	314	572	169	213	402	185	0	0	0	0	0	1	0	0	0	0	0
DIP2g5-CC22	0	7	13	20	7	11	7	4	1	16	12	10	24	0	0	0	1	0	0	0	0	0	0	0	0
DIP2g5-CC26	0	4	12	21	10	9	10	13	1	15	24	12	26	1	0	0	0	0	0	0	0	0	0	0	0
DIP2g5-CC7	0	7	18	15	9	7	8	12	6	18	19	8	30	0	0	0	0	0	0	0	0	0	0	0	0
PWP2g2_BC1-CC5	481	605	559	1156	439	704	1342	433	694	1303	290	394	748	390	0	0	0	0	0	0	0	0	0	0	0
PWP2g2_BC1-CC8	0	8	17	38	10	22	16	13	10	33	25	19	46	1	0	0	0	0	0	0	0	0	0	0	0
PWP2g2_BC1-CC16	496	452	418	891	357	565	948	327	571	976	184	318	670	359	0	0	0	0	0	0	0	0	0	0	0
PWP2g2_BC1-CC17	0	9	22	24	7	13	21	12	4	35	18	23	51	0	0	0	0	0	0	0	0	0	0	0	0
PWP2g2_BC1-CC19	0	7	19	25	11	13	8	12	4	24	25	7	48	1	0	0	0	0	0	0	0	0	0	0	0
PWP2g2_BC1-CC20	0	7	21	35	11	22	21	16	9	36	29	23	56	2	0	0	0	0	0	0	0	0	0	0	0
PWP2g2_BC1-CC23	1	14	21	31	10	15	10	14	6	46	21	17	49	3	0	0	0	0	0	0	0	0	0	0	0
PWP2g2_BC1-CC25	1	13	23	36	3	25	17	10	6	38	26	13	63	2	0	0	0	0	0	0	0	0	0	0	0
PWP2g2_BC1-CC27	1	8	15	17	7	19	9	9	4	22	15	22	40	0	0	0	0	0	0	0	0	0	0	0	0
PWP2g2_BC1-CC28	0	7	18	32	6	20	20	15	7	33	19	13	43	0	0	0	0	0	0	0	0	0	1	0	0
PWP2g2_BC1-CC30	0	5	20	35	10	20	19	9	6	20	19	16	47	0	0	0	0	0	0	0	0	0	0	0	0
PWP2g2_BC1-CC32	0	7	23	29	11	22	11	18	4	41	24	14	44	0	0	0	0	0	0	0	0	0	0	0	0
PWP2g2_BC1-CC34	0	10	18	36	8	21	20	16	11	36	23	15	62	0	0	0	0	0	0	0	0	0	0	0	0
PWP2g2_BC1-CC35	0	6	11	27	4	17	12	13	4	21	14	21	52	1	0	0	0	0	0	0	0	0	0	0	0
PWP2g2_BC1-CC36	3	14	22	24	6	20	18	16	8	40	30	18	43	1	0	0	0	0	0	0	0	0	0	0	0
PWP2g2_BC1-CC11	0	6	11	16	6	8	15	8	8	16	12	18	27	1	0	0	0	0	0	0	0	0	0	0	0
PWP2g2_BC1-CC14	429	543	526	1043	362	723	1200	383	640	1104	266	319	727	432	0	0	0	0	0	0	0	0	0	0	0
PWP2g2_BC1-CC15	383	343	377	749	298	513	744	235	423	764	197	278	519	303	0	0	0	0	0	0	0	0	0	0	0
PWP2g2_BC1-CC2	444	401	416	775	267	480	978	283	498	836	240	324	600	341	0	0	0	0	0	0	0	0	0	0	0
PWP2g2_BC1-CC22	1	7	17	26	13	12	13	12	1	30	19	12	44	1	0	0	0	0	0	0	0	0	0	0	0
PWP2g2_BC1-CC26	2	7	17	34	10	20	18	9	7	29	29	12	48	0	0	0	0	0	0	0	0	0	0	0	0
PWP2g2_BC1-CC7	0	8	23	44	4	21	21	16	3	31	26	20	36	1	0	0	0	0	0	0	0	0	0	0	0
PWP2g2_BC2-CC5	1	30	47	98	34	56	53	34	26	103	80	66	139	1	0	0	0	0	0	0	0	0	0	0	0
PWP2g2_BC2-CC8	269	418	449	798	378	591	926	293	402	1028	317	496	850	298	0	0	0	0	0	0	0	0	0	0	0
PWP2g2_BC2-CC16	1	28	52	85	29	51	42	43	28	93	76	66	136	3	0	0	1	0	0	0	0	0	0	0	0
PWP2g2_BC2-CC17	332	469	463	771	320	595	880	350	376	1116	383	448	900	350	0	0	1	0	0	0	0	0	0	0	0
PWP2g2_BC2-CC19	254	375	378	640	301	529	751	225	287	959	305	418	691	239	0	0	0	0	0	0	0	0	0	0	0
PWP2g2_BC2-CC20	267	388	354	748	319	559	773	283	302	826	272	403	902	252	0	0	0	1	0	0	0	0	0	0	0
PWP2g2_BC2-CC23	240	340	383	668	282	554	723	246	364	877	242	413	759	248	0	0	0	0	0	0	0	0	0	0	0
PWP2g2_BC2-CC25	250	419	412	954	399	699	1033	300	458	1116	366	519	1049	300	0	0	0	0	0	0	0	0	1	0	0
PWP2g2_BC2-CC27	274	351	340	668	390	472	790	233	351	843	248	385	732	239	0	0	0	0	0	0	1	0	0	0	0
PWP2g2_BC2-CC28	293	454	494	689	339	637	904	266	393	1124	351	436	930	340	0	0	0	0	0	0	1	0	0	0	0
PWP2g2_BC2-CC30	223	298	343	641	223	444	636	244	276	801	235	378	643	175	0	0	0	0	0	0	0	0	0	0	0
PWP2g2_BC2-CC32	238	288	351	659	321	499	759	253	325	839	265	407	778	243	0	0	0	0	0	1	0	0	1	0	1
PWP2g2_BC2-CC34	237	379	411	793	319	492	822	262	333	819	286	465	854	263	0	0	0	0	0	0	0	0	0	0	0
PWP2g2_BC2-CC35	274	270	347	623	245	386	611	258	302	639	282	372	674	226	0	0	0	0	1	0	0	0	0	0	0
PWP2g2_BC2-CC36	338	403	477	896	443	759	949	353	442	1110	311	483	1002	318	0	0	0	0	0	0	0	0	0	0	0
PWP2g2_BC2-CC11	193	326	248	482	238	372	560	215	319	736	237	336	617	243	0	0	0	0	0	0	1	0	1	0	0
PWP2g2_BC2-CC14	3	38	68	88	39	62	53	37	21	86	89	73	139	3	0	0	0	0	0	0	0	0	0	0	0
PWP2g2_BC2-CC15	0	21	39	57	23	47	32	39	18	84	53	58	131	2	0	0	0	0	0	0	0	0	0	0	0
PWP2g2_BC2-CC2	6	17	54	63	30	37	32	19	13	73	68	62	162	0	1	0	0	0	0	0	0	0	0	0	0
PWP2g2_BC2-CC22	227	323	358	608	323	537	677	203	337	887	299	437	762	292	1	0	0	0	0	0	1	0	0	0	0
PWP2g2_BC2-CC26	280	421	391	779	386	629	948	293	440	967	348	485	929	290	0	0	0	1	0	0	0	0	0	0	0
PWP2g2_BC2-CC7	253	343	360	794	325	595	805	266	353	953	288	402	799	268	0	0	0	0	1	1	0	0	0	0	0
TIF6g8-CC5	449	548	603	1204	433	733	1425	447	685	1491	360	571	980	380	0	0	0	0	0	0	0	0	0	0	0
TIF6g8-CC8	2	11	18	37	14	18	9	12	4	28	28	19	48	1	0	0	0	0	0	0	0	0	0	0	0
TIF6g8-CC16	480	528	478	891	456	634	999	363	559	1051	296	433	789	438	0	0	0	0	0	0	0	0	0	0	0
TIF6g8-CC17	0	11	22	34	9	18	9	12	8	30	22	22	32	2	0	0	0	0	0	0	0	0	0	0	0
TIF6g8-CC19	0	7	24	28	6	13	14	11	2	16	34	21	39	1	0	0	0	0	0	0	1	0	0	0	0
TIF6g8-CC20	0	10	28	36	4	20	23	9	2	45	25	17	48	0	0	0	0	0	0	0	0	0	0	0	0
TIF6g8-CC23	1	5	23	32	8	15	11	12	3	34	27	13	49	0	0	0	0	0	0	0	0	0	0	0	0
TIF6g8-CC25	0	9	21	35	8	20	15	9	9	36	34	20	64	1	0	0	0	0	0	0	0	0	0	0	0
TIF6g8-CC27	0	9	21	25	7	14	9	10	6	28	22	15	35	0	0	0	0	0	0	0	0	0	0	0	0
TIF6g8-CC28	0	13	17	19	9	21	11	16	4	31	29	32	53	0	0	0	0	0	0	0	0	0	0	0	0
TIF6g8-CC30	2	7	21	35	7	12	12	8	3	20	15	20	37	1	0	0	0	0	0	0	0	0	0	0	0
TIF6g8-CC32	1	10	18	31	10	15	19	24	3	30	25	24	47	0	0	0	0	0	0	0	0	0	0	0	0
TIF6g8-CC34	1	9	15	42	12	16	14	16	9	25	23	23	42	0	0	0	0	0	0	0	0	0	0	0	0
TIF6g8-CC35	0	11	17	23	10	14	10	13	6	16	23	19	39	2	0	0	0	0	0	0	0	0	0	0	0
TIF6g8-CC36	1	14	15	34	4	22	18	11	10	33	21	17	67	3	0	0	0	0	0	0	0	0	0	0	0
TIF6g8-CC11	0	11	13	23	6	16	7	8	2	28	18	15	33	0	0	0	0	0	0	0	0	0	0	0	0
TIF6g8-CC14	505	715	715	1581	600	976	1752	530	759	1682	395	637	1090	497	0	0	0	0	0	0	0	0	0	0	0
TIF6g8-CC15	345	370	399	689	258	457	807	294	402	840	259	304	679	260	0	0	0	0	0	0	0	0	0	0	0
TIF6g8-CC2	462	444	437	1011	359	591	1051	401	569	1023	291	443	777	351	0	0	0	0	1	0	1	0	0	0	0
TIF6g8-CC22	0	6	23	20	14	18	7	12	2	33	15	22	38	1	0	0	0	0	0	0	0	0	0	0	0
TIF6g8-CC26	1	7	19	23	10	16	17	11	10	16	29	30	57	1	0	0	0	0	0	0	0	0	0	0	0
TIF6g8-CC7	0	6	27	34	12	21	13	14	9	28	31	20	55	1	0	0	0	0	0	0	0	0	0	0	0
RPF1g3-CC5	0	12	34	34	28	32	17	28	10	32	40	25	39	1	1	0	0	0	0	0	0	0	0	0	0
RPF1g3-CC8	205	306	201	239	229	320	250	202	186	305	181	207	263	203	0	1	0	0	0	0	0	0	0	0	0
RPF1g3-CC16	2	23	30	32	17	34	26	25	16	38	46	30	47	1	0	0	0	1	0	0	0	0	0	0	0
RPF1g3-CC17	221	341	258	305	274	403	327	209	237	349	241	300	343	212	0	0	0	0	0	0	0	0	0	0	0
RPF1g3-CC19	189	260	220	224	231	240	222	155	165	227	182	195	278	178	0	0	0	0	0	0	0	0	0	0	0
RPF1g3-CC20	251	354	287	305	264	364	369	268	279	433	264	263	338	230	0	1	0	0	0	0	0	0	1	0	0
RPF1g3-CC23	206	274	202	213	241	271	274	204	264	319	195	218	277	192	0	0	1	0	0	0	1	0	0	0	0
RPF1g3-CC25	274	357	287	311	305	419	352	245	254	427	193	316	385	277	0	0	0	0	0	0	0	0	0	0	0
RPF1g3-CC27	224	301	236	243	218	218	314	180	243	287	164	197	213	226	0	0	0	0	0	0	0	0	0	0	0
RPF1g3-CC28	273	354	229	224	275	300	286	203	216	276	184	229	280	184	0	0	0	0	0	1	0	0	0	0	0
RPF1g3-CC30	181	279	218	234	248	320	265	202	181	297	193	203	250	185	0	0	0	0	0	0	0	0	0	0	0
RPF1g3-CC32	196	242	224	218	210	270	218	181	157	249	179	201	212	165	0	0	0	0	0	0	0	0	1	0	0
RPF1g3-CC34	218	280	213	283	244	327	239	217	220	358	194	221	297	158	0	0	0	1	0	0	0	0	0	0	0
RPF1g3-CC35	183	281	177	227	160	247	242	165	213	292	204	175	273	151	1	0	0	0	0	0	0	0	0	0	0
RPF1g3-CC36	219	292	287	238	307	394	350	224	286	329	191	216	335	197	0	1	0	0	0	0	0	0	1	0	0
RPF1g3-CC11	145	192	172	190	217	204	233	155	179	231	165	163	250	143	0	0	0	0	0	0	0	0	1	0	0
RPF1g3-CC14	2	14	30	46	19	37	20	28	9	38	49	26	73	1	1	0	0	0	0	0	0	0	0	0	0
RPF1g3-CC15	0	21	26	23	27	28	16	21	13	29	31	27	39	3	0	0	0	0	0	0	0	0	0	0	0
RPF1g3-CC2	0	17	25	23	23	33	15	20	8	29	47	27	47	2	0	0	0	0	0	0	0	0	0	0	0
RPF1g3-CC22	197	262	224	198	202	218	293	184	229	270	176	194	237	205	1	0	0	0	0	0	0	0	1	0	0
RPF1g3-CC26	206	314	256	265	253	270	303	229	231	324	210	197	311	213	0	0	0	0	0	0	0	0	0	0	0
RPF1g3-CC7	189	268	254	267	204	330	278	174	253	289	194	209	301	195	0	0	0	0	0	2	0	0	0	0	0
MAK16g1-CC5	0	18	39	29	17	35	26	31	14	24	55	24	55	3	0	0	0	0	0	0	0	0	0	0	0
MAK16g1-CC8	169	233	213	217	215	308	216	179	193	222	181	208	234	152	0	0	0	0	0	0	0	0	0	0	0
MAK16g1-CC16	6	24	37	22	18	28	10	27	7	26	50	35	51	4	0	0	0	0	0	0	0	0	0	0	0
MAK16g1-CC17	242	282	220	193	248	309	250	260	235	320	221	232	248	179	0	0	0	0	0	0	0	1	0	0	0
MAK16g1-CC19	217	293	220	229	251	295	238	239	226	307	242	226	255	233	0	0	0	0	0	0	0	0	0	1	0
MAK16g1-CC20	185	243	218	203	220	327	222	175	196	240	234	215	226	188	0	0	0	0	0	0	0	0	0	0	0
MAK16g1-CC23	221	330	250	253	260	370	315	265	236	321	198	224	265	289	0	0	0	0	0	0	0	0	0	0	0
MAK16g1-CC25	207	269	235	219	258	326	303	218	261	236	194	283	296	246	0	0	0	0	1	0	0	0	0	0	0
MAK16g1-CC27	213	200	191	175	185	227	189	199	183	177	135	204	213	193	0	0	0	0	0	0	0	0	0	0	0
MAK16g1-CC28	247	293	235	241	306	372	250	268	285	328	234	224	286	253	0	1	0	0	0	0	0	0	0	1	0
MAK16g1-CC30	180	221	208	177	218	277	225	204	189	248	146	177	220	205	0	0	0	0	0	0	0	1	0	0	0
MAK16g1-CC32	200	245	189	245	190	269	197	199	243	300	199	208	282	185	0	0	0	0	0	0	0	0	0	0	0
MAK16g1-CC34	202	241	222	241	232	290	202	209	223	285	170	199	274	194	1	0	0	0	0	0	0	0	0	0	0
MAK16g1-CC35	232	284	255	191	209	261	225	219	231	270	212	230	228	188	0	0	0	0	0	0	0	0	0	0	0
MAK16g1-CC36	215	295	235	253	268	368	279	194	285	256	202	249	283	218	0	0	0	0	0	0	0	0	0	0	0
MAK16g1-CC11	106	187	142	186	139	161	130	134	162	146	121	140	186	143	0	0	0	0	0	0	0	0	0	0	0
MAK16g1-CC14	1	22	35	44	25	28	11	40	12	27	55	36	66	2	0	0	0	0	0	0	0	0	0	0	0
MAK16g1-CC15	4	15	22	30	21	27	10	27	10	34	54	37	58	1	0	0	0	1	1	0	0	0	0	0	0
MAK16g1-CC2	1	19	27	21	20	23	16	31	17	23	46	32	45	0	0	0	0	0	0	0	0	0	0	0	0
MAK16g1-CC22	214	230	254	233	208	291	185	179	220	272	172	190	188	223	0	0	0	0	0	0	0	0	0	0	0
MAK16g1-CC26	186	236	170	242	212	254	210	184	205	231	180	200	248	181	0	0	0	0	0	0	0	0	0	0	0
MAK16g1-CC7	164	246	231	174	218	225	198	172	199	214	205	198	217	159	0	0	0	0	0	1	0	0	0	0	0
YCR016Wg4-CC5	2	15	33	57	30	38	40	29	9	68	58	44	116	4	0	0	0	0	0	0	0	0	0	0	0
YCR016Wg4-CC8	531	741	659	1683	761	1119	1914	482	751	2065	432	666	1595	644	0	0	0	0	0	0	0	0	0	0	0
YCR016Wg4-CC16	2	15	37	55	16	45	27	29	16	70	48	42	113	4	0	0	0	0	0	1	0	0	0	0	0
YCR016Wg4-CC17	488	607	560	1360	604	898	1569	464	715	1954	412	609	1551	515	0	0	0	0	0	0	0	0	0	0	0
YCR016Wg4-CC19	482	615	572	1130	558	782	1348	491	572	1499	392	507	1241	470	0	0	0	0	0	0	0	0	0	0	0
YCR016Wg4-CC20	692	776	798	1694	647	1128	2015	543	950	2085	512	855	1840	740	0	0	0	0	0	0	0	0	1	0	0
YCR016Wg4-CC23	593	744	730	1668	662	1164	1970	511	903	1992	476	704	1620	633	0	0	0	0	0	0	0	0	0	0	0
YCR016Wg4-CC25	686	891	839	2062	884	1405	2450	590	1054	2544	586	912	2175	747	0	0	0	1	0	0	0	0	0	0	1
YCR016Wg4-CC27	541	772	611	1389	712	939	1522	556	624	1598	467	637	1399	636	0	0	0	0	0	0	0	0	1	0	0
YCR016Wg4-CC28	689	987	881	1964	945	1353	2191	698	895	2260	625	852	1958	828	0	0	0	2	0	0	0	0	0	0	0
YCR016Wg4-CC30	446	604	604	1508	627	923	1591	435	688	1733	420	626	1397	509	0	0	0	0	0	0	0	0	0	0	0
YCR016Wg4-CC32	626	834	799	1649	739	1244	2037	572	925	2203	471	797	1721	725	0	1	0	0	0	0	0	0	0	0	0
YCR016Wg4-CC34	530	673	697	1639	714	1035	1861	557	730	2056	407	671	1649	608	0	0	0	0	0	0	0	0	1	0	0
YCR016Wg4-CC35	463	638	565	1195	496	752	1433	415	618	1465	368	585	1227	446	0	0	0	0	0	0	0	0	0	0	0
YCR016Wg4-CC36	810	891	944	2142	834	1347	2361	669	1031	2609	610	907	2124	828	0	0	0	0	0	1	0	0	2	0	0
YCR016Wg4-CC11	417	540	532	1262	444	756	1374	384	544	1403	324	614	1228	405	0	0	0	0	0	0	0	0	0	0	0
YCR016Wg4-CC14	0	16	52	63	22	31	23	33	11	81	60	52	114	1	0	0	0	0	0	0	0	0	0	0	0
YCR016Wg4-CC15	1	19	27	45	27	26	25	24	12	58	47	35	96	0	0	0	0	0	0	0	0	0	0	0	0
YCR016Wg4-CC2	1	23	32	50	17	34	25	29	11	58	55	42	105	5	0	0	0	0	0	0	0	0	0	0	0
YCR016Wg4-CC22	447	629	587	1359	607	946	1473	434	726	1648	381	573	1363	501	1	0	0	0	0	0	0	0	0	1	0
YCR016Wg4-CC26	579	700	680	1553	711	1076	1837	535	751	1957	433	776	1548	597	0	0	0	1	0	0	0	0	2	0	0
YCR016Wg4-CC7	617	808	825	1914	792	1282	2011	662	916	2167	514	840	1941	703	0	0	0	0	0	0	0	0	0	0	0
YLR050Cg1-CC5	4	11	35	42	12	23	28	12	11	54	25	23	50	1	0	0	0	0	0	0	0	0	0	0	0
YLR050Cg1-CC8	286	389	432	1144	256	572	1244	283	557	1143	237	260	646	217	0	0	0	0	0	0	0	0	0	0	0
YLR050Cg1-CC16	1	14	24	31	15	27	13	15	15	37	43	26	50	0	0	0	0	0	0	0	0	0	0	0	0
YLR050Cg1-CC17	313	320	373	912	232	435	1039	221	416	952	210	263	664	181	0	0	0	0	0	0	0	0	0	0	0
YLR050Cg1-CC19	294	363	418	971	286	517	1114	337	442	974	224	275	606	260	1	0	0	0	0	0	0	0	0	0	0
YLR050Cg1-CC20	365	370	528	1247	277	603	1420	294	480	1192	282	317	818	234	0	0	0	0	0	0	0	0	0	0	0
YLR050Cg1-CC23	298	329	476	1101	283	487	1114	284	481	1056	212	247	626	241	0	0	0	1	0	0	0	0	0	0	0
YLR050Cg1-CC25	335	399	477	1331	294	681	1634	371	505	1351	262	328	876	274	0	0	0	0	0	1	0	0	0	0	0
YLR050Cg1-CC27	273	295	402	824	229	497	970	253	410	899	211	238	533	234	0	0	0	0	0	0	0	0	0	0	0
YLR050Cg1-CC28	282	403	427	1056	259	638	1386	325	529	1125	251	319	705	351	0	0	0	1	0	0	0	0	0	0	0
YLR050Cg1-CC30	208	317	361	933	197	443	961	212	378	895	154	233	543	152	0	0	0	0	0	0	0	0	0	0	0
YLR050Cg1-CC32	298	371	447	1005	281	622	1144	274	465	1036	234	303	701	245	0	0	0	0	0	0	1	0	0	0	0
YLR050Cg1-CC34	253	350	501	1266	256	577	1349	276	525	1176	202	283	808	293	0	0	0	0	0	0	0	0	0	0	0
YLR050Cg1-CC35	287	301	400	933	260	523	1000	274	459	945	218	281	588	258	0	0	0	0	0	0	0	0	0	0	0
YLR050Cg1-CC36	349	425	532	1253	274	743	1570	350	588	1294	229	367	870	280	0	1	0	0	0	0	0	0	0	0	0
YLR050Cg1-CC11	209	204	271	766	169	312	799	174	283	606	151	200	516	139	0	0	0	0	0	0	0	0	0	0	0
YLR050Cg1-CC14	0	20	30	51	14	30	28	24	12	38	32	25	47	1	0	0	0	0	0	0	0	0	0	0	0
YLR050Cg1-CC15	0	7	18	52	8	12	12	9	8	32	26	12	49	0	0	0	0	0	0	0	0	0	1	0	0
YLR050Cg1-CC2	1	15	26	45	16	12	21	15	9	26	32	23	56	0	0	0	0	0	0	0	0	0	0	0	0
YLR050Cg1-CC22	321	269	404	1002	193	479	1014	229	374	962	182	276	540	229	0	1	0	0	0	0	0	0	1	0	0
YLR050Cg1-CC26	355	471	560	1251	315	707	1514	343	604	1345	227	340	841	288	0	0	0	0	0	0	0	0	0	0	0
YLR050Cg1-CC7	341	387	531	1394	309	662	1559	356	571	1233	270	373	826	292	0	0	0	0	0	0	1	0	0	0	0
SAP30g7-CC5	0	22	28	88	19	36	46	11	14	78	33	49	140	4	0	0	0	0	0	0	0	0	0	0	0
SAP30g7-CC8	831	1026	1019	3008	796	1536	3503	707	1112	3358	505	914	2498	783	0	0	0	0	0	0	0	0	1	0	0
SAP30g7-CC16	2	13	31	66	11	36	35	22	10	66	54	34	122	5	0	0	0	0	0	0	0	0	0	0	1
SAP30g7-CC17	734	897	878	2585	886	1349	3168	684	1087	3289	567	853	2442	695	0	0	0	0	0	0	0	0	0	0	0
SAP30g7-CC19	623	782	809	2089	674	1114	2332	545	872	2507	431	704	1896	605	0	0	0	0	0	0	0	0	0	1	0
SAP30g7-CC20	777	1049	1103	2942	902	1569	3613	722	1200	3369	656	998	2577	757	1	1	0	0	0	0	0	2	0	0	0
SAP30g7-CC23	818	1133	1166	3053	880	1589	3629	723	1181	3710	586	995	2755	778	0	0	0	0	0	0	0	0	0	0	0
SAP30g7-CC25	757	992	1062	3271	942	1641	4184	757	1416	3981	621	1020	2993	828	0	0	0	1	0	0	0	0	2	0	0
SAP30g7-CC27	716	790	813	1980	667	1161	2777	529	850	2614	479	734	1910	620	0	0	0	0	0	0	0	0	0	0	0
SAP30g7-CC28	830	1032	1095	3041	962	1584	3626	790	1281	3493	654	969	2666	850	1	1	0	0	0	0	0	0	0	0	0
SAP30g7-CC30	481	702	875	2161	671	1013	2621	513	873	2608	427	664	1890	531	0	0	0	0	0	0	0	0	0	0	0
SAP30g7-CC32	896	1059	1204	3070	1004	1497	3606	792	1232	3592	597	949	2607	857	0	0	0	0	0	0	0	0	1	0	0
SAP30g7-CC34	771	914	1040	2936	831	1499	3507	703	1127	3422	539	895	2515	768	0	0	0	0	0	0	0	0	1	0	0
SAP30g7-CC35	623	737	737	2184	692	1138	2731	566	930	2688	472	737	2133	620	0	0	0	0	0	0	0	0	2	0	0
SAP30g7-CC36	846	1043	1180	3392	898	1744	4000	794	1353	3828	650	1069	2992	820	0	0	0	0	0	0	0	1	0	1	0
SAP30g7-CC11	552	631	771	2032	623	1074	2479	480	854	2557	366	646	1937	506	0	0	0	0	0	0	0	0	1	0	0
SAP30g7-CC14	1	16	39	90	15	38	32	31	13	85	34	37	128	1	0	0	0	0	0	0	0	1	0	0	0
SAP30g7-CC15	2	11	28	70	10	28	34	10	8	68	29	34	102	3	0	1	0	0	0	0	0	0	0	0	0
SAP30g7-CC2	2	15	36	70	7	29	36	25	8	77	42	37	133	0	0	0	0	0	0	0	0	0	0	0	0
SAP30g7-CC22	599	836	890	2480	706	1286	2944	611	951	2913	502	668	1935	626	0	0	0	0	0	0	0	0	0	0	0
SAP30g7-CC26	746	998	959	2764	758	1378	3326	571	989	3154	527	923	2280	657	0	0	0	0	0	0	0	0	1	0	0
SAP30g7-CC7	720	905	975	2621	800	1375	2945	591	987	2972	536	801	2307	583	0	0	0	0	0	0	0	0	0	0	0
CC8-RPL15A-NRg-4	0	0	0	0	0	1	0	0	1	0	2	4	2	0	0	0	0	0	0	0	0	0	0	0	0
CC8-RPL15A-NRg-5	0	1	1	4	0	1	1	1	0	2	2	2	2	1	0	0	0	0	0	0	0	0	0	0	0
CC8-KRE33-TRg-1	0	0	5	2	0	1	0	1	0	2	0	1	6	0	0	0	0	0	0	0	0	0	0	0	0
CC8-PMI40-NRg-1	1	3	0	4	1	2	3	2	0	6	3	2	9	0	0	0	0	0	0	0	0	0	0	0	0
CC8-NOP19-NRg-3	0	1	3	11	1	3	1	1	1	9	2	3	8	0	0	0	0	0	0	0	0	0	0	0	0
CC8-SRP14-NRg-4	0	1	1	1	1	1	3	0	1	1	2	1	8	0	0	0	0	0	0	0	0	0	0	0	0
CC8-SEC27-TRg-2	0	2	3	1	0	2	0	1	0	1	5	2	0	0	0	0	0	0	0	0	0	0	0	0	0
CC8-GPI14-TRg-3	0	1	2	9	0	2	3	1	1	2	2	2	13	0	0	0	0	0	0	0	0	0	0	0	0
CC8-PAH1-TRg-7	0	0	1	3	0	2	2	3	0	1	5	2	3	0	0	0	0	0	0	0	0	0	0	0	0
CC8-PAH1-TRg-6	0	2	4	0	1	0	0	1	0	0	2	2	2	0	0	0	0	0	0	0	0	0	0	0	0
CC8-PAH1-TRg-5	0	0	2	0	3	0	1	2	2	3	2	2	6	0	0	0	0	0	0	0	0	0	0	0	0
CC8-PAH1-TRg-3	0	0	0	3	0	3	1	3	1	1	0	1	7	0	0	0	0	0	0	0	0	0	0	0	0
CC8-COG3-TRg-1	0	0	4	4	1	2	1	2	0	1	2	6	5	0	0	0	0	0	0	0	0	0	0	0	0
CC8-HTS1-NRg-5	0	2	4	6	1	1	5	1	1	4	1	2	13	1	0	0	0	0	0	0	0	0	0	0	0
CC8-MSN5-TRg-7	0	0	1	1	0	0	0	0	0	0	1	0	1	0	0	0	0	0	0	0	0	0	0	0	0
CC8-ERG26-TRg-1	0	0	0	2	2	0	2	0	0	2	0	1	5	0	0	0	0	0	0	0	0	0	0	0	0
CC8-SMD2-TRg-5	0	2	3	5	0	0	3	3	0	12	3	3	14	0	0	0	0	0	0	0	0	0	0	0	0
CC8-SMD2-TRg-4	0	0	3	11	2	2	7	1	0	7	5	2	14	0	0	0	0	0	0	0	0	0	0	0	0
CC8-SMD2-TRg-1	0	1	3	6	0	1	2	1	0	5	6	5	17	0	0	0	0	0	0	0	0	0	0	0	0
CC8-PRE7-TRg-4	0	2	0	2	0	1	1	1	0	0	2	0	3	0	0	0	0	0	0	0	0	0	0	0	0
CC8-PRE7-TRg-7	0	0	3	2	0	1	0	1	1	1	4	1	7	0	0	0	0	0	0	0	0	0	0	0	0
CC8-SEC6-TRg-3	0	0	0	1	0	1	2	1	0	1	3	1	4	0	0	0	0	0	0	0	0	0	0	0	0
CC8-ESF2-NRg-1	0	1	4	3	1	3	4	3	0	6	0	2	5	0	0	0	0	0	0	0	0	0	0	0	0
CC8-ESF2-NRg-3	0	3	2	3	1	3	4	2	2	4	4	1	3	0	0	0	0	0	0	0	0	0	0	0	0
CC8-AFG2-TRg-2	0	0	2	6	2	0	2	0	0	2	3	3	3	0	0	0	0	0	0	0	0	0	0	0	0
CC8-RRP36-TRg-3	0	1	2	4	0	0	0	0	1	1	0	3	5	0	0	0	0	0	0	0	0	0	0	0	0
CC8-RRP36-TRg-5	0	0	0	2	0	2	2	3	3	3	1	2	4	0	0	0	0	0	0	0	0	0	0	0	0
CC8-GCR1-NRg-2	0	0	2	6	1	8	3	0	0	3	5	1	5	0	0	0	0	0	0	0	0	0	0	0	0
CC8-PRE4-NRg-4	0	0	1	1	1	1	0	0	0	0	3	3	1	0	0	0	0	0	0	0	0	0	0	0	0
CC8-PRE4-NRg-9	0	1	1	6	0	1	2	1	0	3	2	3	4	0	0	0	0	0	0	0	1	0	0	0	0
CC8-DSN1-NRg-2	0	0	1	2	1	0	0	3	0	7	5	2	9	0	0	0	0	0	0	0	0	0	0	0	0
CC8-GPI11-TRg-3	0	1	4	6	2	3	2	1	0	1	4	5	4	0	0	0	0	0	0	0	0	0	0	0	0
CC8-POP3-TRg-1	0	1	0	9	1	2	2	4	1	8	4	5	8	0	0	0	0	0	0	0	0	0	0	0	0
CC8-MNE1-TRg-5	0	1	0	1	2	0	2	3	0	0	5	0	3	0	0	0	0	0	0	0	0	0	0	0	1
CC8-RRP12-NRg-1	0	1	4	4	0	2	1	0	0	7	2	3	10	0	0	0	0	0	0	0	0	0	0	0	0
CC8-RSC6-TRg-2	0	0	1	2	2	3	1	0	1	2	3	5	2	0	0	0	0	0	0	0	0	0	0	0	0
CC8-CDC25-TRg-1	1	1	1	1	0	1	1	2	0	2	1	0	4	0	0	0	0	0	0	0	0	0	0	0	0
CC8-CDC25-TRg-9	0	0	4	1	1	2	0	1	1	0	4	1	1	0	0	0	0	0	0	0	0	0	0	0	0
CC8-YPP1-NRg-3	0	1	1	0	0	0	0	0	1	1	0	2	1	0	0	0	0	0	0	0	0	0	0	0	0
CC8-NFS1-NRg-9	0	0	1	1	1	2	0	0	0	3	3	0	8	1	0	0	0	0	0	0	0	0	0	0	0
CC8-NFS1-NRg-8	0	0	3	4	0	3	1	0	0	1	2	1	9	0	0	0	0	0	0	0	0	0	0	0	0
CC8-UBA2-TRg-1	0	0	2	2	0	1	3	1	1	4	3	3	4	0	0	0	0	0	0	0	0	0	0	0	0
CC8-ARP2-NRg-3	0	0	1	0	1	0	0	2	0	2	1	1	0	0	0	0	0	0	0	0	0	0	0	0	0
CC8-MAK16-TRg-1	0	1	2	3	3	2	2	2	0	4	1	2	7	0	0	0	0	0	0	0	0	0	0	0	0
CC8-CEP3-NRg-1	0	1	0	0	1	0	1	0	0	2	1	5	3	0	0	0	0	0	0	0	0	0	0	0	0
CC8-GUK1-TRg-5	0	0	3	9	0	0	0	1	0	4	3	1	9	0	0	0	0	0	0	0	0	0	0	0	0
CC8-GUK1-TRg-2	0	0	4	6	2	4	1	0	1	2	0	4	9	0	0	0	0	0	0	0	0	0	1	0	0
CC8-GPI12-NRg-6	0	2	1	5	0	2	1	1	1	2	4	2	5	0	0	0	0	0	0	0	0	0	0	0	0
CC8-RPS5-NRg-5	0	1	2	4	0	0	0	1	0	1	1	0	6	0	0	0	0	0	0	0	0	0	0	0	0
CC8-RPS5-NRg-2	0	0	4	4	2	1	1	1	0	6	2	1	4	0	0	0	0	0	0	0	0	0	0	0	0
CC8-RPC19-NRg-1	0	0	1	1	2	1	1	0	0	6	1	3	3	1	0	0	0	0	0	0	0	0	0	0	0
CC8-TIM54-TRg-1	0	3	1	5	1	0	6	0	0	4	2	2	8	0	0	0	0	0	0	0	0	0	0	0	0
CC8-TEN1-TRg-2	0	0	4	1	1	1	0	2	0	1	1	1	4	0	0	0	0	0	0	0	0	0	0	0	0
CC8-SAH1-NRg-4	0	1	3	1	1	1	1	1	0	2	0	1	4	1	0	0	0	0	0	0	0	0	0	0	0
CC8-SAH1-NRg-5	0	0	4	4	1	1	2	1	0	2	2	1	10	0	0	0	0	0	0	0	0	0	0	0	1
CC8-SAH1-NRg-3	0	4	1	6	1	1	0	4	0	1	1	3	8	0	0	0	0	0	0	0	0	0	0	0	0
CC8-ATP15-NRg-5	0	1	3	2	1	1	1	0	0	2	0	0	2	0	0	0	0	0	0	0	0	0	0	0	0
CC8-SCD5-TRg-5	0	1	0	0	1	1	3	0	0	2	1	3	4	1	0	0	0	0	0	0	0	0	0	0	0
CC8-ARB1-NRg-2	0	0	3	8	0	3	1	1	0	4	5	4	16	0	0	0	0	0	0	0	0	0	0	0	0
CC8-ARB1-NRg-4	0	0	4	5	0	2	2	0	0	9	1	3	11	0	0	0	0	0	0	0	0	0	0	0	0
CC8-PUP2-TRg-1	0	0	0	6	0	4	0	0	1	2	2	2	5	0	0	0	0	0	0	0	0	0	0	0	0
CC8-CCT8-TRg-2	0	0	0	0	0	0	0	0	0	0	0	0	0	0	0	0	0	0	0	0	0	0	0	0	0
CC8-MCM4-TRg-1	0	0	1	1	0	0	1	2	0	2	1	0	5	1	0	0	0	0	0	0	0	0	0	0	0
CC8-LSM4-TRg-1	0	2	1	10	0	4	1	2	1	4	1	3	11	0	0	0	0	0	0	0	0	0	0	0	0
CC8-NOP53-NRg-1	0	1	1	3	0	2	1	3	0	3	2	2	3	0	0	0	0	0	0	0	0	0	0	0	0
CC8-ATP3-TRg-4	0	0	2	1	3	3	2	0	0	1	0	0	5	0	0	0	0	0	0	0	0	0	0	0	0
CC8-AFG2-NRg-3	1	0	4	3	0	0	4	0	0	7	1	5	9	0	0	0	0	0	0	0	0	0	0	0	0
CC8-PRO3-NRg-3	0	1	2	5	1	1	2	0	0	7	2	4	9	1	0	0	0	0	0	0	0	0	0	0	0
CC8-NRD1-NRg-10	0	2	4	1	0	0	0	0	0	4	4	1	2	0	0	0	0	0	0	0	0	0	0	0	0
CC8-SEC61-TRg-2	0	0	0	8	0	0	3	2	0	5	2	1	8	0	0	0	0	0	0	0	0	0	0	0	0
CC8-RHO3-TRg-4	0	2	1	8	1	3	3	1	2	8	0	2	10	0	0	0	0	0	0	0	0	0	0	0	0
CC8-SNF2-TRg-6	0	1	5	5	2	2	0	1	0	8	2	0	9	0	0	0	0	0	0	0	0	0	0	0	0
CC8-SMD2-NRg-3	0	1	1	1	1	4	2	0	0	1	1	0	7	0	0	0	0	0	0	0	0	0	0	0	0
CC8-RSC4-TRg-2	0	2	2	8	2	3	0	0	0	4	6	5	4	0	0	0	0	0	0	0	0	0	0	0	0
CC8-RSC4-TRg-1	0	0	1	1	0	1	0	1	0	1	2	3	3	0	0	0	0	0	0	0	0	0	0	0	0
CC8-TIF34-TRg-2	0	0	2	0	1	2	0	0	2	0	3	2	1	0	0	0	0	0	0	0	0	0	0	0	0
CC8-BET1-NRg-1	0	0	4	0	1	0	0	2	0	0	0	3	1	2	0	0	0	0	0	0	0	0	0	0	0
CC8-CDC8-NRg-2	0	2	5	3	1	2	2	3	1	5	1	5	18	0	0	0	0	0	0	0	0	0	0	0	0
CC8-PRP42-TRg-2	0	1	1	4	1	2	2	1	1	6	1	5	16	0	0	0	0	0	0	0	0	0	0	0	0
CC8-RRB1-TRg-2	0	0	3	4	0	1	1	1	1	2	1	0	7	0	0	0	0	0	0	0	0	0	0	0	0
CC8-SPC24-TRg-1	0	0	5	6	1	2	0	2	0	1	2	2	3	0	0	0	0	0	0	0	0	0	0	0	0
CC8-ILS1-NRg-1	0	1	4	6	0	3	1	0	0	9	2	1	7	0	0	0	0	0	0	0	0	0	0	0	0
CC8-GFA1-TRg-2	0	0	2	4	1	0	3	0	0	7	4	4	9	0	0	0	0	0	0	0	0	0	0	0	0
CC8-SEC21-NRg-10	0	1	0	2	0	1	0	2	1	2	2	3	6	0	0	0	0	0	0	0	0	0	0	0	0
CC8-RPC10-NRg-1	0	3	2	1	0	3	0	1	0	1	4	4	5	0	0	0	0	0	0	0	0	0	0	0	0
CC8-RPB10-TRg-3	0	1	5	3	0	1	0	3	0	1	5	2	4	0	0	0	0	0	0	0	0	0	0	0	0
CC8-RPB10-TRg-2	0	0	4	3	0	2	0	1	0	7	4	4	8	0	0	0	0	0	0	0	0	0	0	0	0
CC8-YNL181W-TRg-1	0	0	4	1	2	1	0	3	2	5	2	3	5	0	0	0	0	0	0	0	0	0	0	0	0
CC8-RAD3-NRg-1	0	0	1	3	0	1	2	1	0	5	4	3	8	0	0	0	0	0	0	0	0	0	0	0	0
CC8-NOP10-TRg-1	0	3	4	2	2	2	0	3	0	3	4	3	8	0	0	0	0	0	0	0	0	0	0	0	0
CC8-BFR2-TRg-3	0	0	5	4	1	3	2	2	1	3	3	2	3	0	0	0	0	0	0	0	0	0	0	0	0
CC8-MCM2-TRg-6	0	2	0	6	2	2	1	2	1	4	2	2	11	0	0	0	0	0	0	0	0	0	0	0	0
CC8-MCM2-TRg-4	0	2	1	5	0	1	3	1	0	4	3	2	6	0	0	0	0	0	0	0	0	0	0	0	0
CC8-MPP10-TRg-1	0	1	1	3	1	1	3	1	1	2	3	3	0	0	0	0	0	0	0	0	0	0	0	0	0
CC8-RET2-TRg-4	0	1	2	1	0	2	0	0	0	1	7	1	1	1	0	0	0	0	0	0	0	0	0	0	0
CC8-RET2-TRg-1	1	0	0	0	0	0	2	1	0	0	4	3	1	0	0	0	0	0	0	0	0	0	0	0	0
CC8-RPS2-NRg-1	0	0	1	1	0	1	2	2	1	0	1	2	4	0	0	0	0	0	0	0	0	0	0	0	0
CC8-RPS2-NRg-2	0	1	1	0	0	1	1	0	1	1	3	2	5	0	0	0	0	0	0	0	0	0	0	0	0
CC8-ORC4-NRg-3	0	1	1	7	2	0	6	2	2	4	5	3	7	0	0	0	0	0	0	0	0	0	0	0	0
CC8-TIP20-TRg-7	0	0	0	5	0	1	0	3	1	5	0	2	15	0	0	0	0	0	0	0	0	0	0	0	0
CC8-SMT3-TRg-1	0	1	0	2	1	3	1	1	1	3	3	4	5	0	0	0	0	0	0	0	0	0	0	0	0
CC8-MSS18-NRg-6	0	0	2	4	2	2	0	2	0	0	1	2	6	0	0	0	0	0	0	0	0	0	0	0	0
CC8-YEF3-NRg-9	0	2	1	1	0	0	0	4	0	0	3	1	1	0	0	0	0	0	0	0	0	0	0	0	0
CC8-ASK1-NRg-1	0	0	2	3	0	2	1	1	0	1	0	2	6	0	0	0	0	0	0	0	0	0	0	0	0
CC8-SMC1-TRg-1	0	1	2	0	0	2	3	1	0	2	1	3	4	0	0	0	0	0	0	0	0	0	0	0	0
CC8-NIP1-NRg-1	0	1	2	9	3	2	0	1	1	6	1	6	6	0	0	0	0	0	0	0	0	0	0	0	0
CC8-RPP1-NRg-1	0	0	0	1	1	0	0	2	0	2	0	1	5	0	0	0	0	0	0	0	0	0	0	0	0
CC8-YDJ1-TRg-6	0	0	3	4	1	0	2	4	1	3	2	7	3	0	0	0	0	0	0	0	0	0	0	0	0
CC8-SUB2-NRg-1	0	2	0	3	0	1	2	1	0	3	1	5	10	0	0	0	0	0	0	0	0	0	0	0	0
CC8-TIM10-NRg-8	0	0	0	6	0	5	0	0	0	2	3	4	5	0	0	0	0	0	0	0	0	0	0	0	0
CC8-TIM10-NRg-4	0	0	5	3	0	4	2	0	0	3	1	1	8	0	0	0	0	0	0	0	0	0	0	0	0
CC8-TIM10-NRg-7	0	2	1	2	0	0	2	2	1	2	2	1	3	0	0	0	0	0	0	0	0	0	1	0	0
CC8-SKI6-TRg-4	0	2	1	1	2	2	3	1	0	6	2	2	6	0	0	0	0	0	0	0	0	0	0	0	0
CC8-TUB4-TRg-1	0	1	2	0	0	3	2	0	1	6	3	2	8	0	0	0	0	0	0	0	0	0	0	0	0
CC8-CDC37-NRg-2	0	1	1	3	0	4	2	0	0	7	2	3	12	0	0	0	0	0	0	0	0	0	0	0	0
CC8-ISD11-TRg-3	1	0	2	4	1	0	0	0	0	4	0	3	2	0	0	0	0	0	0	0	0	0	0	0	0
CC8-YOS1-TRg-4	0	0	1	1	0	2	2	1	0	0	1	1	7	0	0	0	0	0	0	0	0	0	0	1	0
CC8-SSC1-TRg-6	0	2	4	2	0	2	2	1	0	4	4	4	8	0	0	0	0	0	0	0	0	0	0	0	0
CC8-MTR3-TRg-5	0	0	1	1	0	0	0	0	0	2	3	3	8	0	0	0	0	0	0	0	0	0	0	0	0
CC8-MTR3-TRg-6	0	1	0	3	1	2	1	1	0	2	2	0	6	0	0	0	0	0	0	0	0	0	0	0	0
CC8-TFA1-TRg-2	0	0	0	6	0	1	0	1	1	5	1	2	3	0	0	0	0	0	0	0	0	0	0	0	0
CC8-CDC3-NRg-3	0	1	1	5	1	2	0	0	0	3	0	4	4	0	0	0	0	0	0	0	0	0	0	0	0
CC8-ERG25-TA-18	0	0	0	1	1	0	1	0	0	4	3	3	5	0	0	0	0	0	0	0	0	0	0	0	0
CC8-RPB11-TRg-4	0	0	2	4	0	4	1	1	0	2	1	1	6	1	0	0	0	0	0	0	0	0	0	0	0
CC8-RPB11-TRg-1	0	1	1	1	2	1	0	1	1	1	2	0	5	0	0	0	0	0	0	0	0	0	0	0	0
CC8-RPB11-TRg-2	0	3	2	3	0	2	1	3	0	1	4	1	4	0	0	0	0	0	0	0	0	0	0	0	0
CC8-DED1-TRg-3	0	0	2	3	1	3	2	1	1	0	0	1	3	1	0	0	0	0	0	0	0	0	0	0	0
CC8-DED1-TRg-1	0	1	0	4	1	3	3	0	0	4	3	0	6	0	0	0	0	0	0	0	0	0	0	0	0
CC8-DED1-TRg-6	0	0	2	5	1	1	0	0	0	4	2	3	2	0	0	0	0	0	0	0	0	0	0	0	0
CC8-DED1-TRg-4	0	0	0	1	3	1	1	4	0	2	2	0	4	0	0	0	0	0	0	0	0	0	0	0	0
CC8-RPL10-NRg-5	0	2	3	3	2	2	0	1	0	2	1	2	6	0	0	0	0	0	0	0	0	0	0	0	0
CC8-RPL10-NRg-4	0	2	0	4	2	0	4	2	0	9	4	1	9	0	0	0	0	0	0	0	0	0	0	0	0
CC8-EFB1-NRg-1	0	0	1	0	1	1	3	0	0	5	2	0	6	0	0	0	0	0	0	0	0	0	0	0	0
CC8-EFB1-NRg-5	0	2	3	5	1	3	4	1	0	4	1	1	6	0	0	0	0	0	0	0	0	0	0	0	0
CC8-EFB1-NRg-4	0	1	3	3	1	3	0	2	0	3	0	1	4	0	0	0	0	0	0	0	0	0	0	0	0
CC8-RPT3-NRg-1	0	0	2	0	0	0	0	2	1	3	2	2	6	0	0	0	0	0	0	0	0	0	0	0	0
CC8-SAC6-TRg-8	0	0	1	5	0	3	1	2	0	3	2	4	7	0	0	0	0	0	0	0	0	0	0	0	0
CC8-SAC6-TRg-4	0	0	1	1	1	4	2	2	1	5	4	0	8	0	0	0	0	0	0	0	0	0	0	0	0
CC8-SAC6-TRg-5	0	0	2	3	0	2	0	1	1	5	1	3	2	0	0	0	0	0	0	0	0	0	0	0	0
CC8-SAC6-TRg-3	0	2	5	2	1	2	1	1	0	10	1	4	4	0	0	0	0	0	0	0	0	0	0	0	0
CC8-DIM1-TRg-5	0	1	0	6	2	2	0	2	1	3	1	4	4	0	0	0	0	0	0	0	0	0	0	0	0
CC8-DIM1-TRg-7	0	1	0	2	0	0	0	1	0	3	2	3	7	0	0	0	0	0	0	0	0	0	0	0	0
CC8-RPC17-NRg-1	0	0	0	6	2	3	1	1	0	5	5	5	5	0	0	0	0	0	0	0	0	0	0	0	0
CC8-RPC17-NRg-2	0	2	5	5	0	3	1	2	0	3	1	0	5	1	0	0	0	0	0	0	0	0	0	0	0
CC8-YDR341C-TRg-1	0	1	2	2	3	2	1	1	0	5	2	1	2	0	0	0	0	0	0	0	0	0	0	0	0
CC8-RAP1-NRg-8	0	1	6	6	1	3	1	4	4	6	7	4	17	0	0	0	0	0	0	0	0	0	0	0	0
CC8-RAP1-NRg-5	0	1	3	0	1	2	2	1	0	0	5	1	6	0	0	0	0	0	0	0	0	0	0	0	0
CC8-RAP1-NRg-2	0	0	7	6	1	2	4	1	0	7	2	3	9	0	0	0	0	0	0	0	0	0	0	0	0
CC8-SEC26-NRg-3	0	0	1	5	2	2	2	2	0	2	3	2	7	0	0	0	0	0	0	0	0	0	0	0	0
CC8-SPP41-TRg-3	0	3	3	2	0	2	2	3	1	0	3	3	3	0	0	0	0	0	0	0	0	0	0	0	0
CC8-TAP42-NRg-1	0	2	3	3	2	2	4	2	0	4	6	2	8	0	0	0	0	0	0	0	0	0	0	0	0
CC8-PGA2-TRg-6	0	2	1	2	1	0	2	1	0	6	3	4	9	0	0	0	0	0	0	0	0	0	0	0	0
CC8-BRL1-TRg-1	0	0	2	0	1	2	0	0	0	3	2	2	2	0	0	0	0	0	0	0	0	0	0	0	0
CC8-FOL2-TRg-1	0	1	4	1	0	0	2	1	0	5	1	4	10	0	0	0	0	0	0	0	0	0	0	0	0
CC8-NAB3-NRg-5	0	1	0	4	1	1	3	2	1	4	3	2	7	0	0	0	0	0	0	0	0	0	0	0	0
CC8-SNF4-TRg-4	0	2	2	3	0	2	0	0	1	0	4	0	4	0	0	0	0	0	0	0	0	0	0	0	0
CC8-HRR25-TRg-2	1	1	1	3	1	2	1	0	1	3	3	3	3	1	0	0	0	0	0	0	0	0	0	0	0
CC8-TRS23-TRg-4	1	3	2	1	3	2	1	2	0	1	3	3	2	0	0	0	0	0	0	0	0	0	0	0	0
CC8-CTR86-TRg-4	0	2	4	4	3	3	3	5	1	4	1	2	11	0	0	0	0	0	0	0	0	0	0	0	0
CC8-RPB5-TRg-5	0	0	0	1	1	0	1	1	0	2	5	2	1	0	0	0	0	0	0	0	0	0	0	0	0
CC8-SPN1-NRg-2	0	0	1	2	0	2	0	1	0	0	2	2	2	0	0	0	0	0	0	0	0	0	0	0	0
CC8-SPN1-NRg-1	0	0	0	1	0	1	0	2	1	2	0	1	5	0	0	0	0	0	0	0	0	0	0	0	0
CC8-SEC61-NRg-1	1	0	0	7	1	2	1	2	1	1	1	3	2	0	0	0	0	0	0	0	0	0	0	0	0
CC8-SEC61-NRg-7	0	0	2	6	0	3	5	2	1	3	7	5	10	0	0	0	0	0	0	0	0	0	0	0	0
CC8-TUS1-TRg-3	0	0	3	4	1	1	0	0	1	0	5	0	8	0	0	0	0	0	0	0	0	0	0	0	0
CC8-OLE1-NRg-2	0	2	4	3	1	3	1	0	0	2	2	3	7	0	0	0	0	0	0	0	0	0	0	0	0
CC8-AFG2-TRg-1	0	1	1	1	1	3	2	0	0	1	2	2	4	0	0	0	0	0	0	0	0	0	0	0	0
CC8-TOA2-NRg-1	0	1	5	5	0	3	3	1	0	1	3	1	3	0	0	0	0	0	0	0	0	0	0	0	0
CC8-USO1-TRg-1	0	0	1	3	0	2	0	1	1	0	4	4	4	0	0	0	0	0	0	0	0	0	0	0	0
CC8-UTP22-NRg-2	0	0	3	4	3	3	3	1	1	5	2	5	6	0	0	0	0	0	0	0	0	0	0	0	0
CC8-RIB1-TRg-3	0	0	6	3	0	1	2	1	0	3	3	2	1	0	0	0	0	0	0	0	0	0	0	0	0
CC8-RIB1-TRg-7	0	0	1	0	2	1	0	1	0	4	7	0	2	0	0	0	0	0	0	0	0	0	0	0	0
CC8-RIB1-TRg-4	0	0	0	1	0	0	1	2	0	0	1	3	3	0	0	0	0	0	0	0	0	0	0	0	0
CC8-COG1-TRg-1	0	0	2	0	1	1	1	0	0	1	1	3	1	0	0	0	0	0	0	0	0	0	0	0	0
CC8-RPL32-NRg-2	0	1	3	4	1	0	0	1	0	3	4	3	4	0	0	0	0	0	0	0	0	0	0	0	0
CC8-GLC7-NRg-3	0	0	1	5	0	1	1	3	1	2	0	0	7	0	0	0	0	0	0	0	0	0	0	0	0
CC8-GLC7-NRg-4	0	1	1	5	0	1	0	1	0	1	0	0	4	0	0	0	0	0	0	0	0	0	0	0	0
CC8-HSF1-TRg-2	0	1	0	2	1	2	3	1	1	2	0	3	8	0	0	0	0	0	0	0	0	0	0	0	0
CC8-DAM1-NRg-5	1	2	2	2	1	4	1	1	0	4	3	4	9	0	0	0	0	0	0	0	0	0	0	0	0
CC8-SEC18-TRg-4	0	0	1	1	1	1	0	2	0	3	2	2	4	0	0	0	0	0	0	0	0	0	0	0	0
CC8-SEC18-TRg-5	0	0	1	2	0	1	0	2	0	1	1	1	2	0	0	0	0	0	0	0	0	0	0	0	0
CC8-PAB1-NRg-3	0	2	3	3	1	1	4	0	1	1	4	4	4	0	1	0	0	0	0	0	0	0	0	0	0
CC8-POP8-TRg-2	0	2	1	5	1	0	3	1	1	10	2	3	4	0	0	0	0	0	0	0	0	0	0	0	0
CC8-PAB1-NRg-4	0	3	1	2	1	4	0	0	0	3	4	3	2	0	0	0	0	0	0	0	0	0	0	0	0
CC8-BIG1-TRg-4	0	1	2	2	0	2	1	3	0	2	3	1	1	0	0	0	0	0	0	0	0	0	0	0	0
CC8-BIG1-TRg-5	0	1	1	2	0	0	2	2	0	5	3	1	7	0	0	0	0	0	0	0	0	0	0	0	0
CC8-BIG1-TRg-6	0	1	1	4	2	1	1	2	1	3	1	3	5	1	0	0	0	0	0	0	0	0	0	0	0
CC8-RPO41-NRg-1	0	0	0	3	4	0	2	0	0	4	6	1	9	0	0	0	0	0	0	0	0	0	0	0	0
CC8-RVB2-NRg-2	0	0	2	8	0	3	1	3	1	2	0	1	12	0	0	0	0	0	0	0	0	0	0	0	0
CC8-PET117-NRg-8	0	0	2	1	1	5	1	1	1	1	2	1	3	0	0	0	0	0	0	0	0	0	0	0	0
CC8-VPS45-NRg-9	0	2	0	3	1	2	2	0	0	0	0	0	4	0	0	0	0	0	0	0	0	0	0	0	0
CC8-YCG1-NRg-1	0	1	2	4	3	1	0	2	2	7	1	1	3	0	0	0	0	0	0	0	0	0	0	0	0
CC8-NOC4-NRg-1	0	1	4	3	0	2	5	1	1	6	5	5	5	0	0	0	0	0	0	0	0	0	0	0	0
CC8-NMD3-NRg-2	0	0	0	6	0	4	2	2	2	4	2	3	14	0	0	0	0	0	0	0	0	0	0	0	0
CC8-DRS1-TRg-2	1	1	3	1	1	2	2	0	4	5	2	2	4	0	0	0	0	0	0	0	0	0	0	0	0
CC8-HTB1-NRg-2	0	2	0	3	2	3	1	1	2	4	1	0	6	0	0	0	0	0	0	0	0	0	0	0	0
CC8-IPI1-TRg-2	0	1	3	1	1	0	2	2	0	5	2	1	2	0	0	0	0	0	0	0	0	0	0	0	0
CC8-SEC18-NRg-1	0	1	3	0	0	1	1	1	0	0	2	1	1	0	0	0	0	0	0	0	0	0	0	0	0
CC8-SEC18-NRg-2	0	1	1	1	0	1	1	1	0	0	2	4	3	0	0	0	0	0	0	0	0	0	0	0	0
CC8-JIP5-NRg-2	0	2	6	15	0	4	3	2	2	9	2	5	12	0	0	0	0	0	0	0	0	0	0	0	0
CC8-YPT1-TRg-3	0	0	1	1	1	0	1	0	0	1	1	2	5	0	0	0	0	0	0	0	0	0	0	0	0
CC8-YPT1-TRg-2	0	0	0	0	1	1	0	2	2	0	3	0	1	0	0	0	0	0	0	0	0	0	0	0	0
CC8-CLF1-NRg-2	0	0	2	1	0	1	1	2	0	1	1	4	6	0	0	0	0	0	0	0	0	0	0	0	0
CC8-SNF2-NRg-7	0	1	4	6	0	1	1	0	0	3	2	2	10	0	0	0	0	0	0	0	0	0	0	0	0
CC8-SNF2-NRg-4	0	1	4	12	0	1	2	1	2	7	2	4	16	0	0	0	0	0	0	0	0	0	0	0	0
CC8-RPL25-NRg-1	0	0	4	0	0	0	1	1	0	2	1	2	2	0	0	0	0	0	0	0	0	0	0	0	0
CC8-NOP56-TRg-1	0	0	2	2	2	4	9	1	0	7	0	4	7	0	0	0	0	0	0	0	0	0	0	0	0
CC8-NOP56-TRg-2	0	3	1	3	0	2	1	0	0	7	0	0	4	0	0	0	0	0	0	0	0	0	0	0	0
CC8-TRS31-TRg-1	0	1	2	1	0	0	0	1	0	2	3	4	1	0	0	0	0	0	0	0	0	0	0	0	0
CC8-DBF4-TRg-2	0	0	1	2	2	2	0	0	0	2	6	2	2	0	0	0	0	0	0	0	0	0	0	0	0
CC8-DBF4-TRg-1	0	1	1	0	0	1	1	0	1	2	4	0	5	0	0	0	0	0	0	0	0	0	0	0	0
CC8-RPC19-TRg-4	0	0	0	3	0	1	0	1	0	3	3	4	3	0	0	0	0	0	0	0	0	0	0	0	0
CC8-RPC19-TRg-6	0	0	1	0	0	1	0	1	1	0	1	2	5	0	0	0	0	0	0	0	0	0	0	0	0
CC8-RPC19-TRg-3	0	2	2	4	0	3	4	0	0	3	6	1	6	0	0	0	0	0	0	0	0	0	0	0	0
CC8-ROK1-NRg-1	0	1	2	4	1	3	2	1	0	2	3	3	7	0	0	0	0	0	0	0	0	0	0	0	0
CC8-CDC33-TRg-4	1	1	3	6	1	0	2	1	1	4	2	5	10	0	0	0	0	0	0	0	0	0	0	0	0
CC8-DHR2-TRg-3	0	0	0	4	1	2	2	1	0	5	3	1	10	0	0	0	0	0	0	0	0	0	0	0	0
CC8-RRP42-NRg-5	1	1	3	6	1	2	3	0	0	4	3	3	6	0	0	0	0	0	0	0	0	0	0	0	0
CC8-CLF1-TRg-1	0	1	1	1	5	1	0	0	1	3	0	3	4	0	0	0	0	0	0	0	0	0	0	0	0
CC8-ERG11-NA-16	0	1	0	3	2	4	1	2	0	1	1	1	4	0	0	0	0	0	0	0	0	0	0	0	0
CC8-VAS1-NRg-4	0	3	2	2	1	2	1	2	1	2	2	3	4	0	0	0	0	0	0	0	0	0	0	0	0
CC8-PIK1-NRg-2	0	2	1	4	2	1	1	1	1	5	2	6	4	0	0	0	0	0	0	0	0	0	0	0	0
CC8-SAR1-NRg-7	0	0	3	1	1	3	2	0	1	3	3	2	5	0	0	0	0	0	0	0	0	0	0	0	0
CC8-SAR1-NRg-4	1	0	0	0	0	0	0	1	0	3	2	2	5	0	0	0	0	0	0	0	0	0	0	0	0
CC8-RPS3-TRg-1	0	1	3	0	0	1	1	2	0	1	3	1	5	0	0	0	0	0	0	0	0	0	0	0	0
CC8-YTM1-TRg-2	0	0	1	3	0	3	1	2	0	2	1	4	6	0	0	0	0	0	0	0	0	0	0	0	0
CC8-SUI3-NRg-5	0	0	0	3	0	3	0	0	0	2	1	2	5	0	0	0	0	0	0	0	0	0	0	0	0
CC8-SUI3-NRg-2	0	0	5	5	2	1	4	0	1	8	2	2	9	0	0	0	0	0	0	0	0	0	0	0	0
CC8-RRP7-TRg-4	0	0	5	7	0	3	3	0	2	4	2	3	7	0	0	0	0	0	0	0	0	0	0	0	0
CC8-RRP7-TRg-6	0	2	5	2	0	3	0	1	1	3	2	2	3	0	0	0	0	0	0	0	0	0	0	0	0
CC8-NIP7-TRg-2	0	1	3	3	2	5	4	3	1	4	2	2	8	1	0	0	0	0	0	0	0	0	0	0	0
CC8-MDM35-TRg-1	0	4	2	2	0	2	0	1	1	1	2	0	6	0	0	0	0	0	0	0	0	0	0	0	0
CC8-ALA1-NRg-1	0	0	1	4	1	2	3	1	0	2	3	2	5	0	0	0	0	0	0	1	0	0	0	0	0
CC8-DOA4-NRg-2	0	0	1	4	1	2	4	2	0	6	0	3	19	0	1	0	0	0	0	0	0	0	0	0	0
CC8-RPS13-NRg-1	0	1	1	1	0	0	0	0	0	1	1	0	2	0	0	0	0	0	0	0	0	0	0	0	0
CC8-YSF3-TRg-2	0	2	3	5	0	4	1	0	0	3	1	5	13	0	0	0	0	0	0	0	0	0	0	0	0
CC8-RPS2-NRg-11	0	1	0	4	1	1	2	1	1	4	5	2	4	0	0	0	0	0	0	0	0	0	0	0	0
CC8-SSL1-TRg-10	0	0	4	5	2	1	2	1	2	6	2	3	6	0	0	0	0	0	0	0	0	0	0	0	0
CC8-NIP7-TRg-1	0	0	4	5	1	2	3	0	1	3	1	1	8	0	0	0	0	0	0	0	0	0	0	0	0
CC8-LST8-NRg-1	0	1	0	1	0	2	0	0	0	1	6	3	5	0	0	0	0	0	0	0	0	0	0	0	0
CC8-TAF4-TRg-3	0	0	2	0	1	1	2	0	1	1	2	1	0	0	0	0	0	0	0	0	0	0	0	0	0
CC8-HAS1-TRg-2	0	2	2	2	2	1	1	0	0	5	3	1	2	0	0	0	0	0	0	0	0	0	0	0	0
CC8-GLC7-TRg-2	0	1	1	0	0	0	0	1	0	0	1	1	0	0	0	0	0	0	0	0	0	0	0	0	0
CC8-CDC45-NRg-1	0	0	0	3	0	1	5	2	0	0	1	2	4	0	0	0	0	0	0	0	0	0	0	0	0
CC8-SEC22-NRg-8	0	0	2	5	2	2	2	0	1	0	6	3	2	0	0	0	0	0	0	0	0	0	0	0	0
CC8-YOS1-TRg-2	0	0	2	3	0	2	1	2	0	1	4	2	3	0	0	0	0	0	0	0	0	0	0	0	0
CC8-RBA50-TRg-3	0	1	1	5	0	4	0	0	0	6	2	2	9	0	0	0	0	0	0	0	0	0	0	0	0
CC8-SPP41-NRg-2	0	1	3	3	2	1	2	1	2	3	6	2	9	0	0	0	0	0	0	0	0	0	0	0	0
CC8-PRP46-TRg-2	0	0	3	5	0	2	2	1	0	3	1	1	8	0	0	1	0	0	0	0	0	0	0	0	0
CC8-PGA2-NRg-1	0	1	0	4	0	1	0	0	2	5	4	3	8	0	0	0	0	0	0	0	0	0	0	0	0
CC8-CBF5-TRg-3	0	1	4	4	1	2	5	1	0	4	1	3	10	0	0	0	0	0	0	0	0	0	0	0	0
CC8-TCP1-NRg-3	0	2	0	3	0	2	2	5	0	1	2	2	2	0	0	0	0	0	0	0	0	0	0	0	0
CC8-TCP1-NRg-2	0	2	3	1	1	0	2	0	1	6	2	4	4	0	0	0	0	0	0	0	0	0	0	0	0
CC8-ERG26-NRg-2	0	1	0	2	0	0	1	5	0	4	3	0	3	0	0	0	0	0	0	0	0	0	0	0	0
CC8-ERG26-NRg-4	0	0	3	4	1	1	1	3	1	2	1	1	7	1	0	0	0	0	0	0	0	0	0	0	0
CC8-MES1-TRg-5	0	2	2	3	0	3	1	0	0	3	1	1	13	0	0	0	0	0	0	0	0	0	0	0	0
CC8-HTS1-TRg-2	0	0	3	4	0	0	5	0	0	3	1	1	5	0	0	0	0	0	0	0	0	0	0	0	0
CC8-SSS1-TRg-3	0	2	3	1	2	2	1	2	0	3	0	1	3	0	0	0	0	0	0	0	0	0	0	0	0
CC8-SSS1-TRg-2	0	1	0	1	2	1	1	2	0	2	1	1	3	0	0	0	0	0	0	0	0	0	0	0	0
CC8-SYS1-TRg-7	0	0	1	2	0	1	0	1	2	2	5	3	4	0	0	0	0	0	0	0	0	0	0	0	0
CC8-SYS1-TRg-2	0	0	0	0	0	1	0	2	0	2	3	1	4	0	0	0	0	0	0	0	0	0	0	0	0
CC8-SYS1-TRg-1	0	0	0	3	0	1	0	2	1	1	2	2	2	0	0	0	0	0	0	0	0	0	0	0	0
CC8-BFR2-TRg-1	0	1	2	4	2	2	2	1	0	3	6	2	2	0	0	0	0	0	0	0	0	0	0	0	0
CC8-EOS1-TRg-3	0	0	3	4	1	0	0	1	1	3	0	0	9	0	0	0	0	0	0	0	0	0	0	0	0
CC8-TAF4-NRg-1	0	0	0	2	1	2	0	0	0	2	3	4	1	0	0	0	0	0	0	0	0	0	0	0	0
CC8-ARL3-NRg-8	0	1	5	2	0	3	3	0	1	7	2	1	5	0	0	0	0	0	0	0	0	0	0	0	0
CC8-RPN5-NRg-1	0	0	4	3	0	2	0	1	1	4	2	2	5	0	0	0	0	0	0	0	0	0	0	0	0
CC8-TIM9-NRg-2	0	1	1	4	2	1	1	2	0	4	2	1	7	0	0	0	0	0	0	0	0	0	0	0	0
CC8-NUP57-NRg-3	0	1	2	0	1	0	0	1	0	4	1	0	6	0	0	0	0	0	0	0	0	0	0	0	0
CC8-VPS4-TRg-1	0	0	1	3	2	1	4	2	0	1	3	1	1	0	0	0	0	0	0	0	0	0	0	0	0
CC8-CDC3-TRg-4	0	2	1	5	0	2	0	2	1	3	2	1	6	0	0	0	0	0	0	0	0	0	0	0	0
CC8-BBP1-NRg-1	1	0	1	8	1	3	1	2	0	3	0	2	7	0	0	0	0	0	0	0	0	0	0	0	0
CC8-BBP1-NRg-2	0	1	1	0	1	2	2	2	0	2	1	2	5	0	0	0	0	0	0	0	0	0	0	0	0
CC8-USE1-NRg-3	0	1	2	1	1	1	0	1	1	2	1	8	5	1	0	0	0	0	0	0	0	0	0	0	0
CC8-CCT7-TRg-1	0	1	3	6	0	1	5	1	1	7	3	5	12	0	0	0	0	0	0	0	0	0	0	0	0
CC8-SAH1-TRg-3	0	1	1	3	0	0	1	2	0	4	4	0	9	0	0	0	0	0	0	0	0	0	0	0	0
CC8-CHS2-TRg-1	0	1	5	1	1	3	1	0	1	7	5	2	6	0	0	0	0	0	0	0	0	0	0	0	0
CC8-DPM1-TRg-2	0	0	4	2	0	0	1	1	1	7	2	2	7	0	0	0	0	0	0	0	0	0	0	0	0
CC8-BBP1-TRg-1	0	0	1	1	2	2	1	1	1	2	2	4	3	0	0	0	0	0	0	0	0	0	0	0	0
CC8-NRD1-TRg-4	0	0	1	0	1	2	2	2	1	3	1	1	3	0	0	0	0	0	0	0	0	0	0	0	0
CC8-RPB3-NRg-1	0	3	0	5	1	2	1	1	1	0	1	2	1	0	0	0	0	0	0	0	0	0	0	0	0
CC8-PHO85-NRg-6	0	0	1	1	2	2	0	1	1	2	6	1	7	0	0	0	0	0	0	0	0	0	0	0	0
CC8-SNF6-TRg-6	0	1	2	5	0	2	1	0	0	2	1	1	6	0	0	0	0	0	0	0	0	0	0	0	0
CC8-PRP38-NRg-2	1	0	0	8	1	0	0	1	2	2	2	0	3	1	0	0	0	0	0	0	0	0	0	0	0
CC8-OAR1-NRg-3	0	3	4	6	1	2	3	1	0	7	2	2	9	0	0	0	0	0	0	0	1	0	0	0	0
CC8-ROX3-NRg-1	0	0	6	3	1	2	0	1	0	8	3	3	10	0	0	0	0	0	0	0	0	0	0	0	0
CC8-YPP1-TRg-6	0	0	5	4	0	1	1	1	0	0	5	3	6	0	0	0	0	0	0	0	0	0	0	0	0
CC8-CBF2-NRg-8	0	4	3	6	0	0	2	1	0	8	3	1	8	0	0	0	0	0	0	0	0	0	0	0	0
CC8-SPT6-TRg-5	0	0	0	4	2	2	1	2	0	3	2	1	5	0	0	0	0	0	0	0	0	0	0	0	0
CC8-SEC10-NRg-1	0	0	0	1	0	0	0	1	0	2	5	0	1	0	0	0	0	0	0	0	0	0	0	0	0
CC8-NSL1-NRg-3	0	2	2	2	1	1	1	1	2	1	0	0	0	0	0	0	0	0	0	0	0	0	0	0	0
CC8-NRD1-NRg-8	0	3	1	1	0	0	1	2	0	3	1	0	7	0	0	0	0	0	0	0	0	0	0	0	0
CC8-RPB3-TRg-1	0	0	3	4	0	0	1	4	1	3	2	2	4	0	0	0	0	0	0	0	0	0	0	0	0
CC8-NRD1-NRg-4	0	1	2	0	2	0	0	0	1	1	4	2	5	0	0	0	0	0	0	0	0	0	0	0	0
CC8-RVB1-TRg-2	0	0	1	0	3	1	1	1	0	1	3	2	1	0	0	0	0	0	0	0	0	0	0	0	0
CC8-TIF5-NRg-8	0	0	1	1	0	4	0	0	2	2	3	1	2	0	0	0	0	0	0	0	0	0	0	0	0
CC8-EOS1-NRg-1	0	2	1	2	0	1	0	1	0	0	2	1	7	0	0	0	0	0	0	0	0	0	0	0	0
CC8-ERG25-NA-26	0	1	0	2	1	1	2	3	0	3	3	0	4	0	0	0	0	0	0	0	0	0	0	0	0
CC8-MSL5-NRg-4	0	2	1	12	0	1	2	1	1	6	2	3	13	0	0	0	0	0	0	0	0	0	0	0	0
CC8-SEC24-TRg-2	0	1	0	0	0	0	0	0	0	1	4	2	0	0	0	0	0	0	0	0	0	0	0	0	0
CC8-RPL30-NRg-5	0	1	0	1	0	1	1	0	0	0	0	3	3	0	0	0	0	0	0	0	0	0	0	0	0
CC8-SNU71-NRg-3	0	0	4	6	1	4	0	1	0	4	0	1	6	0	0	0	0	0	0	0	0	0	0	0	0
CC8-CDC33-NRg-1	0	1	2	6	0	3	2	2	0	2	2	0	5	0	0	0	0	0	0	0	0	0	0	0	0
CC8-RPN6-TRg-4	0	0	1	2	1	2	1	1	0	2	2	4	1	0	0	0	0	0	0	0	0	0	0	0	0
CC8-NAB2-TRg-4	0	2	2	4	0	2	3	0	0	2	4	0	1	0	0	0	0	0	0	0	0	0	0	0	0
CC8-NAB2-TRg-6	0	3	1	2	0	2	1	1	1	8	2	4	5	0	0	0	0	0	0	0	0	0	0	0	0
CC8-YTM1-NRg-1	0	0	3	4	1	2	0	1	0	5	1	0	8	0	0	0	0	0	0	0	0	0	0	0	0
CC8-OLE1-TRg-8	0	1	1	2	1	0	1	3	1	3	0	2	0	0	0	0	0	0	0	0	0	0	0	0	0
CC8-OLE1-TRg-1	0	0	3	1	1	0	4	1	0	4	4	2	4	0	0	0	0	0	0	0	0	0	0	0	0
CC8-UTP7-TRg-4	0	0	1	4	0	2	1	1	0	2	5	1	6	0	0	0	0	0	0	0	0	0	0	0	0
CC8-ACT1-NRg-6	0	0	0	2	0	1	2	2	1	1	2	2	5	0	0	0	0	0	0	0	0	0	0	0	0
CC8-RPL18A-NRg-3	0	0	3	1	4	1	0	2	1	1	4	4	5	0	0	0	0	0	0	0	0	0	0	0	0
CC8-BRX1-NRg-1	0	1	2	3	0	1	0	2	1	7	0	3	8	0	0	0	0	0	0	0	0	0	0	0	0
CC8-NAF1-TRg-8	0	1	1	3	3	3	6	0	0	4	0	3	4	0	0	0	0	0	0	0	0	0	0	0	0
CC8-NAF1-TRg-6	0	2	0	7	0	5	5	2	0	4	1	2	8	0	0	0	0	0	0	0	0	0	0	0	0
CC8-NAF1-TRg-4	0	1	3	4	2	0	1	3	3	2	2	0	7	0	0	0	0	0	0	0	0	0	0	0	0
CC8-CDC8-TRg-2	1	1	1	4	1	2	5	1	2	3	2	3	14	0	0	0	0	0	0	0	0	0	0	0	0
CC8-NSE4-TRg-1	0	1	0	5	0	1	1	1	0	2	1	0	4	0	0	0	0	0	0	0	0	0	0	0	0
CC8-PAB1-NRg-2	0	0	0	2	0	0	0	0	1	1	2	2	8	0	0	0	0	0	0	0	0	0	0	0	0
CC8-PRP43-TRg-4	0	0	2	1	0	1	2	1	1	1	1	0	5	0	0	0	0	0	0	0	0	0	0	0	0
CC8-SEC2-NRg-3	0	2	1	3	2	2	1	1	1	4	6	1	1	0	0	0	0	0	0	0	0	0	0	0	0
CC8-SEC2-NRg-6	0	0	3	7	1	1	2	1	0	7	2	4	8	0	0	0	0	0	0	0	0	0	0	0	0
CC8-MPP10-NRg-5	0	1	3	3	1	5	4	0	0	2	2	2	12	0	0	0	0	0	0	0	0	0	0	0	0
CC8-YDR355C-TRg-2	0	1	1	2	0	0	3	0	1	2	4	3	6	0	0	0	0	0	0	0	0	0	0	0	0
CC8-YLR339C-TRg-9	0	1	2	3	1	1	0	1	0	0	2	0	3	0	0	0	0	0	0	0	0	0	0	0	0
CC8-SNM1-TRg-2	0	1	3	7	1	4	3	1	1	2	3	4	8	0	0	0	0	0	0	0	0	0	0	0	0
CC8-ALR1-NRg-4	0	1	1	4	2	2	0	1	1	5	5	1	5	0	0	0	0	0	0	0	0	0	0	0	0
CC8-ALR1-NRg-1	0	0	0	5	1	0	2	0	0	1	3	1	0	0	0	0	0	0	0	0	0	0	0	0	0
CC8-ALR1-NRg-3	0	1	1	3	0	3	0	3	1	0	2	2	4	0	0	0	0	0	0	0	0	0	0	0	0
CC8-RPL10-TRg-1	0	1	1	3	1	0	0	0	1	2	3	3	7	0	0	0	0	0	0	0	0	0	0	0	0
CC8-RPL28-TRg-2	0	3	2	1	1	1	3	3	1	2	0	1	4	0	0	0	0	0	0	0	0	0	0	0	0
CC8-UTP25-TRg-1	0	1	2	5	1	1	1	2	2	3	1	4	9	1	0	0	0	0	0	0	0	0	0	0	0
CC8-POB3-TRg-1	0	2	4	2	3	1	0	3	0	3	1	3	6	0	0	0	0	0	0	0	0	0	0	0	0
CC8-POB3-TRg-3	0	1	1	1	1	2	2	0	0	0	1	1	3	1	0	0	0	0	0	0	0	0	0	0	0
CC8-POB3-TRg-2	0	2	4	2	0	2	2	4	0	3	1	3	2	0	0	0	0	0	0	0	0	0	0	0	0
CC8-MED11-TRg-1	0	0	1	3	0	3	2	0	0	1	4	1	4	0	0	0	0	0	0	0	0	0	0	0	0
CC8-ISA1-TRg-15	0	2	0	0	0	0	0	1	1	0	0	0	0	0	0	0	0	0	0	0	0	0	0	0	0
CC8-RRP1-NRg-1	0	2	6	5	1	2	1	2	2	9	8	1	6	0	0	0	0	0	0	0	0	0	0	0	0
CC8-MES1-NRg-1	0	0	5	1	1	0	1	1	0	2	0	1	5	0	0	0	0	0	0	0	0	0	0	0	0
CC8-SEC13-NRg-5	0	0	2	0	1	0	0	0	0	1	1	2	1	0	0	0	0	0	0	0	0	0	0	0	0
CC8-MCM2-NRg-2	0	1	2	10	0	5	1	3	0	3	2	2	5	0	0	0	0	0	0	0	0	0	0	0	0
CC8-ALA1-TRg-4	0	0	1	2	0	2	3	0	0	1	1	2	12	0	0	0	0	0	0	0	0	0	0	0	0
CC8-MTG2-TRg-5	0	1	1	2	0	1	2	0	0	1	2	2	5	0	0	0	0	0	0	0	0	0	0	0	0
CC8-TIF35-NRg-3	0	0	1	4	0	1	2	1	0	3	2	3	8	0	0	0	0	0	0	0	0	0	0	0	0
CC8-NSE1-TRg-3	0	1	3	6	1	0	2	1	0	6	1	2	11	0	0	0	0	0	0	0	0	0	0	0	0
CC8-NSE1-TRg-4	0	0	3	0	0	1	3	1	0	5	2	1	8	0	0	0	0	0	0	0	0	0	0	0	0
CC8-MOB2-NRg-6	0	0	0	1	2	0	0	0	0	9	0	0	2	0	0	0	0	0	0	0	0	0	0	0	0
CC8-VRG4-NRg-3	0	0	5	5	0	3	2	1	0	4	3	0	2	0	0	0	0	0	0	0	0	0	0	0	0
CC8-PRP9-TRg-3	0	1	1	2	1	1	2	2	1	3	2	3	5	0	0	0	0	0	0	0	0	0	0	0	0
CC8-HYM1-TRg-5	0	1	0	5	1	0	1	1	0	2	1	0	2	0	0	0	0	0	0	0	0	0	0	0	0
CC8-POP1-TRg-5	0	1	3	2	0	0	3	1	1	5	0	2	7	0	0	0	0	0	0	0	0	0	0	0	0
CC8-POP1-TRg-9	0	2	3	6	0	2	4	2	0	5	6	4	9	0	0	0	0	0	0	0	0	0	0	0	0
CC8-RPL17A-TRg-1	0	0	0	3	0	0	1	1	1	5	3	3	8	1	0	0	0	0	0	0	0	0	0	0	0
CC8-SLD2-TRg-1	0	2	0	1	2	3	2	0	0	2	4	0	4	0	0	0	0	0	0	0	0	0	0	0	0
CC8-CDC48-NRg-7	0	1	5	8	0	5	2	1	0	2	1	0	8	0	0	0	0	0	0	0	0	0	0	0	0
CC8-FHL1-NRg-2	0	2	2	7	1	3	0	5	0	6	3	2	5	0	0	0	0	0	0	0	0	0	0	0	0
CC8-BET3-NRg-7	0	0	3	1	0	0	0	0	0	2	2	4	2	0	0	0	0	0	0	0	0	0	0	0	0
CC8-MAK21-TRg-1	0	2	0	4	1	0	3	1	0	3	3	4	9	0	0	0	0	0	0	0	0	0	0	0	0
CC8-BRN1-TRg-4	0	3	3	2	4	0	2	1	0	1	1	0	3	0	0	0	0	0	0	0	0	0	0	0	0
CC8-FBA1-NRg-3	0	0	1	5	2	1	1	1	0	7	7	2	8	0	0	0	0	0	0	0	0	0	0	0	0
CC8-CDC42-TRg-6	0	2	0	0	0	0	2	0	0	2	0	1	0	0	0	0	0	0	0	0	0	0	0	0	0
CC8-CDC42-TRg-7	0	1	1	3	1	3	3	0	0	1	1	2	1	0	0	0	0	0	0	0	0	0	0	0	0
CC8-COG4-NRg-1	0	1	5	3	0	2	2	1	1	5	2	2	7	0	0	0	0	0	0	0	0	0	0	0	0
CC8-ATP3-NRg-3	0	0	0	5	1	2	2	0	0	3	2	3	12	0	0	0	0	0	0	0	0	0	0	0	0
CC8-ATP3-NRg-2	0	0	3	1	0	1	1	0	0	9	3	1	8	0	0	0	0	0	0	0	0	0	0	0	0
CC8-SMP3-TRg-5	0	1	5	6	1	2	2	1	0	5	5	2	8	0	0	0	0	0	0	0	0	0	0	0	0
CC8-CFT2-NRg-2	0	0	0	0	0	2	1	2	0	1	3	0	2	0	0	0	0	0	0	0	0	0	0	0	0
CC8-FAS2-TRg-5	0	1	3	3	1	1	0	3	1	2	2	2	4	0	0	0	0	0	0	0	0	0	0	0	0
CC8-DBP2-NRg-3	1	1	0	3	3	0	3	2	1	7	1	2	3	0	0	0	0	0	0	0	0	0	0	0	0
CC8-DBP2-NRg-2	0	0	0	4	1	2	5	0	1	5	1	2	8	0	0	0	0	0	0	0	0	0	0	0	0
CC8-MPS2-NRg-4	0	3	6	2	1	2	0	2	1	0	3	3	8	0	0	0	0	0	0	0	0	0	0	0	0
CC8-ARC35-TRg-2	0	1	2	0	1	2	1	1	0	0	4	1	4	0	0	0	0	0	0	0	0	0	0	0	0
CC8-ARC35-TRg-5	0	1	0	0	0	0	0	1	1	0	1	1	0	0	0	0	0	0	0	0	0	0	0	0	0
CC8-MRD1-TRg-1	0	0	4	3	3	0	1	0	0	4	1	3	0	0	0	0	0	0	0	0	1	0	0	0	0
CC8-RLP7-TRg-1	0	1	0	4	1	2	0	0	0	0	2	3	7	0	0	0	0	0	0	0	0	0	0	0	0
CC8-SPC34-TRg-1	0	1	1	3	1	0	0	1	0	3	1	3	8	0	0	0	0	0	0	0	0	0	0	0	0
CC8-CDC45-TRg-2	0	1	2	6	1	2	4	0	1	1	4	2	9	0	0	0	0	0	0	0	0	0	0	0	0
CC8-GCD6-TRg-3	0	0	3	2	2	2	4	1	1	6	2	3	5	0	0	0	0	0	0	0	0	0	0	0	0
CC8-GCD6-TRg-4	0	2	3	8	0	5	1	4	0	2	1	3	5	0	0	0	0	0	0	0	0	0	0	0	0
CC8-YPT6-NRg-2	0	0	1	2	1	0	1	0	0	5	1	0	2	0	0	0	0	0	0	0	0	0	0	0	0
CC8-RPS13-TRg-2	0	2	0	5	3	1	0	1	0	1	2	6	3	0	0	0	0	0	0	0	0	0	0	0	0
CC8-IPI3-TRg-3	0	1	2	11	1	3	3	2	2	2	1	2	14	0	0	0	0	0	0	0	0	0	0	0	0
CC8-TIF5-NRg-9	0	0	2	3	1	0	1	0	1	1	2	3	2	0	0	0	0	0	0	0	0	0	0	0	0
CC8-TIF5-NRg-7	0	0	1	5	0	3	1	4	2	4	4	2	5	0	0	0	0	0	0	0	0	0	0	0	0
CC8-TIF5-NRg-6	0	2	1	4	1	2	1	1	0	2	1	1	3	0	0	0	0	0	0	0	0	0	0	0	0
CC8-NAB3-TRg-3	0	3	1	0	1	5	1	2	0	2	4	6	4	0	0	0	0	0	0	0	0	0	0	0	0
CC8-GCD2-TRg-1	0	2	2	5	1	2	3	2	0	4	4	3	3	0	0	0	0	0	0	0	0	0	0	0	0
CC8-UBA1-TRg-2	0	0	3	3	0	2	1	0	2	2	1	2	10	0	0	0	0	0	0	0	0	0	0	0	0
CC8-SLD3-TRg-6	0	1	3	0	2	1	0	1	1	1	2	1	6	0	0	0	0	0	0	0	0	0	0	0	0
CC8-LCB1-TRg-5	0	1	1	7	3	3	4	2	2	6	7	3	8	0	0	0	0	0	0	0	0	0	0	0	0
CC8-TOA2-TRg-6	0	0	3	1	1	3	1	0	0	3	2	3	5	1	0	0	0	0	0	0	0	0	0	0	0
CC8-TOA2-TRg-1	0	1	1	2	0	2	2	3	1	4	3	5	8	0	0	0	0	0	0	0	0	0	0	0	1
CC8-TOA2-TRg-3	0	0	0	1	0	1	0	0	1	0	3	1	2	0	0	0	0	0	0	0	0	0	0	0	0
CC8-LSM2-TRg-1	1	1	3	9	1	1	7	1	1	6	2	5	10	0	0	0	0	0	0	0	0	0	0	0	0
CC8-YML6-TRg-13	0	0	0	3	0	0	0	0	1	2	1	2	5	0	0	0	0	0	0	0	0	0	0	0	0
CC8-YML6-TRg-12	0	2	0	3	1	3	2	0	1	6	1	4	8	0	0	0	0	0	0	0	0	0	0	0	0
CC8-UTP15-NRg-1	0	4	3	2	1	1	1	3	1	3	1	3	7	0	0	0	0	0	0	0	0	0	0	0	0
CC8-TIF6-NRg-8	0	3	2	7	0	2	3	0	1	2	1	3	9	0	0	0	0	0	0	0	0	0	0	0	0
CC8-SUP35-NRg-1	0	0	2	5	0	3	3	0	0	1	4	1	3	0	0	0	0	0	0	0	0	0	0	0	0
CC8-MPP10-NRg-1	0	0	1	5	0	1	1	2	1	4	0	3	9	0	0	0	0	0	0	0	0	0	0	0	0
CC8-SWI3-TRg-7	0	0	1	7	0	2	1	2	2	0	1	0	6	1	0	0	0	0	0	0	0	0	0	0	0
CC8-SSN3-NRg-2	0	1	2	5	2	3	7	3	2	6	2	2	10	0	0	0	0	0	0	0	0	0	0	0	0
CC8-SEC13-NRg-7	0	0	1	4	1	0	0	0	2	0	1	1	3	0	0	0	0	0	0	0	0	0	0	0	0
CC8-RPS15-NRg-3	0	0	0	3	0	2	1	0	1	3	2	3	0	0	0	0	0	0	0	0	0	0	0	0	0
CC8-RPL3-TRg-2	0	0	2	2	2	1	1	1	3	2	1	2	6	0	0	0	0	0	0	0	0	0	0	0	0
CC8-FBA1-NRg-2	0	1	2	10	0	1	3	0	0	6	3	1	5	0	0	0	0	0	0	0	0	0	0	0	0
CC8-FBA1-NRg-1	1	2	3	4	0	1	0	0	1	3	2	3	10	1	0	0	0	0	0	0	0	0	0	0	0
CC8-FBA1-NRg-5	0	2	2	1	0	1	2	0	0	6	3	1	5	0	0	0	0	0	0	0	0	0	0	0	0
CC8-DAM1-TRg-2	0	1	2	1	0	1	1	0	0	0	3	2	1	0	0	0	0	0	0	0	0	0	0	0	0
CC8-NHP2-TRg-2	0	3	3	2	2	3	2	4	0	7	5	1	10	0	0	0	0	0	0	0	0	0	0	0	0
CC8-HCA4-NRg-6	0	2	4	3	1	4	2	0	0	1	3	4	6	0	0	0	0	0	0	0	0	0	0	0	0
CC8-PRE3-TRg-4	0	1	0	1	0	2	0	0	0	3	3	0	2	0	0	0	0	0	0	0	0	0	0	0	0
CC8-DBP5-NRg-4	0	1	2	5	1	5	2	0	0	5	4	1	2	0	0	0	0	0	0	0	0	0	1	0	0
CC8-SPT6-NRg-4	0	1	3	5	1	0	3	3	0	5	5	2	6	0	0	0	0	0	0	0	0	0	0	0	0
CC8-SPT6-NRg-2	0	0	6	3	0	3	3	1	0	6	2	3	8	0	0	0	0	0	0	0	0	0	0	0	0
CC8-RPL18A-TRg-4	0	3	2	5	0	0	2	0	1	3	4	4	6	0	0	0	0	0	0	0	0	0	0	0	0
CC8-KSH1-TRg-1	0	2	3	2	1	2	0	0	0	2	3	3	4	2	0	0	0	0	0	0	0	0	0	0	0
CC8-KSH1-TRg-3	0	0	3	4	0	3	0	0	0	1	3	3	5	0	0	0	0	0	0	0	0	0	0	0	0
CC8-IPI3-NRg-1	0	0	4	2	1	2	2	2	1	4	4	3	5	0	0	0	0	0	0	0	0	0	0	0	0
CC8-PGA2-TRg-8	0	1	1	10	0	5	4	1	0	3	3	6	4	0	0	0	0	0	0	0	0	0	0	0	0
CC8-RPL18A-TRg-2	0	0	1	1	0	2	1	0	0	2	2	3	5	0	0	0	0	0	0	0	0	0	0	0	0
CC8-RPL33A-NRg-6	0	1	1	2	0	0	1	1	0	5	3	2	2	0	0	0	0	0	0	0	0	0	0	0	0
CC8-TAF12-NRg-2	0	1	1	2	1	2	0	1	1	2	2	0	3	0	0	0	0	0	0	0	0	0	0	0	0
CC8-USE1-TRg-5	0	1	3	5	1	0	0	2	1	3	3	3	10	0	0	0	0	0	0	0	0	0	0	0	0
CC8-YNL114C-TRg-1	0	2	1	5	0	2	2	2	1	7	2	4	4	0	0	0	0	0	0	0	0	0	0	0	0
CC8-SMC5-TRg-7	0	1	2	3	3	1	2	0	0	4	3	3	8	0	0	0	0	0	0	0	0	0	0	0	0
CC8-SMC5-TRg-6	0	2	3	1	2	0	2	2	0	4	1	3	16	0	0	0	0	0	0	0	0	0	0	0	0
CC8-RSC58-TRg-1	0	2	1	8	0	1	1	0	1	2	1	4	9	1	0	0	0	0	0	0	0	0	0	0	0
CC8-CTF13-TRg-2	0	3	2	0	1	0	1	2	1	0	1	3	5	0	0	0	0	0	0	0	0	0	0	0	0
CC8-NAB2-NRg-2	0	1	2	5	5	3	1	3	0	2	3	0	2	0	0	0	0	0	0	0	0	0	0	0	0
CC8-MCM7-TRg-4	0	1	2	1	1	2	0	0	1	1	1	1	2	1	0	0	0	0	0	0	0	0	0	0	0
CC8-BCP1-NRg-5	0	0	3	0	1	1	1	1	0	0	2	4	7	0	0	0	0	0	0	0	0	0	0	0	0
CC8-STU2-TRg-3	0	0	4	1	1	2	1	0	2	0	5	4	2	0	0	0	0	0	0	0	0	0	0	0	0
CC8-SEC21-NRg-6	0	2	1	3	0	2	0	1	0	3	1	3	3	0	0	0	0	0	0	0	0	0	0	0	0
CC8-SEC21-NRg-3	0	0	0	7	1	0	0	2	0	1	3	4	0	0	0	0	0	0	0	0	0	0	0	0	0
CC8-RPL1B-TRg-3	0	2	1	6	1	1	5	1	2	3	3	3	2	0	0	0	0	0	0	0	0	0	0	0	0
CC8-SEC20-NRg-2	0	1	5	4	1	1	0	0	2	8	3	3	18	0	0	0	0	0	0	0	0	0	0	0	0
CC8-VMA3-NRg-2	0	1	2	3	2	1	2	2	0	6	2	1	7	0	0	0	0	0	0	0	0	0	0	0	0
CC8-SEC23-NRg-5	0	3	2	5	0	2	1	3	0	5	3	4	4	0	0	0	0	0	0	0	0	0	0	0	0
CC8-CDC28-TRg-4	0	0	1	6	0	3	3	0	0	4	4	2	10	0	0	0	0	0	0	0	0	0	0	0	0
CC8-RPN12-NRg-11	0	0	3	5	1	2	2	0	1	2	4	2	5	0	0	0	0	0	0	0	0	0	1	0	0
CC8-PUP3-TRg-3	0	0	1	2	2	2	1	0	0	3	0	1	4	0	0	0	0	0	0	0	0	0	0	0	0
CC8-SEC31-TRg-2	0	0	2	3	1	3	2	1	0	1	2	1	0	0	0	0	0	0	0	0	0	0	0	0	0
CC8-SED5-TRg-6	0	2	3	1	2	2	3	1	2	8	0	0	2	0	0	0	0	0	0	0	0	0	0	0	0
CC8-SED5-TRg-5	0	1	0	5	1	2	4	0	0	2	2	0	5	0	0	0	0	0	0	0	0	0	0	0	0
CC8-RPL33A-TRg-1	0	1	1	4	2	3	3	0	0	2	3	4	10	0	0	0	0	0	0	0	0	0	0	0	0
CC8-RPL33A-TRg-2	0	1	3	2	0	2	1	1	0	3	1	2	2	0	0	0	0	0	0	0	0	0	0	0	0
CC8-MRPL11-TRg-2	0	0	1	3	1	1	4	0	1	5	6	2	8	0	0	0	0	0	0	0	0	0	0	0	0
CC8-RTP1-NRg-2	0	1	1	4	0	1	3	2	3	2	4	1	11	0	0	0	0	0	0	0	0	0	0	0	0
CC8-NUG1-TRg-2	0	0	3	3	0	2	2	0	1	6	2	2	13	0	0	0	0	0	0	0	0	0	0	0	0
CC8-VPH2-TRg-4	1	0	1	4	0	0	4	0	2	1	1	1	4	0	0	0	0	0	0	0	0	0	0	0	0
CC8-COP1-NRg-3	0	0	0	1	1	3	4	2	0	3	3	1	5	0	0	0	0	0	0	0	0	0	0	0	0
CC8-CRM1-NRg-1	0	2	1	3	2	1	1	3	0	2	4	4	8	0	0	0	0	0	0	0	0	0	0	0	0
CC8-RPL5-NRg-4	0	1	0	1	1	1	0	1	0	1	2	3	2	0	0	0	0	0	0	0	0	0	0	0	0
CC8-SNU13-NRg-4	0	0	2	1	0	1	1	1	0	2	2	2	3	0	0	0	0	0	0	0	0	0	0	0	0
CC8-PFS2-TRg-3	0	2	2	3	4	2	2	0	0	5	0	1	6	0	0	0	0	0	0	0	0	0	0	0	0
CC8-MPP10-TRg-2	0	1	2	2	1	2	2	2	1	3	1	2	6	0	0	0	0	0	0	0	0	0	0	0	0
CC8-TSR4-NRg-2	0	1	3	4	0	0	1	1	0	4	1	4	6	0	0	0	0	0	0	0	0	0	0	0	0
CC8-RSC2-TRg-1	0	0	2	4	0	1	10	3	0	5	3	4	16	0	0	0	0	0	0	0	1	0	0	0	0
CC8-SEC65-TRg-2	0	2	1	4	1	5	0	0	0	6	2	2	5	0	0	0	0	0	0	0	0	0	0	0	0
CC8-SMI1-NRg-1	0	0	0	11	3	5	3	0	1	5	1	0	6	0	0	0	0	0	0	0	0	0	0	0	0
CC8-RTT105-NRg-4	0	1	1	6	0	3	1	1	1	2	3	3	5	0	0	0	0	0	0	0	0	0	0	0	0
CC8-VMA5-TRg-3	0	2	2	4	1	0	2	1	1	6	1	8	9	0	0	0	0	0	0	0	0	0	0	0	0
CC8-VMA5-TRg-5	0	1	1	3	1	1	3	1	0	3	3	1	8	0	0	0	0	0	0	0	0	0	0	0	0
CC8-RRP1-TRg-3	0	1	3	3	1	4	0	1	1	3	2	6	8	0	0	0	0	0	0	0	0	0	0	0	0
CC8-CLC1-TRg-2	0	1	3	3	3	1	0	0	0	2	7	2	6	0	0	0	0	0	0	0	0	0	0	0	0
CC8-GCD6-NRg-1	0	1	1	2	2	2	0	0	0	3	2	3	1	0	0	0	0	0	0	0	0	0	0	0	0
CC8-GCD6-NRg-2	0	0	3	3	0	3	0	2	0	1	3	2	5	1	0	0	0	0	0	0	0	0	0	0	0
CC8-PXR1-TRg-1	0	1	3	8	3	1	2	4	1	6	3	3	11	0	0	0	0	0	0	0	0	0	0	0	0
CC8-CDC14-NRg-1	0	0	0	5	1	3	3	2	4	1	0	5	6	0	0	0	0	0	0	0	0	0	0	0	0
CC8-PCF11-TRg-6	0	0	2	1	0	0	0	3	0	0	1	0	1	0	0	0	0	0	0	0	0	0	0	0	0
CC8-PCF11-TRg-5	0	2	1	0	1	1	0	0	0	2	2	1	2	0	0	0	0	0	0	0	0	0	0	0	0
CC8-PCF11-TRg-4	0	0	2	2	1	1	0	0	0	1	2	1	2	0	0	0	0	0	0	0	0	0	0	0	0
CC8-SEC31-NRg-1	0	1	2	0	2	1	0	0	0	0	3	1	2	0	0	0	0	0	0	0	0	0	0	0	0
CC8-RRP5-NRg-1	0	1	1	3	0	1	4	3	0	4	3	2	8	0	0	0	0	0	0	0	0	0	0	0	0
CC8-PRE10-TRg-5	0	0	0	3	1	2	1	0	1	1	1	3	3	0	0	0	0	0	0	0	0	0	0	0	0
CC8-PRE10-TRg-1	0	0	2	3	2	0	0	1	2	3	1	0	1	0	0	0	0	0	0	0	0	0	0	0	0
CC8-RPS5-TRg-2	0	0	1	2	1	2	0	1	1	2	2	2	2	0	0	0	0	0	0	0	0	0	0	0	0
CC8-NSP1-TRg-4	0	0	0	4	2	2	3	1	0	5	2	2	4	0	0	0	0	0	0	0	0	0	0	0	0
CC8-PRP38-TRg-4	0	1	9	5	2	2	4	1	1	3	3	4	6	0	0	0	0	0	0	0	0	0	0	0	0
CC8-RCF1-NRg-5	0	1	0	6	2	2	0	0	0	4	3	2	4	0	0	0	0	0	1	0	0	0	0	0	0
CC8-RSC3-TRg-4	0	0	3	5	1	1	3	0	1	3	2	1	4	0	0	0	0	0	0	0	0	0	0	0	0
CC8-RSC3-TRg-5	0	0	1	5	0	0	1	2	3	7	4	4	4	0	0	0	0	0	0	0	0	0	0	0	0
CC8-RSC3-TRg-6	1	1	2	5	0	1	2	3	0	4	0	5	6	0	0	0	0	0	0	0	0	0	0	0	0
CC8-HTA1-NRg-12	1	0	1	5	0	0	1	1	1	3	4	2	1	0	0	0	0	0	0	0	0	0	0	0	0
CC8-HTA1-NRg-11	0	1	2	5	0	6	0	1	1	11	0	3	7	0	0	0	0	0	0	0	0	0	0	0	0
CC8-UTP23-TRg-2	0	2	2	6	1	1	1	1	1	4	1	4	10	1	0	0	0	0	0	0	0	0	0	0	0
CC8-GCD7-NRg-1	0	0	1	1	1	1	3	0	0	2	1	1	6	0	0	0	0	0	0	0	0	0	0	0	0
CC8-GCD7-NRg-2	0	0	3	9	1	2	3	1	2	5	3	2	5	0	0	0	0	0	0	0	0	0	0	0	0
CC8-GCD7-NRg-6	0	3	1	2	1	2	3	1	0	2	1	3	5	0	0	0	0	0	0	0	0	0	0	0	0
CC8-GAL11-NRg-2	0	0	0	2	1	1	2	3	0	4	3	1	2	0	0	0	0	0	0	0	0	0	0	0	0
CC8-GAL11-NRg-9	0	0	3	5	1	2	1	1	0	4	4	3	7	0	0	0	0	0	0	0	0	0	0	0	0
CC8-PHO4-TRg-5	0	0	1	2	1	1	0	1	0	0	4	0	4	0	0	0	0	0	0	0	0	0	0	0	0
CC8-SNP1-NRg-3	0	0	2	6	2	4	4	0	2	3	1	3	9	0	0	0	0	0	0	0	0	0	0	0	0
CC8-RPC37-TRg-5	0	0	1	8	3	6	2	1	0	9	5	3	6	0	0	0	0	0	0	0	0	0	0	0	0
CC8-CRM1-TRg-5	0	1	3	2	1	2	1	1	1	4	2	2	3	0	0	0	0	0	0	0	0	0	0	0	0
CC8-CRM1-TRg-2	0	0	2	8	2	4	1	1	0	8	3	4	6	0	0	0	0	0	0	0	0	0	0	0	0
CC8-ASK1-TRg-7	0	0	0	0	0	2	0	1	0	0	1	0	0	1	0	0	0	0	0	0	0	0	0	0	0
CC8-STU2-NRg-4	0	1	0	3	2	0	1	3	0	7	4	3	5	0	0	0	0	0	0	0	0	0	0	0	0
CC8-NEO1-NRg-3	0	1	1	0	1	0	0	1	0	0	3	0	0	0	0	0	0	0	0	0	0	0	0	0	0
CC8-GAL11-TRg-5	0	0	3	0	0	1	0	1	0	2	0	3	4	0	0	0	0	0	0	0	0	0	0	0	0
CC8-GAL11-TRg-7	0	1	1	0	0	2	3	0	0	3	2	1	2	0	0	0	0	0	0	0	0	0	0	0	0
CC8-SAM50-NRg-3	0	2	1	4	2	3	5	1	0	7	6	1	10	0	0	0	0	0	0	0	0	0	0	0	0
CC8-CSL4-TRg-2	0	0	2	2	1	1	3	0	1	5	2	0	4	0	0	0	0	0	0	0	0	0	0	0	0
CC8-CCT5-TRg-2	0	0	1	2	0	2	5	4	1	2	2	5	11	0	0	0	0	0	0	0	0	0	0	0	0
CC8-POL30-NRg-1	0	0	2	4	2	2	2	0	0	4	3	2	6	0	0	0	0	0	0	0	0	0	0	0	0
CC8-MED4-TRg-4	0	1	2	6	1	0	1	0	1	5	1	2	7	0	0	0	0	0	0	0	0	0	0	0	0
CC8-MED4-TRg-3	0	0	2	4	0	2	2	0	2	2	5	1	8	0	0	0	0	0	0	0	0	0	0	0	0
CC8-MED4-TRg-2	1	2	0	3	3	1	3	0	1	8	6	4	9	0	0	0	0	0	0	0	0	0	0	0	0
CC8-GDI1-TRg-4	0	0	3	2	0	3	1	0	0	2	1	4	7	0	0	0	0	0	0	0	0	0	0	0	0
CC8-GDI1-TRg-3	0	1	2	3	0	1	1	0	0	4	2	1	5	0	0	0	0	0	0	0	0	0	0	0	0
CC8-REB1-TRg-6	0	0	1	2	2	1	0	0	1	2	2	1	3	0	0	0	0	0	0	0	0	0	0	0	0
CC8-MRPL37-NRg-2	0	0	2	6	0	5	1	2	0	7	1	3	10	0	0	0	0	0	0	0	0	0	0	0	0
CC8-NOC3-TRg-3	0	0	3	4	2	2	1	1	1	3	4	2	5	0	0	0	0	0	0	0	0	0	0	0	0
CC8-SPC97-TRg-3	0	1	0	1	0	2	0	0	0	0	5	0	3	0	0	0	0	0	0	0	0	0	0	0	0
CC8-IPP1-TRg-3	0	0	5	1	1	2	4	1	0	3	0	4	8	1	0	0	0	0	0	0	0	0	0	0	0
CC8-IPP1-TRg-2	0	4	6	4	2	5	1	3	1	4	2	2	10	0	0	0	0	0	0	0	0	0	0	0	0
CC8-PTI1-TRg-3	0	1	0	2	0	0	0	2	0	1	1	1	3	0	0	0	0	0	0	0	0	0	0	0	0
CC8-PTI1-TRg-5	0	0	2	4	0	1	1	3	1	1	1	2	3	0	0	0	0	0	0	0	0	0	0	0	0
CC8-RFC5-NRg-1	0	1	1	9	0	1	3	2	0	6	2	4	5	0	0	0	0	0	0	0	0	0	0	0	0
CC8-CDC24-TRg-1	0	1	2	4	1	3	3	3	1	0	3	1	6	0	0	0	0	0	0	0	0	0	0	0	0
CC8-CDC24-TRg-3	0	6	1	1	3	1	0	2	2	0	4	4	3	0	0	0	0	0	0	0	0	0	0	0	0
CC8-CDC24-TRg-5	0	1	0	1	1	1	2	1	0	1	2	0	1	0	0	0	0	0	0	0	0	0	0	0	0
CC8-CDC24-TRg-6	0	0	1	0	0	1	1	0	1	1	0	1	1	0	0	0	0	0	0	0	0	0	0	0	0
CC8-UTP23-TRg-6	0	0	2	5	0	1	3	0	0	4	3	3	12	0	0	0	0	0	0	0	0	0	0	0	0
CC8-UTP23-TRg-4	0	0	2	3	0	2	1	0	1	3	0	1	2	0	0	0	0	0	0	0	0	0	0	0	0
CC8-UTP23-TRg-1	0	2	3	4	1	2	0	0	0	1	3	2	9	0	0	0	0	0	0	0	0	0	0	0	0
CC8-RHO3-NRg-4	0	1	2	5	1	2	2	2	0	4	1	4	4	0	0	0	0	0	0	0	1	0	0	0	0
CC8-TRS23-NRg-1	0	1	1	0	2	3	0	1	1	1	3	5	5	0	0	0	0	0	0	0	0	0	0	0	0
CC8-TRS23-NRg-3	0	0	4	1	3	3	1	2	0	3	5	2	2	0	0	0	0	0	0	0	0	0	0	0	0
CC8-RSP5-TRg-2	0	0	1	1	0	1	2	0	0	4	2	1	5	0	0	0	0	0	0	0	0	0	0	0	0
CC8-RSP5-TRg-1	0	2	2	4	1	0	2	1	0	2	2	0	6	0	0	0	0	0	0	0	0	0	0	0	0
CC8-SDA1-NRg-1	0	1	1	4	0	2	2	2	0	1	1	2	2	0	0	0	0	0	0	0	0	0	0	0	0
CC8-KAP95-TRg-8	0	4	2	2	1	1	2	2	0	4	4	0	6	0	0	0	0	0	0	0	0	0	0	0	0
CC8-ACO1-TRg-6	0	1	1	0	0	1	0	0	1	0	1	0	0	0	0	0	0	0	0	0	0	0	0	0	0
CC8-HTA1-NRg-3	0	0	0	2	0	1	1	1	3	5	2	2	2	0	0	0	0	0	0	0	0	0	0	0	0
CC8-HTA1-NRg-2	0	1	2	1	0	1	1	2	2	6	2	3	2	0	0	0	0	0	0	0	0	0	0	0	0
CC8-SPN1-TRg-1	0	1	1	2	0	2	1	3	0	3	3	3	6	0	0	0	0	0	0	0	0	0	0	0	0
CC8-MOT1-NRg-7	0	0	2	4	0	1	0	2	0	3	1	3	10	1	0	0	0	0	0	0	0	0	0	0	0
CC8-RPL17A-NRg-4	0	4	0	3	1	0	2	1	0	0	2	3	9	0	0	0	0	0	0	0	0	0	0	0	0
CC8-ADA2-TRg-4	0	0	2	4	1	1	4	1	0	3	4	0	7	0	0	0	0	0	0	0	0	0	0	0	0
CC8-SFH1-NRg-1	0	0	0	4	2	1	3	4	0	4	1	1	4	0	0	0	0	0	0	0	0	0	0	0	0
CC8-SPC97-NRg-5	0	2	1	0	0	0	1	0	2	1	3	1	0	0	0	0	0	0	0	0	0	0	0	0	0
CC8-PRP22-TRg-3	0	1	0	1	1	1	1	1	1	4	1	2	5	0	0	0	0	0	0	0	0	0	0	0	0
CC8-SEN15-TRg-2	0	4	1	6	0	3	3	0	2	1	0	2	7	0	0	0	0	0	0	0	0	0	0	0	0
CC8-RPL3-NRg-2	0	2	1	1	1	1	0	0	1	0	0	2	1	0	0	0	0	0	0	0	0	0	0	0	0
CC8-ISD11-NRg-2	0	0	2	5	2	1	1	0	0	6	0	1	2	0	0	0	0	0	0	0	0	0	0	0	0
CC8-HEM12-TRg-8	0	0	1	5	1	1	4	0	0	8	6	3	12	1	0	0	0	0	0	0	0	0	1	0	0
CC8-SEC10-TRg-1	0	0	2	2	2	0	0	1	0	1	5	2	1	0	0	0	0	0	0	0	0	0	0	0	0
CC8-HTB1-TRg-7	0	1	1	5	1	1	2	1	2	2	0	1	10	0	0	0	0	0	0	0	0	0	0	0	0
CC8-TTI2-TRg-1	0	1	0	7	1	2	3	2	0	4	2	4	5	0	0	0	0	0	0	0	0	0	0	0	0
CC8-ACP1-TRg-2	0	1	1	2	0	0	2	0	0	4	0	0	2	0	0	0	0	0	0	0	0	0	0	0	0
CC8-ACP1-TRg-4	0	2	1	5	2	5	2	1	0	1	0	2	5	0	0	0	0	0	0	0	0	0	0	0	0
CC8-GAL11-NRg-10	0	3	0	0	1	0	0	4	0	2	2	2	3	0	0	0	0	0	0	0	0	0	0	0	0
CC8-UTP22-TRg-2	0	0	2	4	0	1	0	2	0	4	3	1	7	0	0	0	0	0	0	0	0	0	0	0	0
CC8-MST1-NRg-5	0	1	1	2	0	0	1	0	0	0	2	0	1	0	0	0	0	0	0	0	0	0	0	0	0
CC8-RIB7-NRg-2	0	0	4	7	2	1	1	2	1	1	5	0	7	0	0	0	0	0	0	0	0	0	0	0	0
CC8-MCD1-TRg-6	0	0	3	1	0	0	1	0	1	3	2	2	8	0	0	0	0	0	0	0	0	0	0	0	0
CC8-MCD1-TRg-5	0	0	1	2	2	1	3	0	1	1	2	0	1	0	0	0	0	0	0	0	0	0	0	0	0
CC8-GPI8-NRg-2	0	0	1	0	1	1	0	2	0	4	0	3	4	0	0	0	0	0	0	0	0	0	0	0	0
CC8-THS1-TRg-2	0	1	4	3	1	2	3	1	0	1	1	2	9	1	0	0	0	0	0	0	0	0	0	0	0
CC8-RRP7-TRg-2	0	0	1	0	1	1	0	1	1	4	2	0	3	0	0	0	0	0	0	0	0	0	0	0	0
CC8-RRP7-TRg-5	0	1	3	1	1	0	0	1	0	3	6	7	2	0	0	0	0	0	0	0	0	0	0	0	0
CC8-SMX2-NRg-7	1	1	1	4	1	1	2	0	0	4	1	2	13	0	0	0	0	0	0	0	0	0	0	0	0
CC8-RRP45-TRg-5	0	1	0	4	1	1	1	1	1	3	1	2	2	0	0	0	0	0	0	0	0	0	0	0	0
CC8-RRP45-TRg-4	0	2	1	0	0	0	0	2	0	2	0	0	0	0	0	0	0	0	0	0	0	0	0	0	0
CC8-CNS1-TRg-2	0	2	3	2	1	0	1	2	0	1	4	0	5	0	0	0	0	0	0	0	0	0	0	0	0
CC8-FBP1-NRg-9	0	1	2	5	1	1	0	0	2	9	1	1	7	0	0	0	0	0	0	0	0	0	0	0	0
CC8-GCD11-NRg-1	0	0	1	1	0	1	3	1	2	5	3	1	2	0	0	0	0	0	0	0	0	0	0	0	0
CC8-RPL10-TRg-2	0	0	3	5	0	0	0	0	0	7	3	1	8	0	0	0	0	0	0	0	0	0	0	0	0
CC8-NUP192-TRg-4	0	0	0	0	0	0	0	2	1	2	3	1	4	0	0	0	0	0	0	0	0	0	0	0	0
CC8-NUP145-NRg-4	1	0	2	5	0	0	0	1	1	3	1	1	4	0	0	0	0	0	0	0	0	0	0	0	0
CC8-HEM12-TRg-6	0	1	3	0	0	5	6	0	0	7	2	0	5	0	0	0	0	0	0	0	0	0	0	0	0
CC8-PLC1-TRg-3	0	0	1	0	0	1	0	1	0	0	3	2	4	0	0	0	0	0	0	0	0	0	0	0	0
CC8-RPA43-TRg-1	0	0	4	7	1	1	1	1	1	4	3	6	10	0	0	0	0	0	0	0	0	0	0	0	0
CC8-RPB7-NRg-2	0	1	2	2	1	0	0	2	1	6	0	2	5	0	0	0	0	0	0	0	0	0	0	0	0
CC8-RPB7-NRg-3	1	1	1	4	1	1	1	1	0	3	0	2	3	0	0	0	0	0	0	0	0	0	0	0	0
CC8-NSL1-NRg-1	0	1	2	0	1	4	0	2	0	1	0	2	1	0	0	0	0	0	0	0	0	0	0	0	0
CC8-UTP6-TRg-3	0	0	1	1	0	3	2	1	0	3	2	2	6	0	0	0	0	0	0	0	0	0	0	0	0
CC8-UTP6-TRg-1	0	1	3	3	0	2	0	1	0	2	2	1	4	0	0	0	0	0	0	0	0	0	0	0	0
CC8-YJU2-TRg-5	0	1	1	0	0	4	3	4	1	2	1	4	2	0	0	0	0	0	0	0	0	0	0	0	0
CC8-FRS2-NRg-5	0	1	0	3	1	1	1	2	0	2	2	1	1	0	0	0	0	0	0	0	0	0	0	0	0
CC8-TIF35-NRg-2	0	2	1	0	1	2	2	1	2	4	0	3	7	0	0	0	0	0	0	0	0	0	0	0	0
CC8-GPI15-TRg-1	0	0	5	3	0	1	1	1	1	7	2	2	5	0	0	0	0	0	0	0	0	0	0	0	0
CC8-NOP1-NRg-5	0	2	2	3	2	1	2	2	0	0	1	1	3	0	0	0	0	0	0	0	0	0	0	0	1
CC8-GPI15-TRg-4	0	0	3	3	1	2	1	0	1	4	2	0	11	0	0	0	0	0	0	0	0	0	0	0	0
CC8-COG4-TRg-1	1	1	2	2	0	1	2	0	1	1	1	0	7	1	0	0	0	0	0	0	0	0	0	0	0
CC8-TFA1-TRg-1	0	1	4	1	1	1	1	0	1	4	0	3	2	0	0	0	0	0	0	0	0	0	0	0	0
CC8-RHO1-NRg-2	0	1	2	3	3	2	1	1	1	2	1	1	1	1	0	0	0	0	0	0	0	0	0	0	0
CC8-RHO1-NRg-1	0	1	4	1	0	4	2	1	1	4	4	1	6	0	0	0	0	0	0	0	0	0	0	0	0
CC8-CDC55-NRg-2	0	1	3	5	0	5	3	0	0	2	2	4	5	1	0	0	0	0	0	0	0	0	0	0	0
CC8-IDI1-NRg-7	0	1	4	4	1	2	3	1	1	6	3	3	10	0	0	0	0	0	0	0	0	0	0	0	0
CC8-RPL32-TRg-5	1	0	2	3	0	0	0	0	0	2	3	1	1	1	0	0	0	0	0	0	0	0	0	0	0
CC8-RPB5-TRg-4	0	0	1	4	3	1	4	0	0	3	5	4	9	0	0	0	0	0	0	0	0	0	0	0	0
CC8-DIP2-TRg-5	0	1	2	2	0	4	4	2	0	1	2	3	4	0	0	0	0	0	0	0	0	0	0	0	0
CC8-DIP2-TRg-1	0	3	2	0	0	1	3	3	1	5	0	6	5	1	0	0	0	0	0	0	0	0	0	0	0
CC8-RPC40-TRg-2	0	2	1	4	2	4	2	1	1	4	1	2	7	0	0	0	0	0	0	0	0	0	0	0	0
CC8-CDC6-TRg-5	0	0	3	4	1	3	2	0	0	4	1	3	6	0	0	0	0	0	0	0	0	0	0	0	0
CC8-CDC6-TRg-3	0	0	1	5	1	3	1	2	0	1	3	1	4	0	0	0	0	0	0	0	0	0	0	0	0
CC8-DAD2-TRg-2	0	1	0	1	2	1	0	0	0	2	0	2	1	1	0	0	0	0	0	0	0	0	0	0	0
CC8-RVS161-TRg-2	0	2	1	4	3	1	3	1	0	0	0	2	2	0	0	0	0	0	0	0	0	0	0	0	0
CC8-RVS161-TRg-1	0	0	5	3	2	2	1	1	0	2	2	2	3	0	0	0	0	0	0	0	0	0	0	0	0
CC8-SUP45-NRg-3	0	0	1	2	0	3	2	0	1	0	2	3	3	0	0	0	0	0	0	0	0	0	0	0	0
CC8-SRB6-NRg-5	0	0	1	1	1	2	1	1	0	2	4	1	3	0	0	0	0	0	0	0	0	0	0	0	0
CC8-RPC11-TRg-4	1	2	2	5	0	3	1	1	2	3	2	5	5	0	0	0	0	0	0	0	0	0	0	0	0
CC8-RKI1-TRg-8	0	0	1	4	1	3	2	0	0	5	2	3	11	0	0	0	0	0	0	0	0	0	0	0	0
CC8-NIP7-TRg-3	0	1	2	5	0	0	1	4	0	3	2	2	6	0	0	0	0	0	0	0	0	0	0	0	0
CC8-RPL33A-NRg-12	0	0	1	1	0	0	0	0	0	5	0	4	4	0	0	0	0	0	0	0	0	0	0	0	0
CC8-SAM50-TRg-4	0	1	1	4	1	1	1	1	1	5	1	3	4	0	0	0	0	0	0	0	0	0	0	0	0
CC8-NOP4-NRg-1	0	0	3	3	2	3	1	0	1	1	1	4	6	0	0	0	0	0	0	0	0	0	0	0	0
CC8-NOP4-NRg-3	0	0	3	5	1	2	0	0	0	3	2	0	7	0	0	0	0	0	0	0	0	0	0	0	0
CC8-SMX2-TRg-5	0	0	1	1	0	2	1	3	0	0	2	1	8	0	0	0	0	0	0	0	0	0	0	0	0
CC8-POL12-NRg-2	0	1	1	0	1	1	0	3	0	1	1	3	3	0	0	0	0	0	0	0	0	0	0	0	0
CC8-BMS1-NRg-2	0	1	5	6	0	4	4	3	1	2	4	2	13	0	0	0	0	0	0	0	0	0	0	0	0
CC8-RPA190-TRg-5	0	2	3	6	0	3	0	1	0	5	0	3	5	0	0	0	0	0	0	0	0	0	0	0	0
CC8-ALG14-NRg-4	0	1	4	9	2	0	1	1	1	4	3	2	6	0	0	0	0	0	0	0	0	0	0	0	0
CC8-ALG14-NRg-1	0	1	0	6	0	3	2	1	0	1	4	3	12	0	0	0	0	0	0	0	0	0	0	0	0
CC8-PRE5-NRg-1	0	1	2	0	0	3	1	1	1	1	3	1	1	0	0	0	0	0	0	0	0	0	0	0	0
CC8-BIG1-NRg-2	0	2	2	5	1	1	1	0	0	4	2	5	6	0	0	0	0	0	0	0	0	0	0	0	0
CC8-TFA2-TRg-4	0	0	2	0	0	4	1	0	1	3	1	1	4	0	0	0	0	0	0	0	0	0	0	0	0
CC8-IMP4-TRg-6	0	1	4	3	1	0	1	0	0	4	3	2	7	0	0	0	0	0	0	0	0	0	0	0	0
CC8-PAN1-NRg-1	0	1	1	3	2	4	1	4	1	0	5	1	2	0	0	0	0	0	0	0	0	0	0	0	0
CC8-UTP13-TRg-2	0	2	0	4	0	0	1	2	0	2	1	2	3	0	0	0	0	0	0	0	0	0	0	0	0
CC8-KAE1-NRg-3	0	1	2	6	0	2	2	1	0	6	3	1	6	1	0	0	0	0	0	0	0	0	0	0	0
CC8-ERG20-TRg-1	0	2	0	4	3	3	0	0	0	0	3	4	8	0	0	0	0	0	0	0	0	0	0	0	0
CC8-CDC20-TRg-6	0	0	1	1	0	0	0	0	1	4	2	0	0	0	0	0	0	0	0	0	0	0	0	0	0
CC8-PWP2-NRg-2	0	1	3	5	0	2	0	0	1	11	5	2	16	0	0	0	0	0	0	0	0	0	0	0	0
CC8-COG1-NRg-1	0	3	1	1	0	2	0	0	0	0	3	2	0	0	0	0	0	0	0	0	0	0	0	0	0
CC8-RPL1B-TRg-4	0	0	3	3	0	1	2	3	0	4	9	1	3	0	0	0	0	0	0	0	0	0	0	0	0
CC8-RPL1B-TRg-7	0	1	0	6	0	0	2	2	0	4	1	2	4	0	0	0	0	0	0	0	0	0	0	0	0
CC8-UTP20-TRg-3	0	1	0	3	3	1	1	1	0	3	0	2	4	0	0	0	0	0	0	0	0	0	0	0	0
CC8-UTP20-TRg-4	0	0	1	3	0	3	4	3	0	6	4	3	6	0	0	0	0	0	0	0	0	0	0	0	0
CC8-RPL25-TRg-4	0	0	2	2	0	2	3	1	0	2	1	0	4	0	0	0	0	0	0	0	0	0	0	0	0
CC8-RPL25-TRg-2	0	2	0	1	2	1	1	1	0	5	2	0	6	0	0	0	0	0	0	0	0	0	0	0	0
CC8-MCM7-NRg-1	0	4	1	3	1	1	2	1	1	1	3	4	10	0	0	0	0	0	0	0	0	0	0	0	0
CC8-MRP49-TRg-5	0	0	3	3	0	3	2	2	1	7	3	1	9	0	0	0	0	0	0	0	0	0	0	0	0
CC8-ERO1-NRg-3	1	1	0	2	0	1	1	0	1	0	0	0	1	0	0	0	0	0	0	0	0	0	0	0	0
CC8-UTP5-TRg-7	0	0	3	4	0	1	1	0	1	1	0	1	13	0	0	0	0	0	0	0	0	0	0	0	0
CC8-MCM4-NRg-1	0	0	0	1	1	3	1	2	0	2	3	0	1	0	0	0	0	0	0	0	0	0	0	0	0
CC8-PRE3-NRg-1	0	2	1	3	0	2	1	0	0	2	1	0	2	0	0	0	0	0	0	0	0	0	0	0	0
CC8-FCF1-NRg-1	0	2	1	4	1	1	3	1	0	3	2	2	1	0	0	0	0	0	0	0	0	0	0	0	0
CC8-CUS1-NRg-1	0	3	2	3	2	1	1	1	0	3	2	2	8	0	0	0	0	0	0	0	0	0	0	0	0
CC8-PSF1-TRg-2	0	1	1	5	3	6	4	1	0	1	4	2	5	0	0	0	0	0	0	0	0	0	0	0	0
CC8-BCP1-TRg-2	0	2	3	3	1	8	3	0	0	4	3	2	5	0	0	0	0	0	0	0	0	0	0	0	0
CC8-PAN1-TRg-1	0	1	1	2	0	1	0	1	1	5	2	1	4	0	0	0	0	0	0	0	0	0	0	0	0
CC8-PAN1-TRg-3	0	0	4	1	0	2	2	3	0	2	7	2	5	1	0	0	0	0	0	0	0	0	0	0	0
CC8-PAN1-TRg-4	0	2	2	2	3	1	3	2	2	4	6	1	8	0	0	0	0	0	0	0	0	0	0	0	0
CC8-VPS3-TRg-2	0	4	2	1	2	1	1	1	0	4	2	1	6	0	0	0	0	0	0	0	0	0	0	0	0
CC8-YIL060W-NRg-1	0	0	3	4	1	0	1	1	0	3	5	4	6	0	0	0	0	0	0	0	0	0	0	0	0
CC8-VPS53-NRg-1	0	1	3	1	1	1	1	2	1	1	6	1	4	1	0	0	0	0	0	0	0	0	0	0	0
CC8-CYR1-TRg-4	0	0	3	3	0	3	0	0	1	2	4	0	2	0	0	0	0	0	0	0	0	0	0	0	0
CC8-CYR1-TRg-7	0	2	0	2	0	1	1	1	0	2	1	2	7	0	0	0	0	0	0	0	0	0	0	0	0
CC8-MPS1-NRg-1	0	0	0	0	0	0	0	2	0	2	2	1	0	0	0	0	0	0	0	0	0	0	0	0	0
CC8-SRP1-TRg-5	0	0	1	1	0	0	1	3	0	1	2	3	2	0	0	0	0	0	0	0	0	0	0	0	0
CC8-SRP1-TRg-4	0	0	3	0	3	1	0	1	0	1	7	2	2	0	0	0	0	0	0	0	0	0	0	0	0
CC8-TAF12-TRg-2	0	0	1	1	1	2	2	1	1	1	2	1	0	0	0	0	0	0	0	0	0	0	0	0	0
CC8-TAF12-TRg-3	0	1	0	0	3	1	0	1	0	0	2	1	0	1	0	0	0	0	0	0	0	0	0	0	0
CC8-POP4-TRg-1	0	0	1	5	0	1	0	0	0	2	4	1	3	0	0	0	0	0	0	0	0	0	0	0	0
CC8-SPT16-TRg-1	0	1	2	2	0	3	1	0	0	1	4	2	5	0	0	0	0	0	0	0	0	0	0	0	0
CC8-NUP82-TRg-4	0	0	3	7	0	2	2	1	0	3	2	1	3	0	0	0	0	0	0	0	0	0	0	0	0
CC8-DML1-TRg-3	0	0	4	11	0	1	6	0	2	3	4	4	16	0	0	0	0	0	0	0	0	0	0	0	0
CC8-RPA43-NRg-3	0	0	3	1	1	1	4	1	1	2	4	2	7	0	0	0	0	0	0	0	0	0	0	0	0
CC8-STU2-NRg-3	0	0	2	3	0	1	0	0	0	1	0	6	6	0	0	0	0	0	0	0	0	0	0	0	0
CC8-POP4-NRg-4	0	1	2	4	0	4	3	1	0	4	3	3	5	0	0	0	0	0	0	0	0	0	0	0	0
CC8-MCD1-TRg-2	1	1	4	8	0	0	3	1	1	8	2	0	7	0	0	0	0	0	0	0	0	0	0	0	0
CC8-RPS3-NRg-4	0	1	2	7	0	2	2	1	0	4	2	2	4	1	0	0	0	0	0	0	0	0	0	0	0
CC8-PRP9-TRg-4	0	0	4	4	0	2	3	2	0	3	5	2	8	0	0	0	0	0	0	0	0	0	0	0	0
CC8-RPP1-NRg-2	0	0	1	3	1	3	1	0	0	4	2	3	7	0	0	0	0	0	0	0	0	0	0	0	0
CC8-MTR2-NRg-11	0	0	1	1	0	2	2	1	1	0	0	0	5	0	0	0	0	0	0	0	0	0	0	0	0
CC8-GCD11-TRg-1	0	0	3	6	0	3	1	1	0	2	0	4	4	0	0	0	0	0	0	0	0	0	0	0	0
CC8-RPF1-TRg-3	0	1	1	1	1	0	1	2	0	2	2	1	4	0	0	0	0	0	0	0	0	0	0	0	0
CC8-SUB2-NRg-4	0	0	1	3	1	1	1	0	0	3	2	2	3	0	0	0	0	0	0	0	0	0	0	0	0
CC8-GPI15-TRg-3	0	2	2	5	2	3	4	1	1	2	1	2	8	0	0	0	0	0	0	0	0	0	0	0	0
CC8-ERG9-TRg-6	0	2	0	3	1	4	0	1	1	2	1	0	7	0	0	0	0	0	0	0	0	0	0	0	0
CC8-RPT2-NRg-1	0	0	3	1	0	1	0	0	0	0	0	2	6	0	0	0	0	0	0	0	0	0	0	0	0
CC8-YOS1-NRg-3	0	2	0	2	0	2	3	0	1	3	0	5	10	0	0	0	0	0	0	0	0	0	0	0	0
CC8-SCM3-TRg-4	0	1	1	2	2	0	1	1	0	1	1	1	2	0	0	0	0	0	0	0	0	0	0	0	0
CC8-SCM3-TRg-6	0	0	2	0	0	2	2	2	1	4	1	2	2	0	0	0	0	0	0	0	0	0	0	0	0
CC8-RLP7-NRg-1	0	0	3	9	1	3	4	1	1	2	2	2	5	1	0	0	0	0	0	0	0	0	0	0	0
CC8-TFB2-NRg-4	0	0	2	1	2	0	1	0	1	2	5	3	3	0	0	0	0	0	0	0	0	0	0	0	0
CC8-IMP4-TRg-1	0	1	4	5	0	3	2	2	1	6	1	3	6	0	0	0	0	0	0	0	0	0	0	0	0
CC8-IMP4-TRg-3	0	2	1	10	4	1	3	3	1	10	3	2	10	0	0	0	0	0	0	0	0	0	0	0	0
CC8-PRE4-TRg-3	0	2	0	3	0	2	1	0	0	5	2	2	4	0	0	0	0	0	0	0	0	0	0	0	0
CC8-SUB2-TRg-3	0	1	0	0	1	0	2	1	0	2	7	3	4	1	0	0	0	0	0	0	0	0	0	0	0
CC8-RPP0-NRg-4	0	0	0	2	1	1	0	2	0	1	6	1	2	1	0	0	0	0	0	0	0	0	0	0	0
CC8-RPP0-NRg-3	0	1	1	4	1	3	0	1	0	3	0	3	7	0	0	0	0	0	0	0	0	0	0	0	0
CC8-TOM40-TRg-4	0	2	2	2	0	1	2	0	0	6	6	1	12	0	0	0	0	0	0	0	0	0	0	0	0
CC8-FUR1-NRg-12	0	2	0	8	2	0	5	2	1	3	2	5	11	0	0	0	0	0	0	0	0	0	0	0	0
CC8-TOM40-TRg-2	0	1	2	4	2	2	0	2	0	4	3	4	1	0	0	0	0	0	0	0	0	0	0	0	0
CC8-VMA11-NRg-4	0	0	6	5	0	1	7	1	0	6	0	0	12	0	0	0	0	0	0	0	0	0	0	0	0
CC8-PGS1-NRg-4	0	2	1	4	1	1	3	1	2	4	3	2	7	0	0	0	0	0	0	0	0	0	0	0	0
CC8-URB1-TRg-4	0	2	1	9	0	2	3	2	2	5	3	2	5	0	0	0	0	0	0	0	0	0	0	0	0
CC8-ARP4-TRg-3	0	1	0	3	0	3	1	1	0	3	1	4	2	0	0	0	0	0	0	0	0	0	0	0	0
CC8-RPT3-TRg-3	0	3	3	4	2	4	0	1	1	2	3	1	10	0	0	0	0	0	0	0	0	0	0	0	0
CC8-SUI3-TRg-3	0	2	1	2	0	2	1	3	1	1	0	0	3	0	0	0	0	0	0	0	0	0	0	0	0
CC8-RFC5-NRg-2	0	0	0	0	0	0	0	0	0	0	0	0	0	0	0	0	0	0	0	0	0	0	0	0	0
CC8-RRP14-TRg-2	0	1	1	2	0	0	0	1	1	2	2	0	6	0	0	0	0	0	0	0	0	0	0	0	1
CC8-SCC2-TRg-1	0	1	1	2	2	0	0	2	0	2	2	1	2	1	0	0	0	0	0	0	0	0	0	0	0
CC8-SSC1-TRg-3	1	0	5	3	0	2	0	1	1	1	0	2	1	0	0	0	0	0	0	0	0	0	0	0	0
CC8-RRP9-TRg-3	1	2	1	6	1	0	5	4	0	4	0	2	5	0	0	0	0	0	0	0	0	0	0	0	0
CC8-MOT1-NRg-9	1	0	2	0	0	1	0	0	0	1	2	0	3	0	0	0	0	0	0	0	0	0	0	0	0
CC8-RPL42A-NRg-2	0	0	2	4	0	1	1	0	0	3	2	2	7	0	0	0	0	0	0	0	0	0	0	0	0
CC8-SEC16-TRg-7	0	0	0	0	0	1	1	0	0	0	4	0	1	0	0	0	0	0	0	0	0	0	0	0	0
CC8-IMP4-NRg-2	0	0	2	4	3	2	5	0	0	1	1	1	7	1	0	0	0	0	0	0	0	0	0	0	0
CC8-YEF3-NRg-4	0	1	0	0	2	1	1	1	1	0	7	2	2	0	0	0	0	0	0	0	0	0	0	0	0
CC8-PUP1-TRg-1	0	0	0	2	0	0	0	3	0	3	4	1	8	0	0	0	0	0	0	0	0	0	0	0	0
CC8-UTP22-TRg-6	1	0	2	4	2	1	0	1	0	4	2	0	6	0	0	0	0	0	0	0	0	0	0	0	0
CC8-DBP2-NRg-4	0	1	1	5	3	1	0	0	2	3	3	1	4	0	0	0	0	0	0	0	0	0	0	0	0
CC8-PRE2-TRg-7	0	1	2	1	1	3	3	0	1	3	5	2	7	0	0	0	0	0	0	0	0	0	0	0	0
CC8-ATP16-TRg-6	0	0	1	6	0	0	2	0	1	3	1	1	4	0	0	0	0	0	0	0	0	0	0	0	0
CC8-UTP13-TRg-4	0	1	4	2	1	0	0	1	0	2	1	2	1	0	0	0	0	0	0	0	0	0	0	0	0
CC8-DOP1-NRg-4	0	0	2	2	1	4	0	0	0	3	4	2	4	1	0	0	0	0	0	0	0	0	0	0	0
CC8-TIM44-TRg-3	0	2	1	2	0	2	3	0	0	4	1	2	7	0	0	0	0	0	0	0	0	0	0	0	0
CC8-ATP16-TRg-2	0	1	3	6	1	2	2	1	2	2	3	0	3	0	0	0	0	0	0	0	0	0	0	0	0
CC8-ENP1-NRg-3	0	0	4	3	1	0	0	2	0	1	5	0	7	0	0	0	0	0	0	0	0	0	0	0	0
CC8-NAF1-TRg-3	0	0	3	6	0	3	2	1	1	5	0	1	12	0	0	0	0	0	0	0	0	0	0	0	0
CC8-COG4-TRg-2	0	2	3	3	1	2	0	1	2	2	3	2	2	0	0	0	0	0	0	0	0	0	0	0	0
CC8-SOG2-TRg-7	0	0	1	0	1	2	2	2	0	1	1	1	4	1	0	0	0	0	0	0	0	0	0	0	0
CC8-YDR341C-TRg-3	0	2	2	2	0	0	0	2	1	3	3	1	5	0	0	0	0	0	0	0	0	0	0	0	0
CC8-YMR290W-A-TRg-10	0	3	5	3	2	0	2	0	0	6	3	4	9	0	0	0	0	0	0	0	0	0	0	0	0
CC8-NUP192-NRg-9	0	0	1	4	0	2	3	0	2	3	3	5	8	0	0	0	0	0	0	0	0	0	0	0	0
CC8-RPS31-NRg-8	1	1	2	0	2	2	2	0	0	2	0	0	5	0	0	0	0	0	0	0	0	0	0	0	0
CC8-SPC97-NRg-6	0	0	1	0	1	1	0	0	0	1	3	0	0	0	0	0	0	0	0	0	0	0	0	0	0
CC8-EBP2-NRg-1	0	2	2	3	2	2	0	2	0	2	5	4	7	1	0	0	0	0	0	0	0	0	0	0	0
CC8-CDC48-TRg-5	0	1	3	2	0	3	3	0	1	2	4	3	3	0	0	0	0	0	0	0	0	0	0	0	0
CC8-RPT1-TRg-4	0	2	2	3	0	3	0	1	0	2	4	3	3	0	0	0	0	0	0	0	0	0	0	0	0
CC8-ULP1-NRg-2	0	0	2	5	2	1	0	1	0	3	1	4	8	0	0	0	0	0	0	0	0	0	0	0	0
CC8-RPN3-TRg-6	0	1	3	0	0	1	0	3	0	2	3	1	3	0	0	0	0	0	0	0	0	0	0	0	0
CC8-RPT1-TRg-5	0	0	4	1	1	3	3	1	0	1	1	2	4	0	0	0	0	0	0	0	0	0	0	0	0
CC8-KRE5-TRg-2	0	1	0	6	0	4	1	2	1	6	5	3	8	0	0	0	0	0	0	0	0	0	0	0	0
CC8-TBF1-NRg-8	0	0	1	3	4	2	1	0	0	4	1	2	6	0	0	0	0	0	0	0	0	0	0	0	0
CC8-UTP22-NRg-4	0	1	2	5	2	3	1	3	0	3	3	3	4	0	0	0	0	0	0	0	0	0	0	0	0
CC8-SSC1-NRg-4	0	1	3	6	0	1	1	0	0	3	1	4	1	0	0	0	0	0	0	0	0	0	0	0	0
CC8-REB1-TRg-4	1	1	0	1	3	2	0	0	0	2	1	0	2	0	0	0	0	0	0	0	0	0	0	0	0
CC8-CDC48-NRg-9	0	1	1	1	0	0	4	0	0	4	1	1	8	0	0	0	0	0	0	0	0	0	0	0	0
CC8-FAS2-TRg-8	0	1	1	0	2	1	1	2	1	1	3	3	1	0	0	0	0	0	0	0	0	0	0	0	0
CC8-TAO3-TRg-8	0	1	2	4	1	3	0	1	0	1	1	2	10	0	0	0	0	0	0	0	0	0	0	0	0
CC8-CKS1-TRg-5	0	0	3	0	0	1	0	2	0	4	4	2	2	0	0	0	0	0	0	0	0	0	0	0	0
CC8-YLR379W-TRg-7	0	0	1	1	0	2	1	2	0	5	0	3	6	0	0	0	0	0	0	0	0	0	0	0	0
CC8-TEN1-NRg-2	0	1	4	2	0	1	0	2	0	3	1	0	2	0	0	0	0	0	0	0	0	0	0	0	0
CC8-RPL42A-TRg-2	0	0	4	4	1	3	5	1	1	1	1	0	9	0	0	0	0	0	0	0	0	0	0	0	0
CC8-SEC27-TRg-4	0	0	0	1	1	1	1	0	0	1	0	0	0	0	0	0	0	0	0	0	0	0	0	0	0
CC8-TBF1-NRg-4	0	1	3	4	3	3	2	2	2	2	4	2	8	0	0	0	0	0	0	0	0	0	0	0	0
CC8-RPT1-NRg-6	0	2	0	2	0	0	1	1	1	1	1	3	4	0	0	0	0	0	0	0	0	0	0	0	0
CC8-COG1-TRg-3	0	0	2	0	1	0	1	0	0	1	6	0	2	1	0	0	0	0	0	0	0	0	0	0	0
CC8-SUI1-TRg-6	0	0	0	0	1	5	1	0	1	4	5	4	13	0	0	0	0	0	0	0	0	0	0	0	0
CC8-TIM23-TRg-6	0	1	1	2	1	0	2	1	0	5	3	7	9	0	0	0	0	0	0	0	0	0	0	0	0
CC8-CDC48-NRg-6	0	1	2	5	0	3	2	1	0	3	4	1	4	0	0	0	0	0	0	0	0	0	0	0	0
CC8-EPL1-TRg-5	0	0	1	0	1	1	2	0	0	0	0	0	2	0	0	0	0	0	0	0	0	0	0	0	0
CC8-RPT5-TRg-8	0	0	0	6	1	1	2	2	0	0	1	2	4	0	0	0	0	0	0	0	0	0	0	0	0
CC8-ATP16-NRg-4	0	0	0	4	1	3	2	3	0	3	3	3	2	0	0	0	0	0	0	0	0	0	0	0	0
CC8-RPN6-TRg-3	0	0	0	1	3	0	0	1	2	1	4	2	0	0	0	0	0	0	0	0	0	0	0	0	0
CC8-ERG9-NRg-6	0	1	2	1	1	0	2	0	2	0	0	1	3	0	0	0	0	0	0	0	0	0	0	0	0
CC8-SMX3-TRg-1	1	0	3	4	0	5	1	0	2	2	2	2	5	0	0	0	0	0	0	0	0	0	0	0	0
CC8-NCB2-NRg-3	0	0	2	0	0	1	2	0	2	3	1	2	12	0	0	0	0	0	0	0	0	0	0	0	0
CC8-SEC16-NRg-12	0	0	2	0	3	1	0	1	3	0	1	0	1	0	0	0	0	0	0	0	0	0	0	0	0
CC8-RPN6-TRg-2	0	0	5	1	1	2	0	2	0	1	1	1	5	0	0	0	0	0	0	0	0	0	1	0	0
CC8-REB1-NRg-4	0	0	3	1	1	1	1	0	0	4	4	3	4	0	0	0	0	0	0	0	0	0	0	0	0
CC8-ATP16-TRg-9	0	1	1	6	0	1	2	1	0	6	2	0	10	0	0	0	0	0	0	0	0	0	0	0	0
CC8-ERG9-NRg-7	0	1	1	1	2	2	0	0	0	2	0	2	6	0	0	0	0	0	0	0	0	0	0	0	0
CC16-RPL15A-NRg-4	354	470	211	151	367	279	219	346	292	188	381	347	235	360	1	0	0	0	0	0	0	0	0	0	0
CC16-RPL15A-NRg-5	337	436	273	250	331	411	294	346	282	261	292	306	282	340	0	0	0	0	0	0	0	0	0	0	0
CC16-KRE33-TRg-1	537	746	593	869	634	809	951	459	623	1041	491	672	935	457	0	0	0	0	0	0	0	0	0	0	0
CC16-PMI40-NRg-1	357	433	431	638	357	554	763	351	432	782	350	424	674	341	0	0	0	1	0	0	0	0	0	0	0
CC16-NOP19-NRg-3	579	670	655	881	598	886	1238	534	758	1322	473	614	1044	590	0	0	0	1	0	0	0	0	0	0	0
CC16-SRP14-NRg-4	325	483	394	367	383	492	461	298	441	449	354	483	455	383	0	0	0	0	0	0	0	0	0	0	0
CC16-SEC27-TRg-2	387	551	194	71	428	300	87	403	232	94	372	266	119	390	0	0	0	0	0	0	0	0	0	0	0
CC16-GPI14-TRg-3	371	581	470	938	412	744	1048	420	538	1087	379	600	1063	366	0	0	0	0	0	0	0	0	0	0	0
CC16-PAH1-TRg-7	429	587	382	221	497	570	290	476	447	294	440	432	364	440	0	0	0	0	0	0	0	0	0	0	0
CC16-PAH1-TRg-6	462	634	492	258	489	517	305	476	435	286	457	535	387	462	0	0	0	0	0	0	0	0	0	0	1
CC16-PAH1-TRg-5	429	583	347	253	470	570	321	435	459	306	396	488	444	462	0	0	0	0	0	0	0	0	0	0	0
CC16-PAH1-TRg-3	362	602	375	351	491	669	352	383	459	402	393	531	430	421	0	0	0	0	0	0	0	0	0	0	0
CC16-COG3-TRg-1	388	600	362	410	432	536	499	434	394	463	393	467	456	450	0	0	0	0	0	0	0	0	0	0	0
CC16-HTS1-NRg-5	644	971	956	1442	784	1235	1653	649	959	1708	635	1025	1486	591	0	0	0	0	0	0	1	0	0	0	0
CC16-MSN5-TRg-7	93	102	33	43	90	70	32	67	33	55	66	36	48	100	0	0	0	0	0	1	0	0	0	0	0
CC16-ERG26-TRg-1	291	444	303	364	322	515	470	341	319	423	321	395	451	370	0	0	0	0	0	0	0	0	0	0	0
CC16-SMD2-TRg-5	574	708	722	1392	549	990	1654	453	607	1655	490	658	1480	501	0	0	0	0	0	0	0	0	0	0	1
CC16-SMD2-TRg-4	708	980	886	1811	737	1357	2366	673	912	2216	590	1010	1966	738	0	0	0	0	0	0	0	0	1	0	0
CC16-SMD2-TRg-1	493	591	614	1025	513	784	1096	432	668	1204	417	571	1002	421	0	0	0	0	0	0	0	2	1	0	0
CC16-PRE7-TRg-4	375	444	235	144	337	395	180	325	258	195	305	331	174	374	0	0	0	0	0	0	0	0	0	0	0
CC16-PRE7-TRg-7	506	741	554	661	548	797	852	505	575	876	465	616	812	600	0	0	0	0	0	0	0	0	0	0	0
CC16-SEC6-TRg-3	295	475	359	268	361	427	327	311	330	339	291	359	365	289	0	0	0	0	0	0	0	0	1	1	0
CC16-ESF2-NRg-1	356	521	479	598	470	595	748	358	426	629	360	406	639	383	0	0	0	0	0	0	0	0	0	0	0
CC16-ESF2-NRg-3	449	736	615	612	541	781	724	465	622	761	488	670	681	488	1	2	0	0	0	0	0	0	0	1	0
CC16-AFG2-TRg-2	371	634	629	1056	454	782	1131	477	648	1275	419	631	1210	454	0	0	0	0	0	0	0	0	0	0	0
CC16-RRP36-TRg-3	553	726	460	395	562	612	480	567	582	546	558	556	608	682	1	0	0	0	0	0	0	0	0	0	0
CC16-RRP36-TRg-5	358	507	430	523	408	546	597	345	424	588	377	443	702	346	0	0	0	0	0	0	0	0	0	0	0
CC16-GCR1-NRg-2	515	618	641	774	494	946	860	457	665	1033	458	692	897	515	0	0	0	0	1	0	0	0	0	0	0
CC16-PRE4-NRg-4	516	617	292	183	413	415	270	485	406	256	480	485	406	392	0	0	0	0	0	0	1	0	0	1	0
CC16-PRE4-NRg-9	505	634	515	828	561	827	944	427	493	777	503	560	760	471	0	0	0	0	0	0	0	0	0	0	0
CC16-DSN1-NRg-2	373	575	407	729	392	563	877	350	512	928	373	510	811	340	0	0	0	0	0	0	0	0	0	0	0
CC16-GPI11-TRg-3	540	592	506	395	525	592	538	416	438	539	376	572	594	447	0	0	0	0	0	0	0	0	0	0	0
CC16-POP3-TRg-1	391	555	523	874	420	716	1117	398	543	1018	437	560	1002	397	0	0	0	0	0	1	0	1	0	1	0
CC16-MNE1-TRg-5	552	765	421	246	587	536	297	657	428	276	538	523	326	523	0	0	0	0	3	0	0	0	0	0	0
CC16-RRP12-NRg-1	452	625	564	768	493	897	946	438	628	978	398	587	845	402	0	0	0	0	0	0	0	0	0	0	0
CC16-RSC6-TRg-2	401	562	376	372	449	509	470	357	411	434	406	468	383	386	0	0	0	0	0	0	0	0	0	0	0
CC16-CDC25-TRg-1	507	603	322	236	535	531	347	344	388	303	438	472	288	514	0	0	0	0	0	0	0	0	0	0	0
CC16-CDC25-TRg-9	552	617	275	134	478	393	200	484	308	145	433	348	136	598	0	0	0	0	0	0	0	0	0	0	0
CC16-YPP1-NRg-3	379	504	325	301	368	420	322	454	369	324	363	446	443	366	0	0	0	0	0	0	0	0	0	0	0
CC16-NFS1-NRg-9	502	673	454	547	508	610	655	466	487	586	450	466	588	480	0	0	0	0	0	0	0	0	0	0	0
CC16-NFS1-NRg-8	526	555	424	462	388	441	555	361	381	466	415	497	451	493	0	0	0	0	0	0	0	0	0	0	0
CC16-UBA2-TRg-1	402	466	555	856	450	637	873	390	499	884	355	521	774	416	0	0	0	0	0	0	0	0	0	1	0
CC16-ARP2-NRg-3	400	424	214	62	363	213	67	311	217	69	353	304	90	362	0	0	0	0	0	0	0	0	0	0	0
CC16-MAK16-TRg-1	432	566	437	408	505	627	484	481	447	468	437	616	587	550	0	0	0	0	0	0	0	0	0	0	0
CC16-CEP3-NRg-1	474	626	468	304	523	586	365	453	510	387	462	487	388	471	0	0	0	0	0	0	0	0	0	0	0
CC16-GUK1-TRg-5	458	570	458	819	508	681	1048	429	523	1132	433	561	936	469	0	0	0	0	0	0	0	0	0	0	0
CC16-GUK1-TRg-2	445	675	619	758	589	827	826	417	661	818	417	646	852	490	0	0	0	0	0	0	0	0	0	0	0
CC16-GPI12-NRg-6	537	642	593	422	577	844	506	430	588	483	507	629	494	528	0	0	1	0	0	0	0	0	0	0	0
CC16-RPS5-NRg-5	370	505	328	379	402	506	436	387	358	491	382	374	426	405	0	0	0	0	0	0	0	0	0	0	0
CC16-RPS5-NRg-2	472	580	422	590	356	627	796	363	480	809	354	382	697	460	0	0	0	0	0	0	0	0	0	0	0
CC16-RPC19-NRg-1	543	588	574	547	519	767	747	536	587	687	414	585	604	525	0	0	0	0	0	0	0	0	1	0	0
CC16-TIM54-TRg-1	416	542	607	1015	437	907	1183	363	593	1147	390	600	1014	441	0	0	0	0	0	0	0	0	0	0	0
CC16-TEN1-TRg-2	323	457	339	263	394	412	374	366	340	353	323	418	354	323	0	0	0	0	0	0	0	0	0	0	1
CC16-SAH1-NRg-4	470	659	505	509	592	677	644	436	556	543	484	569	529	577	1	0	0	0	0	0	0	0	0	0	0
CC16-SAH1-NRg-5	473	653	596	438	524	768	544	422	505	536	448	497	455	666	0	0	0	0	0	0	0	0	0	0	0
CC16-SAH1-NRg-3	411	555	492	395	458	608	528	432	460	540	386	524	529	405	0	0	0	0	0	0	0	0	0	0	0
CC16-ATP15-NRg-5	499	470	256	210	328	275	279	324	287	278	385	330	308	332	0	0	0	0	0	0	0	0	0	0	0
CC16-SCD5-TRg-5	479	546	450	308	480	689	330	401	460	344	405	486	302	445	0	0	0	0	0	0	0	0	0	0	0
CC16-ARB1-NRg-2	411	614	545	843	461	836	1002	384	640	892	456	592	1025	465	0	0	0	0	0	0	0	0	0	0	0
CC16-ARB1-NRg-4	382	476	474	929	407	636	1045	322	535	1134	355	551	1092	326	0	0	0	0	0	0	0	0	0	0	0
CC16-PUP2-TRg-1	439	570	409	337	438	558	484	352	380	385	347	391	415	394	0	0	0	0	0	0	0	1	0	0	0
CC16-CCT8-TRg-2	14	41	20	16	45	27	22	31	33	37	36	28	19	14	0	0	0	0	0	0	0	0	0	0	0
CC16-MCM4-TRg-1	331	566	401	247	366	513	346	403	420	333	358	450	352	401	0	0	0	0	0	0	0	0	0	0	0
CC16-LSM4-TRg-1	412	596	716	1277	423	1007	1349	429	753	1427	464	701	1389	521	0	0	0	0	0	0	0	0	0	1	0
CC16-NOP53-NRg-1	412	592	362	367	424	556	349	376	392	366	330	363	389	429	0	0	0	0	0	0	0	0	0	1	0
CC16-ATP3-TRg-4	328	357	274	371	262	379	488	237	278	551	295	285	458	282	0	0	0	0	0	0	0	0	0	0	0
CC16-AFG2-NRg-3	338	502	463	1055	439	720	1303	395	568	1346	389	624	1164	370	0	0	0	0	0	0	1	0	0	0	0
CC16-PRO3-NRg-3	292	269	321	624	309	455	653	221	359	778	240	291	603	284	0	0	0	0	0	0	0	0	0	0	0
CC16-NRD1-NRg-10	399	517	344	286	518	477	302	436	293	243	458	406	257	429	0	0	0	0	0	0	0	0	0	0	0
CC16-SEC61-TRg-2	339	458	475	817	421	760	872	359	563	1041	389	592	959	407	0	0	0	1	0	0	0	0	0	0	0
CC16-RHO3-TRg-4	393	475	518	739	450	647	888	454	544	921	339	496	841	408	0	0	0	0	0	0	0	0	1	0	1
CC16-SNF2-TRg-6	525	656	698	1361	551	934	1717	476	682	1635	421	672	1509	531	0	0	0	0	0	0	0	0	0	0	0
CC16-SMD2-NRg-3	406	536	427	625	448	606	645	349	405	648	385	414	628	471	0	0	0	0	0	0	0	0	0	0	1
CC16-RSC4-TRg-2	556	514	479	617	549	699	739	462	452	651	444	542	642	599	0	1	0	0	0	0	0	0	0	0	0
CC16-RSC4-TRg-1	406	507	363	279	457	432	326	330	249	311	387	339	292	485	0	0	0	0	0	0	0	0	0	0	0
CC16-TIF34-TRg-2	456	477	266	124	442	384	186	384	324	214	370	359	229	437	0	0	0	0	0	0	0	0	1	0	0
CC16-BET1-NRg-1	479	609	356	271	542	591	344	394	363	323	438	481	272	438	0	0	0	0	0	0	0	0	0	0	0
CC16-CDC8-NRg-2	537	654	674	1261	467	943	1525	386	629	1634	492	718	1442	492	0	0	0	0	1	0	0	0	0	0	0
CC16-PRP42-TRg-2	440	643	644	787	553	933	915	465	693	1056	452	604	963	452	1	0	0	1	0	0	0	0	0	0	0
CC16-RRB1-TRg-2	332	465	413	844	335	565	1020	341	475	961	376	464	848	379	0	0	0	0	0	0	0	0	0	0	0
CC16-SPC24-TRg-1	527	664	492	459	529	700	505	445	472	490	456	575	464	495	1	0	0	0	0	0	0	0	0	0	0
CC16-ILS1-NRg-1	463	575	568	720	484	793	889	444	510	931	410	557	864	387	0	0	0	0	0	0	0	0	0	0	0
CC16-GFA1-TRg-2	532	809	723	805	603	957	970	584	621	928	495	767	846	617	0	0	0	0	0	0	0	0	1	1	0
CC16-SEC21-NRg-10	418	475	290	239	449	383	301	402	317	272	380	321	289	463	0	0	0	0	0	0	0	0	0	0	0
CC16-RPC10-NRg-1	539	667	435	292	618	598	412	532	415	365	501	486	370	558	0	0	0	0	0	1	0	0	0	0	0
CC16-RPB10-TRg-3	540	678	437	442	516	567	586	427	497	557	449	527	606	530	0	0	0	0	0	0	0	0	1	0	0
CC16-RPB10-TRg-2	344	407	357	424	359	430	529	312	378	535	378	297	457	382	0	0	0	0	0	0	0	0	1	0	0
CC16-YNL181W-TRg-1	545	676	546	655	630	801	814	502	677	802	487	635	768	546	0	0	0	0	0	0	0	0	1	0	0
CC16-RAD3-NRg-1	405	532	443	845	443	684	1130	435	570	1072	382	550	1132	374	0	0	0	0	0	0	0	0	1	0	0
CC16-NOP10-TRg-1	498	652	499	594	538	757	793	422	611	713	457	556	743	480	0	0	0	0	0	0	0	0	0	0	1
CC16-BFR2-TRg-3	415	480	356	443	340	442	469	353	300	516	372	379	437	372	0	0	0	0	0	0	0	0	0	0	0
CC16-MCM2-TRg-6	434	735	561	1060	514	892	1180	408	574	1277	429	603	1097	362	0	0	0	0	0	0	0	1	0	0	0
CC16-MCM2-TRg-4	505	697	639	1060	540	914	1372	529	680	1357	484	666	1128	504	0	0	0	0	0	0	0	0	0	0	0
CC16-MPP10-TRg-1	428	720	443	457	504	727	470	501	507	584	485	619	528	561	0	0	0	0	0	1	0	0	0	0	0
CC16-RET2-TRg-4	452	607	252	180	465	337	248	367	306	213	387	304	256	405	0	0	0	0	0	0	0	0	0	0	0
CC16-RET2-TRg-1	466	717	343	233	543	404	266	436	356	292	433	399	394	504	0	0	0	0	0	0	0	0	0	0	0
CC16-RPS2-NRg-1	538	586	401	350	527	534	423	416	431	358	450	496	400	474	0	0	0	0	0	0	0	0	0	0	0
CC16-RPS2-NRg-2	469	612	366	259	445	485	233	427	415	274	442	362	378	455	0	0	0	1	0	0	0	0	0	0	0
CC16-ORC4-NRg-3	581	788	587	966	579	759	1186	493	641	1195	520	592	1030	508	0	0	0	0	0	0	0	1	0	0	0
CC16-TIP20-TRg-7	608	718	571	923	469	723	1128	444	602	1232	477	608	998	538	0	0	0	0	0	0	0	0	0	0	0
CC16-SMT3-TRg-1	431	509	528	596	444	729	823	437	629	769	486	623	955	457	0	0	0	0	0	0	0	0	0	0	0
CC16-MSS18-NRg-6	499	529	632	1091	573	866	1222	435	619	1086	429	553	984	576	0	0	1	0	0	0	0	0	0	0	0
CC16-YEF3-NRg-9	715	716	213	104	576	255	128	544	244	138	511	298	201	674	0	0	0	0	0	0	0	0	0	0	0
CC16-ASK1-NRg-1	531	849	650	951	618	802	1175	559	651	1155	538	767	1183	522	0	0	0	0	0	0	0	0	1	0	0
CC16-SMC1-TRg-1	438	587	451	346	438	592	430	404	499	401	409	516	346	510	0	0	0	0	0	0	0	0	0	0	0
CC16-NIP1-NRg-1	518	624	365	734	377	555	822	496	500	836	450	551	808	414	0	0	0	0	0	0	0	0	0	0	0
CC16-RPP1-NRg-1	119	211	178	228	119	189	202	119	210	251	117	186	229	131	0	0	0	0	0	0	0	0	0	0	0
CC16-YDJ1-TRg-6	528	610	391	399	582	676	524	499	550	488	522	505	472	527	0	0	0	0	0	0	0	0	0	0	0
CC16-SUB2-NRg-1	426	573	554	708	448	678	923	437	560	898	352	549	795	451	0	0	0	0	1	0	0	0	0	0	0
CC16-TIM10-NRg-8	416	564	478	651	472	592	675	378	417	757	381	423	650	413	0	0	0	0	0	0	0	0	0	0	0
CC16-TIM10-NRg-4	390	561	451	659	440	617	818	316	429	722	397	555	779	407	0	0	1	0	0	0	0	0	0	0	1
CC16-TIM10-NRg-7	501	599	545	679	481	672	741	467	513	876	427	490	758	573	0	0	0	0	0	0	0	0	0	0	0
CC16-SKI6-TRg-4	528	723	651	853	654	918	1015	572	642	1068	538	702	850	518	0	0	0	0	0	0	0	0	0	0	0
CC16-TUB4-TRg-1	519	729	611	869	561	739	1013	425	602	1015	518	600	968	564	0	0	0	0	0	0	1	0	0	0	0
CC16-CDC37-NRg-2	484	629	651	714	622	855	907	375	584	986	519	721	983	481	0	0	0	0	0	0	0	0	0	0	0
CC16-ISD11-TRg-3	237	243	251	321	256	311	408	205	258	360	216	265	415	247	0	0	0	1	0	0	0	0	0	0	0
CC16-YOS1-TRg-4	350	444	383	641	332	544	774	307	435	830	251	433	773	248	0	0	0	0	0	0	0	0	1	0	0
CC16-SSC1-TRg-6	419	512	369	369	478	506	523	358	415	431	442	516	584	396	0	0	0	0	0	0	0	0	1	0	0
CC16-MTR3-TRg-5	490	580	528	615	510	740	855	465	525	832	429	582	771	534	0	0	0	0	0	0	0	0	0	1	0
CC16-MTR3-TRg-6	414	563	545	1093	534	725	1309	407	586	1178	370	526	1071	463	0	0	0	0	0	0	0	0	0	1	0
CC16-TFA1-TRg-2	482	606	464	576	479	746	639	503	545	651	406	579	760	500	0	0	1	0	0	1	0	0	0	0	0
CC16-CDC3-NRg-3	463	582	413	518	416	482	745	409	402	613	445	455	647	444	0	0	0	0	0	0	0	0	0	0	0
CC16-ERG25-TA-18	301	320	183	238	250	216	218	258	174	220	245	126	176	382	0	0	0	0	0	0	0	1	0	0	0
CC16-RPB11-TRg-4	546	703	513	788	511	769	1032	488	640	1041	466	514	859	499	0	0	0	0	0	1	0	0	0	0	0
CC16-RPB11-TRg-1	619	834	443	221	626	678	359	563	482	281	596	557	398	686	0	0	0	0	0	0	0	0	0	0	0
CC16-RPB11-TRg-2	512	648	397	308	539	558	412	486	399	411	428	501	448	426	0	0	0	0	0	0	0	0	0	1	0
CC16-DED1-TRg-3	617	849	584	609	616	740	865	629	634	786	581	698	744	593	0	0	0	0	0	0	0	0	0	0	0
CC16-DED1-TRg-1	476	727	522	794	506	810	1000	440	570	1020	461	559	874	547	0	0	0	0	0	0	0	0	1	1	1
CC16-DED1-TRg-6	377	423	337	355	366	520	415	375	411	491	339	339	422	385	0	0	0	0	0	0	0	0	0	0	0
CC16-DED1-TRg-4	271	383	282	290	274	315	421	280	250	368	269	334	291	306	0	0	0	0	0	0	0	0	0	0	0
CC16-RPL10-NRg-5	441	567	461	763	424	662	746	441	478	955	461	551	723	350	0	0	0	0	0	0	0	0	1	0	0
CC16-RPL10-NRg-4	502	770	627	1105	633	961	1352	470	747	1423	507	640	1114	585	0	0	0	0	0	0	0	0	0	0	0
CC16-EFB1-NRg-1	498	630	569	706	507	719	856	460	583	866	448	658	896	485	0	0	0	0	0	0	0	0	0	0	0
CC16-EFB1-NRg-5	474	535	441	634	348	530	769	360	538	739	348	503	663	408	0	0	0	0	0	0	0	1	0	0	0
CC16-EFB1-NRg-4	499	684	519	447	417	677	631	423	615	682	387	603	687	460	0	0	0	0	0	0	0	0	0	0	0
CC16-RPT3-NRg-1	364	431	437	382	408	579	475	349	395	456	354	448	445	430	0	0	0	0	0	0	0	0	0	0	0
CC16-SAC6-TRg-8	445	502	538	843	457	754	893	358	508	939	352	523	882	441	0	0	0	0	0	0	0	0	1	0	0
CC16-SAC6-TRg-4	401	518	352	753	330	526	991	365	476	979	389	509	923	420	0	0	0	0	0	0	0	0	0	0	0
CC16-SAC6-TRg-5	470	555	400	746	417	690	898	382	484	834	345	493	648	536	0	0	0	0	0	0	0	0	0	0	0
CC16-SAC6-TRg-3	554	666	615	1203	504	802	1487	517	742	1383	544	726	1388	556	0	0	0	0	0	0	0	0	0	0	0
CC16-DIM1-TRg-5	350	633	434	558	424	601	757	344	460	684	332	406	602	514	0	0	0	0	1	0	0	0	0	0	0
CC16-DIM1-TRg-7	355	421	370	583	341	517	799	307	393	740	303	406	734	306	0	0	0	0	0	0	0	0	0	0	0
CC16-RPC17-NRg-1	436	643	582	657	529	809	768	439	598	916	439	528	833	500	0	0	0	1	0	0	0	0	1	0	0
CC16-RPC17-NRg-2	509	647	606	559	668	779	720	553	673	658	436	647	632	584	0	0	0	0	2	0	0	0	0	0	0
CC16-YDR341C-TRg-1	420	570	356	266	491	502	321	385	455	381	379	459	348	374	0	0	0	0	0	0	0	0	0	1	0
CC16-RAP1-NRg-8	368	500	585	1380	353	751	1583	354	533	1538	385	518	1306	395	0	0	0	0	0	0	0	0	0	1	0
CC16-RAP1-NRg-5	419	624	514	311	531	588	439	470	532	386	392	556	370	448	0	0	0	0	1	0	0	0	0	0	0
CC16-RAP1-NRg-2	388	571	703	1112	491	845	1233	448	635	1234	380	675	1037	416	0	0	0	0	0	1	0	0	0	0	0
CC16-SEC26-NRg-3	368	529	348	598	390	515	715	388	448	738	371	459	771	345	0	0	0	0	0	0	0	0	0	0	0
CC16-SPP41-TRg-3	483	736	371	379	560	579	397	500	463	355	441	424	409	574	0	0	0	0	0	0	0	0	0	0	0
CC16-TAP42-NRg-1	726	777	816	1215	582	1087	1532	600	815	1589	631	811	1452	645	0	0	0	0	1	0	1	0	0	0	0
CC16-PGA2-TRg-6	340	444	386	639	302	468	817	333	456	868	324	486	981	284	0	0	0	0	0	1	0	0	1	0	0
CC16-BRL1-TRg-1	365	557	401	175	500	504	278	376	403	279	379	453	255	388	0	0	0	0	0	0	0	0	0	0	0
CC16-FOL2-TRg-1	581	725	634	1552	511	842	1801	517	795	1999	513	779	1705	597	0	0	0	0	0	0	0	0	0	0	0
CC16-NAB3-NRg-5	458	596	536	868	510	806	1094	476	541	1087	487	608	1022	472	0	0	0	1	0	0	0	0	0	0	0
CC16-SNF4-TRg-4	466	676	317	268	593	403	372	465	291	374	499	350	409	541	0	0	0	0	0	0	0	0	1	0	0
CC16-HRR25-TRg-2	315	461	304	243	453	452	272	345	326	317	337	370	288	351	0	0	0	0	0	0	0	0	0	0	0
CC16-TRS23-TRg-4	528	605	399	215	509	521	279	456	353	335	452	536	324	498	0	0	0	0	0	0	0	0	0	0	0
CC16-CTR86-TRg-4	503	737	532	860	499	792	1158	541	656	1193	485	691	1223	587	0	0	0	0	0	0	0	0	0	1	0
CC16-RPB5-TRg-5	635	809	326	231	591	593	222	487	371	258	567	430	256	643	0	0	0	0	0	0	0	0	0	0	0
CC16-SPN1-NRg-2	460	583	306	182	430	452	211	378	360	211	421	486	279	455	0	0	0	0	0	0	0	0	0	0	0
CC16-SPN1-NRg-1	466	535	339	186	491	507	214	384	334	232	403	414	325	466	0	0	0	0	0	0	0	0	0	0	0
CC16-SEC61-NRg-1	548	730	651	749	586	939	852	502	691	889	538	643	889	473	0	0	1	0	0	0	0	0	0	0	0
CC16-SEC61-NRg-7	536	638	613	853	582	776	1042	480	582	973	483	632	912	440	0	0	0	0	0	0	0	0	0	0	0
CC16-TUS1-TRg-3	356	523	432	572	424	571	640	346	432	666	390	430	613	377	0	0	0	0	0	0	0	0	0	0	1
CC16-OLE1-NRg-2	618	751	345	355	529	420	511	460	400	461	448	387	435	566	0	0	0	0	0	0	0	0	0	0	0
CC16-AFG2-TRg-1	569	776	429	464	676	564	578	509	448	528	489	485	586	524	0	0	0	0	0	0	0	0	0	0	0
CC16-TOA2-NRg-1	520	633	466	411	573	661	409	503	483	448	487	528	434	547	0	0	0	0	1	0	0	0	0	0	0
CC16-USO1-TRg-1	454	748	485	259	555	643	321	469	437	319	560	610	409	569	0	1	0	1	0	0	1	0	2	0	0
CC16-UTP22-NRg-2	450	545	484	589	464	607	660	458	564	684	359	521	670	462	0	0	0	0	0	0	0	1	0	0	0
CC16-RIB1-TRg-3	517	719	536	498	585	728	663	534	542	587	559	516	368	589	0	0	0	0	0	0	0	0	0	0	0
CC16-RIB1-TRg-7	418	567	312	288	329	398	386	403	370	382	436	349	325	375	1	0	0	0	0	0	0	0	0	0	0
CC16-RIB1-TRg-4	455	543	397	347	406	635	514	376	364	429	376	404	312	447	0	1	0	0	0	0	1	0	0	0	0
CC16-COG1-TRg-1	501	595	168	127	481	221	213	464	193	177	482	245	203	510	0	0	0	0	0	0	0	0	0	0	0
CC16-RPL32-NRg-2	524	797	522	532	648	786	617	504	474	820	498	551	609	516	0	0	0	0	0	0	0	0	0	0	0
CC16-GLC7-NRg-3	631	793	492	907	593	723	1198	552	625	1035	535	647	964	635	0	0	0	0	0	0	0	0	0	0	0
CC16-GLC7-NRg-4	341	523	264	264	364	299	328	297	308	317	354	312	322	424	0	0	0	0	0	0	0	0	0	0	0
CC16-HSF1-TRg-2	526	729	722	946	605	984	1148	534	869	1098	509	831	1096	514	0	0	0	0	0	0	0	0	2	0	0
CC16-DAM1-NRg-5	441	648	467	745	475	649	914	431	563	914	500	620	1020	501	0	0	1	0	0	0	0	0	1	0	0
CC16-SEC18-TRg-4	483	669	309	364	421	433	454	446	438	482	450	590	565	502	0	0	0	0	0	0	0	0	0	0	0
CC16-SEC18-TRg-5	195	268	123	176	247	234	200	207	156	195	165	220	230	209	0	0	0	0	0	0	0	0	0	0	0
CC16-PAB1-NRg-3	583	736	449	444	591	727	541	561	487	574	523	592	491	588	0	0	0	0	0	0	0	0	0	0	0
CC16-POP8-TRg-2	373	456	317	461	354	510	592	291	375	609	376	373	548	361	0	0	0	0	0	0	0	0	0	0	0
CC16-PAB1-NRg-4	438	668	377	293	570	493	367	457	386	408	459	414	360	500	0	0	0	0	0	0	0	0	0	0	0
CC16-BIG1-TRg-4	293	402	272	244	387	423	270	305	282	300	265	286	332	333	0	0	0	0	1	0	0	0	0	0	0
CC16-BIG1-TRg-5	465	600	516	481	527	627	652	453	525	592	458	588	607	518	0	0	0	0	0	0	0	0	1	0	0
CC16-BIG1-TRg-6	479	668	455	595	531	757	654	480	470	734	458	558	619	535	0	0	0	0	0	0	0	0	0	0	0
CC16-RPO41-NRg-1	550	688	496	694	570	669	823	490	580	801	484	501	793	542	0	0	0	0	0	0	0	0	0	0	0
CC16-RVB2-NRg-2	451	584	548	884	523	751	1085	456	557	1042	487	577	846	456	0	0	0	0	0	0	0	0	0	0	0
CC16-PET117-NRg-8	426	473	247	247	432	395	348	374	249	316	412	312	324	469	0	0	0	0	0	0	0	0	0	0	0
CC16-VPS45-NRg-9	421	510	271	338	390	428	473	401	282	505	348	371	548	374	0	0	0	0	0	0	0	0	0	0	0
CC16-YCG1-NRg-1	420	550	472	494	475	607	449	444	490	531	433	539	525	475	0	0	0	0	0	0	0	0	0	0	0
CC16-NOC4-NRg-1	601	819	680	782	525	842	974	440	708	990	513	675	1003	555	0	0	0	0	0	0	0	0	0	0	0
CC16-NMD3-NRg-2	496	639	498	1098	504	819	1194	481	653	1278	415	487	1040	529	0	0	0	0	0	0	1	0	0	0	0
CC16-DRS1-TRg-2	523	747	599	1153	527	928	1141	507	697	1284	436	681	1152	479	0	0	0	0	0	0	0	0	0	0	0
CC16-HTB1-NRg-2	396	484	310	477	369	391	444	378	268	514	335	302	452	366	0	0	0	0	0	0	0	0	0	0	0
CC16-IPI1-TRg-2	393	502	406	404	436	578	473	376	468	472	426	475	447	456	0	1	0	0	0	0	0	0	0	0	0
CC16-SEC18-NRg-1	330	400	199	69	323	295	88	322	217	91	292	254	134	334	0	0	0	0	0	0	0	0	0	0	0
CC16-SEC18-NRg-2	414	591	296	123	453	428	168	399	264	118	343	405	183	446	0	0	0	0	0	0	0	0	0	1	0
CC16-JIP5-NRg-2	487	671	748	1357	504	1145	1567	484	780	1635	467	789	1411	474	1	0	0	0	0	0	0	0	0	0	0
CC16-YPT1-TRg-3	483	615	240	172	499	322	165	376	251	229	407	290	237	418	0	0	0	0	0	0	0	0	0	0	0
CC16-YPT1-TRg-2	429	575	185	76	440	237	130	428	175	93	478	272	163	421	0	0	0	0	0	0	0	0	0	0	0
CC16-CLF1-NRg-2	355	493	445	426	505	624	503	399	412	620	341	528	517	392	0	0	0	0	0	0	0	0	0	0	0
CC16-SNF2-NRg-7	453	533	528	932	429	813	1163	393	527	1177	422	563	1139	454	0	0	0	0	0	0	0	0	0	0	1
CC16-SNF2-NRg-4	443	631	687	1680	481	965	1776	420	663	2008	425	623	1667	401	0	0	0	0	0	0	0	0	0	0	1
CC16-RPL25-NRg-1	269	359	176	93	308	258	138	230	192	159	230	207	174	239	0	0	0	0	0	0	0	0	0	0	0
CC16-NOP56-TRg-1	458	547	458	1041	415	650	1286	420	634	1361	387	579	1135	428	0	0	0	0	0	0	0	0	0	0	0
CC16-NOP56-TRg-2	400	468	433	868	393	539	1026	360	489	1026	355	501	784	358	0	0	0	0	0	0	0	0	0	0	0
CC16-TRS31-TRg-1	461	579	306	143	478	438	260	511	278	211	458	409	240	507	0	0	0	0	0	0	0	0	0	0	0
CC16-DBF4-TRg-2	465	715	390	233	492	522	304	480	418	267	449	390	297	612	0	0	0	0	0	0	0	0	0	0	0
CC16-DBF4-TRg-1	595	702	449	402	524	666	546	556	536	523	522	550	546	657	1	0	0	0	0	0	0	0	0	0	0
CC16-RPC19-TRg-4	422	594	485	563	415	613	655	403	501	642	423	478	609	403	0	0	0	0	0	1	0	0	0	0	0
CC16-RPC19-TRg-6	266	347	334	321	265	402	398	263	241	359	313	382	471	287	0	0	0	0	0	0	0	0	0	0	0
CC16-RPC19-TRg-3	428	562	484	446	492	688	477	386	438	445	389	499	444	430	0	0	0	0	0	0	0	0	0	0	0
CC16-ROK1-NRg-1	446	549	541	625	496	730	692	421	575	745	409	553	635	438	0	0	0	0	0	0	0	0	0	0	0
CC16-CDC33-TRg-4	453	449	383	713	421	544	856	345	455	948	373	491	964	380	0	0	0	0	0	0	0	0	0	0	0
CC16-DHR2-TRg-3	468	629	392	543	523	572	636	416	440	584	396	408	625	471	0	0	0	0	0	0	0	0	0	1	0
CC16-RRP42-NRg-5	515	628	548	898	516	749	1064	433	624	1088	487	572	967	509	0	0	0	0	1	0	0	0	0	0	0
CC16-CLF1-TRg-1	384	651	499	336	535	654	443	498	429	428	428	537	446	447	0	0	0	0	0	0	0	0	0	0	0
CC16-ERG11-NA-16	479	547	368	559	439	555	600	451	478	560	412	432	575	495	0	0	1	0	0	0	0	0	2	0	0
CC16-VAS1-NRg-4	333	481	383	294	483	621	336	377	385	342	388	506	317	439	0	0	0	0	0	0	0	0	0	0	1
CC16-PIK1-NRg-2	521	750	403	606	522	649	739	488	631	785	514	743	939	559	0	0	0	0	0	0	0	0	0	0	0
CC16-SAR1-NRg-7	425	615	395	467	560	611	453	465	462	568	417	488	507	443	0	0	0	0	0	0	0	0	0	0	0
CC16-SAR1-NRg-4	463	568	413	191	505	652	233	415	422	249	476	469	297	499	0	0	0	0	0	1	0	1	0	0	0
CC16-RPS3-TRg-1	465	686	367	248	563	491	354	448	355	287	400	389	286	484	0	0	0	0	0	0	0	0	0	0	0
CC16-YTM1-TRg-2	414	496	472	633	431	581	683	351	511	739	328	415	622	394	0	0	0	0	0	1	0	0	0	0	0
CC16-SUI3-NRg-5	287	391	336	506	285	421	476	242	246	568	280	299	493	309	0	0	0	0	0	0	0	0	0	0	0
CC16-SUI3-NRg-2	492	671	611	1179	572	865	1468	520	595	1533	478	688	1425	500	0	0	0	0	1	0	0	1	1	0	0
CC16-RRP7-TRg-4	392	601	569	844	438	711	1085	440	592	1135	488	498	1056	430	0	0	0	0	0	0	0	0	0	0	0
CC16-RRP7-TRg-6	506	648	396	405	494	551	499	457	512	480	427	538	482	465	0	0	0	0	0	1	0	0	1	0	0
CC16-NIP7-TRg-2	517	575	594	671	458	689	857	483	519	874	378	649	776	491	0	0	0	0	0	0	0	0	0	0	0
CC16-MDM35-TRg-1	509	579	344	512	522	537	655	430	364	581	408	382	618	448	0	0	0	0	0	0	0	0	0	0	0
CC16-ALA1-NRg-1	377	684	589	961	498	806	1108	451	610	1056	465	672	1070	458	0	0	0	0	0	0	0	0	0	0	0
CC16-DOA4-NRg-2	598	675	664	979	545	888	1018	481	666	1085	521	531	851	533	0	0	0	0	1	0	0	0	0	0	1
CC16-RPS13-NRg-1	297	315	180	181	267	259	162	249	162	142	291	194	172	324	0	0	0	0	0	0	0	1	0	0	0
CC16-YSF3-TRg-2	441	566	585	961	467	801	1172	389	578	1220	303	587	1065	516	0	0	0	0	0	0	0	0	0	1	0
CC16-RPS2-NRg-11	517	580	375	328	564	603	354	438	402	408	452	474	342	492	0	0	0	0	1	0	0	0	0	0	0
CC16-SSL1-TRg-10	488	688	637	699	484	895	815	480	666	829	467	716	825	533	0	0	0	0	0	0	0	0	1	0	1
CC16-NIP7-TRg-1	556	657	495	913	595	794	1264	542	629	1166	519	687	1145	534	0	0	0	0	0	0	0	0	0	0	0
CC16-LST8-NRg-1	383	377	197	153	335	327	156	287	236	137	290	260	198	347	0	0	0	0	0	0	0	0	0	0	0
CC16-TAF4-TRg-3	344	588	232	99	409	407	132	383	271	129	385	325	111	385	0	0	0	0	0	0	0	0	1	0	0
CC16-HAS1-TRg-2	502	637	427	356	511	532	390	397	446	434	363	446	397	490	0	0	0	0	0	0	0	0	0	0	0
CC16-GLC7-TRg-2	314	370	114	20	330	119	41	234	83	40	298	129	42	333	0	0	0	0	0	0	0	0	0	0	0
CC16-CDC45-NRg-1	287	521	408	383	514	544	435	344	336	438	341	354	421	381	0	0	0	0	0	0	0	0	0	0	0
CC16-SEC22-NRg-8	486	537	344	261	406	467	385	427	408	309	378	341	273	438	0	0	0	0	0	0	1	0	0	0	0
CC16-YOS1-TRg-2	362	516	393	327	398	617	412	378	389	408	340	445	350	393	0	0	0	0	0	0	0	0	0	0	0
CC16-RBA50-TRg-3	295	495	443	774	346	536	981	329	434	975	346	400	829	415	0	0	0	0	0	0	0	0	0	0	0
CC16-SPP41-NRg-2	441	618	440	500	440	553	593	426	518	590	338	514	600	495	0	0	0	0	0	0	0	0	0	0	0
CC16-PRP46-TRg-2	456	607	605	886	482	834	1053	389	572	1039	477	609	903	451	0	0	0	0	0	0	0	0	0	1	0
CC16-PGA2-NRg-1	349	507	404	751	371	549	925	353	546	872	351	468	760	393	0	0	1	0	0	0	0	0	1	0	0
CC16-CBF5-TRg-3	435	474	524	825	476	738	1034	388	488	1031	328	620	937	404	0	0	0	0	0	0	0	0	0	0	0
CC16-TCP1-NRg-3	328	464	468	464	461	569	516	415	432	526	411	446	557	357	0	0	0	0	0	0	1	0	0	0	0
CC16-TCP1-NRg-2	489	708	609	524	449	802	574	500	553	635	566	739	648	473	0	0	0	0	0	0	0	0	0	0	0
CC16-ERG26-NRg-2	542	661	429	361	507	517	501	462	457	387	429	500	390	536	0	0	0	0	0	2	0	0	0	0	0
CC16-ERG26-NRg-4	583	705	475	495	534	586	585	450	522	492	488	478	504	515	0	0	0	0	0	0	0	0	0	0	0
CC16-MES1-TRg-5	463	574	529	804	442	731	956	398	574	1088	397	563	943	442	0	0	0	0	0	0	0	0	0	0	0
CC16-HTS1-TRg-2	632	728	646	982	630	979	1195	551	784	1175	574	844	1151	533	0	1	0	0	0	0	0	0	0	0	0
CC16-SSS1-TRg-3	422	452	280	295	356	461	306	287	299	371	339	373	381	371	0	0	0	0	0	0	0	0	0	1	0
CC16-SSS1-TRg-2	395	589	352	299	434	624	340	365	405	316	327	458	398	404	0	0	0	0	0	0	0	0	0	0	0
CC16-SYS1-TRg-7	565	810	405	412	669	508	575	548	377	514	565	461	492	605	0	0	0	0	0	0	0	0	0	0	0
CC16-SYS1-TRg-2	411	518	263	170	458	334	215	414	269	198	353	284	231	439	0	0	0	0	0	0	0	0	0	0	0
CC16-SYS1-TRg-1	468	608	265	170	465	368	187	412	299	226	388	302	245	491	0	0	0	0	0	0	0	0	0	0	0
CC16-BFR2-TRg-1	440	620	546	718	533	692	799	495	570	855	491	655	789	441	0	0	0	0	0	0	0	0	0	0	0
CC16-EOS1-TRg-3	441	544	457	428	457	557	510	409	442	529	449	542	518	364	0	0	0	0	0	0	0	1	0	0	0
CC16-TAF4-NRg-1	481	596	366	182	439	465	249	484	400	275	367	449	250	467	0	0	0	0	0	0	0	0	0	0	0
CC16-ARL3-NRg-8	514	575	536	615	445	556	694	459	544	689	518	595	784	546	0	0	0	0	0	0	0	0	0	0	0
CC16-RPN5-NRg-1	354	488	453	671	428	656	792	376	500	781	308	487	741	335	0	0	0	1	1	0	0	0	0	0	0
CC16-TIM9-NRg-2	518	727	585	920	515	879	1076	457	626	1025	468	650	1055	439	1	0	0	0	0	0	0	0	0	0	0
CC16-NUP57-NRg-3	537	560	266	292	459	383	323	393	285	400	353	375	445	510	0	0	0	0	0	0	0	0	0	0	0
CC16-VPS4-TRg-1	505	545	315	314	385	510	478	368	374	365	408	437	396	422	0	0	0	0	0	0	0	0	0	0	0
CC16-CDC3-TRg-4	410	538	409	599	394	578	799	363	447	635	409	428	688	415	0	0	0	1	0	0	0	0	0	0	0
CC16-BBP1-NRg-1	427	548	484	534	511	626	645	408	429	622	410	478	629	395	0	0	0	0	0	0	0	0	0	0	0
CC16-BBP1-NRg-2	313	482	328	284	424	438	321	374	303	382	383	442	365	357	0	0	0	0	0	0	0	0	0	0	0
CC16-USE1-NRg-3	533	666	571	522	588	913	590	486	675	641	475	780	701	578	0	0	0	0	0	0	0	0	0	0	0
CC16-CCT7-TRg-1	492	629	551	1308	430	832	1571	423	749	1425	358	509	1073	597	0	1	0	0	0	0	0	0	1	0	0
CC16-SAH1-TRg-3	492	559	571	721	497	795	939	384	549	880	361	556	704	434	0	0	0	0	0	0	0	0	0	0	0
CC16-CHS2-TRg-1	426	661	538	897	486	683	1055	495	627	1029	511	704	1021	457	0	0	0	0	0	0	0	0	0	0	0
CC16-DPM1-TRg-2	470	607	543	956	487	715	1194	398	581	1421	383	609	1167	498	0	0	0	0	0	0	0	0	0	0	0
CC16-BBP1-TRg-1	578	760	446	187	569	558	264	555	427	257	556	579	318	568	0	0	0	0	0	0	0	0	0	0	0
CC16-NRD1-TRg-4	456	648	417	384	535	650	411	471	508	512	388	512	472	483	0	0	0	0	0	0	0	0	0	0	0
CC16-RPB3-NRg-1	354	536	284	201	478	511	224	351	325	232	387	353	262	416	0	0	0	0	0	0	0	0	0	0	0
CC16-PHO85-NRg-6	461	547	400	393	423	552	470	399	382	473	466	409	586	489	0	0	0	0	0	0	0	0	0	0	0
CC16-SNF6-TRg-6	747	954	632	1064	662	861	1493	696	713	1348	595	838	1437	685	0	0	0	0	0	0	0	0	0	0	0
CC16-PRP38-NRg-2	536	667	329	348	504	467	410	497	320	412	489	448	404	503	1	0	0	0	0	0	0	0	0	0	0
CC16-OAR1-NRg-3	476	560	477	718	528	610	799	460	469	813	430	478	715	502	0	0	0	0	0	0	1	0	0	0	0
CC16-ROX3-NRg-1	409	575	627	1032	462	922	1268	450	641	1258	382	685	1244	411	0	0	0	0	0	0	0	1	1	1	0
CC16-YPP1-TRg-6	558	722	548	394	558	753	523	490	515	633	477	585	612	602	0	0	0	0	0	1	0	0	0	0	0
CC16-CBF2-NRg-8	373	570	525	1081	398	807	1341	408	546	1406	379	685	1186	420	0	0	0	0	0	0	0	0	0	0	0
CC16-SPT6-TRg-5	638	742	491	447	524	658	588	528	539	619	568	611	623	548	1	0	0	0	1	0	0	1	0	0	0
CC16-SEC10-NRg-1	282	432	359	150	427	456	164	304	327	202	299	441	186	411	0	0	0	0	0	0	0	0	0	0	0
CC16-NSL1-NRg-3	469	643	322	144	580	387	185	455	348	118	498	331	193	482	1	0	0	0	0	0	0	0	0	0	0
CC16-NRD1-NRg-8	545	686	563	624	658	735	765	470	571	716	507	589	696	586	0	0	0	1	0	0	0	0	0	0	0
CC16-RPB3-TRg-1	435	749	458	396	605	778	431	462	461	510	474	499	423	551	0	0	0	0	0	0	0	0	0	1	0
CC16-NRD1-NRg-4	457	499	328	479	378	526	601	371	398	548	407	369	542	423	0	0	0	0	0	0	0	0	1	0	0
CC16-RVB1-TRg-2	337	507	360	191	441	455	213	329	360	222	414	404	234	455	0	0	0	0	0	0	0	0	0	2	0
CC16-TIF5-NRg-8	349	519	320	243	412	450	244	353	294	323	343	372	329	402	0	0	0	0	0	0	0	0	0	0	0
CC16-EOS1-NRg-1	469	646	422	354	528	547	384	506	415	398	451	487	444	479	0	0	0	0	0	0	0	0	0	0	0
CC16-ERG25-NA-26	654	667	426	548	627	581	687	497	434	707	510	544	629	572	0	0	0	0	0	0	0	0	0	0	0
CC16-MSL5-NRg-4	562	592	551	1349	464	924	1580	417	805	1512	396	563	1240	505	0	0	0	0	0	1	0	0	0	0	0
CC16-SEC24-TRg-2	510	824	381	183	609	552	199	511	364	223	526	486	224	563	0	0	0	0	0	0	0	0	0	0	0
CC16-RPL30-NRg-5	437	570	332	220	503	504	332	389	375	324	408	367	268	483	0	0	0	0	0	0	0	0	0	0	0
CC16-SNU71-NRg-3	406	415	498	752	397	619	804	334	464	855	350	575	925	332	0	0	0	0	0	0	0	0	0	0	0
CC16-CDC33-NRg-1	391	498	413	551	401	586	619	393	492	616	416	511	618	419	0	0	0	0	0	0	0	0	0	1	0
CC16-RPN6-TRg-4	376	540	496	570	471	683	751	408	489	779	379	476	781	403	0	0	0	0	0	0	0	0	0	0	0
CC16-NAB2-TRg-4	326	501	302	250	373	417	306	315	264	340	325	351	381	368	0	0	0	0	0	0	0	0	0	1	0
CC16-NAB2-TRg-6	443	582	427	670	506	681	751	446	495	775	427	558	770	478	0	0	0	0	0	0	0	0	1	0	0
CC16-YTM1-NRg-1	394	558	539	797	524	814	816	388	531	955	454	530	909	379	0	0	0	0	0	0	1	0	0	0	0
CC16-OLE1-TRg-8	404	532	280	405	460	425	435	338	321	466	359	291	437	401	0	1	0	0	0	0	0	0	0	0	0
CC16-OLE1-TRg-1	502	512	336	555	412	452	631	365	316	632	348	307	513	510	0	0	0	0	0	0	0	1	1	0	0
CC16-UTP7-TRg-4	502	643	522	641	525	668	766	452	565	762	449	537	693	483	0	0	0	0	0	0	0	0	1	0	0
CC16-ACT1-NRg-6	392	573	437	338	488	573	304	437	361	376	360	409	251	475	0	0	0	0	0	0	0	0	0	1	0
CC16-RPL18A-NRg-3	344	497	260	241	383	390	286	301	293	333	328	381	309	349	0	0	0	0	0	0	0	0	0	0	0
CC16-BRX1-NRg-1	581	718	562	798	605	823	800	457	625	855	582	601	752	588	0	0	0	0	0	0	0	0	0	0	0
CC16-NAF1-TRg-8	546	687	624	1004	494	827	1221	469	630	1228	504	694	1190	525	0	0	0	0	0	0	0	0	0	0	1
CC16-NAF1-TRg-6	546	683	623	891	532	910	1066	528	713	1028	532	706	977	503	0	1	0	1	0	0	0	1	0	0	0
CC16-NAF1-TRg-4	392	613	518	748	417	663	916	413	623	862	391	595	914	439	0	0	0	0	1	0	0	0	0	0	0
CC16-CDC8-TRg-2	481	837	765	1396	637	1159	1589	552	834	1554	572	839	1665	591	0	0	0	0	0	0	0	0	0	0	0
CC16-NSE4-TRg-1	405	531	488	440	494	798	575	374	484	574	427	545	538	424	1	0	0	0	1	1	0	0	0	0	0
CC16-PAB1-NRg-2	494	628	350	297	522	530	306	442	368	296	461	462	302	528	0	0	0	0	0	0	0	0	0	0	0
CC16-PRP43-TRg-4	424	557	356	250	406	519	340	354	406	266	394	462	331	402	0	0	0	0	0	0	0	0	0	0	0
CC16-SEC2-NRg-3	397	592	490	572	570	664	735	450	522	635	424	593	678	452	0	0	0	0	0	0	0	0	0	0	0
CC16-SEC2-NRg-6	403	461	395	518	394	556	572	348	452	568	336	542	586	333	0	0	0	0	0	0	0	0	0	0	0
CC16-MPP10-NRg-5	386	442	393	556	359	532	684	352	414	725	346	393	618	411	0	0	0	0	0	0	0	0	0	0	0
CC16-YDR355C-TRg-2	428	607	451	472	474	586	489	425	445	527	473	464	526	437	0	0	0	0	1	0	0	0	0	0	0
CC16-YLR339C-TRg-9	407	504	366	276	448	466	382	358	374	347	388	403	363	402	0	0	0	0	0	0	0	0	0	0	0
CC16-SNM1-TRg-2	555	771	698	911	642	1033	960	480	785	994	574	764	877	629	0	0	0	0	0	0	0	0	0	0	0
CC16-ALR1-NRg-4	465	724	417	356	580	626	430	533	478	416	522	540	506	548	0	0	0	0	0	0	0	0	0	0	1
CC16-ALR1-NRg-1	521	517	315	306	382	413	309	364	299	340	370	316	335	456	1	0	0	0	0	0	0	0	0	0	0
CC16-ALR1-NRg-3	446	604	351	362	422	473	468	355	356	388	390	462	477	454	0	0	0	0	0	0	0	0	0	0	0
CC16-RPL10-TRg-1	311	499	366	631	396	506	729	416	433	719	356	465	769	295	0	0	0	0	1	0	0	0	0	0	0
CC16-RPL28-TRg-2	450	583	530	578	438	696	692	407	400	753	383	468	674	414	0	0	0	0	0	1	0	0	0	0	0
CC16-UTP25-TRg-1	310	393	352	505	342	486	498	321	416	628	292	406	573	280	0	0	0	0	0	0	0	0	0	0	0
CC16-POB3-TRg-1	378	664	501	430	484	703	514	465	519	470	440	563	520	502	0	0	0	0	0	0	0	0	0	0	0
CC16-POB3-TRg-3	530	674	405	234	562	682	308	481	428	328	493	540	339	658	0	0	0	0	0	0	0	0	0	0	0
CC16-POB3-TRg-2	550	699	588	648	569	889	715	490	626	670	476	660	732	499	0	0	0	0	0	0	0	0	0	0	0
CC16-MED11-TRg-1	478	609	527	358	502	695	564	476	528	558	431	557	568	500	0	0	0	0	0	0	0	0	0	0	0
CC16-ISA1-TRg-15	313	321	81	36	277	140	55	237	107	53	231	135	87	287	0	0	0	0	0	0	0	0	1	0	0
CC16-RRP1-NRg-1	440	637	548	775	527	782	867	443	590	937	432	525	772	323	0	0	0	0	0	0	0	0	0	0	0
CC16-MES1-NRg-1	506	691	490	330	484	679	397	511	456	376	416	529	409	468	0	0	0	0	0	0	0	0	0	0	0
CC16-SEC13-NRg-5	280	413	200	61	324	215	65	248	157	59	254	230	74	283	0	0	0	0	1	0	0	0	0	0	0
CC16-MCM2-NRg-2	489	689	640	990	490	801	1265	475	712	1197	485	609	1086	421	0	0	0	0	0	0	0	0	0	0	0
CC16-ALA1-TRg-4	376	471	346	293	346	520	339	379	394	391	321	372	424	399	0	0	0	0	0	0	0	0	0	0	0
CC16-MTG2-TRg-5	458	587	351	465	479	537	556	419	409	586	444	432	491	468	0	0	0	0	0	0	0	0	0	0	0
CC16-TIF35-NRg-3	335	394	357	443	325	465	564	346	343	573	305	385	563	296	0	0	0	0	0	0	0	0	0	0	0
CC16-NSE1-TRg-3	340	411	482	831	375	682	916	319	505	999	323	466	915	358	0	0	0	0	0	0	0	0	0	0	0
CC16-NSE1-TRg-4	458	579	467	710	472	611	885	456	493	841	347	556	853	435	0	0	0	0	0	0	0	0	0	0	0
CC16-MOB2-NRg-6	448	385	231	217	332	281	229	286	225	197	325	257	208	340	0	0	0	0	0	0	0	0	0	0	0
CC16-VRG4-NRg-3	464	650	483	517	544	685	570	435	480	646	467	459	465	440	0	0	0	0	0	0	0	0	0	0	0
CC16-PRP9-TRg-3	439	690	576	366	580	824	483	440	543	451	516	567	458	511	0	0	0	0	0	0	0	0	0	0	0
CC16-HYM1-TRg-5	620	683	344	208	500	440	411	530	340	259	448	493	290	545	0	0	0	0	0	0	0	0	0	1	0
CC16-POP1-TRg-5	567	653	573	503	491	740	778	470	618	721	519	611	613	500	1	0	0	1	0	1	0	0	0	0	0
CC16-POP1-TRg-9	484	688	597	739	566	941	884	468	701	933	470	621	819	573	0	0	0	0	0	0	0	1	0	1	0
CC16-RPL17A-TRg-1	309	511	437	611	413	640	859	277	419	807	381	452	658	327	0	0	0	0	0	0	0	0	0	0	0
CC16-SLD2-TRg-1	488	670	456	368	595	631	494	474	430	375	459	450	425	565	1	0	0	0	0	0	0	0	0	0	0
CC16-CDC48-NRg-7	424	570	700	767	516	891	862	460	625	893	445	700	855	418	0	0	0	0	0	0	0	0	0	0	0
CC16-FHL1-NRg-2	417	471	448	608	428	596	693	375	466	690	374	399	592	381	0	0	0	0	0	0	0	0	0	0	0
CC16-BET3-NRg-7	259	352	349	419	306	539	519	244	266	505	268	344	483	308	0	0	0	0	0	0	0	0	0	1	0
CC16-MAK21-TRg-1	349	533	470	619	406	616	679	401	434	700	417	521	693	429	0	0	0	0	0	0	0	0	0	0	0
CC16-BRN1-TRg-4	431	520	362	142	464	468	187	380	357	205	459	431	193	469	0	0	0	0	0	0	0	0	0	0	0
CC16-FBA1-NRg-3	566	647	652	1047	596	888	1228	496	668	1384	565	745	1186	536	0	0	0	0	0	0	0	0	0	0	0
CC16-CDC42-TRg-6	87	102	100	54	122	110	62	105	83	62	107	107	64	107	0	0	0	0	0	0	0	0	0	0	0
CC16-CDC42-TRg-7	554	781	452	424	611	593	539	517	467	579	498	461	509	595	0	0	0	0	0	0	0	0	0	0	0
CC16-COG4-NRg-1	263	346	293	285	296	399	354	299	266	373	289	226	304	340	0	0	0	0	0	0	0	0	0	0	0
CC16-ATP3-NRg-3	495	519	545	865	438	645	1092	387	464	1058	379	481	899	493	0	0	0	0	1	1	0	0	0	0	0
CC16-ATP3-NRg-2	377	576	424	828	416	598	927	379	418	954	384	529	877	396	0	0	0	0	0	0	0	0	0	1	0
CC16-SMP3-TRg-5	530	599	564	1118	536	731	1272	465	618	1422	441	640	1221	488	0	0	0	0	0	0	0	0	0	0	0
CC16-CFT2-NRg-2	529	775	581	334	502	712	434	476	599	395	541	654	430	580	0	0	0	0	0	0	0	0	0	0	0
CC16-FAS2-TRg-5	605	733	577	568	552	740	565	461	596	668	479	681	640	539	0	0	0	0	0	0	0	0	0	0	0
CC16-DBP2-NRg-3	477	623	479	977	457	733	1207	395	577	1111	405	582	876	412	0	0	0	0	1	0	0	0	0	0	0
CC16-DBP2-NRg-2	514	694	628	808	573	742	1160	497	569	1188	501	640	932	545	0	0	0	0	0	0	0	0	0	1	0
CC16-MPS2-NRg-4	534	628	440	485	469	656	618	527	468	474	439	619	573	478	0	1	0	0	0	1	0	0	0	0	0
CC16-ARC35-TRg-2	458	763	469	249	590	772	341	484	452	292	560	521	316	519	0	0	0	0	0	0	0	0	0	0	0
CC16-ARC35-TRg-5	483	457	142	27	416	202	49	342	144	34	396	237	51	495	0	0	0	0	0	0	0	0	0	0	0
CC16-MRD1-TRg-1	380	508	360	454	447	546	433	379	435	540	376	393	415	360	0	0	0	0	0	0	0	0	0	0	0
CC16-RLP7-TRg-1	469	607	489	656	472	696	684	386	486	725	440	564	724	470	0	0	0	0	0	0	0	0	0	0	0
CC16-SPC34-TRg-1	395	533	350	336	350	511	393	335	381	417	343	388	394	396	1	0	0	0	0	0	0	0	0	0	0
CC16-CDC45-TRg-2	413	553	563	782	544	737	942	429	569	944	453	694	989	456	0	0	0	0	0	0	0	0	0	0	0
CC16-GCD6-TRg-3	479	633	489	608	585	791	724	431	564	720	438	597	680	464	0	0	0	0	0	0	0	0	0	0	0
CC16-GCD6-TRg-4	360	493	448	577	402	649	639	409	449	579	361	518	626	361	0	0	0	0	0	0	0	0	0	0	0
CC16-YPT6-NRg-2	251	293	134	64	261	168	94	256	149	78	205	122	93	243	0	0	0	0	0	0	0	0	0	0	0
CC16-RPS13-TRg-2	490	628	360	441	450	548	549	445	434	602	492	480	546	482	0	0	0	0	0	0	0	0	0	0	0
CC16-IPI3-TRg-3	398	563	523	919	502	775	1276	408	645	1188	456	658	1272	373	0	0	0	0	0	0	0	0	0	0	0
CC16-TIF5-NRg-9	438	476	314	198	358	405	192	375	304	223	376	415	282	394	0	0	0	0	0	0	0	0	0	0	0
CC16-TIF5-NRg-7	373	519	487	583	561	753	760	445	533	659	366	494	767	367	0	0	0	0	0	0	0	0	0	0	0
CC16-TIF5-NRg-6	452	734	481	376	559	655	377	542	480	522	472	574	452	444	0	0	0	0	0	0	0	0	0	0	0
CC16-NAB3-TRg-3	640	742	350	189	588	561	296	541	526	277	451	544	397	547	0	0	1	0	0	0	1	0	0	0	0
CC16-GCD2-TRg-1	386	454	315	272	370	524	400	400	412	386	367	400	442	301	0	0	0	0	0	0	0	0	0	0	0
CC16-UBA1-TRg-2	335	581	427	308	342	604	447	363	564	476	379	529	643	431	0	0	0	0	0	0	1	1	0	0	0
CC16-SLD3-TRg-6	402	540	415	273	454	614	306	422	460	327	444	570	316	473	0	0	0	0	0	0	0	0	0	0	0
CC16-LCB1-TRg-5	455	642	533	890	441	761	1069	413	668	1102	416	571	1088	415	0	1	0	0	0	0	0	0	0	0	0
CC16-TOA2-TRg-6	478	639	402	299	519	537	341	437	440	363	514	500	461	482	0	0	0	0	0	0	0	0	0	0	0
CC16-TOA2-TRg-1	454	561	434	475	425	663	579	370	496	541	398	465	636	422	0	0	0	0	0	0	0	0	0	0	0
CC16-TOA2-TRg-3	321	422	350	373	417	499	410	360	291	345	345	333	378	432	0	0	0	0	0	0	0	0	0	0	0
CC16-LSM2-TRg-1	422	556	564	836	476	756	904	400	611	955	373	552	894	429	0	0	0	0	0	0	0	0	0	0	0
CC16-YML6-TRg-13	203	325	245	431	216	306	492	180	232	491	238	283	498	211	0	0	0	0	0	0	0	0	0	0	0
CC16-YML6-TRg-12	425	557	496	999	421	697	1077	360	476	1065	427	547	979	441	1	0	0	0	0	0	0	0	0	0	0
CC16-UTP15-NRg-1	443	489	438	430	448	597	459	440	482	386	392	415	353	434	0	0	0	0	0	0	0	1	1	0	0
CC16-TIF6-NRg-8	449	685	539	840	504	683	921	447	583	836	454	603	767	399	0	0	0	0	0	0	0	0	0	0	0
CC16-SUP35-NRg-1	439	650	503	391	534	660	480	452	478	458	359	560	434	572	0	0	0	1	0	0	0	0	0	0	0
CC16-MPP10-NRg-1	469	617	510	722	482	683	927	456	560	908	446	614	932	459	0	0	0	0	0	0	0	0	0	1	0
CC16-SWI3-TRg-7	356	420	342	580	361	482	732	311	348	660	310	467	737	331	0	0	0	0	0	0	0	0	0	0	0
CC16-SSN3-NRg-2	407	587	560	912	462	717	1073	418	586	1143	423	534	994	416	0	0	0	0	0	0	0	0	0	0	0
CC16-SEC13-NRg-7	396	592	390	156	473	542	228	377	379	205	439	427	254	365	0	0	0	0	0	0	0	0	0	0	0
CC16-RPS15-NRg-3	298	422	212	145	298	301	146	300	191	212	341	216	249	307	1	0	0	0	0	0	0	0	0	0	0
CC16-RPL3-TRg-2	410	686	539	785	556	741	885	423	460	905	457	512	776	505	0	0	0	0	0	0	0	0	0	0	0
CC16-FBA1-NRg-2	492	639	512	888	415	675	1149	413	538	1102	408	605	1042	441	0	1	0	0	0	0	1	0	1	0	0
CC16-FBA1-NRg-1	527	627	549	1049	484	794	1328	435	591	1244	468	611	1132	414	0	0	0	0	0	0	0	0	0	0	1
CC16-FBA1-NRg-5	382	446	433	892	360	552	1047	362	434	991	288	411	714	363	0	0	0	1	0	0	0	0	0	0	0
CC16-DAM1-TRg-2	390	499	181	84	415	308	115	375	274	100	391	356	160	377	0	0	0	0	0	0	0	0	0	0	0
CC16-NHP2-TRg-2	515	690	723	1085	515	921	1113	460	707	1229	462	619	896	497	0	0	0	0	0	0	0	0	0	0	0
CC16-HCA4-NRg-6	551	662	502	612	492	691	738	415	506	854	430	524	731	475	0	0	0	0	0	0	0	1	0	0	0
CC16-PRE3-TRg-4	408	465	205	103	346	342	139	321	268	155	369	320	217	436	0	0	0	0	0	0	0	0	0	0	0
CC16-DBP5-NRg-4	607	830	722	716	616	935	839	606	685	697	552	855	755	617	0	0	0	0	0	0	0	0	1	0	0
CC16-SPT6-NRg-4	726	889	622	780	697	936	1043	614	658	1138	592	745	1002	665	0	0	0	0	0	0	0	0	0	0	0
CC16-SPT6-NRg-2	397	547	408	672	382	583	749	328	389	730	337	455	617	422	0	0	0	0	0	0	0	0	0	0	0
CC16-RPL18A-TRg-4	339	524	407	453	468	506	495	371	370	515	389	467	476	408	0	0	0	0	0	0	0	0	0	0	0
CC16-KSH1-TRg-1	498	641	673	628	555	841	833	404	598	915	528	632	818	437	0	0	0	0	0	0	1	0	1	0	1
CC16-KSH1-TRg-3	299	340	347	494	304	498	521	300	300	522	289	358	508	280	0	0	0	0	0	0	0	0	0	0	0
CC16-IPI3-NRg-1	583	752	677	684	663	1059	839	515	699	908	548	651	794	618	0	0	0	0	0	1	0	0	0	0	0
CC16-PGA2-TRg-8	461	718	672	1302	519	931	1576	481	682	1684	466	653	1363	490	0	0	0	0	0	0	0	0	0	1	0
CC16-RPL18A-TRg-2	311	423	426	619	419	515	615	325	337	650	310	379	623	287	0	0	0	0	0	0	0	0	1	0	0
CC16-RPL33A-NRg-6	288	329	216	193	298	303	279	230	188	270	315	279	272	224	0	0	0	0	0	0	0	0	0	0	0
CC16-TAF12-NRg-2	264	363	265	317	251	459	379	256	255	411	256	322	420	263	0	0	0	0	0	0	0	0	0	0	0
CC16-USE1-TRg-5	362	504	527	1015	392	700	1152	376	534	1266	391	544	1259	322	0	0	0	0	0	0	0	0	0	0	0
CC16-YNL114C-TRg-1	494	662	524	827	475	764	1024	466	619	1079	497	674	941	487	0	0	0	0	0	0	0	0	0	0	0
CC16-SMC5-TRg-7	407	610	450	672	508	758	864	403	543	833	493	556	861	489	0	0	0	0	0	0	0	0	0	0	0
CC16-SMC5-TRg-6	451	592	579	967	471	940	1255	435	585	1193	416	651	1040	466	0	0	0	0	0	0	1	1	0	0	0
CC16-RSC58-TRg-1	502	567	397	597	467	582	779	463	430	772	377	528	795	357	0	0	0	0	0	0	0	0	0	0	0
CC16-CTF13-TRg-2	443	639	585	313	608	741	371	440	511	414	431	559	409	588	0	0	0	0	0	0	0	0	0	0	0
CC16-NAB2-NRg-2	419	544	433	334	444	542	426	395	391	414	420	422	362	428	0	0	0	0	0	0	0	0	0	0	0
CC16-MCM7-TRg-4	464	638	314	345	462	450	466	406	360	446	387	396	419	498	1	0	0	0	0	0	0	0	0	0	1
CC16-BCP1-NRg-5	316	436	297	223	366	418	271	357	329	264	382	288	262	390	0	0	0	0	0	0	0	0	0	0	0
CC16-STU2-TRg-3	477	678	451	300	555	665	338	474	465	351	456	550	327	448	0	0	0	0	0	0	1	0	1	0	1
CC16-SEC21-NRg-6	381	629	333	258	456	446	342	420	400	325	435	375	336	463	0	0	0	0	0	0	0	0	0	0	0
CC16-SEC21-NRg-3	524	675	252	270	446	418	287	452	255	300	405	350	290	472	0	1	0	0	0	0	0	0	0	0	0
CC16-RPL1B-TRg-3	464	733	581	711	557	761	696	439	530	816	495	514	683	539	0	0	0	0	0	0	0	0	0	0	0
CC16-SEC20-NRg-2	475	586	512	863	462	786	1182	458	567	1123	465	673	1266	384	0	0	0	0	0	0	0	0	1	0	0
CC16-VMA3-NRg-2	486	742	528	682	534	711	914	420	571	846	446	665	759	556	0	0	0	0	0	0	0	0	0	0	0
CC16-SEC23-NRg-5	518	669	574	783	618	920	989	535	696	917	468	573	827	530	0	0	0	0	0	0	0	0	0	0	0
CC16-CDC28-TRg-4	386	435	321	463	359	457	603	335	404	604	339	331	481	430	0	0	0	0	1	0	0	0	0	1	0
CC16-RPN12-NRg-11	474	589	369	608	486	619	642	395	410	623	447	402	559	549	0	0	0	0	0	0	0	0	0	0	0
CC16-PUP3-TRg-3	503	613	465	286	483	531	319	380	422	321	377	463	340	514	0	0	0	0	0	0	0	0	0	0	0
CC16-SEC31-TRg-2	446	536	416	368	464	579	464	408	437	393	362	493	417	386	0	0	0	0	0	0	0	0	0	0	0
CC16-SED5-TRg-6	403	520	351	377	384	479	408	365	337	492	372	385	406	333	0	0	0	0	0	0	0	0	0	0	0
CC16-SED5-TRg-5	313	490	294	462	334	399	505	304	360	577	262	350	494	326	0	0	0	0	0	0	0	0	1	0	0
CC16-RPL33A-TRg-1	381	470	453	684	511	717	807	420	459	920	402	609	798	373	0	0	0	0	0	0	0	0	1	0	0
CC16-RPL33A-TRg-2	432	664	519	770	502	762	931	491	562	924	420	595	829	459	0	0	0	0	0	0	0	0	0	0	1
CC16-MRPL11-TRg-2	464	513	428	741	372	535	951	403	491	943	400	451	864	446	0	0	0	1	0	0	0	0	0	0	0
CC16-RTP1-NRg-2	436	484	526	620	494	644	693	403	462	732	466	525	743	438	0	0	0	1	0	0	0	1	0	0	0
CC16-NUG1-TRg-2	642	826	716	846	698	1042	1107	582	762	991	581	728	889	652	0	0	0	0	0	0	0	0	0	0	0
CC16-VPH2-TRg-4	238	274	227	307	186	320	404	220	243	377	181	216	416	180	0	0	0	0	0	0	0	0	0	0	0
CC16-COP1-NRg-3	514	759	466	361	526	608	415	445	421	415	452	481	478	620	0	0	0	0	0	0	0	0	0	0	1
CC16-CRM1-NRg-1	451	549	503	430	442	629	449	394	495	484	351	536	554	427	0	0	0	0	0	0	0	0	0	0	0
CC16-RPL5-NRg-4	374	399	237	103	330	289	99	311	196	160	286	209	118	379	0	0	0	0	0	0	0	0	0	0	0
CC16-SNU13-NRg-4	448	599	409	368	474	584	426	415	347	437	417	377	369	455	0	0	0	0	0	0	0	0	0	0	1
CC16-PFS2-TRg-3	635	700	494	257	534	706	330	555	487	256	510	600	280	514	0	0	0	0	0	0	0	0	0	0	0
CC16-MPP10-TRg-2	364	570	414	466	497	553	597	373	400	577	340	458	574	427	0	0	0	0	0	0	0	0	0	0	0
CC16-TSR4-NRg-2	471	565	615	911	505	824	1132	397	664	1048	432	595	859	456	0	0	0	0	0	0	0	0	1	0	0
CC16-RSC2-TRg-1	606	782	533	934	559	844	1121	526	689	1157	487	711	1090	550	0	0	0	0	0	0	0	0	0	0	0
CC16-SEC65-TRg-2	522	664	552	556	487	816	664	427	593	711	452	622	673	484	0	0	0	1	0	0	0	0	0	0	0
CC16-SMI1-NRg-1	464	554	480	788	450	656	813	386	511	766	348	390	606	502	0	0	0	0	0	0	0	0	0	0	0
CC16-RTT105-NRg-4	558	784	569	1181	587	822	1281	496	602	1284	520	616	1142	543	0	1	0	0	0	0	0	0	0	0	0
CC16-VMA5-TRg-3	480	624	635	667	534	824	926	420	656	830	426	629	844	505	0	0	0	0	0	0	0	0	1	0	0
CC16-VMA5-TRg-5	395	534	589	961	471	779	1214	375	552	1197	403	489	1062	485	0	0	0	0	0	0	0	0	0	0	0
CC16-RRP1-TRg-3	389	494	485	781	405	647	926	394	537	875	391	557	817	441	0	0	0	0	0	0	1	0	0	0	0
CC16-CLC1-TRg-2	391	539	302	201	443	460	259	368	282	251	408	373	259	496	0	0	0	0	0	0	0	0	0	0	0
CC16-GCD6-NRg-1	504	593	437	377	410	540	502	436	455	478	380	539	486	445	0	0	0	0	0	0	0	0	0	0	0
CC16-GCD6-NRg-2	497	757	581	780	616	925	908	450	686	982	483	689	928	604	0	0	0	0	0	0	0	0	0	0	0
CC16-PXR1-TRg-1	401	603	537	907	437	724	948	407	612	970	369	546	852	495	0	0	0	0	0	0	0	0	0	0	0
CC16-CDC14-NRg-1	363	539	499	557	425	653	735	401	426	686	369	580	701	344	0	0	1	0	0	0	0	0	1	0	0
CC16-PCF11-TRg-6	477	679	292	160	515	524	187	431	345	162	423	404	235	479	0	0	0	0	0	0	0	0	0	0	0
CC16-PCF11-TRg-5	510	593	348	117	494	474	164	475	339	166	462	423	153	486	0	0	0	0	0	0	0	0	0	0	0
CC16-PCF11-TRg-4	508	622	309	77	597	387	146	557	346	138	431	356	165	523	1	0	0	0	0	0	0	0	0	0	0
CC16-SEC31-NRg-1	515	625	264	69	512	320	118	441	245	90	440	347	189	446	0	0	0	0	0	0	0	0	0	0	0
CC16-RRP5-NRg-1	578	739	646	806	627	1024	948	499	712	962	543	732	896	496	0	0	0	0	0	0	0	0	0	0	0
CC16-PRE10-TRg-5	404	574	324	213	355	466	308	417	327	206	377	436	290	444	0	0	0	0	0	0	0	0	0	0	0
CC16-PRE10-TRg-1	428	506	337	275	515	623	336	422	412	315	322	525	354	456	0	0	0	0	0	0	0	0	0	0	0
CC16-RPS5-TRg-2	503	610	346	279	501	527	286	393	342	335	435	423	343	446	0	0	0	0	1	0	0	0	0	0	0
CC16-NSP1-TRg-4	382	546	463	502	460	690	499	396	447	563	399	511	530	395	0	0	0	0	0	0	0	0	1	1	0
CC16-PRP38-TRg-4	621	754	597	1060	557	878	1490	575	742	1382	560	773	1369	588	0	1	0	0	0	0	0	0	0	0	0
CC16-RCF1-NRg-5	483	560	473	606	585	723	788	413	436	781	448	538	636	532	0	0	0	0	0	0	0	0	0	0	0
CC16-RSC3-TRg-4	508	702	569	1060	580	736	1200	493	644	1225	430	566	1086	513	0	0	0	0	0	0	0	1	0	0	0
CC16-RSC3-TRg-5	606	662	512	686	518	663	955	421	514	858	484	570	873	489	0	0	0	0	0	0	0	1	0	0	0
CC16-RSC3-TRg-6	621	683	636	1116	531	912	1276	512	810	1354	502	713	1045	663	0	0	0	0	0	0	0	0	0	0	0
CC16-HTA1-NRg-12	423	547	437	660	456	571	861	381	429	909	431	414	767	404	0	0	0	0	0	0	0	0	0	0	0
CC16-HTA1-NRg-11	545	711	503	826	534	721	952	442	398	1036	447	523	978	497	0	0	0	0	1	0	0	0	0	0	0
CC16-UTP23-TRg-2	526	564	471	763	428	737	857	435	557	907	408	553	951	507	0	0	0	0	0	0	0	0	0	0	0
CC16-GCD7-NRg-1	489	627	342	262	538	597	301	412	407	316	432	488	342	461	0	0	0	0	0	0	0	0	1	0	0
CC16-GCD7-NRg-2	483	675	622	818	474	856	1063	472	658	1023	407	591	926	461	0	0	0	0	0	0	0	0	0	0	0
CC16-GCD7-NRg-6	383	482	413	511	411	641	630	315	384	677	349	457	622	382	0	0	0	0	0	0	0	0	0	0	0
CC16-GAL11-NRg-2	430	519	460	725	468	596	919	446	553	865	418	528	968	513	0	0	0	0	0	0	0	0	0	0	0
CC16-GAL11-NRg-9	487	476	336	372	476	535	563	379	366	482	363	407	578	482	0	1	0	0	0	0	0	0	0	0	0
CC16-PHO4-TRg-5	437	513	285	255	333	390	297	350	275	325	301	399	435	401	0	0	0	0	1	0	1	0	1	0	0
CC16-SNP1-NRg-3	649	927	834	1257	797	1161	1558	623	774	1520	608	876	1480	729	0	0	0	0	0	0	0	0	1	0	0
CC16-RPC37-TRg-5	605	738	617	630	619	954	825	558	667	753	496	702	748	623	0	0	1	0	0	0	0	0	1	1	0
CC16-CRM1-TRg-5	363	371	376	491	261	513	537	298	407	566	223	256	402	396	0	0	0	0	0	0	1	0	0	0	0
CC16-CRM1-TRg-2	498	604	624	799	416	782	967	417	656	957	393	595	770	538	0	0	0	0	0	0	0	0	0	0	0
CC16-ASK1-TRg-7	402	547	162	40	427	227	47	344	176	60	389	215	53	395	0	0	0	0	0	0	0	0	0	0	0
CC16-STU2-NRg-4	544	759	574	403	536	706	519	507	512	461	496	612	529	540	0	0	0	0	1	0	0	0	1	1	1
CC16-NEO1-NRg-3	383	503	139	41	343	172	56	427	178	47	390	250	90	380	0	0	0	0	0	0	0	0	0	0	0
CC16-GAL11-TRg-5	362	472	373	498	348	548	641	369	406	635	354	510	650	414	0	0	0	0	0	0	0	0	1	0	0
CC16-GAL11-TRg-7	639	580	525	886	519	819	1152	436	616	1148	419	561	951	634	0	0	0	0	0	0	0	0	0	0	0
CC16-SAM50-NRg-3	595	781	833	1662	757	1307	2029	589	868	2063	576	1074	1820	671	0	0	0	0	0	0	1	0	0	0	0
CC16-CSL4-TRg-2	558	697	694	958	679	926	1224	492	696	1290	533	684	1090	556	0	0	0	0	0	0	0	0	1	0	0
CC16-CCT5-TRg-2	360	627	513	812	367	702	1051	395	561	1047	403	560	911	382	0	0	0	0	0	0	0	0	0	0	0
CC16-POL30-NRg-1	453	649	498	855	476	665	1116	432	577	1116	463	670	1093	416	0	0	0	1	0	0	0	0	1	0	1
CC16-MED4-TRg-4	610	879	962	939	758	1218	1144	709	828	1027	587	890	1127	690	0	0	1	0	0	0	0	0	0	0	0
CC16-MED4-TRg-3	431	575	562	595	519	754	773	438	609	753	457	598	916	395	0	0	0	0	0	0	0	0	0	0	0
CC16-MED4-TRg-2	499	860	830	992	745	1177	1332	594	911	1321	565	898	1409	560	0	0	0	0	0	0	0	0	0	0	0
CC16-GDI1-TRg-4	344	505	429	436	493	523	463	361	431	526	336	474	573	329	0	0	0	1	0	0	0	0	0	0	0
CC16-GDI1-TRg-3	548	754	568	689	544	753	694	500	607	740	507	644	867	569	0	0	0	0	0	0	0	0	0	0	0
CC16-REB1-TRg-6	434	622	437	200	468	483	261	474	379	241	406	485	287	450	0	0	0	0	0	0	0	0	0	0	0
CC16-MRPL37-NRg-2	381	465	465	959	360	666	1091	354	464	1173	321	511	1021	400	0	0	0	0	0	0	0	0	0	0	0
CC16-NOC3-TRg-3	351	463	405	514	370	585	598	334	408	633	314	419	653	357	0	0	0	0	0	0	0	0	0	0	0
CC16-SPC97-TRg-3	315	550	238	73	435	254	76	327	222	94	385	211	83	357	0	0	0	0	0	0	0	0	0	0	1
CC16-IPP1-TRg-3	466	614	587	667	453	712	804	445	535	765	405	634	871	396	0	0	0	0	0	0	0	0	0	0	0
CC16-IPP1-TRg-2	569	955	796	599	765	1188	666	713	906	765	645	961	900	753	0	0	0	0	0	0	0	0	0	0	0
CC16-PTI1-TRg-3	267	393	210	72	273	272	98	282	229	131	316	279	114	326	0	1	0	0	0	0	0	0	0	0	0
CC16-PTI1-TRg-5	467	737	470	408	511	645	514	433	480	522	452	504	583	523	0	0	0	0	0	0	0	0	0	0	0
CC16-RFC5-NRg-1	359	609	539	997	460	840	1029	433	606	1114	403	641	882	525	0	0	0	0	1	0	0	0	0	1	0
CC16-CDC24-TRg-1	517	660	631	627	543	806	826	479	538	763	474	646	711	553	0	0	0	0	0	0	0	0	0	1	0
CC16-CDC24-TRg-3	611	745	524	267	703	685	309	557	525	373	557	735	392	645	0	0	0	0	0	0	0	0	0	0	0
CC16-CDC24-TRg-5	460	557	348	142	455	513	220	370	296	200	392	399	238	402	0	0	0	0	0	0	0	0	0	0	0
CC16-CDC24-TRg-6	188	282	160	88	158	218	128	138	141	103	134	223	117	168	0	0	0	0	0	0	0	0	0	0	0
CC16-UTP23-TRg-6	333	495	453	963	385	595	1071	435	559	1034	334	559	975	392	0	1	0	0	0	0	0	0	0	2	0
CC16-UTP23-TRg-4	429	599	508	575	510	696	619	430	542	738	403	479	649	434	0	0	0	0	0	0	0	0	0	0	0
CC16-UTP23-TRg-1	286	461	401	462	479	523	442	350	378	544	309	463	510	340	0	0	0	0	0	0	0	0	0	0	0
CC16-RHO3-NRg-4	433	541	461	876	398	811	1195	390	476	1118	353	487	1020	435	0	0	0	1	0	0	0	0	0	1	0
CC16-TRS23-NRg-1	408	568	339	229	444	394	213	349	367	254	430	445	274	499	0	0	0	0	1	0	0	0	0	0	0
CC16-TRS23-NRg-3	529	699	355	282	546	529	324	472	383	333	475	420	381	527	0	0	0	0	0	0	0	0	1	0	0
CC16-RSP5-TRg-2	595	697	517	478	520	644	540	510	604	539	533	666	651	570	0	0	0	0	0	0	0	0	0	0	0
CC16-RSP5-TRg-1	530	683	569	553	615	811	640	463	554	610	469	712	695	615	0	0	0	0	0	0	0	0	0	0	0
CC16-SDA1-NRg-1	382	574	512	549	428	670	690	431	549	704	369	460	655	398	0	0	0	0	0	0	0	0	0	0	0
CC16-KAP95-TRg-8	463	722	424	413	418	609	454	488	614	512	460	586	442	483	0	0	0	0	1	0	0	0	0	0	0
CC16-ACO1-TRg-6	415	520	134	74	311	196	99	352	141	109	366	210	106	413	0	0	0	0	0	0	0	0	0	0	0
CC16-HTA1-NRg-3	422	475	340	498	412	469	562	403	380	579	346	395	609	416	0	0	0	0	0	0	0	0	1	0	0
CC16-HTA1-NRg-2	461	590	355	354	441	469	481	442	384	492	407	400	433	440	0	0	0	0	0	0	0	0	0	0	0
CC16-SPN1-TRg-1	547	608	507	359	562	670	442	483	467	512	474	517	532	486	1	0	0	0	0	0	0	0	0	0	0
CC16-MOT1-NRg-7	543	868	627	754	702	793	951	524	563	866	581	603	857	581	0	1	0	0	0	0	1	0	1	0	0
CC16-RPL17A-NRg-4	443	621	535	569	551	656	737	438	484	720	416	509	708	472	0	0	0	0	0	0	0	0	0	0	0
CC16-ADA2-TRg-4	602	728	507	919	607	864	1085	548	589	1164	544	683	953	729	0	0	0	0	0	0	0	0	1	0	0
CC16-SFH1-NRg-1	312	393	278	533	220	352	579	279	307	600	299	351	537	296	0	0	0	0	0	0	0	0	0	0	0
CC16-SPC97-NRg-5	455	620	242	50	551	296	80	498	242	63	440	325	108	503	0	0	0	0	0	0	0	0	0	0	0
CC16-PRP22-TRg-3	386	565	312	171	403	492	217	388	371	219	408	444	231	387	0	0	0	0	0	0	0	0	0	0	0
CC16-SEN15-TRg-2	364	439	427	458	312	495	527	352	410	539	359	439	520	405	0	0	0	0	0	0	0	0	0	0	0
CC16-RPL3-NRg-2	447	482	256	135	414	368	153	311	236	151	331	256	133	456	0	0	0	0	0	0	0	0	0	0	0
CC16-ISD11-NRg-2	439	483	388	611	394	516	825	303	378	743	320	352	660	394	0	0	0	0	0	0	1	0	0	0	0
CC16-HEM12-TRg-8	509	611	594	1138	454	747	1427	465	685	1426	439	699	1374	471	0	0	0	1	0	0	0	1	0	0	0
CC16-SEC10-TRg-1	443	644	438	163	484	650	235	452	433	282	462	466	209	494	0	0	0	0	0	0	0	0	0	0	0
CC16-HTB1-TRg-7	545	679	587	1044	658	685	1139	464	534	1323	495	659	1072	544	0	0	0	0	0	0	1	0	0	0	0
CC16-TTI2-TRg-1	583	705	591	1032	592	951	1103	458	690	1259	459	625	1168	549	0	0	0	1	0	0	0	0	0	0	0
CC16-ACP1-TRg-2	441	546	375	336	421	563	435	353	413	443	323	436	463	374	0	0	0	0	0	0	0	0	1	0	0
CC16-ACP1-TRg-4	518	759	596	778	702	877	967	531	665	1038	514	722	1101	533	1	0	0	0	0	0	0	0	0	0	1
CC16-GAL11-NRg-10	329	401	249	231	368	322	216	311	256	223	342	314	295	392	0	0	0	0	0	0	0	0	0	0	0
CC16-UTP22-TRg-2	458	606	550	990	491	775	1040	421	541	1081	380	567	1026	440	0	0	0	0	0	0	0	0	0	0	0
CC16-MST1-NRg-5	282	286	113	113	233	186	97	250	175	133	260	177	178	295	0	0	0	0	0	0	0	0	0	0	0
CC16-RIB7-NRg-2	450	649	557	1101	630	935	1066	420	593	1267	416	623	1016	463	0	0	0	0	0	0	0	0	0	0	0
CC16-MCD1-TRg-6	408	501	308	498	373	482	607	336	366	524	349	398	506	412	0	0	0	0	0	0	0	0	0	0	0
CC16-MCD1-TRg-5	457	486	268	451	388	507	548	318	342	463	383	346	416	407	0	0	0	0	0	0	0	0	0	0	0
CC16-GPI8-NRg-2	376	713	481	374	448	610	375	376	490	446	419	552	433	480	0	0	0	0	0	0	0	0	0	0	0
CC16-THS1-TRg-2	427	565	548	751	511	670	858	445	535	914	404	574	827	386	0	0	0	1	0	0	0	0	0	0	0
CC16-RRP7-TRg-2	464	611	474	414	577	690	594	400	511	555	474	523	614	453	0	0	0	0	0	0	0	0	0	0	0
CC16-RRP7-TRg-5	444	608	381	270	545	592	328	390	404	388	446	510	411	458	0	1	0	0	0	0	0	0	0	0	0
CC16-SMX2-NRg-7	401	568	556	1052	489	866	1369	391	640	1155	477	610	1033	481	0	0	0	0	0	0	1	0	2	0	0
CC16-RRP45-TRg-5	481	614	389	414	560	643	474	416	423	460	399	476	457	598	0	0	0	0	0	0	0	1	0	0	0
CC16-RRP45-TRg-4	460	499	324	239	462	387	228	362	286	255	378	327	273	493	0	0	0	0	0	0	0	0	0	0	0
CC16-CNS1-TRg-2	444	480	260	264	379	348	277	342	268	308	325	301	305	362	0	0	0	0	0	0	0	0	1	0	1
CC16-FBP1-NRg-9	382	468	378	655	358	451	735	346	462	760	347	415	781	413	0	0	0	0	0	0	0	0	0	0	0
CC16-GCD11-NRg-1	376	600	402	409	440	560	451	424	437	428	372	462	453	434	1	0	0	0	0	0	0	0	0	0	0
CC16-RPL10-TRg-2	358	482	419	867	373	640	1112	381	540	1169	389	611	1053	363	0	0	0	0	0	0	0	0	0	0	0
CC16-NUP192-TRg-4	467	704	302	177	393	379	280	495	396	214	512	473	334	477	0	0	0	0	0	0	0	0	0	0	0
CC16-NUP145-NRg-4	287	348	359	310	329	546	381	305	309	336	288	290	355	259	0	0	0	1	0	0	0	0	0	0	0
CC16-HEM12-TRg-6	279	382	448	830	311	583	917	287	438	912	261	489	914	301	0	0	0	0	1	0	1	0	0	0	0
CC16-PLC1-TRg-3	363	550	389	234	517	551	241	420	419	288	438	480	284	416	0	0	0	0	0	0	0	0	1	0	0
CC16-RPA43-TRg-1	385	465	545	743	484	810	810	395	431	851	375	449	633	469	0	0	0	0	0	0	0	0	0	0	0
CC16-RPB7-NRg-2	483	619	421	628	490	541	663	536	542	656	457	631	770	451	0	0	0	0	0	0	0	0	0	0	0
CC16-RPB7-NRg-3	561	652	333	202	537	501	287	519	391	281	489	456	281	498	0	0	0	0	1	0	0	0	0	0	0
CC16-NSL1-NRg-1	523	589	372	156	563	497	188	392	359	235	445	357	167	532	0	1	0	0	0	0	0	0	0	0	0
CC16-UTP6-TRg-3	610	733	510	544	640	752	640	551	622	718	531	605	666	603	0	0	0	0	0	0	0	1	0	0	0
CC16-UTP6-TRg-1	341	436	343	320	350	436	350	365	374	371	336	358	442	450	0	0	0	0	0	0	0	0	0	0	0
CC16-YJU2-TRg-5	557	617	490	305	521	625	419	519	456	463	465	521	396	499	0	0	0	0	0	0	0	0	0	0	0
CC16-FRS2-NRg-5	408	531	292	229	494	416	309	417	305	295	375	353	279	363	0	0	0	0	0	0	0	0	0	0	0
CC16-TIF35-NRg-2	398	558	412	327	443	574	393	428	385	428	439	444	423	416	0	0	0	0	0	0	0	0	0	0	0
CC16-GPI15-TRg-1	414	525	548	943	502	887	1142	358	604	1144	375	552	949	387	0	0	0	0	0	0	0	0	1	0	0
CC16-NOP1-NRg-5	479	614	437	354	559	528	445	491	459	517	451	538	498	475	0	0	0	0	1	0	0	0	1	0	1
CC16-GPI15-TRg-4	372	585	540	669	421	652	869	413	613	894	392	589	966	445	0	0	0	0	0	0	0	0	0	1	0
CC16-COG4-TRg-1	519	621	317	236	413	349	307	415	377	331	375	490	379	395	0	0	0	0	0	0	0	0	0	0	0
CC16-TFA1-TRg-1	330	469	374	364	416	515	469	357	362	470	323	355	488	310	0	0	0	0	0	0	0	0	0	0	0
CC16-RHO1-NRg-2	582	779	340	190	626	528	205	536	330	155	401	398	195	581	0	0	0	0	0	0	0	0	0	0	0
CC16-RHO1-NRg-1	621	602	478	781	493	740	834	468	590	957	379	419	685	489	0	0	0	0	0	0	0	0	0	0	0
CC16-CDC55-NRg-2	343	465	455	597	364	575	788	294	369	700	319	381	641	340	0	0	0	0	0	0	0	0	0	0	0
CC16-IDI1-NRg-7	560	791	780	852	678	1071	1120	536	831	1034	567	836	968	609	0	0	0	0	0	1	0	1	1	1	0
CC16-RPL32-TRg-5	451	371	303	395	253	452	335	328	396	260	330	421	277	383	0	0	0	0	0	1	0	0	0	0	0
CC16-RPB5-TRg-4	391	635	486	669	497	687	837	417	463	797	396	553	781	503	1	0	0	0	0	0	0	0	0	0	0
CC16-DIP2-TRg-5	339	462	344	467	396	522	489	409	367	456	318	411	471	356	0	0	0	0	0	0	0	0	0	0	0
CC16-DIP2-TRg-1	482	823	531	390	512	614	485	440	547	565	429	413	492	546	0	0	0	0	0	0	0	0	0	0	0
CC16-RPC40-TRg-2	422	496	444	747	351	693	671	390	509	767	365	508	683	374	1	0	0	0	0	0	0	0	0	0	0
CC16-CDC6-TRg-5	335	558	434	672	399	554	747	350	423	841	332	408	748	411	0	0	0	0	0	0	0	0	0	0	0
CC16-CDC6-TRg-3	403	497	272	264	468	420	228	335	294	270	368	322	225	402	0	0	0	0	0	0	0	0	0	0	0
CC16-DAD2-TRg-2	453	665	324	103	571	366	160	490	301	97	500	381	151	528	0	0	0	0	0	0	0	0	0	0	0
CC16-RVS161-TRg-2	558	544	513	430	485	672	480	385	511	456	432	502	507	515	0	0	0	0	0	0	0	0	0	0	0
CC16-RVS161-TRg-1	535	664	575	561	583	772	739	439	568	689	461	584	657	617	0	0	0	0	0	0	0	0	0	1	0
CC16-SUP45-NRg-3	442	643	436	404	461	644	514	422	561	462	443	498	455	396	0	0	0	0	0	0	0	0	0	0	0
CC16-SRB6-NRg-5	440	561	403	440	418	548	567	401	415	600	402	451	620	498	0	0	0	0	0	0	0	0	0	0	0
CC16-RPC11-TRg-4	379	642	578	516	576	723	613	469	539	726	442	663	649	482	0	0	0	0	0	0	0	1	0	0	0
CC16-RKI1-TRg-8	641	872	1062	1677	899	1500	1738	647	1093	1757	626	1084	1609	696	0	0	0	0	0	0	1	0	0	0	0
CC16-NIP7-TRg-3	396	509	426	537	459	544	550	410	465	706	341	505	531	430	0	0	0	0	0	0	0	0	0	0	0
CC16-RPL33A-NRg-12	413	538	444	412	496	579	498	393	372	521	400	515	591	511	0	0	0	0	0	0	0	0	0	0	0
CC16-SAM50-TRg-4	182	256	232	510	205	293	607	241	344	576	202	290	536	219	0	0	0	0	0	0	0	0	0	0	0
CC16-NOP4-NRg-1	445	721	480	678	489	685	779	461	481	824	395	547	716	501	1	0	0	0	0	0	0	0	0	0	0
CC16-NOP4-NRg-3	569	613	455	484	515	627	613	463	397	606	424	535	590	531	0	0	0	0	0	0	0	0	0	0	0
CC16-SMX2-TRg-5	284	450	373	279	346	505	317	289	388	353	286	456	463	249	0	0	0	2	0	0	0	0	0	0	0
CC16-POL12-NRg-2	449	648	348	293	529	470	251	383	357	290	409	395	287	437	0	0	0	0	0	0	0	0	0	0	0
CC16-BMS1-NRg-2	421	625	488	709	460	644	813	405	505	891	414	479	822	438	0	0	0	0	0	0	0	0	0	0	0
CC16-RPA190-TRg-5	355	510	481	718	427	632	827	390	644	835	407	560	914	440	0	0	0	1	0	0	0	0	0	0	0
CC16-ALG14-NRg-4	320	383	372	566	304	489	600	297	458	731	304	419	629	287	0	0	0	0	0	0	0	0	0	0	0
CC16-ALG14-NRg-1	449	586	548	964	460	748	1216	388	678	1212	378	554	1130	413	0	0	0	0	0	0	0	0	0	0	0
CC16-PRE5-NRg-1	359	532	337	356	396	528	351	355	441	342	333	476	423	391	0	0	0	0	0	0	0	0	0	0	0
CC16-BIG1-NRg-2	550	756	543	649	630	789	782	513	622	793	475	657	815	571	1	0	0	0	0	0	0	0	0	0	0
CC16-TFA2-TRg-4	388	567	349	161	388	457	225	350	324	276	381	423	235	458	0	0	0	0	0	0	0	0	0	0	0
CC16-IMP4-TRg-6	408	516	422	708	410	553	753	342	434	792	389	497	754	371	0	0	0	1	0	0	0	0	0	0	1
CC16-PAN1-NRg-1	467	742	585	378	594	768	505	499	622	453	475	595	489	518	0	0	0	0	0	0	0	0	0	0	0
CC16-UTP13-TRg-2	363	529	450	432	432	539	462	381	387	494	393	443	501	373	0	0	0	0	0	0	0	0	0	1	0
CC16-KAE1-NRg-3	461	538	573	933	457	725	1180	396	521	1125	412	544	1061	561	0	0	0	0	0	0	0	0	0	0	1
CC16-ERG20-TRg-1	400	589	547	616	494	805	816	407	545	892	415	668	864	444	0	0	0	0	0	0	0	0	0	0	0
CC16-CDC20-TRg-6	454	382	191	108	377	235	118	355	164	103	372	200	128	476	0	0	0	0	0	0	0	0	0	0	0
CC16-PWP2-NRg-2	506	747	695	1267	544	1001	1458	459	749	1570	554	771	1414	517	1	0	0	0	0	0	0	0	0	0	0
CC16-COG1-NRg-1	337	410	120	110	313	204	138	286	170	144	322	152	107	384	0	0	0	0	0	0	0	0	0	0	0
CC16-RPL1B-TRg-4	419	621	441	567	492	691	645	464	478	625	469	491	608	503	0	1	0	0	0	0	0	0	0	0	0
CC16-RPL1B-TRg-7	362	425	432	775	399	640	809	355	490	845	316	494	778	383	0	0	0	0	0	0	0	0	0	0	1
CC16-UTP20-TRg-3	433	676	583	588	458	776	660	399	516	710	416	603	631	485	0	0	0	0	0	0	0	0	0	0	0
CC16-UTP20-TRg-4	509	674	496	788	545	715	949	515	656	863	539	828	971	542	0	0	0	0	0	0	0	0	0	0	0
CC16-RPL25-TRg-4	268	354	317	289	303	405	329	321	295	345	290	333	342	318	0	0	0	0	0	0	0	0	0	0	0
CC16-RPL25-TRg-2	304	414	335	318	367	460	341	303	274	363	316	337	389	289	0	0	0	0	0	0	0	0	0	0	0
CC16-MCM7-NRg-1	667	731	574	783	610	785	946	526	589	919	452	575	736	559	0	0	0	0	0	0	0	0	0	0	0
CC16-MRP49-TRg-5	449	487	484	785	434	731	928	419	482	1080	523	492	861	525	0	0	0	0	0	0	0	0	0	0	0
CC16-ERO1-NRg-3	303	351	111	173	293	218	231	240	184	265	278	218	311	299	0	0	0	0	0	0	0	0	0	0	0
CC16-UTP5-TRg-7	278	306	271	419	226	385	496	264	283	436	231	296	506	239	0	0	0	0	0	0	0	0	0	0	1
CC16-MCM4-NRg-1	396	607	517	292	540	584	345	369	421	305	416	540	328	457	0	0	0	0	0	0	0	0	0	0	0
CC16-PRE3-NRg-1	454	564	468	665	480	736	744	408	526	832	434	550	722	495	0	0	0	1	0	0	0	0	0	0	0
CC16-FCF1-NRg-1	344	388	297	239	340	400	259	312	307	282	349	289	300	367	0	0	0	0	0	0	0	0	0	1	0
CC16-CUS1-NRg-1	487	608	583	697	446	823	633	460	589	721	430	633	694	512	0	0	0	0	0	0	0	0	0	0	0
CC16-PSF1-TRg-2	393	534	553	999	441	793	985	425	611	1077	361	512	847	482	0	0	0	0	0	0	0	0	0	0	0
CC16-BCP1-TRg-2	435	608	640	818	432	872	1069	415	640	1026	423	716	1091	517	0	0	0	1	0	0	0	0	0	0	1
CC16-PAN1-TRg-1	463	719	652	528	627	1044	662	474	781	713	516	766	694	518	0	0	0	0	0	0	0	0	0	0	0
CC16-PAN1-TRg-3	400	501	443	242	447	644	309	431	461	322	339	484	352	342	0	0	0	0	0	0	0	0	0	1	0
CC16-PAN1-TRg-4	324	515	423	177	354	487	250	286	365	239	281	394	295	332	0	0	0	0	0	0	0	0	0	0	0
CC16-VPS3-TRg-2	678	910	734	881	648	1045	1066	575	731	1072	596	712	1036	616	0	0	0	0	0	0	0	0	0	0	0
CC16-YIL060W-NRg-1	508	582	380	370	510	430	411	502	367	443	530	424	423	604	0	0	0	0	0	0	0	0	0	0	0
CC16-VPS53-NRg-1	446	561	255	166	384	349	154	404	241	122	379	232	179	426	0	0	0	0	0	0	0	0	0	0	0
CC16-CYR1-TRg-4	475	507	364	384	424	604	416	373	443	354	459	601	370	464	0	0	0	0	0	0	0	0	0	0	0
CC16-CYR1-TRg-7	472	481	308	149	405	365	230	412	347	160	414	457	204	435	0	0	0	0	0	0	0	0	0	0	0
CC16-MPS1-NRg-1	347	368	181	120	280	347	158	271	195	215	286	230	162	310	0	0	0	0	0	0	0	0	0	0	0
CC16-SRP1-TRg-5	526	901	417	171	674	608	204	675	435	185	618	526	221	647	0	0	0	0	0	0	0	0	0	0	0
CC16-SRP1-TRg-4	516	633	283	123	512	486	180	456	329	143	421	381	188	433	0	0	0	0	0	0	0	0	0	0	0
CC16-TAF12-TRg-2	482	592	269	73	427	393	133	435	306	119	375	335	135	504	0	0	0	0	0	0	1	0	1	0	0
CC16-TAF12-TRg-3	466	520	178	63	425	294	89	450	268	86	396	318	126	501	0	0	0	0	0	0	0	1	0	0	0
CC16-POP4-TRg-1	580	715	604	719	542	838	776	462	573	798	513	724	832	560	0	0	0	1	0	0	0	0	1	0	0
CC16-SPT16-TRg-1	360	488	409	468	406	636	555	324	402	544	355	463	463	356	0	0	0	0	0	0	0	0	0	0	0
CC16-NUP82-TRg-4	332	550	547	483	496	676	660	431	517	686	421	517	643	405	0	0	0	0	0	0	1	0	0	0	0
CC16-DML1-TRg-3	560	759	653	1191	549	838	1521	524	714	1595	491	795	1484	617	0	0	0	0	0	0	0	0	0	0	0
CC16-RPA43-NRg-3	363	536	397	411	449	615	523	373	391	557	379	447	524	362	0	0	0	0	0	0	0	0	0	0	0
CC16-STU2-NRg-3	477	735	497	557	575	773	717	517	603	740	572	691	810	582	0	0	0	0	0	0	1	0	0	0	0
CC16-POP4-NRg-4	421	562	456	567	451	616	589	367	448	703	353	418	554	464	0	0	0	0	0	0	0	0	0	0	0
CC16-MCD1-TRg-2	345	418	378	830	405	602	911	346	516	877	342	374	751	390	0	0	0	0	0	0	0	0	0	0	0
CC16-RPS3-NRg-4	624	849	595	604	704	777	739	570	661	822	585	704	650	713	0	0	0	0	0	0	0	0	0	0	0
CC16-PRP9-TRg-4	449	612	511	839	475	687	959	393	513	1078	375	645	981	432	0	0	0	0	0	0	0	0	0	0	0
CC16-RPP1-NRg-2	333	482	443	639	378	609	808	371	479	763	339	500	739	355	0	0	0	0	0	0	0	0	0	0	0
CC16-MTR2-NRg-11	372	431	332	502	267	518	596	336	350	542	339	405	596	293	0	0	0	0	0	0	0	0	0	0	0
CC16-GCD11-TRg-1	610	741	573	864	584	854	1043	532	703	1030	559	797	919	528	0	0	0	0	0	0	0	0	0	0	1
CC16-RPF1-TRg-3	166	242	174	188	207	273	266	153	200	271	155	167	241	137	0	0	0	0	0	0	0	0	0	0	0
CC16-SUB2-NRg-4	414	580	394	426	426	643	526	408	454	494	384	441	478	515	0	0	0	0	0	0	0	0	0	0	0
CC16-GPI15-TRg-3	373	563	518	441	435	703	494	357	575	458	371	554	538	421	0	0	0	0	0	0	0	0	0	0	0
CC16-ERG9-TRg-6	536	676	584	672	590	828	819	476	616	792	436	696	804	557	0	0	0	0	0	0	0	0	0	0	0
CC16-RPT2-NRg-1	499	636	477	396	513	814	490	394	512	530	373	588	504	522	0	0	0	0	0	0	0	0	0	0	0
CC16-YOS1-NRg-3	472	684	553	376	604	812	477	503	568	511	478	666	547	480	0	0	0	0	0	0	1	0	0	0	0
CC16-SCM3-TRg-4	381	526	361	423	403	540	425	363	399	436	385	414	457	419	0	0	0	0	0	0	0	0	0	0	1
CC16-SCM3-TRg-6	324	477	324	313	374	457	346	367	336	389	359	379	368	423	0	0	0	0	0	0	0	0	0	0	0
CC16-RLP7-NRg-1	374	482	433	704	418	672	890	371	489	845	380	554	780	327	0	0	0	0	0	0	0	0	0	0	0
CC16-TFB2-NRg-4	532	641	480	356	537	665	432	533	636	442	528	615	442	607	0	0	0	0	0	0	0	0	0	0	0
CC16-IMP4-TRg-1	587	738	663	1040	640	1250	1347	481	746	1343	511	661	1152	628	0	1	0	0	0	0	0	0	0	0	0
CC16-IMP4-TRg-3	637	729	772	1473	629	1015	1760	548	836	1735	570	806	1407	631	1	0	0	0	0	0	0	0	0	0	0
CC16-PRE4-TRg-3	423	605	494	609	526	645	767	425	539	727	423	566	681	466	0	0	0	0	0	0	0	1	0	0	0
CC16-SUB2-TRg-3	398	491	362	126	375	492	146	308	395	152	368	420	223	488	0	0	0	0	0	0	0	0	0	0	0
CC16-RPP0-NRg-4	352	504	280	225	331	375	267	357	264	233	328	332	222	326	0	0	0	0	0	0	0	0	0	0	0
CC16-RPP0-NRg-3	421	533	471	844	456	661	929	415	489	932	402	576	831	452	0	0	0	1	0	0	0	0	0	0	0
CC16-TOM40-TRg-4	640	809	701	936	774	1091	1103	583	761	1082	588	760	916	684	0	0	0	0	0	0	0	0	0	0	0
CC16-FUR1-NRg-12	478	667	645	1566	529	1000	1829	458	689	1869	433	857	1819	467	0	0	0	0	1	0	0	0	0	0	0
CC16-TOM40-TRg-2	389	526	385	401	413	495	573	387	449	502	354	457	682	414	0	0	0	0	0	0	0	0	0	0	0
[truncated: 17,601 more rows]
