# Supplementary material for: Improved discovery of genetic interactions using CRISPRiSeq across multiple environments
Source: Genome Res. 2019 Apr;29(4):668–81. doi: 10.1101/gr.246603.118 (PMC6442382; doi:10.1101/gr.246603.118)
Supplement: Supplemental Material [file supp_gr.246603.118_Supplemental_CRISPRiSeq-master.zip › CRISPRiSeq-master/processing_data/Data_python_counts/all_counts_seqlib12.txt]

0	YPEGR1T1	YPEGR1T2	YPEGR1T3	YPEGR2T1	YPEGR2T2	YPEGR2T3	YPEGR3T1	YPEGR3T2	YPEGR3T3	SCURAR1T1	SCURAR1T2	SCURAR1T3	SCURAR2T1	SCURAR2T2	SCURAR2T3	SCURAR3T1	SCURAR3T2	SCURAR3T3	P170P161	P162P163	P167P164	P168P165	P162P166	P168P166	P169P166
CC8-CC5	437	806	2297	547	1039	1972	590	861	2299	451	369	606	403	532	753	321	352	659	0	0	0	0	0	0	0
CC8-CC8	371	631	1082	452	756	1169	464	664	1170	415	367	510	391	558	717	256	356	626	0	0	0	0	0	0	0
CC8-CC16	457	732	1639	555	836	1607	509	726	1859	395	388	483	361	601	644	344	367	694	0	0	0	0	0	0	0
CC8-CC17	478	860	1897	638	995	1856	614	796	2195	391	504	565	398	540	733	332	418	675	0	0	0	0	0	0	0
CC8-CC19	423	660	1475	489	679	1397	418	594	1714	359	307	422	315	424	496	319	305	578	0	0	0	0	0	0	0
CC8-CC20	484	1000	2550	772	1322	2324	609	875	2706	477	491	679	413	748	815	358	414	883	0	0	0	0	0	0	0
CC8-CC23	273	621	1622	399	722	1510	433	676	1723	306	311	479	313	427	597	288	289	525	0	0	0	0	0	0	0
CC8-CC25	488	901	2398	694	1082	2433	534	858	3078	490	425	544	384	611	722	377	367	789	0	0	0	0	0	0	0
CC8-CC27	341	688	1363	462	768	1341	455	645	1699	402	305	377	311	510	504	293	274	517	0	0	0	0	0	0	0
CC8-CC28	444	905	1903	553	1153	1813	646	729	2043	469	423	633	444	655	802	409	416	699	0	0	0	0	0	0	1
CC8-CC30	401	766	1993	576	872	1746	444	737	2105	369	341	546	306	466	686	298	339	613	0	0	0	0	0	0	0
CC8-CC32	418	737	2221	438	952	2056	518	860	2284	397	399	556	410	552	716	328	376	668	0	0	0	0	0	0	0
CC8-CC34	468	910	2277	603	1156	1945	509	862	2588	419	374	603	346	511	611	352	321	619	0	0	0	0	0	0	0
CC8-CC35	389	881	2783	503	965	2372	458	811	2891	374	327	439	309	403	567	279	335	547	0	0	0	0	0	0	0
CC8-CC36	530	817	2242	690	1260	2028	587	1001	2565	470	443	676	512	724	854	369	461	883	0	0	0	0	0	0	0
CC8-CC11	182	417	1184	267	567	1092	258	478	1280	202	201	277	166	303	464	160	156	348	0	0	0	0	0	0	0
CC8-CC14	393	755	2078	432	891	1938	445	726	2134	366	347	499	331	534	593	291	338	622	0	0	0	0	0	0	0
CC8-CC15	367	668	1791	476	915	1566	463	666	1988	392	363	475	310	523	607	345	296	559	0	0	0	0	0	0	0
CC8-CC2	326	642	1847	393	753	1443	444	605	1693	359	332	502	311	439	661	274	294	535	0	0	0	0	0	0	0
CC8-CC22	295	561	1200	437	732	1161	451	604	1351	363	305	526	338	487	621	234	369	551	0	0	0	0	0	0	0
CC8-CC26	418	727	1632	510	928	1495	539	829	1657	486	433	623	369	576	732	316	384	761	0	0	0	0	0	0	0
CC8-CC7	375	856	2104	502	1006	1879	532	795	2105	425	348	546	361	590	864	272	392	592	0	0	1	0	0	0	0
CC16-CC5	6	9	56	6	2	16	6	3	24	11	5	14	8	4	2	12	3	29	0	0	0	0	0	0	0
CC16-CC8	399	663	1660	518	849	1425	486	551	1760	361	356	468	339	499	536	346	303	669	0	0	0	0	0	0	0
CC16-CC16	113	137	239	136	252	225	143	168	292	145	95	115	150	167	146	127	98	162	0	0	0	0	1	1	0
CC16-CC17	443	852	1675	645	942	1709	559	756	2079	388	344	489	294	542	539	309	307	521	0	0	1	1	0	0	0
CC16-CC19	350	697	1238	544	768	1160	445	601	1447	372	239	319	332	396	555	270	254	527	0	1	0	0	0	0	0
CC16-CC20	460	761	2044	641	1130	1863	640	741	2201	347	374	470	372	545	599	286	296	591	0	0	0	0	0	0	0
CC16-CC23	292	658	1586	465	721	1483	422	587	1741	301	268	381	290	400	517	259	229	504	0	0	0	0	0	0	0
CC16-CC25	444	934	2434	718	1217	2409	570	831	3060	377	391	515	474	558	654	371	348	685	1	0	0	0	0	0	0
CC16-CC27	389	684	1203	522	803	1080	456	632	1213	356	302	301	314	387	444	283	277	440	0	0	0	0	0	0	0
CC16-CC28	455	918	1758	601	1145	1699	721	857	2083	431	394	492	437	634	598	331	326	633	0	0	0	0	0	0	0
CC16-CC30	283	601	1541	491	766	1372	443	517	1665	279	270	297	319	334	374	230	215	405	0	0	0	1	0	0	0
CC16-CC32	425	874	2148	528	1065	1939	603	706	2173	437	277	385	392	592	470	341	312	532	1	0	0	0	0	0	0
CC16-CC34	451	708	2004	584	1115	1766	459	800	2214	424	291	451	385	498	521	329	342	610	0	0	0	0	0	0	0
CC16-CC35	402	782	2058	515	975	2015	546	729	2361	305	276	361	364	412	528	275	270	490	0	0	0	0	0	0	0
CC16-CC36	405	798	2022	535	938	1640	522	717	1898	400	331	482	328	463	654	306	257	584	0	0	0	0	0	0	0
CC16-CC11	295	608	1283	419	649	1178	378	551	1458	240	225	304	224	376	401	241	222	379	0	0	0	0	0	0	0
CC16-CC14	3	13	48	7	5	9	8	4	29	10	1	9	5	1	0	12	2	30	0	0	1	0	0	0	0
CC16-CC15	1	2	40	6	1	6	3	5	40	12	4	8	2	3	3	16	5	27	0	0	0	0	0	0	0
CC16-CC2	5	13	51	4	4	9	4	6	18	7	0	12	2	3	2	7	6	28	0	0	0	0	0	0	0
CC16-CC22	302	576	1128	449	672	1191	478	504	1329	361	292	370	312	379	464	288	293	470	0	0	0	0	0	0	0
CC16-CC26	392	700	1452	614	823	1283	526	628	1489	365	364	430	362	517	594	317	288	545	0	0	0	0	0	0	0
CC16-CC7	503	872	1925	613	1172	2125	540	824	2179	361	414	461	339	521	762	359	365	571	0	0	1	0	0	0	0
CC17-CC5	11	24	88	8	3	13	9	10	44	6	5	14	5	6	2	11	3	48	0	0	0	0	0	0	0
CC17-CC8	376	901	2101	547	1004	1975	525	706	2060	386	313	570	399	465	714	306	325	652	0	0	0	0	0	0	0
CC17-CC16	8	19	83	6	1	8	9	5	30	11	5	12	5	6	3	15	7	39	0	0	0	0	0	0	0
CC17-CC17	852	1839	4072	1216	2176	3746	1156	1556	4579	938	744	1015	800	1005	1188	724	575	1217	0	0	1	0	0	0	0
CC17-CC19	494	1112	2471	685	1240	2257	639	818	2917	493	427	633	483	671	752	371	424	839	0	0	0	1	0	0	0
CC17-CC20	557	1283	3518	839	1611	2929	710	1132	3696	541	536	666	430	577	788	414	445	884	0	0	0	0	0	0	0
CC17-CC23	593	1288	3259	859	1520	3179	821	1202	4035	537	520	887	523	739	839	502	547	940	0	0	0	0	0	0	0
CC17-CC25	602	1372	3815	1050	1783	3462	759	1257	4438	585	438	699	617	706	1044	465	492	1091	0	0	0	0	0	1	0
CC17-CC27	519	836	2128	756	1041	1789	564	809	2118	414	413	500	398	490	530	373	388	591	0	0	0	0	0	0	0
CC17-CC28	573	1258	2957	755	1513	2475	696	1148	2958	523	438	640	530	660	807	424	427	820	1	0	0	0	0	0	0
CC17-CC30	578	1417	3293	799	1668	3293	706	1186	3795	456	517	804	506	723	687	405	507	897	0	0	0	0	1	0	0
CC17-CC32	590	1136	3369	654	1356	3322	676	1183	3702	486	453	693	547	683	745	440	446	824	0	0	0	0	0	0	0
CC17-CC34	628	1329	3522	924	1697	3281	739	1252	3699	524	499	715	624	665	854	472	467	875	0	0	1	0	0	0	0
CC17-CC35	546	1362	3960	849	1387	3666	651	1209	4222	461	428	635	465	632	786	413	410	674	0	0	0	0	0	0	0
CC17-CC36	636	1349	3480	940	1457	3208	857	1276	4033	520	564	746	491	812	1019	494	524	1084	0	1	0	0	0	0	1
CC17-CC11	438	1074	2587	599	1099	2323	598	882	2936	419	351	592	368	561	584	358	353	590	0	0	0	0	0	0	0
CC17-CC14	9	19	113	12	3	20	7	5	54	9	2	10	8	3	1	11	4	36	0	1	0	0	0	0	0
CC17-CC15	3	13	79	3	4	14	2	4	35	8	1	11	3	3	2	14	5	33	0	0	0	0	0	0	0
CC17-CC2	6	13	72	6	2	11	6	6	25	7	4	9	5	3	6	12	2	48	0	0	0	0	0	0	0
CC17-CC22	524	1159	2492	787	1155	2130	685	1037	2604	533	528	651	464	640	816	341	404	813	0	0	0	0	0	0	0
CC17-CC26	603	1129	2488	828	1256	2279	732	1052	2833	587	504	732	539	708	871	445	454	855	0	0	0	0	0	0	0
CC17-CC7	480	1158	3324	654	1599	2945	789	1178	3670	534	462	636	515	612	788	419	476	933	0	0	0	0	0	0	1
CC8_BC2-CC5	565	1089	2658	747	1464	2763	798	988	2901	508	420	715	490	707	949	385	480	790	0	0	0	0	0	0	0
CC8_BC2-CC8	539	933	1813	769	1296	1654	769	903	1995	607	562	885	574	835	1057	443	530	936	0	0	1	0	0	0	0
CC8_BC2-CC16	535	807	2056	660	1227	2091	632	865	2479	494	500	619	450	620	814	373	381	752	0	0	0	0	0	0	0
CC8_BC2-CC17	546	1237	2693	760	1336	2633	741	929	2909	516	469	769	589	702	932	393	494	857	0	0	1	0	0	0	1
CC8_BC2-CC19	497	1130	2231	828	1272	2292	702	896	2934	605	477	663	577	617	938	445	486	965	0	0	0	0	0	0	0
CC8_BC2-CC20	691	1306	3754	1036	1952	3785	946	1297	4443	635	624	876	581	930	1238	525	498	1100	0	0	0	0	0	0	2
CC8_BC2-CC23	560	1239	2776	899	1352	2632	709	1111	3000	486	518	767	491	755	931	427	525	952	0	0	0	0	0	0	0
CC8_BC2-CC25	644	1311	3557	1034	1659	3640	821	1075	4189	678	497	795	723	771	1182	479	494	1105	0	0	0	0	0	0	0
CC8_BC2-CC27	540	823	1865	687	1101	1971	623	829	2022	541	419	592	436	587	717	360	372	727	0	0	0	0	0	0	0
CC8_BC2-CC28	540	1121	2555	819	1502	2284	779	1061	2697	552	525	703	598	734	1033	444	482	1030	0	0	0	0	0	0	0
CC8_BC2-CC30	486	1003	2504	743	1229	2412	637	854	2744	472	370	552	434	548	776	330	390	822	0	0	1	0	0	0	0
CC8_BC2-CC32	528	1159	3306	880	1337	2993	722	1243	3513	539	527	734	555	816	987	441	521	936	0	0	1	0	0	0	0
CC8_BC2-CC34	525	1133	3002	758	1540	3003	672	1089	3259	486	525	717	496	709	969	427	460	931	0	0	2	0	0	0	0
CC8_BC2-CC35	525	1045	3546	686	1341	3429	568	1078	3933	432	460	564	409	669	598	376	365	706	0	0	0	0	0	0	1
CC8_BC2-CC36	716	1437	3126	1008	1873	3173	783	1192	3390	623	691	812	669	807	1141	483	514	1086	0	0	1	0	0	0	0
CC8_BC2-CC11	400	710	1898	582	936	1802	488	715	2210	359	297	484	325	582	648	294	338	554	0	0	0	0	0	0	0
CC8_BC2-CC14	552	1152	2979	740	1288	2822	706	1050	3106	465	423	678	490	596	945	368	473	894	0	1	0	0	0	0	0
CC8_BC2-CC15	470	930	2303	744	1089	2412	592	947	2509	450	397	675	505	599	689	395	454	786	0	0	1	0	0	0	0
CC8_BC2-CC2	523	1004	2384	663	1130	2403	674	955	2862	493	496	653	479	684	811	366	491	906	0	0	1	0	0	0	0
CC8_BC2-CC22	478	946	1661	654	1019	1727	602	830	2182	467	438	589	486	632	798	349	444	718	0	0	0	0	0	0	0
CC8_BC2-CC26	532	938	2007	839	1282	1989	709	968	2254	497	499	695	541	700	1017	432	515	951	0	0	3	0	0	0	0
CC8_BC2-CC7	585	1166	2789	878	1475	2795	683	1035	3007	545	460	701	469	734	937	415	421	925	0	0	0	0	0	0	0
CC16_BC2-CC5	205	335	877	122	262	689	235	353	830	158	163	252	140	190	180	160	139	274	0	0	0	0	0	0	0
CC16_BC2-CC8	166	353	773	110	261	570	277	321	704	179	197	238	160	210	239	174	192	273	0	0	0	0	0	0	0
CC16_BC2-CC16	171	280	575	107	198	598	220	336	546	176	164	242	213	201	136	147	185	246	0	0	0	0	0	0	0
CC16_BC2-CC17	263	414	948	192	377	919	280	470	918	250	252	332	195	243	269	209	242	327	0	0	0	0	0	0	0
CC16_BC2-CC19	194	305	758	141	299	676	257	359	695	194	193	282	183	193	220	169	196	294	0	0	0	0	0	0	0
CC16_BC2-CC20	261	466	1086	165	314	942	298	471	1047	230	251	345	164	244	282	216	209	324	0	0	0	0	0	0	0
CC16_BC2-CC23	231	365	920	155	328	864	278	437	964	189	198	285	213	254	268	210	208	368	0	0	0	0	0	0	0
CC16_BC2-CC25	284	475	1070	152	365	1170	374	475	1316	254	235	370	252	248	307	220	169	418	0	0	0	0	0	0	0
CC16_BC2-CC27	201	268	576	142	280	581	218	383	636	218	164	221	176	200	173	160	169	276	0	0	0	0	0	0	0
CC16_BC2-CC28	186	410	776	130	322	624	247	352	777	195	205	235	210	265	240	168	209	292	0	0	0	0	0	0	0
CC16_BC2-CC30	209	355	860	108	274	745	261	464	929	188	204	276	175	215	184	188	164	312	0	0	0	0	0	0	0
CC16_BC2-CC32	170	359	864	140	269	763	245	373	767	181	185	236	155	200	190	166	159	240	0	0	0	0	0	0	0
CC16_BC2-CC34	232	432	1109	157	352	1073	290	467	1030	230	219	326	226	297	236	215	250	327	0	0	0	0	0	0	0
CC16_BC2-CC35	213	492	1152	146	381	1130	247	492	1061	190	196	278	198	251	231	190	201	259	0	0	0	0	0	0	0
CC16_BC2-CC36	245	460	1197	198	460	1076	323	546	1066	249	233	311	193	255	306	183	244	387	0	0	0	0	0	0	0
CC16_BC2-CC11	141	319	585	89	163	526	165	321	607	115	132	182	93	131	138	124	143	234	0	0	0	0	0	0	0
CC16_BC2-CC14	150	354	871	136	280	756	227	360	886	167	174	217	172	179	186	152	198	279	0	0	0	0	0	0	0
CC16_BC2-CC15	158	262	770	127	202	656	184	349	733	183	171	221	157	172	189	140	172	256	0	0	0	0	0	0	0
CC16_BC2-CC2	121	235	621	136	197	502	185	262	621	165	142	190	150	202	178	135	143	228	0	0	0	0	0	0	0
CC16_BC2-CC22	191	235	636	88	198	558	197	353	544	199	161	252	162	188	180	139	168	268	0	0	0	0	0	0	0
CC16_BC2-CC26	216	328	685	164	294	674	242	369	690	195	238	260	214	204	245	192	194	325	0	0	0	0	0	0	0
CC16_BC2-CC7	275	500	1102	179	374	960	325	529	1119	198	213	333	217	277	262	177	242	322	0	0	0	0	0	0	0
PRE7g7-CC5	119	72	28	160	83	36	172	96	49	178	163	203	146	226	218	111	157	289	0	0	0	0	0	0	0
PRE7g7-CC8	0	0	3	0	0	1	3	0	3	1	0	0	3	0	2	2	1	12	0	0	0	0	0	0	0
PRE7g7-CC16	103	109	42	123	93	39	162	93	41	170	169	227	182	214	223	118	160	277	0	0	0	0	0	0	0
PRE7g7-CC17	0	1	1	3	0	1	0	1	0	4	1	5	0	1	1	3	0	12	0	0	0	0	0	0	0
PRE7g7-CC19	0	1	2	1	0	0	2	1	1	0	0	4	0	0	3	3	2	11	0	0	0	0	0	0	0
PRE7g7-CC20	0	2	2	2	0	0	1	1	3	4	4	3	1	1	0	4	1	9	0	0	0	0	0	0	0
PRE7g7-CC23	2	3	1	2	0	0	0	1	0	1	2	3	0	0	0	2	2	10	0	0	0	0	0	0	0
PRE7g7-CC25	1	1	5	2	0	0	3	0	0	5	0	4	1	0	1	7	0	9	0	0	0	0	0	0	0
PRE7g7-CC27	2	1	2	0	0	0	1	0	2	0	4	1	2	0	1	2	0	7	0	0	0	0	0	0	0
PRE7g7-CC28	0	0	3	1	1	0	0	1	1	6	1	4	1	1	1	3	3	10	0	0	0	0	0	0	0
PRE7g7-CC30	0	1	5	4	0	0	1	3	1	0	1	3	3	0	0	4	1	10	0	0	0	0	0	0	0
PRE7g7-CC32	4	2	5	2	0	2	0	1	1	4	2	6	6	1	0	4	0	6	0	0	0	0	0	0	0
PRE7g7-CC34	3	0	4	1	0	0	1	0	0	3	1	1	2	1	0	3	1	8	0	0	0	0	0	0	0
PRE7g7-CC35	0	4	3	0	0	0	1	0	2	3	2	3	3	1	1	5	1	17	0	0	0	0	0	0	0
PRE7g7-CC36	5	2	6	1	0	1	4	0	1	1	2	3	1	0	1	4	0	12	0	0	0	0	0	0	0
PRE7g7-CC11	1	0	1	0	0	0	1	0	0	1	1	1	1	2	0	3	1	7	0	0	0	0	0	0	0
PRE7g7-CC14	156	129	70	127	101	32	137	106	54	175	201	271	177	245	261	143	154	276	0	0	0	0	0	0	0
PRE7g7-CC15	132	124	46	165	93	44	167	81	69	198	193	285	179	266	316	168	166	305	0	0	0	0	0	0	0
PRE7g7-CC2	122	69	27	132	67	20	187	103	60	203	220	246	173	247	228	178	184	252	0	0	0	0	0	0	0
PRE7g7-CC22	1	0	1	0	0	0	0	1	1	0	1	2	1	1	0	4	0	4	0	0	0	0	0	0	0
PRE7g7-CC26	0	3	2	2	0	1	0	1	1	4	0	6	2	0	3	1	1	13	0	0	0	0	0	0	0
PRE7g7-CC7	1	1	6	2	0	0	0	1	5	3	1	2	1	1	1	2	3	11	0	0	1	0	0	0	0
PRE4g9-CC5	343	486	797	335	484	723	370	456	921	270	225	265	296	378	293	229	246	337	0	0	0	0	0	0	0
PRE4g9-CC8	6	5	26	1	1	4	4	0	6	1	3	3	1	1	1	4	3	12	0	0	0	0	0	0	0
PRE4g9-CC16	257	362	651	324	382	550	296	392	602	281	227	244	212	300	236	216	248	291	0	0	0	0	0	0	0
PRE4g9-CC17	0	7	23	4	6	3	3	6	12	3	1	6	3	1	2	5	3	24	0	0	0	0	0	0	0
PRE4g9-CC19	1	6	27	4	0	2	2	0	8	2	2	2	0	0	2	8	0	13	0	0	0	0	0	0	0
PRE4g9-CC20	2	4	30	3	1	3	5	3	14	7	2	9	1	1	2	6	5	11	0	0	0	0	0	0	0
PRE4g9-CC23	2	6	33	2	1	8	1	2	14	5	1	4	3	1	0	3	0	15	0	0	0	0	0	0	0
PRE4g9-CC25	0	4	24	3	2	5	2	1	28	4	4	4	2	0	2	6	1	15	0	0	0	0	0	0	0
PRE4g9-CC27	1	2	24	3	0	5	2	0	13	2	2	4	2	0	1	3	1	11	0	0	0	0	0	0	0
PRE4g9-CC28	2	11	26	4	1	7	5	4	14	2	1	5	3	2	0	1	1	16	0	0	0	0	0	0	0
PRE4g9-CC30	0	4	17	0	1	2	3	0	10	1	0	8	2	2	2	2	1	7	0	0	0	0	0	0	0
PRE4g9-CC32	4	5	47	2	0	3	2	4	24	5	0	3	2	1	0	5	1	17	0	0	0	0	0	0	0
PRE4g9-CC34	5	1	33	5	2	6	0	2	19	3	2	4	3	2	1	4	0	13	0	0	0	1	0	0	0
PRE4g9-CC35	1	4	34	4	1	6	0	1	15	2	1	2	0	2	3	6	3	10	0	0	0	0	0	0	0
PRE4g9-CC36	6	9	40	10	1	6	2	7	9	3	2	4	2	3	0	5	1	14	0	0	0	0	0	0	0
PRE4g9-CC11	3	1	18	4	0	1	0	2	8	2	1	2	2	0	0	4	4	6	0	0	0	0	0	0	0
PRE4g9-CC14	298	616	1122	441	688	995	478	581	1068	318	297	414	363	409	436	272	285	474	0	0	0	0	0	0	0
PRE4g9-CC15	249	377	663	263	493	677	288	396	706	264	280	272	218	301	275	213	227	304	0	0	0	0	0	0	1
PRE4g9-CC2	238	401	694	314	448	620	354	390	708	261	239	299	227	301	265	223	220	328	0	0	0	0	0	0	0
PRE4g9-CC22	5	2	26	2	0	6	2	2	8	3	2	9	1	1	0	3	3	19	0	0	0	0	0	0	0
PRE4g9-CC26	0	1	18	2	0	5	3	1	14	2	0	5	0	1	1	5	1	12	0	0	0	0	0	0	0
PRE4g9-CC7	1	5	27	2	0	4	3	3	11	4	1	4	1	3	1	5	1	15	0	0	0	0	0	0	0
PRE4g3-CC5	6	6	11	7	1	2	6	2	2	12	3	17	9	5	7	14	3	45	0	0	0	0	0	0	0
PRE4g3-CC8	287	199	49	438	219	70	302	168	76	316	323	515	344	516	607	318	302	627	0	0	0	0	0	0	0
PRE4g3-CC16	2	3	5	7	2	0	4	3	2	13	2	20	5	7	6	19	7	52	0	0	0	0	0	0	0
PRE4g3-CC17	300	238	95	445	240	92	306	142	97	373	393	507	403	523	682	321	329	659	0	0	0	0	0	0	0
PRE4g3-CC19	273	153	57	392	181	54	354	170	99	417	267	435	314	461	608	310	305	727	0	0	0	0	0	0	0
PRE4g3-CC20	352	269	76	576	346	87	418	179	127	464	434	607	419	600	836	422	451	949	0	0	0	0	0	0	0
PRE4g3-CC23	259	222	91	417	254	86	341	198	68	363	336	514	284	572	617	289	294	692	0	0	0	0	0	0	0
PRE4g3-CC25	372	242	108	539	302	69	406	210	110	427	364	599	387	542	836	329	381	786	0	0	0	0	0	0	0
PRE4g3-CC27	278	234	78	460	330	83	348	218	114	334	322	494	433	489	776	344	320	606	0	0	0	0	0	0	0
PRE4g3-CC28	240	177	70	414	229	77	343	170	100	348	300	486	385	452	669	293	236	624	0	1	0	0	0	0	0
PRE4g3-CC30	231	136	48	359	188	58	296	144	78	307	299	461	294	405	482	290	321	543	0	0	0	0	0	0	0
PRE4g3-CC32	256	166	62	342	174	62	274	174	82	330	318	517	351	453	574	311	317	706	0	0	1	0	0	0	0
PRE4g3-CC34	250	248	94	451	240	109	396	220	122	382	394	556	347	582	679	308	342	706	0	0	0	0	0	0	0
PRE4g3-CC35	237	162	58	360	253	77	275	194	66	313	250	398	293	453	511	263	282	513	0	0	0	0	0	0	0
PRE4g3-CC36	281	221	59	445	238	97	362	198	91	423	382	523	409	634	712	349	338	771	0	0	0	1	0	0	0
PRE4g3-CC11	178	131	50	300	146	42	219	129	49	237	216	358	282	342	503	175	222	515	0	0	0	0	0	0	0
PRE4g3-CC14	2	12	13	6	1	1	4	3	4	9	2	17	7	3	3	21	2	50	0	0	0	0	0	0	0
PRE4g3-CC15	6	5	4	12	0	1	2	1	1	7	7	18	10	4	2	12	6	45	0	0	0	0	0	0	0
PRE4g3-CC2	4	7	9	5	1	2	6	2	4	10	6	12	8	3	4	8	0	44	0	0	0	0	0	0	0
PRE4g3-CC22	275	164	69	381	158	50	332	124	69	266	303	434	282	409	572	244	291	619	0	0	0	0	0	0	0
PRE4g3-CC26	336	175	57	470	214	80	377	189	82	433	359	557	389	494	730	316	360	749	0	0	0	0	0	0	0
PRE4g3-CC7	315	275	86	396	296	76	345	192	122	359	367	565	391	512	830	346	343	763	0	0	0	1	0	0	0
RPN5g1-CC5	3	2	2	4	0	0	3	0	1	4	2	1	1	1	0	5	1	13	0	0	0	0	0	0	0
RPN5g1-CC8	81	67	37	155	79	26	116	73	41	109	106	138	92	155	201	77	74	160	0	0	0	0	0	0	0
RPN5g1-CC16	3	3	3	1	1	0	0	2	1	5	1	9	1	1	2	5	0	7	0	0	0	0	0	0	0
RPN5g1-CC17	95	101	27	190	171	25	127	95	35	117	119	135	67	135	191	95	67	147	0	0	0	0	0	0	0
RPN5g1-CC19	70	62	19	145	82	17	82	58	20	95	95	96	92	111	174	69	69	160	0	0	0	0	0	0	0
RPN5g1-CC20	78	75	33	155	119	32	130	81	57	110	99	116	64	158	187	108	81	171	0	0	0	0	0	0	0
RPN5g1-CC23	89	59	32	151	122	23	100	79	44	126	111	111	57	115	124	80	50	142	0	0	1	0	0	0	0
RPN5g1-CC25	76	60	21	192	133	42	119	86	37	100	91	137	72	119	189	68	58	137	0	0	0	0	0	0	0
RPN5g1-CC27	87	67	22	169	75	27	90	63	28	112	89	103	79	114	147	70	57	123	0	0	0	0	0	0	0
RPN5g1-CC28	93	84	39	123	100	25	134	103	45	104	89	106	97	143	194	67	79	162	0	0	0	0	0	0	0
RPN5g1-CC30	83	50	30	115	83	37	105	66	33	79	87	125	66	105	154	68	54	149	0	0	0	0	0	0	0
RPN5g1-CC32	82	68	32	144	154	21	82	90	35	96	76	113	59	174	159	97	72	155	0	0	0	0	0	0	0
RPN5g1-CC34	78	63	24	137	108	33	103	69	28	109	74	132	64	137	150	76	51	110	0	0	0	0	0	0	0
RPN5g1-CC35	67	71	36	119	108	18	109	61	36	98	99	117	55	146	116	62	61	175	0	0	0	0	0	0	0
RPN5g1-CC36	91	108	24	196	171	36	115	93	24	119	115	118	94	170	202	94	76	162	0	0	0	0	0	0	0
RPN5g1-CC11	61	75	26	105	100	11	98	62	30	66	86	88	60	103	122	53	59	103	0	0	0	0	0	0	1
RPN5g1-CC14	1	2	3	4	0	0	1	1	1	3	2	3	1	2	2	4	0	13	0	0	0	0	0	0	0
RPN5g1-CC15	1	1	3	0	0	0	2	0	0	0	1	3	2	3	0	2	0	5	0	0	0	0	0	0	0
RPN5g1-CC2	1	3	2	1	0	1	1	0	2	5	1	5	3	0	0	4	0	13	0	0	0	0	0	0	0
RPN5g1-CC22	65	51	33	103	97	30	85	60	41	88	87	105	66	124	141	62	65	108	0	0	0	0	0	0	0
RPN5g1-CC26	89	87	26	147	127	20	108	92	37	114	111	138	77	173	214	88	86	195	0	0	0	0	0	0	0
RPN5g1-CC7	81	61	30	128	108	16	88	59	43	88	88	85	79	111	165	75	70	160	0	0	0	0	0	0	0
COG3g1-CC5	483	721	218	641	571	250	610	513	242	424	326	183	572	488	312	445	332	315	0	0	0	0	0	0	0
COG3g1-CC8	3	3	10	1	0	0	4	1	2	5	1	2	2	1	2	3	4	4	0	0	0	0	0	0	0
COG3g1-CC16	548	468	126	591	502	170	636	371	213	425	256	237	510	458	197	366	247	265	0	0	0	0	0	0	0
COG3g1-CC17	5	4	10	6	1	1	2	0	3	8	2	4	3	2	0	6	0	6	0	0	0	0	0	0	0
COG3g1-CC19	3	5	6	6	1	0	3	0	5	2	1	2	3	0	1	6	3	3	0	0	0	0	0	0	0
COG3g1-CC20	5	9	7	7	0	2	1	2	2	4	3	6	5	3	0	6	1	5	0	0	0	0	0	0	0
COG3g1-CC23	1	5	11	7	2	2	1	5	8	6	1	2	1	3	1	9	0	9	0	0	1	0	0	0	0
COG3g1-CC25	1	3	20	6	0	0	3	2	9	7	1	3	3	2	1	7	3	9	0	0	0	0	0	0	0
COG3g1-CC27	4	6	3	2	2	1	3	1	2	6	1	2	5	0	0	2	0	4	0	0	0	0	0	0	0
COG3g1-CC28	7	9	10	10	2	2	4	2	5	5	2	2	3	3	2	8	3	2	0	0	0	0	0	0	0
COG3g1-CC30	4	4	5	4	1	2	1	1	5	6	2	3	2	2	0	3	2	4	0	0	0	0	0	0	0
COG3g1-CC32	1	3	13	2	2	4	5	2	8	6	1	8	3	0	0	4	1	9	0	0	0	0	0	0	0
COG3g1-CC34	0	8	14	5	0	3	5	4	6	3	2	2	2	4	2	5	2	10	0	0	0	0	0	0	0
COG3g1-CC35	3	4	16	2	0	2	5	4	6	7	0	4	2	0	2	5	1	9	0	0	0	0	0	0	0
COG3g1-CC36	2	7	11	6	1	3	6	1	6	4	1	4	5	1	2	7	4	7	0	0	0	0	0	0	0
COG3g1-CC11	2	3	7	1	0	4	2	1	3	3	0	0	3	1	1	2	0	3	0	0	0	0	0	0	0
COG3g1-CC14	541	682	337	711	665	313	729	613	277	572	374	244	513	452	279	425	335	294	0	0	1	0	0	0	0
COG3g1-CC15	425	528	166	480	531	247	508	444	187	418	240	236	401	402	254	345	253	271	0	0	0	0	0	0	0
COG3g1-CC2	443	461	242	607	569	300	538	467	207	493	256	211	483	379	227	379	290	262	0	0	0	0	0	0	0
COG3g1-CC22	4	2	8	3	1	1	4	2	4	2	2	1	2	0	0	5	0	6	0	0	0	0	0	0	0
COG3g1-CC26	4	1	4	1	0	1	3	0	6	4	0	2	1	2	0	6	1	8	0	0	0	0	0	0	0
COG3g1-CC7	3	3	12	4	0	4	3	2	8	2	1	0	0	3	1	5	4	7	0	0	0	0	0	0	0
SED5g5-CC5	490	672	751	753	854	707	594	594	922	491	293	267	513	419	308	391	305	320	0	0	0	0	0	0	0
SED5g5-CC8	1	3	11	6	1	1	5	2	6	3	3	2	4	2	1	3	2	10	0	0	0	0	0	0	0
SED5g5-CC16	391	403	434	576	398	492	508	366	559	427	233	185	405	390	237	354	227	258	0	0	0	0	0	0	0
SED5g5-CC17	3	5	16	4	0	3	2	2	7	3	3	1	1	0	3	3	0	17	0	0	0	0	0	0	0
SED5g5-CC19	0	5	5	6	0	1	3	1	7	2	0	1	6	3	1	11	2	5	0	0	0	0	0	0	0
SED5g5-CC20	3	2	31	5	2	8	4	3	12	4	0	4	2	5	2	4	4	6	0	0	0	0	0	0	0
SED5g5-CC23	2	6	20	6	0	6	5	3	7	5	2	1	5	1	2	5	3	10	0	0	0	0	0	0	0
SED5g5-CC25	2	3	25	3	1	8	1	3	19	5	2	4	2	1	0	6	1	8	0	0	0	0	0	0	0
SED5g5-CC27	1	1	10	6	0	2	1	0	10	1	0	5	2	2	0	7	2	8	0	0	0	0	0	0	0
SED5g5-CC28	4	5	18	6	1	6	1	0	7	4	0	6	6	0	2	4	1	6	0	0	0	0	0	0	0
SED5g5-CC30	0	5	20	6	1	3	5	1	14	2	1	3	5	0	1	5	0	7	0	0	0	0	0	0	0
SED5g5-CC32	5	4	15	2	0	6	3	3	9	3	2	6	1	2	1	10	1	13	0	0	0	0	0	0	0
SED5g5-CC34	4	5	17	4	1	5	10	7	10	3	0	4	2	1	0	5	3	15	0	0	0	0	0	0	0
SED5g5-CC35	0	1	36	6	0	6	4	1	8	5	2	1	6	2	1	7	1	9	0	0	0	0	0	0	0
SED5g5-CC36	1	4	22	10	1	10	7	1	11	3	4	6	3	0	0	4	2	14	0	0	0	0	0	0	0
SED5g5-CC11	4	3	11	0	0	5	3	1	7	4	0	1	2	0	1	4	1	6	0	0	0	0	0	0	0
SED5g5-CC14	439	730	757	708	747	831	558	681	960	436	255	268	450	466	328	379	272	366	0	0	0	0	0	0	0
SED5g5-CC15	365	487	566	595	748	657	560	534	699	338	228	236	399	349	274	302	270	271	0	0	0	0	0	0	0
SED5g5-CC2	426	511	571	478	558	545	476	414	690	405	256	221	329	388	276	273	223	255	0	0	0	0	0	0	0
SED5g5-CC22	3	2	14	3	1	4	1	1	10	7	1	5	1	3	0	7	1	11	0	0	0	0	0	0	0
SED5g5-CC26	1	8	13	10	0	5	2	1	8	5	2	3	4	2	0	8	1	10	1	0	0	0	0	0	0
SED5g5-CC7	1	1	21	2	0	1	3	3	10	5	1	1	2	1	2	2	2	11	0	0	0	0	0	0	0
SEC22g1-CC5	2	6	14	3	0	0	3	1	9	2	1	1	5	2	1	1	1	7	0	0	0	0	0	0	0
SEC22g1-CC8	85	182	146	94	117	164	125	160	193	78	72	29	62	39	19	67	53	49	0	0	0	0	0	0	0
SEC22g1-CC16	2	4	6	1	1	2	0	1	4	2	2	0	4	1	0	3	1	4	0	0	0	0	0	0	0
SEC22g1-CC17	102	166	148	167	200	133	134	162	201	147	74	33	116	83	41	89	54	81	0	0	0	0	0	0	0
SEC22g1-CC19	96	141	104	137	137	133	138	143	135	93	68	56	61	75	78	75	45	54	0	0	0	0	0	0	0
SEC22g1-CC20	117	205	268	139	238	226	131	208	294	121	63	52	80	63	53	91	69	53	0	0	0	0	0	0	0
SEC22g1-CC23	115	229	234	97	203	208	144	197	250	100	82	53	82	121	31	96	63	57	0	0	0	0	0	0	0
SEC22g1-CC25	111	158	250	191	213	269	127	141	325	125	80	39	105	113	70	86	78	93	0	0	0	0	0	0	0
SEC22g1-CC27	79	109	80	105	135	57	114	104	81	100	55	28	96	100	42	88	54	41	0	0	0	0	0	0	0
SEC22g1-CC28	104	187	247	112	184	233	102	194	214	99	80	58	98	89	63	92	56	76	0	0	0	0	0	0	0
SEC22g1-CC30	89	182	203	137	139	185	126	170	262	81	70	34	73	68	57	78	48	43	0	0	0	0	0	0	0
SEC22g1-CC32	107	181	182	92	159	213	127	158	231	83	80	65	89	98	64	84	69	44	0	0	0	0	0	0	0
SEC22g1-CC34	103	155	200	100	199	190	131	161	225	91	73	43	53	91	54	79	59	67	0	0	0	0	0	0	0
SEC22g1-CC35	89	163	188	99	152	145	126	173	172	92	51	31	66	81	51	77	70	37	0	0	0	0	0	0	0
SEC22g1-CC36	91	218	200	113	135	186	164	152	230	89	54	43	86	80	31	95	87	72	0	0	0	0	0	0	0
SEC22g1-CC11	62	149	184	76	160	140	147	123	217	72	48	24	69	95	36	55	64	33	0	0	0	0	0	0	0
SEC22g1-CC14	5	4	13	1	1	7	4	3	10	6	0	1	2	0	0	10	2	9	0	0	0	0	0	0	0
SEC22g1-CC15	1	1	6	3	1	2	0	1	3	5	0	1	0	1	0	2	1	4	0	0	0	0	0	0	0
SEC22g1-CC2	1	4	12	0	0	0	1	1	5	2	1	1	2	1	1	5	0	10	0	0	0	0	0	0	0
SEC22g1-CC22	80	147	129	83	106	82	130	119	119	75	54	37	71	65	38	69	61	40	0	0	0	1	0	0	0
SEC22g1-CC26	97	162	147	115	175	170	152	131	182	87	64	74	115	121	51	67	69	62	0	0	0	0	0	0	0
SEC22g1-CC7	105	199	243	121	161	188	101	187	218	85	76	59	61	112	41	98	68	63	0	0	0	0	0	0	0
SEC22g2-CC5	6	8	6	7	2	3	4	2	3	13	4	0	7	3	0	13	4	5	0	0	0	0	0	0	0
SEC22g2-CC8	208	159	93	270	227	73	312	172	93	253	140	47	267	196	53	214	117	69	0	0	0	0	0	0	0
SEC22g2-CC16	4	8	6	6	1	4	5	2	2	8	1	2	7	2	0	10	4	4	0	0	0	0	0	0	0
SEC22g2-CC17	241	212	82	380	216	73	289	126	102	242	120	65	203	184	41	193	144	51	0	0	0	0	0	0	0
SEC22g2-CC19	177	173	58	254	185	79	234	116	70	222	97	33	257	153	24	213	121	73	0	0	0	1	0	0	0
SEC22g2-CC20	253	237	81	302	215	92	312	167	89	283	120	40	227	182	42	209	129	68	0	0	0	0	0	0	0
SEC22g2-CC23	230	228	59	349	167	64	333	146	113	252	154	54	251	197	61	220	141	67	0	0	0	0	0	0	0
SEC22g2-CC25	245	167	89	399	297	108	328	115	64	261	120	42	258	155	64	208	132	73	0	0	0	0	0	0	0
SEC22g2-CC27	224	174	56	260	187	55	268	122	64	251	148	49	249	119	23	189	97	49	0	0	0	0	0	0	0
SEC22g2-CC28	325	221	120	439	342	168	360	206	169	286	149	49	303	208	59	237	101	88	1	0	0	0	0	0	0
SEC22g2-CC30	144	133	44	232	141	64	223	130	37	189	95	33	205	148	53	158	85	57	0	0	1	0	0	0	0
SEC22g2-CC32	214	238	84	336	211	51	271	145	118	260	152	44	252	177	35	216	121	77	1	0	0	0	0	0	0
SEC22g2-CC34	241	243	86	289	221	145	333	158	132	265	148	37	257	181	22	259	142	67	0	0	0	0	0	0	0
SEC22g2-CC35	187	192	105	303	201	128	231	159	127	165	104	50	226	153	30	155	122	38	0	0	0	0	0	0	0
SEC22g2-CC36	211	228	109	384	274	79	335	158	56	294	123	49	263	214	61	238	116	51	0	0	0	0	0	0	0
SEC22g2-CC11	141	144	46	233	126	60	208	92	59	179	74	30	141	121	37	169	83	40	0	0	0	0	0	0	0
SEC22g2-CC14	6	7	5	9	0	2	8	1	5	6	1	4	10	2	2	12	1	12	0	0	0	0	0	0	0
SEC22g2-CC15	3	3	4	2	2	0	2	1	5	7	2	1	4	2	0	7	3	5	0	0	0	0	0	0	0
SEC22g2-CC2	5	7	3	4	0	1	2	1	3	6	2	5	4	1	0	10	0	6	0	0	0	0	0	0	0
SEC22g2-CC22	215	165	52	286	159	43	252	128	74	199	93	50	229	192	52	142	96	64	1	0	0	0	0	0	0
SEC22g2-CC26	228	142	61	315	204	87	293	162	88	253	130	54	234	164	52	229	119	85	0	0	0	0	0	0	0
SEC22g2-CC7	225	167	78	348	188	78	292	156	80	242	121	40	273	172	57	214	105	36	0	0	0	0	0	0	0
COG8g2-CC5	758	1746	3991	1196	2262	4539	967	1415	4810	714	450	519	626	786	707	422	537	682	0	0	0	0	0	0	0
COG8g2-CC8	587	1700	4567	892	2071	4934	789	1289	5309	656	421	543	683	727	684	455	431	633	0	1	0	0	0	0	0
COG8g2-CC16	617	1499	3040	1251	1693	3124	904	1205	3429	575	461	432	602	694	690	479	526	640	0	0	0	0	0	0	0
COG8g2-CC17	867	1894	3775	1362	2151	4002	1076	1427	4651	697	505	490	567	814	724	545	502	723	0	0	0	0	0	0	0
COG8g2-CC19	649	1307	2484	1169	1521	2514	900	970	2986	633	523	480	638	765	683	558	454	745	0	0	0	0	0	0	0
COG8g2-CC20	807	2304	5671	1416	2740	5970	1146	1897	6772	787	648	570	803	908	814	611	618	810	0	0	0	0	1	0	0
COG8g2-CC23	565	1504	4111	982	1840	3948	706	1244	4470	458	442	473	484	654	674	496	457	613	0	0	0	0	0	0	0
COG8g2-CC25	798	1910	5212	1314	2663	5612	923	1545	6493	598	505	494	768	853	763	526	509	785	0	0	0	0	1	0	0
COG8g2-CC27	652	1396	2580	1125	1895	2737	825	1125	2988	559	474	440	618	664	461	488	419	596	0	0	0	0	0	0	0
COG8g2-CC28	636	1462	3245	1025	1673	3302	822	1098	3866	527	391	440	524	684	653	448	400	553	0	0	0	0	0	0	1
COG8g2-CC30	490	1529	3669	996	1799	3755	763	1144	4674	452	376	380	459	620	452	396	361	509	1	0	0	0	1	0	0
COG8g2-CC32	652	1664	4248	1116	2020	4553	880	1409	4611	622	435	484	665	810	609	457	513	676	1	0	0	0	0	0	0
COG8g2-CC34	764	1846	4179	1229	2299	4538	947	1505	5454	667	412	532	615	784	677	428	427	698	0	0	0	0	0	0	1
COG8g2-CC35	644	1510	4243	914	1805	4274	828	1365	4723	591	448	427	614	675	557	466	418	504	0	0	0	0	0	0	0
COG8g2-CC36	605	1609	4029	1123	2328	4181	865	1321	4647	543	473	487	645	734	611	434	388	596	1	0	0	0	0	0	0
COG8g2-CC11	439	1055	2852	760	1443	3018	597	865	3189	400	302	292	381	534	396	356	259	406	0	0	0	0	0	0	0
COG8g2-CC14	707	1823	4906	1201	2404	5198	1036	1587	5832	633	498	530	658	809	736	503	499	745	0	0	0	0	0	0	0
COG8g2-CC15	676	1867	4792	1094	2171	4957	810	1164	5234	523	421	478	644	759	759	504	444	712	1	0	1	0	0	0	0
COG8g2-CC2	732	1441	3718	999	1842	3608	719	1215	3942	661	486	439	557	737	648	464	426	647	0	0	0	0	0	0	0
COG8g2-CC22	487	1265	2988	956	1548	3273	735	1148	3597	537	430	474	535	699	581	434	375	487	0	0	0	0	0	0	0
COG8g2-CC26	703	1532	3667	1072	1881	3608	845	1363	3753	699	536	537	642	720	582	420	469	722	0	0	0	0	0	0	0
COG8g2-CC7	656	1707	4524	1037	2376	4789	886	1372	5056	570	498	477	600	781	614	466	437	642	0	0	1	0	0	0	0
GET2g2-CC5	1	3	7	2	0	0	1	3	1	2	0	3	3	0	0	6	1	1	0	0	0	0	0	0	0
GET2g2-CC8	58	81	40	56	76	13	66	76	42	64	43	25	56	65	17	66	61	34	0	0	0	0	0	0	0
GET2g2-CC16	1	3	4	2	0	0	0	1	2	4	2	1	1	0	0	2	0	2	0	0	0	0	0	0	0
GET2g2-CC17	88	124	48	76	108	34	78	106	27	90	59	28	72	69	30	68	62	33	0	0	0	0	0	0	0
GET2g2-CC19	54	119	44	74	82	15	72	120	29	101	42	30	75	73	27	92	52	34	0	0	0	0	0	0	0
GET2g2-CC20	84	123	38	81	92	36	91	141	42	90	65	20	73	71	19	66	59	30	0	0	0	0	0	0	0
GET2g2-CC23	55	82	29	54	102	21	101	72	35	74	77	18	60	93	11	74	61	33	0	0	0	0	0	0	0
GET2g2-CC25	76	142	42	123	117	63	100	107	75	90	84	26	77	108	34	82	43	38	0	0	0	0	0	0	0
GET2g2-CC27	67	67	29	75	88	25	83	68	28	65	69	19	58	64	18	57	63	29	0	0	0	0	0	0	0
GET2g2-CC28	89	110	48	79	108	24	84	81	51	75	58	33	85	100	21	89	78	23	0	0	0	0	0	0	0
GET2g2-CC30	63	89	42	59	99	28	93	89	30	56	64	12	70	58	20	52	54	14	0	0	0	0	0	0	0
GET2g2-CC32	110	84	45	58	58	30	74	94	32	68	51	21	66	50	10	68	47	41	0	0	0	0	0	0	0
GET2g2-CC34	59	92	35	69	105	41	95	105	44	72	50	20	91	59	12	81	51	34	0	0	0	0	0	0	0
GET2g2-CC35	63	130	43	41	77	29	80	101	54	70	74	22	53	79	30	62	55	32	0	0	0	0	0	0	0
GET2g2-CC36	71	120	37	73	96	35	96	105	48	79	60	13	52	87	15	64	63	20	0	0	0	0	0	0	0
GET2g2-CC11	56	98	38	32	78	26	36	65	26	73	52	14	41	67	19	49	53	15	0	0	0	0	0	0	0
GET2g2-CC14	0	3	9	0	1	1	1	3	2	6	0	2	1	0	0	3	5	4	0	0	1	0	0	0	0
GET2g2-CC15	1	0	4	1	1	0	0	0	2	3	1	1	1	0	0	1	0	1	0	0	0	0	0	0	0
GET2g2-CC2	2	4	4	0	0	0	2	1	2	5	0	1	2	0	0	5	3	2	0	0	0	0	0	0	0
GET2g2-CC22	61	69	27	40	41	27	41	90	19	63	50	22	26	42	12	64	45	24	1	0	0	0	0	0	0
GET2g2-CC26	49	95	37	55	78	25	97	97	26	72	77	28	72	70	28	65	64	39	0	0	0	0	0	0	0
GET2g2-CC7	69	67	29	60	97	28	83	115	41	64	41	27	63	78	16	62	41	20	0	0	0	0	0	0	0
IMP4g6-CC5	396	364	515	317	391	453	477	414	525	421	389	572	393	473	606	302	461	704	0	0	0	0	0	0	0
IMP4g6-CC8	0	4	16	3	1	2	2	1	8	3	2	6	2	2	0	2	0	22	0	0	0	0	0	0	0
IMP4g6-CC16	310	310	391	270	269	310	375	398	428	321	359	516	337	454	520	259	340	567	0	0	0	0	0	0	0
IMP4g6-CC17	1	1	13	4	3	2	2	1	2	3	3	6	2	0	1	1	3	23	0	0	0	1	0	0	0
IMP4g6-CC19	0	0	10	2	0	2	0	1	2	3	1	7	2	3	1	5	1	18	0	0	0	0	0	0	0
IMP4g6-CC20	2	2	23	1	0	2	3	1	10	0	2	11	0	0	2	4	2	17	0	0	0	0	0	0	0
IMP4g6-CC23	2	1	17	3	0	4	4	3	10	1	0	3	1	3	0	2	0	16	0	0	0	0	0	0	0
IMP4g6-CC25	1	5	21	3	0	4	1	1	10	2	0	8	3	1	0	4	0	19	0	0	0	0	0	0	0
IMP4g6-CC27	1	3	8	0	0	2	5	2	4	4	0	5	0	1	1	2	1	9	0	0	0	0	0	0	0
IMP4g6-CC28	3	4	11	2	0	0	0	1	8	3	0	5	2	2	1	4	3	19	0	0	0	0	0	0	0
IMP4g6-CC30	4	3	15	7	0	3	3	0	7	1	1	9	0	1	0	3	2	14	0	0	0	0	0	0	0
IMP4g6-CC32	1	1	17	0	1	1	3	0	8	4	1	4	4	0	1	9	0	21	0	0	0	0	0	0	0
IMP4g6-CC34	2	4	15	0	0	0	0	0	7	3	2	4	1	1	1	4	1	25	0	0	0	0	0	0	0
IMP4g6-CC35	2	3	19	1	0	0	0	0	14	3	1	1	2	0	2	2	1	10	0	0	0	0	0	0	0
IMP4g6-CC36	1	3	9	3	0	3	5	2	2	4	2	6	4	0	2	4	0	31	0	0	0	0	0	0	0
IMP4g6-CC11	0	1	11	2	2	3	0	0	5	6	0	5	4	0	2	1	2	8	0	0	0	0	0	0	0
IMP4g6-CC14	319	387	496	242	413	516	417	428	555	355	344	603	309	456	532	309	389	684	0	0	0	0	0	0	0
IMP4g6-CC15	292	345	393	264	309	373	316	343	419	317	283	493	299	394	468	260	304	545	0	0	0	0	0	0	0
IMP4g6-CC2	269	297	293	266	363	330	409	361	383	330	357	619	317	414	471	310	370	624	0	0	0	0	0	0	0
IMP4g6-CC22	2	4	11	1	0	1	3	1	2	2	0	5	0	1	3	4	1	13	0	0	0	0	0	0	0
IMP4g6-CC26	0	7	12	1	1	1	2	2	9	3	3	6	0	0	1	6	0	11	0	0	0	0	0	0	0
IMP4g6-CC7	4	3	14	4	0	5	1	1	9	2	0	8	2	1	2	6	1	17	0	0	0	0	0	0	0
DIP2g5-CC5	262	329	632	197	381	679	216	358	778	207	202	212	212	238	224	167	203	297	0	0	0	0	0	0	0
DIP2g5-CC8	2	1	7	0	0	3	0	0	7	3	1	4	2	2	0	1	1	4	0	0	0	0	0	0	0
DIP2g5-CC16	187	293	468	170	284	474	228	299	563	197	176	183	189	205	191	175	158	247	0	0	0	0	0	0	0
DIP2g5-CC17	1	1	11	2	0	2	1	1	9	2	1	2	0	2	2	4	0	15	0	0	0	0	0	0	0
DIP2g5-CC19	2	1	9	1	1	1	0	1	5	2	1	3	0	1	1	4	0	5	0	0	0	0	0	0	0
DIP2g5-CC20	0	0	12	1	0	1	1	1	17	5	0	3	1	0	0	1	2	10	0	0	0	0	0	0	0
DIP2g5-CC23	2	4	14	2	0	1	0	3	7	3	0	1	0	2	2	2	1	7	0	0	0	0	0	0	0
DIP2g5-CC25	1	6	13	5	0	5	3	2	4	1	0	4	0	1	1	2	1	15	0	0	0	0	0	0	0
DIP2g5-CC27	1	1	7	2	0	4	2	1	3	2	1	2	2	2	1	2	0	5	0	0	0	0	0	0	0
DIP2g5-CC28	2	4	21	2	1	3	1	0	3	1	1	1	2	1	3	1	0	11	0	0	0	0	0	0	0
DIP2g5-CC30	2	4	13	1	0	2	1	2	7	1	2	1	0	1	0	0	0	7	0	0	0	0	0	0	0
DIP2g5-CC32	1	3	10	3	0	3	3	0	7	4	1	6	4	1	0	4	0	7	0	0	1	0	0	0	0
DIP2g5-CC34	1	2	15	1	0	3	1	0	7	2	1	0	0	0	0	2	0	8	0	0	0	0	0	0	0
DIP2g5-CC35	2	4	20	1	1	3	1	2	4	0	2	1	0	0	0	0	2	6	0	0	0	0	0	0	0
DIP2g5-CC36	2	1	14	2	0	2	1	2	9	2	1	5	3	2	1	4	1	10	0	0	0	0	0	0	0
DIP2g5-CC11	0	0	14	0	0	0	2	2	7	1	2	1	0	0	0	3	0	4	0	0	0	0	0	0	0
DIP2g5-CC14	171	342	589	202	299	639	218	367	721	186	177	179	203	247	241	185	142	258	0	0	0	0	0	0	0
DIP2g5-CC15	128	281	561	212	269	481	221	313	617	166	146	168	152	259	201	159	151	269	0	0	0	0	0	0	0
DIP2g5-CC2	146	268	435	133	223	469	211	290	580	179	181	231	160	187	201	166	129	225	0	0	0	0	0	0	0
DIP2g5-CC22	0	0	9	1	1	3	1	1	7	3	0	2	0	0	0	1	0	6	0	0	0	0	0	0	0
DIP2g5-CC26	2	0	8	3	0	4	1	0	7	4	1	2	1	0	1	6	0	7	0	0	0	0	0	0	0
DIP2g5-CC7	1	5	17	1	0	1	1	3	11	0	1	0	0	0	1	2	2	7	0	0	0	0	0	0	0
PWP2g2_BC1-CC5	282	550	1095	221	478	1180	427	575	1218	301	291	412	306	360	369	288	300	517	0	0	0	0	0	0	0
PWP2g2_BC1-CC8	3	4	36	3	2	5	3	4	19	1	1	2	3	1	2	6	2	14	0	0	0	0	0	0	0
PWP2g2_BC1-CC16	220	368	731	185	257	710	297	521	778	226	216	305	276	257	254	210	262	426	0	0	1	0	0	0	0
PWP2g2_BC1-CC17	3	4	26	2	1	4	0	2	19	1	0	3	4	1	1	4	0	13	0	0	0	0	0	0	0
PWP2g2_BC1-CC19	5	0	20	3	1	1	0	0	12	2	0	3	1	1	0	5	0	9	0	0	0	0	0	0	0
PWP2g2_BC1-CC20	3	9	38	2	0	6	2	2	21	6	0	5	2	0	0	2	1	19	0	0	0	0	0	0	0
PWP2g2_BC1-CC23	3	2	28	0	0	10	5	1	18	7	4	4	4	0	1	4	4	14	1	0	0	0	0	0	0
PWP2g2_BC1-CC25	5	7	28	2	0	10	1	2	15	2	2	8	2	2	0	5	1	17	0	0	0	0	0	0	0
PWP2g2_BC1-CC27	0	7	14	1	2	2	2	1	9	4	1	4	1	0	2	2	1	15	0	0	0	0	0	0	0
PWP2g2_BC1-CC28	3	5	38	2	0	2	1	0	15	6	0	6	2	1	0	6	2	19	0	0	0	0	0	0	0
PWP2g2_BC1-CC30	3	3	24	1	0	5	1	0	14	1	1	8	2	0	0	4	2	17	0	0	0	0	0	0	0
PWP2g2_BC1-CC32	3	7	34	2	0	7	2	1	10	1	2	6	2	0	0	2	2	20	0	0	0	0	0	0	0
PWP2g2_BC1-CC34	3	9	29	1	0	3	0	1	19	0	1	8	1	1	1	7	1	24	0	0	0	0	0	0	0
PWP2g2_BC1-CC35	0	7	35	1	0	6	3	0	15	4	1	2	2	2	0	6	3	8	0	0	0	0	0	0	0
PWP2g2_BC1-CC36	2	7	35	1	0	3	2	1	17	1	0	8	3	0	0	4	1	22	0	0	0	1	0	0	0
PWP2g2_BC1-CC11	0	5	19	1	1	4	0	1	10	0	0	3	0	0	0	4	1	6	0	0	0	0	0	0	0
PWP2g2_BC1-CC14	257	451	959	174	445	1086	339	524	1227	271	307	369	222	349	342	220	325	501	0	0	0	0	0	0	0
PWP2g2_BC1-CC15	197	299	687	171	318	725	287	368	826	217	218	286	243	262	221	200	202	388	0	0	0	0	0	0	0
PWP2g2_BC1-CC2	224	357	652	172	315	671	237	413	757	239	229	358	229	262	266	208	225	366	0	0	0	0	0	0	0
PWP2g2_BC1-CC22	2	3	21	0	0	2	3	1	11	6	0	5	6	1	0	4	0	17	0	0	0	0	0	0	0
PWP2g2_BC1-CC26	2	5	19	1	1	3	2	1	15	3	2	2	2	3	1	5	1	17	0	0	0	0	0	0	0
PWP2g2_BC1-CC7	2	2	30	0	0	5	2	2	18	2	2	4	4	2	1	4	8	10	0	0	0	0	0	0	0
PWP2g2_BC2-CC5	6	11	72	10	0	18	6	5	39	12	3	18	11	8	2	7	5	49	0	0	0	0	0	0	0
PWP2g2_BC2-CC8	206	413	900	332	535	876	327	452	998	236	256	386	227	309	452	221	194	541	0	0	0	0	0	0	0
PWP2g2_BC2-CC16	8	21	53	5	2	6	6	7	24	8	2	11	8	8	4	15	11	40	0	0	0	0	0	0	0
PWP2g2_BC2-CC17	227	498	997	371	515	928	298	476	1229	234	255	341	286	338	430	258	203	471	0	0	0	0	0	0	0
PWP2g2_BC2-CC19	156	326	673	264	462	705	243	344	860	164	220	262	182	278	273	199	207	376	0	0	0	0	0	0	0
PWP2g2_BC2-CC20	242	414	916	387	555	797	184	346	1097	164	211	271	239	313	333	200	240	424	0	0	1	0	0	0	0
PWP2g2_BC2-CC23	218	419	726	301	428	780	240	345	802	175	172	222	228	300	315	155	172	405	0	0	0	0	0	0	0
PWP2g2_BC2-CC25	237	522	1028	389	739	1056	289	432	1319	238	235	343	295	335	451	197	214	531	0	0	0	0	0	0	2
PWP2g2_BC2-CC27	205	384	772	307	405	672	280	312	749	218	162	232	227	209	342	185	153	357	0	0	0	0	0	0	0
PWP2g2_BC2-CC28	240	435	995	370	585	922	296	483	1101	326	246	323	228	340	457	228	268	480	0	0	0	0	0	0	0
PWP2g2_BC2-CC30	170	337	723	257	475	592	190	280	938	189	174	258	167	214	271	115	160	362	0	0	1	0	0	0	0
PWP2g2_BC2-CC32	229	452	878	246	497	935	312	299	1009	212	136	244	243	342	301	176	147	385	0	0	1	0	0	0	0
PWP2g2_BC2-CC34	210	501	916	313	576	858	257	415	1028	214	197	263	188	261	372	170	174	369	0	0	1	0	0	0	0
PWP2g2_BC2-CC35	225	411	1060	276	520	952	239	394	1184	248	174	222	214	245	225	182	182	312	0	0	2	0	0	0	0
PWP2g2_BC2-CC36	264	564	1166	420	705	958	353	482	1299	314	232	372	265	401	484	235	226	568	0	0	1	0	0	0	0
PWP2g2_BC2-CC11	134	442	782	179	452	678	225	368	679	166	182	252	159	302	299	153	154	319	0	0	0	0	0	0	0
PWP2g2_BC2-CC14	10	23	79	10	2	8	9	8	42	7	3	22	4	6	4	20	7	47	2	0	1	0	0	0	0
PWP2g2_BC2-CC15	5	11	64	11	1	9	7	2	27	11	2	16	4	4	5	9	3	31	0	0	0	0	0	0	0
PWP2g2_BC2-CC2	6	14	66	10	2	13	10	3	32	9	1	8	8	2	1	7	4	42	0	0	0	0	0	0	0
PWP2g2_BC2-CC22	205	329	633	296	378	619	244	285	686	204	207	253	173	236	415	143	186	392	0	0	0	0	0	0	0
PWP2g2_BC2-CC26	227	475	823	426	577	756	384	381	865	313	247	358	264	348	438	173	252	401	0	0	0	0	0	0	0
PWP2g2_BC2-CC7	232	451	887	262	582	881	273	407	985	220	184	271	236	318	313	177	202	397	0	0	0	0	0	0	0
TIF6g8-CC5	349	843	2256	414	923	2147	464	826	2265	299	278	360	325	435	371	277	272	426	0	0	0	0	0	0	0
TIF6g8-CC8	2	5	34	4	0	7	2	1	17	5	1	1	3	2	1	7	1	11	0	0	0	0	0	0	0
TIF6g8-CC16	296	638	1217	328	687	1341	397	553	1381	296	252	299	261	282	328	255	231	336	0	1	0	0	0	0	0
TIF6g8-CC17	2	5	35	2	2	4	2	4	19	0	2	7	0	1	0	5	2	9	0	0	0	0	0	0	0
TIF6g8-CC19	1	1	30	4	1	5	3	2	12	5	0	4	1	1	1	5	0	9	0	0	0	0	0	0	0
TIF6g8-CC20	8	7	39	6	0	5	2	5	29	7	1	6	0	1	2	4	1	17	0	0	0	0	0	0	0
TIF6g8-CC23	1	6	40	3	0	10	0	2	14	2	0	2	2	2	0	6	3	17	0	0	0	0	0	0	1
TIF6g8-CC25	2	4	30	5	1	11	2	1	30	6	3	8	2	1	1	6	2	15	0	0	0	0	0	0	0
TIF6g8-CC27	0	1	18	3	1	2	1	3	12	6	0	5	1	0	0	7	0	11	0	0	0	0	0	0	0
TIF6g8-CC28	0	11	39	0	2	5	0	3	11	5	1	7	0	1	1	7	1	17	0	0	0	0	0	0	0
TIF6g8-CC30	1	5	36	3	1	5	4	3	16	3	2	5	4	1	1	4	1	12	0	0	1	0	0	0	0
TIF6g8-CC32	2	4	49	3	2	6	2	1	28	4	1	3	4	2	2	4	1	15	0	0	0	0	0	0	0
TIF6g8-CC34	5	8	32	3	0	5	1	2	25	4	2	4	1	3	2	7	1	11	0	0	0	0	0	0	0
TIF6g8-CC35	1	7	67	1	1	5	1	1	18	1	1	4	1	3	0	6	1	7	0	0	0	0	0	0	0
TIF6g8-CC36	2	5	45	3	0	5	5	2	15	2	0	6	1	1	1	5	0	10	0	0	0	0	0	0	0
TIF6g8-CC11	0	5	20	2	0	5	2	2	12	2	0	1	3	1	1	2	1	7	0	0	0	0	0	0	0
TIF6g8-CC14	415	962	2656	468	944	2605	468	859	2760	337	300	386	322	366	379	370	279	480	0	0	0	0	0	0	0
TIF6g8-CC15	273	504	1328	252	476	1269	247	503	1445	180	175	189	183	244	250	168	147	235	0	0	0	0	0	0	0
TIF6g8-CC2	272	604	1576	278	659	1531	340	594	1650	273	216	299	290	289	230	234	203	298	0	0	0	0	0	0	0
TIF6g8-CC22	3	7	45	0	1	5	1	3	16	5	0	5	2	1	2	6	1	9	0	0	0	0	0	0	0
TIF6g8-CC26	1	5	25	3	2	6	3	0	13	3	2	3	1	3	0	4	0	14	0	0	0	0	0	0	0
TIF6g8-CC7	1	5	34	2	0	3	3	2	16	4	1	3	1	1	0	2	2	8	1	0	0	0	0	0	0
RPF1g3-CC5	1	7	16	5	1	4	4	1	2	4	2	6	4	0	3	7	2	23	0	0	0	0	0	0	0
RPF1g3-CC8	152	179	170	196	216	122	210	173	124	151	111	133	139	200	170	148	141	160	0	0	0	0	0	0	0
RPF1g3-CC16	6	11	12	4	0	2	4	3	10	7	0	5	6	3	3	9	4	11	0	0	0	0	0	0	0
RPF1g3-CC17	185	239	238	214	239	211	221	210	270	215	169	145	181	232	195	148	154	212	0	0	0	1	0	0	0
RPF1g3-CC19	178	141	137	148	135	122	181	126	117	161	113	98	176	182	173	112	116	160	0	0	0	0	0	0	0
RPF1g3-CC20	219	223	228	326	283	161	221	269	248	160	187	175	231	262	296	184	157	213	0	0	0	0	0	0	0
RPF1g3-CC23	139	177	155	175	197	134	204	223	133	147	151	140	225	225	173	131	123	128	0	0	0	0	0	0	0
RPF1g3-CC25	154	306	239	265	252	224	211	186	295	234	217	182	229	324	255	174	206	219	0	0	0	0	0	0	0
RPF1g3-CC27	157	168	144	154	205	120	235	224	151	190	140	117	148	210	152	117	116	170	0	0	0	0	0	0	0
RPF1g3-CC28	146	175	195	183	213	178	207	188	214	128	171	126	193	241	176	166	134	211	0	0	0	0	0	0	0
RPF1g3-CC30	130	150	116	211	207	163	185	183	184	170	151	119	134	213	175	112	124	164	0	0	0	0	0	0	0
RPF1g3-CC32	133	167	182	141	108	141	127	143	144	131	116	99	136	153	151	108	116	148	0	0	0	0	0	0	0
RPF1g3-CC34	189	243	248	238	201	199	212	189	193	135	112	119	141	165	191	138	111	193	0	0	0	0	1	0	0
RPF1g3-CC35	131	186	231	168	204	200	206	190	260	160	113	112	134	172	100	134	89	158	0	0	0	0	0	0	0
RPF1g3-CC36	173	241	182	236	220	129	205	178	199	199	138	128	189	194	195	165	175	217	0	0	0	0	0	0	0
RPF1g3-CC11	113	170	143	179	207	124	177	155	153	122	105	131	159	188	197	100	129	144	0	0	0	0	0	0	0
RPF1g3-CC14	3	4	15	4	1	5	2	3	12	8	3	4	1	1	0	8	5	19	0	0	0	0	0	0	0
RPF1g3-CC15	3	4	17	9	1	6	2	1	8	4	2	3	3	1	1	9	2	13	0	0	1	0	0	0	0
RPF1g3-CC2	4	5	16	2	0	4	5	2	6	7	2	3	4	3	2	10	3	19	0	0	0	0	0	0	0
RPF1g3-CC22	128	113	101	241	103	99	194	158	97	129	143	121	140	204	130	99	118	165	0	0	0	0	0	0	0
RPF1g3-CC26	141	143	89	200	129	119	190	166	131	170	186	171	209	214	143	185	148	197	0	0	0	0	0	0	0
RPF1g3-CC7	143	205	168	183	194	142	213	146	169	181	158	168	128	207	150	142	128	180	0	1	0	0	0	0	0
MAK16g1-CC5	4	8	20	5	1	2	2	0	8	6	3	5	5	3	0	14	1	23	0	0	0	0	0	0	0
MAK16g1-CC8	123	171	101	177	155	112	181	139	81	138	125	107	121	194	132	124	131	157	0	0	0	0	0	0	0
MAK16g1-CC16	6	7	14	5	1	1	7	3	4	5	2	4	4	6	1	19	1	14	0	0	0	0	0	0	0
MAK16g1-CC17	167	240	116	189	220	111	195	215	102	134	137	119	173	235	189	132	173	211	0	0	0	0	0	0	0
MAK16g1-CC19	136	180	129	204	198	120	182	181	150	188	177	165	191	182	205	145	134	206	0	0	0	0	0	0	0
MAK16g1-CC20	159	236	125	213	165	88	205	236	134	175	136	102	170	206	188	156	167	196	0	0	0	0	0	0	0
MAK16g1-CC23	150	199	126	231	223	105	236	196	141	198	156	146	176	173	156	125	204	212	0	0	0	0	0	0	0
MAK16g1-CC25	168	295	124	301	328	141	221	257	149	204	141	154	200	216	177	125	127	204	0	0	0	0	0	0	0
MAK16g1-CC27	112	139	72	161	180	75	206	118	97	152	133	104	107	186	88	103	115	128	0	0	1	0	0	0	0
MAK16g1-CC28	186	274	140	191	244	115	194	208	111	187	182	168	199	237	158	158	156	180	0	0	0	0	0	0	1
MAK16g1-CC30	102	180	97	155	189	101	160	155	88	135	99	91	118	165	109	96	99	152	0	0	1	0	0	0	0
MAK16g1-CC32	142	203	131	174	177	130	191	209	121	134	162	168	179	208	128	119	143	184	1	1	0	0	0	0	0
MAK16g1-CC34	142	244	135	223	333	116	176	189	119	141	119	103	156	203	189	133	133	196	0	0	0	0	0	0	0
MAK16g1-CC35	145	210	153	187	245	129	179	207	152	203	125	123	142	232	167	145	157	168	0	0	1	0	0	0	0
MAK16g1-CC36	154	207	143	175	196	171	200	272	147	147	129	146	189	181	185	165	145	185	0	0	0	0	0	0	0
MAK16g1-CC11	78	105	76	83	176	98	110	123	81	119	103	87	131	145	109	76	108	114	0	0	0	0	0	0	0
MAK16g1-CC14	2	10	11	1	2	2	5	2	12	7	4	2	4	2	3	7	2	17	0	0	0	0	0	0	0
MAK16g1-CC15	4	5	13	4	0	1	4	0	3	7	3	8	3	1	3	9	3	17	0	0	0	0	0	0	0
MAK16g1-CC2	7	10	22	4	2	0	6	4	7	4	2	8	2	4	1	8	2	15	0	0	0	0	0	0	0
MAK16g1-CC22	116	143	68	163	114	102	205	165	123	121	104	115	194	140	170	127	103	193	0	0	0	0	0	0	1
MAK16g1-CC26	126	136	101	175	190	70	183	155	87	187	193	165	108	216	142	120	116	189	0	0	0	0	0	0	0
MAK16g1-CC7	144	168	90	148	219	89	123	192	74	132	130	119	99	194	130	123	120	153	0	0	0	0	0	0	0
YCR016Wg4-CC5	10	11	107	8	5	16	3	6	54	12	2	9	2	3	0	9	6	17	0	0	0	0	0	0	0
YCR016Wg4-CC8	464	1622	6197	699	1890	6241	645	1504	7652	476	393	417	443	560	605	363	335	600	0	0	0	0	0	0	0
YCR016Wg4-CC16	5	14	87	6	1	18	9	8	37	5	3	7	4	3	3	10	2	33	0	0	0	0	0	0	0
YCR016Wg4-CC17	430	1264	3845	706	1726	3940	613	1098	4462	445	356	476	462	617	548	331	349	639	0	0	0	0	0	0	0
YCR016Wg4-CC19	352	934	2915	688	1157	2980	437	923	3404	360	311	366	347	482	498	285	313	538	0	0	1	0	0	0	0
YCR016Wg4-CC20	557	1886	6470	919	2313	6731	739	1556	7850	546	369	535	502	648	678	413	436	713	0	0	0	0	0	0	0
YCR016Wg4-CC23	518	1688	5884	817	2162	5929	645	1526	6637	481	357	469	480	585	610	360	400	598	0	0	0	0	0	0	0
YCR016Wg4-CC25	587	1927	7255	1050	2878	7923	841	1625	9337	561	442	569	661	663	777	483	519	812	1	0	0	0	0	0	0
YCR016Wg4-CC27	485	1275	3897	832	1699	4023	636	1166	4690	516	373	400	480	464	484	363	346	541	0	0	0	0	0	0	1
YCR016Wg4-CC28	661	1821	5824	936	2408	6353	831	1535	6797	644	492	479	625	833	751	497	522	684	0	0	0	0	0	1	0
YCR016Wg4-CC30	397	1338	5234	689	1765	5499	543	1287	6038	411	337	399	453	477	488	364	365	569	0	0	0	0	0	0	1
YCR016Wg4-CC32	550	1533	5688	820	2208	6034	759	1426	6309	487	461	482	522	636	552	408	411	620	0	0	1	0	0	0	0
YCR016Wg4-CC34	502	1489	5405	814	1994	5722	620	1448	6493	508	403	470	532	620	621	370	345	650	0	0	0	0	1	0	0
YCR016Wg4-CC35	447	1282	4636	633	1399	4816	611	1120	5565	390	334	305	349	425	353	329	276	511	0	0	1	0	0	0	0
YCR016Wg4-CC36	711	1931	6675	1035	2425	7195	811	1660	7997	594	516	579	625	746	764	467	482	780	1	0	0	0	0	0	1
YCR016Wg4-CC11	380	1133	4193	581	1537	4310	540	948	4901	372	291	318	351	381	391	287	335	442	0	0	0	0	0	0	1
YCR016Wg4-CC14	1	16	124	4	1	30	4	5	70	12	4	6	5	1	4	13	7	27	0	0	0	0	1	0	0
YCR016Wg4-CC15	1	13	95	5	3	20	4	7	46	8	4	4	4	4	1	2	3	21	0	0	0	0	0	0	0
YCR016Wg4-CC2	6	14	95	14	0	20	4	4	42	4	4	7	4	6	2	14	6	23	0	0	0	0	0	0	0
YCR016Wg4-CC22	419	1172	4586	583	1546	4390	481	1195	4720	380	333	358	393	471	406	288	310	513	0	0	0	0	0	0	1
YCR016Wg4-CC26	464	1367	4834	808	1678	5004	702	1325	5731	443	377	443	494	513	537	354	402	585	0	0	0	0	0	0	0
YCR016Wg4-CC7	540	1784	7098	1011	2647	7322	730	1567	7781	511	476	479	501	613	642	424	427	691	0	0	0	0	0	0	0
YLR050Cg1-CC5	4	4	29	1	0	5	3	2	10	3	1	5	3	1	0	9	2	12	0	0	0	0	0	0	0
YLR050Cg1-CC8	173	264	602	178	187	503	185	308	617	201	185	321	159	239	290	151	173	340	0	0	0	0	0	0	0
YLR050Cg1-CC16	2	5	23	3	0	4	2	3	8	4	2	8	1	1	1	4	1	14	0	0	0	0	0	0	0
YLR050Cg1-CC17	141	288	608	113	242	456	241	273	630	189	161	265	155	209	211	137	171	314	0	0	0	0	0	0	0
YLR050Cg1-CC19	162	256	535	231	260	535	217	246	567	201	144	284	153	253	257	172	171	325	0	0	0	0	0	0	0
YLR050Cg1-CC20	234	340	843	235	358	832	270	368	889	227	208	358	159	219	278	194	197	380	0	0	0	0	0	0	0
YLR050Cg1-CC23	152	254	736	159	242	536	250	267	691	166	160	291	152	205	248	160	169	342	0	0	0	0	0	0	0
YLR050Cg1-CC25	216	462	1017	204	332	809	275	410	937	219	194	315	279	259	327	209	231	472	0	0	0	0	0	0	0
YLR050Cg1-CC27	183	270	549	142	284	459	207	277	506	175	143	226	129	191	187	139	153	286	0	0	0	0	0	0	0
YLR050Cg1-CC28	177	392	698	204	365	600	246	372	811	239	226	305	205	238	287	175	183	334	0	0	0	0	0	0	0
YLR050Cg1-CC30	150	211	585	117	204	569	147	233	594	127	149	246	132	180	215	148	138	263	0	0	0	0	0	0	0
YLR050Cg1-CC32	177	275	810	150	302	693	193	324	689	198	154	276	124	158	278	170	162	329	0	0	0	1	0	0	0
YLR050Cg1-CC34	146	299	835	190	331	736	243	416	828	178	165	334	170	217	290	173	170	404	0	0	0	0	0	0	0
YLR050Cg1-CC35	192	312	1089	136	366	956	205	371	1055	142	191	232	180	216	216	143	155	288	0	0	0	0	0	0	0
YLR050Cg1-CC36	217	336	839	178	320	720	269	398	784	210	220	329	207	256	338	196	205	395	0	0	0	0	0	0	0
YLR050Cg1-CC11	140	212	548	117	193	454	151	186	448	123	125	208	97	138	165	101	106	247	0	0	0	0	0	0	0
YLR050Cg1-CC14	2	3	31	7	0	3	0	2	13	3	1	4	0	2	1	3	0	19	0	0	0	0	0	0	0
YLR050Cg1-CC15	2	3	23	3	0	3	5	2	6	7	0	5	1	1	0	9	0	13	0	0	0	0	0	0	0
YLR050Cg1-CC2	1	2	18	4	1	4	1	2	6	5	0	2	3	1	4	0	0	11	0	0	0	0	0	0	0
YLR050Cg1-CC22	157	208	425	175	180	390	176	245	480	143	151	270	153	203	206	119	163	293	0	0	0	0	0	0	0
YLR050Cg1-CC26	186	298	578	213	331	566	230	292	607	208	244	347	199	283	352	212	220	395	0	0	0	0	0	0	0
YLR050Cg1-CC7	215	406	924	184	301	752	272	381	874	185	191	369	142	233	314	199	189	498	0	0	0	0	0	0	0
SAP30g7-CC5	4	12	170	2	5	24	7	9	78	5	7	12	7	4	2	6	3	44	0	0	0	0	0	0	0
SAP30g7-CC8	670	1330	5455	770	1803	5486	713	1374	6072	595	638	1276	562	865	1471	493	629	1452	0	0	1	1	0	0	0
SAP30g7-CC16	3	13	116	10	1	20	2	5	60	3	1	8	4	3	6	7	3	36	0	0	1	0	0	0	0
SAP30g7-CC17	577	1649	5805	740	2038	5861	771	1541	6877	584	610	1034	553	862	1429	494	560	1489	0	0	0	0	0	0	0
SAP30g7-CC19	427	1143	4130	580	1493	4132	562	1184	5073	493	471	987	451	739	1231	429	470	1247	0	0	0	0	0	0	0
SAP30g7-CC20	727	1751	6684	980	2202	6411	775	1685	7758	631	723	1298	604	912	1703	533	573	1654	0	0	0	0	0	0	0
SAP30g7-CC23	666	1703	6335	782	1944	6135	811	1592	6837	601	592	1200	686	1070	1580	491	699	1534	0	0	1	0	0	0	0
SAP30g7-CC25	692	1773	7391	1036	2169	7092	889	1707	9344	635	706	1286	701	993	1667	518	685	1914	0	0	0	0	0	0	0
SAP30g7-CC27	631	1185	4844	673	1536	4619	689	1404	5227	527	492	910	479	637	1172	334	474	1132	0	0	1	0	0	0	0
SAP30g7-CC28	625	1710	6246	766	2027	6313	827	1652	7474	677	745	1292	716	923	1723	589	670	1496	0	0	0	0	0	0	0
SAP30g7-CC30	425	1351	4748	654	1596	4844	605	1145	5486	411	531	889	437	698	1155	366	441	1145	0	0	0	0	0	0	0
SAP30g7-CC32	662	1661	7012	795	2188	7085	929	1685	7971	627	624	1260	571	1054	1370	508	673	1491	0	0	0	0	0	0	0
SAP30g7-CC34	595	1915	6919	909	2208	6777	870	1919	8004	623	693	1127	619	902	1413	436	622	1400	0	0	0	0	0	0	0
SAP30g7-CC35	508	1794	8485	729	1980	7525	689	1753	9460	497	476	807	488	751	1114	396	528	1032	0	0	0	0	0	0	0
SAP30g7-CC36	691	1929	6942	898	2173	6744	983	1821	8126	732	763	1279	741	951	1723	568	690	1596	0	0	1	0	0	0	1
SAP30g7-CC11	463	1222	4625	607	1563	4806	562	1241	5436	410	470	840	454	670	1126	357	434	1095	0	0	1	0	0	0	0
SAP30g7-CC14	1	11	162	7	5	33	4	7	85	4	1	11	4	5	1	7	1	34	0	0	0	0	0	0	0
SAP30g7-CC15	1	10	127	3	1	22	5	4	61	5	3	8	4	2	3	7	3	25	0	0	0	0	0	0	0
SAP30g7-CC2	2	8	126	5	1	23	6	0	58	7	1	8	4	4	3	13	5	41	0	0	0	0	0	0	0
SAP30g7-CC22	520	1108	4293	606	1326	4209	652	1246	5028	486	568	955	467	714	1415	416	625	1315	1	0	0	0	0	0	1
SAP30g7-CC26	545	1420	5181	710	1673	4814	801	1517	5918	553	652	1090	562	709	1568	540	617	1346	0	0	0	0	0	0	0
SAP30g7-CC7	548	1458	5837	695	1807	5722	662	1382	5992	541	587	1048	499	738	1336	440	569	1359	0	0	0	0	0	0	0
CC8-RPL15A-NRg-4	1	0	1	2	0	0	1	0	0	0	0	0	0	0	0	0	0	2	0	0	0	0	0	0	0
CC8-RPL15A-NRg-5	0	1	2	0	0	0	0	0	1	0	0	1	0	0	0	0	0	3	0	0	0	0	0	0	0
CC8-KRE33-TRg-1	0	0	3	0	0	0	0	0	2	0	0	1	0	0	1	1	0	2	0	0	0	0	0	0	0
CC8-PMI40-NRg-1	0	0	3	0	1	0	0	0	1	0	0	1	0	0	0	0	0	2	0	0	0	0	0	0	0
CC8-NOP19-NRg-3	0	1	6	0	0	0	0	1	3	0	0	0	0	0	0	0	0	1	0	0	0	0	0	0	0
CC8-SRP14-NRg-4	1	0	0	0	0	0	0	0	1	0	0	0	1	0	1	0	0	0	0	0	0	0	0	0	0
CC8-SEC27-TRg-2	0	0	0	0	0	0	0	0	0	0	0	0	0	0	0	0	0	0	0	0	0	0	0	0	0
CC8-GPI14-TRg-3	0	0	10	0	0	0	0	1	5	0	0	0	1	0	0	0	0	1	0	0	0	0	0	0	0
CC8-PAH1-TRg-7	1	1	1	1	1	0	1	0	1	0	0	0	0	0	0	0	0	1	0	0	0	0	0	0	0
CC8-PAH1-TRg-6	0	0	1	0	0	0	0	0	0	0	0	0	0	0	0	1	0	0	0	0	0	0	0	0	0
CC8-PAH1-TRg-5	0	2	0	1	0	0	0	0	1	0	0	1	1	0	0	1	1	0	0	0	0	0	0	0	0
CC8-PAH1-TRg-3	0	0	3	0	0	0	0	0	2	1	1	1	0	1	0	1	0	3	0	0	0	0	0	0	0
CC8-COG3-TRg-1	0	1	0	1	0	0	0	1	2	0	1	3	0	0	0	0	0	1	0	0	0	0	0	0	0
CC8-HTS1-NRg-5	1	0	7	0	0	0	0	1	0	1	0	0	1	1	0	2	0	2	0	0	0	0	0	0	0
CC8-MSN5-TRg-7	0	0	0	0	0	0	0	0	0	0	0	0	0	0	0	0	0	0	0	0	0	0	0	0	0
CC8-ERG26-TRg-1	0	0	1	1	0	0	1	0	3	0	0	0	0	0	0	0	0	1	0	0	0	0	0	0	0
CC8-SMD2-TRg-5	1	2	6	0	0	1	0	0	6	1	0	0	0	0	0	1	0	3	0	0	0	0	0	0	0
CC8-SMD2-TRg-4	0	1	9	0	0	2	0	0	8	0	1	0	1	0	0	0	0	5	0	0	0	1	0	0	0
CC8-SMD2-TRg-1	0	1	2	0	0	0	0	0	0	1	0	0	0	0	0	0	1	3	0	0	0	0	0	0	0
CC8-PRE7-TRg-4	1	0	0	0	0	0	0	0	0	0	0	1	0	0	0	0	0	1	0	0	0	0	0	0	0
CC8-PRE7-TRg-7	0	1	3	2	0	0	0	1	0	0	0	1	1	0	0	0	0	0	0	0	0	0	0	0	0
CC8-SEC6-TRg-3	0	1	1	1	1	0	0	0	3	0	0	2	2	0	1	0	0	3	0	0	0	0	0	0	0
CC8-ESF2-NRg-1	1	0	3	1	0	0	0	0	3	0	1	0	0	0	0	1	1	2	0	0	0	0	0	0	0
CC8-ESF2-NRg-3	0	0	1	2	0	0	0	0	3	0	0	0	0	0	0	0	0	3	0	0	0	0	0	0	0
CC8-AFG2-TRg-2	0	0	2	0	1	0	0	0	1	0	0	1	0	0	1	0	0	1	0	0	0	0	0	0	0
CC8-RRP36-TRg-3	0	0	2	0	0	0	0	0	1	1	0	1	0	0	0	0	0	2	0	0	0	0	0	0	0
CC8-RRP36-TRg-5	0	0	3	0	1	0	0	0	2	0	0	1	0	0	0	0	0	2	0	0	0	0	0	0	0
CC8-GCR1-NRg-2	0	1	1	0	1	0	0	0	0	1	0	0	0	1	0	0	0	0	0	0	0	0	0	0	0
CC8-PRE4-NRg-4	0	0	1	0	0	0	1	0	0	0	1	1	2	0	0	1	0	0	0	0	0	0	0	0	0
CC8-PRE4-NRg-9	0	1	4	0	0	2	0	0	3	1	0	0	0	0	0	0	0	1	0	0	0	0	0	0	0
CC8-DSN1-NRg-2	0	0	0	1	0	0	0	0	1	0	1	1	1	0	0	0	0	3	0	0	0	0	0	0	0
CC8-GPI11-TRg-3	2	0	8	0	1	1	1	0	2	0	0	0	0	0	1	1	0	0	0	0	0	0	0	0	0
CC8-POP3-TRg-1	0	0	8	1	0	1	0	0	2	1	0	0	0	0	0	0	1	1	0	0	0	0	0	0	0
CC8-MNE1-TRg-5	0	0	3	0	0	0	1	0	0	0	0	0	0	0	0	0	0	1	0	0	0	0	0	0	0
CC8-RRP12-NRg-1	0	1	2	0	0	0	0	0	0	0	0	0	1	0	1	1	0	5	0	0	0	0	0	0	0
CC8-RSC6-TRg-2	0	1	5	0	0	2	0	1	2	1	0	1	0	0	0	0	0	0	0	0	0	0	0	0	0
CC8-CDC25-TRg-1	0	0	0	0	0	0	0	0	0	0	0	1	0	1	1	0	1	0	0	0	0	0	0	0	0
CC8-CDC25-TRg-9	0	0	0	0	0	0	0	0	0	1	0	0	0	0	0	2	0	0	0	0	0	0	0	0	0
CC8-YPP1-NRg-3	0	0	4	0	0	0	0	0	1	1	0	0	0	0	0	1	0	1	0	0	0	0	0	0	0
CC8-NFS1-NRg-9	0	1	1	0	1	1	1	0	1	0	0	0	0	0	0	1	0	2	0	0	0	0	0	0	0
CC8-NFS1-NRg-8	0	1	4	1	0	2	0	0	3	0	0	0	0	0	0	0	0	0	0	0	0	0	0	0	0
CC8-UBA2-TRg-1	0	0	3	0	0	0	0	1	0	0	0	0	0	0	1	0	0	1	0	0	0	0	0	0	0
CC8-ARP2-NRg-3	0	0	0	0	0	0	0	0	0	0	0	0	0	0	0	1	0	0	0	0	0	0	0	0	0
CC8-MAK16-TRg-1	0	0	1	0	0	0	0	0	1	0	0	0	0	0	0	0	0	3	0	0	0	0	0	0	0
CC8-CEP3-NRg-1	0	0	1	0	0	0	0	0	0	0	0	1	3	0	0	1	0	0	0	0	0	0	0	0	0
CC8-GUK1-TRg-5	0	2	8	0	0	2	0	0	1	0	0	0	0	0	1	0	0	0	0	0	0	0	0	0	0
CC8-GUK1-TRg-2	1	0	3	0	0	0	0	0	1	1	0	3	1	0	0	2	0	0	0	0	0	0	0	0	0
CC8-GPI12-NRg-6	0	0	5	0	0	1	1	0	7	0	0	0	0	0	0	0	0	1	0	0	0	0	0	0	0
CC8-RPS5-NRg-5	0	0	2	1	0	0	0	0	0	0	0	0	0	0	1	1	0	1	0	0	0	0	0	0	0
CC8-RPS5-NRg-2	0	1	0	0	0	0	0	0	1	0	1	0	0	0	0	0	0	1	0	0	0	0	0	0	0
CC8-RPC19-NRg-1	0	1	4	0	0	0	0	0	1	0	0	1	0	0	0	0	0	1	0	0	0	0	0	0	0
CC8-TIM54-TRg-1	0	0	1	1	0	0	0	1	2	1	1	0	0	1	0	0	0	2	0	0	0	0	0	0	0
CC8-TEN1-TRg-2	0	0	2	0	0	0	0	1	0	0	0	0	0	0	0	0	1	0	0	0	0	0	0	0	0
CC8-SAH1-NRg-4	0	1	0	0	0	0	0	1	0	0	0	1	0	0	0	0	0	2	0	0	0	0	0	0	0
CC8-SAH1-NRg-5	0	0	1	0	0	0	1	0	0	0	0	0	0	1	0	1	0	2	0	0	0	0	0	0	0
CC8-SAH1-NRg-3	0	0	1	0	1	0	1	0	1	0	0	0	0	0	0	2	0	3	0	0	0	0	0	0	0
CC8-ATP15-NRg-5	0	0	0	0	0	0	1	0	0	1	0	0	1	0	0	0	0	1	0	0	0	0	0	0	0
CC8-SCD5-TRg-5	0	0	0	2	1	0	0	0	0	0	0	0	0	1	0	0	1	1	0	0	0	0	0	0	0
CC8-ARB1-NRg-2	0	1	4	0	0	0	0	0	0	1	1	0	1	0	1	1	0	1	0	0	0	0	0	0	0
CC8-ARB1-NRg-4	0	0	8	0	0	1	0	1	4	0	0	0	1	0	0	1	0	1	0	0	0	0	0	0	0
CC8-PUP2-TRg-1	0	1	0	0	0	0	1	0	0	0	0	0	0	0	0	1	0	1	0	0	0	0	0	0	0
CC8-CCT8-TRg-2	0	0	0	0	0	0	0	0	0	0	0	0	0	0	0	0	0	0	0	0	0	0	0	0	0
CC8-MCM4-TRg-1	0	0	2	0	0	1	0	0	0	0	1	0	0	2	0	1	0	0	0	0	0	0	0	0	0
CC8-LSM4-TRg-1	0	2	9	0	2	2	0	0	3	1	0	2	0	0	1	0	0	1	0	0	0	0	0	0	0
CC8-NOP53-NRg-1	0	0	1	0	0	0	1	0	0	0	0	1	0	0	0	0	0	2	0	0	0	0	0	0	0
CC8-ATP3-TRg-4	0	0	0	1	0	0	0	0	0	0	1	1	0	1	2	0	0	1	0	0	0	0	0	0	0
CC8-AFG2-NRg-3	1	0	5	0	0	3	1	0	3	1	1	0	0	0	0	1	0	0	0	0	0	0	0	0	0
CC8-PRO3-NRg-3	0	0	3	1	0	0	1	0	3	0	0	0	1	0	0	0	0	0	0	0	0	0	0	0	0
CC8-NRD1-NRg-10	0	0	0	0	0	0	0	0	2	0	0	0	1	1	1	1	0	0	0	0	0	0	0	0	0
CC8-SEC61-TRg-2	2	1	3	0	0	0	0	0	1	0	0	0	0	0	0	0	0	1	0	0	0	0	0	0	0
CC8-RHO3-TRg-4	0	0	3	0	0	0	0	0	3	0	1	1	1	0	0	0	0	1	0	0	0	0	0	0	0
CC8-SNF2-TRg-6	0	0	2	0	0	0	0	1	1	0	0	1	1	0	0	0	0	1	0	0	0	0	0	0	0
CC8-SMD2-NRg-3	0	0	3	0	0	1	1	0	0	0	0	1	0	0	0	0	0	2	0	0	0	0	0	0	0
CC8-RSC4-TRg-2	0	0	6	0	0	0	1	1	3	0	0	1	0	0	0	0	0	1	0	0	0	0	0	0	0
CC8-RSC4-TRg-1	0	0	0	0	0	0	0	0	2	0	0	0	0	0	0	0	0	0	0	0	0	0	0	0	0
CC8-TIF34-TRg-2	0	0	0	0	0	0	0	1	0	0	1	0	1	0	0	0	0	0	0	0	0	0	0	0	0
CC8-BET1-NRg-1	0	0	0	0	0	0	0	1	2	0	0	0	0	0	0	1	0	1	0	0	0	0	0	0	0
CC8-CDC8-NRg-2	0	1	4	0	0	1	0	1	2	0	1	0	0	0	0	1	1	3	0	0	0	0	0	0	0
CC8-PRP42-TRg-2	0	1	3	0	0	1	1	0	4	0	1	0	0	0	0	0	0	2	0	0	0	0	0	0	0
CC8-RRB1-TRg-2	0	0	5	1	0	0	0	0	2	0	0	0	1	0	0	1	0	2	0	0	1	0	0	0	0
CC8-SPC24-TRg-1	0	1	0	0	0	0	0	0	0	0	1	0	0	0	0	0	0	1	0	0	0	0	0	0	0
CC8-ILS1-NRg-1	0	0	2	0	1	0	0	0	0	1	0	0	0	0	0	1	0	1	0	0	0	0	0	0	0
CC8-GFA1-TRg-2	0	0	3	0	1	1	0	2	6	0	0	1	0	0	0	0	0	1	0	0	0	0	0	0	0
CC8-SEC21-NRg-10	0	0	3	0	0	0	0	0	0	1	2	0	0	0	0	0	0	1	0	0	0	0	0	0	0
CC8-RPC10-NRg-1	0	0	0	0	0	0	0	0	0	0	0	0	0	1	1	0	1	2	0	0	0	0	0	0	0
CC8-RPB10-TRg-3	0	0	1	0	0	0	0	0	0	0	0	0	0	0	0	1	0	1	0	0	0	0	0	0	0
CC8-RPB10-TRg-2	0	1	0	1	0	0	1	0	0	0	0	1	1	0	1	0	0	1	0	0	0	0	0	0	0
CC8-YNL181W-TRg-1	0	1	5	1	0	3	0	0	3	0	1	0	0	0	0	0	0	0	0	0	0	0	0	0	0
CC8-RAD3-NRg-1	0	0	3	0	0	1	0	1	4	0	0	0	0	1	1	0	0	0	0	0	0	0	0	0	0
CC8-NOP10-TRg-1	0	0	4	0	0	0	1	1	0	1	0	1	1	0	0	0	0	6	0	0	0	0	0	0	0
CC8-BFR2-TRg-3	0	2	2	0	1	1	2	0	0	1	0	0	0	0	0	0	1	1	0	0	0	0	0	0	0
CC8-MCM2-TRg-6	1	2	9	0	0	0	0	2	4	0	0	1	0	0	1	1	1	0	0	0	0	0	0	0	0
CC8-MCM2-TRg-4	1	0	6	0	0	2	0	0	1	0	0	0	0	1	0	0	1	3	0	0	0	0	0	0	0
CC8-MPP10-TRg-1	1	0	1	0	0	0	0	1	2	1	0	2	0	0	0	0	0	2	0	0	0	0	0	0	0
CC8-RET2-TRg-4	0	0	2	0	0	0	0	0	0	0	0	0	1	0	0	1	1	0	0	0	0	0	0	0	0
CC8-RET2-TRg-1	0	0	0	0	0	0	1	0	0	0	0	0	1	0	0	1	1	0	0	0	0	0	0	0	0
CC8-RPS2-NRg-1	0	0	2	0	0	0	0	0	1	1	0	0	0	0	0	0	0	0	0	0	0	0	0	0	0
CC8-RPS2-NRg-2	0	0	0	0	0	0	1	0	1	2	0	0	1	1	0	0	0	2	0	0	0	0	0	0	0
CC8-ORC4-NRg-3	0	0	0	2	0	2	0	1	1	0	0	1	1	0	0	0	0	0	0	0	0	0	0	0	0
CC8-TIP20-TRg-7	0	0	1	0	0	0	0	1	0	1	2	0	1	1	0	1	0	2	0	0	0	0	0	0	0
CC8-SMT3-TRg-1	0	0	3	0	0	1	0	0	1	0	0	0	0	0	0	0	0	3	0	0	0	0	0	0	0
CC8-MSS18-NRg-6	0	1	7	0	0	0	1	0	4	1	0	0	0	0	0	0	0	2	0	0	0	0	0	0	0
CC8-YEF3-NRg-9	0	1	0	2	0	0	0	0	0	0	0	0	0	0	0	0	0	0	0	0	0	0	0	0	0
CC8-ASK1-NRg-1	0	0	0	0	0	0	0	0	0	0	0	0	0	0	0	0	1	2	0	0	0	0	0	0	0
CC8-SMC1-TRg-1	0	0	0	0	0	0	0	0	0	1	0	0	0	0	0	0	0	1	0	0	0	0	0	0	0
CC8-NIP1-NRg-1	0	1	6	0	0	4	1	1	0	0	1	0	0	1	0	1	0	2	0	0	0	0	0	0	0
CC8-RPP1-NRg-1	0	1	0	0	0	0	0	0	1	0	0	1	0	0	0	0	0	1	0	0	0	0	0	0	0
CC8-YDJ1-TRg-6	0	0	2	0	1	0	0	0	0	0	0	0	0	0	0	0	1	2	0	0	0	0	0	0	0
CC8-SUB2-NRg-1	0	0	2	0	0	0	0	0	0	1	0	0	0	0	0	0	0	2	0	0	0	0	0	0	0
CC8-TIM10-NRg-8	0	0	5	0	0	1	0	0	1	0	1	0	0	2	0	0	0	3	0	0	0	0	0	0	0
CC8-TIM10-NRg-4	0	1	0	1	0	0	0	0	0	0	0	1	0	0	0	0	0	0	0	0	0	0	0	0	0
CC8-TIM10-NRg-7	0	0	6	1	0	0	0	0	1	2	0	1	0	0	0	1	0	2	0	0	0	0	0	0	0
CC8-SKI6-TRg-4	0	0	6	1	0	0	0	0	7	1	1	0	0	1	0	0	0	2	0	0	0	0	0	0	0
CC8-TUB4-TRg-1	0	0	1	0	0	0	0	0	0	0	1	0	0	0	0	1	0	0	0	0	0	0	0	0	0
CC8-CDC37-NRg-2	0	1	1	0	0	0	0	0	0	0	0	0	0	0	0	0	0	2	0	0	0	0	0	0	0
CC8-ISD11-TRg-3	0	1	2	1	1	0	0	0	2	0	0	0	0	1	0	0	0	0	0	0	0	0	0	0	0
CC8-YOS1-TRg-4	0	1	0	0	0	0	0	0	0	0	1	1	0	0	0	0	0	4	0	0	0	0	0	0	0
CC8-SSC1-TRg-6	0	1	1	0	0	0	0	0	0	0	0	0	0	0	0	0	0	0	0	0	0	0	0	0	0
CC8-MTR3-TRg-5	0	1	2	0	0	0	1	0	0	2	1	1	0	0	0	0	0	2	0	0	0	0	0	0	0
CC8-MTR3-TRg-6	0	0	0	0	0	2	0	0	0	0	0	0	0	1	0	0	0	2	0	0	0	0	0	0	0
CC8-TFA1-TRg-2	0	1	0	0	0	0	0	0	0	0	0	0	0	1	1	0	0	2	0	0	0	0	0	0	0
CC8-CDC3-NRg-3	0	1	4	0	1	0	0	0	1	0	1	1	0	0	0	1	0	0	0	0	0	0	0	0	0
CC8-ERG25-TA-18	0	0	1	0	0	0	0	1	0	0	0	0	0	0	0	0	0	2	0	0	0	0	0	0	0
CC8-RPB11-TRg-4	0	0	1	0	0	0	0	0	1	0	0	0	0	0	0	2	0	1	0	0	0	0	0	0	0
CC8-RPB11-TRg-1	0	0	1	0	0	0	1	0	0	1	0	0	1	1	0	2	0	1	0	0	0	0	0	0	0
CC8-RPB11-TRg-2	0	0	1	0	0	0	0	0	0	0	0	1	0	0	0	0	0	1	0	0	0	0	0	0	0
CC8-DED1-TRg-3	0	0	3	0	0	1	0	0	0	1	0	0	1	0	0	2	0	1	0	0	0	0	0	0	0
CC8-DED1-TRg-1	1	1	3	0	0	1	0	0	0	0	0	0	1	0	1	0	0	5	0	0	0	0	0	0	0
CC8-DED1-TRg-6	0	0	0	1	0	0	0	0	0	0	0	1	0	0	1	0	0	3	0	0	0	0	0	0	0
CC8-DED1-TRg-4	1	0	2	0	0	1	0	0	1	0	0	0	0	0	0	0	1	1	0	0	0	0	0	0	0
CC8-RPL10-NRg-5	1	0	6	1	0	1	0	0	1	0	0	1	0	0	0	1	0	2	0	0	0	0	0	0	0
CC8-RPL10-NRg-4	1	1	4	0	0	0	0	0	6	0	0	0	0	0	0	0	0	2	0	0	0	0	0	0	0
CC8-EFB1-NRg-1	0	0	1	0	0	1	0	0	0	0	0	0	0	0	0	1	0	2	0	0	0	0	0	0	0
CC8-EFB1-NRg-5	0	0	3	0	0	0	0	0	3	0	0	1	0	0	1	1	0	2	0	0	0	0	0	0	0
CC8-EFB1-NRg-4	1	0	2	0	0	1	0	0	0	0	0	0	1	0	0	1	0	2	0	0	0	0	0	0	0
CC8-RPT3-NRg-1	0	1	0	0	0	0	1	0	0	0	0	1	0	0	0	0	0	3	0	0	0	0	0	0	0
CC8-SAC6-TRg-8	0	0	3	0	0	0	0	0	2	2	0	0	0	0	0	2	0	1	0	0	0	0	0	0	0
CC8-SAC6-TRg-4	0	0	3	1	0	0	0	0	0	0	0	1	1	1	0	0	0	2	0	0	0	0	0	0	0
CC8-SAC6-TRg-5	2	0	10	1	0	1	1	0	0	1	0	1	0	0	0	2	0	0	0	0	0	0	0	0	0
CC8-SAC6-TRg-3	0	0	4	0	0	1	0	1	4	0	0	1	1	0	0	0	0	1	0	0	0	0	0	0	0
CC8-DIM1-TRg-5	0	2	2	0	0	0	0	0	1	0	0	0	1	0	0	0	0	2	0	0	0	0	0	0	0
CC8-DIM1-TRg-7	0	0	4	1	0	2	0	0	3	0	0	1	0	0	0	1	0	0	0	0	0	0	0	0	0
CC8-RPC17-NRg-1	0	1	1	0	0	0	0	0	1	2	0	0	0	0	0	0	0	0	0	0	0	0	0	0	0
CC8-RPC17-NRg-2	1	0	3	0	1	0	0	0	2	0	0	1	0	0	0	0	1	2	0	0	0	0	0	0	0
CC8-YDR341C-TRg-1	0	0	0	0	0	2	1	0	0	0	0	1	0	0	0	1	0	2	0	0	0	0	0	0	0
CC8-RAP1-NRg-8	0	2	7	1	0	1	1	0	8	0	0	1	1	0	0	0	0	1	0	0	0	0	0	0	0
CC8-RAP1-NRg-5	0	0	0	0	0	0	0	0	0	0	1	0	0	0	0	0	0	0	0	0	0	0	0	0	0
CC8-RAP1-NRg-2	2	0	0	1	0	0	0	0	1	1	0	1	0	0	0	0	0	2	0	0	0	0	0	0	0
CC8-SEC26-NRg-3	0	0	1	0	0	1	1	0	1	0	0	0	0	0	0	1	0	2	0	0	0	0	0	0	0
CC8-SPP41-TRg-3	0	0	4	1	0	2	0	0	0	0	0	0	1	0	0	1	0	2	0	0	0	0	0	0	0
CC8-TAP42-NRg-1	2	1	1	1	1	1	1	0	2	1	0	1	0	0	0	0	0	0	0	0	0	0	0	0	0
CC8-PGA2-TRg-6	0	0	5	0	0	0	0	0	2	0	0	0	0	1	0	0	2	0	0	0	0	0	0	0	0
CC8-BRL1-TRg-1	0	1	0	0	1	1	0	0	1	0	0	0	0	0	0	1	0	0	0	0	0	0	0	0	0
CC8-FOL2-TRg-1	0	0	4	1	0	0	1	0	8	0	0	0	1	0	0	1	0	0	0	0	0	0	0	0	0
CC8-NAB3-NRg-5	0	1	3	1	0	2	0	1	3	1	0	1	1	0	0	0	0	1	0	0	0	0	0	0	0
CC8-SNF4-TRg-4	0	0	4	0	0	0	0	0	0	0	0	0	0	0	0	0	0	0	0	0	0	0	0	0	0
CC8-HRR25-TRg-2	0	0	3	0	0	0	0	0	1	0	0	0	0	1	0	0	0	1	0	0	0	0	0	0	0
CC8-TRS23-TRg-4	1	0	1	1	0	0	2	0	0	0	0	0	0	0	1	0	0	0	0	0	0	0	0	0	0
CC8-CTR86-TRg-4	0	1	4	1	0	1	0	0	2	1	0	0	0	0	0	0	1	0	0	0	0	0	0	0	0
CC8-RPB5-TRg-5	1	0	0	0	0	0	0	0	0	0	0	0	1	0	0	0	0	0	0	0	0	0	0	0	0
CC8-SPN1-NRg-2	0	0	0	0	0	0	0	0	0	1	0	0	0	0	0	0	0	1	0	0	0	0	0	0	0
CC8-SPN1-NRg-1	0	0	1	0	0	0	0	0	0	0	0	0	0	0	0	0	0	0	0	0	0	0	0	0	0
CC8-SEC61-NRg-1	0	0	0	0	0	0	0	0	1	0	0	0	1	0	0	0	0	0	0	0	0	0	0	0	0
CC8-SEC61-NRg-7	0	1	4	0	0	0	0	0	1	0	0	0	1	0	0	0	0	1	0	0	0	0	0	0	0
CC8-TUS1-TRg-3	0	0	7	1	0	2	0	0	8	0	0	2	0	0	0	1	0	0	0	0	0	0	0	0	0
CC8-OLE1-NRg-2	0	0	0	0	0	1	0	1	0	0	0	0	0	0	1	1	0	0	0	0	0	0	0	0	0
CC8-AFG2-TRg-1	0	0	0	0	0	0	0	0	1	0	1	1	0	0	0	1	0	0	0	0	0	0	0	0	0
CC8-TOA2-NRg-1	1	0	0	0	0	1	0	0	0	0	0	1	0	0	0	1	0	0	0	0	0	0	0	0	0
CC8-USO1-TRg-1	0	0	0	0	0	0	0	0	0	0	1	0	0	0	0	0	1	0	0	0	0	0	0	0	0
CC8-UTP22-NRg-2	0	0	7	0	0	0	0	0	1	0	0	2	0	0	0	0	0	3	0	0	0	0	0	0	0
CC8-RIB1-TRg-3	0	0	0	0	0	0	1	0	0	0	0	0	0	0	0	0	0	2	0	0	0	0	0	0	0
CC8-RIB1-TRg-7	0	0	0	1	0	0	0	1	0	0	0	0	0	0	0	0	0	2	0	0	0	0	0	0	0
CC8-RIB1-TRg-4	0	0	0	0	0	0	0	0	0	0	0	2	0	0	0	0	0	2	0	0	0	0	0	0	0
CC8-COG1-TRg-1	0	0	0	1	0	0	0	0	0	0	0	0	1	0	0	0	0	0	0	0	0	0	0	0	0
CC8-RPL32-NRg-2	0	0	1	0	0	0	0	0	0	0	0	0	0	0	0	1	0	2	0	0	0	0	0	0	0
CC8-GLC7-NRg-3	0	0	4	0	1	2	0	2	0	0	0	2	0	0	0	0	0	3	0	0	0	0	0	0	0
CC8-GLC7-NRg-4	0	0	1	0	0	0	0	0	0	2	0	0	0	0	0	0	0	1	0	0	0	0	0	0	0
CC8-HSF1-TRg-2	0	1	3	1	0	2	0	0	2	1	0	0	0	0	1	0	0	2	0	0	0	0	0	0	0
CC8-DAM1-NRg-5	0	0	0	0	0	0	0	0	1	0	0	0	0	0	0	0	1	3	0	0	0	0	0	0	0
CC8-SEC18-TRg-4	0	1	2	0	1	2	1	0	5	0	0	0	0	1	0	2	0	0	0	0	0	0	0	0	0
CC8-SEC18-TRg-5	0	0	2	0	0	0	0	1	0	0	0	0	0	0	0	0	0	1	0	0	0	0	0	0	0
CC8-PAB1-NRg-3	0	0	2	0	0	0	1	0	0	0	1	0	0	0	0	0	1	1	0	0	0	0	0	0	0
CC8-POP8-TRg-2	1	0	6	1	0	1	0	0	6	0	0	1	0	0	0	0	0	1	0	0	0	0	0	0	0
CC8-PAB1-NRg-4	0	0	0	1	0	0	1	0	0	0	0	0	0	0	0	0	0	2	0	0	0	0	0	0	0
CC8-BIG1-TRg-4	0	0	0	0	0	0	0	0	0	0	1	0	0	1	0	0	0	0	0	0	0	0	0	0	0
CC8-BIG1-TRg-5	0	0	0	0	0	1	0	0	2	1	0	0	0	0	0	1	0	0	0	0	0	0	0	0	0
CC8-BIG1-TRg-6	0	0	0	0	0	0	0	0	2	0	1	0	1	0	1	0	0	2	0	0	0	0	0	0	0
CC8-RPO41-NRg-1	0	0	2	0	0	0	0	0	2	0	0	3	1	0	1	0	0	2	0	0	0	0	0	0	0
CC8-RVB2-NRg-2	0	0	9	0	0	1	0	0	0	0	0	1	0	0	0	0	0	1	0	0	0	0	0	0	0
CC8-PET117-NRg-8	0	0	0	0	0	0	0	0	0	1	0	0	0	0	1	0	0	2	0	0	0	0	0	0	0
CC8-VPS45-NRg-9	0	0	2	0	0	0	0	0	1	0	0	0	0	0	0	1	0	0	0	0	0	0	0	0	0
CC8-YCG1-NRg-1	0	1	0	0	0	0	0	0	0	0	0	1	0	0	0	0	1	3	0	0	0	0	0	0	0
CC8-NOC4-NRg-1	0	0	5	0	2	0	0	1	3	0	0	0	0	0	0	0	0	2	0	0	0	0	0	0	0
CC8-NMD3-NRg-2	0	0	2	0	0	1	0	0	3	1	1	1	1	1	0	0	1	2	0	0	0	0	0	0	0
CC8-DRS1-TRg-2	1	0	1	0	0	2	0	0	1	0	0	0	0	0	0	0	0	4	0	0	0	0	0	0	0
CC8-HTB1-NRg-2	0	1	3	0	0	0	1	0	1	1	0	0	0	0	0	0	0	1	0	0	0	0	0	0	0
CC8-IPI1-TRg-2	1	0	0	1	0	0	0	0	1	0	1	0	1	0	0	0	0	2	0	0	0	0	0	0	0
CC8-SEC18-NRg-1	0	0	2	0	0	0	0	0	0	1	0	0	0	0	0	0	0	1	0	0	0	0	0	0	0
CC8-SEC18-NRg-2	1	1	0	0	0	0	1	0	0	0	0	1	0	0	0	1	1	1	0	0	0	0	0	0	0
CC8-JIP5-NRg-2	0	1	8	0	1	3	0	0	1	0	0	0	0	0	0	0	0	0	0	0	0	0	0	0	0
CC8-YPT1-TRg-3	0	0	0	0	0	0	0	0	0	1	0	0	2	0	0	0	0	0	0	0	0	0	0	0	0
CC8-YPT1-TRg-2	0	0	0	0	0	0	1	0	0	0	0	0	0	0	0	0	0	1	0	0	0	0	0	0	0
CC8-CLF1-NRg-2	1	1	0	1	0	0	1	0	0	0	0	0	0	0	1	0	0	3	0	0	0	0	0	0	0
CC8-SNF2-NRg-7	0	2	5	1	0	3	0	0	5	0	0	0	0	0	0	0	0	1	0	0	0	0	0	0	0
CC8-SNF2-NRg-4	0	1	8	0	0	1	1	0	11	0	0	0	0	0	0	1	0	1	0	0	0	0	0	0	0
CC8-RPL25-NRg-1	1	1	1	0	0	0	1	0	0	0	0	1	0	0	0	0	0	0	0	0	0	0	0	0	0
CC8-NOP56-TRg-1	0	0	3	0	0	0	0	0	5	0	0	1	1	0	1	1	0	4	0	0	0	0	0	0	0
CC8-NOP56-TRg-2	2	1	3	0	0	0	0	0	1	1	0	0	1	0	0	0	0	1	0	0	0	0	0	0	0
CC8-TRS31-TRg-1	0	0	0	0	0	0	0	0	0	0	0	0	0	0	0	0	0	1	0	0	0	0	0	0	0
CC8-DBF4-TRg-2	0	0	0	0	0	0	0	0	0	0	0	0	0	0	0	0	0	2	0	0	0	0	0	0	0
CC8-DBF4-TRg-1	0	0	1	0	0	0	0	0	0	0	0	1	0	0	0	0	0	3	0	0	0	0	0	0	0
CC8-RPC19-TRg-4	0	0	2	0	0	0	0	0	1	0	0	1	0	0	0	0	0	2	0	0	0	0	0	0	0
CC8-RPC19-TRg-6	0	1	7	0	0	2	0	0	0	0	0	0	0	0	1	1	0	0	0	0	0	0	0	0	0
CC8-RPC19-TRg-3	0	0	1	0	1	0	2	1	3	1	1	1	0	0	0	1	0	2	0	0	0	0	0	0	0
CC8-ROK1-NRg-1	0	0	5	0	0	1	0	0	4	1	1	0	0	0	1	1	0	1	0	0	0	0	0	0	0
CC8-CDC33-TRg-4	0	1	2	1	0	0	0	0	1	1	0	1	0	0	0	2	1	0	0	0	0	0	0	0	0
CC8-DHR2-TRg-3	1	1	1	0	0	0	1	0	2	0	0	0	0	1	0	0	0	1	0	0	0	0	0	0	1
CC8-RRP42-NRg-5	0	0	4	1	0	0	1	0	3	0	0	0	0	0	0	0	0	0	0	0	0	0	0	0	0
CC8-CLF1-TRg-1	0	0	0	1	1	0	0	0	0	1	0	0	0	0	0	1	0	2	0	0	0	0	0	0	0
CC8-ERG11-NA-16	0	0	0	1	0	1	0	0	0	0	0	0	1	0	0	0	0	0	0	0	0	0	0	0	0
CC8-VAS1-NRg-4	0	1	0	1	0	0	0	0	0	0	0	0	1	0	0	1	0	2	0	0	0	0	0	0	0
CC8-PIK1-NRg-2	0	0	4	1	0	1	0	0	1	1	1	0	0	0	0	0	0	2	0	0	0	0	0	0	0
CC8-SAR1-NRg-7	0	1	6	1	0	1	1	0	4	1	1	2	0	1	0	0	0	2	0	0	0	0	0	0	0
CC8-SAR1-NRg-4	0	0	1	0	0	0	0	0	2	0	0	0	0	0	0	1	1	1	0	0	0	0	0	0	0
CC8-RPS3-TRg-1	0	1	4	0	0	1	0	0	0	0	0	2	0	0	0	2	0	4	0	0	0	0	0	0	0
CC8-YTM1-TRg-2	1	0	0	0	0	0	0	0	0	1	0	0	0	0	0	1	0	1	0	0	0	0	0	0	0
CC8-SUI3-NRg-5	0	0	2	0	0	0	1	0	1	1	0	0	0	0	0	0	0	2	0	0	0	0	0	0	0
CC8-SUI3-NRg-2	0	0	5	0	1	1	1	0	0	0	0	0	0	0	0	0	0	0	0	0	0	0	0	0	0
CC8-RRP7-TRg-4	0	1	2	0	0	1	0	2	0	2	0	1	0	0	0	0	0	0	0	0	0	0	0	0	0
CC8-RRP7-TRg-6	1	1	0	0	0	1	1	1	0	1	0	0	0	0	0	0	0	1	0	0	0	0	0	0	0
CC8-NIP7-TRg-2	1	0	4	0	0	0	0	0	1	1	0	2	1	0	0	1	1	2	0	0	0	0	0	0	0
CC8-MDM35-TRg-1	0	0	2	0	0	0	0	0	0	1	0	0	0	0	0	0	0	0	0	0	0	0	0	0	0
CC8-ALA1-NRg-1	1	0	3	0	0	0	0	0	2	0	0	0	0	0	0	1	0	0	0	0	0	0	0	0	0
CC8-DOA4-NRg-2	0	1	5	0	0	1	1	0	2	0	1	0	0	0	0	0	0	1	0	0	0	0	0	0	0
CC8-RPS13-NRg-1	0	0	0	0	0	0	0	0	0	0	0	0	0	0	0	1	0	0	0	0	0	0	0	0	0
CC8-YSF3-TRg-2	0	0	4	1	0	0	0	0	0	0	0	0	0	0	0	0	0	1	0	0	0	0	0	0	0
CC8-RPS2-NRg-11	0	1	3	0	1	1	0	0	0	0	0	0	0	0	0	0	0	4	0	0	0	0	0	0	0
CC8-SSL1-TRg-10	0	1	2	0	0	0	1	0	1	1	0	3	1	0	0	0	1	2	0	0	0	0	0	0	0
CC8-NIP7-TRg-1	0	0	2	0	0	0	0	0	1	0	0	0	0	0	0	0	0	2	0	0	0	0	0	0	0
CC8-LST8-NRg-1	1	0	0	0	0	0	0	0	1	0	0	0	0	0	0	1	0	1	0	0	0	0	0	0	0
CC8-TAF4-TRg-3	0	0	0	0	0	0	1	0	0	2	0	0	0	0	0	2	0	1	0	0	0	0	0	0	0
CC8-HAS1-TRg-2	0	0	2	0	0	0	0	0	0	0	0	1	0	0	0	0	1	4	0	0	0	0	0	0	0
CC8-GLC7-TRg-2	1	0	0	3	0	0	0	0	1	1	0	0	0	0	0	2	0	0	0	0	0	0	0	0	0
CC8-CDC45-NRg-1	0	3	0	0	0	0	0	0	0	0	0	1	0	0	0	0	1	2	0	0	0	0	0	0	0
CC8-SEC22-NRg-8	0	1	4	0	0	1	1	0	0	1	0	2	1	0	0	1	0	1	0	0	0	0	0	0	0
CC8-YOS1-TRg-2	0	0	0	0	0	0	0	0	1	0	0	1	0	0	0	0	0	0	0	0	0	0	0	0	0
CC8-RBA50-TRg-3	0	1	5	0	1	2	0	0	2	0	0	0	0	0	0	0	0	2	0	0	0	0	0	0	0
CC8-SPP41-NRg-2	0	1	2	0	1	1	0	0	1	1	0	0	0	0	0	1	0	0	0	0	0	0	0	0	0
CC8-PRP46-TRg-2	0	0	2	0	0	0	0	0	0	0	0	1	1	0	0	0	0	0	0	0	0	0	0	0	0
CC8-PGA2-NRg-1	0	1	1	0	0	0	0	0	1	0	0	2	0	0	0	1	0	4	0	0	0	0	0	0	0
CC8-CBF5-TRg-3	0	0	10	3	1	0	0	1	1	0	0	0	0	0	0	1	0	2	0	0	0	0	0	0	0
CC8-TCP1-NRg-3	0	0	12	0	0	1	0	0	5	0	0	2	1	0	0	2	0	1	0	0	0	0	0	0	0
CC8-TCP1-NRg-2	0	0	2	1	0	0	0	0	1	0	0	0	0	0	0	0	0	1	0	0	0	0	0	0	0
CC8-ERG26-NRg-2	0	0	1	1	0	2	0	0	0	0	0	0	0	0	0	0	0	0	0	0	0	0	0	0	0
CC8-ERG26-NRg-4	0	1	1	0	0	0	0	0	0	0	0	0	0	0	0	0	0	2	0	0	0	0	0	0	0
CC8-MES1-TRg-5	0	1	2	0	0	1	0	0	2	0	0	0	0	0	1	0	0	0	0	0	0	0	0	0	0
CC8-HTS1-TRg-2	0	3	0	0	0	1	0	0	2	0	0	0	0	1	0	1	0	1	0	0	0	0	0	0	0
CC8-SSS1-TRg-3	0	1	1	0	0	0	1	0	2	1	0	1	0	0	0	1	0	0	0	0	0	0	0	0	0
CC8-SSS1-TRg-2	0	0	1	0	0	0	0	0	0	0	0	0	1	0	0	0	0	0	0	0	0	0	0	0	0
CC8-SYS1-TRg-7	0	0	2	1	0	1	0	0	1	2	0	0	0	0	0	0	0	0	0	0	0	0	0	0	0
CC8-SYS1-TRg-2	0	0	1	1	0	1	0	0	1	0	0	1	0	0	0	0	0	1	0	0	0	0	0	0	0
CC8-SYS1-TRg-1	0	0	0	0	0	0	0	0	0	0	0	0	0	0	1	2	0	3	0	0	0	0	0	0	0
CC8-BFR2-TRg-1	1	0	1	0	0	0	0	0	2	1	0	0	2	0	1	0	0	3	0	0	0	0	0	0	0
CC8-EOS1-TRg-3	0	0	1	1	0	0	1	0	0	0	1	0	0	0	0	1	1	1	0	0	0	0	0	0	0
CC8-TAF4-NRg-1	0	0	0	0	0	0	0	0	0	0	0	0	0	0	0	2	0	1	0	0	0	0	0	0	0
CC8-ARL3-NRg-8	0	0	2	0	0	0	0	0	0	1	0	1	0	0	0	0	0	2	0	0	0	0	0	0	0
CC8-RPN5-NRg-1	0	0	0	0	0	0	0	0	0	0	1	1	1	0	0	2	1	3	0	0	0	0	0	0	0
CC8-TIM9-NRg-2	0	3	1	0	0	0	0	0	2	0	0	1	0	0	0	0	0	1	0	0	0	0	0	0	0
CC8-NUP57-NRg-3	0	0	1	0	0	1	0	0	1	0	0	1	1	0	0	0	0	1	0	0	0	0	0	0	0
CC8-VPS4-TRg-1	0	0	0	0	0	0	0	0	0	0	0	1	0	0	0	0	0	1	0	0	0	0	0	0	0
CC8-CDC3-TRg-4	0	0	4	0	0	0	0	1	0	0	0	1	1	0	1	1	0	1	0	0	0	0	0	0	0
CC8-BBP1-NRg-1	0	0	4	2	0	0	0	0	3	0	1	0	0	0	0	0	0	1	0	0	0	0	0	0	0
CC8-BBP1-NRg-2	0	2	0	0	0	0	1	0	2	0	0	1	0	0	0	0	0	1	0	0	0	0	0	0	0
CC8-USE1-NRg-3	1	0	2	1	0	3	0	0	4	0	0	0	0	1	1	0	0	1	0	0	0	0	0	0	0
CC8-CCT7-TRg-1	0	2	3	0	0	0	0	0	0	0	0	1	0	0	0	0	1	4	0	0	0	0	0	0	0
CC8-SAH1-TRg-3	0	0	1	1	0	1	1	0	1	1	0	0	0	0	1	1	0	4	0	0	0	0	0	0	0
CC8-CHS2-TRg-1	0	0	1	0	0	1	0	1	0	1	0	1	0	0	0	1	0	0	0	0	0	0	0	0	0
CC8-DPM1-TRg-2	0	1	3	0	0	1	0	0	4	0	0	1	0	0	0	1	0	1	0	0	0	0	0	0	0
CC8-BBP1-TRg-1	0	0	0	0	0	0	1	0	0	2	0	1	0	0	1	1	0	1	0	0	0	0	0	0	0
CC8-NRD1-TRg-4	0	0	1	1	0	1	1	1	0	0	1	0	0	0	0	0	1	3	0	0	0	0	0	0	0
CC8-RPB3-NRg-1	0	1	2	1	0	0	1	0	0	0	0	1	0	0	0	1	0	0	0	0	0	0	0	0	0
CC8-PHO85-NRg-6	0	0	4	0	0	0	0	0	1	0	0	0	0	0	0	0	1	0	0	0	0	0	0	0	0
CC8-SNF6-TRg-6	0	1	3	0	0	0	0	0	4	0	0	0	0	0	0	1	0	1	0	0	0	0	0	0	0
CC8-PRP38-NRg-2	0	0	1	0	0	0	0	0	0	1	0	1	0	0	0	0	0	1	0	0	0	0	0	0	0
CC8-OAR1-NRg-3	0	0	5	0	0	3	3	1	3	0	0	1	1	0	0	2	0	2	0	0	0	0	0	0	0
CC8-ROX3-NRg-1	0	0	9	1	0	1	0	0	3	0	0	0	0	1	0	2	0	1	0	0	0	0	0	0	0
CC8-YPP1-TRg-6	0	0	3	0	0	1	0	0	2	0	1	0	0	0	0	1	0	0	0	0	0	0	0	0	0
CC8-CBF2-NRg-8	0	0	3	0	0	4	0	0	2	0	0	0	0	0	0	0	0	1	0	0	0	0	0	0	0
CC8-SPT6-TRg-5	0	0	4	0	0	0	0	0	2	0	0	0	1	0	1	0	0	1	0	0	0	0	0	0	0
CC8-SEC10-NRg-1	0	0	0	0	0	0	0	0	0	0	0	0	0	0	1	0	1	3	0	0	0	0	0	0	0
CC8-NSL1-NRg-3	0	0	0	0	0	0	0	0	0	1	0	0	1	0	0	0	1	1	0	0	0	0	0	0	0
CC8-NRD1-NRg-8	0	0	1	0	0	1	0	0	0	0	1	0	0	0	0	1	0	0	0	0	0	0	0	0	0
CC8-RPB3-TRg-1	0	0	1	1	0	0	1	0	0	0	0	3	0	0	0	0	0	0	0	0	0	0	0	0	0
CC8-NRD1-NRg-4	0	0	1	0	0	0	0	0	0	0	0	1	0	0	0	1	0	0	0	0	0	0	0	0	0
CC8-RVB1-TRg-2	0	0	0	0	0	1	0	0	0	1	0	0	0	0	0	0	0	2	0	0	0	0	0	0	0
CC8-TIF5-NRg-8	0	0	1	0	0	1	0	0	0	1	0	2	0	0	1	0	0	5	0	0	0	0	0	0	0
CC8-EOS1-NRg-1	0	0	0	1	0	0	0	1	1	0	1	0	0	0	0	1	0	0	0	0	0	0	0	0	0
CC8-ERG25-NA-26	0	0	1	0	0	1	0	0	1	1	0	0	0	0	0	0	0	2	0	0	0	0	0	0	0
CC8-MSL5-NRg-4	0	0	9	0	0	2	0	0	2	0	0	1	1	0	0	0	0	1	0	0	0	0	0	0	0
CC8-SEC24-TRg-2	0	0	1	0	0	0	1	0	0	0	0	1	1	0	1	2	0	2	0	0	0	0	0	0	0
CC8-RPL30-NRg-5	0	0	1	0	0	1	0	0	0	0	0	0	1	0	1	0	0	0	0	0	0	0	0	0	0
CC8-SNU71-NRg-3	0	0	3	2	0	0	0	0	1	1	0	1	0	1	0	2	0	3	0	0	0	0	0	0	0
CC8-CDC33-NRg-1	0	1	1	0	0	0	1	1	3	0	0	1	0	1	0	0	0	2	0	0	0	0	0	0	0
CC8-RPN6-TRg-4	0	0	1	0	0	0	1	0	0	0	0	1	2	1	0	1	0	0	0	0	0	0	0	0	0
CC8-NAB2-TRg-4	0	0	2	1	0	0	0	0	1	0	0	0	0	0	0	1	0	2	0	0	0	0	0	0	0
CC8-NAB2-TRg-6	0	0	0	0	0	2	0	0	0	0	0	1	0	1	0	0	0	0	0	0	0	0	0	0	0
CC8-YTM1-NRg-1	0	0	4	0	0	1	0	0	3	0	0	1	0	0	0	0	1	2	0	0	0	0	0	0	0
CC8-OLE1-TRg-8	0	0	2	0	0	3	0	0	0	1	0	0	0	0	0	1	0	1	0	0	0	0	0	0	0
CC8-OLE1-TRg-1	0	0	2	0	0	0	0	0	0	0	0	1	0	0	0	2	0	3	0	0	0	0	0	0	0
CC8-UTP7-TRg-4	0	0	2	0	0	1	0	0	0	0	1	0	0	0	0	1	0	2	0	0	0	0	0	0	0
CC8-ACT1-NRg-6	2	0	0	0	0	0	1	0	0	0	1	0	0	1	0	1	0	2	0	0	0	0	0	0	0
CC8-RPL18A-NRg-3	0	0	1	0	0	0	1	0	0	0	0	0	0	0	2	0	0	3	0	0	0	0	0	0	0
CC8-BRX1-NRg-1	0	0	0	1	0	1	1	0	1	0	0	2	0	0	0	0	0	2	0	0	0	0	0	0	0
CC8-NAF1-TRg-8	0	2	5	0	1	3	1	0	4	0	0	1	0	0	0	1	0	1	0	0	0	0	0	0	0
CC8-NAF1-TRg-6	0	0	12	0	0	0	0	0	4	2	0	0	0	0	0	0	0	4	0	0	0	0	0	0	0
CC8-NAF1-TRg-4	0	0	8	0	0	0	0	0	4	0	0	2	0	0	1	1	0	0	0	0	0	0	0	0	0
CC8-CDC8-TRg-2	0	0	6	0	0	1	1	0	3	0	0	2	0	0	0	0	1	2	0	0	0	0	0	0	0
CC8-NSE4-TRg-1	0	1	2	1	0	1	1	0	1	0	0	0	0	0	0	0	0	1	0	0	0	0	0	0	0
CC8-PAB1-NRg-2	0	1	0	0	0	0	0	0	0	0	1	0	0	0	0	0	0	1	0	0	0	0	0	0	0
CC8-PRP43-TRg-4	0	1	1	1	0	0	0	1	0	0	0	0	0	0	0	1	0	2	0	0	0	0	0	0	0
CC8-SEC2-NRg-3	1	1	2	0	0	0	0	0	2	0	0	1	0	0	0	0	1	3	0	0	0	0	0	0	0
CC8-SEC2-NRg-6	0	0	2	0	0	2	0	2	1	0	1	0	0	0	0	0	0	1	0	0	0	0	0	0	0
CC8-MPP10-NRg-5	0	2	5	0	0	1	0	0	3	0	0	1	0	0	0	1	0	3	0	0	0	0	0	0	0
CC8-YDR355C-TRg-2	1	1	0	2	0	0	0	0	0	0	1	2	0	1	0	0	0	1	0	0	0	0	0	0	0
CC8-YLR339C-TRg-9	0	0	0	0	0	0	2	0	1	0	1	0	0	0	0	1	0	1	0	0	0	0	0	0	0
CC8-SNM1-TRg-2	0	0	5	0	0	0	0	0	2	1	0	0	1	0	0	1	0	3	0	0	0	0	0	0	0
CC8-ALR1-NRg-4	0	0	3	0	0	1	0	0	1	1	0	1	0	0	0	1	1	2	0	0	0	0	0	0	0
CC8-ALR1-NRg-1	0	0	2	0	0	0	0	0	1	0	0	0	0	0	0	2	0	1	0	0	0	0	0	0	0
CC8-ALR1-NRg-3	0	0	1	0	0	0	0	1	1	0	0	0	0	0	0	0	0	1	0	0	0	0	0	0	0
CC8-RPL10-TRg-1	0	0	0	0	0	1	0	0	1	0	0	0	0	0	0	0	0	0	0	0	0	0	0	0	0
CC8-RPL28-TRg-2	0	1	2	0	0	2	0	0	1	0	0	0	0	0	0	0	0	1	0	0	0	0	0	0	0
CC8-UTP25-TRg-1	1	1	3	0	0	0	0	0	0	0	0	1	0	0	0	0	0	0	0	0	0	0	0	0	0
CC8-POB3-TRg-1	1	2	0	0	0	0	0	1	0	0	0	0	0	1	0	0	0	0	0	0	0	0	0	0	0
CC8-POB3-TRg-3	0	1	0	0	0	0	0	0	0	1	0	0	0	0	0	0	0	2	0	0	0	0	0	0	0
CC8-POB3-TRg-2	0	0	0	0	0	0	0	0	0	0	1	1	0	0	0	1	0	2	0	0	0	0	0	0	0
CC8-MED11-TRg-1	0	0	1	0	0	0	0	0	0	0	0	1	0	0	0	0	0	0	0	0	0	0	0	0	0
CC8-ISA1-TRg-15	0	0	0	0	0	0	0	0	0	1	0	0	0	0	0	0	0	0	0	0	0	0	0	0	0
CC8-RRP1-NRg-1	0	1	8	0	0	2	1	0	5	0	1	0	0	0	1	0	0	1	0	0	0	0	0	0	0
CC8-MES1-NRg-1	0	0	2	0	0	0	0	0	1	0	0	1	1	0	0	0	0	2	0	0	0	0	0	0	0
CC8-SEC13-NRg-5	0	0	0	0	0	0	0	0	0	0	1	0	0	0	0	0	0	0	0	0	0	0	0	0	0
CC8-MCM2-NRg-2	0	1	2	0	0	0	0	0	0	0	0	2	0	1	0	0	0	0	0	0	0	0	0	0	0
CC8-ALA1-TRg-4	0	0	1	1	0	0	0	0	1	1	0	0	0	0	0	1	0	1	0	0	0	0	0	0	1
CC8-MTG2-TRg-5	0	0	0	0	0	0	0	0	0	0	1	0	0	0	0	4	0	2	0	0	0	0	0	0	0
CC8-TIF35-NRg-3	0	1	1	0	0	0	0	0	2	0	0	1	1	0	0	1	0	1	0	0	0	0	0	0	0
CC8-NSE1-TRg-3	0	2	4	0	0	1	1	0	1	0	1	1	1	1	0	1	0	4	0	0	0	0	0	0	0
CC8-NSE1-TRg-4	0	0	3	1	0	0	0	0	0	0	0	0	0	0	0	0	0	2	0	0	0	0	0	0	0
CC8-MOB2-NRg-6	0	0	0	0	0	0	0	0	0	0	0	0	0	0	0	1	0	1	0	0	0	0	0	0	0
CC8-VRG4-NRg-3	0	0	0	0	0	0	0	0	0	0	0	0	0	0	0	1	0	1	0	0	0	0	0	0	0
CC8-PRP9-TRg-3	0	0	1	1	0	0	0	1	0	0	0	1	0	0	0	1	0	1	0	0	0	0	0	0	0
CC8-HYM1-TRg-5	0	0	1	0	0	1	1	0	0	2	0	0	0	0	0	0	0	1	0	0	0	0	0	0	0
CC8-POP1-TRg-5	0	1	3	0	0	0	0	0	0	0	0	0	0	0	0	0	0	1	0	0	0	0	0	0	0
CC8-POP1-TRg-9	0	1	8	0	0	0	0	0	8	1	0	0	0	0	0	0	0	2	0	0	0	0	0	0	0
CC8-RPL17A-TRg-1	1	0	3	0	0	0	0	0	1	1	0	0	0	0	0	0	0	3	0	0	0	0	0	0	0
CC8-SLD2-TRg-1	1	0	1	0	0	0	0	0	0	0	0	1	0	1	1	0	0	1	0	0	0	0	0	0	0
CC8-CDC48-NRg-7	0	0	3	1	1	1	0	0	3	0	1	0	0	1	1	1	0	3	0	0	0	0	0	0	0
CC8-FHL1-NRg-2	0	0	4	1	0	1	0	0	3	1	0	0	1	0	0	1	0	3	0	0	0	0	0	0	0
CC8-BET3-NRg-7	0	0	1	0	0	0	0	1	2	0	0	0	0	0	0	0	0	1	0	0	0	0	0	0	0
CC8-MAK21-TRg-1	0	0	3	0	0	0	1	1	1	0	1	0	0	1	0	0	0	1	0	0	0	0	0	0	0
CC8-BRN1-TRg-4	0	0	0	0	0	0	0	0	0	0	0	0	0	0	0	0	0	0	0	0	0	0	0	0	0
CC8-FBA1-NRg-3	0	1	6	0	0	2	0	1	2	0	0	0	1	0	0	2	0	2	0	0	0	0	0	0	0
CC8-CDC42-TRg-6	0	0	1	0	0	0	0	0	0	1	0	0	0	0	0	0	0	0	0	0	0	0	0	0	0
CC8-CDC42-TRg-7	0	0	0	0	0	1	0	0	0	0	0	0	1	0	0	0	0	0	0	0	0	0	0	0	0
CC8-COG4-NRg-1	1	0	7	0	0	0	0	0	1	1	0	0	0	0	0	0	0	0	0	0	0	0	0	0	0
CC8-ATP3-NRg-3	1	0	0	1	0	0	0	0	0	0	0	1	0	0	1	0	0	0	0	0	0	0	0	0	0
CC8-ATP3-NRg-2	0	0	0	0	0	0	0	0	0	0	0	2	0	0	0	0	0	1	0	0	0	0	0	0	0
CC8-SMP3-TRg-5	0	0	2	0	0	1	0	1	2	0	0	0	0	0	1	0	0	3	0	0	0	0	0	0	0
CC8-CFT2-NRg-2	0	0	1	0	0	0	0	0	0	0	0	1	0	0	0	1	0	1	0	0	0	0	0	0	0
CC8-FAS2-TRg-5	0	1	2	1	0	0	1	0	1	0	1	1	0	0	0	0	0	5	0	0	0	0	0	0	0
CC8-DBP2-NRg-3	2	0	1	0	0	2	0	0	2	1	0	0	1	0	1	0	0	3	0	0	0	0	0	0	0
CC8-DBP2-NRg-2	0	4	4	0	0	1	0	0	3	0	0	0	0	0	0	0	0	3	0	0	0	0	0	0	0
CC8-MPS2-NRg-4	0	0	8	1	0	2	1	1	2	0	0	0	0	0	0	0	0	1	0	0	0	0	0	0	0
CC8-ARC35-TRg-2	0	0	0	0	0	0	0	0	1	1	0	0	0	1	0	0	0	1	0	0	0	0	0	0	0
CC8-ARC35-TRg-5	0	0	0	0	0	0	1	0	0	2	0	0	1	0	0	1	0	0	0	0	0	0	0	0	0
CC8-MRD1-TRg-1	0	0	1	1	0	0	0	0	0	0	0	0	0	1	0	0	0	0	0	0	0	0	0	0	0
CC8-RLP7-TRg-1	0	0	1	0	0	2	0	0	0	0	0	0	1	1	0	0	0	1	0	0	0	0	0	0	0
CC8-SPC34-TRg-1	0	0	1	0	0	0	0	0	1	0	0	0	0	0	0	1	0	0	0	0	0	0	0	0	0
CC8-CDC45-TRg-2	0	0	0	0	0	1	1	0	0	1	0	0	0	0	0	0	0	0	0	0	0	0	0	0	0
CC8-GCD6-TRg-3	0	0	0	0	0	0	0	0	1	0	0	3	0	0	0	1	0	0	0	0	0	0	0	0	0
CC8-GCD6-TRg-4	0	1	1	0	0	1	0	0	0	0	0	1	0	0	0	1	0	3	0	0	0	0	0	0	0
CC8-YPT6-NRg-2	0	0	0	0	0	0	0	0	0	1	0	0	0	0	0	1	0	0	0	0	0	0	0	0	0
CC8-RPS13-TRg-2	0	0	2	0	0	0	1	0	0	0	0	1	1	0	0	1	0	0	0	0	0	0	0	0	0
CC8-IPI3-TRg-3	0	2	6	0	0	0	0	2	3	0	0	0	0	0	0	0	0	1	0	0	0	0	0	0	0
CC8-TIF5-NRg-9	0	0	1	0	0	0	0	0	0	0	0	0	0	0	0	1	1	0	0	0	0	0	0	0	0
CC8-TIF5-NRg-7	0	0	2	0	0	0	0	0	0	1	0	0	0	1	0	2	0	1	0	0	0	0	0	0	0
CC8-TIF5-NRg-6	0	0	0	0	0	0	0	0	1	0	0	0	0	0	0	0	0	2	0	0	0	0	0	0	0
CC8-NAB3-TRg-3	0	1	0	0	0	0	0	1	0	1	0	0	0	0	0	1	0	1	0	0	0	0	0	0	0
CC8-GCD2-TRg-1	0	0	0	0	0	0	0	0	0	0	0	0	0	0	0	0	0	0	0	0	0	0	0	0	0
CC8-UBA1-TRg-2	0	0	0	0	0	0	1	1	1	0	0	1	0	0	1	1	0	1	0	0	0	0	0	0	0
CC8-SLD3-TRg-6	0	0	1	0	0	0	0	0	0	0	0	1	0	0	0	1	0	1	0	0	0	0	0	0	0
CC8-LCB1-TRg-5	1	1	4	0	0	0	0	1	1	1	0	1	0	0	1	3	1	3	0	0	0	0	0	0	0
CC8-TOA2-TRg-6	0	0	0	0	0	0	0	0	0	1	0	0	1	0	0	0	0	2	0	0	0	0	0	0	0
CC8-TOA2-TRg-1	0	1	0	0	0	0	1	1	0	1	0	0	0	0	0	1	0	2	0	0	0	0	0	0	0
CC8-TOA2-TRg-3	0	1	0	0	0	0	0	0	0	0	0	1	0	0	0	0	0	0	0	0	0	0	0	0	0
CC8-LSM2-TRg-1	0	1	3	1	0	0	1	2	2	1	0	0	0	0	0	0	0	2	0	0	0	0	0	0	0
CC8-YML6-TRg-13	0	1	1	0	0	0	0	0	0	0	0	0	0	0	0	0	0	2	0	0	0	0	0	0	0
CC8-YML6-TRg-12	0	0	4	0	0	0	0	0	4	1	0	1	1	1	0	0	0	1	0	0	0	0	0	0	0
CC8-UTP15-NRg-1	0	0	0	0	0	1	2	0	1	1	0	0	0	0	0	1	0	2	0	0	0	0	0	0	0
CC8-TIF6-NRg-8	0	1	15	0	0	1	0	0	2	1	0	0	0	0	0	2	0	3	0	0	0	0	0	0	0
CC8-SUP35-NRg-1	0	0	4	0	0	0	0	0	1	1	0	0	0	0	0	0	0	0	0	0	0	0	0	0	0
CC8-MPP10-NRg-1	0	1	1	0	0	0	0	0	3	0	0	1	0	0	0	0	0	1	0	0	0	0	0	0	0
CC8-SWI3-TRg-7	0	0	2	0	0	1	0	1	1	0	0	0	0	0	1	0	0	1	0	0	0	0	0	0	0
CC8-SSN3-NRg-2	0	0	10	1	0	0	0	0	2	0	1	0	1	0	0	0	0	3	0	0	0	0	0	0	0
CC8-SEC13-NRg-7	1	0	0	0	0	0	0	0	0	0	0	0	0	0	0	0	0	0	0	0	0	0	0	0	0
CC8-RPS15-NRg-3	0	0	2	0	0	1	0	1	0	0	0	0	0	0	0	0	0	0	0	0	0	0	0	0	0
CC8-RPL3-TRg-2	0	0	0	0	0	0	0	0	1	0	0	0	0	0	0	0	0	1	0	0	0	0	0	0	0
CC8-FBA1-NRg-2	0	0	6	0	0	0	0	0	3	0	0	0	0	0	1	0	0	0	0	0	0	0	0	0	0
CC8-FBA1-NRg-1	1	0	3	0	0	2	0	0	4	1	0	0	0	1	0	0	1	2	0	0	0	0	0	0	0
CC8-FBA1-NRg-5	1	0	2	0	0	0	0	1	3	0	1	2	1	0	0	0	0	1	0	0	0	0	0	0	0
CC8-DAM1-TRg-2	0	0	0	0	0	0	0	0	0	0	0	0	0	0	0	2	0	0	0	0	0	0	0	0	0
CC8-NHP2-TRg-2	0	2	6	1	0	0	1	0	2	0	0	1	0	2	0	0	0	3	0	0	0	0	0	0	0
CC8-HCA4-NRg-6	0	0	1	1	0	0	1	0	5	1	0	0	0	0	0	0	0	4	0	0	0	0	0	1	0
CC8-PRE3-TRg-4	0	0	0	1	0	0	0	1	0	1	0	0	0	0	0	0	1	1	0	0	0	0	0	0	0
CC8-DBP5-NRg-4	1	0	0	0	1	0	0	0	0	0	0	0	2	1	0	0	1	1	0	0	0	0	0	0	0
CC8-SPT6-NRg-4	1	2	7	0	0	1	1	1	3	0	0	1	0	1	0	0	0	2	0	0	0	0	0	0	0
CC8-SPT6-NRg-2	0	0	8	0	0	0	0	0	2	1	0	1	0	0	0	0	0	0	0	0	0	0	0	0	0
CC8-RPL18A-TRg-4	0	0	0	0	0	0	0	0	0	0	0	1	0	0	0	2	0	1	0	0	0	0	0	0	0
CC8-KSH1-TRg-1	0	0	0	0	0	2	0	0	0	2	0	0	0	0	0	0	0	2	0	0	0	0	0	0	0
CC8-KSH1-TRg-3	0	0	0	0	0	0	0	0	1	0	0	1	0	0	1	1	0	0	0	0	0	0	0	0	0
CC8-IPI3-NRg-1	0	0	2	1	0	2	2	0	3	0	0	2	0	0	0	1	0	2	0	0	0	0	0	0	0
CC8-PGA2-TRg-8	0	0	6	0	0	1	0	0	2	1	0	0	0	0	1	0	0	1	0	0	0	0	0	0	0
CC8-RPL18A-TRg-2	1	0	2	0	0	0	0	0	3	0	0	0	0	0	0	0	0	0	0	0	0	0	0	0	0
CC8-RPL33A-NRg-6	0	0	3	0	0	0	0	0	2	0	0	0	1	0	0	0	0	1	0	0	0	0	0	0	0
CC8-TAF12-NRg-2	0	0	2	0	0	0	0	0	0	0	0	0	0	0	1	0	0	2	0	0	0	0	0	0	0
CC8-USE1-TRg-5	0	1	4	1	0	1	0	0	3	0	1	0	0	0	0	1	0	2	0	0	0	0	0	0	0
CC8-YNL114C-TRg-1	0	0	5	1	0	1	0	1	1	0	0	0	0	0	1	1	0	3	0	0	0	0	0	0	0
CC8-SMC5-TRg-7	0	0	5	0	1	2	1	0	1	0	1	0	0	0	0	1	0	4	0	0	0	0	0	0	0
CC8-SMC5-TRg-6	2	0	6	0	0	0	0	0	0	1	0	1	2	0	0	1	0	3	0	0	0	0	0	0	0
CC8-RSC58-TRg-1	0	1	1	0	0	0	0	1	1	0	0	0	0	0	0	0	0	2	0	0	0	0	0	0	0
CC8-CTF13-TRg-2	0	0	3	0	0	0	0	1	0	0	0	0	0	0	0	0	0	1	0	0	0	0	0	0	0
CC8-NAB2-NRg-2	0	0	1	0	1	0	0	0	2	1	0	0	0	0	0	1	1	0	0	0	0	0	0	0	0
CC8-MCM7-TRg-4	0	0	1	1	0	0	1	0	0	0	0	0	0	0	1	1	0	2	0	0	0	0	0	0	0
CC8-BCP1-NRg-5	0	2	1	0	0	1	0	0	2	0	0	0	0	1	0	2	0	1	0	0	0	0	0	0	0
CC8-STU2-TRg-3	0	0	0	1	0	0	1	0	0	1	1	1	0	1	0	3	0	1	0	0	0	0	0	0	0
CC8-SEC21-NRg-6	0	1	0	1	0	4	0	0	1	0	0	0	0	0	0	0	0	0	0	0	0	0	0	0	0
CC8-SEC21-NRg-3	1	0	1	1	0	0	0	0	1	0	0	0	0	0	0	1	0	0	0	0	0	0	0	0	0
CC8-RPL1B-TRg-3	0	0	6	0	0	0	1	1	4	0	0	1	0	0	0	0	0	5	0	0	0	0	0	0	0
CC8-SEC20-NRg-2	0	0	1	0	0	1	2	0	0	0	0	1	0	0	0	0	0	4	0	0	0	0	0	0	0
CC8-VMA3-NRg-2	0	1	3	2	0	1	0	0	3	0	0	0	0	2	0	1	0	5	0	0	0	0	0	0	0
CC8-SEC23-NRg-5	0	1	5	1	0	3	0	0	1	1	0	0	1	0	0	0	0	1	0	0	0	0	0	0	0
CC8-CDC28-TRg-4	0	0	4	1	0	0	0	1	3	0	0	1	0	0	0	1	0	4	0	0	0	0	0	0	0
CC8-RPN12-NRg-11	0	0	4	0	0	0	0	0	0	1	0	0	0	0	0	1	0	0	0	0	0	0	0	0	0
CC8-PUP3-TRg-3	0	0	0	1	0	0	0	0	0	0	1	0	2	0	0	0	0	1	0	0	0	0	0	0	0
CC8-SEC31-TRg-2	1	0	0	0	0	0	0	0	0	0	1	0	0	0	0	0	0	2	0	0	0	0	0	0	0
CC8-SED5-TRg-6	0	0	4	0	1	0	0	0	1	1	0	1	1	0	0	1	0	1	0	0	0	0	0	0	0
CC8-SED5-TRg-5	0	0	5	0	0	0	0	1	1	1	1	1	0	0	0	0	0	1	0	0	0	0	0	0	0
CC8-RPL33A-TRg-1	0	3	4	0	0	1	1	0	4	1	0	1	0	0	1	0	0	1	0	0	0	0	0	0	0
CC8-RPL33A-TRg-2	0	0	3	1	0	0	0	0	1	0	0	0	1	0	0	0	0	2	0	0	0	0	0	0	0
CC8-MRPL11-TRg-2	0	0	0	0	0	0	0	0	0	0	0	1	1	1	1	1	0	3	0	0	0	0	0	0	0
CC8-RTP1-NRg-2	0	0	2	0	1	0	0	0	0	0	0	0	0	0	0	0	0	1	0	0	0	0	0	0	0
CC8-NUG1-TRg-2	0	2	7	0	0	1	0	0	3	0	0	1	1	1	0	0	0	3	0	0	0	0	0	0	0
CC8-VPH2-TRg-4	0	1	4	0	0	0	0	0	2	0	0	0	0	0	0	1	0	1	0	0	0	0	0	0	0
CC8-COP1-NRg-3	1	0	0	0	0	0	0	0	0	0	0	2	0	0	0	1	0	3	0	0	0	0	0	0	0
CC8-CRM1-NRg-1	0	0	1	1	0	0	2	0	1	0	0	0	0	0	0	0	0	3	0	0	0	0	0	0	0
CC8-RPL5-NRg-4	0	0	0	0	0	0	0	0	0	0	0	0	0	0	0	1	0	0	0	0	0	0	0	0	0
CC8-SNU13-NRg-4	0	1	1	1	0	0	0	0	0	0	0	0	1	0	0	0	0	0	0	0	0	0	0	0	0
CC8-PFS2-TRg-3	0	0	1	0	0	0	0	0	0	1	0	0	0	0	0	1	0	1	0	0	0	0	0	0	0
CC8-MPP10-TRg-2	0	2	2	1	0	1	1	0	2	0	0	0	0	0	0	0	0	6	0	0	0	0	0	0	0
CC8-TSR4-NRg-2	0	0	2	1	0	1	0	0	2	0	0	0	1	0	0	0	0	0	0	0	0	0	0	0	0
CC8-RSC2-TRg-1	0	2	5	0	0	3	0	0	6	0	0	0	0	0	0	2	0	1	0	0	0	0	0	0	0
CC8-SEC65-TRg-2	0	1	3	0	0	1	0	0	2	0	0	1	0	0	0	1	0	2	0	0	0	0	0	0	0
CC8-SMI1-NRg-1	0	0	3	0	1	0	1	1	0	0	0	1	0	1	0	1	1	1	0	0	0	0	0	0	0
CC8-RTT105-NRg-4	1	0	2	1	0	1	0	0	0	1	0	1	0	0	0	0	0	0	0	0	0	0	0	0	0
CC8-VMA5-TRg-3	0	1	7	0	0	2	0	0	2	0	0	0	0	0	0	0	0	0	0	0	0	0	0	0	0
CC8-VMA5-TRg-5	0	1	9	0	0	0	0	0	1	1	0	0	0	0	0	1	0	4	0	0	0	0	0	0	0
CC8-RRP1-TRg-3	0	0	8	0	0	2	0	0	1	0	0	0	0	0	1	0	0	1	0	0	0	0	0	0	0
CC8-CLC1-TRg-2	0	0	1	0	0	1	1	0	0	0	0	0	0	0	0	0	1	4	0	0	0	0	0	0	0
CC8-GCD6-NRg-1	0	1	1	0	0	0	0	0	0	0	1	1	0	0	0	0	0	3	0	0	0	0	0	0	0
CC8-GCD6-NRg-2	0	0	2	1	0	0	0	1	2	0	0	0	0	0	0	0	0	1	0	0	0	0	0	0	0
CC8-PXR1-TRg-1	0	0	5	0	0	1	0	1	3	0	0	2	0	0	0	1	0	0	0	0	0	0	0	0	0
CC8-CDC14-NRg-1	0	0	2	0	0	0	0	0	0	0	0	0	0	0	0	0	0	3	0	0	0	0	0	0	0
CC8-PCF11-TRg-6	0	1	0	0	0	0	0	0	0	0	0	0	1	1	0	0	0	0	0	0	0	0	0	0	0
CC8-PCF11-TRg-5	0	0	0	1	0	0	0	0	0	0	0	0	0	0	0	0	0	0	0	0	0	0	0	0	0
CC8-PCF11-TRg-4	0	0	0	1	1	0	0	0	0	0	0	0	0	0	0	0	0	1	0	0	0	0	0	0	0
CC8-SEC31-NRg-1	0	0	1	0	0	0	1	0	0	0	0	0	0	0	0	0	1	2	0	0	0	0	0	0	0
CC8-RRP5-NRg-1	0	0	10	0	0	0	0	0	1	1	0	2	0	0	0	0	0	1	0	0	0	0	0	0	0
CC8-PRE10-TRg-5	0	0	1	2	0	0	0	0	0	0	1	1	0	0	1	1	0	2	0	0	0	0	0	0	0
CC8-PRE10-TRg-1	0	0	0	0	0	0	0	0	0	0	0	0	0	0	0	0	0	2	0	0	0	0	0	0	0
CC8-RPS5-TRg-2	0	1	2	0	0	1	0	1	1	0	0	0	0	0	0	3	0	1	0	0	0	0	0	0	0
CC8-NSP1-TRg-4	0	0	1	0	0	0	0	0	0	0	0	0	0	0	1	0	0	2	0	0	0	0	0	0	0
CC8-PRP38-TRg-4	1	0	1	0	1	1	0	0	0	1	0	1	1	0	0	2	0	1	0	0	0	0	0	0	0
CC8-RCF1-NRg-5	0	0	5	1	0	1	0	0	0	0	0	0	0	0	0	1	0	3	0	0	0	0	0	0	0
CC8-RSC3-TRg-4	0	0	3	0	0	0	0	0	0	1	0	0	0	0	0	0	0	0	0	0	0	0	0	0	0
CC8-RSC3-TRg-5	0	0	0	0	0	0	0	0	1	0	0	0	0	0	0	0	1	1	0	0	0	0	0	0	0
CC8-RSC3-TRg-6	1	2	5	1	0	0	0	0	0	1	0	0	0	0	2	0	1	1	0	0	0	0	0	0	0
CC8-HTA1-NRg-12	1	0	3	2	0	1	0	0	3	1	0	0	0	0	0	0	0	1	0	0	0	0	0	0	0
CC8-HTA1-NRg-11	0	0	11	0	0	1	2	0	1	0	0	0	0	0	1	0	0	1	0	0	0	0	0	0	0
CC8-UTP23-TRg-2	0	0	6	0	0	0	0	0	3	0	0	0	0	1	1	1	0	4	0	0	0	0	0	0	0
CC8-GCD7-NRg-1	0	0	0	1	0	1	0	2	1	1	0	3	0	0	0	0	1	3	0	0	0	0	0	0	0
CC8-GCD7-NRg-2	1	0	0	0	0	0	0	0	1	0	0	0	0	0	1	0	0	2	0	0	0	0	0	0	0
CC8-GCD7-NRg-6	0	1	5	0	0	1	1	0	1	2	0	1	1	0	0	3	0	1	0	0	0	0	0	0	0
CC8-GAL11-NRg-2	0	0	1	0	0	1	0	0	1	0	0	2	0	0	0	1	0	2	0	0	0	0	0	0	0
CC8-GAL11-NRg-9	0	1	6	1	0	1	0	0	1	0	0	0	1	0	0	0	0	4	0	0	0	0	0	0	0
CC8-PHO4-TRg-5	0	0	1	0	0	0	0	0	3	0	0	0	0	0	0	0	0	0	0	0	0	0	0	0	0
CC8-SNP1-NRg-3	0	1	5	0	0	1	0	1	4	0	0	1	1	0	0	3	0	3	0	0	0	0	0	0	0
CC8-RPC37-TRg-5	0	1	3	1	0	0	1	1	1	1	0	1	1	0	2	0	1	3	0	0	0	0	0	0	0
CC8-CRM1-TRg-5	0	1	2	0	0	0	0	0	2	0	0	0	0	0	0	0	1	2	0	0	0	0	0	0	0
CC8-CRM1-TRg-2	0	2	5	0	0	1	0	1	1	1	0	1	0	0	0	0	1	2	0	0	0	0	0	0	0
CC8-ASK1-TRg-7	0	1	0	0	0	0	0	0	0	0	0	1	0	0	0	1	0	1	0	0	0	0	0	0	0
CC8-STU2-NRg-4	0	0	0	0	0	0	0	0	0	0	0	3	1	2	1	0	1	3	0	0	0	0	0	0	0
CC8-NEO1-NRg-3	0	0	0	1	0	0	0	0	0	0	0	0	0	0	0	0	0	0	0	0	0	0	0	0	0
CC8-GAL11-TRg-5	1	2	2	0	0	0	0	0	0	0	0	2	0	0	1	1	0	1	0	0	0	0	0	0	0
CC8-GAL11-TRg-7	0	0	5	0	0	0	0	0	4	2	0	1	0	1	0	2	1	2	0	0	0	0	0	0	0
CC8-SAM50-NRg-3	0	0	2	0	0	1	0	1	5	0	1	0	2	1	0	1	0	2	0	0	0	0	0	0	0
CC8-CSL4-TRg-2	0	0	0	0	0	0	0	0	1	0	1	0	2	0	0	1	0	0	0	0	0	0	0	0	0
CC8-CCT5-TRg-2	0	0	0	1	0	0	0	0	0	0	0	0	0	0	1	1	0	2	0	0	0	0	0	0	0
CC8-POL30-NRg-1	1	0	4	0	0	0	0	0	1	0	0	1	1	0	0	1	0	1	0	0	1	0	0	0	0
CC8-MED4-TRg-4	0	0	9	1	0	2	0	0	2	0	0	2	0	0	0	0	0	0	0	0	0	0	0	0	0
CC8-MED4-TRg-3	0	1	3	1	0	1	0	0	0	0	0	0	0	0	0	1	0	2	0	0	0	0	0	0	0
CC8-MED4-TRg-2	0	0	7	0	0	0	0	0	2	0	0	0	0	0	0	0	0	0	0	0	0	0	0	0	0
CC8-GDI1-TRg-4	0	1	6	0	0	0	0	0	2	0	0	0	0	0	0	0	0	0	0	0	0	0	0	0	0
CC8-GDI1-TRg-3	0	0	5	0	0	1	0	0	1	0	0	0	0	0	0	0	0	0	0	0	0	0	0	0	0
CC8-REB1-TRg-6	0	0	1	0	1	1	0	0	1	0	0	0	0	0	0	0	0	1	0	0	0	0	0	0	0
CC8-MRPL37-NRg-2	1	0	8	0	0	0	1	1	2	0	0	0	0	0	0	0	0	1	0	0	0	0	0	0	0
CC8-NOC3-TRg-3	0	1	5	0	0	1	1	0	3	1	0	1	0	0	0	0	0	2	0	0	0	0	0	0	0
CC8-SPC97-TRg-3	0	0	2	0	0	0	0	0	0	0	0	0	0	0	0	0	0	1	0	0	0	0	0	0	0
CC8-IPP1-TRg-3	0	0	1	0	0	0	0	1	1	0	0	0	0	0	0	1	1	3	0	0	0	0	0	0	0
CC8-IPP1-TRg-2	0	1	2	1	0	0	2	1	1	1	0	0	0	0	0	0	0	4	0	0	0	0	0	0	0
CC8-PTI1-TRg-3	0	0	0	0	0	0	0	0	1	0	0	0	0	0	0	0	0	1	0	0	0	0	0	0	0
CC8-PTI1-TRg-5	0	0	0	0	0	0	0	0	0	0	0	0	0	0	0	0	0	2	0	0	0	0	0	0	0
CC8-RFC5-NRg-1	0	1	2	0	0	0	1	0	2	0	0	1	0	0	0	1	0	1	0	0	0	0	0	0	0
CC8-CDC24-TRg-1	0	0	0	0	0	0	0	1	0	0	0	2	0	0	0	0	0	3	0	0	0	0	0	0	0
CC8-CDC24-TRg-3	0	1	1	1	0	1	0	0	0	1	0	1	0	0	0	1	0	1	0	0	0	0	0	0	0
CC8-CDC24-TRg-5	0	0	1	0	0	0	0	0	0	1	0	0	0	0	0	0	0	0	0	0	0	0	0	0	0
CC8-CDC24-TRg-6	0	0	0	0	0	0	0	0	0	0	0	0	0	0	0	0	1	0	0	0	0	0	0	0	0
CC8-UTP23-TRg-6	0	1	5	0	0	1	1	0	7	0	0	0	0	1	1	1	0	5	0	0	0	0	0	0	0
CC8-UTP23-TRg-4	0	0	4	0	0	1	0	1	1	1	0	0	0	0	1	0	0	0	0	0	0	0	0	0	0
CC8-UTP23-TRg-1	0	0	4	0	0	0	0	0	0	0	1	0	1	0	1	0	1	0	0	0	0	0	0	0	0
CC8-RHO3-NRg-4	1	0	0	0	0	1	0	0	0	0	0	1	0	0	0	0	0	1	0	0	0	0	0	0	0
CC8-TRS23-NRg-1	0	1	0	0	0	0	0	0	0	0	0	0	0	0	0	1	0	2	0	0	0	0	0	0	0
CC8-TRS23-NRg-3	1	0	5	0	0	0	1	1	7	1	0	0	0	0	0	0	2	2	0	0	0	0	0	0	0
CC8-RSP5-TRg-2	1	0	4	1	0	0	2	0	4	0	0	2	0	0	1	2	0	6	0	0	0	0	0	0	0
CC8-RSP5-TRg-1	0	1	2	0	0	1	0	0	1	1	0	1	0	0	0	0	0	2	0	0	0	0	0	0	0
CC8-SDA1-NRg-1	1	1	2	0	0	0	0	1	2	1	0	0	0	0	0	0	0	2	0	0	0	0	0	0	0
CC8-KAP95-TRg-8	0	0	4	0	0	0	1	0	4	0	0	1	1	0	1	2	0	4	0	0	0	0	0	0	0
CC8-ACO1-TRg-6	0	0	0	0	0	0	0	0	0	0	0	0	0	0	0	1	0	0	0	0	0	0	0	0	0
CC8-HTA1-NRg-3	1	0	3	0	0	0	0	0	2	0	1	1	0	0	0	0	0	0	0	0	0	0	0	0	0
CC8-HTA1-NRg-2	0	2	3	0	0	0	0	0	1	0	1	1	0	1	0	0	0	2	0	0	0	0	0	0	0
CC8-SPN1-TRg-1	0	1	0	0	0	0	0	0	0	0	0	1	1	0	0	0	0	3	0	0	0	0	0	0	0
CC8-MOT1-NRg-7	0	2	3	0	1	0	0	0	0	1	0	0	0	0	0	1	0	2	0	0	0	0	0	0	0
CC8-RPL17A-NRg-4	0	0	3	1	1	0	1	2	0	0	0	0	0	0	0	2	0	3	0	0	0	0	0	0	0
CC8-ADA2-TRg-4	1	0	10	0	0	2	0	0	4	0	0	1	0	1	1	0	0	1	0	0	0	0	0	0	0
CC8-SFH1-NRg-1	1	1	1	0	0	1	0	0	0	0	0	0	0	0	0	0	0	0	0	0	0	0	0	0	0
CC8-SPC97-NRg-5	0	0	0	1	0	0	0	0	0	0	0	0	0	0	0	0	0	0	0	0	0	0	0	0	0
CC8-PRP22-TRg-3	0	0	0	0	0	0	1	0	1	1	0	0	1	0	0	1	0	0	0	0	0	0	0	0	0
CC8-SEN15-TRg-2	0	0	0	0	0	0	0	0	0	1	0	0	1	0	0	0	0	0	0	0	0	0	0	0	0
CC8-RPL3-NRg-2	0	0	0	0	0	0	1	0	0	1	0	0	0	0	0	1	0	1	0	0	0	0	0	0	0
CC8-ISD11-NRg-2	0	1	3	0	0	0	0	0	2	1	0	1	1	0	0	0	0	2	0	0	0	0	0	0	0
CC8-HEM12-TRg-8	0	0	1	0	0	2	1	1	2	2	0	1	0	0	0	0	1	1	0	0	0	0	0	0	0
CC8-SEC10-TRg-1	1	1	3	2	0	0	0	0	0	0	1	0	0	1	0	2	0	2	0	0	0	0	0	0	0
CC8-HTB1-TRg-7	0	2	9	1	0	2	1	0	3	1	0	2	0	0	0	1	0	1	0	0	0	0	0	0	0
CC8-TTI2-TRg-1	0	0	4	0	0	0	0	0	2	0	1	0	0	0	0	0	0	0	0	0	0	0	0	0	0
CC8-ACP1-TRg-2	1	0	0	0	0	0	1	0	0	0	0	0	0	2	0	0	0	2	0	0	0	0	0	0	0
CC8-ACP1-TRg-4	1	0	0	1	0	0	0	0	0	0	0	0	1	0	0	1	0	2	0	0	0	0	0	0	0
CC8-GAL11-NRg-10	1	0	0	0	0	0	0	0	0	0	0	0	0	0	0	2	0	0	0	0	0	0	0	0	0
CC8-UTP22-TRg-2	0	1	7	0	0	1	1	0	4	0	1	0	0	1	0	2	0	0	0	0	0	0	0	0	0
CC8-MST1-NRg-5	0	0	1	0	0	0	0	0	0	0	0	0	0	0	0	0	0	0	0	0	0	0	0	0	0
CC8-RIB7-NRg-2	0	1	0	0	0	1	0	0	2	0	0	0	0	0	0	0	0	0	0	0	0	0	0	0	0
CC8-MCD1-TRg-6	0	0	8	0	0	1	0	0	2	0	0	0	1	1	0	1	0	0	0	0	0	0	0	0	0
CC8-MCD1-TRg-5	0	0	1	0	0	0	0	0	0	0	0	0	0	0	0	0	1	1	0	0	0	0	0	0	0
CC8-GPI8-NRg-2	0	0	0	0	0	0	0	0	0	0	0	0	0	0	0	0	0	3	0	0	0	0	0	0	0
CC8-THS1-TRg-2	0	0	1	0	0	0	0	0	0	0	0	0	0	0	1	0	0	2	0	0	0	0	0	0	0
CC8-RRP7-TRg-2	0	0	2	0	0	0	0	1	1	0	0	1	0	0	0	1	0	0	0	0	0	0	0	0	0
CC8-RRP7-TRg-5	0	0	0	0	0	0	0	0	0	0	0	1	0	0	0	0	0	2	0	0	0	0	0	0	0
CC8-SMX2-NRg-7	0	0	6	1	0	1	0	0	6	1	0	0	1	1	0	0	0	1	0	0	0	0	0	0	0
CC8-RRP45-TRg-5	0	0	0	2	0	0	0	0	0	0	0	0	2	0	0	0	0	0	0	0	0	0	0	0	0
CC8-RRP45-TRg-4	0	2	0	0	0	0	0	0	0	0	0	0	0	0	0	1	0	1	0	0	0	0	0	0	0
CC8-CNS1-TRg-2	0	0	7	0	0	2	0	0	5	0	0	1	0	0	1	0	0	1	0	0	0	0	0	0	0
CC8-FBP1-NRg-9	0	0	5	0	0	0	0	0	3	0	0	2	1	0	0	0	0	3	0	0	0	0	0	0	0
CC8-GCD11-NRg-1	0	0	0	1	0	1	0	1	0	1	0	1	0	0	0	1	2	4	0	0	0	0	0	0	0
CC8-RPL10-TRg-2	0	0	1	0	0	0	0	0	1	0	0	2	0	1	0	0	1	1	0	0	0	0	0	0	0
CC8-NUP192-TRg-4	1	1	1	0	0	0	1	1	0	1	0	2	0	0	0	0	0	1	0	0	0	0	0	0	0
CC8-NUP145-NRg-4	0	0	2	1	0	1	0	0	1	1	0	0	0	0	0	0	1	0	0	0	0	0	0	0	0
CC8-HEM12-TRg-6	0	1	7	1	0	0	0	0	6	0	0	0	0	0	0	0	1	3	0	0	0	0	0	0	0
CC8-PLC1-TRg-3	0	0	0	0	0	0	0	0	0	0	0	0	0	0	0	0	0	0	0	0	0	0	0	0	0
CC8-RPA43-TRg-1	0	1	1	0	0	1	1	0	2	0	0	1	2	0	0	0	1	2	0	0	0	0	0	0	0
CC8-RPB7-NRg-2	0	0	1	1	0	0	0	0	0	1	0	1	0	0	0	0	0	3	0	0	0	0	0	0	0
CC8-RPB7-NRg-3	0	1	0	1	0	0	0	0	0	0	0	0	0	0	0	1	0	0	0	0	0	0	0	0	0
CC8-NSL1-NRg-1	0	0	0	0	0	1	0	0	0	1	0	1	0	1	0	0	1	2	0	0	0	0	0	0	0
CC8-UTP6-TRg-3	0	1	1	0	0	0	0	1	2	0	1	1	0	0	0	0	0	1	0	0	0	0	0	0	0
CC8-UTP6-TRg-1	0	0	4	1	0	1	0	0	1	0	0	0	0	0	0	0	0	1	0	0	0	0	0	0	0
CC8-YJU2-TRg-5	0	0	1	0	1	1	1	0	3	0	0	0	0	0	0	1	0	2	0	0	0	0	0	0	0
CC8-FRS2-NRg-5	0	0	1	0	0	0	0	0	0	0	0	1	1	0	0	0	0	2	0	0	0	0	0	0	0
CC8-TIF35-NRg-2	0	0	0	0	0	0	1	0	0	0	0	0	0	0	0	0	0	0	0	0	0	0	0	0	0
CC8-GPI15-TRg-1	0	1	2	0	0	1	1	0	1	1	0	1	0	0	0	1	0	0	0	0	0	0	0	0	0
CC8-NOP1-NRg-5	0	1	4	0	0	0	0	0	2	0	0	1	0	0	1	0	2	3	0	0	0	0	0	0	0
CC8-GPI15-TRg-4	0	0	13	0	1	1	0	2	5	0	0	1	0	0	0	2	0	0	0	0	0	0	0	0	0
CC8-COG4-TRg-1	1	0	0	0	0	0	0	1	0	1	0	0	1	0	0	0	0	1	0	0	0	0	0	0	0
CC8-TFA1-TRg-1	1	0	0	0	0	1	0	1	0	1	0	1	0	0	0	0	0	3	0	0	0	0	0	0	0
CC8-RHO1-NRg-2	0	0	0	0	0	0	0	0	0	1	0	2	0	0	0	1	0	1	0	0	0	0	0	0	0
CC8-RHO1-NRg-1	0	1	1	1	0	0	1	2	0	0	0	1	1	0	0	1	0	2	0	0	0	0	0	0	0
CC8-CDC55-NRg-2	0	0	2	0	0	0	0	0	1	1	0	0	0	0	0	1	0	2	0	0	0	0	0	0	0
CC8-IDI1-NRg-7	0	1	14	0	0	0	0	0	8	0	0	0	1	2	0	2	0	3	0	0	0	0	0	0	0
CC8-RPL32-TRg-5	1	0	0	0	0	0	0	0	0	1	0	1	0	2	0	0	0	1	0	0	0	0	0	0	0
CC8-RPB5-TRg-4	0	2	1	0	0	0	0	0	1	0	0	1	0	0	0	0	0	2	0	0	0	0	0	0	0
CC8-DIP2-TRg-5	0	1	5	1	0	0	0	0	3	1	0	0	1	0	0	0	1	0	0	0	0	0	0	0	0
CC8-DIP2-TRg-1	0	1	0	0	0	0	0	0	0	0	0	1	0	0	1	0	0	0	0	0	0	0	0	0	0
CC8-RPC40-TRg-2	0	0	3	2	0	0	1	0	1	0	0	3	0	0	0	0	0	4	0	0	0	0	0	0	0
CC8-CDC6-TRg-5	1	2	7	0	0	0	0	1	3	0	0	0	0	0	0	2	0	2	0	0	0	0	0	0	0
CC8-CDC6-TRg-3	0	0	1	0	0	0	0	0	0	0	0	0	0	0	0	0	1	2	0	0	0	0	0	0	0
CC8-DAD2-TRg-2	0	0	0	1	0	0	1	0	1	0	1	0	0	0	0	2	1	2	0	0	0	0	0	0	0
CC8-RVS161-TRg-2	1	0	4	0	0	1	1	0	2	0	0	1	0	0	0	0	1	6	0	0	0	0	0	0	0
CC8-RVS161-TRg-1	1	1	3	1	0	0	0	0	3	0	0	0	0	2	0	0	0	0	0	0	0	0	0	0	0
CC8-SUP45-NRg-3	1	2	2	0	0	0	0	0	0	0	0	0	0	0	0	1	0	2	0	0	0	0	0	0	0
CC8-SRB6-NRg-5	0	1	3	0	0	1	0	0	0	1	0	0	0	0	0	0	0	0	0	0	0	0	0	0	0
CC8-RPC11-TRg-4	0	0	3	1	0	1	0	0	2	0	0	1	0	0	1	2	0	0	0	0	0	0	0	0	0
CC8-RKI1-TRg-8	0	0	12	0	0	2	0	0	6	0	0	1	0	0	0	0	0	1	0	0	0	0	0	0	0
CC8-NIP7-TRg-3	0	2	2	0	0	0	0	0	0	0	0	0	0	0	0	0	0	2	0	0	0	0	0	0	0
CC8-RPL33A-NRg-12	0	0	2	1	0	1	0	0	2	0	0	0	0	0	0	0	0	1	0	0	0	0	0	0	0
CC8-SAM50-TRg-4	0	0	3	1	0	0	2	0	1	2	0	0	0	0	0	0	0	2	0	0	0	0	0	0	0
CC8-NOP4-NRg-1	0	1	6	1	1	2	0	2	5	2	0	1	0	0	0	0	0	0	0	0	0	0	0	0	0
CC8-NOP4-NRg-3	0	1	1	0	0	0	0	0	0	1	0	0	1	1	1	0	0	0	0	0	0	0	0	0	0
CC8-SMX2-TRg-5	1	1	3	0	0	0	0	0	2	0	1	0	0	0	0	0	0	1	0	0	0	0	0	0	0
CC8-POL12-NRg-2	1	0	3	0	0	1	0	0	0	0	0	0	0	0	0	1	0	0	0	0	0	0	0	0	0
CC8-BMS1-NRg-2	0	2	8	0	0	2	0	0	3	0	0	1	0	0	0	0	0	1	1	0	0	0	0	0	0
CC8-RPA190-TRg-5	0	0	5	0	0	2	0	0	1	0	0	2	1	0	0	0	0	0	0	0	0	0	0	0	0
CC8-ALG14-NRg-4	0	0	3	0	0	1	0	0	1	0	0	0	1	0	0	0	0	1	0	0	0	0	0	0	0
CC8-ALG14-NRg-1	0	1	3	0	0	0	0	0	0	1	1	0	0	0	1	0	0	2	0	0	0	0	0	0	0
CC8-PRE5-NRg-1	0	0	0	0	0	0	0	0	0	0	0	2	2	0	0	0	0	1	0	0	0	0	0	0	0
CC8-BIG1-NRg-2	0	2	3	0	0	1	0	0	0	0	0	0	0	0	0	0	0	4	0	0	0	0	0	0	0
CC8-TFA2-TRg-4	0	0	1	0	0	0	0	0	0	0	0	0	0	0	0	0	0	0	0	0	0	0	0	0	0
CC8-IMP4-TRg-6	0	0	2	0	0	0	0	1	0	0	0	1	0	0	0	0	0	1	0	0	0	0	0	0	0
CC8-PAN1-NRg-1	0	0	0	0	0	0	1	0	0	1	0	1	0	0	0	0	0	2	0	0	0	0	0	0	0
CC8-UTP13-TRg-2	2	0	3	0	0	0	0	0	1	1	0	0	0	0	0	2	0	2	0	0	0	0	0	0	0
CC8-KAE1-NRg-3	0	0	3	0	0	0	0	0	0	0	0	0	0	1	0	1	0	3	0	0	0	0	0	0	0
CC8-ERG20-TRg-1	0	2	3	0	0	0	0	0	2	0	0	2	0	0	0	0	0	2	0	0	0	0	0	0	0
CC8-CDC20-TRg-6	0	0	0	0	0	0	1	0	0	0	0	0	0	0	1	0	0	1	0	0	0	0	0	0	0
CC8-PWP2-NRg-2	0	1	6	0	0	4	0	0	5	2	0	2	0	2	0	1	0	2	0	0	0	0	0	0	0
CC8-COG1-NRg-1	0	2	1	0	0	0	0	0	2	0	0	0	0	0	0	0	0	0	0	0	0	0	0	0	0
CC8-RPL1B-TRg-4	0	0	1	0	0	0	0	0	2	0	0	0	0	1	0	1	1	4	0	0	0	0	0	0	0
CC8-RPL1B-TRg-7	0	0	4	1	0	2	1	0	0	0	0	0	0	0	0	0	0	1	0	0	0	0	0	0	0
CC8-UTP20-TRg-3	0	0	1	0	0	1	0	0	1	1	0	0	0	0	1	1	0	0	0	0	0	0	0	0	0
CC8-UTP20-TRg-4	0	1	2	0	0	0	1	0	0	1	0	0	0	0	0	0	0	2	0	0	0	0	0	0	0
CC8-RPL25-TRg-4	0	2	1	0	0	0	0	0	0	0	0	0	0	0	0	0	0	0	0	0	0	0	0	0	0
CC8-RPL25-TRg-2	0	0	1	1	0	0	0	0	1	0	0	2	0	0	0	0	0	3	0	0	0	0	0	0	0
CC8-MCM7-NRg-1	0	0	1	0	0	0	1	0	0	0	1	1	0	0	0	0	0	0	0	0	0	0	0	0	0
CC8-MRP49-TRg-5	1	1	1	0	0	0	0	0	2	0	0	0	0	0	0	1	1	1	0	0	0	0	0	0	0
CC8-ERO1-NRg-3	1	0	1	0	0	0	0	0	1	0	0	0	0	0	0	0	0	0	0	0	0	0	0	0	0
CC8-UTP5-TRg-7	0	1	6	0	0	0	0	0	2	0	0	0	0	0	0	1	0	0	0	0	0	0	0	0	0
CC8-MCM4-NRg-1	0	0	4	2	0	0	1	0	0	1	1	1	0	0	0	0	1	2	0	0	0	0	0	0	0
CC8-PRE3-NRg-1	0	0	1	1	0	0	1	0	1	0	1	1	0	0	1	0	0	1	0	0	0	0	0	0	0
CC8-FCF1-NRg-1	0	2	2	0	0	0	0	1	1	0	0	0	0	0	0	0	0	1	0	0	0	0	0	0	0
CC8-CUS1-NRg-1	0	4	2	0	0	0	0	0	0	0	0	2	0	0	0	1	0	4	0	0	0	0	0	0	0
CC8-PSF1-TRg-2	0	3	1	1	0	0	1	0	1	0	0	1	0	0	0	0	0	0	0	0	0	0	0	0	0
CC8-BCP1-TRg-2	1	0	3	0	0	2	0	1	3	0	1	0	0	0	0	0	0	2	0	0	0	0	0	0	0
CC8-PAN1-TRg-1	0	0	0	1	0	0	0	0	1	1	0	1	0	0	1	0	0	4	0	0	0	0	0	0	0
CC8-PAN1-TRg-3	0	0	2	0	0	0	0	0	0	0	0	0	0	0	0	1	0	3	0	0	0	0	0	0	0
CC8-PAN1-TRg-4	0	2	0	0	0	1	1	0	0	2	0	1	0	0	0	0	0	3	0	0	0	0	0	0	0
CC8-VPS3-TRg-2	0	0	10	0	0	0	0	1	3	2	0	1	0	0	1	0	0	3	0	0	0	0	0	0	0
CC8-YIL060W-NRg-1	1	0	1	0	0	0	0	0	0	0	0	0	0	0	0	0	0	0	0	0	0	0	0	0	0
CC8-VPS53-NRg-1	1	0	1	0	0	0	0	0	0	0	0	0	0	0	0	1	0	1	0	0	0	0	0	0	0
CC8-CYR1-TRg-4	0	0	2	0	0	0	0	0	1	1	1	3	0	0	0	1	0	1	0	0	0	0	0	0	0
CC8-CYR1-TRg-7	0	0	0	0	0	0	1	0	0	0	0	1	0	0	0	0	1	1	0	0	0	0	0	0	0
CC8-MPS1-NRg-1	1	0	0	0	0	0	0	0	1	0	0	0	0	0	0	0	0	0	0	0	0	0	0	0	0
CC8-SRP1-TRg-5	0	0	0	0	0	1	0	0	0	0	1	0	0	0	0	0	1	0	0	0	0	0	0	0	0
CC8-SRP1-TRg-4	1	0	1	0	0	0	0	0	1	0	0	0	0	0	0	0	0	0	0	0	0	0	0	0	0
CC8-TAF12-TRg-2	0	1	1	0	0	0	0	0	0	2	0	1	0	0	0	0	0	1	0	0	0	0	0	0	0
CC8-TAF12-TRg-3	0	0	0	0	0	0	0	0	0	0	0	0	1	0	0	0	0	0	0	0	0	0	0	0	0
CC8-POP4-TRg-1	1	0	1	1	1	0	0	1	1	0	0	1	0	0	0	0	0	2	0	0	0	0	0	0	0
CC8-SPT16-TRg-1	0	0	0	0	0	0	0	0	0	0	0	0	0	0	0	2	1	2	0	0	0	0	0	0	0
CC8-NUP82-TRg-4	0	2	3	0	0	0	0	0	0	2	1	0	1	0	1	2	0	1	0	0	0	0	0	0	0
CC8-DML1-TRg-3	1	1	7	0	0	0	0	0	3	0	1	0	0	0	0	0	1	1	0	0	0	0	0	0	0
CC8-RPA43-NRg-3	1	2	1	0	0	0	0	0	1	1	0	0	0	0	0	0	0	1	0	0	0	0	0	0	0
CC8-STU2-NRg-3	0	0	0	0	0	0	0	0	0	0	0	0	0	0	0	0	0	2	0	0	0	0	0	0	0
CC8-POP4-NRg-4	0	1	4	1	0	0	0	1	1	0	0	0	0	1	0	1	0	0	0	0	0	0	0	0	0
CC8-MCD1-TRg-2	0	0	6	0	0	1	0	0	2	0	1	2	0	0	0	1	0	0	0	0	0	0	0	0	0
CC8-RPS3-NRg-4	0	0	2	0	0	0	1	0	0	2	1	0	0	0	0	0	0	1	0	0	0	0	0	0	0
CC8-PRP9-TRg-4	0	0	1	0	0	0	0	0	1	0	1	0	1	0	1	1	0	2	0	0	0	0	0	0	0
CC8-RPP1-NRg-2	0	1	1	0	0	1	0	1	0	1	1	1	0	0	0	1	0	2	0	0	0	0	0	0	0
CC8-MTR2-NRg-11	0	0	3	0	0	0	0	0	2	0	0	0	0	0	0	0	0	1	0	0	0	0	0	0	0
CC8-GCD11-TRg-1	0	0	0	0	0	0	0	0	0	0	0	0	1	0	0	2	0	2	0	0	0	0	0	0	0
CC8-RPF1-TRg-3	0	0	3	0	0	0	0	0	1	0	0	0	0	0	0	1	0	0	0	0	0	0	0	0	0
CC8-SUB2-NRg-4	0	1	1	0	0	0	0	0	1	1	1	0	0	0	0	1	0	1	0	0	0	0	0	0	0
CC8-GPI15-TRg-3	2	0	4	0	0	0	0	0	1	0	0	0	1	0	0	0	0	3	0	0	0	0	0	0	0
CC8-ERG9-TRg-6	0	1	4	1	0	0	0	0	1	1	1	1	1	0	0	1	0	1	0	0	0	0	0	0	0
CC8-RPT2-NRg-1	0	0	0	0	0	0	0	0	0	0	0	0	0	0	0	0	0	2	0	0	0	0	0	0	0
CC8-YOS1-NRg-3	0	0	1	0	0	1	0	0	0	0	0	0	0	1	0	1	0	0	0	0	0	0	0	0	0
CC8-SCM3-TRg-4	0	2	12	1	0	1	0	0	4	0	0	0	0	0	0	1	0	0	0	0	0	0	0	0	0
CC8-SCM3-TRg-6	0	0	7	0	1	1	1	0	4	0	0	0	0	0	0	0	0	2	0	0	0	0	0	0	0
CC8-RLP7-NRg-1	0	1	1	0	0	1	0	1	2	1	0	0	0	0	0	2	0	4	0	0	0	0	0	0	0
CC8-TFB2-NRg-4	0	0	1	0	0	1	0	1	0	0	0	0	0	0	0	0	0	0	0	0	0	0	0	0	0
CC8-IMP4-TRg-1	0	1	4	0	0	2	0	0	2	2	0	1	0	0	0	1	0	2	0	0	0	0	0	0	0
CC8-IMP4-TRg-3	0	0	9	0	0	0	0	1	2	0	1	0	0	2	0	0	0	3	0	0	0	0	0	0	0
CC8-PRE4-TRg-3	0	0	0	0	0	0	1	0	0	0	0	6	0	0	0	1	0	3	0	0	0	0	0	0	0
CC8-SUB2-TRg-3	0	0	0	0	0	0	0	0	0	1	0	2	0	0	0	1	0	3	0	0	0	0	0	0	0
CC8-RPP0-NRg-4	0	0	1	0	0	1	0	0	1	1	0	1	0	0	0	2	0	1	0	0	0	0	0	0	0
CC8-RPP0-NRg-3	0	0	3	0	0	0	0	0	1	0	0	0	1	0	0	0	0	1	0	0	0	0	0	0	0
CC8-TOM40-TRg-4	1	1	2	0	0	0	1	1	0	0	0	1	0	0	1	2	0	4	0	0	0	0	0	0	0
CC8-FUR1-NRg-12	0	1	9	0	0	0	0	0	4	0	1	3	1	0	0	0	0	1	0	0	0	0	0	0	0
CC8-TOM40-TRg-2	0	0	2	0	0	0	0	0	0	0	0	0	0	0	0	0	0	2	0	0	0	0	0	0	0
CC8-VMA11-NRg-4	0	1	5	0	0	0	2	1	2	0	1	0	0	0	0	0	1	1	0	0	0	0	0	0	0
CC8-PGS1-NRg-4	0	0	3	0	0	0	0	0	0	1	0	1	1	0	0	1	0	4	0	0	0	0	0	0	0
CC8-URB1-TRg-4	0	0	6	1	0	0	0	1	2	1	0	1	0	0	0	0	0	2	0	0	0	0	0	0	0
CC8-ARP4-TRg-3	0	0	3	0	0	0	0	0	1	0	0	0	0	0	0	0	0	2	0	0	0	0	0	0	0
CC8-RPT3-TRg-3	0	0	1	0	0	1	0	0	4	2	0	1	0	0	0	2	0	0	0	0	0	0	0	0	0
CC8-SUI3-TRg-3	0	0	0	1	0	0	0	0	0	1	0	0	0	0	0	0	0	0	0	0	0	0	0	0	0
CC8-RFC5-NRg-2	0	0	0	0	0	1	0	0	0	0	0	0	0	0	0	0	0	0	0	0	0	0	0	0	0
CC8-RRP14-TRg-2	0	1	1	0	0	0	0	0	0	0	0	1	0	0	0	1	0	0	0	0	0	0	0	0	0
CC8-SCC2-TRg-1	0	1	1	0	0	0	0	0	0	1	0	0	0	0	0	0	0	1	0	0	0	0	0	0	0
CC8-SSC1-TRg-3	0	0	0	1	0	0	0	0	0	0	1	1	0	0	1	0	1	2	0	0	0	0	0	0	0
CC8-RRP9-TRg-3	1	0	8	0	0	1	0	0	2	0	0	0	0	0	0	1	0	2	0	0	0	0	0	0	0
CC8-MOT1-NRg-9	0	0	1	1	1	0	0	0	0	1	0	1	0	0	0	2	0	1	0	0	0	0	0	0	0
CC8-RPL42A-NRg-2	0	0	5	0	0	1	0	0	1	0	0	1	0	0	1	0	0	3	0	0	0	0	0	0	0
CC8-SEC16-TRg-7	1	0	0	0	0	0	0	0	0	0	0	0	0	0	0	0	0	0	0	0	0	0	0	0	0
CC8-IMP4-NRg-2	1	1	2	0	0	0	0	0	0	1	0	0	2	0	0	0	0	1	0	0	0	0	0	0	0
CC8-YEF3-NRg-4	0	0	1	0	0	0	0	0	0	2	0	0	0	0	0	0	0	3	0	0	0	0	0	0	0
CC8-PUP1-TRg-1	0	0	1	0	0	0	0	0	0	0	0	0	0	0	0	0	0	4	0	0	0	0	0	0	0
CC8-UTP22-TRg-6	0	2	4	1	0	2	0	0	2	0	0	0	0	0	0	0	0	0	0	0	0	0	0	0	0
CC8-DBP2-NRg-4	1	0	5	0	0	1	0	0	1	0	0	2	0	1	0	0	1	2	0	0	0	0	0	0	0
CC8-PRE2-TRg-7	0	0	12	0	0	2	1	0	3	0	0	1	0	0	0	0	0	4	0	0	0	0	0	0	0
CC8-ATP16-TRg-6	2	0	0	0	0	0	0	0	0	1	0	1	1	0	1	1	0	2	0	0	0	0	0	0	0
CC8-UTP13-TRg-4	1	0	0	0	0	0	0	0	0	1	0	0	0	1	0	1	0	1	0	0	0	0	0	0	0
CC8-DOP1-NRg-4	0	0	0	0	0	0	0	0	0	1	0	0	0	0	0	1	0	0	0	0	0	0	0	0	0
CC8-TIM44-TRg-3	1	0	2	0	0	0	0	0	0	0	0	2	0	0	0	1	1	3	0	0	0	0	0	0	0
CC8-ATP16-TRg-2	0	0	0	0	0	0	0	0	0	0	0	0	1	0	0	0	0	0	0	0	0	0	0	0	0
CC8-ENP1-NRg-3	0	0	1	1	0	0	0	0	2	0	0	1	1	0	1	0	0	1	1	0	0	0	0	0	0
CC8-NAF1-TRg-3	0	0	3	0	0	1	0	0	9	0	1	1	0	1	1	0	0	2	0	0	0	0	0	0	0
CC8-COG4-TRg-2	1	1	0	1	0	1	1	1	0	0	0	2	0	0	0	2	0	1	0	0	0	0	0	0	0
CC8-SOG2-TRg-7	0	0	1	0	0	0	0	0	0	1	0	1	1	1	0	0	0	0	0	0	0	0	0	0	0
CC8-YDR341C-TRg-3	0	0	3	0	0	0	0	0	1	0	0	0	0	0	0	0	1	4	0	0	0	0	0	0	0
CC8-YMR290W-A-TRg-10	0	1	2	0	0	0	0	0	0	0	0	1	1	0	0	0	0	2	0	0	0	0	0	0	0
CC8-NUP192-NRg-9	0	0	0	0	0	0	0	1	1	1	0	1	0	0	0	1	0	0	0	0	0	0	0	0	0
CC8-RPS31-NRg-8	0	0	0	0	0	0	0	0	1	0	0	1	0	2	0	1	0	1	0	0	0	0	0	0	0
CC8-SPC97-NRg-6	0	0	0	0	0	0	0	0	1	0	0	1	0	0	1	0	0	0	0	0	0	0	0	0	0
CC8-EBP2-NRg-1	1	1	0	1	0	0	1	0	2	2	0	0	1	0	0	2	0	2	0	0	0	0	0	0	0
CC8-CDC48-TRg-5	0	0	0	0	0	0	0	0	0	1	0	0	0	0	0	0	0	1	0	0	0	0	0	0	0
CC8-RPT1-TRg-4	0	1	0	1	0	0	1	1	0	0	0	0	0	0	1	0	0	3	0	0	0	0	0	0	0
CC8-ULP1-NRg-2	0	0	2	0	0	1	0	0	1	0	0	1	1	0	0	1	0	1	0	0	0	0	0	0	0
CC8-RPN3-TRg-6	1	1	1	0	0	0	0	0	0	0	0	0	0	0	2	2	3	0	0	0	0	0	0	0	0
CC8-RPT1-TRg-5	0	1	0	0	0	0	0	0	0	1	0	0	0	1	0	0	0	3	0	0	0	0	0	0	0
CC8-KRE5-TRg-2	1	1	3	0	0	0	0	0	4	1	0	0	0	0	0	0	0	1	0	0	0	0	0	0	0
CC8-TBF1-NRg-8	0	0	3	1	0	2	0	0	1	0	0	0	0	1	0	2	0	1	0	0	0	0	0	0	0
CC8-UTP22-NRg-4	1	0	6	0	0	1	1	0	2	0	0	1	0	0	0	0	0	3	0	0	0	0	0	0	0
CC8-SSC1-NRg-4	0	0	0	0	0	0	0	0	0	0	1	1	0	0	0	0	0	3	0	0	0	0	0	0	0
CC8-REB1-TRg-4	0	1	5	1	1	0	0	0	3	2	0	0	0	0	0	0	0	1	0	0	0	0	0	0	0
CC8-CDC48-NRg-9	0	0	0	0	0	0	0	0	1	0	0	0	1	0	0	0	0	0	0	0	0	0	0	0	0
CC8-FAS2-TRg-8	1	0	2	0	0	0	0	0	1	0	0	0	0	0	0	0	0	2	0	0	0	0	0	0	0
CC8-TAO3-TRg-8	1	0	1	0	0	0	1	0	0	0	1	0	0	0	0	0	0	4	0	0	0	0	0	0	0
CC8-CKS1-TRg-5	0	0	1	0	0	0	0	0	0	0	0	0	0	0	0	0	0	2	0	0	0	0	0	0	0
CC8-YLR379W-TRg-7	0	0	2	0	0	1	0	1	0	0	0	0	0	0	0	0	0	0	0	0	0	0	0	0	0
CC8-TEN1-NRg-2	0	1	1	0	0	0	0	1	0	1	0	0	1	0	0	1	1	2	0	0	0	0	0	0	0
CC8-RPL42A-TRg-2	1	2	6	0	0	0	0	0	0	0	1	0	0	0	0	0	0	2	0	0	0	0	0	0	0
CC8-SEC27-TRg-4	0	0	0	1	0	0	0	0	1	0	1	0	0	0	0	1	0	1	0	0	0	0	0	0	0
CC8-TBF1-NRg-4	0	1	0	0	0	2	0	0	0	2	1	0	0	0	0	0	0	1	0	0	0	0	0	0	0
CC8-RPT1-NRg-6	0	0	1	0	0	0	0	0	0	1	0	0	0	0	0	0	0	2	0	0	0	0	0	0	0
CC8-COG1-TRg-3	0	0	0	0	0	0	0	0	0	0	0	0	0	0	0	0	0	0	0	0	0	0	0	0	0
CC8-SUI1-TRg-6	0	1	5	0	0	0	1	2	0	0	0	2	0	0	1	0	0	4	0	0	0	0	0	0	0
CC8-TIM23-TRg-6	0	0	4	0	0	1	1	0	0	0	0	1	0	0	0	0	0	0	0	0	0	0	0	0	0
CC8-CDC48-NRg-6	0	1	1	0	0	0	0	0	1	0	0	0	0	0	0	0	0	0	0	0	0	0	0	0	0
CC8-EPL1-TRg-5	0	1	0	1	0	0	0	0	0	0	0	0	0	0	0	0	0	0	0	0	0	0	0	0	0
CC8-RPT5-TRg-8	0	3	2	0	0	0	0	1	0	0	0	1	0	0	0	0	0	2	0	0	0	0	0	0	0
CC8-ATP16-NRg-4	0	1	0	0	0	0	0	0	0	1	0	1	1	0	0	1	0	3	0	0	0	0	0	0	0
CC8-RPN6-TRg-3	0	0	0	0	0	0	0	0	0	1	0	1	0	0	0	0	0	0	0	0	0	0	0	0	0
CC8-ERG9-NRg-6	0	1	1	0	1	0	0	0	0	0	1	1	0	0	0	1	0	1	0	0	0	0	0	0	0
CC8-SMX3-TRg-1	0	1	1	0	0	0	0	0	0	0	0	1	0	0	0	1	0	1	0	0	0	0	0	0	0
CC8-NCB2-NRg-3	1	0	1	0	0	0	0	0	0	2	0	3	0	0	0	0	0	1	0	0	0	0	0	0	0
CC8-SEC16-NRg-12	1	1	4	0	0	0	0	0	1	1	0	2	0	0	0	1	0	4	0	0	0	0	0	0	0
CC8-RPN6-TRg-2	0	2	1	2	0	0	2	0	0	0	0	1	1	1	0	0	0	1	0	0	0	0	0	0	0
CC8-REB1-NRg-4	0	0	1	0	0	1	0	0	0	0	0	0	0	0	0	0	1	0	0	0	0	0	0	0	0
CC8-ATP16-TRg-9	0	0	2	0	0	0	0	0	0	0	0	0	0	0	0	0	0	0	0	0	0	0	0	0	0
CC8-ERG9-NRg-7	0	1	6	0	0	1	0	0	2	0	0	0	0	0	0	1	0	1	0	0	0	0	0	0	0
CC16-RPL15A-NRg-4	304	216	86	391	315	84	376	188	94	307	255	202	294	350	185	230	250	247	0	0	0	0	0	0	0
CC16-RPL15A-NRg-5	243	198	92	308	305	86	300	248	114	249	246	225	309	349	280	246	230	317	0	0	0	0	0	0	0
CC16-KRE33-TRg-1	389	728	669	500	933	726	457	680	885	406	422	389	402	433	631	380	377	596	0	0	0	0	0	0	0
CC16-PMI40-NRg-1	242	306	580	269	404	513	306	313	623	283	242	278	280	396	369	238	249	373	0	0	0	0	0	0	0
CC16-NOP19-NRg-3	378	565	896	541	745	949	485	526	1077	408	460	447	519	620	543	393	421	561	0	0	0	0	0	0	0
CC16-SRP14-NRg-4	255	362	409	335	429	431	337	318	474	315	289	285	264	340	330	203	260	332	0	0	0	0	0	0	0
CC16-SEC27-TRg-2	286	160	12	411	131	35	469	100	38	320	195	105	321	338	102	272	244	114	0	0	0	0	0	0	0
CC16-GPI14-TRg-3	317	608	1401	535	889	1295	464	639	1630	404	326	333	366	487	479	335	290	443	0	0	0	0	0	0	0
CC16-PAH1-TRg-7	339	349	144	548	473	139	447	375	142	394	287	282	427	494	392	299	252	425	0	0	0	0	0	0	0
CC16-PAH1-TRg-6	450	392	140	509	499	158	472	406	197	464	341	337	431	511	473	380	302	374	0	0	0	0	0	0	0
CC16-PAH1-TRg-5	307	237	51	438	258	71	393	189	86	363	300	336	393	472	469	319	311	477	0	0	0	0	0	0	1
CC16-PAH1-TRg-3	388	341	104	500	485	112	459	321	144	404	279	330	402	504	538	331	326	424	0	0	0	0	0	0	0
CC16-COG3-TRg-1	354	320	149	436	358	161	371	289	150	334	287	246	351	318	333	344	302	319	0	0	0	0	0	0	0
CC16-HTS1-NRg-5	610	1266	1551	900	1601	1473	856	1367	1658	627	536	838	512	812	915	473	608	839	0	0	0	1	0	0	0
CC16-MSN5-TRg-7	79	33	10	52	34	8	48	16	12	38	23	27	52	21	19	55	21	28	0	0	0	0	0	0	0
CC16-ERG26-TRg-1	243	350	174	317	333	225	327	353	123	304	243	262	267	355	290	258	209	230	0	0	0	0	0	0	0
CC16-SMD2-TRg-5	427	645	1588	601	863	1402	468	689	2076	413	389	477	415	554	583	352	344	720	1	0	0	0	0	0	0
CC16-SMD2-TRg-4	528	1068	2397	651	1294	2222	715	1025	2795	565	460	711	572	753	904	477	484	779	0	0	0	0	0	0	0
CC16-SMD2-TRg-1	379	404	252	342	415	229	450	379	253	416	327	462	345	471	529	309	355	580	0	0	0	0	0	0	0
CC16-PRE7-TRg-4	201	89	19	237	153	45	242	87	49	318	261	173	288	377	280	251	257	253	0	0	0	0	0	0	0
CC16-PRE7-TRg-7	366	267	148	465	264	149	408	255	230	483	442	622	499	635	849	404	386	877	0	0	1	0	0	0	0
CC16-SEC6-TRg-3	237	346	228	337	514	303	402	335	255	239	228	224	300	311	230	214	214	293	0	0	0	0	0	0	0
CC16-ESF2-NRg-1	273	420	521	362	540	438	328	430	526	331	290	290	267	411	394	265	245	418	0	0	0	0	0	0	0
CC16-ESF2-NRg-3	431	747	608	581	1041	734	527	725	691	459	363	353	457	607	545	368	405	462	0	0	0	0	0	0	0
CC16-AFG2-TRg-2	373	648	495	439	761	534	425	574	585	391	328	478	390	476	691	318	389	553	1	0	1	0	0	0	0
CC16-RRP36-TRg-3	412	765	401	619	850	373	579	608	412	455	477	311	453	635	328	437	368	383	0	0	0	0	0	0	0
CC16-RRP36-TRg-5	272	341	243	273	352	287	302	287	247	308	225	306	314	386	442	300	276	406	0	0	0	0	0	0	0
CC16-GCR1-NRg-2	418	494	325	556	513	338	547	401	471	404	377	413	391	501	609	345	401	519	0	0	0	0	0	0	0
CC16-PRE4-NRg-4	298	204	52	421	235	51	277	208	75	418	401	364	363	642	504	318	441	435	0	0	1	0	0	0	0
CC16-PRE4-NRg-9	360	516	725	503	607	700	439	515	780	419	388	355	395	504	380	374	403	437	0	0	0	0	0	0	0
CC16-DSN1-NRg-2	323	296	189	387	350	218	397	264	167	319	292	348	337	439	522	286	279	489	0	0	0	0	0	0	0
CC16-GPI11-TRg-3	335	682	1195	405	756	1164	493	599	1374	351	306	233	336	396	306	332	306	328	0	0	0	0	0	0	0
CC16-POP3-TRg-1	340	503	660	402	667	587	353	468	635	352	302	386	303	366	424	295	246	491	0	0	0	0	0	0	0
CC16-MNE1-TRg-5	417	238	118	394	275	114	394	219	167	524	309	290	424	551	435	371	356	424	0	0	0	0	0	0	0
CC16-RRP12-NRg-1	365	546	682	529	709	640	500	634	712	409	344	340	378	423	461	321	365	433	0	0	0	0	0	0	0
CC16-RSC6-TRg-2	336	518	354	343	459	435	385	427	521	300	247	239	337	338	308	258	288	286	0	0	1	0	0	0	0
CC16-CDC25-TRg-1	240	103	31	277	100	37	260	68	34	406	263	275	411	418	341	301	291	371	0	0	0	0	0	0	0
CC16-CDC25-TRg-9	210	110	50	336	157	28	326	111	24	427	257	132	420	469	147	351	228	146	0	0	0	0	0	0	0
CC16-YPP1-NRg-3	289	444	401	295	449	347	384	460	526	292	234	186	289	365	193	267	235	250	0	0	0	0	0	0	0
CC16-NFS1-NRg-9	326	412	316	339	376	382	449	380	420	373	241	253	433	455	184	319	285	254	0	0	0	0	0	0	0
CC16-NFS1-NRg-8	309	343	304	387	320	284	386	327	345	387	220	162	330	334	160	273	182	171	0	0	0	0	0	0	0
CC16-UBA2-TRg-1	291	391	301	376	454	309	321	356	354	328	283	323	390	424	325	274	332	445	0	0	0	0	0	0	0
CC16-ARP2-NRg-3	237	52	0	239	49	4	200	60	4	286	136	86	330	242	98	266	181	102	0	0	0	0	0	0	0
CC16-MAK16-TRg-1	288	487	230	477	615	224	423	463	274	474	386	327	399	616	468	331	363	451	0	0	0	0	0	1	1
CC16-CEP3-NRg-1	408	383	106	465	397	89	497	333	120	403	290	278	415	449	268	374	258	356	0	0	0	0	0	0	0
CC16-GUK1-TRg-5	445	474	680	487	641	798	477	480	802	422	328	373	390	419	412	361	295	409	0	0	0	0	0	0	0
CC16-GUK1-TRg-2	346	432	302	420	616	395	451	521	329	415	390	350	453	474	470	312	344	460	0	0	0	0	0	0	0
CC16-GPI12-NRg-6	331	634	1185	405	726	1202	520	544	1338	511	396	245	338	533	302	340	326	278	0	0	0	0	0	0	0
CC16-RPS5-NRg-5	306	447	439	417	563	428	390	470	536	323	285	268	320	409	321	219	256	319	0	1	0	0	0	0	0
CC16-RPS5-NRg-2	277	231	146	215	275	143	395	279	155	328	310	346	359	413	290	278	365	451	0	0	0	0	0	0	0
CC16-RPC19-NRg-1	405	744	420	497	897	510	511	654	484	383	339	409	449	550	437	367	372	515	0	0	0	0	0	0	0
CC16-TIM54-TRg-1	305	554	541	404	498	603	450	539	563	369	381	485	337	449	479	286	313	560	0	0	0	0	0	0	0
CC16-TEN1-TRg-2	265	319	126	343	339	132	297	264	132	309	257	299	290	382	307	280	260	301	0	0	0	0	0	0	0
CC16-SAH1-NRg-4	356	430	254	461	449	265	433	431	219	393	367	355	410	497	488	348	345	443	0	0	0	0	0	0	0
CC16-SAH1-NRg-5	372	475	436	303	333	352	517	468	328	377	335	368	423	543	310	319	344	335	0	0	0	0	0	0	0
CC16-SAH1-NRg-3	316	407	336	458	482	296	365	400	323	416	346	326	413	407	440	323	324	471	0	0	0	0	0	0	0
CC16-ATP15-NRg-5	125	72	5	155	52	18	161	31	16	409	244	146	387	411	131	324	273	182	0	0	0	0	0	0	1
CC16-SCD5-TRg-5	312	192	14	352	118	17	428	124	28	386	309	425	365	502	459	319	309	503	0	0	1	0	0	0	0
CC16-ARB1-NRg-2	322	394	247	395	478	286	412	413	292	428	395	328	442	490	490	298	332	425	0	0	0	0	0	0	0
CC16-ARB1-NRg-4	337	571	725	378	650	692	382	505	883	347	337	346	379	402	423	225	269	380	0	0	0	0	0	0	0
CC16-PUP2-TRg-1	286	192	37	318	152	48	344	167	55	350	314	386	362	396	511	297	293	540	0	0	0	0	0	0	0
CC16-CCT8-TRg-2	28	11	0	54	13	6	23	18	2	21	12	3	24	18	2	13	13	15	0	0	0	0	0	0	0
CC16-MCM4-TRg-1	354	339	74	488	383	103	456	260	84	363	309	249	294	308	323	243	210	330	0	0	0	0	0	0	0
CC16-LSM4-TRg-1	336	925	1657	468	1020	1692	444	852	1853	391	372	483	346	628	739	324	383	798	0	0	0	0	0	0	0
CC16-NOP53-NRg-1	272	201	127	400	226	106	382	214	117	320	232	204	350	425	274	286	263	247	0	0	0	0	0	0	0
CC16-ATP3-TRg-4	100	22	1	106	30	7	82	22	5	292	287	323	251	452	559	218	251	515	0	0	0	0	0	0	0
CC16-AFG2-NRg-3	313	749	1784	416	832	1904	439	742	2175	357	325	425	380	482	509	295	290	523	0	0	1	0	0	0	0
CC16-PRO3-NRg-3	166	256	414	197	318	401	277	320	455	223	220	201	203	250	212	202	223	269	1	0	0	0	0	0	0
CC16-NRD1-NRg-10	314	183	37	470	241	52	371	180	57	367	236	146	307	346	236	301	202	204	0	0	1	0	0	0	0
CC16-SEC61-TRg-2	460	585	448	414	762	386	436	494	462	363	320	362	339	450	438	249	309	467	0	0	0	0	0	0	0
CC16-RHO3-TRg-4	280	426	720	353	540	639	419	480	832	278	290	365	275	508	441	335	320	480	0	0	0	0	0	0	0
CC16-SNF2-TRg-6	404	435	264	575	521	321	463	378	415	411	522	425	477	683	603	409	489	534	0	0	0	0	0	0	0
CC16-SMD2-NRg-3	223	144	58	305	138	64	293	142	62	332	225	286	308	385	256	278	256	261	0	0	0	0	0	0	0
CC16-RSC4-TRg-2	381	396	396	438	479	312	454	347	367	397	289	251	431	404	279	340	354	283	0	0	0	0	0	0	0
CC16-RSC4-TRg-1	327	309	149	370	400	150	402	297	173	341	230	117	347	288	118	302	195	152	0	1	0	0	0	0	0
CC16-TIF34-TRg-2	332	229	76	429	266	60	355	211	77	372	307	222	346	428	290	287	311	278	0	0	0	1	0	0	0
CC16-BET1-NRg-1	380	256	42	397	258	40	497	239	60	449	295	205	349	431	320	287	248	261	1	0	0	0	0	0	0
CC16-CDC8-NRg-2	381	768	1058	563	922	1059	527	787	1276	449	374	481	368	543	666	310	391	596	0	1	0	0	0	0	1
CC16-PRP42-TRg-2	375	611	612	540	687	659	498	547	730	376	432	575	434	570	720	344	385	695	0	0	0	0	0	0	0
CC16-RRB1-TRg-2	270	391	586	242	493	443	329	483	534	260	228	327	304	370	264	217	268	436	0	0	0	0	0	0	0
CC16-SPC24-TRg-1	277	289	46	428	305	56	535	209	56	405	317	378	420	474	409	336	293	489	0	0	0	0	0	0	1
CC16-ILS1-NRg-1	355	464	192	464	512	185	436	467	237	426	351	430	363	469	527	285	335	608	0	0	1	0	0	0	1
CC16-GFA1-TRg-2	450	969	1132	651	1038	1191	616	835	1400	493	402	494	553	667	652	419	422	647	0	0	0	0	0	0	0
CC16-SEC21-NRg-10	268	258	183	275	268	253	286	286	240	344	196	131	318	267	84	299	206	112	0	0	0	0	0	0	0
CC16-RPC10-NRg-1	352	248	65	519	312	132	465	241	93	419	298	204	474	415	217	412	300	305	0	0	0	0	0	0	0
CC16-RPB10-TRg-3	396	305	115	493	399	105	495	311	108	444	296	244	433	484	327	351	303	274	0	0	0	0	0	0	1
CC16-RPB10-TRg-2	251	185	49	209	161	59	273	205	32	286	216	191	309	205	286	259	232	256	0	0	0	0	0	0	0
CC16-YNL181W-TRg-1	401	549	813	494	646	978	522	621	1103	423	443	435	416	645	443	322	406	512	1	0	0	0	0	0	0
CC16-RAD3-NRg-1	340	515	553	511	653	479	398	406	588	374	317	391	351	404	512	313	342	560	0	0	0	0	0	0	0
CC16-NOP10-TRg-1	393	598	436	482	736	538	513	575	517	426	403	393	410	568	454	320	414	433	0	0	0	0	0	0	0
CC16-BFR2-TRg-3	265	408	508	348	462	513	398	346	645	305	257	213	317	349	195	272	230	283	0	0	0	0	0	0	0
CC16-MCM2-TRg-6	356	624	1322	515	750	1291	434	626	1497	357	346	431	362	458	482	305	311	537	0	0	0	0	0	0	0
CC16-MCM2-TRg-4	328	551	1007	560	663	981	591	534	1102	446	390	420	537	601	538	372	368	612	0	0	0	1	0	0	0
CC16-MPP10-TRg-1	414	662	399	593	939	445	473	547	466	376	418	352	403	524	379	337	328	369	0	0	0	0	0	0	0
CC16-RET2-TRg-4	332	431	329	518	459	362	423	363	349	391	210	90	392	310	69	337	199	101	0	0	0	0	0	0	0
CC16-RET2-TRg-1	405	184	53	543	232	68	466	137	75	382	285	214	406	480	280	322	286	241	0	0	0	0	0	1	0
CC16-RPS2-NRg-1	385	315	132	512	417	176	563	334	174	413	394	403	420	483	406	392	311	437	0	0	0	0	0	0	0
CC16-RPS2-NRg-2	367	266	84	426	288	86	449	180	125	325	315	258	377	394	301	318	264	348	0	0	0	0	0	0	0
CC16-ORC4-NRg-3	463	439	747	413	538	716	549	475	794	472	351	357	521	488	474	404	347	495	0	1	1	0	0	0	0
CC16-TIP20-TRg-7	424	643	376	422	658	446	474	646	481	411	332	416	433	427	457	364	399	464	0	0	0	0	0	0	0
CC16-SMT3-TRg-1	394	666	453	563	702	519	502	450	551	431	338	387	399	499	583	340	327	554	0	0	0	0	0	0	1
CC16-MSS18-NRg-6	358	550	653	378	645	727	444	453	767	431	316	343	483	476	471	356	337	453	0	0	0	0	0	0	0
CC16-YEF3-NRg-9	312	120	38	386	145	30	389	97	54	555	262	123	514	322	153	417	235	187	0	0	0	0	0	0	0
CC16-ASK1-NRg-1	434	282	83	672	316	63	536	218	79	511	438	584	464	650	693	366	407	669	0	0	0	0	0	0	0
CC16-SMC1-TRg-1	348	445	151	451	462	167	396	366	196	398	304	311	356	460	365	311	343	395	0	0	0	0	0	0	0
CC16-NIP1-NRg-1	410	534	676	410	576	682	452	588	677	439	346	472	373	531	495	385	420	456	1	0	0	0	0	0	0
CC16-RPP1-NRg-1	110	142	93	149	226	81	119	142	118	96	89	149	101	170	200	110	96	177	0	0	0	0	0	0	0
CC16-YDJ1-TRg-6	392	399	354	495	481	347	520	356	402	454	371	311	425	492	273	348	329	321	0	0	0	0	0	0	0
CC16-SUB2-NRg-1	333	411	210	490	535	207	580	409	225	402	396	431	326	456	526	307	304	512	0	1	0	0	0	0	0
CC16-TIM10-NRg-8	282	399	566	491	469	548	337	344	635	353	217	211	356	347	258	318	229	318	0	0	0	0	0	0	0
CC16-TIM10-NRg-4	341	407	289	398	415	425	330	383	342	324	305	377	311	472	439	283	272	458	0	0	0	1	0	0	0
CC16-TIM10-NRg-7	344	412	449	431	496	414	452	434	484	455	317	240	427	402	280	329	271	365	0	0	0	0	0	0	0
CC16-SKI6-TRg-4	437	775	842	604	1019	896	595	703	898	439	463	496	430	534	618	337	340	573	0	0	0	0	0	0	0
CC16-TUB4-TRg-1	348	220	34	398	194	46	497	171	59	465	360	414	461	490	537	363	387	589	0	0	0	0	0	0	0
CC16-CDC37-NRg-2	430	548	309	494	587	352	466	491	340	491	377	395	445	601	578	399	366	521	0	0	0	0	0	0	0
CC16-ISD11-TRg-3	148	296	319	181	323	301	200	331	359	144	160	139	154	220	162	159	110	185	0	0	0	0	0	0	0
CC16-YOS1-TRg-4	303	222	58	284	285	121	379	192	101	263	296	366	279	397	510	251	273	417	0	0	0	0	0	0	0
CC16-SSC1-TRg-6	380	287	84	474	362	138	376	221	83	357	326	334	397	481	441	354	351	453	0	0	0	0	0	0	0
CC16-MTR3-TRg-5	353	444	125	504	535	174	413	413	196	417	356	482	416	531	541	358	348	486	0	0	0	0	0	0	0
CC16-MTR3-TRg-6	345	588	598	478	773	593	414	557	766	361	277	405	343	417	493	273	328	551	0	0	0	0	0	0	0
CC16-TFA1-TRg-2	352	474	182	515	522	183	509	500	174	394	272	343	382	494	440	302	294	381	0	0	0	0	0	0	0
CC16-CDC3-NRg-3	352	374	618	374	425	633	301	381	641	364	311	253	324	401	302	288	336	267	0	0	0	0	0	0	0
CC16-ERG25-TA-18	84	81	31	46	28	57	163	90	36	200	159	172	183	183	99	222	203	208	0	0	0	0	0	0	0
CC16-RPB11-TRg-4	424	588	554	435	597	516	525	517	680	385	365	477	440	558	540	466	434	512	0	0	0	0	0	0	0
CC16-RPB11-TRg-1	496	394	112	650	443	110	532	274	94	530	294	138	495	490	180	434	256	183	0	0	0	0	0	0	0
CC16-RPB11-TRg-2	368	285	83	436	361	134	426	259	134	412	284	200	358	424	256	310	308	317	0	0	0	0	0	0	0
CC16-DED1-TRg-3	522	562	381	673	667	454	664	553	380	568	507	675	587	842	670	457	477	743	0	0	0	0	0	0	0
CC16-DED1-TRg-1	354	466	659	442	548	555	438	438	686	400	403	568	407	662	741	345	351	695	0	0	0	0	0	1	0
CC16-DED1-TRg-6	257	327	282	307	296	312	402	235	275	325	296	406	260	392	422	277	269	445	0	0	0	0	0	0	0
CC16-DED1-TRg-4	208	296	307	302	305	334	299	240	354	263	221	220	228	338	315	230	183	344	0	0	0	0	0	0	0
CC16-RPL10-NRg-5	384	495	411	502	600	390	492	494	413	360	361	375	370	446	446	292	362	410	0	0	0	0	0	0	0
CC16-RPL10-NRg-4	389	684	720	481	557	688	512	596	848	442	412	498	421	532	603	399	408	663	0	0	0	0	0	0	0
CC16-EFB1-NRg-1	410	533	373	597	750	341	563	528	313	439	363	391	421	542	613	347	305	534	0	0	0	0	0	0	0
CC16-EFB1-NRg-5	252	368	288	194	303	313	343	381	318	327	279	307	365	376	306	278	248	367	0	0	0	0	0	0	0
CC16-EFB1-NRg-4	382	306	214	315	358	184	446	388	194	385	373	404	367	539	415	309	403	481	0	0	0	0	0	0	0
CC16-RPT3-NRg-1	199	255	75	295	237	98	313	226	105	354	259	399	276	368	446	295	291	497	0	0	0	0	0	0	0
CC16-SAC6-TRg-8	303	479	930	430	597	1092	480	480	1273	351	297	275	350	371	311	317	242	399	0	0	0	0	0	0	0
CC16-SAC6-TRg-4	295	422	882	299	468	978	363	529	1149	308	364	515	313	453	549	294	359	498	0	0	0	0	0	0	0
CC16-SAC6-TRg-5	344	561	700	342	566	828	442	578	975	345	265	306	421	346	257	296	301	317	0	0	0	0	0	0	0
CC16-SAC6-TRg-3	467	845	1484	558	893	1631	525	920	1869	484	451	560	499	665	705	424	431	656	0	0	0	0	0	0	1
CC16-DIM1-TRg-5	301	570	703	361	604	799	421	552	795	357	307	291	321	433	328	306	245	379	0	0	0	0	0	0	0
CC16-DIM1-TRg-7	275	399	690	340	485	710	293	399	914	332	263	325	269	401	423	242	264	409	0	0	0	0	0	0	0
CC16-RPC17-NRg-1	356	554	378	462	736	383	480	567	445	412	390	485	359	542	555	287	407	566	0	0	0	0	0	0	0
CC16-RPC17-NRg-2	355	739	320	538	758	374	560	568	319	414	361	408	432	505	453	308	335	493	0	0	0	0	0	0	0
CC16-YDR341C-TRg-1	304	396	123	336	356	142	398	358	114	336	362	305	348	489	352	276	336	391	0	0	0	0	0	0	0
CC16-RAP1-NRg-8	313	663	2169	412	767	1755	376	733	2150	355	278	472	297	444	548	290	262	587	0	0	0	0	0	0	0
CC16-RAP1-NRg-5	337	199	36	528	265	71	404	170	56	414	336	283	341	498	317	285	342	349	0	0	0	0	0	0	0
CC16-RAP1-NRg-2	395	291	162	443	330	216	410	261	188	367	325	499	345	533	608	296	314	619	0	0	0	0	0	0	0
CC16-SEC26-NRg-3	293	594	977	377	677	896	415	547	972	353	272	308	282	459	328	329	313	373	0	0	0	0	0	0	0
CC16-SPP41-TRg-3	383	517	232	417	525	267	490	412	256	421	324	200	444	393	221	366	312	224	0	0	0	0	0	0	0
CC16-TAP42-NRg-1	533	574	346	689	697	314	686	652	398	487	444	641	477	676	779	467	506	754	0	0	0	0	0	0	0
CC16-PGA2-TRg-6	308	551	573	426	580	520	324	497	742	293	261	341	301	307	325	271	250	334	0	0	0	0	0	0	0
CC16-BRL1-TRg-1	306	311	105	557	409	139	345	304	132	365	265	175	418	374	164	264	264	205	0	0	0	0	0	0	0
CC16-FOL2-TRg-1	437	686	1196	565	970	1151	526	702	1339	463	421	579	459	693	699	372	421	743	0	0	0	0	0	0	0
CC16-NAB3-NRg-5	370	580	943	546	670	895	443	516	1116	424	289	382	412	527	551	361	355	463	0	0	0	0	0	0	0
CC16-SNF4-TRg-4	331	276	142	546	195	114	443	181	196	439	166	105	423	369	158	352	167	125	0	0	0	0	0	0	0
CC16-HRR25-TRg-2	316	383	153	431	464	220	345	313	186	314	227	167	266	324	157	261	220	181	0	0	0	0	0	0	0
CC16-TRS23-TRg-4	351	340	102	516	370	96	561	258	127	415	316	195	416	377	324	349	283	269	0	0	0	0	0	0	0
CC16-CTR86-TRg-4	424	587	856	516	595	735	507	580	915	457	451	534	476	535	464	398	358	468	0	0	0	0	0	0	0
CC16-RPB5-TRg-5	456	291	87	533	391	109	577	336	90	508	234	91	524	425	142	416	248	167	0	0	0	0	0	0	0
CC16-SPN1-NRg-2	351	267	87	475	324	84	389	220	81	390	353	169	400	336	125	376	265	166	0	0	0	0	0	0	1
CC16-SPN1-NRg-1	247	230	46	416	267	56	340	181	50	352	273	144	363	398	224	290	248	228	0	0	0	0	0	0	0
CC16-SEC61-NRg-1	494	792	447	622	971	520	687	716	630	430	427	441	403	591	584	412	373	611	0	0	0	0	0	0	0
CC16-SEC61-NRg-7	362	382	439	441	486	405	549	341	396	445	361	418	384	560	487	360	315	518	0	0	0	0	0	0	0
CC16-TUS1-TRg-3	337	417	490	440	447	412	433	331	437	362	217	207	315	422	257	274	214	257	0	0	0	1	0	0	0
CC16-OLE1-NRg-2	252	237	128	411	266	121	391	190	129	483	380	363	388	381	413	363	303	426	0	0	0	0	0	0	0
CC16-AFG2-TRg-1	356	250	42	513	180	61	461	200	71	523	264	296	450	545	407	378	302	381	0	0	0	0	0	0	0
CC16-TOA2-NRg-1	367	237	65	429	272	78	437	239	78	442	293	319	367	491	245	337	345	346	0	0	0	0	0	0	0
CC16-USO1-TRg-1	413	389	114	650	576	128	504	443	138	460	368	188	419	480	234	378	313	202	0	0	0	0	0	0	0
CC16-UTP22-NRg-2	347	621	614	335	616	595	452	614	703	336	274	370	304	447	416	287	320	425	0	0	0	0	0	0	0
CC16-RIB1-TRg-3	369	199	54	527	290	62	469	184	65	473	440	635	369	642	748	421	469	726	0	0	0	0	0	0	0
CC16-RIB1-TRg-7	265	134	57	317	108	45	309	125	46	391	334	458	365	478	504	270	358	540	0	0	0	0	0	0	0
CC16-RIB1-TRg-4	276	209	51	371	241	81	437	197	31	382	342	335	383	474	468	327	353	456	0	0	0	0	0	0	0
CC16-COG1-TRg-1	253	104	55	285	145	36	265	115	32	430	169	94	462	210	122	353	131	92	0	0	0	0	0	0	0
CC16-RPL32-NRg-2	418	617	326	678	627	244	593	502	433	446	406	449	444	683	594	365	442	582	1	0	0	0	0	0	0
CC16-GLC7-NRg-3	459	673	894	504	724	949	582	579	1098	469	467	517	469	562	663	449	473	652	0	0	0	0	0	0	0
CC16-GLC7-NRg-4	208	120	78	205	147	84	227	167	61	341	215	156	298	353	220	272	214	223	0	0	0	0	0	0	0
CC16-HSF1-TRg-2	466	1146	1080	588	1422	1313	673	1093	1330	481	416	351	503	571	385	385	392	442	0	0	0	0	0	0	0
CC16-DAM1-NRg-5	408	389	219	495	360	174	435	291	211	463	359	483	392	490	555	346	366	590	1	0	0	0	0	0	0
CC16-SEC18-TRg-4	418	394	317	498	494	230	527	438	261	436	298	269	415	478	328	383	336	366	0	0	0	0	0	0	0
CC16-SEC18-TRg-5	186	117	98	270	211	154	190	157	145	176	103	110	194	215	107	129	149	113	0	0	0	0	0	0	0
CC16-PAB1-NRg-3	400	371	86	486	436	140	572	248	136	487	340	235	413	464	272	343	289	325	0	0	0	0	0	0	0
CC16-POP8-TRg-2	229	255	307	328	297	369	325	284	354	327	327	355	347	422	515	283	314	513	0	0	0	0	0	0	0
CC16-PAB1-NRg-4	351	287	82	477	314	114	422	250	101	388	261	212	354	368	192	329	224	253	0	0	0	0	0	0	0
CC16-BIG1-TRg-4	201	190	72	302	250	87	261	162	102	212	219	148	239	316	232	186	166	205	0	0	0	0	0	0	0
CC16-BIG1-TRg-5	373	338	287	399	398	373	490	403	376	461	301	329	422	522	359	318	345	379	0	0	0	0	0	0	0
CC16-BIG1-TRg-6	376	293	200	458	339	244	367	277	273	407	317	404	428	459	595	355	323	521	0	0	0	0	0	0	0
CC16-RPO41-NRg-1	306	285	95	341	276	124	428	279	133	396	399	353	556	513	384	397	354	433	0	0	0	0	0	0	0
CC16-RVB2-NRg-2	342	565	806	501	673	730	413	569	893	473	336	449	381	581	439	359	321	523	0	0	0	0	0	0	0
CC16-PET117-NRg-8	278	118	29	371	95	21	322	86	37	414	185	177	398	281	223	301	217	223	0	0	0	0	0	0	0
CC16-VPS45-NRg-9	248	326	357	408	320	285	366	257	337	300	170	107	325	262	100	311	161	105	0	0	0	0	0	0	0
CC16-YCG1-NRg-1	301	300	98	311	259	87	473	282	87	385	329	292	364	412	300	294	303	397	0	0	0	0	0	0	0
CC16-NOC4-NRg-1	366	676	673	537	912	728	551	686	645	426	373	570	403	682	609	331	400	630	1	0	0	0	0	0	0
CC16-NMD3-NRg-2	422	442	749	449	539	715	501	490	881	476	330	375	433	543	419	356	314	465	0	0	0	0	0	0	0
CC16-DRS1-TRg-2	386	756	855	613	868	923	519	744	1083	461	427	509	460	562	568	388	428	585	0	0	0	0	0	0	0
CC16-HTB1-NRg-2	280	211	159	356	197	165	401	223	211	238	246	171	337	277	188	290	165	191	0	0	0	0	0	0	0
CC16-IPI1-TRg-2	286	456	328	353	493	333	447	478	326	367	317	335	361	434	332	259	290	373	0	0	0	0	0	0	0
CC16-SEC18-NRg-1	271	135	31	260	100	32	270	102	38	245	130	64	272	238	75	211	167	105	0	0	0	0	0	0	0
CC16-SEC18-NRg-2	319	181	33	447	204	66	445	146	53	396	197	103	274	331	128	302	182	136	0	0	0	0	0	0	0
CC16-JIP5-NRg-2	417	859	1150	523	1082	1120	514	760	1090	386	403	419	403	521	539	311	424	521	0	0	0	0	0	0	0
CC16-YPT1-TRg-3	292	104	33	406	176	43	346	102	46	422	205	164	380	363	209	363	191	144	0	0	0	0	0	0	0
CC16-YPT1-TRg-2	264	108	28	361	130	29	349	74	21	416	206	111	340	260	132	384	183	128	0	0	0	0	0	0	0
CC16-CLF1-NRg-2	342	218	44	375	204	29	451	197	64	279	288	359	310	471	490	298	330	522	0	0	0	0	0	0	0
CC16-SNF2-NRg-7	291	535	732	450	582	808	465	478	823	315	193	229	343	350	238	310	243	259	0	0	0	0	0	0	0
CC16-SNF2-NRg-4	423	822	1624	596	1058	1471	459	751	1725	350	375	396	387	484	495	287	353	513	0	0	0	0	0	0	0
CC16-RPL25-NRg-1	229	149	82	270	170	101	246	146	78	205	173	127	235	220	145	201	187	178	0	0	0	0	0	0	0
CC16-NOP56-TRg-1	331	670	1095	375	703	1005	416	722	1144	324	347	494	306	418	526	291	363	551	0	0	0	0	0	0	0
CC16-NOP56-TRg-2	258	440	350	304	432	338	348	358	376	346	288	390	273	468	389	287	271	410	0	0	0	0	0	0	0
CC16-TRS31-TRg-1	337	171	42	539	233	58	461	210	62	410	276	145	371	373	127	331	235	171	0	0	0	0	0	0	0
CC16-DBF4-TRg-2	264	143	34	279	113	25	348	134	32	443	318	287	486	487	307	416	354	287	0	0	0	0	0	0	1
CC16-DBF4-TRg-1	331	193	57	541	236	93	459	171	53	508	377	336	499	585	445	397	374	483	0	0	0	0	0	0	0
CC16-RPC19-TRg-4	264	475	342	320	528	334	379	412	352	372	322	406	330	448	371	234	238	382	0	0	0	0	0	0	0
CC16-RPC19-TRg-6	258	497	290	293	514	320	292	417	371	232	198	275	266	345	313	161	248	297	0	0	0	0	0	0	0
CC16-RPC19-TRg-3	362	545	289	330	521	295	469	508	344	324	332	315	338	393	337	298	298	389	0	0	0	0	0	0	0
CC16-ROK1-NRg-1	327	730	775	506	719	838	468	628	821	397	356	385	399	500	451	305	341	442	0	0	0	0	0	0	0
CC16-CDC33-TRg-4	264	264	144	315	317	148	283	236	184	389	351	375	401	454	449	308	354	441	0	0	1	0	0	0	0
CC16-DHR2-TRg-3	341	339	352	395	470	310	468	410	409	375	216	280	387	362	261	363	265	340	0	0	0	1	0	0	0
CC16-RRP42-NRg-5	407	618	964	480	666	794	535	595	1101	456	414	441	426	564	571	401	401	605	0	0	1	0	0	0	0
CC16-CLF1-TRg-1	363	237	41	526	284	38	414	179	34	447	404	330	453	517	448	316	352	462	0	0	0	0	0	0	0
CC16-ERG11-NA-16	290	317	350	410	393	320	443	301	389	406	385	500	381	593	571	347	390	619	0	0	0	0	0	0	0
CC16-VAS1-NRg-4	302	359	120	469	392	103	454	270	129	324	299	279	364	402	349	275	272	424	0	0	0	0	0	0	0
CC16-PIK1-NRg-2	501	493	417	546	521	441	561	478	462	410	527	818	525	801	878	305	491	873	0	0	0	0	0	0	0
CC16-SAR1-NRg-7	377	936	1854	574	1078	1866	583	770	2205	441	276	274	430	457	252	341	269	288	0	0	0	0	0	0	0
CC16-SAR1-NRg-4	365	416	95	571	484	164	419	351	149	440	339	263	494	516	334	353	313	355	0	0	0	0	0	0	0
CC16-RPS3-TRg-1	365	274	145	542	410	183	496	311	194	359	350	292	372	474	414	313	320	345	0	0	0	0	0	0	0
CC16-YTM1-TRg-2	292	523	342	377	515	408	351	420	377	293	311	370	332	383	401	244	268	465	0	0	0	0	0	0	0
CC16-SUI3-NRg-5	202	287	237	262	218	309	310	240	297	262	224	136	285	274	225	220	208	225	0	0	0	0	0	0	0
CC16-SUI3-NRg-2	429	523	493	660	611	573	569	483	688	413	356	544	511	572	743	345	363	775	0	0	0	0	0	0	0
CC16-RRP7-TRg-4	382	613	839	462	861	802	388	575	899	339	347	474	365	455	553	305	384	502	0	0	0	0	0	0	0
CC16-RRP7-TRg-6	347	262	139	533	433	142	466	271	169	409	396	368	380	624	598	386	456	471	0	0	0	0	0	0	0
CC16-NIP7-TRg-2	389	587	514	476	752	601	516	574	627	478	365	450	418	521	563	323	383	528	0	0	0	0	0	0	0
CC16-MDM35-TRg-1	278	394	397	377	417	366	362	352	435	372	278	192	411	334	220	312	201	257	0	0	0	0	0	0	0
CC16-ALA1-NRg-1	406	598	333	563	644	371	477	522	478	388	341	462	404	490	566	367	314	640	0	0	0	0	0	0	0
CC16-DOA4-NRg-2	340	641	1686	366	797	1600	446	721	1859	415	333	499	412	503	588	430	384	614	0	0	0	0	0	0	0
CC16-RPS13-NRg-1	242	147	43	243	231	88	288	171	66	212	168	112	264	251	124	197	204	140	0	0	0	0	0	0	0
CC16-YSF3-TRg-2	367	486	196	436	604	288	438	597	266	383	356	545	355	514	553	348	358	577	0	0	0	0	0	0	0
CC16-RPS2-NRg-11	436	421	377	640	529	339	521	452	392	403	326	291	375	442	349	375	351	408	0	0	0	0	0	0	0
CC16-SSL1-TRg-10	421	668	415	592	904	383	494	722	467	446	380	388	426	553	494	357	412	544	0	0	0	0	0	0	0
CC16-NIP7-TRg-1	401	692	730	540	928	784	577	752	1035	472	391	502	398	529	537	399	409	543	0	0	0	0	0	1	0
CC16-LST8-NRg-1	226	99	52	210	116	40	266	125	43	232	200	125	267	242	117	252	181	162	0	0	0	0	0	0	0
CC16-TAF4-TRg-3	264	156	50	397	193	41	377	140	64	332	263	144	344	448	185	325	234	181	0	0	0	0	0	0	0
CC16-HAS1-TRg-2	306	333	177	256	429	200	418	420	183	358	384	305	305	435	250	334	341	365	0	0	1	0	0	0	1
CC16-GLC7-TRg-2	151	52	9	212	57	4	167	46	14	294	163	43	262	231	33	274	166	38	0	0	0	0	0	0	0
CC16-CDC45-NRg-1	310	222	61	396	270	101	364	182	83	339	255	288	305	403	325	299	238	333	0	0	0	0	0	0	0
CC16-SEC22-NRg-8	209	219	102	146	197	98	344	210	89	308	152	111	298	318	79	310	231	142	0	0	0	0	0	0	0
CC16-YOS1-TRg-2	284	209	32	300	217	74	373	178	52	307	244	282	332	419	263	314	243	330	0	0	0	0	0	0	0
CC16-RBA50-TRg-3	263	372	721	295	508	738	417	404	793	296	267	319	353	410	351	273	240	377	0	0	0	0	0	0	0
CC16-SPP41-NRg-2	346	453	408	454	519	385	467	425	381	349	222	265	367	412	271	263	247	256	0	0	0	0	0	0	0
CC16-PRP46-TRg-2	317	376	104	411	306	157	558	249	160	403	342	371	376	456	511	324	378	588	0	0	0	0	0	0	0
CC16-PGA2-NRg-1	250	306	254	218	218	210	331	288	281	287	263	273	342	394	261	252	245	346	0	0	0	0	0	0	0
CC16-CBF5-TRg-3	280	601	1090	399	628	1088	336	591	1200	334	382	373	243	422	448	291	281	467	0	0	0	0	0	0	0
CC16-TCP1-NRg-3	370	543	984	517	728	1132	395	497	1069	319	252	187	312	381	237	248	261	251	0	0	0	0	0	0	0
CC16-TCP1-NRg-2	481	561	176	554	527	140	542	365	187	409	379	358	400	521	459	358	361	433	0	0	0	0	0	0	0
CC16-ERG26-NRg-2	315	483	257	483	513	307	456	396	339	407	290	207	406	417	208	361	301	270	0	0	0	0	0	0	0
CC16-ERG26-NRg-4	407	532	280	571	619	379	536	465	364	479	353	306	439	507	308	334	294	300	0	0	0	0	0	0	0
CC16-MES1-TRg-5	348	440	477	436	625	468	441	492	465	347	286	372	352	465	389	285	286	430	0	0	0	0	0	0	0
CC16-HTS1-TRg-2	462	702	362	729	864	361	612	620	319	451	463	534	439	715	792	425	390	726	0	0	0	0	0	0	0
CC16-SSS1-TRg-3	215	197	134	293	230	111	258	225	174	293	215	108	301	271	151	248	179	173	0	0	0	0	0	0	0
CC16-SSS1-TRg-2	243	327	299	401	428	264	396	324	379	329	299	219	323	380	286	248	282	262	0	0	0	0	0	0	0
CC16-SYS1-TRg-7	472	389	257	643	448	263	517	393	276	494	307	272	560	520	369	439	266	325	0	0	0	0	0	0	0
CC16-SYS1-TRg-2	369	255	93	422	236	73	367	175	87	367	242	151	312	318	185	338	208	205	0	0	0	0	0	0	0
CC16-SYS1-TRg-1	279	119	42	233	132	42	361	153	42	380	238	158	328	359	267	326	190	202	0	0	1	0	0	0	0
CC16-BFR2-TRg-1	423	737	627	441	857	578	459	595	686	384	328	395	331	537	502	297	355	544	0	0	0	0	0	0	0
CC16-EOS1-TRg-3	356	463	294	515	540	270	489	440	286	390	210	195	389	420	272	364	232	267	0	0	0	0	0	0	0
CC16-TAF4-NRg-1	292	173	20	445	259	37	379	188	40	412	290	244	366	420	264	326	287	341	0	0	0	0	0	0	0
CC16-ARL3-NRg-8	326	395	175	326	377	168	389	346	156	460	422	607	483	551	730	334	377	716	0	0	0	0	0	0	0
CC16-RPN5-NRg-1	281	369	122	389	454	195	349	287	203	361	303	474	357	412	538	304	306	554	0	0	0	0	0	0	0
CC16-TIM9-NRg-2	344	596	365	650	661	409	506	550	386	388	383	442	382	504	641	306	369	607	0	0	1	0	0	0	0
CC16-NUP57-NRg-3	294	174	65	229	179	34	338	155	63	382	217	184	417	307	187	276	306	190	0	0	0	0	0	0	0
CC16-VPS4-TRg-1	343	169	49	295	212	69	353	176	40	345	212	312	361	359	276	313	238	284	0	0	0	0	0	0	0
CC16-CDC3-TRg-4	232	307	575	399	348	502	330	314	706	372	276	263	348	388	312	262	301	319	0	0	0	0	0	0	0
CC16-BBP1-NRg-1	324	462	738	393	527	670	429	427	666	307	267	251	327	403	303	308	297	367	0	0	0	0	0	0	0
CC16-BBP1-NRg-2	299	294	421	387	365	422	325	255	542	305	318	167	338	331	192	239	211	243	0	0	0	0	0	0	0
CC16-USE1-NRg-3	430	759	872	688	957	835	539	667	1008	490	371	281	383	550	522	410	353	469	0	0	0	0	0	0	0
CC16-CCT7-TRg-1	337	418	450	216	381	501	405	416	453	340	377	574	326	490	391	306	439	533	0	0	0	1	0	0	0
CC16-SAH1-TRg-3	314	353	204	460	423	228	355	326	289	332	342	329	386	443	412	333	338	399	0	0	0	0	0	0	0
CC16-CHS2-TRg-1	379	283	282	453	317	288	344	324	291	467	381	475	376	546	601	354	401	570	0	0	0	0	0	0	0
CC16-DPM1-TRg-2	346	451	617	524	595	591	451	487	743	337	372	374	416	437	519	313	364	496	0	0	1	0	0	0	0
CC16-BBP1-TRg-1	402	247	56	560	254	27	464	206	58	488	388	274	498	634	394	368	396	412	0	0	0	0	0	0	0
CC16-NRD1-TRg-4	411	547	220	578	558	174	539	454	283	450	274	232	372	510	264	308	247	283	1	0	0	0	0	0	0
CC16-RPB3-NRg-1	259	346	128	406	315	142	359	206	168	409	207	107	376	259	165	280	179	107	0	0	0	0	0	0	0
CC16-PHO85-NRg-6	316	282	200	389	335	138	501	269	199	451	242	101	366	371	101	332	246	111	0	0	0	0	0	0	1
CC16-SNF6-TRg-6	709	953	1068	751	1210	1117	762	1075	1437	656	569	416	617	797	482	549	551	482	0	0	0	0	0	0	0
CC16-PRP38-NRg-2	302	179	46	367	174	35	405	106	32	488	307	215	427	431	230	313	265	251	0	0	0	1	0	0	0
CC16-OAR1-NRg-3	305	287	154	282	308	222	449	327	231	397	304	488	394	495	420	333	353	532	0	0	0	1	0	0	0
CC16-ROX3-NRg-1	416	880	1920	482	998	1820	469	789	2072	370	298	346	398	451	379	289	295	473	0	0	0	0	0	0	1
CC16-YPP1-TRg-6	403	564	318	643	780	402	564	595	411	454	358	358	385	615	349	406	379	456	1	0	0	0	0	0	1
CC16-CBF2-NRg-8	366	584	1079	377	728	1067	389	598	1267	346	325	402	335	371	433	325	255	433	0	0	0	0	0	0	0
CC16-SPT6-TRg-5	416	403	485	515	391	445	499	371	574	525	390	351	457	549	425	405	382	394	1	0	0	0	0	0	0
CC16-SEC10-NRg-1	263	86	24	327	113	35	323	169	19	343	226	243	337	406	231	280	268	308	0	0	0	0	0	0	0
CC16-NSL1-NRg-3	330	130	33	390	131	37	397	106	34	402	268	164	436	380	203	343	305	202	0	0	0	0	0	0	0
CC16-NRD1-NRg-8	459	568	196	524	519	195	600	455	245	415	343	354	435	465	443	355	331	429	0	0	0	0	0	0	0
CC16-RPB3-TRg-1	397	308	78	442	256	106	496	240	102	381	294	207	446	432	189	345	264	265	0	0	0	0	0	0	0
CC16-NRD1-NRg-4	183	98	61	240	172	71	207	156	79	342	271	313	422	414	402	292	274	340	0	0	0	0	0	0	0
CC16-RVB1-TRg-2	291	199	61	425	236	55	434	202	76	328	286	299	377	408	359	281	303	314	0	0	0	0	0	0	0
CC16-TIF5-NRg-8	247	175	68	328	142	134	257	155	120	303	250	220	332	354	299	272	258	322	0	0	0	0	0	0	0
CC16-EOS1-NRg-1	401	378	162	492	379	111	458	318	142	428	271	225	435	315	208	299	243	319	0	0	0	0	0	0	0
CC16-ERG25-NA-26	439	452	785	528	545	765	542	431	875	469	411	493	486	671	621	446	415	588	1	0	1	0	0	0	0
CC16-MSL5-NRg-4	318	595	1678	285	709	1708	471	692	1825	347	354	434	375	466	328	327	425	402	1	0	1	0	0	0	0
CC16-SEC24-TRg-2	435	157	18	577	228	19	486	140	37	424	336	264	438	481	478	391	323	396	0	0	0	0	0	0	0
CC16-RPL30-NRg-5	402	356	145	446	387	126	463	290	136	370	296	209	318	419	267	358	261	290	0	0	0	0	0	0	1
CC16-SNU71-NRg-3	370	588	457	396	554	453	437	455	512	290	279	427	383	420	452	279	266	443	0	0	0	0	0	0	0
CC16-CDC33-NRg-1	262	425	557	366	526	519	442	501	516	366	307	404	358	480	467	305	297	412	0	0	0	0	0	0	0
CC16-RPN6-TRg-4	322	367	195	396	407	176	400	346	199	385	350	477	328	489	663	305	329	532	0	0	0	0	0	0	0
CC16-NAB2-TRg-4	293	191	52	411	219	66	330	140	37	329	249	187	293	272	255	235	211	223	0	0	0	0	0	0	0
CC16-NAB2-TRg-6	330	296	141	424	269	160	503	238	163	373	318	361	425	416	365	351	318	469	0	0	0	0	0	0	0
CC16-YTM1-NRg-1	367	654	518	434	726	532	419	551	544	383	300	455	403	411	510	323	280	433	0	0	1	0	0	0	0
CC16-OLE1-TRg-8	263	191	194	304	189	162	250	178	222	312	250	218	301	287	222	280	180	200	0	0	0	0	0	0	0
CC16-OLE1-TRg-1	208	150	168	125	142	150	263	203	163	321	219	250	281	267	192	300	236	304	0	0	0	0	0	0	0
CC16-UTP7-TRg-4	353	584	770	497	763	769	457	522	812	440	392	379	415	530	428	323	433	379	0	0	1	0	0	0	0
CC16-ACT1-NRg-6	291	140	32	439	92	16	439	121	22	397	271	361	367	421	478	308	327	421	0	0	0	0	0	0	0
CC16-RPL18A-NRg-3	277	357	235	413	482	217	397	343	240	335	304	221	323	376	277	253	273	273	0	0	0	0	0	0	0
CC16-BRX1-NRg-1	392	581	552	499	900	509	500	615	551	448	423	453	400	591	448	323	346	535	0	0	0	0	0	0	0
CC16-NAF1-TRg-8	399	756	1056	533	852	1162	490	677	1329	393	380	426	389	520	590	310	378	548	0	0	0	0	0	0	1
CC16-NAF1-TRg-6	432	957	1574	456	1117	1675	494	930	1788	368	452	481	427	478	519	323	380	498	0	0	0	0	0	0	0
CC16-NAF1-TRg-4	343	678	1101	402	799	1119	494	657	1125	363	373	332	394	460	490	259	358	503	0	0	0	0	0	0	0
CC16-CDC8-TRg-2	486	1017	1344	741	1260	1326	611	925	1615	566	465	639	515	666	769	441	401	798	0	0	0	0	0	0	0
CC16-NSE4-TRg-1	321	430	370	496	468	314	393	436	380	380	307	232	441	540	237	296	326	325	0	0	0	0	0	0	0
CC16-PAB1-NRg-2	397	239	114	549	318	84	515	260	84	391	262	162	380	401	184	321	246	209	0	0	0	0	0	0	0
CC16-PRP43-TRg-4	311	334	173	372	326	129	394	328	128	344	289	193	360	377	264	312	350	332	0	0	0	0	0	0	0
CC16-SEC2-NRg-3	331	466	774	431	640	697	448	540	854	364	282	289	300	492	395	285	309	348	0	0	0	0	0	0	0
CC16-SEC2-NRg-6	237	390	724	315	419	694	314	424	857	326	303	254	296	353	301	228	266	289	0	0	0	0	0	0	0
CC16-MPP10-NRg-5	310	401	560	321	382	460	371	371	602	344	281	280	291	406	276	245	281	358	0	0	0	0	0	0	0
CC16-YDR355C-TRg-2	331	231	47	418	235	36	424	204	36	462	316	356	394	416	481	314	291	509	0	0	0	0	0	0	0
CC16-YLR339C-TRg-9	293	284	114	493	372	147	384	285	169	382	298	287	317	442	395	271	269	374	0	0	1	0	0	0	0
CC16-SNM1-TRg-2	418	601	541	506	698	479	545	639	559	493	479	484	405	586	581	389	472	605	0	0	0	0	0	0	0
CC16-ALR1-NRg-4	465	513	368	601	512	349	514	404	433	464	358	334	462	502	367	409	387	347	0	0	0	0	0	0	0
CC16-ALR1-NRg-1	334	175	80	326	207	78	331	212	67	347	221	149	341	358	171	273	166	187	0	0	0	0	0	0	0
CC16-ALR1-NRg-3	301	377	235	401	415	250	387	321	219	347	300	278	330	390	346	284	253	411	0	0	0	0	0	0	0
CC16-RPL10-TRg-1	322	323	186	380	315	190	359	335	208	353	293	415	310	432	420	272	272	491	0	0	1	0	0	0	0
CC16-RPL28-TRg-2	359	434	277	386	484	268	441	313	229	327	324	367	351	457	488	281	297	516	0	0	0	0	0	0	0
CC16-UTP25-TRg-1	257	365	310	318	338	307	333	332	383	280	219	197	239	338	335	202	211	261	0	0	0	0	0	0	0
CC16-POB3-TRg-1	381	340	77	437	357	107	531	303	95	407	343	346	405	570	464	363	362	483	0	0	0	0	0	0	0
CC16-POB3-TRg-3	302	294	91	601	368	92	433	262	123	437	377	281	498	525	309	347	350	361	0	0	0	0	0	0	0
CC16-POB3-TRg-2	382	294	86	495	280	119	521	343	142	415	409	414	417	572	546	311	342	493	0	0	0	0	0	0	0
CC16-MED11-TRg-1	407	481	216	491	604	294	474	423	274	405	392	257	438	489	281	368	349	301	0	0	0	1	0	0	0
CC16-ISA1-TRg-15	124	56	5	187	79	19	148	40	15	255	88	59	246	140	66	207	80	76	0	0	0	0	0	0	0
CC16-RRP1-NRg-1	480	1039	1397	662	1121	1436	686	853	1767	287	169	99	223	282	139	220	149	148	0	0	0	0	0	0	0
CC16-MES1-NRg-1	391	382	143	521	467	135	387	431	174	331	382	314	332	546	353	370	328	363	0	0	1	0	0	0	0
CC16-SEC13-NRg-5	214	82	38	346	99	16	275	69	15	251	150	69	244	197	47	201	138	91	0	0	0	0	0	0	0
CC16-MCM2-NRg-2	376	457	158	489	479	165	478	398	204	422	344	386	423	594	557	371	380	566	0	0	0	0	0	0	1
CC16-ALA1-TRg-4	274	238	77	406	215	76	411	218	74	315	223	185	340	334	237	286	232	203	0	0	0	0	0	0	0
CC16-MTG2-TRg-5	264	129	54	375	176	50	440	138	50	464	262	239	399	486	376	326	284	353	0	0	0	0	0	0	0
CC16-TIF35-NRg-3	277	435	479	272	388	480	275	322	559	274	229	300	224	341	361	249	242	368	0	0	0	0	0	0	0
CC16-NSE1-TRg-3	314	495	564	362	538	512	356	509	595	306	271	352	261	491	286	274	259	356	1	0	0	0	0	0	0
CC16-NSE1-TRg-4	299	402	421	327	418	448	368	415	476	301	254	296	340	350	384	283	292	366	0	0	0	0	0	0	0
CC16-MOB2-NRg-6	190	90	19	146	51	17	158	83	28	263	144	148	240	267	131	274	218	138	0	0	0	0	0	0	1
CC16-VRG4-NRg-3	306	269	77	355	245	103	433	240	85	367	247	187	349	359	208	341	204	260	0	0	0	0	0	0	0
CC16-PRP9-TRg-3	387	394	92	442	390	154	478	399	136	371	386	379	391	439	508	328	418	491	0	0	0	0	0	0	0
CC16-HYM1-TRg-5	393	261	231	509	328	171	511	241	240	492	395	285	483	521	359	396	308	353	0	0	0	0	0	0	0
CC16-POP1-TRg-5	401	640	332	449	699	328	540	579	416	393	383	504	381	600	539	351	333	607	0	0	1	0	0	0	1
CC16-POP1-TRg-9	384	840	1364	530	989	1486	626	888	1726	488	419	501	441	583	510	406	378	607	0	0	0	0	0	0	0
CC16-RPL17A-TRg-1	256	339	421	341	375	340	395	335	392	308	249	347	301	312	355	257	269	433	0	0	0	0	0	0	0
CC16-SLD2-TRg-1	301	218	114	397	251	64	394	211	83	463	322	374	409	515	428	368	275	471	0	0	0	0	0	0	0
CC16-CDC48-NRg-7	418	934	811	573	1185	1093	443	853	1136	356	287	355	386	481	465	318	270	437	0	0	0	0	0	0	0
CC16-FHL1-NRg-2	316	353	521	280	409	588	414	447	562	360	275	309	294	408	280	265	267	319	0	0	0	0	0	0	0
CC16-BET3-NRg-7	234	363	570	328	535	580	331	386	703	215	223	237	215	308	284	238	177	342	0	0	1	0	0	0	0
CC16-MAK21-TRg-1	337	458	343	437	533	434	444	398	443	385	334	279	335	440	342	316	259	366	0	0	0	0	0	0	0
CC16-BRN1-TRg-4	290	161	32	381	169	50	355	158	48	329	243	129	328	301	124	282	261	129	0	0	0	0	0	0	0
CC16-FBA1-NRg-3	400	734	951	541	889	1134	516	599	1217	445	348	380	450	615	522	402	311	494	0	0	0	2	0	0	0
CC16-CDC42-TRg-6	90	73	33	78	45	29	98	63	54	63	88	36	103	122	68	59	65	73	0	0	0	0	0	0	0
CC16-CDC42-TRg-7	383	209	78	560	272	95	537	188	100	510	333	298	498	468	351	427	282	315	1	0	0	0	0	0	0
CC16-COG4-NRg-1	164	247	445	225	244	463	265	324	572	226	140	99	211	149	106	178	142	151	0	0	0	0	0	0	0
CC16-ATP3-NRg-3	221	76	15	264	84	29	266	62	26	401	394	524	347	467	663	324	374	666	0	0	0	0	0	0	0
CC16-ATP3-NRg-2	189	71	9	270	71	14	206	65	18	356	353	463	403	530	704	319	340	724	0	0	0	0	0	0	0
CC16-SMP3-TRg-5	325	689	846	472	767	825	477	658	1062	457	392	408	392	552	451	413	367	478	0	0	0	0	0	0	1
CC16-CFT2-NRg-2	438	219	54	615	232	63	480	223	95	413	343	356	430	536	492	383	434	482	0	0	0	0	0	0	0
CC16-FAS2-TRg-5	417	427	204	533	480	232	526	443	236	420	427	546	438	546	657	354	398	668	0	0	0	0	0	0	0
CC16-DBP2-NRg-3	381	549	624	331	594	726	414	524	706	393	323	490	304	492	518	338	322	556	0	0	0	0	0	0	0
CC16-DBP2-NRg-2	407	718	857	549	809	775	530	663	938	446	373	474	449	584	558	367	319	563	1	0	0	0	0	0	0
CC16-MPS2-NRg-4	409	499	616	522	559	602	459	474	683	414	372	327	410	550	319	355	351	337	0	0	0	0	0	0	0
CC16-ARC35-TRg-2	339	95	12	432	121	16	481	67	9	375	347	384	444	598	472	408	304	481	1	0	0	0	0	0	0
CC16-ARC35-TRg-5	172	60	5	227	36	7	282	32	10	384	109	48	380	217	22	308	156	61	0	0	0	0	0	0	0
CC16-MRD1-TRg-1	281	331	334	320	385	256	422	378	330	375	213	239	325	328	304	306	303	291	0	0	0	0	0	0	0
CC16-RLP7-TRg-1	398	684	452	531	718	411	536	502	431	408	303	437	391	492	428	325	336	451	0	0	0	0	0	0	0
CC16-SPC34-TRg-1	217	166	60	355	207	73	291	159	70	334	273	282	270	360	297	278	218	357	0	0	0	0	0	0	0
CC16-CDC45-TRg-2	380	493	203	496	524	279	471	448	303	378	306	364	419	561	602	390	322	588	0	0	0	0	0	0	0
CC16-GCD6-TRg-3	448	293	86	473	343	107	412	342	123	425	356	473	385	534	577	360	348	528	0	0	0	0	0	0	0
CC16-GCD6-TRg-4	315	287	77	329	322	106	404	227	115	369	305	391	281	412	494	220	313	500	0	0	0	0	0	0	0
CC16-YPT6-NRg-2	110	48	19	134	45	25	195	45	17	211	74	37	173	107	38	180	89	24	0	0	0	0	0	0	0
CC16-RPS13-TRg-2	366	313	264	364	359	224	507	381	226	317	353	389	390	564	464	338	357	424	0	0	0	0	0	0	0
CC16-IPI3-TRg-3	465	880	792	517	1029	802	493	895	877	399	302	392	347	439	466	326	331	462	0	0	0	0	0	0	0
CC16-TIF5-NRg-9	351	381	172	395	382	190	418	311	187	330	350	288	354	541	365	303	331	390	0	0	0	0	0	0	0
CC16-TIF5-NRg-7	325	482	283	444	493	262	502	417	228	319	365	415	409	474	551	300	227	555	0	0	0	0	0	0	0
CC16-TIF5-NRg-6	416	412	182	428	442	196	508	378	184	438	394	386	444	605	463	357	350	510	0	0	1	0	0	0	0
CC16-NAB3-TRg-3	479	257	64	537	305	51	508	241	43	459	360	197	446	600	252	370	382	310	0	0	0	0	0	0	0
CC16-GCD2-TRg-1	332	239	57	305	196	62	344	218	69	308	328	339	340	342	446	299	283	468	0	0	0	0	0	0	0
CC16-UBA1-TRg-2	260	471	144	396	506	130	348	380	130	306	284	431	296	408	467	252	249	453	0	0	0	0	0	0	0
CC16-SLD3-TRg-6	393	324	111	554	324	127	483	234	121	363	309	257	426	481	342	355	320	361	0	0	0	0	0	0	0
CC16-LCB1-TRg-5	390	651	408	479	609	395	475	563	454	316	389	478	316	542	571	310	385	639	0	0	1	0	0	0	0
CC16-TOA2-TRg-6	305	224	32	360	264	30	420	180	76	409	324	238	372	441	298	337	320	306	1	0	0	0	0	0	0
CC16-TOA2-TRg-1	400	450	146	536	529	139	371	340	164	345	287	349	299	434	432	329	286	368	0	0	0	0	0	0	0
CC16-TOA2-TRg-3	234	226	73	342	246	131	259	170	123	261	239	210	286	331	299	250	205	284	0	0	0	0	0	0	0
CC16-LSM2-TRg-1	377	447	566	290	522	650	406	512	514	325	306	396	292	437	457	252	348	538	0	0	1	0	0	0	0
CC16-YML6-TRg-13	195	250	375	245	255	342	207	249	342	180	117	171	199	213	237	148	125	172	0	0	0	0	0	0	0
CC16-YML6-TRg-12	267	346	444	447	444	467	375	320	516	431	351	403	351	499	436	301	323	434	0	0	1	0	0	0	1
CC16-UTP15-NRg-1	324	420	240	344	393	187	468	393	244	244	303	284	343	487	375	306	309	336	0	0	0	0	0	0	0
CC16-TIF6-NRg-8	398	809	1225	568	932	1201	585	709	1551	462	336	278	436	408	366	344	234	297	0	0	0	0	0	0	0
CC16-SUP35-NRg-1	380	334	104	515	318	113	499	348	153	378	300	268	306	503	407	325	320	358	0	0	0	0	0	0	0
CC16-MPP10-NRg-1	450	650	449	602	1011	483	512	604	560	373	380	392	342	515	533	358	341	535	0	0	0	0	0	0	0
CC16-SWI3-TRg-7	230	366	222	432	429	242	345	260	324	305	269	273	276	489	349	275	280	353	0	0	0	0	0	0	0
CC16-SSN3-NRg-2	325	536	779	278	548	822	369	543	831	366	278	345	369	508	361	300	247	435	0	0	0	0	0	0	0
CC16-SEC13-NRg-7	321	252	58	424	243	48	425	181	45	311	229	185	334	432	224	308	236	277	0	0	0	0	0	0	0
CC16-RPS15-NRg-3	254	203	135	267	231	167	277	201	137	273	158	129	232	260	143	221	173	163	0	0	0	0	0	0	0
CC16-RPL3-TRg-2	307	292	164	463	386	115	455	284	184	376	296	427	360	486	531	310	348	565	0	1	0	0	0	0	0
CC16-FBA1-NRg-2	361	598	720	464	653	741	452	527	775	358	303	369	360	458	523	282	286	494	0	0	1	0	0	0	0
CC16-FBA1-NRg-1	385	586	747	470	850	720	514	528	825	419	352	466	405	530	615	337	322	537	0	0	0	1	0	0	0
CC16-FBA1-NRg-5	260	358	535	314	535	558	312	407	683	302	222	297	279	377	368	280	305	412	0	0	0	0	0	0	0
CC16-DAM1-TRg-2	263	109	20	388	114	10	368	97	24	353	224	131	399	369	202	328	285	249	0	0	0	0	0	0	0
CC16-NHP2-TRg-2	393	694	901	342	804	1098	486	705	1070	378	386	490	430	459	456	352	359	564	0	0	0	0	0	0	0
CC16-HCA4-NRg-6	322	600	1036	499	581	949	501	567	1125	385	383	305	369	475	429	361	346	447	0	0	0	0	0	0	0
CC16-PRE3-TRg-4	211	150	34	320	163	44	292	141	47	348	291	175	290	458	195	268	225	233	0	0	0	0	0	0	0
CC16-DBP5-NRg-4	496	590	177	669	615	201	655	509	157	480	437	465	483	566	502	409	372	529	0	0	0	0	0	0	0
CC16-SPT6-NRg-4	472	891	1294	543	1057	1531	599	805	1754	563	484	349	558	617	361	455	409	439	0	1	0	0	0	0	0
CC16-SPT6-NRg-2	237	375	484	314	349	531	366	415	615	314	185	280	312	322	227	243	206	300	0	0	0	0	0	0	0
CC16-RPL18A-TRg-4	360	427	240	518	551	219	433	327	267	343	280	332	345	347	459	267	291	433	0	0	0	0	0	0	0
CC16-KSH1-TRg-1	354	427	72	607	526	96	447	300	160	422	407	435	389	515	553	367	312	526	0	0	0	0	0	0	0
CC16-KSH1-TRg-3	258	391	386	323	446	381	347	313	419	256	179	157	246	227	230	222	179	216	0	0	0	0	0	0	0
CC16-IPI3-NRg-1	402	557	513	534	736	485	542	508	611	447	415	463	510	607	580	356	421	547	0	0	0	0	0	0	0
CC16-PGA2-TRg-8	344	678	1592	481	784	1365	481	685	1527	440	336	329	427	451	433	303	329	428	0	1	0	0	0	0	1
CC16-RPL18A-TRg-2	257	369	323	400	453	311	356	399	332	289	217	310	256	378	340	212	237	342	0	0	0	0	0	0	0
CC16-RPL33A-NRg-6	209	291	403	380	455	284	253	319	341	237	180	187	208	327	249	181	208	252	0	0	0	0	0	0	0
CC16-TAF12-NRg-2	281	199	94	346	266	112	265	178	153	226	224	222	248	331	288	175	180	344	0	0	0	0	0	0	0
CC16-USE1-TRg-5	272	481	702	386	567	708	384	460	863	373	286	399	321	384	466	252	274	475	0	0	0	0	0	0	0
CC16-YNL114C-TRg-1	411	603	737	432	796	712	458	680	743	430	472	547	460	639	702	349	408	712	0	0	1	0	0	0	0
CC16-SMC5-TRg-7	353	640	1224	439	597	1257	412	508	1450	402	322	229	355	519	314	337	293	269	0	0	0	0	0	0	0
CC16-SMC5-TRg-6	371	569	818	429	641	821	476	599	1022	357	350	381	387	525	542	325	355	502	0	0	0	0	0	0	0
CC16-RSC58-TRg-1	419	547	626	507	614	584	393	485	740	402	338	349	320	419	411	331	309	501	0	0	0	0	0	0	0
CC16-CTF13-TRg-2	346	361	91	573	370	100	515	290	73	414	353	277	418	549	347	359	281	361	0	0	0	0	0	0	0
CC16-NAB2-NRg-2	303	189	53	328	218	71	387	207	113	371	242	271	274	352	212	277	273	266	0	0	0	0	1	0	0
CC16-MCM7-TRg-4	268	144	23	253	113	26	380	106	21	414	335	358	348	439	329	334	302	402	0	0	0	0	0	0	0
CC16-BCP1-NRg-5	318	353	151	406	333	152	392	270	178	282	191	127	372	266	129	303	175	155	0	0	0	0	0	0	0
CC16-STU2-TRg-3	428	202	47	494	239	92	540	202	68	423	363	342	446	555	375	337	297	360	0	0	0	0	0	0	1
CC16-SEC21-NRg-6	270	288	118	392	339	196	356	259	184	393	234	176	322	333	187	304	219	194	0	0	0	0	0	0	0
CC16-SEC21-NRg-3	471	306	110	612	401	129	569	258	142	520	262	138	539	395	162	434	239	187	0	0	0	0	1	0	0
CC16-RPL1B-TRg-3	459	482	326	516	487	392	586	435	432	394	383	355	392	563	413	332	434	444	0	0	0	0	0	0	0
CC16-SEC20-NRg-2	447	560	259	461	685	300	436	598	336	424	401	552	375	526	503	319	361	505	0	0	0	0	0	0	0
CC16-VMA3-NRg-2	423	355	182	444	415	205	433	288	172	528	340	371	429	537	378	417	373	501	0	0	0	0	0	0	0
CC16-SEC23-NRg-5	406	677	1174	472	881	1310	497	744	1456	459	355	325	475	549	358	363	389	359	0	0	0	0	0	0	0
CC16-CDC28-TRg-4	249	218	363	181	261	440	300	294	381	297	221	238	294	344	187	298	258	308	0	0	1	0	0	0	0
CC16-RPN12-NRg-11	327	527	721	404	501	659	424	425	868	500	298	162	438	405	183	339	266	222	0	0	0	0	0	0	0
CC16-PUP3-TRg-3	319	197	47	322	218	58	361	140	68	415	333	276	390	494	328	337	401	296	0	0	0	0	0	0	0
CC16-SEC31-TRg-2	258	164	39	350	182	33	387	169	43	378	327	392	298	512	490	258	267	381	0	0	0	0	0	0	0
CC16-SED5-TRg-6	283	333	186	302	243	198	353	266	169	246	211	203	316	278	229	244	228	233	0	0	0	0	0	0	1
CC16-SED5-TRg-5	264	261	377	334	337	314	339	255	417	312	213	200	276	316	239	267	198	262	0	0	0	1	0	0	0
CC16-RPL33A-TRg-1	313	641	671	445	718	720	521	555	937	374	322	413	317	471	464	296	291	511	0	0	0	0	0	0	0
CC16-RPL33A-TRg-2	382	543	586	485	735	640	419	541	756	426	345	439	423	532	460	289	315	524	0	0	0	0	0	0	0
CC16-MRPL11-TRg-2	229	195	73	255	230	110	278	159	62	374	403	542	419	561	647	327	433	702	0	0	0	0	0	0	0
CC16-RTP1-NRg-2	243	513	330	399	549	381	368	394	293	298	323	242	328	435	324	289	268	424	0	0	0	0	0	0	0
CC16-NUG1-TRg-2	413	769	417	581	786	460	639	665	456	513	471	553	437	660	535	404	507	665	0	0	0	0	0	0	0
CC16-VPH2-TRg-4	120	219	355	103	272	367	201	223	388	156	107	143	172	221	182	128	137	189	1	0	0	0	0	0	0
CC16-COP1-NRg-3	358	204	43	424	223	66	499	191	78	385	402	340	449	547	395	402	407	435	0	0	0	0	0	0	0
CC16-CRM1-NRg-1	303	430	203	419	528	280	469	376	297	356	337	394	366	434	424	312	279	463	0	0	0	0	0	0	0
CC16-RPL5-NRg-4	209	114	34	280	178	49	298	100	42	255	163	88	259	302	95	230	172	84	0	0	0	0	0	0	0
CC16-SNU13-NRg-4	238	109	9	338	74	9	295	113	12	326	273	307	364	398	452	327	246	317	0	0	0	0	0	0	0
CC16-PFS2-TRg-3	407	246	58	585	194	39	484	220	54	472	444	349	436	526	496	419	393	516	0	0	0	0	0	1	0
CC16-MPP10-TRg-2	319	571	375	380	716	411	450	489	370	325	266	295	323	384	387	268	282	386	0	0	0	0	0	0	1
CC16-TSR4-NRg-2	372	718	766	556	844	845	508	668	844	370	277	443	381	508	568	267	349	516	0	0	0	0	0	0	0
CC16-RSC2-TRg-1	429	887	1539	545	962	1473	536	800	1786	510	381	383	460	594	470	382	374	524	0	0	0	0	0	0	0
CC16-SEC65-TRg-2	366	753	979	336	730	915	486	702	1016	369	365	363	369	467	359	319	320	507	0	0	0	0	0	0	0
CC16-SMI1-NRg-1	234	225	293	249	296	287	291	296	304	346	307	398	359	378	419	281	313	470	0	0	0	0	0	0	0
CC16-RTT105-NRg-4	403	463	503	522	663	529	436	426	516	441	407	448	470	602	565	391	370	572	0	0	0	1	0	0	0
CC16-VMA5-TRg-3	402	652	273	412	604	360	471	489	335	429	322	421	388	461	449	341	367	427	0	0	0	0	0	0	0
CC16-VMA5-TRg-5	321	497	603	541	622	703	387	520	648	403	328	376	336	478	519	307	307	564	0	0	0	0	0	0	0
CC16-RRP1-TRg-3	350	602	548	427	620	525	381	636	626	363	308	370	336	465	437	273	296	493	0	0	2	0	0	0	0
CC16-CLC1-TRg-2	310	139	44	360	196	45	370	157	49	336	370	357	338	406	394	323	337	510	0	0	0	0	0	0	0
CC16-GCD6-NRg-1	314	281	110	434	261	84	465	260	72	394	324	389	358	507	459	303	340	434	0	0	0	0	0	0	0
CC16-GCD6-NRg-2	444	433	113	511	454	164	546	419	200	403	354	513	434	606	553	391	383	645	0	0	0	0	0	0	0
CC16-PXR1-TRg-1	357	414	670	368	478	452	417	441	627	348	278	396	381	440	356	280	330	474	0	0	0	0	0	0	0
CC16-CDC14-NRg-1	305	415	132	313	527	199	367	348	150	357	290	400	307	393	495	303	271	401	0	0	0	0	0	0	0
CC16-PCF11-TRg-6	417	212	29	544	181	42	402	134	31	408	281	166	381	386	187	327	238	191	0	0	0	0	0	0	0
CC16-PCF11-TRg-5	327	179	37	547	167	69	488	143	19	375	258	178	370	450	272	335	276	199	0	0	0	0	0	0	1
CC16-PCF11-TRg-4	374	172	55	572	178	38	479	157	37	454	250	121	382	364	142	356	238	176	0	0	0	0	0	0	0
CC16-SEC31-NRg-1	359	154	28	493	143	44	399	106	26	400	266	166	431	451	258	365	258	211	0	0	0	0	0	0	0
CC16-RRP5-NRg-1	452	737	437	499	744	417	524	678	562	528	454	516	494	626	588	395	470	627	0	0	0	0	0	0	0
CC16-PRE10-TRg-5	220	151	39	317	146	76	292	160	61	324	365	399	347	626	548	301	327	550	0	0	1	0	0	0	0
CC16-PRE10-TRg-1	298	213	61	351	279	83	373	207	90	359	365	481	373	478	552	335	331	567	0	0	1	0	0	0	0
CC16-RPS5-TRg-2	386	389	209	480	395	206	471	366	209	411	323	236	378	425	306	317	310	269	0	0	0	0	0	0	0
CC16-NSP1-TRg-4	245	284	145	396	420	91	362	244	152	304	299	351	303	429	496	291	298	429	0	0	0	0	0	0	0
CC16-PRP38-TRg-4	472	523	341	690	728	393	515	541	431	545	567	737	488	828	846	456	565	720	0	0	1	0	0	0	0
CC16-RCF1-NRg-5	364	487	705	488	430	679	444	411	846	431	337	228	477	459	303	339	307	341	0	0	1	0	0	0	0
CC16-RSC3-TRg-4	449	406	401	584	495	400	496	386	401	424	356	315	395	549	435	357	273	419	0	0	1	0	0	0	0
CC16-RSC3-TRg-5	336	322	270	536	477	230	535	323	314	419	358	353	414	422	409	398	334	422	0	0	0	0	0	0	0
CC16-RSC3-TRg-6	474	736	895	593	947	951	719	673	983	558	433	326	420	575	479	416	410	473	0	0	0	0	0	0	0
CC16-HTA1-NRg-12	439	667	702	500	643	728	513	449	887	381	337	330	451	559	437	358	309	413	0	0	0	0	0	0	0
CC16-HTA1-NRg-11	488	1075	2654	625	1517	2472	610	920	3037	459	379	318	465	614	498	340	308	482	0	0	0	0	0	0	0
CC16-UTP23-TRg-2	387	821	813	499	874	754	490	731	778	474	372	364	381	517	541	321	347	589	0	0	0	0	0	0	0
CC16-GCD7-NRg-1	322	357	113	427	354	80	473	298	109	437	406	283	406	548	344	333	352	411	0	0	0	0	0	0	0
CC16-GCD7-NRg-2	405	371	110	422	312	128	452	331	149	436	351	505	403	524	697	357	340	639	0	0	0	0	0	0	0
CC16-GCD7-NRg-6	288	315	355	428	387	349	367	316	440	375	314	329	427	517	561	294	327	532	0	0	0	0	0	0	0
CC16-GAL11-NRg-2	276	353	470	424	420	447	319	319	477	419	405	588	412	584	694	373	442	568	0	0	0	0	0	0	0
CC16-GAL11-NRg-9	288	332	501	366	437	467	389	344	654	400	322	368	348	472	436	328	329	505	0	0	1	0	0	0	0
CC16-PHO4-TRg-5	248	217	185	264	333	243	325	234	242	315	170	148	282	280	240	314	164	169	0	0	0	0	0	0	0
CC16-SNP1-NRg-3	442	858	1119	662	998	1162	689	703	1445	605	569	690	652	778	795	498	519	870	0	0	0	0	0	0	0
CC16-RPC37-TRg-5	392	675	334	574	711	281	604	634	389	438	411	457	449	494	689	355	356	619	0	0	0	0	0	0	0
CC16-CRM1-TRg-5	195	246	191	99	172	183	258	363	165	224	212	272	222	239	179	204	210	338	0	0	1	0	0	0	0
CC16-CRM1-TRg-2	322	449	460	331	445	525	434	541	512	362	307	400	313	384	421	281	255	433	0	0	0	0	0	0	0
CC16-ASK1-TRg-7	199	126	4	225	89	13	310	92	17	291	206	114	325	295	126	255	210	124	0	0	0	0	0	0	0
CC16-STU2-NRg-4	516	380	83	611	359	105	617	272	90	443	378	403	460	566	530	386	370	514	0	0	0	0	0	0	0
CC16-NEO1-NRg-3	302	180	125	293	233	77	360	175	83	340	241	114	383	410	130	255	289	188	0	0	0	0	0	0	0
CC16-GAL11-TRg-5	330	361	622	347	564	486	380	353	737	390	348	385	395	440	546	314	333	530	0	0	0	0	0	0	0
CC16-GAL11-TRg-7	364	558	886	514	754	981	484	525	1030	487	422	563	509	608	649	449	419	705	0	0	0	1	0	0	0
CC16-SAM50-NRg-3	505	833	853	625	870	1035	634	738	1233	572	581	716	582	734	933	462	556	892	0	0	0	0	0	0	0
CC16-CSL4-TRg-2	471	501	205	644	814	260	587	533	274	482	420	463	479	621	791	379	468	694	0	0	0	0	0	0	0
CC16-CCT5-TRg-2	328	346	72	433	379	89	437	297	100	395	333	501	346	426	536	320	347	577	0	0	0	0	0	0	0
CC16-POL30-NRg-1	395	331	178	463	402	185	541	349	180	412	361	318	391	403	459	349	299	417	1	0	0	0	0	0	0
CC16-MED4-TRg-4	580	1166	762	864	1432	916	801	1024	967	477	406	490	531	675	617	429	446	481	0	0	0	0	0	0	0
CC16-MED4-TRg-3	467	618	300	564	570	280	366	560	338	360	303	310	310	381	351	268	294	360	0	0	0	0	0	0	0
CC16-MED4-TRg-2	581	1089	1415	816	1412	1500	690	1108	1550	548	463	489	522	736	612	461	440	578	0	0	0	0	0	0	0
CC16-GDI1-TRg-4	291	565	704	428	677	643	414	570	757	347	267	191	304	395	239	280	245	331	0	0	0	0	0	0	0
CC16-GDI1-TRg-3	428	827	1152	670	1058	1096	492	738	1232	451	375	307	428	459	406	360	321	374	0	0	0	1	0	0	0
CC16-REB1-TRg-6	379	485	184	549	499	189	550	386	182	392	222	102	402	331	150	293	258	135	0	0	0	0	0	0	0
CC16-MRPL37-NRg-2	258	442	963	313	499	885	315	402	1074	296	270	450	326	368	456	276	233	435	0	0	0	1	0	0	0
CC16-NOC3-TRg-3	302	539	777	373	634	842	320	455	910	296	269	321	285	405	395	246	298	375	0	1	0	0	0	0	0
CC16-SPC97-TRg-3	238	188	22	368	140	30	396	127	71	357	173	105	378	270	101	333	179	102	0	0	0	0	0	0	0
CC16-IPP1-TRg-3	397	702	248	582	791	243	529	620	296	371	352	390	340	429	527	348	318	526	0	0	0	0	0	0	0
CC16-IPP1-TRg-2	610	991	315	770	1247	368	871	826	404	606	499	670	630	793	853	503	538	766	0	0	0	0	0	1	0
CC16-PTI1-TRg-3	212	105	30	285	143	29	329	60	10	295	207	91	304	318	84	195	191	112	0	0	0	0	0	0	0
CC16-PTI1-TRg-5	403	161	49	476	185	44	465	122	45	395	356	164	513	518	225	350	352	197	0	0	0	0	0	0	0
CC16-RFC5-NRg-1	331	674	474	360	691	566	407	573	518	463	345	416	317	482	445	336	314	522	0	0	0	0	0	0	1
CC16-CDC24-TRg-1	309	210	135	382	256	95	414	218	106	440	365	600	461	567	803	374	393	649	0	0	0	0	0	0	0
CC16-CDC24-TRg-3	379	412	111	558	365	123	635	257	137	579	521	543	491	711	729	488	462	598	0	0	0	0	0	0	0
CC16-CDC24-TRg-5	296	253	52	401	234	51	372	295	61	351	235	322	280	455	465	328	235	432	0	0	0	0	0	0	0
CC16-CDC24-TRg-6	165	85	24	176	104	30	123	104	38	221	123	162	160	194	289	131	136	176	0	0	0	0	0	0	0
CC16-UTP23-TRg-6	284	489	773	255	516	844	344	538	960	336	364	399	299	413	414	245	310	432	0	0	1	0	0	0	0
CC16-UTP23-TRg-4	340	702	718	538	824	820	446	692	872	415	386	295	365	585	416	348	357	434	0	0	0	0	0	0	0
CC16-UTP23-TRg-1	315	484	479	414	537	468	365	437	488	359	198	278	287	359	352	225	206	393	0	0	0	0	0	0	1
CC16-RHO3-NRg-4	261	355	380	329	339	352	387	315	465	377	302	362	322	415	432	325	321	458	0	0	0	0	0	0	0
CC16-TRS23-NRg-1	315	226	60	358	242	59	437	233	52	373	268	195	365	364	284	339	288	238	0	0	0	0	0	0	0
CC16-TRS23-NRg-3	417	634	762	594	761	759	547	509	789	475	346	191	434	467	258	305	291	264	0	0	0	0	0	0	0
CC16-RSP5-TRg-2	446	676	335	640	696	343	546	647	375	509	541	805	481	706	910	438	449	978	1	0	0	0	0	0	0
CC16-RSP5-TRg-1	393	614	306	570	681	317	613	569	313	483	511	679	486	673	856	457	479	805	0	0	1	0	0	0	0
CC16-SDA1-NRg-1	337	490	274	490	610	300	497	482	298	365	310	334	295	469	434	324	326	369	0	0	0	0	0	0	0
CC16-KAP95-TRg-8	417	380	313	435	428	319	436	413	315	358	364	423	381	519	474	342	385	524	0	0	1	0	0	0	0
CC16-ACO1-TRg-6	215	139	16	300	124	30	254	79	43	386	140	62	303	242	72	287	190	79	0	0	0	0	0	0	0
CC16-HTA1-NRg-3	232	328	476	256	323	419	297	280	437	302	276	275	315	361	317	254	262	332	0	0	0	0	0	0	0
CC16-HTA1-NRg-2	279	344	346	339	344	392	338	301	292	335	258	385	406	442	421	309	298	410	0	0	0	0	0	0	0
CC16-SPN1-TRg-1	309	307	95	412	367	123	526	297	175	433	381	297	443	470	318	407	317	379	0	0	0	0	0	0	0
CC16-MOT1-NRg-7	515	495	266	656	553	271	698	503	312	566	410	388	510	577	548	383	343	565	0	0	0	0	0	0	0
CC16-RPL17A-NRg-4	350	533	630	476	691	590	533	447	718	395	392	380	405	598	495	343	372	568	0	0	0	1	0	0	0
CC16-ADA2-TRg-4	441	774	1836	635	1009	1886	600	714	1992	493	377	379	478	582	452	436	348	477	0	0	0	0	0	0	0
CC16-SFH1-NRg-1	218	278	228	283	278	253	278	264	355	202	219	267	183	282	321	206	228	269	0	0	0	0	0	0	0
CC16-SPC97-NRg-5	334	175	23	432	203	27	549	122	23	458	274	153	416	435	146	312	216	177	0	0	0	0	0	0	0
CC16-PRP22-TRg-3	261	203	86	381	237	76	391	248	86	346	293	188	313	421	186	238	280	174	0	0	0	0	0	0	0
CC16-SEN15-TRg-2	231	398	452	257	378	427	325	385	492	314	207	347	317	347	245	273	275	330	0	0	0	0	0	0	0
CC16-RPL3-NRg-2	277	159	49	224	148	86	357	162	54	310	257	158	367	370	138	260	246	178	0	0	0	0	0	0	0
CC16-ISD11-NRg-2	223	328	384	311	349	352	291	249	381	296	228	249	306	403	371	274	241	349	0	0	0	0	0	0	0
CC16-HEM12-TRg-8	374	577	729	510	789	828	444	559	876	397	322	510	376	524	590	387	402	577	0	0	0	0	0	0	0
CC16-SEC10-TRg-1	393	250	72	529	255	51	446	242	74	408	372	275	438	589	345	334	339	301	0	0	0	0	0	0	0
CC16-HTB1-TRg-7	400	795	1686	516	934	1552	512	657	1627	426	392	380	406	503	538	391	346	523	0	0	0	1	0	0	0
CC16-TTI2-TRg-1	373	753	716	522	870	720	485	754	764	431	361	533	408	591	616	444	447	583	0	0	1	0	0	0	0
CC16-ACP1-TRg-2	282	196	52	376	202	55	378	178	67	376	297	243	367	324	206	302	226	264	0	0	0	0	0	0	0
CC16-ACP1-TRg-4	379	412	121	597	435	112	542	332	167	542	373	441	467	697	540	415	419	557	0	0	0	0	0	0	0
CC16-GAL11-NRg-10	327	126	29	405	153	22	318	113	7	312	207	143	348	274	151	305	173	160	0	0	0	0	0	0	0
CC16-UTP22-TRg-2	351	816	1138	605	1065	1394	480	751	1558	390	317	411	313	456	582	306	281	501	0	0	0	0	0	0	0
CC16-MST1-NRg-5	147	112	47	221	93	33	211	82	38	244	120	74	234	140	54	188	116	80	0	0	0	0	0	0	0
CC16-RIB7-NRg-2	361	483	607	476	591	588	486	454	630	337	309	359	396	548	467	339	311	490	0	0	0	0	0	0	0
CC16-MCD1-TRg-6	315	344	592	328	454	579	420	424	711	350	248	277	280	383	308	275	268	351	0	0	0	0	0	0	0
CC16-MCD1-TRg-5	275	335	492	332	422	617	355	332	547	339	234	246	296	384	295	271	239	313	0	0	0	0	0	0	0
CC16-GPI8-NRg-2	365	326	84	523	337	88	456	325	92	338	284	342	370	466	401	283	262	358	0	0	0	0	0	0	0
CC16-THS1-TRg-2	382	389	137	460	401	172	383	354	186	437	345	391	362	426	510	238	304	528	0	0	0	0	0	0	0
CC16-RRP7-TRg-2	368	386	131	440	371	185	441	316	170	410	387	416	366	567	382	381	403	472	0	0	0	0	0	0	0
CC16-RRP7-TRg-5	240	227	86	295	244	74	334	171	45	346	225	217	414	343	273	297	285	254	0	0	0	0	0	0	0
CC16-SMX2-NRg-7	308	476	607	444	539	558	408	423	727	363	345	407	376	574	595	307	307	495	0	0	0	0	0	0	0
CC16-RRP45-TRg-5	292	363	161	401	342	178	434	295	205	470	355	356	479	557	415	390	320	444	0	2	0	0	0	0	0
CC16-RRP45-TRg-4	287	236	166	387	306	164	403	258	148	370	231	118	352	282	106	330	215	161	0	0	0	0	0	0	0
CC16-CNS1-TRg-2	232	588	691	238	467	780	347	508	837	294	159	97	286	215	122	246	148	86	0	0	0	0	0	0	0
CC16-FBP1-NRg-9	207	248	266	202	227	277	297	238	284	332	276	426	284	433	534	282	293	491	0	0	0	0	0	0	0
CC16-GCD11-NRg-1	309	198	51	488	185	59	429	148	45	375	336	306	333	524	478	275	321	369	0	0	0	0	0	0	0
CC16-RPL10-TRg-2	260	371	318	444	378	294	400	306	293	336	294	387	346	476	530	270	355	605	0	0	0	0	0	0	0
CC16-NUP192-TRg-4	357	239	55	420	244	97	413	252	126	440	383	327	399	437	305	336	326	299	0	0	0	0	0	0	0
CC16-NUP145-NRg-4	251	423	444	333	542	404	295	347	534	157	129	121	162	163	173	163	135	115	0	0	0	0	0	0	0
CC16-HEM12-TRg-6	212	461	1103	304	662	1186	284	525	1391	283	236	331	207	369	322	247	227	348	0	0	0	0	0	0	0
CC16-PLC1-TRg-3	304	195	30	447	246	37	471	179	26	407	249	198	323	412	316	309	283	213	0	0	1	0	0	1	0
CC16-RPA43-TRg-1	308	465	331	321	458	313	359	460	356	352	308	308	327	413	347	279	291	385	0	0	0	0	0	0	0
CC16-RPB7-NRg-2	363	345	85	547	334	92	420	264	84	413	343	259	469	458	316	335	364	392	0	0	0	0	0	0	0
CC16-RPB7-NRg-3	362	243	42	479	212	57	425	201	47	420	284	120	438	312	143	372	208	136	0	0	0	0	0	0	1
CC16-NSL1-NRg-1	311	155	33	328	115	35	408	110	43	393	251	293	400	399	318	323	246	313	0	0	0	0	0	0	0
CC16-UTP6-TRg-3	461	930	728	702	1168	738	668	835	783	576	423	432	521	712	489	427	436	523	1	0	0	0	0	0	0
CC16-UTP6-TRg-1	278	357	184	277	333	177	327	386	234	321	340	238	292	457	310	248	290	298	0	0	0	0	0	0	0
CC16-YJU2-TRg-5	409	316	144	356	286	182	542	298	212	471	423	341	513	547	315	394	412	418	0	0	0	0	0	0	0
CC16-FRS2-NRg-5	270	286	113	388	322	116	364	209	129	363	367	287	389	473	375	327	303	382	0	0	0	0	0	0	0
CC16-TIF35-NRg-2	397	289	108	464	281	149	475	354	125	377	330	408	336	473	427	303	330	424	0	0	0	0	0	0	0
CC16-GPI15-TRg-1	351	699	414	374	785	413	447	727	425	333	318	345	330	412	362	296	269	381	0	0	0	0	0	0	0
CC16-NOP1-NRg-5	370	569	375	428	640	411	448	608	407	475	331	322	455	538	460	335	331	439	0	0	0	0	0	0	0
CC16-GPI15-TRg-4	348	908	2262	438	1035	2208	395	820	2522	352	260	231	361	441	302	311	316	261	0	0	0	0	0	0	0
CC16-COG4-TRg-1	360	356	113	455	354	120	443	290	150	433	260	132	339	411	183	348	289	195	0	0	0	0	0	0	0
CC16-TFA1-TRg-1	272	293	159	282	356	113	320	291	136	259	257	169	271	369	186	238	207	255	0	0	0	0	0	0	0
CC16-RHO1-NRg-2	475	207	30	546	224	45	496	157	38	449	334	343	380	513	355	411	315	421	0	1	0	0	0	0	0
CC16-RHO1-NRg-1	295	358	122	177	241	93	335	407	107	355	303	426	347	376	325	339	285	440	0	0	0	0	0	0	0
CC16-CDC55-NRg-2	230	242	105	315	255	126	346	212	174	320	313	254	216	403	282	251	257	384	0	0	0	0	0	0	0
CC16-IDI1-NRg-7	498	967	1635	558	1065	1697	681	971	1986	503	465	337	523	585	428	437	435	489	0	0	0	0	0	0	0
CC16-RPL32-TRg-5	203	235	184	185	179	165	227	289	159	245	210	338	192	254	225	212	274	211	0	0	0	0	0	0	0
CC16-RPB5-TRg-4	320	237	115	425	334	103	417	230	157	428	291	313	327	416	355	288	283	373	0	0	0	0	0	0	0
CC16-DIP2-TRg-5	232	336	368	319	384	379	298	301	515	332	231	257	252	314	281	302	254	292	0	0	0	0	0	0	0
CC16-DIP2-TRg-1	415	562	326	332	580	298	435	624	327	437	398	333	383	493	297	428	443	405	0	0	0	0	0	0	0
CC16-RPC40-TRg-2	311	494	446	324	474	419	347	553	432	383	337	413	312	370	448	303	299	503	0	0	0	0	0	0	0
CC16-CDC6-TRg-5	292	412	571	347	575	617	330	368	730	274	226	297	303	373	372	255	228	386	0	0	0	0	0	0	0
CC16-CDC6-TRg-3	222	197	85	321	166	101	354	180	118	344	229	200	306	351	275	285	213	253	0	0	0	0	0	0	1
CC16-DAD2-TRg-2	380	116	15	445	112	26	408	150	9	427	346	228	425	565	291	364	335	310	0	0	0	0	0	0	0
CC16-RVS161-TRg-2	302	274	208	368	297	270	436	327	306	478	328	413	415	489	465	360	328	526	0	0	0	0	0	0	0
CC16-RVS161-TRg-1	384	564	846	506	537	880	468	441	885	398	388	432	532	611	547	350	346	565	0	0	0	0	0	0	0
CC16-SUP45-NRg-3	332	245	73	468	329	85	481	207	102	357	261	289	351	369	399	286	312	370	0	0	0	0	0	0	0
CC16-SRB6-NRg-5	303	270	114	419	315	125	397	253	160	401	277	176	389	419	234	312	270	200	0	0	0	0	0	0	0
CC16-RPC11-TRg-4	341	504	337	509	694	319	479	551	311	368	323	392	410	567	548	364	297	528	0	0	0	0	0	0	0
CC16-RKI1-TRg-8	612	1146	1621	791	1327	1761	739	995	1801	600	619	712	566	679	850	481	504	887	0	0	0	0	0	0	0
CC16-NIP7-TRg-3	325	641	344	315	543	436	382	570	450	351	300	343	362	414	374	300	299	351	0	0	0	0	0	0	0
CC16-RPL33A-NRg-12	319	498	665	441	628	623	452	463	609	396	349	349	391	492	400	325	308	418	0	0	0	0	0	0	0
CC16-SAM50-TRg-4	113	206	245	176	261	252	168	267	307	138	190	246	151	225	337	177	178	285	0	0	0	0	0	0	1
CC16-NOP4-NRg-1	461	767	1213	532	853	1265	456	691	1413	392	282	311	357	464	386	328	297	360	0	0	0	0	0	0	0
CC16-NOP4-NRg-3	405	531	275	482	627	326	426	465	314	432	302	253	395	428	299	281	294	285	0	0	0	0	0	0	0
CC16-SMX2-TRg-5	248	410	422	357	471	446	340	425	539	294	264	208	254	359	236	245	228	253	0	0	0	0	0	0	0
CC16-POL12-NRg-2	374	353	288	567	473	292	427	320	358	412	277	264	365	418	258	354	310	334	0	0	1	0	0	0	1
CC16-BMS1-NRg-2	355	692	1157	467	714	943	474	645	1205	365	382	380	397	375	414	341	345	473	0	0	0	0	0	0	0
CC16-RPA190-TRg-5	353	697	775	443	710	765	548	723	789	333	369	387	348	536	354	306	374	423	0	0	0	0	0	0	0
CC16-ALG14-NRg-4	291	460	569	231	515	623	255	482	585	255	177	246	176	331	295	213	196	298	0	2	0	0	0	0	0
CC16-ALG14-NRg-1	324	612	829	497	641	981	453	553	1182	436	305	408	447	464	581	350	318	510	0	0	0	0	0	0	0
CC16-PRE5-NRg-1	234	140	63	354	203	66	319	130	44	325	333	414	311	506	480	265	265	454	0	0	0	0	0	0	0
CC16-BIG1-NRg-2	453	563	474	621	679	518	624	514	594	511	439	496	508	697	593	438	399	619	0	0	0	0	0	0	1
CC16-TFA2-TRg-4	313	275	84	362	260	73	422	254	100	327	203	91	267	303	98	264	216	119	0	0	0	0	0	0	1
CC16-IMP4-TRg-6	240	240	230	283	247	221	291	265	254	351	301	408	338	470	573	272	313	514	0	0	0	0	0	0	0
CC16-PAN1-NRg-1	431	299	36	501	315	28	550	220	39	493	445	316	444	556	307	398	397	372	0	0	0	0	0	0	0
CC16-UTP13-TRg-2	314	502	267	486	604	285	431	498	274	306	280	335	314	455	451	271	351	389	1	0	0	0	0	0	0
CC16-KAE1-NRg-3	305	382	551	450	364	511	410	418	595	451	384	486	495	536	550	404	383	510	1	0	0	0	0	0	0
CC16-ERG20-TRg-1	400	778	468	496	1001	590	464	727	535	370	331	430	328	471	657	327	312	578	0	0	0	0	0	0	0
CC16-CDC20-TRg-6	175	106	31	187	70	30	267	81	32	291	210	223	297	284	281	272	213	336	0	0	0	0	0	0	0
CC16-PWP2-NRg-2	501	702	1282	632	911	1281	576	734	1635	474	438	533	467	637	715	371	365	731	0	0	0	0	0	0	0
CC16-COG1-NRg-1	210	106	43	192	135	39	246	87	50	272	94	20	273	127	38	247	71	43	0	0	0	0	0	0	0
CC16-RPL1B-TRg-4	316	373	275	545	443	263	492	376	219	398	342	297	431	458	477	330	338	412	0	0	0	0	0	0	0
CC16-RPL1B-TRg-7	219	417	349	363	371	328	389	315	319	311	248	354	313	403	334	274	238	404	0	0	0	0	0	0	0
CC16-UTP20-TRg-3	409	546	394	559	621	437	525	519	541	441	328	387	399	502	462	363	364	534	0	0	0	0	0	0	0
CC16-UTP20-TRg-4	416	582	353	552	776	432	517	590	468	511	410	551	454	646	592	366	416	662	0	0	0	0	0	0	0
CC16-RPL25-TRg-4	317	261	117	323	266	142	307	196	140	270	225	215	265	348	240	234	217	296	0	0	0	0	0	0	0
CC16-RPL25-TRg-2	255	319	162	357	337	146	300	240	160	228	248	217	291	299	323	190	201	305	0	0	0	0	0	0	0
CC16-MCM7-NRg-1	314	243	84	361	276	102	493	251	107	466	357	451	419	488	480	367	361	587	0	0	0	0	0	0	0
CC16-MRP49-TRg-5	325	458	725	488	485	548	395	399	644	426	325	312	376	380	345	387	296	422	0	0	0	0	0	0	0
CC16-ERO1-NRg-3	206	146	70	244	178	87	300	148	73	294	131	135	227	212	133	221	141	122	0	0	0	0	0	0	1
CC16-UTP5-TRg-7	165	254	348	257	330	293	202	235	344	220	177	243	262	295	291	172	186	271	0	0	0	0	0	0	0
CC16-MCM4-NRg-1	350	439	122	511	402	108	444	312	115	313	309	338	382	447	392	336	254	414	0	0	0	0	0	0	0
CC16-PRE3-NRg-1	291	263	119	335	261	138	335	222	123	422	331	455	380	528	611	295	320	632	0	0	0	0	0	0	0
CC16-FCF1-NRg-1	287	325	139	305	279	162	355	316	196	291	219	182	303	394	241	240	230	228	0	0	0	0	0	0	0
CC16-CUS1-NRg-1	319	400	203	357	500	190	448	489	170	380	317	431	331	465	519	360	358	526	0	0	0	0	0	0	0
CC16-PSF1-TRg-2	314	406	214	359	453	266	391	415	230	326	280	309	303	461	441	298	255	486	0	0	0	0	0	0	0
CC16-BCP1-TRg-2	370	715	849	538	950	901	505	751	1008	428	313	425	350	598	575	309	364	664	0	0	1	0	0	0	0
CC16-PAN1-TRg-1	517	362	49	647	455	62	595	314	53	428	373	484	435	630	739	352	396	722	0	0	0	0	0	0	0
CC16-PAN1-TRg-3	325	183	23	323	163	24	405	173	15	357	268	297	303	428	308	277	272	366	0	0	0	0	0	0	0
CC16-PAN1-TRg-4	215	161	24	321	187	52	274	150	19	289	226	149	284	251	194	204	201	195	0	1	0	0	0	0	0
CC16-VPS3-TRg-2	410	968	2089	619	1111	2176	640	941	2439	672	445	498	603	709	681	477	434	649	0	0	0	0	0	0	0
CC16-YIL060W-NRg-1	318	123	43	335	136	33	337	159	48	447	299	246	433	401	310	377	243	278	0	0	0	0	1	0	1
CC16-VPS53-NRg-1	231	92	26	159	102	32	383	77	39	268	177	96	342	161	59	271	188	133	0	0	0	0	0	0	0
CC16-CYR1-TRg-4	319	230	72	422	265	48	426	215	50	417	383	371	443	605	439	330	324	428	0	0	0	0	0	0	0
CC16-CYR1-TRg-7	342	124	39	312	173	42	338	138	47	416	377	254	400	459	276	306	295	292	0	0	0	0	0	0	0
CC16-MPS1-NRg-1	220	104	20	230	148	30	222	73	17	257	175	122	251	215	207	203	175	178	0	0	0	0	0	0	0
CC16-SRP1-TRg-5	503	330	52	792	345	89	626	303	79	497	449	309	549	540	293	465	388	407	0	0	0	0	0	0	0
CC16-SRP1-TRg-4	342	244	40	442	258	59	489	144	51	398	219	139	362	353	170	336	249	226	0	0	0	0	0	0	0
CC16-TAF12-TRg-2	321	165	36	374	158	41	461	145	20	398	280	136	375	369	107	328	294	167	0	0	0	0	0	0	0
CC16-TAF12-TRg-3	317	163	22	310	210	30	396	131	20	368	282	136	345	412	138	360	271	118	0	0	0	0	0	0	0
CC16-POP4-TRg-1	473	694	332	600	840	328	562	563	405	456	423	548	451	660	673	375	418	709	0	0	0	0	0	0	0
CC16-SPT16-TRg-1	224	211	52	301	207	72	361	188	66	271	257	313	294	348	345	241	269	375	0	0	1	0	0	0	0
CC16-NUP82-TRg-4	397	570	270	481	602	340	413	485	329	339	304	359	327	394	458	304	312	405	0	0	0	0	1	0	1
CC16-DML1-TRg-3	438	798	1164	496	1032	1108	545	850	1328	475	403	492	409	524	675	387	405	646	0	0	1	0	0	0	0
CC16-RPA43-NRg-3	295	492	330	427	603	306	407	462	355	353	306	274	327	403	344	252	269	317	0	0	0	0	0	0	0
CC16-STU2-NRg-3	374	443	123	636	531	114	543	361	121	470	326	497	567	600	614	395	427	602	0	0	2	0	0	0	0
CC16-POP4-NRg-4	290	455	602	342	650	598	389	488	613	327	267	318	329	441	384	286	270	355	0	0	1	0	0	0	0
CC16-MCD1-TRg-2	201	340	537	103	231	545	266	423	588	221	249	294	271	287	221	226	263	338	0	0	0	0	0	0	0
CC16-RPS3-NRg-4	441	630	480	657	732	427	693	593	438	511	418	502	468	624	695	423	482	661	0	0	0	0	0	0	0
CC16-PRP9-TRg-4	398	534	485	485	649	561	384	621	588	457	335	500	383	483	608	316	369	562	0	0	0	0	0	0	0
CC16-RPP1-NRg-2	287	472	344	384	531	326	391	499	314	353	328	403	343	363	501	268	251	442	0	0	0	0	0	0	0
CC16-MTR2-NRg-11	236	173	259	250	248	273	235	210	305	364	229	270	300	354	303	296	275	283	0	0	0	0	0	0	0
CC16-GCD11-TRg-1	477	289	74	600	330	106	603	252	91	520	514	607	448	595	736	413	493	723	0	0	0	0	0	0	0
CC16-RPF1-TRg-3	101	216	153	150	193	114	170	195	146	113	126	99	100	122	89	107	126	156	0	0	0	0	0	0	0
CC16-SUB2-NRg-4	243	324	181	337	310	151	326	220	177	372	341	296	368	458	326	311	266	364	0	0	0	0	0	0	0
CC16-GPI15-TRg-3	309	549	283	398	581	345	452	534	326	351	255	182	308	409	211	259	257	243	0	0	0	0	0	0	0
CC16-ERG9-TRg-6	431	681	765	726	879	847	515	672	817	468	390	477	408	554	700	362	326	606	0	0	0	0	0	0	0
CC16-RPT2-NRg-1	358	307	100	458	348	92	395	337	115	345	355	384	380	543	487	337	350	459	1	0	0	0	0	0	0
CC16-YOS1-NRg-3	414	379	85	480	406	90	495	314	68	404	354	413	455	525	495	353	372	399	0	0	0	0	0	0	0
CC16-SCM3-TRg-4	313	609	1406	464	720	1327	469	607	1659	318	225	164	282	314	178	279	210	223	1	0	1	0	0	0	0
CC16-SCM3-TRg-6	287	428	814	250	376	835	379	405	868	349	215	203	317	306	176	239	245	252	0	0	0	0	0	0	0
CC16-RLP7-NRg-1	291	561	552	369	584	509	399	449	701	300	261	350	299	400	436	291	297	391	0	0	1	0	0	0	0
CC16-TFB2-NRg-4	542	516	159	395	507	141	582	500	158	504	415	382	487	526	329	427	445	356	0	0	0	0	0	0	0
CC16-IMP4-TRg-1	491	693	891	557	801	959	522	717	899	414	473	494	521	522	693	425	392	631	0	0	0	0	0	0	0
CC16-IMP4-TRg-3	424	825	1054	561	925	1125	548	807	1303	521	466	618	462	631	712	410	484	759	0	0	0	0	0	0	1
CC16-PRE4-TRg-3	340	265	63	438	257	110	383	233	79	398	394	559	428	613	650	353	368	634	0	0	0	0	0	0	0
CC16-SUB2-TRg-3	237	204	71	289	205	35	357	190	72	349	276	278	329	337	349	289	244	346	0	0	0	0	0	0	1
CC16-RPP0-NRg-4	298	247	96	389	332	194	365	262	155	302	227	177	272	311	173	252	238	290	0	0	0	0	0	0	0
CC16-RPP0-NRg-3	396	454	591	454	612	651	408	448	604	381	388	479	371	524	497	336	310	584	0	0	1	0	0	0	0
CC16-TOM40-TRg-4	453	715	327	397	600	446	643	528	362	493	452	471	565	507	531	409	439	580	0	1	0	0	0	0	0
CC16-FUR1-NRg-12	468	778	1755	531	1050	1521	555	761	2123	465	413	591	433	592	704	398	398	653	0	0	0	0	0	0	0
CC16-TOM40-TRg-2	306	226	95	407	359	116	339	241	98	345	301	318	344	480	399	267	303	439	0	0	0	0	0	0	0
[truncated: 17,601 more rows]
