# Supplementary material for: Improved discovery of genetic interactions using CRISPRiSeq across multiple environments
Source: Genome Res. 2019 Apr;29(4):668–81. doi: 10.1101/gr.246603.118 (PMC6442382; doi:10.1101/gr.246603.118)
Supplement: Supplemental Material [file supp_gr.246603.118_Supplemental_CRISPRiSeq-master.zip › CRISPRiSeq-master/processing_data/Data_python_counts/all_counts_seqlib13.txt]

0	37YPDR1T1	37YPDR1T2	37YPDR1T3	37YPDR2T1	37YPDR2T2	37YPDR2T3	37YPDR3T1	37YPDR3T2	37YPDR3T3	48hrR1T1	48hrR1T2	48hrR1T3	48hrR2T1	48hrR2T2	48hrR2T3	48hrR3T1	48hrR3T2	48hrR3T3	P162P161	P167P161	P167P163	P168P163	P169P164	P170P165	P170P166
CC8-CC5	282	435	734	391	473	733	395	474	626	366	1116	5103	276	831	4858	406	1147	4750	0	0	0	0	1	0	0
CC8-CC8	305	441	674	374	451	681	360	369	559	287	965	4455	316	953	4647	410	991	4006	0	0	0	0	0	0	0
CC8-CC16	337	361	492	379	371	539	383	389	531	289	975	3640	287	781	3709	413	907	3216	0	0	0	0	1	0	0
CC8-CC17	325	439	660	420	419	688	427	431	558	329	1007	5004	356	864	4675	446	1104	4490	0	0	0	0	0	0	0
CC8-CC19	267	328	605	306	394	585	321	359	566	272	812	3078	243	598	3311	345	732	2803	0	0	0	0	0	1	0
CC8-CC20	422	513	854	420	627	799	496	481	726	380	1318	6835	333	1097	6464	529	1311	5733	0	0	0	0	0	0	0
CC8-CC23	252	310	590	286	376	484	309	300	500	232	799	4076	268	705	4122	313	873	3710	0	0	0	0	0	0	0
CC8-CC25	319	478	676	413	508	900	443	435	655	365	1060	5714	358	992	5747	411	1166	5017	0	0	0	0	1	0	0
CC8-CC27	274	360	476	343	367	529	390	328	355	236	823	2724	272	696	2675	353	790	2412	0	0	0	0	0	0	0
CC8-CC28	393	412	804	441	470	720	401	412	746	399	1196	4903	396	901	5002	469	1061	4092	0	0	0	0	0	0	0
CC8-CC30	285	355	603	344	441	727	340	366	608	275	972	4940	286	834	4866	387	907	4279	0	0	0	0	0	0	0
CC8-CC32	285	389	578	425	454	699	368	380	585	348	1085	4658	326	859	4786	432	1079	4190	0	0	0	0	0	0	0
CC8-CC34	327	436	690	357	415	757	416	371	635	284	1108	5642	319	921	5582	394	1090	4968	0	0	0	0	1	0	0
CC8-CC35	265	424	404	350	380	448	340	307	460	293	766	2988	264	769	2848	326	758	2446	0	0	0	0	0	0	0
CC8-CC36	404	466	741	437	426	854	401	481	706	387	1315	6194	417	1037	5897	470	1194	5327	0	0	0	1	0	1	0
CC8-CC11	207	208	316	222	278	375	207	223	330	128	492	2680	171	525	2736	194	497	2274	0	0	0	0	0	0	0
CC8-CC14	282	413	627	362	429	583	379	369	598	318	972	4787	267	804	4740	383	918	4399	0	0	0	0	0	0	1
CC8-CC15	260	377	644	298	386	655	291	371	503	295	915	4195	298	882	4191	364	889	3607	0	0	0	0	0	0	0
CC8-CC2	274	404	557	314	400	651	372	346	520	275	794	4230	271	698	3946	346	814	3729	0	0	0	0	0	0	0
CC8-CC22	271	408	566	316	381	637	295	357	541	235	866	4025	233	745	4086	328	785	3468	0	0	0	0	1	0	0
CC8-CC26	334	493	815	365	529	749	385	496	755	341	1118	5337	341	880	5523	521	1066	4793	0	0	0	0	0	0	0
CC8-CC7	310	374	672	326	454	716	413	391	643	262	1030	4920	285	882	5114	338	1011	4339	0	0	0	0	1	0	0
CC16-CC5	43	24	54	33	39	69	19	15	6	10	26	112	6	41	55	16	34	80	0	0	0	0	0	0	0
CC16-CC8	298	358	571	380	409	666	392	367	491	278	880	3106	233	770	3490	342	848	2841	0	0	0	0	1	0	0
CC16-CC16	177	193	305	243	192	286	245	239	269	165	260	660	170	283	632	225	274	597	0	0	0	0	0	0	0
CC16-CC17	324	346	600	375	377	756	399	407	527	329	974	3165	279	784	3159	387	838	2816	0	0	0	0	0	0	1
CC16-CC19	255	351	564	290	306	637	313	329	422	229	712	2236	260	540	2420	353	656	2154	0	0	0	0	0	0	0
CC16-CC20	347	469	771	356	408	711	420	414	562	239	950	3764	274	786	3731	401	848	3184	0	0	0	0	0	0	1
CC16-CC23	333	293	548	292	347	531	284	285	395	235	770	2825	283	638	2693	301	688	2476	0	0	0	0	0	1	0
CC16-CC25	367	436	816	392	410	869	476	467	605	329	960	3703	342	849	4287	430	879	3453	0	0	0	0	0	0	0
CC16-CC27	314	345	449	422	366	499	402	332	401	305	693	1868	264	558	1892	312	627	1578	0	0	0	0	0	0	0
CC16-CC28	332	404	696	446	387	731	387	381	606	328	944	3426	350	845	3394	388	834	2786	1	0	0	0	0	0	0
CC16-CC30	257	292	503	284	332	609	274	321	423	207	774	2638	222	638	2819	265	592	2295	0	0	0	0	0	0	0
CC16-CC32	272	393	620	400	388	574	394	321	506	370	888	3137	336	786	3080	459	926	2802	1	0	0	0	0	1	0
CC16-CC34	330	350	651	429	416	613	396	345	478	300	979	3727	285	906	3558	404	826	3004	0	0	0	0	0	0	0
CC16-CC35	308	361	465	384	402	441	363	348	348	217	721	2255	243	560	2024	314	616	1882	0	0	0	0	1	0	0
CC16-CC36	296	367	700	412	440	686	334	378	558	349	955	3575	249	768	3382	379	816	2973	0	0	0	1	0	0	0
CC16-CC11	218	237	444	264	265	461	273	269	384	244	634	2285	173	488	2347	247	583	1862	0	0	0	0	1	0	0
CC16-CC14	33	26	63	29	43	65	13	9	7	20	24	108	5	61	52	17	35	88	0	0	0	0	0	1	0
CC16-CC15	38	18	50	23	38	50	13	7	15	11	21	80	4	43	34	5	28	72	0	0	0	0	0	0	0
CC16-CC2	28	30	55	27	43	56	19	11	10	13	14	101	3	36	34	12	24	62	0	0	0	1	0	0	0
CC16-CC22	249	349	539	310	364	588	318	347	445	218	746	2535	203	557	2709	333	646	2347	0	0	0	0	1	0	0
CC16-CC26	320	368	683	359	416	724	365	350	532	305	893	3401	320	747	3278	374	913	2813	0	0	0	0	0	0	0
CC16-CC7	324	455	729	380	421	742	412	394	533	266	943	3598	292	889	3672	385	890	2986	0	0	0	0	2	0	0
CC17-CC5	42	33	98	34	62	78	14	18	9	14	27	168	8	65	72	13	39	138	0	0	0	0	0	0	0
CC17-CC8	373	448	793	476	544	804	454	396	603	295	1001	5018	345	896	5134	422	999	4336	0	0	0	0	2	0	0
CC17-CC16	47	37	83	31	49	74	20	14	9	16	26	123	8	61	58	13	33	100	0	0	0	0	0	0	0
CC17-CC17	850	1098	1766	1021	1059	1732	1008	968	1292	720	2027	8393	732	1749	7869	990	1987	7759	0	0	0	0	1	1	0
CC17-CC19	445	585	1194	500	570	1127	537	478	682	376	1050	4210	332	966	4321	528	1021	3914	0	0	0	0	0	0	0
CC17-CC20	451	682	1030	616	787	1111	523	612	900	359	1452	6876	364	1297	6600	539	1425	6047	0	0	0	0	0	0	0
CC17-CC23	513	687	1184	757	762	1345	604	590	1043	461	1585	7205	457	1309	7083	539	1458	6575	0	0	0	0	1	0	0
CC17-CC25	459	664	1209	577	755	1455	627	633	814	390	1479	7232	454	1215	7806	528	1461	6763	0	0	0	0	0	0	0
CC17-CC27	410	455	729	539	459	764	485	364	488	344	926	3122	357	817	3273	497	871	2551	0	0	0	0	0	0	0
CC17-CC28	489	581	1038	571	628	1026	634	571	770	421	1292	5526	392	1082	5249	562	1148	4570	0	0	0	0	1	0	0
CC17-CC30	531	588	1049	589	733	1169	591	614	890	361	1396	6178	376	1121	6568	518	1353	6022	0	0	0	0	0	0	0
CC17-CC32	447	569	926	638	623	1048	534	542	766	428	1191	5533	468	1160	5955	629	1279	5085	0	0	0	0	1	0	0
CC17-CC34	542	706	1085	706	739	1198	570	613	877	461	1638	7363	441	1332	7448	579	1578	6871	0	0	0	0	0	0	0
CC17-CC35	485	585	838	539	611	846	546	513	711	397	1151	4363	369	1116	4325	516	1236	3953	0	0	0	0	0	0	0
CC17-CC36	543	681	1209	648	757	1321	653	698	958	480	1470	7641	464	1367	7495	675	1545	6703	0	0	0	0	1	0	0
CC17-CC11	384	513	755	433	474	862	438	430	670	285	943	4918	334	970	4768	426	1072	4623	0	0	0	0	2	0	0
CC17-CC14	56	47	78	29	65	77	19	13	14	11	30	167	6	58	90	11	35	128	0	0	0	0	0	0	0
CC17-CC15	35	32	69	30	49	88	19	17	14	12	25	166	6	44	65	14	28	104	0	0	0	0	0	0	0
CC17-CC2	42	33	89	36	49	66	15	10	13	19	25	141	4	49	55	14	38	120	0	0	0	0	0	0	0
CC17-CC22	470	653	1076	570	599	1078	572	539	901	402	1248	5749	328	1011	5786	522	1189	5200	0	1	0	0	0	0	0
CC17-CC26	567	623	1226	659	746	1294	641	558	845	423	1368	6581	407	1217	6333	534	1350	5701	0	0	0	1	2	0	0
CC17-CC7	490	629	1016	581	660	1130	607	497	772	387	1323	6149	372	1126	6302	501	1350	5708	0	0	0	0	0	1	0
CC8_BC2-CC5	380	510	889	514	512	893	487	543	800	398	1473	6517	466	1279	6796	502	1239	5772	0	0	0	0	2	0	0
CC8_BC2-CC8	409	557	918	539	600	1052	501	588	905	447	1630	6732	431	1256	6982	588	1390	6077	0	0	0	0	0	0	0
CC8_BC2-CC16	354	436	727	457	477	715	406	438	637	347	1199	4380	412	905	4569	495	1096	3974	0	0	0	0	0	0	0
CC8_BC2-CC17	369	541	808	578	525	922	579	575	689	422	1481	6309	465	1204	6452	449	1336	5652	0	0	0	0	0	0	0
CC8_BC2-CC19	411	531	1057	556	592	1085	482	519	776	395	1190	4897	414	984	5164	502	1096	4856	0	0	0	0	0	1	1
CC8_BC2-CC20	447	681	1228	624	657	1329	665	709	1002	408	1734	8992	507	1600	9602	725	1745	8094	0	0	0	0	0	0	0
CC8_BC2-CC23	431	511	981	501	585	932	516	562	834	400	1525	6894	403	1172	7263	541	1332	6108	0	0	0	0	0	0	0
CC8_BC2-CC25	375	660	1163	502	633	1258	614	671	858	443	1622	7731	480	1364	8705	618	1493	7261	0	0	0	0	3	0	0
CC8_BC2-CC27	366	427	614	450	386	636	453	441	570	398	974	3895	379	921	3709	435	888	3243	0	0	0	0	0	0	0
CC8_BC2-CC28	455	645	1068	592	609	1083	580	565	932	420	1533	6371	486	1373	7084	608	1347	5583	0	0	0	0	0	0	0
CC8_BC2-CC30	346	454	827	431	485	928	419	447	718	297	1293	5880	291	1111	6150	470	1024	5390	0	0	0	0	0	0	0
CC8_BC2-CC32	333	534	897	605	541	796	509	583	744	486	1549	6675	494	1278	7070	597	1391	5727	0	0	0	0	1	0	0
CC8_BC2-CC34	397	501	958	420	474	932	540	479	764	388	1482	6966	350	1228	7422	525	1309	6332	0	0	1	0	0	1	0
CC8_BC2-CC35	303	437	584	387	461	664	393	414	521	317	1034	3763	398	886	3860	422	998	3221	0	0	0	0	0	0	0
CC8_BC2-CC36	491	675	1225	600	686	1215	585	688	980	463	1724	8287	455	1375	8671	683	1558	7326	0	0	1	0	0	0	0
CC8_BC2-CC11	306	378	572	339	342	646	371	366	572	295	973	4791	269	799	4360	401	914	4101	0	0	0	0	1	0	0
CC8_BC2-CC14	357	487	922	492	459	988	407	490	767	403	1369	6605	323	1227	6821	577	1208	5679	0	0	0	0	1	0	0
CC8_BC2-CC15	364	440	780	418	414	767	410	450	621	369	1177	5500	347	897	5443	437	1103	4885	0	0	0	0	1	1	0
CC8_BC2-CC2	370	521	809	455	519	906	379	497	866	394	1269	6089	370	1157	6026	527	1219	5417	0	0	0	0	1	0	0
CC8_BC2-CC22	336	516	830	463	542	736	391	454	743	321	1180	5481	351	995	5800	472	1025	5059	0	0	0	0	0	0	0
CC8_BC2-CC26	407	615	1026	547	609	1154	578	598	888	383	1529	7183	545	1350	7172	525	1433	6189	0	0	0	0	0	0	0
CC8_BC2-CC7	366	578	909	482	554	1005	498	593	830	401	1531	7030	411	1266	7413	482	1401	6191	0	0	0	0	0	0	0
CC16_BC2-CC5	131	167	176	138	175	172	117	164	247	124	303	1117	115	282	1192	177	340	1340	0	0	0	0	0	0	0
CC16_BC2-CC8	108	176	162	181	169	190	113	161	280	157	312	1145	142	331	1387	150	418	1606	0	0	0	0	0	0	0
CC16_BC2-CC16	111	164	141	142	177	129	121	139	226	135	274	748	139	206	827	204	318	1033	0	0	0	0	0	0	0
CC16_BC2-CC17	152	183	240	173	214	206	185	231	299	209	423	1365	231	389	1403	238	488	1819	0	0	0	0	0	0	0
CC16_BC2-CC19	136	200	174	175	221	193	152	200	355	183	258	1042	131	246	1047	197	325	1358	0	0	0	0	0	0	0
CC16_BC2-CC20	155	190	239	161	253	237	140	214	396	175	438	1626	226	381	1595	245	450	1937	0	0	0	0	0	0	0
CC16_BC2-CC23	142	175	233	203	251	187	143	189	341	203	360	1217	169	380	1388	225	530	1743	0	0	0	0	0	0	0
CC16_BC2-CC25	142	244	243	195	235	265	178	232	380	199	407	1576	214	376	1614	218	578	2004	0	0	0	0	0	0	0
CC16_BC2-CC27	110	192	182	165	199	124	128	172	207	223	324	818	143	266	789	161	370	884	0	0	0	0	0	0	0
CC16_BC2-CC28	134	162	196	175	224	168	150	186	289	156	300	1036	127	327	1097	195	392	1424	0	0	0	0	0	0	0
CC16_BC2-CC30	112	161	219	164	202	167	139	183	316	148	345	1222	156	308	1241	171	355	1534	0	0	0	0	0	0	0
CC16_BC2-CC32	106	193	153	169	208	118	125	148	220	208	251	915	181	284	966	141	392	1227	0	0	0	0	0	0	0
CC16_BC2-CC34	171	217	200	183	209	185	151	194	304	184	444	1607	204	335	1640	216	521	1942	0	1	0	0	0	0	0
CC16_BC2-CC35	142	197	176	204	222	144	168	171	245	172	282	903	194	312	1007	213	422	1144	0	0	0	0	0	0	0
CC16_BC2-CC36	173	224	224	204	285	236	142	235	413	209	408	1645	203	419	1930	221	515	1923	0	0	0	0	0	0	0
CC16_BC2-CC11	101	128	120	109	155	126	86	121	186	80	175	850	145	217	842	137	268	1059	0	0	0	0	0	0	0
CC16_BC2-CC14	122	166	200	130	207	147	142	162	295	149	280	1140	163	332	1218	193	424	1583	0	0	1	0	0	0	0
CC16_BC2-CC15	105	138	166	113	156	128	103	130	231	140	290	915	120	261	1038	171	335	1178	0	0	0	0	0	0	0
CC16_BC2-CC2	92	133	122	164	156	111	91	164	203	114	207	831	118	236	933	136	306	1179	0	0	0	0	0	0	0
CC16_BC2-CC22	128	133	197	150	169	179	111	202	285	127	286	1024	157	264	1148	204	385	1409	0	0	0	0	0	0	0
CC16_BC2-CC26	148	175	197	201	233	191	123	227	336	167	375	1274	150	311	1393	201	418	1596	0	0	0	0	0	0	0
CC16_BC2-CC7	148	182	266	220	262	235	161	216	346	187	461	1496	176	346	1662	195	519	1710	0	0	0	0	0	0	0
PRE7g7-CC5	113	161	221	130	177	202	126	135	237	119	197	107	107	187	114	133	156	116	0	0	0	0	0	0	0
PRE7g7-CC8	7	3	14	8	12	13	2	4	5	5	4	7	1	12	2	2	9	6	0	1	0	0	0	0	0
PRE7g7-CC16	90	162	186	135	163	173	111	147	212	126	137	102	88	150	110	151	142	126	0	0	0	0	0	0	0
PRE7g7-CC17	9	8	15	16	6	9	8	4	1	3	6	4	2	10	4	3	6	7	0	0	0	0	0	0	0
PRE7g7-CC19	9	2	18	4	14	12	0	3	1	2	2	3	0	18	2	5	3	5	0	0	0	0	0	0	0
PRE7g7-CC20	12	7	19	10	16	23	5	2	2	0	4	7	0	9	3	4	13	4	0	0	0	0	0	0	0
PRE7g7-CC23	11	11	17	6	10	19	2	2	2	5	3	8	3	10	2	5	7	3	0	0	0	0	0	0	0
PRE7g7-CC25	9	8	21	8	16	22	0	2	3	4	7	4	1	13	5	7	9	7	0	0	0	0	0	0	0
PRE7g7-CC27	4	4	7	7	11	10	2	5	2	1	3	1	0	5	2	5	4	1	0	0	0	0	0	0	0
PRE7g7-CC28	12	3	14	7	14	18	2	4	3	3	4	10	2	14	2	2	9	5	0	0	0	0	0	0	0
PRE7g7-CC30	11	8	18	5	11	15	1	3	1	3	1	7	1	9	1	3	2	4	0	0	0	0	0	0	0
PRE7g7-CC32	6	5	15	10	14	13	5	1	8	5	3	7	1	10	2	3	11	6	0	0	0	0	0	0	0
PRE7g7-CC34	7	9	18	7	12	17	1	8	3	4	6	10	1	11	1	4	3	6	0	0	0	0	0	0	0
PRE7g7-CC35	6	10	13	4	7	6	1	3	2	0	6	6	0	7	0	1	6	4	0	0	0	0	0	0	0
PRE7g7-CC36	6	4	23	8	8	20	3	5	1	8	3	7	1	10	4	4	3	8	0	0	0	0	0	0	0
PRE7g7-CC11	6	7	11	7	8	13	1	4	1	1	1	0	0	10	2	3	1	3	0	0	0	0	0	0	0
PRE7g7-CC14	113	135	244	113	189	255	128	164	264	107	156	99	114	167	134	133	160	119	0	0	0	0	0	0	0
PRE7g7-CC15	123	189	255	120	209	257	181	165	309	143	192	126	113	203	123	158	181	123	0	0	0	0	0	0	0
PRE7g7-CC2	131	158	203	119	168	224	96	158	263	108	163	108	114	202	117	154	192	82	0	0	0	0	0	0	0
PRE7g7-CC22	6	7	23	12	8	12	1	2	2	6	3	8	1	9	2	1	3	4	0	0	0	0	0	0	0
PRE7g7-CC26	6	4	18	5	10	13	3	5	3	8	1	3	1	8	4	2	3	7	0	0	0	0	0	0	0
PRE7g7-CC7	13	7	14	9	16	14	4	2	4	2	3	5	2	10	1	1	5	7	0	0	0	0	0	0	0
PRE4g9-CC5	216	273	357	296	294	356	260	230	345	280	487	1169	245	444	1171	295	546	1017	0	0	0	0	0	0	0
PRE4g9-CC8	22	7	23	12	15	32	9	1	3	4	15	49	2	19	20	6	17	30	0	0	0	0	0	0	0
PRE4g9-CC16	233	213	278	348	274	326	277	214	249	243	362	816	225	296	830	301	391	863	0	0	0	0	0	0	0
PRE4g9-CC17	16	8	30	15	14	26	5	9	4	14	7	33	3	20	19	6	15	33	0	0	0	0	0	0	0
PRE4g9-CC19	13	13	27	11	17	28	10	3	4	6	5	24	4	16	10	7	3	20	0	0	0	0	0	0	0
PRE4g9-CC20	17	6	24	15	26	35	9	6	8	10	13	33	0	22	23	5	23	30	0	0	0	0	0	0	0
PRE4g9-CC23	14	10	20	11	14	19	2	4	0	5	9	39	2	12	15	11	12	35	0	0	0	0	0	0	0
PRE4g9-CC25	15	9	28	11	23	29	6	6	3	4	11	35	5	29	25	6	20	45	0	0	0	0	0	0	0
PRE4g9-CC27	18	7	19	13	26	11	5	3	2	7	10	23	1	22	11	7	8	12	0	0	0	0	0	0	0
PRE4g9-CC28	16	10	27	11	19	25	4	4	1	10	14	33	4	23	16	9	11	24	0	0	0	0	0	0	0
PRE4g9-CC30	16	9	22	11	12	24	5	4	2	5	7	45	1	18	11	8	7	27	0	0	0	0	0	0	0
PRE4g9-CC32	21	11	27	10	14	26	5	10	7	6	6	39	1	18	10	9	15	35	0	0	0	0	0	0	0
PRE4g9-CC34	23	14	26	12	16	28	9	6	4	8	5	39	3	28	26	3	29	35	0	0	0	0	0	0	0
PRE4g9-CC35	18	6	14	17	25	22	7	5	1	10	12	31	0	15	15	3	12	28	0	0	0	0	0	0	0
PRE4g9-CC36	27	15	29	8	24	32	5	7	4	9	13	42	3	29	21	5	19	39	0	0	0	0	0	0	0
PRE4g9-CC11	8	4	15	9	14	20	4	3	2	2	4	35	1	12	18	3	4	22	0	0	0	0	0	0	0
PRE4g9-CC14	312	369	400	397	407	397	355	331	405	323	557	1344	306	539	1346	481	598	1291	0	0	0	0	0	0	0
PRE4g9-CC15	229	237	289	283	283	325	316	200	283	238	421	910	215	358	947	273	403	869	1	0	0	0	0	0	0
PRE4g9-CC2	231	297	377	294	276	326	260	236	315	281	383	925	236	398	812	338	431	886	0	0	0	0	0	0	0
PRE4g9-CC22	16	7	21	14	15	28	10	5	3	4	2	36	0	18	18	8	10	26	0	0	0	0	0	0	0
PRE4g9-CC26	20	13	22	14	21	37	4	6	6	2	8	34	4	21	15	5	17	32	0	0	0	0	0	0	0
PRE4g9-CC7	11	14	18	14	12	32	8	4	2	5	10	39	5	30	19	2	11	39	0	0	0	0	0	0	0
PRE4g3-CC5	47	42	88	48	56	77	13	12	10	12	31	30	5	41	18	18	31	18	0	0	0	0	0	0	0
PRE4g3-CC8	296	362	653	363	475	698	326	289	430	234	465	323	198	475	392	394	390	358	0	0	0	0	0	0	0
PRE4g3-CC16	56	28	69	40	54	62	21	23	11	17	15	24	11	41	15	11	20	24	0	0	0	0	0	0	0
PRE4g3-CC17	362	359	649	465	409	670	471	385	479	242	446	373	272	496	396	342	439	327	0	0	0	0	0	0	0
PRE4g3-CC19	269	381	647	367	419	775	409	343	506	242	426	279	285	345	378	316	325	276	0	0	0	0	1	0	0
PRE4g3-CC20	464	546	970	513	589	1082	509	480	575	243	497	474	281	516	427	436	544	467	0	0	0	0	0	0	0
PRE4g3-CC23	353	427	747	397	476	646	367	331	396	252	388	338	227	460	424	368	442	377	0	0	0	0	0	0	0
PRE4g3-CC25	378	482	902	473	529	949	412	410	545	246	545	488	281	540	503	356	474	450	1	0	0	0	1	0	0
PRE4g3-CC27	426	481	568	432	454	736	404	356	418	288	491	386	248	450	471	346	428	368	0	0	0	0	0	1	0
PRE4g3-CC28	346	340	664	374	412	824	407	342	564	210	502	366	251	462	367	335	355	320	0	0	0	0	0	0	0
PRE4g3-CC30	254	303	566	327	353	595	365	324	394	174	350	355	176	352	344	267	333	349	1	0	0	0	0	0	0
PRE4g3-CC32	321	444	655	417	415	737	432	314	411	273	411	325	266	464	389	347	406	376	0	0	0	0	1	0	0
PRE4g3-CC34	414	457	697	438	487	856	422	323	551	231	426	461	272	537	485	355	521	376	0	0	0	0	0	0	0
PRE4g3-CC35	283	338	491	380	408	507	340	285	410	184	350	332	204	384	366	213	326	273	0	0	0	0	0	1	0
PRE4g3-CC36	401	515	824	444	435	942	441	427	479	320	574	467	313	553	536	438	477	449	0	0	0	0	0	0	0
PRE4g3-CC11	204	272	475	362	334	506	283	225	328	133	316	268	178	297	292	292	275	196	0	0	0	0	0	0	0
PRE4g3-CC14	43	31	86	38	77	80	18	14	14	21	20	44	1	45	11	26	37	37	0	0	0	0	0	0	0
PRE4g3-CC15	52	26	78	29	52	64	16	15	12	9	16	25	4	19	15	10	19	26	0	0	0	0	1	0	0
PRE4g3-CC2	51	38	67	40	47	76	18	23	12	11	18	26	6	29	10	7	32	14	0	0	0	0	0	0	0
PRE4g3-CC22	307	352	616	369	328	589	283	315	422	185	371	312	257	346	365	223	371	242	1	0	0	0	0	0	0
PRE4g3-CC26	408	533	775	456	519	967	458	409	561	282	528	442	257	526	460	428	422	374	0	0	0	0	0	0	0
PRE4g3-CC7	400	431	838	483	563	930	503	385	572	287	500	445	249	513	554	377	448	378	1	0	0	0	0	0	0
RPN5g1-CC5	11	16	22	6	26	27	9	2	4	2	2	3	0	5	2	2	3	3	0	0	0	0	0	0	0
RPN5g1-CC8	94	154	182	90	184	206	104	108	133	66	64	16	43	86	19	94	64	13	0	0	0	0	0	0	0
RPN5g1-CC16	13	5	25	7	28	19	3	4	1	4	4	2	0	6	1	3	10	2	0	0	0	0	0	0	0
RPN5g1-CC17	111	137	164	93	150	172	111	108	133	65	54	22	58	92	16	84	73	4	0	0	0	0	0	0	0
RPN5g1-CC19	75	125	179	66	112	152	90	107	97	59	35	15	36	90	10	84	48	3	0	0	0	0	0	0	0
RPN5g1-CC20	96	127	201	96	127	195	122	111	119	39	58	13	45	84	4	103	77	18	0	0	0	0	0	0	0
RPN5g1-CC23	88	106	161	88	142	191	94	99	103	58	57	15	36	94	12	73	54	11	0	0	0	0	0	0	0
RPN5g1-CC25	99	144	182	100	162	226	104	127	119	66	48	16	48	87	11	102	87	7	0	0	0	0	0	0	0
RPN5g1-CC27	89	133	129	65	120	126	118	113	112	54	58	22	38	74	12	116	70	11	0	1	0	0	0	0	0
RPN5g1-CC28	115	136	211	97	167	222	121	112	156	72	87	12	63	111	36	121	78	10	0	0	0	0	0	0	0
RPN5g1-CC30	101	117	180	53	145	164	70	106	112	53	56	9	44	62	10	65	72	5	0	0	0	0	0	0	0
RPN5g1-CC32	83	123	153	104	123	165	103	137	128	69	49	10	60	108	15	112	78	20	0	0	0	0	0	0	0
RPN5g1-CC34	93	120	170	85	133	212	89	93	134	66	53	20	41	93	9	104	54	9	0	0	0	0	0	0	0
RPN5g1-CC35	104	112	137	69	108	137	92	111	110	58	50	9	42	85	15	85	69	1	1	0	0	0	0	0	0
RPN5g1-CC36	114	160	222	109	160	259	133	123	177	74	63	18	64	96	17	97	84	19	0	0	0	0	0	0	0
RPN5g1-CC11	85	90	124	49	115	138	70	77	94	44	32	8	37	66	14	60	45	10	0	0	0	0	0	0	0
RPN5g1-CC14	15	8	13	8	18	30	7	3	4	5	1	4	2	8	3	1	4	2	0	0	0	0	0	0	0
RPN5g1-CC15	15	9	21	12	18	20	8	2	2	3	1	2	0	5	1	6	6	1	0	0	0	0	0	0	0
RPN5g1-CC2	19	6	17	8	28	15	3	5	2	3	7	3	1	10	1	6	5	0	0	0	0	0	0	0	0
RPN5g1-CC22	60	92	157	56	130	165	67	93	94	57	58	8	30	57	29	72	55	2	0	0	0	0	0	0	0
RPN5g1-CC26	126	167	243	99	161	225	108	153	165	98	81	40	55	145	24	122	97	15	0	0	0	0	0	0	0
RPN5g1-CC7	97	131	153	81	153	186	106	110	116	58	50	22	56	84	12	93	81	2	0	0	0	0	0	0	0
COG3g1-CC5	366	388	337	564	364	345	448	368	262	386	278	81	357	293	118	506	302	74	0	0	0	0	0	0	0
COG3g1-CC8	17	12	23	14	18	18	3	5	1	9	10	3	2	14	3	6	7	2	0	0	0	0	0	0	0
COG3g1-CC16	364	313	327	464	347	310	423	298	261	290	234	94	361	202	89	416	223	84	0	0	0	0	0	0	0
COG3g1-CC17	27	9	19	23	17	20	11	6	2	4	3	8	7	8	3	6	6	2	0	0	0	0	0	0	0
COG3g1-CC19	17	9	17	17	17	12	10	3	2	9	4	3	2	14	6	4	5	4	0	0	0	0	0	0	0
COG3g1-CC20	22	8	21	21	22	24	15	7	5	6	10	8	1	7	3	4	7	3	0	0	0	0	0	0	0
COG3g1-CC23	31	10	26	13	20	24	6	6	5	10	6	6	1	11	0	7	6	2	0	0	0	0	1	0	0
COG3g1-CC25	32	12	19	16	20	29	8	7	0	9	5	8	1	14	6	7	8	2	0	0	0	0	1	0	0
COG3g1-CC27	21	8	11	18	19	9	7	1	2	10	7	5	2	4	1	3	5	3	0	0	0	0	0	0	0
COG3g1-CC28	23	12	25	29	28	23	5	4	6	9	4	4	5	14	2	5	3	4	0	0	0	0	0	0	0
COG3g1-CC30	14	9	20	14	15	16	7	5	0	5	4	10	3	7	1	5	7	0	0	0	0	0	0	0	0
COG3g1-CC32	20	14	24	15	20	20	6	11	1	16	7	5	4	11	5	7	4	5	0	0	0	0	0	0	0
COG3g1-CC34	31	11	18	15	22	19	5	7	2	10	7	2	0	7	2	10	6	7	0	0	0	0	0	0	0
COG3g1-CC35	29	6	19	11	15	18	4	3	2	3	5	7	0	8	5	10	5	5	0	0	0	0	0	0	0
COG3g1-CC36	29	15	29	22	15	12	11	7	1	5	6	1	2	14	2	6	10	4	0	0	0	0	0	0	0
COG3g1-CC11	10	5	12	13	5	17	3	4	2	2	4	7	0	3	2	3	7	2	0	0	0	0	0	0	0
COG3g1-CC14	396	443	355	619	479	396	490	382	331	414	296	117	527	359	107	602	318	147	0	0	0	0	0	0	0
COG3g1-CC15	319	364	301	445	363	300	372	279	230	280	220	88	292	219	98	459	216	62	0	0	1	0	0	0	0
COG3g1-CC2	404	403	348	476	408	328	441	373	295	381	294	101	444	294	96	484	247	78	0	0	0	0	0	0	0
COG3g1-CC22	23	10	15	13	21	10	8	5	2	8	5	2	1	11	0	7	7	5	0	0	1	0	0	0	0
COG3g1-CC26	33	18	22	18	21	17	11	4	4	8	6	5	2	13	2	12	5	6	0	0	0	0	0	0	0
COG3g1-CC7	27	9	20	16	18	14	9	4	2	1	7	10	2	13	1	6	7	6	0	0	0	0	0	0	0
SED5g5-CC5	414	515	860	542	528	922	483	516	664	337	644	701	358	540	730	489	590	595	0	0	0	0	0	0	0
SED5g5-CC8	16	15	42	12	28	35	2	4	7	6	8	24	2	20	11	7	14	19	0	0	0	0	0	0	0
SED5g5-CC16	343	437	609	440	439	619	444	377	531	271	440	407	307	449	459	397	437	351	0	0	0	0	0	0	0
SED5g5-CC17	19	13	42	13	26	36	10	13	6	8	14	25	0	22	8	12	10	24	0	0	0	0	0	0	0
SED5g5-CC19	14	5	47	10	18	36	5	3	3	6	11	18	1	19	9	3	8	16	0	0	0	0	0	0	0
SED5g5-CC20	29	15	42	22	28	54	8	6	7	4	12	20	1	26	13	9	21	16	0	0	0	0	0	0	0
SED5g5-CC23	22	20	29	16	16	43	9	9	4	6	7	25	1	19	11	9	18	21	0	0	0	0	0	0	0
SED5g5-CC25	15	14	44	13	28	50	9	13	3	13	12	25	4	17	22	7	16	19	0	0	0	0	0	0	1
SED5g5-CC27	22	18	22	18	22	25	8	4	3	8	5	19	2	24	15	9	10	7	0	0	0	0	0	0	0
SED5g5-CC28	25	12	37	18	21	37	9	6	2	5	7	17	2	19	13	10	12	16	1	0	0	0	0	0	0
SED5g5-CC30	16	7	43	16	15	28	9	3	5	3	7	25	0	25	7	3	7	17	0	0	0	0	0	0	0
SED5g5-CC32	19	17	51	17	27	50	14	7	7	11	10	29	2	18	7	3	10	18	0	0	0	0	0	0	0
SED5g5-CC34	24	18	33	24	28	56	4	5	5	4	13	24	1	28	16	5	10	20	0	0	0	0	0	0	0
SED5g5-CC35	26	14	19	13	21	27	7	8	7	5	8	15	1	15	5	10	5	11	0	0	0	0	0	0	0
SED5g5-CC36	19	20	44	26	22	47	10	6	6	13	13	27	2	30	8	5	21	21	0	0	0	0	0	0	0
SED5g5-CC11	11	11	23	12	20	36	7	7	1	3	5	11	0	15	8	2	6	11	0	0	0	0	1	0	0
SED5g5-CC14	372	509	748	533	547	878	468	497	664	365	553	672	439	569	659	376	550	535	0	0	0	0	0	0	0
SED5g5-CC15	377	410	709	468	479	716	403	357	581	276	457	563	281	445	660	424	435	447	0	0	0	0	0	0	0
SED5g5-CC2	358	515	706	548	453	837	424	429	537	293	502	619	362	514	562	415	473	439	0	0	0	0	0	0	0
SED5g5-CC22	19	19	41	14	33	27	10	4	8	3	6	29	4	18	10	6	9	12	0	0	0	0	0	0	0
SED5g5-CC26	26	20	33	15	23	39	5	10	6	10	6	25	3	14	11	3	17	9	0	0	0	0	0	0	0
SED5g5-CC7	22	18	47	15	26	38	10	5	4	4	7	28	3	13	9	6	9	16	1	0	0	0	0	0	0
SEC22g1-CC5	14	5	17	12	21	11	4	0	1	4	3	4	2	16	4	6	5	1	0	0	0	0	0	1	0
SEC22g1-CC8	83	78	55	107	73	43	73	58	35	78	114	60	64	110	31	78	114	34	0	1	0	0	0	0	0
SEC22g1-CC16	12	8	11	12	15	9	4	1	1	5	4	8	2	11	2	2	12	3	0	0	0	0	0	0	0
SEC22g1-CC17	111	85	54	114	96	50	134	79	36	91	107	52	77	136	21	110	139	40	0	0	0	0	0	0	0
SEC22g1-CC19	81	67	41	97	80	51	95	81	43	84	112	39	86	120	38	80	90	43	0	0	0	0	0	0	0
SEC22g1-CC20	97	64	36	93	125	44	70	51	29	94	129	35	89	153	54	86	118	34	0	0	0	0	0	0	0
SEC22g1-CC23	108	59	46	116	106	73	96	70	71	87	123	61	71	125	43	119	157	61	0	0	0	0	0	0	0
SEC22g1-CC25	93	98	41	98	96	80	113	62	48	110	171	54	87	136	43	95	177	59	0	0	0	0	0	0	0
SEC22g1-CC27	65	62	30	84	86	53	101	82	35	72	69	39	63	88	22	82	108	37	0	0	0	0	0	0	0
SEC22g1-CC28	104	104	61	126	92	66	72	65	55	84	155	50	85	149	54	93	158	51	0	0	0	0	1	0	0
SEC22g1-CC30	77	87	51	93	86	51	86	65	45	76	127	55	84	117	70	112	134	23	0	0	0	0	0	0	0
SEC22g1-CC32	70	65	54	97	100	62	61	77	41	103	104	41	83	139	43	127	120	31	0	0	0	0	0	0	0
SEC22g1-CC34	72	77	53	106	85	46	75	52	39	72	118	49	61	122	36	99	117	33	0	0	0	0	0	0	0
SEC22g1-CC35	94	61	17	62	74	28	73	53	35	82	86	33	69	122	36	106	127	32	0	0	0	0	0	0	0
SEC22g1-CC36	123	82	46	79	89	63	70	53	61	87	125	42	81	141	52	139	129	36	0	0	0	0	0	0	0
SEC22g1-CC11	55	65	32	64	57	38	57	51	36	56	101	38	57	106	20	70	109	43	0	0	0	0	0	0	0
SEC22g1-CC14	12	10	12	22	18	11	8	7	1	9	5	7	1	16	7	6	7	6	0	0	0	0	0	0	0
SEC22g1-CC15	14	11	8	6	19	12	3	3	1	5	4	4	0	8	3	2	5	9	0	0	0	0	0	0	0
SEC22g1-CC2	19	14	8	13	18	10	2	2	2	3	3	7	0	15	1	4	10	3	0	0	0	0	0	0	0
SEC22g1-CC22	66	51	47	57	88	33	51	55	31	61	90	37	58	90	25	89	103	27	1	0	0	0	0	0	0
SEC22g1-CC26	121	104	53	99	104	53	85	50	42	88	136	26	78	122	48	92	144	47	0	0	0	0	0	0	0
SEC22g1-CC7	119	60	49	90	100	56	74	63	36	82	115	50	73	123	48	108	132	45	0	0	0	0	0	0	0
SEC22g2-CC5	37	18	20	35	26	21	16	16	5	22	7	12	7	31	8	12	24	8	0	0	0	0	0	0	0
SEC22g2-CC8	225	157	127	298	170	101	333	169	87	243	176	37	276	203	43	214	177	42	0	0	0	0	0	1	0
SEC22g2-CC16	40	15	16	28	28	15	12	5	3	17	8	2	5	27	1	15	13	4	0	0	0	0	0	0	0
SEC22g2-CC17	237	136	66	275	166	108	171	168	54	161	110	32	214	152	25	198	151	25	0	0	0	0	0	0	0
SEC22g2-CC19	206	138	91	247	164	120	234	129	87	160	167	64	162	151	41	224	139	29	0	0	0	0	0	0	0
SEC22g2-CC20	264	191	112	327	226	142	305	180	81	209	159	29	199	152	37	271	175	32	1	0	0	0	0	0	0
SEC22g2-CC23	254	178	94	386	174	138	268	146	88	159	145	41	227	221	61	286	172	47	0	0	0	0	0	0	0
SEC22g2-CC25	267	215	149	270	176	129	276	148	79	196	177	39	187	174	44	254	150	56	0	0	0	0	0	0	0
SEC22g2-CC27	220	117	56	265	200	69	249	168	53	154	121	11	152	150	16	234	112	25	0	0	0	0	0	0	0
SEC22g2-CC28	282	269	126	301	207	111	246	137	113	243	208	59	248	203	64	313	176	59	0	0	0	0	0	0	0
SEC22g2-CC30	190	139	62	220	147	91	196	152	71	103	117	35	151	157	27	161	143	29	1	0	0	0	0	0	0
SEC22g2-CC32	244	214	94	252	231	121	239	150	73	186	144	44	239	186	30	254	142	22	0	0	0	0	0	0	0
SEC22g2-CC34	214	196	138	314	190	116	280	119	58	204	184	57	202	182	43	253	199	37	0	0	0	0	0	0	0
SEC22g2-CC35	223	109	96	220	182	69	229	175	48	143	144	39	154	155	28	181	122	17	0	0	0	0	1	0	0
SEC22g2-CC36	240	214	84	338	228	148	301	179	76	237	215	68	238	215	30	346	226	42	0	0	0	0	0	0	0
SEC22g2-CC11	194	105	61	187	129	94	207	92	47	147	128	20	146	141	28	227	93	26	0	0	0	0	0	0	0
SEC22g2-CC14	45	28	13	49	40	18	17	6	4	16	13	11	5	26	2	18	16	4	0	0	0	0	0	0	0
SEC22g2-CC15	26	15	15	36	18	19	13	10	5	14	13	10	2	13	2	9	13	8	0	0	0	0	0	0	0
SEC22g2-CC2	32	17	22	35	32	14	9	5	2	11	10	4	5	31	3	12	4	5	0	0	0	0	0	0	0
SEC22g2-CC22	183	149	95	225	138	97	195	148	62	132	117	21	161	148	50	208	157	26	0	0	0	0	0	0	0
SEC22g2-CC26	260	218	132	292	215	118	303	183	76	193	223	79	212	258	94	242	195	68	0	1	0	1	0	0	0
SEC22g2-CC7	214	174	93	318	174	112	305	147	80	181	143	46	213	201	58	279	158	32	0	0	0	0	0	0	0
COG8g2-CC5	550	651	1186	732	710	1349	777	635	880	488	1628	4315	596	1459	4528	725	1421	3821	0	0	1	0	0	1	0
COG8g2-CC8	510	605	1029	744	615	1054	616	542	747	474	1452	3807	493	1324	4339	720	1235	3424	0	0	0	0	1	0	0
COG8g2-CC16	568	628	947	690	666	1025	722	551	688	490	1339	2956	510	1097	3166	713	1145	2768	0	0	0	0	0	0	0
COG8g2-CC17	660	636	1247	797	679	1159	788	755	841	484	1535	4378	567	1274	4282	703	1366	4144	0	0	0	0	0	0	0
COG8g2-CC19	573	652	1151	616	652	1365	638	617	754	481	1277	3166	586	1088	3482	541	1142	2899	0	0	0	0	0	0	0
COG8g2-CC20	668	813	1545	948	846	1755	962	846	1185	644	1844	5409	598	1759	5851	866	1685	4625	0	0	0	0	0	0	0
COG8g2-CC23	534	692	1041	689	684	1112	603	534	709	390	1465	3856	462	1228	3878	626	1125	3373	0	1	0	0	0	0	0
COG8g2-CC25	566	777	1531	728	667	1460	879	820	811	557	1613	4803	673	1485	4962	751	1489	4304	0	0	0	0	0	0	0
COG8g2-CC27	533	564	863	783	602	974	721	542	601	531	1287	2882	456	1093	2758	688	1115	2414	0	0	0	0	1	0	0
COG8g2-CC28	523	604	1058	689	651	1225	735	467	758	495	1328	3441	517	1177	3196	646	1146	2962	0	0	0	0	0	0	0
COG8g2-CC30	425	512	1007	596	508	1056	600	612	697	385	1234	3491	482	1178	4150	605	1018	3078	0	0	0	0	0	0	0
COG8g2-CC32	557	643	1110	807	707	1150	717	673	861	510	1519	3860	587	1397	4175	736	1233	3373	0	0	1	0	0	0	0
COG8g2-CC34	619	673	1049	805	697	1371	792	628	740	492	1710	4747	631	1374	4750	804	1382	4191	0	0	0	0	0	0	0
COG8g2-CC35	570	551	842	683	613	843	660	604	633	407	1208	2789	456	1044	2782	612	1002	2160	0	0	0	0	1	1	0
COG8g2-CC36	600	636	1159	725	715	1217	639	619	730	440	1410	4309	556	1183	4585	750	1227	3632	0	0	0	0	0	0	0
COG8g2-CC11	407	397	770	502	460	792	442	414	537	337	1013	3012	348	904	2895	476	901	2480	0	0	0	0	0	0	0
COG8g2-CC14	622	789	1333	768	729	1237	783	696	961	506	1664	4712	588	1499	5202	733	1571	4155	0	0	0	0	0	0	0
COG8g2-CC15	562	751	1152	700	695	1139	660	615	765	523	1479	3894	481	1294	4387	663	1206	3634	1	0	0	0	0	0	0
COG8g2-CC2	579	719	1112	760	738	1192	651	665	866	476	1432	3724	523	1247	3765	662	1183	3044	0	0	1	0	1	0	0
COG8g2-CC22	502	616	956	615	646	1050	621	604	698	405	1134	3301	483	1075	3524	568	1023	2813	0	2	0	0	1	0	0
COG8g2-CC26	630	819	1311	826	825	1492	843	782	953	564	1391	4388	564	1439	4492	828	1373	3723	0	1	0	0	0	0	0
COG8g2-CC7	550	695	1102	761	620	1274	743	644	818	507	1442	4143	477	1256	4330	647	1246	3684	1	0	0	0	0	0	0
GET2g2-CC5	8	9	4	6	19	9	2	6	2	4	4	2	1	8	0	5	4	2	0	0	0	0	0	0	0
GET2g2-CC8	77	44	44	79	70	35	73	70	26	76	33	7	68	54	7	75	55	4	0	0	0	0	0	0	0
GET2g2-CC16	9	7	8	13	23	3	2	3	0	7	4	2	2	3	2	3	6	0	0	0	0	0	0	0	0
GET2g2-CC17	76	59	37	91	60	39	79	74	20	72	31	3	47	61	5	69	41	4	0	0	0	0	0	0	0
GET2g2-CC19	86	62	28	54	77	56	43	70	41	78	38	3	58	54	9	86	52	11	0	0	0	0	0	0	0
GET2g2-CC20	101	74	45	96	124	56	48	71	35	77	29	6	64	41	5	111	55	5	0	0	0	0	0	0	0
GET2g2-CC23	70	57	31	61	69	38	60	51	33	73	31	6	73	38	7	76	37	6	0	0	0	0	0	0	0
GET2g2-CC25	78	79	63	95	87	52	71	61	52	92	47	6	53	74	7	79	41	2	0	1	0	0	0	0	0
GET2g2-CC27	79	52	28	59	86	47	57	44	40	54	26	7	54	53	14	68	24	5	0	0	0	0	0	0	0
GET2g2-CC28	73	56	27	101	94	34	63	57	35	95	46	14	74	61	4	83	53	6	0	0	0	0	0	0	0
GET2g2-CC30	54	42	28	65	81	48	40	38	17	65	42	5	49	53	4	79	31	1	0	0	0	0	0	0	0
GET2g2-CC32	55	72	25	73	65	33	66	53	37	69	31	12	56	51	7	69	33	0	0	0	0	0	0	0	0
GET2g2-CC34	74	51	37	65	76	39	67	66	27	64	36	19	62	51	12	83	53	5	0	0	0	0	0	0	0
GET2g2-CC35	78	71	14	59	72	18	58	50	41	79	41	1	69	29	9	67	51	5	0	0	0	0	0	0	0
GET2g2-CC36	61	51	32	68	92	34	70	48	34	75	41	15	52	37	11	83	46	19	0	0	0	0	0	0	0
GET2g2-CC11	38	52	23	63	82	35	52	35	41	52	27	1	49	34	2	66	34	3	0	0	0	0	0	0	0
GET2g2-CC14	11	8	4	16	14	8	8	6	0	7	4	2	0	8	1	2	4	0	0	0	0	0	0	0	0
GET2g2-CC15	8	2	7	13	10	7	3	1	0	8	3	0	2	8	0	3	5	0	0	0	0	0	0	0	0
GET2g2-CC2	14	8	8	10	14	10	3	2	3	5	0	1	1	5	0	6	6	0	0	0	0	0	0	0	0
GET2g2-CC22	55	41	27	71	72	26	59	32	27	61	23	8	44	39	2	59	25	7	0	0	0	0	1	0	0
GET2g2-CC26	69	72	51	80	82	45	82	52	38	82	24	4	66	55	3	107	71	6	0	0	0	0	0	0	0
GET2g2-CC7	73	88	33	87	75	39	71	47	40	65	53	6	46	44	7	70	36	4	0	0	0	1	0	0	0
IMP4g6-CC5	265	461	626	388	412	675	285	425	713	277	605	1921	310	647	1967	349	680	2223	0	0	0	0	0	0	0
IMP4g6-CC8	12	11	34	17	21	26	7	5	3	6	10	40	5	14	22	5	28	31	0	0	0	0	0	0	0
IMP4g6-CC16	274	373	464	330	408	377	293	337	495	296	465	1377	302	497	1672	351	545	1809	0	0	0	0	0	0	0
IMP4g6-CC17	16	13	23	11	22	24	5	8	6	7	13	36	2	26	7	1	19	50	0	0	0	0	0	0	0
IMP4g6-CC19	15	5	34	11	14	23	3	3	7	5	5	26	2	6	11	5	12	33	0	0	0	0	0	0	0
IMP4g6-CC20	16	12	20	11	27	34	10	7	8	6	10	41	1	22	22	7	17	49	0	0	0	0	0	0	0
IMP4g6-CC23	13	13	28	13	28	30	8	8	2	5	8	41	3	18	15	5	15	45	0	0	0	1	0	1	0
IMP4g6-CC25	17	12	29	14	23	42	4	2	5	3	9	51	3	21	31	6	11	42	0	0	0	0	1	0	0
IMP4g6-CC27	16	6	20	11	13	17	7	4	3	7	8	31	0	14	8	5	14	15	0	0	0	0	0	0	0
IMP4g6-CC28	25	16	25	11	25	32	5	6	7	7	6	37	1	16	18	7	21	30	0	0	0	1	0	0	0
IMP4g6-CC30	12	15	29	4	19	24	6	7	5	3	5	29	2	18	11	4	12	47	0	0	0	0	0	0	0
IMP4g6-CC32	13	12	30	12	13	30	4	4	4	5	7	39	2	16	21	4	12	29	0	0	0	0	0	0	0
IMP4g6-CC34	20	11	29	12	14	32	4	8	9	7	8	58	1	22	23	4	20	42	0	0	0	0	0	0	0
IMP4g6-CC35	10	8	17	10	16	16	6	6	5	3	7	29	0	24	18	0	11	23	0	0	0	0	0	0	0
IMP4g6-CC36	24	15	32	5	21	32	5	7	6	3	7	48	0	20	10	8	12	44	0	0	0	0	0	0	0
IMP4g6-CC11	11	10	22	6	13	21	3	1	3	5	3	20	1	15	13	4	9	27	0	0	0	0	0	0	0
IMP4g6-CC14	286	400	567	379	477	604	305	345	682	275	589	1840	261	565	2010	369	695	2175	0	0	0	0	0	0	0
IMP4g6-CC15	222	346	528	314	386	574	286	320	522	226	472	1463	223	426	1473	285	552	1687	0	0	0	0	0	0	0
IMP4g6-CC2	314	414	517	337	422	512	368	416	622	235	528	1590	228	508	1606	331	626	1743	0	0	0	0	0	0	0
IMP4g6-CC22	12	14	29	9	14	18	2	5	9	4	10	31	1	17	12	8	23	36	0	0	0	0	0	0	0
IMP4g6-CC26	17	15	30	13	21	27	1	5	4	7	4	42	1	15	21	4	10	37	0	0	0	0	0	0	0
IMP4g6-CC7	21	9	26	5	23	27	2	4	4	5	7	48	3	20	11	6	12	50	0	0	0	0	0	0	0
DIP2g5-CC5	141	177	262	162	234	235	134	205	345	176	198	429	160	235	511	210	270	537	0	0	0	0	0	0	0
DIP2g5-CC8	6	3	23	2	10	15	5	5	0	3	5	19	0	7	2	5	9	20	0	0	0	0	0	0	0
DIP2g5-CC16	141	183	202	166	185	181	96	195	243	141	258	344	153	158	366	197	218	403	0	0	0	0	0	0	0
DIP2g5-CC17	11	5	14	6	8	11	3	4	4	4	4	17	2	9	9	2	5	17	0	0	0	0	0	0	0
DIP2g5-CC19	10	3	17	2	12	6	3	2	4	4	4	9	3	7	7	3	4	5	0	0	0	0	0	0	0
DIP2g5-CC20	7	9	14	7	9	19	2	6	2	3	6	20	2	3	8	2	12	19	0	0	0	0	0	0	0
DIP2g5-CC23	6	6	10	3	13	9	1	1	3	0	4	18	1	10	6	2	8	8	0	0	0	0	0	0	0
DIP2g5-CC25	9	6	12	6	13	15	2	6	1	7	6	17	1	7	7	4	5	17	0	0	0	0	0	0	0
DIP2g5-CC27	3	2	5	7	7	7	0	3	1	6	4	9	0	4	1	1	0	9	0	0	0	0	1	0	0
DIP2g5-CC28	10	8	17	8	8	15	3	4	1	3	8	11	1	8	5	3	5	18	0	0	0	0	0	0	0
DIP2g5-CC30	7	2	12	6	6	10	1	2	3	0	5	13	0	8	6	2	6	23	0	0	0	0	0	0	0
DIP2g5-CC32	5	7	10	4	11	13	1	6	2	3	2	20	2	12	14	4	10	12	0	0	0	0	0	0	0
DIP2g5-CC34	8	5	13	5	6	13	2	6	5	5	3	15	1	13	9	1	7	20	0	0	0	0	0	0	0
DIP2g5-CC35	7	9	7	4	10	10	2	3	1	1	3	7	3	4	5	2	5	9	0	0	0	0	0	0	0
DIP2g5-CC36	7	12	20	4	11	21	2	3	2	5	3	18	1	13	10	5	8	13	0	0	0	0	0	0	0
DIP2g5-CC11	7	2	8	5	9	10	1	2	2	0	2	15	1	9	4	1	9	5	0	0	0	0	0	0	0
DIP2g5-CC14	122	153	239	175	195	219	144	175	291	156	240	475	151	219	528	166	211	482	0	0	0	0	0	0	0
DIP2g5-CC15	130	132	234	166	178	224	139	170	220	156	242	330	135	216	397	149	239	415	0	0	0	0	0	0	0
DIP2g5-CC2	132	142	215	127	161	172	129	162	279	121	217	381	150	175	332	197	207	375	0	0	0	0	0	0	0
DIP2g5-CC22	9	3	9	4	7	12	1	3	1	1	4	11	1	12	5	2	6	7	0	0	0	0	0	0	0
DIP2g5-CC26	8	5	18	8	12	8	2	3	3	0	5	16	0	11	14	3	9	14	0	0	0	0	0	0	0
DIP2g5-CC7	14	5	11	6	9	15	3	5	3	4	5	11	2	4	6	2	6	17	0	0	0	0	0	0	0
PWP2g2_BC1-CC5	213	305	373	286	336	335	224	325	620	229	354	876	264	427	1059	251	522	1267	0	0	0	0	0	0	0
PWP2g2_BC1-CC8	13	5	18	8	20	14	4	3	4	8	9	33	2	16	12	8	20	36	0	0	0	0	0	0	0
PWP2g2_BC1-CC16	153	203	274	224	232	241	139	246	421	191	291	690	194	284	682	222	443	900	0	0	0	0	1	0	0
PWP2g2_BC1-CC17	20	7	23	8	17	18	6	4	2	8	7	31	1	18	13	2	12	42	0	0	0	0	0	0	0
PWP2g2_BC1-CC19	10	10	32	8	15	18	0	4	4	12	5	18	1	12	12	4	12	20	0	0	0	0	0	0	0
PWP2g2_BC1-CC20	20	8	34	13	16	21	6	6	6	10	13	33	2	16	19	4	10	55	0	0	0	0	0	0	0
PWP2g2_BC1-CC23	12	6	23	9	16	17	3	3	6	3	13	36	0	19	14	5	10	35	0	0	0	0	0	0	0
PWP2g2_BC1-CC25	15	10	40	9	20	25	8	4	5	6	6	37	1	21	17	5	18	42	0	0	0	0	0	0	0
PWP2g2_BC1-CC27	7	10	24	14	15	14	4	5	3	4	3	21	0	7	9	4	10	26	0	0	0	0	0	1	0
PWP2g2_BC1-CC28	10	12	23	14	17	28	5	10	7	7	15	36	0	18	16	7	10	46	0	0	0	0	0	0	0
PWP2g2_BC1-CC30	10	5	18	9	17	25	4	3	2	6	5	23	1	15	9	5	7	31	0	0	0	0	0	0	0
PWP2g2_BC1-CC32	13	9	20	14	20	24	2	4	6	9	6	37	2	15	25	3	12	36	0	0	0	0	0	0	0
PWP2g2_BC1-CC34	13	9	19	14	17	20	5	5	3	7	4	34	3	21	24	4	12	40	0	0	0	0	0	0	0
PWP2g2_BC1-CC35	12	10	16	5	12	16	5	7	6	4	3	26	2	14	9	6	9	17	0	0	0	0	0	0	0
PWP2g2_BC1-CC36	17	9	28	10	24	25	3	6	5	9	7	40	3	15	24	7	14	41	0	0	0	0	0	0	0
PWP2g2_BC1-CC11	8	9	17	6	10	9	1	8	3	5	5	26	2	19	7	4	5	29	0	0	0	0	0	0	0
PWP2g2_BC1-CC14	180	249	348	222	316	356	178	308	531	209	369	906	217	377	939	279	468	1269	1	0	0	0	0	0	0
PWP2g2_BC1-CC15	121	181	312	194	265	270	149	236	407	133	287	654	153	323	648	196	308	810	0	0	0	0	0	0	0
PWP2g2_BC1-CC2	158	203	299	202	238	221	138	255	489	223	283	666	181	344	711	233	364	882	0	0	0	0	0	0	0
PWP2g2_BC1-CC22	9	10	18	7	19	17	1	5	7	7	7	26	2	21	23	6	6	31	0	0	0	0	0	0	0
PWP2g2_BC1-CC26	13	14	16	9	16	29	3	7	4	2	6	27	4	23	11	9	14	39	0	0	0	0	0	0	0
PWP2g2_BC1-CC7	7	8	22	10	19	30	4	5	4	7	7	36	1	11	19	4	13	26	0	0	0	0	0	0	0
PWP2g2_BC2-CC5	59	50	111	25	55	94	28	20	14	13	31	113	3	52	56	14	34	92	0	0	0	0	0	0	0
PWP2g2_BC2-CC8	297	334	717	304	427	658	324	289	398	211	621	1339	191	440	1305	237	549	1227	0	0	0	0	0	0	0
PWP2g2_BC2-CC16	46	38	87	52	49	83	25	12	11	19	28	78	5	58	33	16	36	67	0	0	0	0	0	0	0
PWP2g2_BC2-CC17	287	297	576	325	407	681	281	324	352	172	525	1537	177	537	1338	268	522	1261	0	0	0	0	0	0	0
PWP2g2_BC2-CC19	191	225	563	255	279	613	224	287	304	172	363	932	159	408	934	229	343	806	0	0	0	1	1	0	0
PWP2g2_BC2-CC20	226	266	660	255	325	577	233	221	383	178	507	1084	192	446	1209	257	477	1027	0	0	0	1	0	1	0
PWP2g2_BC2-CC23	223	268	483	256	286	508	176	219	382	163	364	968	171	400	931	229	342	913	0	0	0	0	1	1	0
PWP2g2_BC2-CC25	256	331	775	302	349	732	272	347	438	196	515	1431	182	509	1336	274	565	1403	0	0	0	0	0	0	0
PWP2g2_BC2-CC27	211	223	386	278	220	409	246	234	264	160	355	868	139	399	794	224	312	748	0	0	0	0	0	0	0
PWP2g2_BC2-CC28	256	282	717	317	339	709	353	252	469	186	541	1464	215	536	1305	295	487	1264	0	0	0	0	0	0	0
PWP2g2_BC2-CC30	185	232	543	174	265	553	207	196	302	136	328	827	128	291	805	245	295	896	0	0	0	0	0	0	0
PWP2g2_BC2-CC32	184	257	493	253	297	489	280	215	373	143	464	1047	161	403	954	245	376	967	0	0	0	0	0	0	0
PWP2g2_BC2-CC34	219	217	526	290	323	688	226	240	381	167	536	1203	231	522	1183	236	410	1019	0	0	0	0	0	0	0
PWP2g2_BC2-CC35	227	241	399	222	266	385	219	212	217	114	297	834	134	327	887	195	378	768	0	0	0	0	0	0	0
PWP2g2_BC2-CC36	295	355	680	354	380	778	314	342	463	212	577	1371	205	533	1429	278	522	1308	0	0	0	0	0	0	0
PWP2g2_BC2-CC11	192	202	396	194	269	389	195	190	349	140	321	909	119	304	840	184	276	717	0	0	0	0	0	0	0
PWP2g2_BC2-CC14	55	36	124	41	68	112	21	26	15	24	26	117	4	83	52	12	24	100	0	0	0	0	0	0	0
PWP2g2_BC2-CC15	49	33	86	39	42	96	19	17	10	13	24	92	3	38	31	14	32	65	0	0	0	0	0	0	0
PWP2g2_BC2-CC2	52	50	78	42	54	91	13	13	12	17	21	96	10	60	31	18	36	79	0	0	0	0	0	0	0
PWP2g2_BC2-CC22	244	253	497	285	313	567	238	291	411	132	392	861	126	380	887	203	348	767	0	0	0	0	1	0	0
PWP2g2_BC2-CC26	303	329	700	321	338	703	324	305	488	195	530	1156	210	514	1183	307	401	1133	0	0	0	0	0	1	0
PWP2g2_BC2-CC7	265	331	627	245	282	608	276	220	367	162	430	1026	227	393	1102	219	394	1026	0	0	0	0	1	0	0
TIF6g8-CC5	270	353	463	345	382	446	343	307	423	259	591	1517	314	510	1617	367	590	1448	0	0	0	0	0	0	0
TIF6g8-CC8	22	11	25	8	15	31	8	13	2	4	9	40	1	23	16	6	8	32	0	0	0	0	0	0	0
TIF6g8-CC16	275	267	313	345	307	325	250	197	342	244	423	909	225	370	951	277	510	968	0	0	1	0	0	0	0
TIF6g8-CC17	24	17	24	22	18	25	1	3	2	3	13	40	2	23	9	6	9	32	0	0	0	0	0	0	0
TIF6g8-CC19	16	15	27	11	17	25	5	7	4	2	9	18	2	9	15	2	10	11	0	0	0	0	0	0	0
TIF6g8-CC20	8	20	30	15	24	31	4	5	3	6	8	36	1	15	14	7	17	45	0	0	0	0	0	0	0
TIF6g8-CC23	15	16	20	13	21	31	9	4	2	12	9	35	0	10	16	3	12	24	0	0	0	0	0	0	0
TIF6g8-CC25	25	18	28	15	18	27	6	3	1	5	3	48	5	18	14	5	16	42	0	1	0	0	0	0	0
TIF6g8-CC27	17	10	18	8	20	11	4	6	0	3	7	20	1	13	17	3	8	15	0	0	0	0	0	0	0
TIF6g8-CC28	24	10	21	13	21	24	9	8	1	3	7	34	1	18	11	5	8	16	0	0	0	0	0	0	0
TIF6g8-CC30	17	12	24	10	11	29	7	4	6	4	2	24	0	21	10	5	8	17	0	0	0	0	0	0	0
TIF6g8-CC32	15	6	20	16	26	25	2	8	2	10	10	36	1	15	19	2	11	27	0	0	0	0	0	0	0
TIF6g8-CC34	21	18	21	12	17	16	5	6	5	11	5	34	3	20	14	7	11	30	1	0	0	0	0	0	0
TIF6g8-CC35	18	12	21	11	17	14	7	4	0	6	4	23	2	29	15	4	11	21	0	0	0	0	0	0	0
TIF6g8-CC36	21	13	34	14	30	24	10	5	1	4	8	44	2	21	12	7	16	29	0	0	0	0	0	0	0
TIF6g8-CC11	14	16	15	5	7	27	6	5	5	5	5	22	3	12	12	4	10	16	0	0	0	0	0	0	0
TIF6g8-CC14	319	387	499	365	437	575	406	400	443	294	638	1903	261	522	1930	356	733	1781	0	0	0	0	2	0	0
TIF6g8-CC15	195	289	279	244	273	274	269	176	250	162	353	907	150	270	844	189	396	959	0	0	0	0	0	0	0
TIF6g8-CC2	233	273	368	280	294	367	225	216	351	230	380	1115	217	426	951	304	479	919	0	0	0	0	0	0	0
TIF6g8-CC22	7	12	26	17	15	19	6	7	2	4	7	28	2	14	12	3	7	29	0	0	0	0	0	0	0
TIF6g8-CC26	26	11	31	9	27	29	7	5	11	6	9	45	2	27	11	6	17	21	0	0	0	0	0	0	0
TIF6g8-CC7	18	13	20	15	16	20	15	6	5	5	7	22	1	16	18	6	12	32	0	0	0	0	0	0	0
RPF1g3-CC5	35	27	47	21	42	46	11	5	7	8	11	13	7	14	7	12	11	18	0	0	0	0	0	0	0
RPF1g3-CC8	163	206	244	207	189	274	110	141	224	123	172	149	96	162	126	170	189	143	0	1	0	0	0	0	0
RPF1g3-CC16	25	14	42	26	26	30	12	11	7	7	9	18	1	24	9	11	17	13	0	0	0	0	0	0	0
RPF1g3-CC17	205	192	320	189	220	311	166	167	228	138	152	177	146	189	207	194	152	150	0	0	0	0	0	0	0
RPF1g3-CC19	132	168	268	175	177	253	114	160	182	121	114	114	143	146	109	141	128	99	0	0	0	0	0	0	0
RPF1g3-CC20	185	235	356	233	258	357	190	208	275	143	159	162	171	210	133	237	239	158	1	0	0	0	0	0	0
RPF1g3-CC23	152	191	256	183	205	284	140	139	254	116	154	122	119	142	132	113	147	114	0	0	0	0	0	0	0
RPF1g3-CC25	181	218	350	254	243	424	158	205	318	181	219	260	153	173	155	207	230	170	0	0	0	0	0	0	0
RPF1g3-CC27	147	139	207	158	159	193	129	147	159	114	107	100	113	155	112	147	131	77	0	0	0	0	0	0	0
RPF1g3-CC28	160	172	316	169	189	287	185	146	224	156	168	118	128	182	103	179	180	139	0	0	0	0	0	0	0
RPF1g3-CC30	144	147	289	180	165	349	134	193	215	118	158	98	141	115	136	149	152	122	0	0	0	0	0	0	0
RPF1g3-CC32	112	121	213	124	157	229	130	163	159	85	139	122	114	118	86	128	127	118	0	0	0	0	0	0	0
RPF1g3-CC34	157	173	293	136	204	283	168	153	226	133	174	148	105	166	141	158	128	136	0	0	0	0	1	0	0
RPF1g3-CC35	133	165	198	140	178	180	112	149	185	91	110	98	119	150	89	142	129	97	0	0	0	0	0	0	0
RPF1g3-CC36	181	197	324	190	219	349	170	193	258	154	169	139	145	147	177	179	198	141	1	0	0	0	0	0	0
RPF1g3-CC11	133	129	287	132	152	244	146	135	189	101	121	113	117	118	82	127	128	78	0	0	0	0	0	0	0
RPF1g3-CC14	40	27	43	26	26	47	8	11	12	13	11	25	3	19	8	11	17	16	0	0	0	0	0	0	0
RPF1g3-CC15	23	17	41	25	22	33	12	4	6	12	8	18	0	18	7	12	17	9	0	0	0	0	0	0	0
RPF1g3-CC2	28	18	52	19	37	38	12	6	12	12	8	16	5	16	14	15	26	16	0	0	0	0	0	0	0
RPF1g3-CC22	141	178	217	173	175	254	104	152	143	103	117	104	112	153	107	129	112	77	0	0	0	0	0	0	0
RPF1g3-CC26	153	171	354	200	250	339	204	164	276	153	158	155	117	211	152	177	199	132	0	0	0	0	0	0	0
RPF1g3-CC7	114	151	295	190	194	308	134	201	248	116	179	104	120	145	134	167	177	134	1	0	0	0	0	0	0
MAK16g1-CC5	30	21	27	26	36	38	8	12	3	12	14	7	7	23	10	9	9	9	0	0	0	0	0	0	0
MAK16g1-CC8	164	165	174	170	178	174	127	152	147	86	99	53	85	189	74	157	114	59	0	0	0	0	0	0	0
MAK16g1-CC16	26	24	35	18	36	23	13	12	11	10	5	14	0	24	6	12	16	7	0	0	0	0	0	0	0
MAK16g1-CC17	193	158	225	197	207	217	136	163	185	148	198	66	140	145	63	155	161	53	0	0	0	0	0	0	0
MAK16g1-CC19	194	152	204	171	226	253	175	218	212	148	171	58	170	157	78	174	127	54	0	0	0	0	0	0	0
MAK16g1-CC20	142	173	215	181	215	253	181	179	205	124	143	43	128	158	63	160	136	42	0	0	0	0	0	0	0
MAK16g1-CC23	174	183	184	212	208	242	173	175	182	157	169	69	161	155	53	213	176	60	0	0	0	0	1	0	0
MAK16g1-CC25	149	219	265	212	207	280	153	179	154	147	144	71	137	221	70	178	144	82	0	0	0	0	0	0	0
MAK16g1-CC27	138	144	159	162	195	123	132	82	129	101	88	37	117	135	36	188	111	53	0	0	0	0	0	0	0
MAK16g1-CC28	191	224	169	218	194	240	166	186	161	146	163	71	135	167	54	130	141	71	0	1	0	0	0	0	0
MAK16g1-CC30	136	124	184	151	153	174	143	147	126	87	107	57	76	148	41	150	95	61	0	1	0	0	1	0	0
MAK16g1-CC32	154	172	186	162	176	195	157	154	142	136	144	55	128	151	50	152	148	47	0	0	0	0	0	0	0
MAK16g1-CC34	167	142	203	166	198	222	152	144	149	145	187	66	150	153	50	127	137	58	0	0	0	0	0	0	0
MAK16g1-CC35	137	170	159	163	197	169	127	150	118	102	152	51	128	139	45	148	132	47	0	0	0	0	0	0	0
MAK16g1-CC36	179	183	203	186	238	234	192	182	174	149	127	82	150	129	93	170	138	72	0	0	0	0	0	0	0
MAK16g1-CC11	108	124	136	131	147	169	121	101	109	73	117	34	68	108	38	113	73	35	0	1	0	0	0	0	0
MAK16g1-CC14	41	29	46	28	32	39	16	9	8	11	20	11	2	26	6	8	17	10	0	0	0	0	0	0	0
MAK16g1-CC15	29	11	37	25	34	27	13	12	2	10	6	8	0	29	1	7	20	12	0	0	0	0	0	0	0
MAK16g1-CC2	26	16	38	18	34	37	10	10	12	13	5	8	4	19	9	9	17	7	0	0	0	0	0	0	0
MAK16g1-CC22	159	177	190	158	166	183	119	137	172	89	115	36	119	159	42	145	111	56	0	0	0	0	0	0	0
MAK16g1-CC26	184	151	225	195	232	259	144	174	178	153	171	70	132	188	61	180	150	54	0	0	0	0	0	0	0
MAK16g1-CC7	135	147	214	184	177	187	137	103	100	99	101	52	126	136	44	118	117	33	0	0	0	0	0	0	0
YCR016Wg4-CC5	47	25	65	29	35	68	11	17	19	18	28	96	5	45	51	11	31	76	0	0	0	0	0	0	0
YCR016Wg4-CC8	383	541	897	505	516	895	418	470	676	347	997	3369	380	1004	3375	590	987	2955	0	0	0	0	0	0	0
YCR016Wg4-CC16	37	16	53	32	38	43	11	19	7	12	13	63	6	40	29	11	25	69	0	0	0	0	0	0	0
YCR016Wg4-CC17	409	447	799	524	519	695	412	453	610	315	873	2729	337	840	2947	489	832	2791	0	1	0	0	0	0	0
YCR016Wg4-CC19	289	386	777	422	389	780	373	350	549	338	631	1951	306	775	2158	480	694	2000	0	0	0	0	0	0	0
YCR016Wg4-CC20	428	553	1065	541	519	1015	539	603	740	418	1181	3810	423	1118	4024	607	1204	3616	0	0	0	0	2	1	0
YCR016Wg4-CC23	411	554	948	492	545	851	451	551	723	367	1149	3339	457	1029	3393	481	935	3103	1	1	0	0	2	0	0
YCR016Wg4-CC25	425	638	1264	631	636	1250	598	634	931	450	1244	3974	507	1119	4409	692	1186	4132	0	0	0	0	2	0	0
YCR016Wg4-CC27	410	449	710	512	473	600	488	456	571	358	796	2366	360	908	2417	500	900	2034	0	0	0	0	0	0	0
YCR016Wg4-CC28	459	601	1079	645	677	1122	601	582	934	433	1407	3448	540	1239	3762	733	1093	3241	0	0	0	0	0	0	0
YCR016Wg4-CC30	339	462	779	450	477	827	408	473	583	313	911	3018	336	815	3089	418	853	2824	0	0	1	0	0	0	0
YCR016Wg4-CC32	399	528	979	609	529	852	464	538	778	445	1059	2956	486	1065	3303	592	1026	2941	0	0	0	0	1	0	0
YCR016Wg4-CC34	453	520	868	546	467	908	539	473	683	381	1130	3516	402	1099	3625	588	1010	3169	0	0	0	0	1	0	0
YCR016Wg4-CC35	361	394	537	379	394	531	360	350	430	256	782	2072	357	720	1980	414	791	1736	0	0	0	0	1	0	0
YCR016Wg4-CC36	493	662	1160	612	641	1256	562	651	916	446	1284	4195	560	1190	4385	749	1126	3904	0	0	0	0	0	0	0
YCR016Wg4-CC11	304	404	721	381	396	643	302	400	619	252	811	2534	302	697	2209	447	667	2375	0	0	0	0	0	0	0
YCR016Wg4-CC14	37	30	73	28	51	74	15	12	14	16	17	104	2	52	48	14	34	85	0	0	0	0	0	0	0
YCR016Wg4-CC15	36	20	52	13	39	56	10	12	9	13	14	82	3	35	23	17	31	44	0	0	0	0	0	0	0
YCR016Wg4-CC2	50	28	56	31	43	51	14	13	9	17	12	82	2	41	36	9	26	57	0	0	0	0	0	0	0
YCR016Wg4-CC22	339	413	826	429	447	713	439	417	563	276	833	2348	298	804	2689	429	799	2363	0	0	0	0	0	1	0
YCR016Wg4-CC26	399	531	981	491	507	950	471	512	781	370	1068	3236	412	924	3147	524	963	2814	0	0	0	0	0	0	0
YCR016Wg4-CC7	461	525	1050	613	592	1059	484	533	831	429	1301	3838	454	1162	4012	627	1059	3516	0	0	0	0	0	0	0
YLR050Cg1-CC5	11	14	32	18	32	23	9	4	8	10	16	50	1	23	28	5	21	39	0	0	0	0	0	0	0
YLR050Cg1-CC8	161	220	311	167	213	276	152	181	296	127	407	1777	148	423	1917	155	426	1903	0	0	0	0	0	0	0
YLR050Cg1-CC16	21	16	23	14	24	25	3	13	4	8	8	38	0	18	19	2	13	44	0	0	0	0	0	0	0
YLR050Cg1-CC17	160	198	266	149	185	221	133	164	274	126	307	1379	116	298	1354	150	420	1525	0	0	0	0	0	0	0
YLR050Cg1-CC19	131	179	312	187	268	342	177	205	325	147	305	1230	143	305	1294	158	397	1382	0	0	1	0	0	0	0
YLR050Cg1-CC20	178	250	327	197	266	368	149	226	460	160	382	2326	139	397	2117	211	540	2323	0	0	0	1	0	0	0
YLR050Cg1-CC23	149	183	326	181	225	271	138	195	305	162	338	1666	130	364	1640	178	427	1872	0	1	0	0	0	0	0
YLR050Cg1-CC25	172	266	451	189	299	405	160	203	356	192	428	2280	181	478	2299	192	535	2445	0	0	0	0	0	0	0
YLR050Cg1-CC27	131	195	182	184	210	159	127	160	235	137	290	1007	119	266	1005	156	338	1014	0	0	0	0	0	0	0
YLR050Cg1-CC28	175	260	345	188	261	359	162	193	376	175	377	1575	165	350	1717	155	450	1686	0	0	0	0	0	0	0
YLR050Cg1-CC30	132	156	258	129	174	245	110	171	307	146	309	1437	83	276	1466	164	381	1460	0	0	0	0	1	0	0
YLR050Cg1-CC32	151	208	236	166	258	248	139	167	335	177	385	1517	169	342	1571	153	415	1693	0	0	0	0	0	0	0
YLR050Cg1-CC34	169	169	335	180	240	303	184	206	321	178	457	2172	159	399	2133	161	495	2184	0	0	0	0	0	0	0
YLR050Cg1-CC35	183	187	211	184	212	224	142	166	272	137	284	1297	120	300	1332	155	369	1380	0	0	0	0	1	0	1
YLR050Cg1-CC36	214	239	378	260	308	335	182	262	406	206	476	2034	153	415	2157	190	500	2148	0	0	0	0	0	0	0
YLR050Cg1-CC11	107	145	225	123	179	225	87	114	246	85	258	1273	84	248	1133	122	270	1322	0	0	0	0	0	0	0
YLR050Cg1-CC14	17	19	31	18	22	36	6	10	9	9	10	38	2	28	30	3	15	47	0	0	0	0	0	0	0
YLR050Cg1-CC15	20	6	35	9	21	26	6	7	2	3	11	39	2	27	17	4	20	38	0	0	0	0	0	0	0
YLR050Cg1-CC2	13	12	29	9	27	21	6	7	7	10	9	36	1	18	26	8	9	29	0	0	0	0	0	0	0
YLR050Cg1-CC22	140	149	245	168	197	271	129	150	351	154	263	1321	98	325	1334	156	341	1481	0	0	0	0	0	0	0
YLR050Cg1-CC26	178	270	392	238	312	338	189	256	486	177	383	1972	180	443	2118	202	439	2175	1	0	0	0	0	0	0
YLR050Cg1-CC7	184	254	358	208	297	386	177	235	480	168	432	2161	164	428	2161	224	484	2336	0	0	0	0	0	0	0
SAP30g7-CC5	23	17	62	21	33	58	15	13	4	12	27	179	6	35	84	8	39	173	0	0	1	0	0	0	0
SAP30g7-CC8	405	591	1133	531	658	1132	511	592	961	395	1446	5957	463	1326	6228	539	1343	5504	0	0	0	0	0	0	0
SAP30g7-CC16	27	16	41	20	30	47	8	7	9	6	15	150	3	35	62	9	20	105	0	0	0	0	0	1	0
SAP30g7-CC17	380	556	1146	482	546	1031	504	562	956	407	1386	5956	503	1287	6208	584	1383	5844	0	0	0	0	1	0	0
SAP30g7-CC19	332	451	1004	390	495	968	403	500	791	392	966	3828	353	820	4117	437	841	3724	0	0	0	0	0	0	0
SAP30g7-CC20	464	577	1377	593	719	1479	573	625	1162	450	1456	6483	479	1366	6706	604	1571	6264	0	0	0	0	0	0	0
SAP30g7-CC23	420	623	1248	608	730	1254	516	638	1181	438	1436	6004	442	1281	6079	633	1406	5783	1	0	0	0	0	0	0
SAP30g7-CC25	419	605	1504	595	743	1525	577	742	1221	499	1458	7173	470	1356	7391	599	1518	7018	0	0	0	1	2	0	0
SAP30g7-CC27	378	476	698	453	465	773	400	454	692	339	1076	4269	401	1027	4376	478	1056	3884	0	0	0	0	0	0	0
SAP30g7-CC28	478	662	1292	694	676	1250	549	566	1076	458	1585	6612	555	1339	6958	679	1438	5854	1	0	0	0	0	0	1
SAP30g7-CC30	356	455	971	431	513	968	418	541	890	292	1079	4602	308	931	4970	478	996	4215	0	0	0	0	0	0	0
SAP30g7-CC32	426	580	1103	627	601	1240	560	621	1158	537	1558	6448	557	1419	6688	609	1463	6215	0	0	0	0	1	1	0
SAP30g7-CC34	476	601	1199	645	706	1188	495	638	1108	530	1587	6693	562	1235	6562	651	1471	6521	0	0	0	0	0	0	0
SAP30g7-CC35	375	480	847	421	534	778	414	457	698	327	1111	4187	390	954	4144	422	1097	3824	0	0	0	0	0	0	0
SAP30g7-CC36	544	718	1409	580	876	1423	585	738	1304	526	1598	7146	533	1369	7209	643	1717	6574	0	0	0	0	0	0	0
SAP30g7-CC11	310	467	931	414	537	931	316	426	759	299	1048	4547	357	839	4591	409	977	4141	0	0	0	0	0	0	0
SAP30g7-CC14	29	21	55	24	38	42	16	9	7	9	20	195	5	44	105	7	29	186	0	0	0	0	0	0	0
SAP30g7-CC15	18	22	46	18	22	34	9	8	8	11	25	136	10	30	77	3	19	139	0	0	0	0	0	0	0
SAP30g7-CC2	35	24	41	17	36	47	8	9	9	13	18	141	4	40	72	14	31	145	0	0	0	0	0	0	0
SAP30g7-CC22	350	511	1024	451	509	966	421	655	881	340	1076	4684	382	1046	4914	433	1092	4468	0	1	1	0	0	0	0
SAP30g7-CC26	430	589	1180	481	638	1147	505	634	1127	388	1335	5900	466	1178	6068	613	1255	5244	0	0	0	0	1	0	0
SAP30g7-CC7	441	575	1050	531	536	1158	470	583	940	376	1315	5429	475	1051	5346	566	1324	5104	0	0	0	0	0	0	0
CC8-RPL15A-NRg-4	2	1	1	2	1	1	1	0	0	1	0	1	0	0	0	0	1	1	0	0	0	0	0	0	0
CC8-RPL15A-NRg-5	1	0	2	1	2	3	0	0	1	1	1	0	0	1	0	0	1	2	0	0	0	0	0	0	0
CC8-KRE33-TRg-1	0	0	4	2	1	6	0	1	0	1	0	7	0	5	2	0	4	1	0	0	0	0	0	0	0
CC8-PMI40-NRg-1	2	2	4	0	1	2	0	0	0	3	2	12	0	3	4	0	0	5	0	0	0	0	0	0	0
CC8-NOP19-NRg-3	2	1	3	2	2	3	1	1	0	2	1	16	0	4	3	1	4	19	0	0	0	0	0	0	0
CC8-SRP14-NRg-4	1	0	3	4	2	3	0	1	0	1	0	2	0	0	0	1	1	2	0	0	0	0	0	0	0
CC8-SEC27-TRg-2	1	1	1	2	1	3	2	0	0	0	0	0	0	0	0	0	0	0	0	0	0	0	0	0	0
CC8-GPI14-TRg-3	0	2	2	0	2	4	0	0	0	0	0	16	0	6	2	1	2	13	0	0	0	0	0	0	0
CC8-PAH1-TRg-7	0	1	0	2	1	0	0	0	0	1	2	0	0	0	1	0	1	1	0	0	0	0	0	0	0
CC8-PAH1-TRg-6	4	2	3	1	3	1	0	0	0	0	1	0	0	1	1	0	1	0	0	0	0	0	0	0	0
CC8-PAH1-TRg-5	3	0	1	3	1	1	1	1	0	1	2	0	0	1	0	0	1	1	0	0	0	0	0	0	0
CC8-PAH1-TRg-3	5	0	0	1	0	1	0	1	0	1	1	1	0	1	0	1	1	1	0	0	0	0	0	0	0
CC8-COG3-TRg-1	0	1	3	2	2	2	0	0	0	2	0	2	1	3	0	1	1	3	0	0	0	0	0	0	0
CC8-HTS1-NRg-5	1	4	3	2	0	1	0	0	1	1	3	10	0	3	4	1	4	4	0	0	0	0	0	0	0
CC8-MSN5-TRg-7	0	0	0	0	0	0	0	0	1	0	0	0	0	0	0	0	0	1	0	0	0	0	0	0	0
CC8-ERG26-TRg-1	0	1	3	0	0	2	2	1	0	1	1	3	1	2	0	1	0	0	0	0	0	0	0	0	0
CC8-SMD2-TRg-5	1	0	4	1	3	7	1	2	0	1	2	23	2	12	12	1	2	29	0	0	0	0	0	0	0
CC8-SMD2-TRg-4	2	3	4	3	4	2	0	2	0	3	1	26	0	5	12	1	5	19	0	0	0	0	0	0	0
CC8-SMD2-TRg-1	5	3	8	3	3	4	0	1	0	0	3	7	0	1	1	0	2	10	0	0	0	0	0	0	0
CC8-PRE7-TRg-4	2	0	5	2	1	1	0	0	0	0	0	0	0	3	0	0	3	0	0	0	0	0	0	0	0
CC8-PRE7-TRg-7	2	1	2	2	5	5	3	1	0	0	2	6	0	1	1	0	1	2	0	0	0	0	0	0	0
CC8-SEC6-TRg-3	3	2	1	1	2	1	0	0	1	3	0	3	1	3	0	0	0	1	0	0	0	0	0	0	0
CC8-ESF2-NRg-1	2	1	2	0	5	5	0	0	2	0	0	3	0	4	1	0	1	2	0	0	0	0	0	0	0
CC8-ESF2-NRg-3	1	3	1	2	3	3	0	1	0	2	3	1	1	4	2	0	1	4	0	0	0	0	0	0	0
CC8-AFG2-TRg-2	2	1	2	3	1	4	0	0	0	2	2	4	1	2	1	0	2	7	0	0	0	0	0	0	0
CC8-RRP36-TRg-3	2	2	5	2	4	5	1	0	0	1	0	0	1	2	1	1	2	1	0	0	0	0	0	0	0
CC8-RRP36-TRg-5	0	2	10	0	0	7	1	2	1	1	2	2	0	1	2	0	0	2	0	0	0	0	0	0	0
CC8-GCR1-NRg-2	2	2	5	2	3	3	1	2	0	1	4	8	0	5	4	0	3	3	0	0	0	0	0	0	0
CC8-PRE4-NRg-4	3	1	2	3	0	0	0	0	0	0	0	0	0	0	0	1	7	1	0	0	0	0	0	0	0
CC8-PRE4-NRg-9	0	3	3	3	2	0	1	1	0	0	2	12	1	6	3	0	1	11	0	0	0	0	0	0	0
CC8-DSN1-NRg-2	6	1	0	1	0	0	0	0	0	1	3	8	1	4	3	1	5	3	0	0	0	0	0	1	0
CC8-GPI11-TRg-3	2	0	2	2	2	2	0	0	1	0	0	4	1	3	4	0	5	3	0	0	0	0	0	0	0
CC8-POP3-TRg-1	2	1	6	0	2	5	0	1	2	1	4	8	1	1	6	0	2	4	0	0	0	0	0	0	0
CC8-MNE1-TRg-5	1	0	0	2	1	1	0	0	0	1	0	0	0	0	1	0	0	1	0	0	0	0	0	0	0
CC8-RRP12-NRg-1	1	1	6	0	0	5	0	0	0	0	0	6	0	3	6	0	1	6	0	1	0	0	0	0	0
CC8-RSC6-TRg-2	0	1	5	1	0	1	0	0	1	2	1	4	0	3	0	0	1	1	0	0	0	0	0	0	0
CC8-CDC25-TRg-1	0	1	1	1	3	2	1	0	0	0	0	1	0	0	0	0	0	0	0	0	0	0	0	0	0
CC8-CDC25-TRg-9	0	0	1	1	1	0	2	1	0	1	0	0	0	0	0	2	0	0	0	0	0	0	0	0	0
CC8-YPP1-NRg-3	0	0	4	1	1	1	0	0	0	0	0	1	0	4	1	1	1	3	0	0	0	0	0	0	0
CC8-NFS1-NRg-9	1	2	1	0	1	3	0	0	0	0	0	6	0	1	3	1	2	8	0	0	0	0	0	0	0
CC8-NFS1-NRg-8	3	2	4	0	3	3	0	1	1	0	1	11	0	1	3	0	2	3	0	0	0	0	0	0	0
CC8-UBA2-TRg-1	1	1	2	3	2	2	2	0	1	0	4	4	0	1	3	0	3	1	0	0	0	0	0	0	0
CC8-ARP2-NRg-3	2	1	1	2	1	0	0	0	0	1	0	0	0	1	0	1	1	0	0	0	0	0	0	0	0
CC8-MAK16-TRg-1	1	1	1	0	0	0	1	0	1	0	4	2	0	1	1	3	2	2	0	0	0	0	0	0	0
CC8-CEP3-NRg-1	3	0	3	1	3	4	0	0	0	0	0	1	0	1	0	1	0	0	0	0	0	0	0	0	0
CC8-GUK1-TRg-5	0	1	1	1	3	3	0	2	0	0	1	5	1	3	3	0	5	5	0	0	0	0	0	0	0
CC8-GUK1-TRg-2	2	0	6	1	4	6	0	0	0	1	1	4	0	4	0	1	3	0	0	0	0	0	0	0	0
CC8-GPI12-NRg-6	0	0	2	1	5	2	0	0	0	2	1	6	0	3	3	0	0	3	0	0	0	0	0	0	0
CC8-RPS5-NRg-5	2	0	0	0	2	2	0	0	1	0	0	3	0	1	1	0	0	2	0	0	0	0	0	0	0
CC8-RPS5-NRg-2	2	0	5	3	2	1	0	0	1	0	2	11	0	0	4	0	0	6	0	0	0	0	0	0	0
CC8-RPC19-NRg-1	0	1	5	1	2	1	1	0	0	1	1	2	0	4	0	0	0	2	0	0	0	0	0	0	0
CC8-TIM54-TRg-1	1	3	5	2	1	5	0	0	1	2	3	20	0	4	3	1	7	3	0	0	0	0	0	0	0
CC8-TEN1-TRg-2	3	3	2	5	4	6	0	0	0	0	1	1	0	2	0	0	0	0	0	0	0	0	0	0	0
CC8-SAH1-NRg-4	0	0	4	1	2	3	1	2	0	0	0	2	0	0	1	0	0	3	0	0	0	0	0	0	0
CC8-SAH1-NRg-5	0	3	7	3	5	0	0	0	0	1	1	3	0	1	2	0	4	1	0	0	0	0	0	0	0
CC8-SAH1-NRg-3	2	0	4	1	0	4	0	0	4	1	1	3	0	0	3	1	2	0	0	0	0	0	0	0	0
CC8-ATP15-NRg-5	0	0	0	1	0	0	1	0	0	0	1	1	1	0	0	0	1	2	0	0	0	0	0	0	0
CC8-SCD5-TRg-5	2	0	0	1	2	1	1	1	0	1	0	0	0	2	0	1	0	1	0	0	0	0	0	0	0
CC8-ARB1-NRg-2	2	1	4	1	4	2	0	0	1	1	2	3	0	1	0	0	3	2	0	0	0	0	0	0	0
CC8-ARB1-NRg-4	1	0	4	0	4	3	0	1	0	0	2	9	0	4	4	2	1	11	0	0	0	0	0	0	0
CC8-PUP2-TRg-1	1	2	4	1	4	4	0	4	0	0	3	1	1	1	1	0	1	3	0	0	0	0	0	1	0
CC8-CCT8-TRg-2	0	0	0	0	0	0	0	0	0	0	0	0	0	0	0	0	0	0	0	0	0	0	0	0	0
CC8-MCM4-TRg-1	2	1	2	2	0	1	0	0	0	0	1	3	0	2	1	1	0	0	0	0	0	0	0	0	0
CC8-LSM4-TRg-1	1	3	9	3	5	12	1	0	2	0	3	15	0	8	3	1	3	14	0	0	0	0	0	0	0
CC8-NOP53-NRg-1	2	2	3	2	3	0	0	1	1	3	0	2	0	0	0	2	1	1	0	0	0	0	0	0	0
CC8-ATP3-TRg-4	2	2	3	1	1	4	0	0	0	1	1	3	0	4	2	1	2	1	0	0	0	0	0	0	0
CC8-AFG2-NRg-3	1	2	5	2	1	1	0	2	0	1	3	17	0	4	6	0	4	13	0	0	0	0	0	0	0
CC8-PRO3-NRg-3	1	0	2	1	0	2	1	1	0	0	0	7	0	2	5	0	0	5	0	0	0	0	0	0	0
CC8-NRD1-NRg-10	4	1	3	2	1	5	2	1	1	0	2	3	0	2	2	1	0	0	0	0	0	0	0	0	0
CC8-SEC61-TRg-2	0	0	7	0	3	0	0	0	2	1	0	12	1	3	5	0	0	6	0	0	0	0	0	0	0
CC8-RHO3-TRg-4	1	0	4	2	1	4	2	1	0	1	1	15	0	3	8	0	3	8	0	0	0	0	0	0	0
CC8-SNF2-TRg-6	0	0	2	5	3	7	1	1	1	0	0	10	0	4	5	0	3	5	0	0	0	0	0	0	0
CC8-SMD2-NRg-3	3	0	2	1	0	2	0	0	0	0	2	10	0	1	3	0	3	5	0	0	0	0	0	0	0
CC8-RSC4-TRg-2	1	1	2	1	0	2	2	0	0	1	5	8	1	5	3	1	3	10	0	0	0	0	0	0	0
CC8-RSC4-TRg-1	2	1	1	2	2	0	0	0	0	1	0	3	0	1	0	0	0	1	0	0	0	0	0	0	0
CC8-TIF34-TRg-2	1	3	4	1	3	4	1	1	0	0	0	0	0	2	0	0	0	0	0	0	0	0	0	0	0
CC8-BET1-NRg-1	1	0	3	0	2	0	1	1	0	1	1	0	0	0	0	1	1	0	0	0	0	0	0	0	0
CC8-CDC8-NRg-2	3	2	4	2	0	3	1	0	0	2	2	12	0	4	6	0	5	11	0	0	0	0	0	0	0
CC8-PRP42-TRg-2	1	2	7	3	0	5	0	0	2	1	2	6	0	6	7	1	2	3	0	0	0	0	0	0	0
CC8-RRB1-TRg-2	1	3	2	0	3	0	0	0	0	0	0	9	0	4	7	0	0	7	0	0	0	0	0	0	0
CC8-SPC24-TRg-1	0	2	0	1	1	2	0	1	0	0	0	0	1	0	2	0	1	1	0	0	0	0	0	0	0
CC8-ILS1-NRg-1	3	0	2	1	4	1	0	0	0	1	3	4	0	4	4	2	2	4	0	0	0	0	0	0	0
CC8-GFA1-TRg-2	2	1	11	1	5	4	3	0	0	1	0	2	0	2	1	0	2	0	0	0	0	0	0	0	0
CC8-SEC21-NRg-10	2	2	2	4	6	0	0	1	1	1	1	0	0	1	2	0	3	2	0	0	0	0	0	0	0
CC8-RPC10-NRg-1	2	1	2	1	2	5	1	1	0	1	2	4	1	1	0	0	1	0	0	0	0	0	0	1	0
CC8-RPB10-TRg-3	3	0	3	3	1	1	0	0	0	0	2	2	0	2	0	2	0	1	0	0	0	0	0	0	0
CC8-RPB10-TRg-2	3	1	1	1	1	5	1	0	1	0	0	4	0	1	3	0	0	4	0	0	0	0	0	0	0
CC8-YNL181W-TRg-1	0	2	3	2	2	2	0	1	1	1	1	7	0	2	3	1	3	3	0	0	0	0	0	0	0
CC8-RAD3-NRg-1	1	0	5	2	2	9	0	0	0	0	0	16	0	5	11	1	2	13	0	0	0	0	0	0	0
CC8-NOP10-TRg-1	1	3	2	0	5	4	1	2	0	0	4	0	0	2	4	1	0	7	0	0	0	0	0	0	0
CC8-BFR2-TRg-3	1	0	2	1	4	1	0	0	0	0	1	6	0	3	3	0	0	2	0	0	0	0	0	0	0
CC8-MCM2-TRg-6	2	2	6	0	3	5	0	0	0	0	2	17	0	4	9	1	3	11	0	0	0	0	0	0	0
CC8-MCM2-TRg-4	1	3	4	1	1	4	0	0	1	2	1	9	0	2	6	0	0	8	0	0	0	0	0	0	0
CC8-MPP10-TRg-1	4	1	2	0	1	3	1	0	1	1	0	3	1	5	0	0	2	1	0	0	0	0	0	0	0
CC8-RET2-TRg-4	4	1	0	2	3	2	0	1	1	0	0	1	0	1	3	1	3	0	0	0	0	0	0	0	0
CC8-RET2-TRg-1	1	1	2	0	1	5	1	0	0	1	0	1	0	0	1	1	0	0	0	0	0	0	0	0	0
CC8-RPS2-NRg-1	2	1	2	2	3	1	1	2	0	0	0	1	0	1	2	0	1	3	0	0	0	0	0	0	0
CC8-RPS2-NRg-2	3	0	0	1	0	2	0	0	0	2	0	1	0	1	0	1	1	1	0	0	0	0	0	0	0
CC8-ORC4-NRg-3	1	0	1	1	5	6	1	1	1	0	2	20	0	3	8	0	4	10	0	0	0	0	0	0	0
CC8-TIP20-TRg-7	2	4	2	0	6	0	0	3	2	0	1	8	0	3	3	1	0	7	0	0	0	0	0	0	0
CC8-SMT3-TRg-1	3	3	2	1	0	0	0	0	0	0	2	4	0	0	3	0	2	3	0	0	0	0	0	0	0
CC8-MSS18-NRg-6	0	1	1	3	3	1	1	0	0	0	3	13	0	2	2	0	3	9	0	0	0	0	0	0	0
CC8-YEF3-NRg-9	3	0	0	0	0	0	0	1	0	0	0	0	0	0	0	1	0	2	0	0	0	0	0	0	0
CC8-ASK1-NRg-1	2	3	2	2	2	5	2	0	0	1	0	5	0	4	4	0	3	3	0	0	0	0	0	0	0
CC8-SMC1-TRg-1	3	2	4	2	1	2	0	0	0	1	0	0	0	0	0	1	1	2	0	0	0	0	0	0	0
CC8-NIP1-NRg-1	2	2	2	0	1	1	1	0	0	0	5	10	0	4	4	0	3	16	0	0	0	0	0	0	0
CC8-RPP1-NRg-1	1	0	0	1	0	0	0	0	0	1	0	2	0	1	1	0	0	1	0	0	0	0	0	0	0
CC8-YDJ1-TRg-6	2	3	1	1	0	2	1	1	0	2	0	2	0	7	1	0	0	2	0	0	0	0	0	0	0
CC8-SUB2-NRg-1	1	3	5	0	0	2	1	0	0	0	1	6	0	3	2	2	2	4	0	0	0	0	0	0	0
CC8-TIM10-NRg-8	0	0	1	0	2	2	0	0	0	0	1	11	0	0	6	0	1	6	0	0	0	0	0	0	0
CC8-TIM10-NRg-4	3	2	1	3	3	3	0	0	0	0	0	2	0	2	5	0	2	3	0	0	0	0	0	0	0
CC8-TIM10-NRg-7	4	2	2	0	0	2	1	0	0	0	0	13	0	4	7	1	1	4	0	0	0	0	0	0	0
CC8-SKI6-TRg-4	1	1	4	0	1	4	1	0	2	0	1	6	0	0	1	0	2	2	0	0	0	0	0	0	0
CC8-TUB4-TRg-1	3	1	5	1	4	0	1	1	0	1	1	8	0	2	2	0	3	5	0	0	0	0	0	0	0
CC8-CDC37-NRg-2	2	0	6	0	3	2	0	1	1	0	1	3	0	2	1	2	2	2	0	0	0	0	0	0	0
CC8-ISD11-TRg-3	0	1	0	0	0	1	0	0	1	0	1	1	1	0	1	1	0	2	0	0	0	0	0	0	0
CC8-YOS1-TRg-4	0	0	3	1	3	1	1	0	0	1	0	3	0	3	2	0	1	1	0	0	0	0	0	0	0
CC8-SSC1-TRg-6	1	0	0	2	3	5	4	0	2	0	1	2	0	1	1	0	1	1	0	0	0	0	0	0	0
CC8-MTR3-TRg-5	1	0	3	1	2	2	0	1	0	1	1	9	1	5	1	0	1	2	0	0	0	0	0	0	0
CC8-MTR3-TRg-6	3	1	4	0	2	1	0	1	0	0	0	4	0	0	4	0	2	9	0	0	0	0	0	0	0
CC8-TFA1-TRg-2	5	2	2	2	0	1	1	0	2	0	0	0	0	4	0	0	1	1	0	0	0	0	0	0	0
CC8-CDC3-NRg-3	2	1	1	1	2	0	1	0	0	0	1	9	1	3	2	0	1	2	0	0	0	0	0	0	0
CC8-ERG25-TA-18	0	0	1	1	1	0	1	2	1	0	0	1	1	1	0	0	2	6	0	0	0	0	0	0	0
CC8-RPB11-TRg-4	2	2	2	1	4	0	0	0	0	0	2	8	1	7	4	0	3	5	0	0	0	0	0	0	0
CC8-RPB11-TRg-1	1	0	1	2	3	2	0	0	0	0	0	1	0	1	0	2	2	0	0	0	0	0	0	0	0
CC8-RPB11-TRg-2	2	4	5	3	3	1	1	0	0	0	0	2	0	1	0	0	2	0	0	0	0	0	0	0	0
CC8-DED1-TRg-3	2	4	5	1	0	2	1	1	0	0	1	5	1	3	2	0	0	4	0	0	0	0	0	0	0
CC8-DED1-TRg-1	1	0	4	2	0	8	1	0	4	0	2	10	0	2	4	2	3	7	0	0	0	0	0	0	0
CC8-DED1-TRg-6	1	2	1	0	3	2	0	0	0	0	1	4	0	5	2	0	2	5	0	0	0	0	0	0	0
CC8-DED1-TRg-4	0	0	3	1	1	1	1	1	0	2	2	2	0	2	0	0	1	3	0	0	0	0	0	0	0
CC8-RPL10-NRg-5	1	3	3	1	4	6	0	0	0	0	0	7	0	3	2	1	1	7	0	0	0	0	0	0	0
CC8-RPL10-NRg-4	2	2	4	2	4	1	1	0	0	0	1	20	0	3	5	0	3	10	0	0	0	0	0	0	0
CC8-EFB1-NRg-1	3	2	4	0	1	1	0	1	0	0	0	6	0	0	0	0	0	5	0	0	0	0	0	0	0
CC8-EFB1-NRg-5	1	1	2	0	2	1	3	0	0	1	2	8	0	4	2	0	1	8	0	0	0	0	0	0	0
CC8-EFB1-NRg-4	1	3	6	1	2	2	2	0	0	2	0	2	0	2	3	0	0	2	0	0	0	0	0	0	0
CC8-RPT3-NRg-1	1	3	5	2	3	4	0	0	2	0	1	0	0	2	1	3	0	0	0	0	0	0	0	0	0
CC8-SAC6-TRg-8	0	0	0	0	0	0	0	1	0	1	1	7	0	3	3	0	3	8	0	0	0	0	0	0	0
CC8-SAC6-TRg-4	1	1	1	4	2	1	0	0	0	0	2	5	0	5	4	0	2	7	0	0	0	0	0	0	0
CC8-SAC6-TRg-5	1	1	0	3	0	0	0	0	0	0	4	5	1	4	3	1	4	4	0	0	0	0	0	0	0
CC8-SAC6-TRg-3	1	1	2	3	1	3	1	1	0	0	3	25	1	10	4	0	1	10	0	0	0	0	0	0	0
CC8-DIM1-TRg-5	0	1	2	0	0	2	1	1	0	0	1	8	0	3	1	1	3	4	0	0	0	0	0	0	0
CC8-DIM1-TRg-7	1	3	2	2	2	2	0	1	0	0	0	10	2	3	3	1	2	9	0	0	0	0	0	0	0
CC8-RPC17-NRg-1	1	1	1	0	3	4	0	3	0	0	0	2	0	2	2	1	1	3	0	0	0	0	0	0	0
CC8-RPC17-NRg-2	0	1	6	4	1	6	1	2	0	1	1	1	0	1	0	0	2	2	0	0	0	0	0	0	0
CC8-YDR341C-TRg-1	1	3	6	4	2	5	0	1	0	0	0	0	0	0	2	2	0	0	0	0	0	0	0	0	0
CC8-RAP1-NRg-8	4	0	7	1	5	7	1	1	0	0	2	36	0	8	19	1	3	26	0	0	0	0	0	0	0
CC8-RAP1-NRg-5	5	2	1	2	4	2	1	0	2	0	0	1	1	1	0	4	1	0	0	0	0	0	0	0	0
CC8-RAP1-NRg-2	1	2	3	2	4	2	1	0	1	0	0	6	1	2	3	0	3	3	0	0	0	0	0	0	0
CC8-SEC26-NRg-3	1	2	4	1	2	2	0	1	0	0	5	10	0	6	6	0	6	8	0	0	0	0	0	0	0
CC8-SPP41-TRg-3	2	0	0	0	2	3	1	0	0	1	0	0	0	1	1	1	2	3	0	0	0	0	0	0	0
CC8-TAP42-NRg-1	5	2	5	0	1	2	1	1	1	0	3	2	0	4	2	0	3	3	0	0	0	0	0	0	0
CC8-PGA2-TRg-6	1	5	3	2	1	6	0	2	2	0	1	5	0	2	1	2	2	2	0	0	0	0	0	0	0
CC8-BRL1-TRg-1	2	2	2	1	2	2	0	1	0	1	1	0	1	0	0	2	0	0	0	0	0	0	0	0	0
CC8-FOL2-TRg-1	0	4	2	0	1	7	1	0	0	2	2	16	0	4	3	0	4	13	0	0	0	0	0	0	0
CC8-NAB3-NRg-5	3	1	4	0	4	5	0	0	1	0	0	11	0	3	5	1	1	5	0	0	0	0	0	0	0
CC8-SNF4-TRg-4	4	0	1	1	3	1	0	1	0	0	2	0	0	2	0	2	0	1	0	0	0	0	0	1	0
CC8-HRR25-TRg-2	1	1	1	1	0	2	0	0	0	0	1	1	0	0	2	0	0	0	0	0	0	0	1	0	0
CC8-TRS23-TRg-4	2	0	1	1	3	2	0	1	1	0	0	0	0	1	0	1	0	3	0	0	0	0	0	0	0
CC8-CTR86-TRg-4	2	0	7	0	3	2	0	0	0	1	1	13	0	4	2	0	2	5	0	0	0	0	0	0	0
CC8-RPB5-TRg-5	2	0	0	2	1	1	1	0	0	0	0	0	2	0	0	0	1	0	0	0	0	0	0	0	0
CC8-SPN1-NRg-2	1	0	0	0	0	2	1	0	0	1	0	1	0	4	1	0	0	4	0	0	0	0	0	0	0
CC8-SPN1-NRg-1	0	0	0	1	0	0	0	1	0	0	1	0	0	0	0	0	2	0	0	0	0	0	0	0	0
CC8-SEC61-NRg-1	1	0	1	1	1	5	0	0	0	2	2	0	0	4	2	0	0	3	0	0	0	0	0	0	0
CC8-SEC61-NRg-7	2	0	4	1	5	6	1	2	0	2	0	10	1	1	5	0	6	7	0	0	0	0	0	0	0
CC8-TUS1-TRg-3	2	0	2	1	1	3	1	0	0	1	1	15	0	2	6	1	3	6	0	0	0	0	0	0	0
CC8-OLE1-NRg-2	0	0	1	2	1	6	0	2	1	0	1	4	1	2	3	0	1	10	0	0	0	0	0	0	0
CC8-AFG2-TRg-1	3	2	2	0	1	3	1	0	0	1	0	1	0	6	1	1	2	1	0	0	0	0	0	0	0
CC8-TOA2-NRg-1	0	0	2	2	3	1	1	0	0	1	0	0	0	1	1	1	3	2	0	0	0	0	0	0	0
CC8-USO1-TRg-1	2	0	1	4	0	2	0	0	0	1	0	0	1	1	0	0	0	0	0	0	0	0	0	0	0
CC8-UTP22-NRg-2	1	5	5	1	2	6	2	0	0	1	0	1	2	4	3	1	3	1	0	0	0	0	0	0	0
CC8-RIB1-TRg-3	2	0	7	3	0	3	2	3	1	0	1	2	0	2	1	0	1	0	0	0	0	0	0	0	0
CC8-RIB1-TRg-7	2	2	2	0	4	4	1	0	0	0	3	1	0	3	1	0	0	2	0	0	0	0	0	0	0
CC8-RIB1-TRg-4	1	1	4	0	3	6	1	0	0	1	0	0	0	2	0	0	1	2	0	0	0	0	0	0	0
CC8-COG1-TRg-1	2	1	1	5	0	0	0	0	0	0	1	2	0	0	1	1	1	0	0	0	0	0	0	0	0
CC8-RPL32-NRg-2	1	0	1	1	1	2	0	2	1	0	1	2	0	2	2	0	2	4	0	0	0	0	0	0	0
CC8-GLC7-NRg-3	0	0	1	2	1	1	2	0	0	0	1	12	0	2	2	0	1	7	0	0	0	0	0	0	0
CC8-GLC7-NRg-4	1	2	0	0	0	0	1	0	0	0	0	5	0	1	0	0	0	4	0	0	0	0	0	0	0
CC8-HSF1-TRg-2	2	2	1	1	2	4	1	0	0	0	0	2	1	4	0	0	1	4	0	0	0	0	0	0	0
CC8-DAM1-NRg-5	2	1	3	0	4	2	0	1	0	1	1	7	0	2	3	2	2	4	0	0	0	0	0	0	0
CC8-SEC18-TRg-4	3	1	4	3	3	2	1	0	0	1	3	1	0	2	0	0	1	7	0	0	0	0	0	0	0
CC8-SEC18-TRg-5	1	0	0	1	0	0	0	0	0	1	1	1	0	0	2	1	1	2	0	0	0	0	0	0	0
CC8-PAB1-NRg-3	2	3	1	1	0	0	1	0	0	0	1	4	0	0	2	0	2	3	0	0	0	0	0	0	0
CC8-POP8-TRg-2	3	0	4	5	3	4	0	0	0	2	1	8	0	3	2	1	2	7	0	0	0	0	0	0	0
CC8-PAB1-NRg-4	3	0	1	0	0	2	0	0	0	0	1	2	0	0	1	1	1	0	0	0	0	0	0	0	0
CC8-BIG1-TRg-4	4	0	4	1	2	1	0	1	0	0	0	0	0	0	1	0	0	1	0	0	0	0	0	0	0
CC8-BIG1-TRg-5	2	4	2	2	0	2	1	0	0	0	1	4	0	1	1	0	1	3	0	0	0	0	0	0	0
CC8-BIG1-TRg-6	1	0	2	0	0	3	0	0	0	0	1	1	0	0	3	1	0	1	0	0	0	0	0	0	0
CC8-RPO41-NRg-1	2	1	4	2	5	1	0	1	2	0	0	11	0	3	5	1	3	8	0	0	0	0	0	0	0
CC8-RVB2-NRg-2	3	2	1	0	5	1	1	0	1	0	2	20	0	0	8	1	5	9	0	0	0	0	0	0	0
CC8-PET117-NRg-8	2	0	2	2	1	0	0	1	0	0	1	1	1	0	0	0	1	3	0	0	0	0	0	0	0
CC8-VPS45-NRg-9	2	1	2	0	1	2	1	0	1	0	2	5	0	0	2	0	0	1	0	0	0	0	0	0	0
CC8-YCG1-NRg-1	2	0	0	0	2	3	0	0	1	1	0	0	0	2	0	1	0	3	0	0	0	0	0	0	0
CC8-NOC4-NRg-1	2	2	8	1	3	7	0	1	0	0	1	6	0	3	2	0	3	8	0	0	0	0	0	0	0
CC8-NMD3-NRg-2	1	1	0	2	1	3	0	0	0	0	5	11	0	4	5	2	2	14	0	0	0	0	0	0	0
CC8-DRS1-TRg-2	3	0	3	1	3	4	1	1	0	1	0	12	0	1	2	1	1	3	0	0	0	0	0	0	0
CC8-HTB1-NRg-2	2	1	1	1	3	0	0	1	0	1	0	5	1	1	7	0	1	7	0	0	0	0	0	0	0
CC8-IPI1-TRg-2	0	2	3	2	3	4	0	1	1	0	1	3	1	2	2	0	1	7	0	0	0	0	0	0	0
CC8-SEC18-NRg-1	1	2	5	1	1	2	1	1	0	2	0	1	0	0	0	0	1	1	0	0	0	0	0	0	0
CC8-SEC18-NRg-2	4	1	0	1	0	2	0	0	0	1	0	1	0	2	0	0	1	0	0	0	0	0	0	0	0
CC8-JIP5-NRg-2	1	1	3	0	2	10	0	1	1	1	4	20	0	13	12	0	4	9	0	0	0	0	0	0	0
CC8-YPT1-TRg-3	0	1	0	4	0	1	2	0	0	0	0	0	0	0	0	1	0	0	0	0	0	0	0	0	0
CC8-YPT1-TRg-2	0	0	1	0	3	0	2	1	0	1	1	2	1	0	0	0	0	0	0	0	0	0	0	0	0
CC8-CLF1-NRg-2	3	5	3	1	3	4	1	0	1	1	2	3	0	1	0	1	0	4	0	0	0	0	0	0	0
CC8-SNF2-NRg-7	1	1	1	1	4	1	1	1	0	1	0	9	1	1	9	0	7	9	0	0	0	0	0	0	0
CC8-SNF2-NRg-4	0	3	3	0	3	5	0	2	0	0	2	27	0	5	8	0	5	20	0	0	0	0	0	0	0
CC8-RPL25-NRg-1	1	0	1	1	0	0	0	0	0	0	1	2	0	3	0	0	2	1	0	0	0	0	0	0	0
CC8-NOP56-TRg-1	1	0	2	4	2	2	0	0	0	0	1	12	0	0	5	1	3	13	0	0	0	0	0	0	0
CC8-NOP56-TRg-2	0	1	3	1	2	2	1	0	0	1	1	10	0	2	2	1	2	11	0	0	0	0	0	0	0
CC8-TRS31-TRg-1	0	0	0	3	1	1	0	0	0	1	0	0	0	2	0	0	3	0	0	0	0	0	0	0	0
CC8-DBF4-TRg-2	3	1	3	1	2	0	1	1	0	0	3	0	0	2	1	1	1	0	0	0	0	0	0	0	0
CC8-DBF4-TRg-1	0	0	5	2	6	2	0	1	0	0	0	5	0	4	2	0	0	0	0	0	0	0	0	0	0
CC8-RPC19-TRg-4	3	0	5	1	1	5	1	1	1	1	5	1	0	4	1	0	2	2	0	0	0	0	0	0	0
CC8-RPC19-TRg-6	1	2	2	1	1	3	0	0	0	1	0	2	0	1	0	1	1	1	0	0	0	0	0	0	0
CC8-RPC19-TRg-3	2	1	4	0	2	4	0	1	1	0	1	0	0	1	0	0	2	1	0	0	0	0	0	0	0
CC8-ROK1-NRg-1	2	3	2	1	3	2	1	1	0	0	1	4	0	2	2	0	2	10	0	0	0	0	0	0	0
CC8-CDC33-TRg-4	3	2	15	2	2	7	1	1	2	0	1	15	0	4	9	0	3	4	0	0	0	0	0	0	0
CC8-DHR2-TRg-3	0	2	3	0	1	0	0	0	0	0	1	6	0	2	4	0	2	2	0	0	0	0	0	0	0
CC8-RRP42-NRg-5	1	0	3	0	2	0	2	2	1	2	3	6	0	4	7	0	0	5	0	0	0	0	0	0	0
CC8-CLF1-TRg-1	3	3	3	2	1	1	0	0	0	0	2	0	0	4	0	1	1	0	0	0	0	0	0	0	0
CC8-ERG11-NA-16	6	1	5	1	1	3	1	0	2	0	1	5	0	2	4	0	2	7	0	0	0	0	0	0	0
CC8-VAS1-NRg-4	2	1	3	3	0	1	0	0	2	0	2	3	0	1	1	0	0	1	0	0	0	0	0	0	0
CC8-PIK1-NRg-2	0	1	2	0	4	4	1	0	1	0	0	4	0	2	2	2	2	4	0	0	0	0	0	0	0
CC8-SAR1-NRg-7	2	2	1	2	1	3	0	1	0	0	1	5	1	0	3	1	3	6	0	0	0	0	0	0	0
CC8-SAR1-NRg-4	5	1	1	1	1	0	0	0	0	0	0	2	0	2	1	0	1	0	0	0	0	0	0	0	0
CC8-RPS3-TRg-1	1	0	4	3	1	0	0	0	1	1	0	1	0	3	2	2	0	2	0	0	0	0	0	0	0
CC8-YTM1-TRg-2	0	0	1	1	0	6	1	1	0	2	0	9	0	0	1	0	0	3	0	0	0	0	0	0	0
CC8-SUI3-NRg-5	1	0	1	0	1	4	2	0	0	0	0	8	1	2	2	1	1	8	0	0	0	0	0	0	0
CC8-SUI3-NRg-2	1	1	5	1	2	5	0	1	0	2	2	14	0	4	9	0	5	10	0	0	0	0	0	0	0
CC8-RRP7-TRg-4	0	2	3	1	2	2	0	1	2	1	1	6	0	2	2	0	0	4	0	0	0	0	0	0	0
CC8-RRP7-TRg-6	3	3	5	3	4	1	0	1	0	0	2	2	0	0	1	1	2	0	0	0	0	0	0	0	0
CC8-NIP7-TRg-2	2	0	3	2	2	6	1	2	2	0	0	6	1	3	4	2	2	1	0	0	0	0	0	0	0
CC8-MDM35-TRg-1	2	0	3	1	1	1	1	0	0	1	0	7	0	2	3	1	2	4	0	0	0	0	0	0	0
CC8-ALA1-NRg-1	1	2	2	1	3	5	1	0	1	0	2	8	1	7	8	1	2	9	0	0	0	0	0	0	0
CC8-DOA4-NRg-2	1	4	0	3	0	4	0	0	0	1	1	10	1	0	3	0	2	9	0	0	0	0	0	0	0
CC8-RPS13-NRg-1	2	0	0	0	0	0	0	0	0	0	0	1	1	0	0	1	0	0	0	0	0	0	0	0	0
CC8-YSF3-TRg-2	1	3	4	1	4	2	1	1	0	1	1	4	0	3	3	0	4	3	0	0	0	0	0	0	0
CC8-RPS2-NRg-11	2	1	2	0	1	4	0	1	0	1	2	0	0	5	3	0	0	4	0	0	0	0	0	0	0
CC8-SSL1-TRg-10	2	0	6	2	2	6	0	1	1	0	2	4	0	4	7	0	1	2	0	0	0	0	0	0	0
CC8-NIP7-TRg-1	4	2	7	3	0	3	0	0	1	0	0	11	0	2	5	0	1	3	0	0	0	0	0	0	0
CC8-LST8-NRg-1	0	1	1	1	1	1	0	1	0	1	1	0	0	2	1	0	0	1	0	0	0	0	0	0	0
CC8-TAF4-TRg-3	2	1	0	0	1	0	0	0	0	0	0	0	0	1	0	2	0	0	0	0	0	0	0	0	0
CC8-HAS1-TRg-2	1	1	2	1	1	3	0	0	0	0	1	3	1	2	1	0	0	3	0	0	0	0	0	0	0
CC8-GLC7-TRg-2	1	0	0	1	1	0	0	0	0	0	0	0	0	0	0	0	0	0	0	0	0	0	0	0	0
CC8-CDC45-NRg-1	1	4	2	3	5	4	1	0	2	0	0	1	0	3	0	0	2	1	0	0	0	0	0	0	0
CC8-SEC22-NRg-8	1	0	0	0	2	0	0	2	0	1	0	3	0	1	1	0	1	1	0	0	0	0	0	0	0
CC8-YOS1-TRg-2	2	5	5	2	4	8	1	2	1	0	1	0	0	2	0	1	0	0	0	0	0	0	0	0	0
CC8-RBA50-TRg-3	1	3	2	1	2	2	0	0	1	2	4	9	0	1	2	1	0	11	0	0	0	0	0	0	0
CC8-SPP41-NRg-2	1	1	2	1	1	1	1	2	0	1	0	4	0	1	6	2	1	3	0	0	0	0	0	0	0
CC8-PRP46-TRg-2	4	2	5	0	3	6	2	1	0	0	1	7	0	2	5	0	1	7	0	0	0	0	0	0	0
CC8-PGA2-NRg-1	2	1	4	2	1	2	1	0	0	1	2	8	0	4	5	0	0	6	0	0	0	0	0	0	0
CC8-CBF5-TRg-3	0	2	6	0	0	8	0	1	1	0	4	5	0	2	2	0	2	5	0	0	0	0	0	0	0
CC8-TCP1-NRg-3	1	2	2	2	3	0	2	1	0	0	1	5	0	4	1	1	4	2	0	0	0	0	0	0	0
CC8-TCP1-NRg-2	2	4	2	2	3	1	0	0	1	1	0	0	0	2	1	1	1	1	0	0	0	0	0	0	0
CC8-ERG26-NRg-2	1	0	2	2	2	2	0	0	0	0	1	1	1	4	0	0	1	1	0	0	0	0	0	0	0
CC8-ERG26-NRg-4	1	0	3	0	2	2	0	0	0	1	0	1	0	2	1	1	2	1	0	0	0	0	0	0	0
CC8-MES1-TRg-5	1	1	3	1	1	2	0	0	0	0	1	7	0	6	6	0	2	3	0	0	0	0	0	0	0
CC8-HTS1-TRg-2	4	1	9	1	1	2	0	0	0	0	2	4	1	3	3	1	0	3	0	0	0	0	0	0	0
CC8-SSS1-TRg-3	0	1	0	0	0	2	0	1	0	0	0	2	3	1	0	1	2	5	0	0	0	0	0	0	0
CC8-SSS1-TRg-2	4	1	1	1	3	3	1	1	0	0	0	1	1	1	0	0	0	3	0	0	0	0	0	0	0
CC8-SYS1-TRg-7	1	1	1	2	2	1	1	0	0	0	0	4	0	1	1	2	2	1	0	0	0	0	0	0	0
CC8-SYS1-TRg-2	2	3	0	0	3	1	0	0	0	1	0	0	0	2	0	2	1	0	0	0	0	0	0	0	0
CC8-SYS1-TRg-1	2	1	1	1	2	2	1	0	0	5	1	0	0	2	0	0	0	0	0	0	0	0	0	0	0
CC8-BFR2-TRg-1	2	5	3	2	1	4	0	0	0	0	1	4	3	2	2	0	1	4	0	0	0	0	0	0	0
CC8-EOS1-TRg-3	4	1	4	1	3	3	1	1	0	2	1	4	0	2	0	0	2	3	0	0	0	0	0	0	0
CC8-TAF4-NRg-1	2	1	1	2	1	0	0	0	0	0	1	0	0	3	0	0	0	0	0	0	0	0	0	0	0
CC8-ARL3-NRg-8	0	4	7	1	4	5	0	2	0	0	0	0	0	1	2	1	2	2	0	0	0	0	0	0	0
CC8-RPN5-NRg-1	2	2	4	1	1	1	0	1	0	0	0	6	0	2	2	0	2	4	0	0	0	0	0	0	0
CC8-TIM9-NRg-2	0	1	4	0	3	4	0	0	2	1	5	10	0	3	3	2	2	5	0	0	0	0	0	0	0
CC8-NUP57-NRg-3	1	2	0	0	1	0	0	0	0	1	0	1	0	1	1	3	1	2	0	0	0	0	0	0	0
CC8-VPS4-TRg-1	3	1	0	3	1	0	1	0	0	1	0	2	0	1	1	1	1	1	0	0	0	0	0	0	0
CC8-CDC3-TRg-4	0	0	0	1	2	0	1	5	0	1	0	6	2	2	2	1	1	2	0	0	0	0	0	0	0
CC8-BBP1-NRg-1	1	1	2	1	2	3	0	0	0	0	2	6	0	2	2	2	0	5	0	0	0	0	0	0	0
CC8-BBP1-NRg-2	1	4	4	0	1	2	1	2	1	0	2	4	0	0	1	0	0	3	0	0	0	0	0	0	0
CC8-USE1-NRg-3	1	0	3	2	4	6	0	0	0	2	2	4	0	6	2	1	2	7	0	0	0	0	0	0	0
CC8-CCT7-TRg-1	5	0	2	2	1	3	0	1	1	0	2	20	1	3	7	1	5	13	0	0	0	0	0	0	0
CC8-SAH1-TRg-3	2	2	1	1	2	2	0	0	0	0	0	14	0	1	4	2	0	5	0	0	0	0	0	0	0
CC8-CHS2-TRg-1	2	0	5	0	3	2	1	0	1	0	0	8	0	3	3	2	1	4	0	0	0	0	0	0	0
CC8-DPM1-TRg-2	0	1	5	0	4	2	0	1	0	1	3	11	0	1	8	0	4	8	0	0	0	0	0	0	0
CC8-BBP1-TRg-1	2	1	6	2	3	1	2	1	0	1	0	1	0	2	0	0	2	0	0	0	0	0	0	0	0
CC8-NRD1-TRg-4	1	2	4	2	5	1	0	1	0	0	1	6	0	6	0	1	3	4	0	0	0	0	0	0	0
CC8-RPB3-NRg-1	1	1	3	0	0	2	1	0	0	1	0	1	0	1	0	0	1	0	0	0	0	0	0	0	0
CC8-PHO85-NRg-6	4	0	1	1	2	1	1	0	0	0	0	5	1	4	2	2	2	1	0	0	0	0	0	0	0
CC8-SNF6-TRg-6	4	2	2	0	3	2	0	0	0	1	0	2	0	3	1	0	0	2	0	0	0	0	0	0	0
CC8-PRP38-NRg-2	0	1	0	0	1	2	1	1	0	0	0	4	1	0	2	0	0	3	0	0	0	0	0	0	0
CC8-OAR1-NRg-3	1	2	3	0	1	1	1	0	0	0	1	7	0	5	1	0	4	9	0	0	0	0	0	0	0
CC8-ROX3-NRg-1	1	2	5	1	0	6	0	2	2	0	2	11	0	4	8	0	5	9	0	0	0	0	0	0	0
CC8-YPP1-TRg-6	3	0	2	1	1	1	1	1	0	2	0	2	0	2	0	2	1	2	0	0	0	0	0	0	0
CC8-CBF2-NRg-8	2	1	4	0	2	3	1	3	0	0	3	17	0	5	7	1	3	13	0	0	0	0	0	0	0
CC8-SPT6-TRg-5	3	1	0	0	3	1	0	0	1	2	3	3	0	1	1	0	1	4	0	0	0	0	0	0	0
CC8-SEC10-NRg-1	1	0	1	0	1	0	0	0	1	1	0	0	0	0	0	0	0	1	0	0	0	0	0	0	0
CC8-NSL1-NRg-3	1	1	1	2	2	1	1	0	0	0	1	0	0	1	0	0	1	0	0	0	0	0	0	0	0
CC8-NRD1-NRg-8	2	0	7	1	3	1	0	0	1	0	1	3	0	1	1	1	3	2	0	0	0	0	0	0	0
CC8-RPB3-TRg-1	3	2	1	0	3	1	0	0	1	0	1	1	0	2	0	0	4	1	0	0	0	0	0	0	0
CC8-NRD1-NRg-4	2	1	4	3	2	10	1	0	0	0	0	1	1	2	4	0	2	3	0	0	0	0	0	0	0
CC8-RVB1-TRg-2	3	2	4	3	2	2	1	1	0	0	2	0	0	1	0	1	1	1	0	0	0	0	0	0	0
CC8-TIF5-NRg-8	1	0	3	0	2	3	1	0	0	1	0	9	0	1	1	0	0	2	0	0	0	0	0	0	0
CC8-EOS1-NRg-1	4	0	2	1	2	0	1	1	0	0	0	4	0	2	0	1	1	2	0	0	0	0	0	0	0
CC8-ERG25-NA-26	3	2	2	2	3	2	0	2	2	1	0	13	0	6	6	1	1	10	0	0	0	0	0	0	0
CC8-MSL5-NRg-4	3	1	3	3	1	5	0	0	1	1	1	15	0	2	13	0	4	18	0	0	0	0	0	0	0
CC8-SEC24-TRg-2	1	0	2	3	0	2	1	0	0	0	1	0	0	1	0	0	1	0	0	0	0	0	0	0	0
CC8-RPL30-NRg-5	2	1	0	0	1	0	0	1	0	0	2	1	0	1	1	1	0	0	0	0	0	0	0	0	0
CC8-SNU71-NRg-3	1	0	2	1	0	3	0	0	1	0	3	10	0	1	4	0	2	3	0	0	0	0	0	0	0
CC8-CDC33-NRg-1	4	1	3	0	4	1	2	0	1	0	1	8	0	2	1	1	3	3	0	0	0	0	0	0	0
CC8-RPN6-TRg-4	6	0	9	0	4	5	1	0	1	1	1	4	0	1	1	0	2	1	0	0	0	0	0	0	0
CC8-NAB2-TRg-4	2	0	2	1	1	3	0	0	0	0	3	0	1	4	0	0	1	2	0	0	0	0	0	0	0
CC8-NAB2-TRg-6	1	1	7	1	1	1	2	0	0	0	1	11	0	6	3	0	3	6	0	0	0	0	0	0	0
CC8-YTM1-NRg-1	3	0	3	2	1	6	3	0	0	1	0	2	0	1	1	0	2	3	0	0	0	0	0	0	0
CC8-OLE1-TRg-8	2	3	3	2	0	0	0	0	0	0	1	8	1	2	2	1	0	4	0	0	0	0	0	0	0
CC8-OLE1-TRg-1	3	1	3	1	1	2	0	0	1	1	1	7	2	3	8	0	0	12	0	0	0	0	0	0	0
CC8-UTP7-TRg-4	1	3	1	0	3	2	0	0	0	1	2	4	0	3	0	1	0	6	0	0	0	0	0	0	0
CC8-ACT1-NRg-6	2	0	4	1	3	1	0	0	2	0	0	0	0	1	0	0	0	0	0	0	0	0	0	0	0
CC8-RPL18A-NRg-3	0	2	1	2	1	1	1	0	0	0	0	1	0	3	1	0	0	1	0	0	0	0	0	0	0
CC8-BRX1-NRg-1	2	0	6	0	2	1	0	0	0	2	1	6	0	2	2	0	3	2	0	0	0	0	0	0	0
CC8-NAF1-TRg-8	3	3	2	0	1	6	1	1	0	1	0	11	0	2	3	1	3	5	0	0	0	0	0	0	0
CC8-NAF1-TRg-6	0	2	5	0	0	1	0	0	0	0	1	6	1	4	0	0	2	4	0	0	0	0	0	0	0
CC8-NAF1-TRg-4	1	2	4	3	2	3	0	0	0	0	3	2	0	3	2	1	0	2	0	0	0	0	0	0	0
CC8-CDC8-TRg-2	3	3	4	0	0	3	0	1	0	0	3	7	1	6	5	0	0	2	0	0	0	0	0	0	0
CC8-NSE4-TRg-1	1	0	2	0	2	1	1	0	1	1	1	4	0	3	1	0	1	1	0	0	0	0	0	0	0
CC8-PAB1-NRg-2	1	0	1	1	1	1	0	0	0	0	0	1	0	0	1	0	0	1	0	0	0	0	0	0	0
CC8-PRP43-TRg-4	2	3	1	1	4	1	0	2	0	1	0	3	0	0	0	0	2	0	0	0	0	0	0	0	0
CC8-SEC2-NRg-3	3	0	3	3	2	2	1	1	1	0	0	2	0	3	2	1	2	2	0	0	0	0	0	0	0
CC8-SEC2-NRg-6	2	0	2	0	3	3	0	1	0	0	1	5	0	2	6	0	2	8	0	0	0	0	0	0	0
CC8-MPP10-NRg-5	1	3	4	0	1	3	0	1	0	1	5	9	1	3	5	1	1	6	0	0	0	0	0	0	0
CC8-YDR355C-TRg-2	2	0	1	3	2	5	0	0	0	1	0	4	0	1	0	0	2	0	0	0	0	0	0	0	0
CC8-YLR339C-TRg-9	2	1	1	1	4	3	1	1	0	1	2	4	0	1	0	0	0	0	0	0	0	0	0	0	0
CC8-SNM1-TRg-2	3	2	4	2	5	7	2	0	0	2	1	4	1	3	1	1	1	2	0	0	0	0	0	0	0
CC8-ALR1-NRg-4	6	2	1	2	3	4	2	3	1	1	1	1	0	4	4	1	2	6	0	0	0	0	0	0	0
CC8-ALR1-NRg-1	1	1	1	6	1	0	1	0	0	1	0	3	0	2	7	0	2	4	0	0	0	0	0	0	0
CC8-ALR1-NRg-3	0	1	5	1	0	1	2	0	1	0	4	6	0	1	1	3	3	4	0	0	0	0	0	0	0
CC8-RPL10-TRg-1	4	1	3	2	3	3	0	0	0	1	3	10	0	2	2	1	0	4	0	0	0	0	0	0	0
CC8-RPL28-TRg-2	1	1	0	3	1	3	3	2	0	2	2	7	0	3	5	1	2	3	1	0	0	0	0	0	0
CC8-UTP25-TRg-1	2	0	0	3	2	2	2	0	0	1	0	1	1	2	3	0	2	3	0	0	0	0	0	0	0
CC8-POB3-TRg-1	1	3	3	1	1	2	1	0	0	1	0	0	0	2	0	0	2	0	0	0	0	0	0	0	0
CC8-POB3-TRg-3	1	1	0	1	1	0	0	1	0	1	1	0	0	0	0	0	1	0	0	0	0	0	0	0	0
CC8-POB3-TRg-2	0	1	1	1	3	2	0	1	2	1	1	3	0	0	1	0	2	1	0	0	0	0	0	0	0
CC8-MED11-TRg-1	0	1	1	1	1	1	1	1	0	1	1	2	0	0	1	1	0	1	0	0	0	0	0	0	0
CC8-ISA1-TRg-15	0	0	0	1	0	0	1	1	0	0	0	0	1	2	0	1	0	0	0	0	0	0	0	0	0
CC8-RRP1-NRg-1	1	4	1	2	0	3	3	0	0	1	2	24	0	6	13	0	2	12	0	0	1	0	0	0	0
CC8-MES1-NRg-1	2	1	1	0	1	2	0	0	1	0	0	1	0	2	0	0	1	1	0	0	0	0	0	0	0
CC8-SEC13-NRg-5	0	1	0	1	2	2	2	1	0	0	0	0	0	0	0	0	0	0	0	0	0	0	0	0	0
CC8-MCM2-NRg-2	2	1	5	1	2	3	0	0	1	0	0	5	0	2	4	0	2	7	0	0	0	0	0	1	0
CC8-ALA1-TRg-4	2	1	0	0	0	2	2	1	0	0	0	4	0	0	0	1	1	1	0	0	0	0	0	0	0
CC8-MTG2-TRg-5	2	0	1	4	0	0	2	2	2	0	0	6	0	5	2	2	2	2	0	0	0	0	0	0	0
CC8-TIF35-NRg-3	1	1	6	0	2	8	0	2	0	0	1	8	0	1	4	0	4	5	0	0	0	0	0	0	0
CC8-NSE1-TRg-3	1	1	4	2	1	2	1	0	0	1	3	5	0	4	4	1	2	6	0	0	0	0	0	0	0
CC8-NSE1-TRg-4	6	1	6	1	2	8	1	0	0	0	1	3	0	3	1	0	1	1	0	0	0	0	0	0	0
CC8-MOB2-NRg-6	1	1	3	1	2	1	0	0	0	1	2	2	0	2	2	1	0	5	0	0	0	0	0	0	0
CC8-VRG4-NRg-3	0	0	0	2	0	1	0	0	0	0	0	0	0	2	1	0	1	0	0	0	0	0	0	0	0
CC8-PRP9-TRg-3	4	5	1	1	1	6	2	0	1	1	2	0	0	2	0	0	2	0	0	0	0	0	0	0	0
CC8-HYM1-TRg-5	6	0	4	0	0	2	0	0	0	0	0	0	0	0	0	0	0	0	0	0	0	0	0	0	0
CC8-POP1-TRg-5	3	0	2	0	1	2	1	0	0	2	2	4	0	3	1	1	2	0	0	0	0	0	0	0	0
CC8-POP1-TRg-9	0	2	3	2	1	4	1	1	0	0	1	5	1	0	3	0	0	8	0	0	0	0	0	0	0
CC8-RPL17A-TRg-1	0	0	3	1	3	4	0	1	0	1	2	6	0	2	3	0	0	6	0	0	0	0	0	0	0
CC8-SLD2-TRg-1	3	2	3	1	3	9	1	0	0	1	6	3	0	1	2	1	1	3	0	0	0	0	0	0	0
CC8-CDC48-NRg-7	6	1	1	0	2	1	0	0	0	0	3	4	1	6	1	0	1	5	0	0	0	0	0	0	0
CC8-FHL1-NRg-2	0	1	2	3	6	1	1	0	0	0	0	6	0	1	5	1	1	4	0	0	0	0	0	0	0
CC8-BET3-NRg-7	0	1	1	0	0	0	1	0	0	1	1	3	0	1	0	0	1	4	0	0	0	0	0	0	0
CC8-MAK21-TRg-1	2	2	3	2	1	2	0	1	2	1	1	8	0	1	7	0	1	4	0	0	0	0	0	0	0
CC8-BRN1-TRg-4	0	1	0	0	1	2	3	0	1	3	0	1	0	1	1	1	2	0	0	0	0	0	0	0	0
CC8-FBA1-NRg-3	1	2	1	2	1	3	1	1	0	0	2	23	1	4	9	1	6	14	0	0	0	0	0	0	0
CC8-CDC42-TRg-6	1	0	0	0	1	0	0	0	0	0	0	0	0	0	0	0	1	0	0	0	0	0	0	0	0
CC8-CDC42-TRg-7	1	1	2	1	2	3	0	0	0	0	0	2	0	2	0	1	0	3	0	0	0	0	0	0	0
CC8-COG4-NRg-1	1	1	1	0	1	1	0	0	0	1	0	5	0	3	4	0	1	6	0	0	0	0	0	0	0
CC8-ATP3-NRg-3	4	3	6	1	0	1	0	1	0	1	1	13	0	6	5	0	1	7	0	0	0	0	0	0	0
CC8-ATP3-NRg-2	1	0	3	2	2	5	0	1	0	4	2	12	0	4	4	1	0	2	0	0	0	0	0	0	0
CC8-SMP3-TRg-5	2	2	0	2	2	6	1	0	2	3	2	12	0	6	4	0	0	15	0	0	0	0	0	0	0
CC8-CFT2-NRg-2	1	2	1	2	0	0	0	0	1	1	1	6	0	2	0	0	0	0	0	0	0	0	0	0	0
CC8-FAS2-TRg-5	1	4	2	1	2	1	0	1	1	1	0	4	0	2	1	0	2	2	0	0	0	0	0	0	0
CC8-DBP2-NRg-3	1	2	4	2	4	7	2	0	1	0	2	6	1	4	0	0	3	9	0	0	0	0	0	0	0
CC8-DBP2-NRg-2	2	1	6	0	6	6	0	1	0	1	2	8	0	2	3	0	1	2	0	0	0	0	0	0	0
CC8-MPS2-NRg-4	2	0	5	3	2	1	1	0	3	0	2	6	1	2	0	0	0	4	0	0	0	0	0	0	0
CC8-ARC35-TRg-2	1	0	3	1	0	2	0	0	0	2	0	0	0	1	0	0	0	2	0	0	0	0	0	0	0
CC8-ARC35-TRg-5	1	0	0	3	1	0	1	0	0	1	0	0	0	0	0	1	0	0	0	0	0	0	0	0	0
CC8-MRD1-TRg-1	1	1	5	1	4	1	0	1	1	0	0	0	0	0	0	0	0	3	0	0	0	0	0	0	0
CC8-RLP7-TRg-1	3	0	1	0	6	5	0	3	0	0	0	5	0	3	1	1	0	1	0	0	0	0	0	0	1
CC8-SPC34-TRg-1	0	1	2	1	1	3	2	0	1	0	2	3	0	2	1	0	2	2	0	0	0	0	0	0	0
CC8-CDC45-TRg-2	0	4	9	2	1	6	2	0	0	0	1	10	0	3	6	2	2	3	0	0	0	0	0	0	0
CC8-GCD6-TRg-3	1	0	3	0	0	5	1	0	1	0	1	6	0	3	0	0	1	0	0	0	0	0	0	0	0
CC8-GCD6-TRg-4	0	0	0	1	1	1	0	0	0	0	0	3	0	1	0	0	3	2	0	0	0	0	0	0	0
CC8-YPT6-NRg-2	1	0	0	0	0	0	2	0	0	0	0	1	0	0	0	0	0	0	0	0	0	0	0	0	0
CC8-RPS13-TRg-2	2	3	5	2	2	2	0	0	0	0	2	3	0	0	1	2	0	2	0	0	0	0	0	0	0
CC8-IPI3-TRg-3	3	0	8	0	3	3	1	1	0	0	5	14	0	3	4	0	7	5	0	0	0	0	0	0	0
CC8-TIF5-NRg-9	0	0	3	0	0	4	1	0	0	0	0	0	0	0	0	1	1	0	0	0	0	0	0	0	0
CC8-TIF5-NRg-7	1	1	1	2	4	2	1	0	0	0	2	3	1	4	2	1	0	2	0	0	0	0	0	0	0
CC8-TIF5-NRg-6	2	1	2	1	4	4	1	1	0	1	1	4	0	1	1	0	1	2	0	0	0	0	0	0	0
CC8-NAB3-TRg-3	4	0	1	2	0	1	0	0	0	0	0	3	1	3	1	1	1	0	0	0	0	0	0	0	0
CC8-GCD2-TRg-1	3	3	5	0	2	3	1	0	0	1	0	1	0	2	1	1	0	1	0	0	0	0	1	0	0
CC8-UBA1-TRg-2	3	1	1	1	1	4	2	2	0	0	0	1	0	1	1	1	3	0	0	0	0	0	0	0	0
CC8-SLD3-TRg-6	0	0	2	1	2	1	0	0	1	2	1	1	1	2	0	1	0	2	0	0	0	0	0	0	0
CC8-LCB1-TRg-5	1	2	9	1	5	4	0	1	1	0	5	9	0	2	5	1	6	9	0	0	0	0	0	0	0
CC8-TOA2-TRg-6	5	1	1	0	0	0	0	0	1	0	1	0	0	1	1	2	0	1	0	0	0	0	0	0	0
CC8-TOA2-TRg-1	3	1	3	0	0	1	0	0	1	1	1	1	1	3	1	0	0	0	0	0	0	0	0	0	0
CC8-TOA2-TRg-3	1	2	1	1	1	4	1	0	0	1	0	1	0	0	1	0	1	1	0	0	0	0	0	0	0
CC8-LSM2-TRg-1	3	2	8	1	3	6	2	1	1	2	2	7	0	2	1	0	6	5	0	0	0	0	0	0	0
CC8-YML6-TRg-13	0	0	0	1	1	4	1	1	2	2	0	16	0	2	2	1	1	7	0	0	0	0	0	0	0
CC8-YML6-TRg-12	2	4	1	1	3	6	1	2	2	0	1	20	0	2	12	0	4	5	0	0	0	0	0	0	0
CC8-UTP15-NRg-1	1	2	0	0	1	1	1	1	0	0	0	1	1	3	1	0	1	1	0	0	0	0	0	0	0
CC8-TIF6-NRg-8	2	0	1	0	0	2	1	0	0	2	1	11	0	1	2	0	2	5	0	0	0	0	0	0	0
CC8-SUP35-NRg-1	1	0	0	1	2	1	1	0	0	0	2	2	2	3	0	0	1	0	0	0	0	0	0	0	0
CC8-MPP10-NRg-1	2	0	5	1	1	1	3	0	1	1	1	5	0	2	3	0	1	3	0	0	0	0	0	0	0
CC8-SWI3-TRg-7	1	1	0	1	2	0	0	1	0	0	0	3	0	2	0	0	0	5	0	0	0	0	0	0	0
CC8-SSN3-NRg-2	0	3	8	1	3	6	0	0	1	2	2	25	0	3	7	1	2	15	0	0	0	0	0	0	0
CC8-SEC13-NRg-7	3	4	0	1	1	3	0	0	0	1	2	0	0	2	0	0	1	0	0	0	0	0	0	0	0
CC8-RPS15-NRg-3	2	0	1	1	2	1	0	0	0	0	1	2	0	0	0	0	0	1	0	0	0	0	0	0	0
CC8-RPL3-TRg-2	1	0	0	0	2	1	0	0	0	0	1	9	0	5	1	0	3	3	0	0	0	0	0	0	0
CC8-FBA1-NRg-2	4	0	2	0	3	2	1	0	0	1	2	24	0	3	4	0	2	18	0	0	0	0	0	0	0
CC8-FBA1-NRg-1	2	2	2	1	4	4	0	0	1	1	1	20	1	2	3	0	3	11	0	0	0	0	0	0	0
CC8-FBA1-NRg-5	3	4	2	0	0	1	0	0	0	0	1	14	0	1	5	0	4	7	0	0	0	0	0	0	0
CC8-DAM1-TRg-2	1	1	1	1	1	2	0	2	0	1	0	1	0	0	0	0	0	1	0	0	0	0	0	0	0
CC8-NHP2-TRg-2	1	1	5	3	2	3	0	0	0	1	1	6	0	0	2	0	2	8	0	0	0	0	0	0	0
CC8-HCA4-NRg-6	3	1	4	2	2	5	1	1	1	1	1	5	0	0	3	0	3	10	0	0	0	0	0	0	0
CC8-PRE3-TRg-4	0	1	0	0	1	2	0	0	0	1	0	1	0	0	0	1	0	0	0	0	0	0	0	0	0
CC8-DBP5-NRg-4	1	1	2	1	4	6	0	0	0	0	0	5	2	1	0	0	4	0	0	0	0	0	0	0	0
CC8-SPT6-NRg-4	0	2	5	2	3	1	1	2	0	0	2	7	0	2	1	1	1	4	0	0	0	0	0	0	0
CC8-SPT6-NRg-2	5	0	4	1	1	6	0	2	0	1	1	13	0	2	2	0	3	2	0	0	0	0	0	0	0
CC8-RPL18A-TRg-4	0	2	0	0	1	1	1	1	0	0	2	3	0	4	0	1	0	6	0	0	0	0	0	0	0
CC8-KSH1-TRg-1	1	1	3	0	3	4	1	0	0	0	0	0	0	4	1	0	1	2	0	0	0	0	0	0	0
CC8-KSH1-TRg-3	3	1	3	0	1	2	1	0	0	0	2	13	0	4	5	0	0	5	0	0	0	0	0	0	0
CC8-IPI3-NRg-1	3	1	4	2	4	5	0	0	0	0	2	1	0	3	0	0	3	1	0	0	0	0	0	0	0
CC8-PGA2-TRg-8	2	0	5	0	3	4	2	0	0	0	1	9	0	8	9	1	2	13	0	0	0	0	0	0	0
CC8-RPL18A-TRg-2	2	2	2	1	1	0	1	0	0	0	0	3	0	3	2	0	1	2	0	0	0	0	0	0	0
CC8-RPL33A-NRg-6	0	1	2	0	1	2	0	0	1	0	1	2	1	1	0	1	0	2	0	0	0	0	0	0	0
CC8-TAF12-NRg-2	2	0	3	1	2	1	0	0	0	0	0	6	0	3	2	2	0	5	0	0	0	0	0	0	0
CC8-USE1-TRg-5	1	1	4	0	3	5	1	1	0	0	5	13	0	2	6	1	3	9	0	0	0	0	0	0	0
CC8-YNL114C-TRg-1	2	2	1	0	1	9	0	0	3	0	1	4	0	1	5	0	1	6	0	0	0	0	0	0	0
CC8-SMC5-TRg-7	1	2	2	0	2	6	2	1	0	0	0	10	0	3	6	0	1	5	0	0	0	0	0	0	0
CC8-SMC5-TRg-6	3	2	5	1	1	3	0	1	0	1	1	19	0	6	2	0	1	8	0	0	0	0	0	0	0
CC8-RSC58-TRg-1	2	1	6	0	3	5	1	1	1	0	0	11	0	2	8	0	3	4	0	0	0	0	0	0	0
CC8-CTF13-TRg-2	0	0	3	1	1	4	0	0	0	0	2	1	0	1	0	1	0	0	0	0	0	0	0	0	0
CC8-NAB2-NRg-2	5	1	4	2	6	4	0	0	1	0	0	0	0	2	2	0	2	1	0	0	0	0	0	0	0
CC8-MCM7-TRg-4	0	1	1	1	2	0	0	0	0	0	1	4	0	1	1	0	2	1	0	0	0	0	0	0	0
CC8-BCP1-NRg-5	0	1	0	1	2	0	0	0	0	0	0	1	0	2	1	0	1	1	0	0	0	0	0	0	0
CC8-STU2-TRg-3	0	1	3	0	1	4	1	0	0	0	0	0	0	1	0	1	0	0	0	0	0	0	0	0	0
CC8-SEC21-NRg-6	1	0	1	2	1	1	1	0	0	0	0	2	0	1	0	1	0	1	0	0	0	0	0	0	0
CC8-SEC21-NRg-3	2	1	3	5	0	1	1	0	0	0	1	1	1	4	1	2	0	4	0	0	0	0	0	0	0
CC8-RPL1B-TRg-3	1	3	5	1	1	3	1	0	0	1	3	6	0	3	6	0	2	6	0	0	0	0	0	0	0
CC8-SEC20-NRg-2	0	1	6	1	3	7	1	0	1	0	4	14	2	5	9	2	2	4	0	0	0	0	0	0	0
CC8-VMA3-NRg-2	2	1	1	0	4	0	1	1	0	0	3	0	0	5	3	2	1	6	0	0	0	0	0	0	0
CC8-SEC23-NRg-5	3	1	2	1	2	1	0	1	0	2	0	10	0	1	6	0	2	7	0	0	0	0	0	0	0
CC8-CDC28-TRg-4	3	3	1	0	0	2	0	0	1	1	4	7	0	1	3	1	2	7	0	0	0	0	0	0	0
CC8-RPN12-NRg-11	2	0	4	1	4	2	3	0	1	1	1	12	0	2	4	0	0	7	0	0	0	0	0	0	0
CC8-PUP3-TRg-3	1	2	2	2	4	3	0	1	1	0	2	0	1	0	0	0	0	0	0	0	0	0	0	0	0
CC8-SEC31-TRg-2	3	1	3	0	5	1	1	0	0	0	0	3	0	0	1	0	0	0	0	0	0	0	0	0	0
CC8-SED5-TRg-6	3	2	4	0	2	4	1	0	0	2	1	1	1	1	2	0	0	2	0	0	0	0	0	0	0
CC8-SED5-TRg-5	1	1	3	2	7	2	0	2	0	0	1	6	0	2	3	1	1	4	0	0	0	0	0	0	0
CC8-RPL33A-TRg-1	0	1	2	0	2	4	0	0	0	0	1	13	0	5	6	1	1	9	0	0	0	0	0	0	0
CC8-RPL33A-TRg-2	2	2	1	2	2	5	0	0	0	0	0	3	0	2	0	0	1	3	0	0	0	0	0	0	0
CC8-MRPL11-TRg-2	2	2	5	2	5	3	1	0	1	1	0	13	0	4	7	0	3	8	0	0	0	0	0	0	0
CC8-RTP1-NRg-2	3	2	4	1	1	3	0	1	2	1	1	2	0	3	0	0	1	4	0	0	0	0	0	0	0
CC8-NUG1-TRg-2	4	1	6	1	4	3	0	0	1	0	0	3	0	2	0	2	2	3	0	0	0	0	0	0	0
CC8-VPH2-TRg-4	2	2	1	1	3	2	0	0	0	1	1	5	0	0	0	2	0	3	0	0	0	0	0	0	0
CC8-COP1-NRg-3	1	0	2	1	1	1	1	0	0	1	0	1	1	3	1	0	1	1	0	0	0	0	0	0	0
CC8-CRM1-NRg-1	1	3	4	1	1	2	1	1	0	2	0	1	1	0	1	1	0	1	0	0	0	0	0	0	0
CC8-RPL5-NRg-4	4	1	2	2	0	0	1	0	0	1	0	0	0	2	0	0	1	0	0	0	0	0	0	0	0
CC8-SNU13-NRg-4	1	2	5	1	2	3	1	1	1	0	0	1	0	1	0	0	2	0	0	0	0	0	0	0	0
CC8-PFS2-TRg-3	1	0	4	0	1	4	1	1	1	1	0	1	0	0	0	0	0	2	0	0	0	0	0	0	0
CC8-MPP10-TRg-2	2	1	2	3	2	6	0	1	0	0	0	4	0	2	2	2	5	7	0	0	0	0	0	0	0
CC8-TSR4-NRg-2	4	0	2	1	3	2	0	0	2	1	2	2	0	6	1	1	5	0	0	0	0	0	0	0	0
CC8-RSC2-TRg-1	3	1	5	1	0	1	1	0	0	0	2	19	0	1	2	0	5	11	0	0	0	0	0	0	0
CC8-SEC65-TRg-2	2	0	6	1	1	3	0	1	0	3	1	8	0	2	4	3	2	4	0	0	0	0	0	0	0
CC8-SMI1-NRg-1	0	3	0	1	1	0	1	0	0	1	1	7	0	6	4	2	4	8	0	0	0	0	0	0	0
CC8-RTT105-NRg-4	1	2	1	0	2	1	0	0	0	0	4	13	0	4	6	0	5	8	0	0	0	0	0	0	0
CC8-VMA5-TRg-3	2	4	3	0	3	1	1	0	1	1	0	5	0	1	1	1	1	2	0	0	0	0	0	0	0
CC8-VMA5-TRg-5	2	0	2	0	2	3	1	0	0	0	2	21	0	3	5	1	2	20	0	0	0	0	0	0	0
CC8-RRP1-TRg-3	2	0	2	0	5	4	0	1	0	0	1	10	0	3	3	0	5	8	0	0	0	0	0	0	0
CC8-CLC1-TRg-2	1	1	2	1	1	1	0	0	2	1	0	1	0	1	0	0	0	1	0	0	0	0	0	0	0
CC8-GCD6-NRg-1	1	1	1	0	1	3	1	1	0	2	1	1	0	2	0	2	1	0	0	0	0	0	0	0	0
CC8-GCD6-NRg-2	1	1	3	0	2	3	0	0	1	2	2	2	0	0	0	2	1	2	0	0	0	0	0	0	0
CC8-PXR1-TRg-1	0	1	3	1	1	5	0	0	0	1	1	10	0	3	1	1	1	5	0	0	0	0	0	0	0
CC8-CDC14-NRg-1	1	0	2	2	2	2	0	0	0	0	2	2	0	2	2	0	0	5	0	0	0	0	0	0	0
CC8-PCF11-TRg-6	0	2	2	1	1	1	0	0	0	2	0	0	0	1	0	1	0	1	0	0	0	0	0	0	0
CC8-PCF11-TRg-5	4	1	2	0	7	2	0	0	0	0	1	1	0	0	0	0	0	0	0	0	0	0	0	0	0
CC8-PCF11-TRg-4	2	0	0	0	0	1	0	0	0	0	0	0	0	1	0	0	0	0	0	0	0	0	0	0	0
CC8-SEC31-NRg-1	2	1	1	0	2	0	0	0	0	0	0	0	0	0	0	0	0	0	0	0	0	0	0	0	0
CC8-RRP5-NRg-1	3	3	3	1	2	7	0	1	1	0	0	1	0	6	1	0	0	2	0	0	0	0	0	0	0
CC8-PRE10-TRg-5	1	1	5	0	3	4	0	3	1	0	1	1	0	0	0	0	2	0	0	0	0	0	0	0	0
CC8-PRE10-TRg-1	1	0	4	0	1	4	0	0	1	0	1	0	0	2	1	0	0	0	0	0	0	0	0	0	0
CC8-RPS5-TRg-2	0	0	5	1	0	3	1	0	0	1	2	0	0	1	0	0	2	2	0	0	0	0	0	0	0
CC8-NSP1-TRg-4	1	2	2	2	3	5	0	0	0	0	1	2	0	1	1	0	2	2	0	0	0	0	0	0	0
CC8-PRP38-TRg-4	2	3	2	2	2	7	0	1	1	1	3	7	0	6	5	0	3	7	0	0	0	0	0	0	0
CC8-RCF1-NRg-5	3	0	6	0	2	2	0	0	2	1	1	6	0	1	4	0	0	4	0	0	0	0	0	0	0
CC8-RSC3-TRg-4	2	0	4	1	1	5	0	0	0	1	2	10	0	4	1	0	0	7	0	0	0	0	0	0	0
CC8-RSC3-TRg-5	7	2	3	0	0	1	1	1	0	0	2	6	0	1	5	0	3	5	0	0	0	0	0	0	0
CC8-RSC3-TRg-6	4	1	6	2	4	1	0	0	0	1	1	8	0	2	2	0	2	6	0	0	0	0	0	0	0
CC8-HTA1-NRg-12	3	1	5	2	1	3	1	0	0	0	1	9	0	2	3	0	1	9	0	0	0	0	0	0	0
CC8-HTA1-NRg-11	2	2	2	2	1	3	1	1	0	0	4	20	0	4	4	0	5	11	0	0	0	0	0	0	0
CC8-UTP23-TRg-2	2	1	6	0	1	4	3	0	0	0	1	6	0	4	1	0	2	4	0	0	0	0	0	0	0
CC8-GCD7-NRg-1	0	1	2	2	1	1	1	0	0	0	0	1	0	2	0	2	1	0	0	0	0	0	0	0	0
CC8-GCD7-NRg-2	1	1	5	2	1	3	1	0	0	1	1	6	0	2	1	0	6	4	0	0	0	0	0	0	0
CC8-GCD7-NRg-6	1	1	4	1	2	3	0	0	2	0	0	10	0	2	7	1	1	11	0	0	0	0	0	0	0
CC8-GAL11-NRg-2	0	0	4	2	2	1	1	1	0	0	1	3	0	1	0	1	0	4	0	0	0	0	0	0	0
CC8-GAL11-NRg-9	2	1	1	1	1	0	0	0	0	0	0	7	1	1	2	0	1	2	0	0	0	0	0	0	0
CC8-PHO4-TRg-5	4	1	0	2	2	1	1	0	0	0	2	9	0	2	2	0	4	3	0	0	0	0	0	0	0
CC8-SNP1-NRg-3	0	3	3	1	2	4	3	4	3	0	1	8	1	3	3	0	2	6	0	0	0	0	0	0	0
CC8-RPC37-TRg-5	3	1	9	2	3	4	1	0	0	1	0	4	0	4	1	0	0	2	0	0	0	0	0	0	0
CC8-CRM1-TRg-5	3	3	3	0	3	1	1	3	0	0	1	5	0	1	3	0	3	1	0	0	0	0	0	0	0
CC8-CRM1-TRg-2	1	1	1	3	4	1	2	0	0	1	2	11	0	5	1	0	3	3	0	0	0	0	0	0	0
CC8-ASK1-TRg-7	2	1	0	2	0	0	1	0	0	1	1	0	0	0	0	2	0	0	0	0	0	0	0	0	0
CC8-STU2-NRg-4	0	0	2	0	1	2	1	2	0	1	1	1	0	3	0	0	1	1	0	0	0	0	0	0	0
CC8-NEO1-NRg-3	2	2	0	3	1	1	2	1	1	1	0	0	0	0	0	1	0	2	0	0	0	0	0	0	0
CC8-GAL11-TRg-5	0	0	1	0	2	0	0	0	0	1	0	6	0	2	1	1	0	2	0	0	0	0	0	0	0
CC8-GAL11-TRg-7	3	1	2	2	1	0	2	0	0	0	1	5	0	1	5	0	3	6	0	0	0	0	0	0	0
CC8-SAM50-NRg-3	3	0	4	6	1	8	3	0	0	1	2	11	0	6	8	1	3	10	0	0	0	0	0	0	0
CC8-CSL4-TRg-2	2	3	3	1	2	0	2	2	0	1	2	5	0	5	1	1	1	8	0	0	0	0	0	0	0
CC8-CCT5-TRg-2	3	2	2	0	1	1	0	0	0	0	0	6	0	3	3	0	2	2	0	0	0	0	0	0	0
CC8-POL30-NRg-1	3	0	7	2	5	2	0	0	0	1	3	11	0	0	1	0	3	6	0	0	0	0	0	0	0
CC8-MED4-TRg-4	5	0	9	3	0	11	2	2	1	1	2	7	0	5	1	0	3	7	0	0	0	0	0	0	0
CC8-MED4-TRg-3	2	6	5	1	6	6	0	0	1	0	2	9	1	2	3	0	3	6	0	0	0	0	0	0	0
CC8-MED4-TRg-2	3	1	7	1	0	4	0	2	2	1	1	8	1	3	4	1	5	8	0	0	0	0	0	0	1
CC8-GDI1-TRg-4	2	1	2	1	1	0	0	0	0	1	0	7	0	3	3	0	0	4	0	0	0	0	0	0	0
CC8-GDI1-TRg-3	0	0	4	1	3	3	2	1	0	1	1	7	0	3	1	0	2	2	0	0	0	0	0	0	0
CC8-REB1-TRg-6	1	1	1	0	1	0	1	0	1	1	0	10	0	0	3	1	0	2	0	0	0	0	0	0	0
CC8-MRPL37-NRg-2	2	0	5	1	3	5	1	1	0	2	3	27	1	1	11	1	6	20	0	0	0	0	0	0	0
CC8-NOC3-TRg-3	0	2	7	0	3	1	1	1	0	1	1	8	0	2	2	0	0	5	0	0	0	0	0	0	0
CC8-SPC97-TRg-3	0	0	0	1	2	0	0	0	0	0	0	1	1	2	0	0	1	1	0	0	0	0	0	0	0
CC8-IPP1-TRg-3	0	2	5	0	1	3	1	1	0	0	1	4	0	1	1	1	1	1	0	0	0	0	0	0	0
CC8-IPP1-TRg-2	1	0	1	2	2	5	0	2	0	0	2	1	0	8	2	1	2	0	0	0	0	0	0	0	0
CC8-PTI1-TRg-3	1	0	0	3	1	2	2	0	0	0	0	0	0	2	0	0	1	0	0	0	0	0	0	0	0
CC8-PTI1-TRg-5	0	3	8	0	5	5	1	0	0	1	0	1	0	1	1	0	1	0	0	0	0	0	0	0	0
CC8-RFC5-NRg-1	0	1	3	1	2	4	0	1	0	1	3	9	0	4	6	4	1	8	0	0	0	0	0	0	0
CC8-CDC24-TRg-1	1	2	5	0	2	4	0	1	0	0	1	2	0	1	3	1	0	2	0	0	0	0	0	0	0
CC8-CDC24-TRg-3	0	1	4	2	1	4	0	3	1	0	0	0	1	1	0	0	1	0	0	0	0	0	0	0	0
CC8-CDC24-TRg-5	1	2	3	0	1	1	0	0	0	2	0	0	0	1	0	0	0	0	0	0	0	0	0	0	0
CC8-CDC24-TRg-6	1	0	2	0	0	2	0	0	0	0	0	0	0	0	0	0	0	0	0	0	0	0	0	0	0
CC8-UTP23-TRg-6	1	3	6	1	3	2	1	0	0	0	4	14	0	6	2	0	1	12	0	0	0	0	0	0	0
CC8-UTP23-TRg-4	2	1	1	1	2	2	1	1	0	0	3	0	0	3	3	1	0	2	0	0	0	0	0	0	0
CC8-UTP23-TRg-1	1	0	3	2	1	6	1	1	0	1	4	2	0	1	3	0	1	2	0	0	0	0	0	0	0
CC8-RHO3-NRg-4	1	2	4	0	4	0	0	0	2	0	0	14	0	3	10	0	2	11	0	0	0	0	0	0	0
CC8-TRS23-NRg-1	5	1	3	1	1	0	0	1	0	2	1	0	0	1	1	0	0	1	0	0	0	0	0	0	0
CC8-TRS23-NRg-3	2	0	0	1	4	0	0	0	0	1	0	2	0	5	4	3	1	4	0	0	0	0	0	0	0
CC8-RSP5-TRg-2	0	1	1	1	1	1	1	0	0	0	1	2	0	3	3	0	0	5	0	0	0	0	0	0	0
CC8-RSP5-TRg-1	2	2	1	0	2	1	0	0	0	1	1	6	2	3	1	2	0	4	0	0	0	0	0	0	0
CC8-SDA1-NRg-1	3	1	1	2	0	1	0	1	0	0	2	2	0	4	6	0	1	6	0	0	0	0	0	0	0
CC8-KAP95-TRg-8	1	0	2	1	1	0	1	0	0	0	0	1	0	2	0	0	0	1	0	0	0	0	0	0	0
CC8-ACO1-TRg-6	1	0	2	1	0	0	0	0	0	2	1	0	0	0	0	0	0	0	0	0	0	0	0	0	0
CC8-HTA1-NRg-3	1	1	3	2	1	1	0	0	1	0	0	6	1	0	1	0	1	5	0	0	0	0	0	0	0
CC8-HTA1-NRg-2	2	1	1	3	7	0	0	0	0	1	0	4	0	3	0	0	1	1	0	0	0	0	0	0	0
CC8-SPN1-TRg-1	6	2	3	1	0	1	0	1	1	0	3	0	0	1	0	0	0	2	0	0	0	0	0	0	0
CC8-MOT1-NRg-7	1	0	2	1	1	4	2	1	1	0	2	10	0	0	5	0	1	4	0	0	0	0	0	0	0
CC8-RPL17A-NRg-4	2	1	5	4	1	2	1	0	0	3	1	5	0	0	3	1	1	5	0	0	0	0	0	0	0
CC8-ADA2-TRg-4	0	2	5	1	1	1	0	0	0	0	0	25	0	4	6	0	2	5	0	0	0	0	0	0	0
CC8-SFH1-NRg-1	0	2	3	0	1	1	0	0	0	0	2	9	0	3	4	0	0	5	0	0	0	0	0	0	0
CC8-SPC97-NRg-5	2	1	1	1	2	1	0	0	0	0	0	0	0	1	0	0	0	0	0	0	0	0	0	0	0
CC8-PRP22-TRg-3	3	2	1	2	0	2	1	0	1	1	0	0	0	1	1	1	0	1	0	0	0	0	0	0	0
CC8-SEN15-TRg-2	2	2	1	2	1	3	0	0	1	0	1	6	0	2	1	0	1	6	0	0	0	0	0	0	0
CC8-RPL3-NRg-2	0	0	0	0	1	1	0	0	0	0	0	0	0	1	0	0	0	0	0	0	0	0	0	0	0
CC8-ISD11-NRg-2	2	0	3	0	0	2	0	0	0	0	3	13	0	4	6	1	1	8	0	0	0	0	0	0	0
CC8-HEM12-TRg-8	2	5	4	2	4	2	0	1	0	0	0	15	1	5	6	0	2	10	0	0	0	0	0	0	0
CC8-SEC10-TRg-1	1	2	2	4	3	1	0	0	0	0	0	1	0	0	1	0	0	0	0	0	0	0	0	0	0
CC8-HTB1-TRg-7	1	1	5	3	1	4	0	1	0	0	0	16	0	2	8	1	0	18	0	0	0	0	0	0	0
CC8-TTI2-TRg-1	3	0	1	1	0	1	0	1	0	0	0	9	0	3	2	1	5	4	0	0	0	0	0	0	0
CC8-ACP1-TRg-2	2	4	1	0	2	1	1	3	0	0	1	0	0	2	2	1	1	1	0	0	0	0	0	0	0
CC8-ACP1-TRg-4	1	2	1	3	0	3	2	0	0	1	0	3	1	3	4	1	2	5	0	0	0	0	0	0	0
CC8-GAL11-NRg-10	1	1	0	1	0	0	1	0	0	0	1	0	0	0	0	1	1	0	0	0	0	0	0	0	0
CC8-UTP22-TRg-2	1	2	7	0	4	5	1	1	0	1	2	11	0	3	2	0	5	4	0	0	0	0	0	0	0
CC8-MST1-NRg-5	3	0	0	0	2	0	0	0	0	0	1	2	0	0	0	0	0	2	0	0	0	0	0	0	0
CC8-RIB7-NRg-2	2	1	2	1	1	3	0	1	1	1	3	11	0	5	4	0	3	14	0	0	0	0	0	0	0
CC8-MCD1-TRg-6	0	1	1	1	6	2	0	0	0	1	5	1	0	2	3	0	2	3	0	0	0	0	0	0	0
CC8-MCD1-TRg-5	0	2	4	0	2	4	0	0	0	0	2	2	0	3	2	0	2	0	0	0	0	0	0	0	0
CC8-GPI8-NRg-2	1	1	2	1	3	3	1	0	0	0	0	1	0	1	0	3	0	0	0	0	0	0	0	0	0
CC8-THS1-TRg-2	2	3	6	3	4	8	0	0	0	0	0	4	0	1	2	0	2	5	0	0	0	0	0	0	0
CC8-RRP7-TRg-2	0	0	3	1	2	3	1	0	0	1	3	0	0	0	2	1	4	0	0	0	0	0	0	0	0
CC8-RRP7-TRg-5	1	0	7	0	3	3	1	0	0	0	0	0	0	2	0	1	1	0	0	0	0	0	0	0	0
CC8-SMX2-NRg-7	1	0	7	0	6	2	1	1	0	1	2	15	0	4	11	2	7	13	0	0	0	0	0	0	0
CC8-RRP45-TRg-5	0	2	3	2	3	1	0	1	0	1	0	7	0	1	1	2	2	2	0	0	0	0	0	0	0
CC8-RRP45-TRg-4	0	1	0	2	0	0	0	0	0	0	0	0	0	1	2	0	0	3	0	0	0	0	0	0	0
CC8-CNS1-TRg-2	2	2	1	1	1	6	1	0	0	0	2	1	0	1	2	1	1	0	0	0	0	0	0	0	0
CC8-FBP1-NRg-9	3	2	1	0	1	0	0	0	0	2	3	23	0	3	7	0	2	9	0	0	0	0	0	0	0
CC8-GCD11-NRg-1	3	1	2	2	4	4	0	0	0	0	1	2	1	1	0	0	1	0	0	0	0	0	0	0	0
CC8-RPL10-TRg-2	1	0	4	1	0	5	0	1	1	0	1	20	0	1	0	0	1	6	0	0	0	0	0	0	0
CC8-NUP192-TRg-4	3	0	1	2	0	3	1	1	0	0	0	0	0	1	1	0	0	1	0	0	0	0	0	0	0
CC8-NUP145-NRg-4	1	3	3	1	0	1	0	1	0	0	0	2	0	2	0	0	3	1	0	0	0	0	0	0	0
CC8-HEM12-TRg-6	3	1	0	1	5	1	2	0	0	0	2	16	0	3	10	0	3	14	0	0	0	0	0	0	0
CC8-PLC1-TRg-3	0	1	1	2	2	1	1	0	0	1	0	0	0	1	0	1	1	0	0	0	0	0	0	0	0
CC8-RPA43-TRg-1	0	2	0	0	0	1	0	0	1	2	4	8	0	5	2	2	1	6	0	0	0	0	0	0	0
CC8-RPB7-NRg-2	3	4	2	2	4	1	1	1	0	1	1	7	2	1	0	2	2	2	0	0	0	0	0	0	0
CC8-RPB7-NRg-3	3	2	1	3	3	1	0	0	1	1	1	0	0	1	0	0	1	1	0	0	0	0	0	0	0
CC8-NSL1-NRg-1	3	2	4	0	0	0	0	0	0	1	0	0	0	1	0	0	0	0	0	0	0	0	0	0	0
CC8-UTP6-TRg-3	0	0	2	0	0	3	0	0	0	0	0	0	1	4	2	2	1	2	0	0	0	0	0	0	0
CC8-UTP6-TRg-1	0	2	2	0	3	1	0	0	1	1	4	2	0	1	0	0	2	1	0	0	0	0	0	0	0
CC8-YJU2-TRg-5	0	0	5	0	3	11	0	1	1	0	1	2	0	1	2	0	0	2	0	0	0	0	0	0	0
CC8-FRS2-NRg-5	1	1	4	4	3	1	0	0	1	1	1	0	0	2	1	0	1	0	0	0	0	0	0	0	0
CC8-TIF35-NRg-2	2	1	4	1	0	4	2	0	0	0	0	4	0	4	1	1	0	4	0	0	0	0	0	0	0
CC8-GPI15-TRg-1	2	0	6	0	1	3	2	1	0	1	1	6	0	4	1	0	1	4	0	0	0	0	0	0	0
CC8-NOP1-NRg-5	0	0	3	0	4	3	0	0	0	1	1	2	0	1	1	1	0	1	0	0	0	0	0	0	0
CC8-GPI15-TRg-4	0	0	6	2	0	3	1	5	1	0	2	6	0	6	4	0	1	4	0	0	0	0	0	0	0
CC8-COG4-TRg-1	1	1	0	3	1	0	0	0	0	0	1	1	0	1	0	1	0	0	0	0	0	0	0	0	0
CC8-TFA1-TRg-1	0	4	2	1	3	2	0	5	0	1	1	4	0	1	0	0	1	1	0	0	0	0	0	0	0
CC8-RHO1-NRg-2	1	1	1	0	2	0	1	0	0	0	0	2	0	2	1	0	0	0	0	0	0	0	0	0	0
CC8-RHO1-NRg-1	2	2	0	1	1	0	0	0	0	1	1	7	0	1	2	1	0	6	0	0	0	0	0	0	0
CC8-CDC55-NRg-2	1	4	5	0	4	6	0	1	1	0	0	7	0	5	3	0	2	9	0	0	0	0	0	0	0
CC8-IDI1-NRg-7	0	2	2	4	4	0	0	1	1	0	2	11	0	4	3	1	1	5	0	0	0	0	0	0	0
CC8-RPL32-TRg-5	2	0	2	1	2	0	2	0	0	0	0	3	0	1	0	0	0	0	0	0	0	0	0	0	0
CC8-RPB5-TRg-4	1	2	2	2	3	5	1	0	0	1	0	8	0	2	2	0	4	2	0	0	0	0	0	0	0
CC8-DIP2-TRg-5	0	1	2	2	3	4	1	0	0	0	1	2	0	2	2	1	1	4	0	0	0	0	0	0	0
CC8-DIP2-TRg-1	2	1	5	3	3	2	0	0	0	0	0	2	0	1	0	0	0	1	0	0	0	0	0	0	0
CC8-RPC40-TRg-2	2	0	3	0	4	7	0	0	0	0	0	3	0	2	3	0	3	5	0	0	0	0	0	0	0
CC8-CDC6-TRg-5	1	2	5	0	3	3	1	0	0	0	1	8	0	2	8	0	1	3	0	0	0	0	0	0	0
CC8-CDC6-TRg-3	4	1	2	2	2	3	1	0	0	0	1	5	0	1	1	2	1	1	0	0	0	0	0	0	0
CC8-DAD2-TRg-2	0	3	3	1	6	2	2	0	2	0	1	0	0	0	1	1	0	0	0	0	0	0	0	0	0
CC8-RVS161-TRg-2	0	0	4	2	1	5	1	1	0	1	3	1	0	0	0	0	1	1	0	0	0	0	0	0	0
CC8-RVS161-TRg-1	1	2	2	0	4	7	2	0	0	0	2	1	1	4	1	0	1	0	0	0	0	0	0	0	0
CC8-SUP45-NRg-3	1	1	3	0	1	0	1	0	0	0	0	0	0	1	1	0	0	1	0	0	0	0	0	0	0
CC8-SRB6-NRg-5	0	1	2	0	0	1	0	3	0	0	2	5	0	3	1	1	0	4	0	0	0	0	0	0	0
CC8-RPC11-TRg-4	4	1	3	2	2	7	0	0	0	0	1	4	0	2	1	2	2	1	0	0	0	0	0	0	0
CC8-RKI1-TRg-8	1	0	5	2	0	6	2	0	0	0	2	8	1	8	2	0	0	2	0	0	0	0	0	1	0
CC8-NIP7-TRg-3	4	1	5	1	2	1	1	0	0	1	0	1	0	4	1	3	1	3	0	0	0	0	0	0	0
CC8-RPL33A-NRg-12	3	0	0	0	0	0	1	0	0	1	0	6	0	4	2	0	0	4	0	0	0	0	0	0	0
CC8-SAM50-TRg-4	1	2	1	1	2	2	0	0	0	0	1	7	1	3	2	0	3	4	0	0	0	0	0	0	0
CC8-NOP4-NRg-1	0	2	1	2	1	4	0	0	0	1	1	13	0	1	1	0	0	7	0	0	0	0	0	0	0
CC8-NOP4-NRg-3	5	0	0	1	4	2	1	1	0	1	1	2	0	2	0	0	2	3	0	0	0	0	0	0	0
CC8-SMX2-TRg-5	3	1	1	1	2	2	2	1	0	1	2	3	0	1	2	1	1	3	0	0	0	0	0	0	0
CC8-POL12-NRg-2	1	2	2	2	1	2	0	0	0	0	0	0	0	2	0	0	0	1	0	0	0	0	0	0	0
CC8-BMS1-NRg-2	3	1	1	1	2	4	1	0	1	1	1	15	0	1	5	0	1	5	0	0	0	0	0	0	0
CC8-RPA190-TRg-5	1	0	6	0	4	5	1	0	0	0	2	6	0	3	2	1	2	4	0	0	0	0	0	0	0
CC8-ALG14-NRg-4	1	1	4	1	5	3	1	1	2	2	1	3	1	2	3	0	2	2	0	0	0	0	0	0	0
CC8-ALG14-NRg-1	1	0	5	1	1	2	0	2	1	0	1	6	0	2	6	1	5	12	0	0	0	0	0	0	0
CC8-PRE5-NRg-1	1	1	0	3	3	0	0	1	0	0	1	2	0	2	0	0	4	0	0	0	0	0	0	0	0
CC8-BIG1-NRg-2	2	0	5	0	2	4	0	1	0	1	0	2	0	1	1	0	2	4	0	0	0	0	0	0	0
CC8-TFA2-TRg-4	1	2	4	0	0	2	1	1	0	0	0	0	0	0	0	2	2	1	0	0	0	0	0	0	0
CC8-IMP4-TRg-6	0	0	4	0	2	2	2	1	1	0	0	12	0	2	2	2	5	7	0	0	0	0	0	0	0
CC8-PAN1-NRg-1	1	0	0	1	1	1	1	0	0	0	0	0	1	1	1	1	4	0	0	0	0	0	0	0	0
CC8-UTP13-TRg-2	1	0	3	1	0	5	0	0	0	1	0	0	1	2	0	1	2	3	0	0	0	0	0	0	0
CC8-KAE1-NRg-3	1	0	7	1	4	9	2	1	0	1	3	14	0	2	6	0	1	8	1	0	0	0	0	0	0
CC8-ERG20-TRg-1	3	2	4	1	2	4	0	0	0	1	1	3	0	6	0	1	5	1	0	0	0	0	0	0	0
CC8-CDC20-TRg-6	1	1	0	0	0	0	0	0	1	0	0	1	0	1	0	1	0	1	0	0	0	0	0	0	0
CC8-PWP2-NRg-2	0	0	10	2	1	10	0	2	3	1	2	19	0	5	6	0	1	10	0	0	0	0	0	0	0
CC8-COG1-NRg-1	2	0	0	0	1	1	0	0	0	1	0	1	0	0	2	1	0	3	0	0	0	0	0	0	0
CC8-RPL1B-TRg-4	2	0	1	1	1	0	0	0	0	1	1	5	2	5	2	0	0	7	0	0	0	0	0	0	0
CC8-RPL1B-TRg-7	2	2	1	2	2	5	2	0	0	0	0	20	1	4	1	0	3	9	0	0	0	0	0	0	0
CC8-UTP20-TRg-3	5	2	1	0	4	5	0	1	1	0	0	2	0	1	1	0	2	4	0	0	0	0	0	0	0
CC8-UTP20-TRg-4	3	1	9	1	1	6	0	0	1	0	3	7	0	2	0	0	4	3	0	0	0	0	0	0	0
CC8-RPL25-TRg-4	1	0	0	0	1	2	1	1	0	0	0	2	0	3	0	0	1	1	0	0	0	0	0	0	0
CC8-RPL25-TRg-2	1	0	4	0	1	2	0	0	1	0	0	1	0	0	3	1	1	4	0	0	0	0	0	0	0
CC8-MCM7-NRg-1	1	1	2	1	3	8	0	0	0	1	1	6	0	2	2	0	2	4	0	0	0	0	0	0	0
CC8-MRP49-TRg-5	2	2	6	1	2	2	4	2	0	0	3	21	0	1	8	1	3	8	0	0	0	0	0	0	0
CC8-ERO1-NRg-3	2	0	0	0	0	0	1	0	0	2	0	2	0	1	2	0	0	2	0	0	0	0	0	0	0
CC8-UTP5-TRg-7	3	3	0	1	3	4	0	0	0	0	3	8	0	1	4	0	3	5	0	0	0	0	0	0	0
CC8-MCM4-NRg-1	0	0	0	0	3	2	0	0	0	0	0	1	1	2	1	0	0	2	0	0	0	0	0	0	0
CC8-PRE3-NRg-1	1	2	5	3	1	1	0	0	0	0	2	2	0	1	2	0	0	5	0	0	0	0	0	0	0
CC8-FCF1-NRg-1	4	0	1	1	1	0	0	0	0	1	0	1	0	2	0	0	1	0	0	0	0	0	0	0	0
CC8-CUS1-NRg-1	3	0	3	2	2	1	1	0	0	0	1	3	1	2	1	0	3	4	0	0	0	0	0	0	0
CC8-PSF1-TRg-2	1	2	3	2	2	2	0	0	1	1	2	8	0	3	1	0	3	11	0	0	0	0	0	0	0
CC8-BCP1-TRg-2	1	1	1	1	0	3	0	1	1	0	1	3	0	1	2	1	2	3	0	0	0	0	0	0	0
CC8-PAN1-TRg-1	1	2	1	2	2	3	1	2	0	3	2	0	0	1	0	1	1	0	0	0	0	0	0	0	0
CC8-PAN1-TRg-3	3	1	0	3	2	1	1	2	0	0	0	0	0	0	1	0	0	2	0	0	0	1	0	0	0
CC8-PAN1-TRg-4	1	0	0	1	2	0	0	0	0	0	0	0	0	1	0	0	3	1	0	0	0	0	0	0	0
CC8-VPS3-TRg-2	2	0	1	1	3	2	1	1	0	1	0	10	0	3	3	1	2	12	0	0	0	0	0	0	0
CC8-YIL060W-NRg-1	1	0	1	0	3	1	0	1	0	0	1	3	0	3	0	1	0	2	0	0	0	0	0	0	0
CC8-VPS53-NRg-1	1	1	1	0	3	0	1	0	0	0	0	0	0	3	0	0	1	1	0	0	0	0	0	0	0
CC8-CYR1-TRg-4	0	3	1	0	3	2	1	0	0	0	0	0	0	2	1	1	0	0	0	0	0	0	0	0	0
CC8-CYR1-TRg-7	2	0	0	1	0	0	0	0	0	0	0	1	0	0	0	0	1	1	0	0	0	0	0	0	0
CC8-MPS1-NRg-1	1	1	3	0	0	1	1	0	0	0	1	0	1	0	0	0	0	0	0	0	0	0	0	0	0
CC8-SRP1-TRg-5	3	0	0	2	5	0	1	0	0	1	0	0	0	2	0	0	0	0	0	0	0	0	0	0	0
CC8-SRP1-TRg-4	3	0	0	0	3	1	0	0	0	0	0	0	1	2	0	0	0	0	0	0	0	0	0	0	0
CC8-TAF12-TRg-2	3	2	1	0	1	1	2	0	0	0	0	0	0	0	0	1	0	1	0	0	0	0	0	0	0
CC8-TAF12-TRg-3	2	1	0	1	0	0	2	0	0	0	0	0	0	0	0	0	0	0	0	0	0	0	0	0	0
CC8-POP4-TRg-1	1	1	5	0	1	4	1	1	1	1	0	2	0	1	0	0	5	0	0	0	0	0	0	0	0
CC8-SPT16-TRg-1	2	4	3	2	1	2	0	0	0	0	1	2	0	1	0	1	3	2	0	0	0	0	0	0	0
CC8-NUP82-TRg-4	3	0	3	1	1	1	1	0	0	1	0	1	1	1	0	0	2	1	0	0	0	0	0	0	0
CC8-DML1-TRg-3	2	3	4	0	4	4	0	0	2	0	3	8	0	5	3	0	2	4	0	0	0	0	0	0	0
CC8-RPA43-NRg-3	3	3	4	1	2	4	0	0	0	0	2	1	0	1	3	0	0	1	0	0	0	0	0	0	1
CC8-STU2-NRg-3	1	1	1	2	2	3	1	1	0	2	1	1	0	0	1	0	0	0	0	0	0	0	0	0	0
CC8-POP4-NRg-4	0	1	2	0	2	1	1	0	1	1	0	1	2	2	1	0	0	5	0	0	0	0	0	0	0
CC8-MCD1-TRg-2	0	2	2	0	2	5	1	0	0	0	2	10	0	4	3	0	1	7	0	0	0	0	0	0	0
CC8-RPS3-NRg-4	2	2	4	2	2	4	0	0	1	1	3	3	0	3	3	1	1	2	0	0	0	0	0	0	0
CC8-PRP9-TRg-4	1	1	1	2	2	2	1	0	1	1	2	14	0	2	2	0	2	4	0	0	0	0	0	0	0
CC8-RPP1-NRg-2	1	1	3	2	4	1	1	1	0	0	0	7	0	4	2	0	0	6	0	0	0	0	0	0	0
CC8-MTR2-NRg-11	2	0	1	1	2	3	1	1	0	0	1	8	0	4	5	0	1	5	0	0	0	0	0	0	0
CC8-GCD11-TRg-1	1	3	2	2	1	4	1	1	0	1	1	3	0	1	3	1	1	4	0	0	0	0	0	0	0
CC8-RPF1-TRg-3	1	0	1	0	2	2	0	0	0	0	0	4	0	0	1	0	0	1	0	0	0	0	0	0	0
CC8-SUB2-NRg-4	0	1	4	1	1	1	0	1	0	0	3	2	0	2	4	0	1	2	0	0	0	0	0	0	0
CC8-GPI15-TRg-3	0	3	3	0	10	4	0	1	0	1	4	0	2	0	0	0	0	1	0	0	0	0	0	0	0
CC8-ERG9-TRg-6	0	0	3	0	2	1	0	1	0	1	1	4	0	0	6	1	1	2	0	0	0	0	0	0	0
CC8-RPT2-NRg-1	1	2	2	0	5	1	0	0	0	1	1	0	1	2	1	0	1	0	0	0	0	0	0	0	0
CC8-YOS1-NRg-3	2	0	2	0	3	4	0	0	0	1	1	2	0	1	1	1	1	0	0	0	0	0	0	0	0
CC8-SCM3-TRg-4	1	2	2	3	2	0	1	0	1	3	1	4	0	4	2	0	2	4	0	0	0	0	0	0	0
CC8-SCM3-TRg-6	2	0	1	0	0	3	0	2	0	0	2	3	0	5	2	0	1	3	0	0	0	0	0	0	0
CC8-RLP7-NRg-1	0	1	3	2	1	9	1	1	0	1	2	3	0	4	3	1	1	7	0	0	0	0	0	0	0
CC8-TFB2-NRg-4	1	4	3	0	1	1	0	2	1	1	0	0	1	3	0	1	2	1	0	0	0	0	0	0	0
CC8-IMP4-TRg-1	2	1	4	0	1	4	1	0	1	1	3	13	1	5	2	0	0	6	0	0	1	0	0	0	0
CC8-IMP4-TRg-3	1	2	10	2	3	10	0	0	2	1	2	14	0	5	11	1	1	14	0	0	0	0	0	0	0
CC8-PRE4-TRg-3	3	2	1	1	2	5	3	1	0	2	1	4	0	4	0	0	3	2	0	0	0	0	0	0	0
CC8-SUB2-TRg-3	4	0	5	3	0	0	0	0	2	1	2	0	0	2	2	0	2	0	0	0	0	0	0	0	0
CC8-RPP0-NRg-4	4	0	1	0	0	2	1	0	0	2	0	2	0	2	0	0	1	0	0	0	0	0	0	0	0
CC8-RPP0-NRg-3	0	1	3	4	0	2	0	0	0	0	2	10	0	1	6	1	2	10	0	0	0	0	0	0	0
CC8-TOM40-TRg-4	5	0	3	0	5	3	1	0	0	0	3	5	0	3	0	0	2	8	0	0	0	0	0	0	0
CC8-FUR1-NRg-12	1	2	11	0	2	3	0	1	1	0	3	28	0	3	16	0	1	22	0	0	0	0	0	0	0
CC8-TOM40-TRg-2	0	2	4	1	1	1	0	0	0	0	1	1	0	2	1	0	0	1	0	0	0	0	0	0	1
CC8-VMA11-NRg-4	4	3	3	1	2	3	0	1	0	1	0	15	0	8	4	0	2	10	0	0	0	0	0	0	0
CC8-PGS1-NRg-4	5	3	8	0	2	5	0	0	0	0	2	9	0	3	2	0	0	4	0	0	0	0	0	0	0
CC8-URB1-TRg-4	5	3	4	2	0	2	0	0	0	1	2	3	0	4	1	0	4	2	0	0	0	0	0	0	0
CC8-ARP4-TRg-3	3	1	4	0	3	4	2	2	0	2	2	4	0	0	1	0	3	0	0	0	0	0	0	0	0
CC8-RPT3-TRg-3	1	1	5	2	0	5	1	1	0	0	1	5	0	2	0	0	0	4	0	0	0	0	0	0	0
CC8-SUI3-TRg-3	1	1	4	0	2	1	1	2	0	2	0	1	0	5	0	0	0	4	0	0	0	0	0	0	0
CC8-RFC5-NRg-2	0	0	0	0	0	0	0	0	0	0	1	1	0	0	0	1	0	0	0	0	0	0	0	0	0
CC8-RRP14-TRg-2	3	1	2	1	6	4	1	0	0	1	1	0	0	4	1	0	0	3	0	0	0	0	0	0	0
CC8-SCC2-TRg-1	3	2	0	1	4	1	1	0	0	0	0	0	0	1	0	0	0	0	0	0	0	0	0	0	0
CC8-SSC1-TRg-3	1	0	2	1	2	1	1	0	0	0	0	0	0	4	2	0	0	1	0	0	0	0	0	0	0
CC8-RRP9-TRg-3	0	1	5	1	2	2	0	1	0	2	2	12	0	2	2	2	1	5	0	0	0	0	0	0	0
CC8-MOT1-NRg-9	0	1	0	0	0	1	0	1	1	0	1	1	0	1	0	0	1	2	0	0	0	0	0	0	0
CC8-RPL42A-NRg-2	3	0	4	0	3	2	1	0	0	0	0	6	0	1	3	0	3	7	0	0	0	0	0	0	0
CC8-SEC16-TRg-7	2	0	1	1	0	0	0	0	0	0	0	0	0	0	0	0	0	1	0	0	0	0	0	0	0
CC8-IMP4-NRg-2	2	0	4	0	3	8	1	0	0	0	0	5	0	3	3	0	1	0	0	0	0	0	0	0	0
CC8-YEF3-NRg-4	4	1	3	3	3	0	0	0	1	0	2	2	0	1	1	0	3	2	0	0	0	0	0	0	0
CC8-PUP1-TRg-1	5	1	1	1	2	4	1	0	1	0	0	3	0	3	1	0	1	1	0	0	0	0	0	0	0
CC8-UTP22-TRg-6	2	0	3	2	0	6	1	0	1	1	0	11	1	1	3	1	1	9	0	0	0	0	0	0	0
CC8-DBP2-NRg-4	3	0	1	2	0	3	2	1	1	0	1	5	1	1	0	0	3	1	0	0	0	0	0	0	0
CC8-PRE2-TRg-7	0	5	2	0	2	2	0	0	1	1	1	10	0	3	5	1	0	6	0	0	0	0	0	0	0
CC8-ATP16-TRg-6	1	0	4	0	3	10	1	0	0	1	2	8	0	5	5	0	2	5	0	0	0	0	0	0	0
CC8-UTP13-TRg-4	1	0	2	1	3	2	1	2	0	1	0	2	0	2	0	1	0	1	0	0	0	0	0	0	0
CC8-DOP1-NRg-4	3	1	1	1	1	2	1	1	0	1	0	0	0	1	0	0	1	0	0	0	0	0	0	0	0
CC8-TIM44-TRg-3	0	4	0	3	1	2	0	2	1	0	1	6	0	0	0	0	1	5	0	0	0	0	0	0	0
CC8-ATP16-TRg-2	1	1	3	1	1	3	1	0	0	0	0	4	0	3	4	1	2	4	0	0	0	0	0	0	0
CC8-ENP1-NRg-3	2	2	3	0	5	7	0	1	0	0	1	1	0	1	0	1	2	2	0	0	0	0	0	0	0
CC8-NAF1-TRg-3	3	2	2	1	3	7	0	0	2	1	0	6	0	5	1	2	3	4	0	0	0	0	0	0	0
CC8-COG4-TRg-2	4	1	0	1	2	0	1	0	0	0	1	2	0	5	0	0	0	1	0	0	0	0	0	0	0
CC8-SOG2-TRg-7	1	1	5	1	1	3	1	1	0	0	2	1	0	1	1	2	0	1	0	0	0	0	0	0	0
CC8-YDR341C-TRg-3	1	3	6	0	1	5	1	0	0	1	1	0	0	0	0	0	1	1	0	0	0	0	0	0	0
CC8-YMR290W-A-TRg-10	4	0	2	1	6	3	1	1	1	1	2	11	1	4	3	0	3	14	0	0	0	0	0	0	0
CC8-NUP192-NRg-9	0	1	2	4	4	7	1	1	0	3	1	5	0	2	0	3	1	2	0	0	0	0	0	0	0
CC8-RPS31-NRg-8	1	0	1	0	1	1	0	0	0	0	0	1	0	1	1	0	1	1	0	0	0	0	0	0	0
CC8-SPC97-NRg-6	1	2	0	1	2	0	1	0	1	1	0	0	0	0	0	0	1	0	0	0	0	0	0	0	0
CC8-EBP2-NRg-1	1	1	2	1	3	4	1	1	0	0	1	1	0	1	2	0	1	2	0	0	0	0	0	0	0
CC8-CDC48-TRg-5	3	1	0	0	1	1	0	0	0	1	0	0	0	4	0	0	0	0	0	0	0	0	0	0	0
CC8-RPT1-TRg-4	3	1	3	1	2	4	1	1	0	0	0	0	0	1	0	1	1	0	0	0	0	0	0	0	0
CC8-ULP1-NRg-2	2	0	1	3	3	2	0	0	1	1	0	10	0	2	5	2	2	5	0	0	0	0	0	0	0
CC8-RPN3-TRg-6	1	3	5	0	1	2	1	2	0	0	1	1	0	0	0	1	0	0	0	0	0	0	0	0	0
CC8-RPT1-TRg-5	2	0	2	0	1	3	0	0	1	0	2	3	0	1	2	1	1	1	0	0	0	0	0	0	0
CC8-KRE5-TRg-2	2	2	1	0	1	5	1	0	1	0	2	3	0	4	1	2	1	3	0	0	0	0	0	0	0
CC8-TBF1-NRg-8	0	1	3	1	2	2	1	0	0	0	0	5	0	3	2	0	2	5	0	0	0	0	0	0	0
CC8-UTP22-NRg-4	0	3	1	2	3	3	0	2	1	0	0	6	0	3	3	0	4	8	0	0	0	0	1	0	0
CC8-SSC1-NRg-4	1	1	4	2	1	2	0	3	1	1	0	6	0	1	4	1	0	2	0	0	0	0	0	0	0
CC8-REB1-TRg-4	1	0	0	0	1	1	1	0	0	0	2	4	0	5	1	1	0	2	0	0	0	0	0	0	0
CC8-CDC48-NRg-9	1	0	1	1	3	1	0	1	0	2	2	13	0	1	7	1	1	4	0	0	0	0	0	0	0
CC8-FAS2-TRg-8	3	1	3	1	0	7	0	2	0	1	0	0	0	5	0	1	0	2	0	0	0	0	0	0	0
CC8-TAO3-TRg-8	4	1	3	4	1	2	0	0	0	0	2	1	0	0	0	0	1	0	0	0	0	0	0	0	0
CC8-CKS1-TRg-5	0	1	2	1	0	1	0	0	0	0	0	0	0	2	2	0	0	0	0	0	0	0	0	0	0
CC8-YLR379W-TRg-7	0	2	3	3	1	4	1	0	0	0	3	6	0	2	2	0	2	6	0	0	0	0	0	0	0
CC8-TEN1-NRg-2	0	1	5	0	3	2	0	0	1	0	0	0	0	0	0	0	2	0	0	0	0	0	0	0	0
CC8-RPL42A-TRg-2	4	1	3	1	2	1	1	1	1	0	0	8	0	4	7	0	3	10	0	0	0	0	0	0	0
CC8-SEC27-TRg-4	1	2	0	0	2	1	0	0	0	0	1	0	0	2	0	0	0	0	0	0	0	0	0	0	0
CC8-TBF1-NRg-4	2	1	0	1	3	2	0	1	0	0	1	2	0	0	3	1	0	2	0	0	0	0	0	0	0
CC8-RPT1-NRg-6	1	1	0	1	0	0	1	0	0	1	0	0	0	0	0	0	1	0	0	0	0	0	0	0	0
CC8-COG1-TRg-3	1	1	0	0	0	1	1	1	0	0	0	0	0	0	1	0	1	0	0	0	0	0	0	0	0
CC8-SUI1-TRg-6	3	1	4	1	1	8	0	0	0	1	2	9	0	1	3	1	0	9	0	0	0	0	0	0	0
CC8-TIM23-TRg-6	2	1	6	1	2	7	0	1	3	1	1	5	0	4	7	0	2	9	0	0	0	0	0	0	0
CC8-CDC48-NRg-6	2	0	1	0	1	1	0	1	1	1	0	1	0	5	0	0	3	2	0	0	0	0	0	0	0
CC8-EPL1-TRg-5	0	1	0	2	2	0	0	2	0	0	0	1	1	0	0	1	0	0	0	0	0	0	0	0	0
CC8-RPT5-TRg-8	1	1	0	0	1	4	0	1	0	3	1	1	0	1	0	0	1	0	0	0	0	0	0	0	0
CC8-ATP16-NRg-4	1	2	3	1	2	7	0	2	1	0	2	4	0	1	5	0	2	6	0	0	0	0	0	0	0
CC8-RPN6-TRg-3	2	0	1	0	1	0	0	0	0	0	0	0	1	2	0	1	2	0	0	0	0	0	0	0	0
CC8-ERG9-NRg-6	1	1	3	0	1	2	0	2	1	0	0	1	0	0	2	0	1	1	0	0	0	0	0	0	0
CC8-SMX3-TRg-1	1	1	1	1	5	2	1	0	1	0	0	0	1	2	0	0	1	0	0	0	0	0	0	0	0
CC8-NCB2-NRg-3	1	0	3	0	2	1	0	0	0	0	1	7	2	2	3	0	1	6	0	0	0	0	0	0	0
CC8-SEC16-NRg-12	0	0	1	2	1	0	1	0	0	0	0	0	1	0	1	0	0	1	0	0	0	0	0	0	0
CC8-RPN6-TRg-2	1	1	1	1	1	1	0	0	0	0	1	1	1	3	1	0	2	1	0	0	0	0	0	0	0
CC8-REB1-NRg-4	1	1	1	1	1	1	0	0	0	2	1	1	0	2	0	2	1	1	0	0	0	0	0	0	0
CC8-ATP16-TRg-9	1	0	7	0	4	3	0	2	0	0	3	5	0	3	2	0	2	7	0	0	0	0	0	0	0
CC8-ERG9-NRg-7	3	1	5	0	1	3	3	0	1	0	0	1	0	1	3	0	2	1	0	0	0	0	0	0	0
CC16-RPL15A-NRg-4	267	216	117	298	274	137	237	245	90	228	112	38	191	175	41	330	160	30	0	0	0	0	0	0	0
CC16-RPL15A-NRg-5	242	241	214	267	253	189	262	200	166	196	146	100	204	164	89	286	190	89	0	0	0	0	0	0	0
CC16-KRE33-TRg-1	349	488	684	367	469	746	421	461	662	288	601	577	328	623	562	422	515	506	0	0	0	0	0	0	0
CC16-PMI40-NRg-1	199	233	287	268	308	294	195	277	296	243	409	520	211	479	513	286	497	400	0	0	0	0	0	0	0
CC16-NOP19-NRg-3	391	569	572	488	518	624	443	468	500	325	671	1053	340	635	1231	475	641	1014	0	0	1	0	0	1	0
CC16-SRP14-NRg-4	215	296	377	307	338	424	256	283	365	213	318	193	254	245	166	314	325	140	0	0	0	0	0	0	0
CC16-SEC27-TRg-2	294	218	131	348	269	144	311	197	144	277	68	8	259	116	5	359	75	4	0	0	0	0	0	0	0
CC16-GPI14-TRg-3	327	329	442	398	406	472	431	278	388	286	804	1060	329	881	1028	449	811	816	0	0	0	0	0	0	0
CC16-PAH1-TRg-7	289	214	73	379	262	82	348	180	47	259	172	31	306	220	49	367	206	31	0	0	0	0	0	0	0
CC16-PAH1-TRg-6	379	301	120	422	311	177	431	257	99	308	287	38	288	247	48	446	231	39	0	0	0	0	0	0	0
CC16-PAH1-TRg-5	300	235	148	316	314	127	377	225	130	278	231	79	305	314	53	303	229	56	0	0	0	0	0	0	0
CC16-PAH1-TRg-3	294	292	229	386	318	197	390	296	158	269	347	81	241	289	92	252	294	79	1	0	0	0	0	0	0
CC16-COG3-TRg-1	269	247	239	335	283	270	286	313	190	316	285	152	249	259	192	314	260	91	0	0	0	0	0	0	0
CC16-HTS1-NRg-5	501	582	845	612	662	1063	606	610	874	472	757	1309	434	676	1293	649	751	1016	0	0	0	0	0	0	0
CC16-MSN5-TRg-7	37	8	6	33	18	2	34	24	2	47	18	8	39	20	12	50	18	26	0	0	0	0	0	0	0
CC16-ERG26-TRg-1	237	248	266	316	282	238	236	246	252	246	300	213	237	375	248	320	340	219	0	0	0	0	0	0	0
CC16-SMD2-TRg-5	407	423	740	395	496	786	334	433	543	323	804	2298	325	734	2270	411	784	2125	0	1	1	0	0	0	0
CC16-SMD2-TRg-4	448	589	901	549	639	915	532	540	811	440	1129	3245	416	1115	3421	521	1151	3001	0	0	0	0	0	0	0
CC16-SMD2-TRg-1	304	389	522	348	392	486	308	381	471	294	545	659	289	581	763	380	587	717	0	0	0	0	0	0	0
CC16-PRE7-TRg-4	224	221	223	243	260	221	282	205	181	200	165	41	222	186	53	293	146	44	1	0	0	0	0	0	0
CC16-PRE7-TRg-7	335	508	762	413	549	718	355	443	700	318	553	516	339	512	513	405	462	416	0	0	0	0	0	0	0
CC16-SEC6-TRg-3	219	273	283	273	250	335	263	268	213	213	232	76	210	236	88	277	249	80	0	0	0	0	0	0	0
CC16-ESF2-NRg-1	260	357	448	251	374	476	244	334	363	237	333	402	206	412	453	314	347	356	0	0	0	0	0	0	0
CC16-ESF2-NRg-3	405	514	759	451	524	803	460	456	584	332	445	246	314	493	284	480	471	226	0	0	0	0	0	0	0
CC16-AFG2-TRg-2	347	455	608	452	445	637	396	354	589	295	594	608	302	671	548	398	569	478	0	0	0	0	0	0	0
CC16-RRP36-TRg-3	442	511	471	488	434	524	464	469	440	344	397	146	363	371	177	482	425	151	0	0	0	0	0	0	0
CC16-RRP36-TRg-5	283	359	574	312	408	525	295	321	418	230	283	361	252	288	349	307	352	282	0	0	0	0	2	0	1
CC16-GCR1-NRg-2	340	457	501	371	408	479	448	366	404	374	617	833	289	536	719	495	567	448	0	0	0	0	0	0	0
CC16-PRE4-NRg-4	328	363	272	425	388	257	457	318	196	313	259	32	365	297	46	411	267	51	0	0	0	0	0	0	0
CC16-PRE4-NRg-9	350	319	261	476	357	285	373	272	248	399	577	854	400	568	1154	496	567	810	0	0	0	1	0	0	0
CC16-DSN1-NRg-2	288	346	517	381	409	611	366	318	417	281	518	939	231	424	978	294	520	869	1	0	0	0	1	0	0
CC16-GPI11-TRg-3	285	366	237	437	373	271	395	343	192	277	460	200	324	443	192	384	380	150	0	0	0	0	0	0	0
CC16-POP3-TRg-1	319	380	645	380	370	624	337	311	559	286	620	857	288	566	879	348	526	684	1	0	0	0	0	1	0
CC16-MNE1-TRg-5	439	349	192	511	354	221	550	328	221	334	176	80	377	212	53	461	202	50	0	0	0	0	0	0	0
CC16-RRP12-NRg-1	323	341	456	388	406	422	380	312	359	335	432	632	310	500	688	384	436	490	0	0	0	0	1	1	0
CC16-RSC6-TRg-2	269	271	303	336	281	304	297	275	288	199	271	127	238	233	139	281	269	135	0	0	0	0	0	0	0
CC16-CDC25-TRg-1	308	236	259	363	317	279	371	190	184	232	85	67	246	58	73	297	74	51	0	0	0	0	0	0	0
CC16-CDC25-TRg-9	286	141	119	399	160	111	357	151	72	205	36	7	214	26	16	303	22	8	0	0	0	0	0	0	0
CC16-YPP1-NRg-3	238	259	233	323	370	238	348	249	240	282	218	93	292	287	81	418	278	76	1	0	0	0	0	0	0
CC16-NFS1-NRg-9	271	297	187	362	285	185	271	211	159	310	348	285	311	389	326	465	325	256	0	1	0	0	0	0	0
CC16-NFS1-NRg-8	262	237	198	365	293	178	278	175	178	238	369	387	304	306	387	313	295	350	0	0	0	0	0	0	0
CC16-UBA2-TRg-1	284	295	258	326	316	327	304	294	236	259	502	344	224	423	431	369	475	265	0	0	0	0	0	0	0
CC16-ARP2-NRg-3	207	152	51	282	160	38	270	126	47	184	45	10	184	71	1	216	73	5	1	0	0	0	0	0	0
CC16-MAK16-TRg-1	346	426	302	380	382	241	391	318	267	314	331	141	332	399	133	440	314	100	0	0	0	0	0	0	0
CC16-CEP3-NRg-1	369	374	477	410	507	565	411	352	426	265	241	42	321	290	42	398	205	44	0	0	0	0	0	0	0
CC16-GUK1-TRg-5	351	367	517	397	381	578	428	396	429	320	643	815	311	651	710	345	649	612	0	0	0	0	0	0	0
CC16-GUK1-TRg-2	325	460	530	454	440	626	364	398	516	291	742	162	376	666	172	387	650	160	0	0	0	0	0	0	0
CC16-GPI12-NRg-6	348	372	397	522	485	540	416	428	402	333	295	104	368	339	102	439	291	84	0	0	0	1	0	0	0
CC16-RPS5-NRg-5	266	262	288	309	254	337	307	223	215	247	249	191	216	271	194	314	253	189	0	0	0	0	0	0	0
CC16-RPS5-NRg-2	225	302	272	263	351	261	209	316	351	261	222	315	258	269	401	357	293	394	0	0	0	0	0	0	0
CC16-RPC19-NRg-1	341	398	454	408	494	537	423	375	408	364	393	137	329	349	201	429	355	161	0	0	0	0	0	0	0
CC16-TIM54-TRg-1	293	421	497	402	456	462	339	336	464	314	618	727	277	563	699	400	575	585	0	0	0	0	1	0	0
CC16-TEN1-TRg-2	246	274	316	269	308	359	269	253	270	215	154	53	242	137	75	289	156	45	0	0	0	0	0	0	0
CC16-SAH1-NRg-4	291	330	422	422	412	432	334	355	382	300	324	255	329	377	283	387	360	201	0	0	0	0	0	0	0
CC16-SAH1-NRg-5	253	300	264	404	387	206	270	325	258	268	295	133	305	268	171	412	322	173	0	0	0	0	0	0	0
CC16-SAH1-NRg-3	320	411	459	395	407	542	314	366	428	258	354	253	285	275	261	354	281	248	0	0	0	0	0	0	1
CC16-ATP15-NRg-5	285	126	37	260	109	68	312	90	60	248	153	102	245	208	103	398	170	68	0	0	0	0	0	0	0
CC16-SCD5-TRg-5	260	247	191	398	299	176	330	254	183	391	202	29	345	260	29	471	206	27	0	1	0	0	0	0	0
CC16-ARB1-NRg-2	288	381	549	368	515	500	352	418	404	295	437	506	286	387	407	372	515	394	0	0	0	0	0	0	0
CC16-ARB1-NRg-4	260	305	338	300	330	378	293	294	338	248	540	757	268	482	786	308	546	596	0	0	0	0	0	0	0
CC16-PUP2-TRg-1	258	353	429	319	379	462	263	327	439	212	274	181	247	341	192	352	326	161	0	0	0	0	0	0	0
CC16-CCT8-TRg-2	16	8	6	20	9	9	18	11	5	20	9	1	31	20	0	17	22	2	0	0	0	0	0	0	0
CC16-MCM4-TRg-1	321	288	378	353	355	380	296	284	304	255	261	40	272	227	43	389	172	36	0	0	0	0	1	0	0
CC16-LSM4-TRg-1	360	839	1836	415	894	1988	356	739	1615	373	1220	1748	370	1399	1772	523	1007	1599	0	0	0	0	0	2	0
CC16-NOP53-NRg-1	297	285	337	367	404	402	311	298	359	250	204	55	264	211	105	313	233	94	0	0	0	0	0	0	0
CC16-ATP3-TRg-4	230	242	410	247	310	427	238	233	343	173	198	315	179	278	357	252	172	286	0	0	0	0	1	0	0
CC16-AFG2-NRg-3	322	376	491	416	385	465	327	365	457	327	763	1763	298	915	1954	417	886	1626	0	0	0	0	0	0	0
CC16-PRO3-NRg-3	202	304	342	237	226	317	186	222	274	141	328	664	164	342	776	208	348	660	0	0	0	0	0	0	0
CC16-NRD1-NRg-10	322	236	295	311	328	287	360	246	228	319	217	92	317	247	97	389	222	96	0	0	0	0	0	0	1
CC16-SEC61-TRg-2	322	359	558	341	431	550	421	337	384	264	664	904	290	605	736	330	602	680	0	0	0	0	0	0	0
CC16-RHO3-TRg-4	259	296	517	325	396	502	271	284	368	266	519	974	262	487	1016	326	604	863	0	0	0	0	0	0	0
CC16-SNF2-TRg-6	441	456	1111	513	633	1202	477	547	891	206	758	1947	249	713	2019	228	698	1662	0	0	0	0	0	0	0
CC16-SMD2-NRg-3	238	323	382	402	315	405	339	315	388	174	338	449	242	391	451	351	307	373	0	0	0	0	0	0	0
CC16-RSC4-TRg-2	296	274	214	363	310	241	355	234	202	343	441	650	333	396	552	409	449	461	0	0	0	0	0	0	0
CC16-RSC4-TRg-1	259	210	131	333	191	154	312	166	113	278	257	108	229	221	129	350	188	123	1	0	0	0	0	0	0
CC16-TIF34-TRg-2	298	349	396	337	417	438	318	300	351	309	138	33	329	178	30	376	134	21	0	0	0	0	0	0	0
CC16-BET1-NRg-1	302	281	130	388	334	168	335	205	162	329	135	32	319	121	16	469	132	15	0	0	0	0	0	0	0
CC16-CDC8-NRg-2	337	404	632	434	452	635	398	406	548	287	690	1372	340	681	1351	407	815	1087	0	0	0	0	0	0	0
CC16-PRP42-TRg-2	327	436	638	460	525	675	450	414	455	318	566	400	283	571	433	493	572	367	0	0	0	0	0	0	0
CC16-RRB1-TRg-2	222	263	356	292	287	328	211	288	359	223	359	701	239	405	697	302	432	703	0	0	0	0	0	0	0
CC16-SPC24-TRg-1	321	304	236	398	403	269	325	302	280	280	322	136	310	342	134	419	344	170	0	0	0	0	0	0	0
CC16-ILS1-NRg-1	306	349	704	307	426	738	297	421	515	302	454	501	324	434	583	344	497	491	0	0	0	1	0	0	0
CC16-GFA1-TRg-2	417	452	624	490	553	665	425	454	557	355	439	242	354	581	239	497	436	168	0	0	0	1	0	0	0
CC16-SEC21-NRg-10	244	270	203	327	240	212	298	283	203	250	171	107	269	233	121	328	181	88	0	0	0	0	0	0	0
CC16-RPC10-NRg-1	394	424	512	404	434	433	431	303	404	288	266	81	326	254	82	355	216	58	0	0	0	0	0	0	0
CC16-RPB10-TRg-3	345	314	403	438	383	410	340	318	352	284	220	105	302	247	95	393	217	101	0	0	0	0	0	0	0
CC16-RPB10-TRg-2	229	258	302	333	313	320	240	270	286	249	250	255	228	224	285	325	243	234	0	0	0	0	0	0	0
CC16-YNL181W-TRg-1	332	448	684	440	506	622	380	434	446	301	497	345	315	457	272	387	537	288	1	0	0	0	0	0	0
CC16-RAD3-NRg-1	333	414	673	392	475	883	399	435	590	275	662	1324	256	693	1394	316	620	1243	1	0	0	0	1	0	0
CC16-NOP10-TRg-1	324	404	656	447	520	613	373	398	556	317	454	222	348	439	274	473	490	238	0	0	0	0	0	0	0
CC16-BFR2-TRg-3	216	244	180	307	254	210	234	203	149	223	285	308	299	325	313	301	298	255	0	0	1	0	0	0	0
CC16-MCM2-TRg-6	316	380	616	364	458	690	350	395	490	301	659	1696	269	599	1799	387	645	1484	0	0	0	0	0	0	0
CC16-MCM2-TRg-4	365	453	543	448	465	635	356	410	493	349	636	1389	345	579	1372	428	625	1137	0	0	0	0	0	0	0
CC16-MPP10-TRg-1	267	353	419	450	423	403	442	328	312	324	433	150	349	447	205	450	376	141	0	0	0	1	0	0	0
CC16-RET2-TRg-4	326	277	293	358	359	308	347	327	196	233	188	65	254	266	71	350	206	76	0	0	0	0	1	0	0
CC16-RET2-TRg-1	369	392	494	394	386	542	390	369	378	294	178	69	324	238	48	430	210	40	0	0	0	0	0	0	0
CC16-RPS2-NRg-1	334	414	346	392	383	356	399	344	372	304	237	120	320	261	148	371	278	133	1	0	0	0	0	0	0
CC16-RPS2-NRg-2	350	302	340	392	404	333	373	279	254	270	209	81	270	225	54	408	175	72	0	0	0	0	0	0	0
CC16-ORC4-NRg-3	355	426	530	415	449	503	405	455	398	348	595	1120	383	592	1074	427	663	999	0	1	0	0	0	1	0
CC16-TIP20-TRg-7	321	403	391	391	439	466	330	424	503	387	576	1044	345	514	1132	406	613	880	0	0	0	0	0	0	0
CC16-SMT3-TRg-1	383	403	353	389	439	411	419	374	338	310	595	258	347	478	274	410	488	174	0	0	0	0	0	0	0
CC16-MSS18-NRg-6	346	410	547	433	407	558	332	347	460	355	646	1426	345	559	1523	402	531	1124	0	0	0	0	0	0	0
CC16-YEF3-NRg-9	340	174	49	477	170	54	442	148	38	362	149	24	404	134	11	453	108	16	0	0	0	0	0	0	0
CC16-ASK1-NRg-1	345	561	715	435	476	755	452	415	510	321	639	990	391	544	1006	469	609	772	0	0	0	0	0	0	0
CC16-SMC1-TRg-1	283	347	270	354	420	284	346	298	226	274	148	24	267	192	20	368	179	34	0	0	0	0	0	0	0
CC16-NIP1-NRg-1	313	494	701	484	563	725	396	437	648	336	505	987	358	577	779	435	633	819	0	0	0	0	0	0	0
CC16-RPP1-NRg-1	70	128	197	125	131	178	113	125	146	60	119	71	77	118	82	115	174	87	0	0	0	0	0	0	0
CC16-YDJ1-TRg-6	404	312	213	445	349	174	420	286	157	343	329	119	321	271	166	397	365	117	0	0	0	0	0	0	0
CC16-SUB2-NRg-1	323	400	570	373	429	613	343	327	463	258	592	688	287	576	714	372	466	590	0	0	0	0	0	0	1
CC16-TIM10-NRg-8	282	195	189	313	237	194	310	210	146	257	459	693	267	426	689	359	371	548	0	0	0	0	0	0	0
CC16-TIM10-NRg-4	328	323	423	341	371	457	388	333	341	256	470	631	251	394	758	343	419	549	0	0	0	0	0	0	0
CC16-TIM10-NRg-7	329	248	274	399	320	282	365	254	238	308	527	823	382	428	843	405	449	647	0	0	0	0	0	0	0
CC16-SKI6-TRg-4	368	428	772	446	551	714	456	422	622	388	605	754	372	567	780	425	558	516	0	0	0	0	0	1	0
CC16-TUB4-TRg-1	339	413	548	453	447	551	347	423	453	252	530	730	289	432	877	371	454	716	0	1	0	0	0	0	0
CC16-CDC37-NRg-2	387	411	572	453	443	599	392	330	498	306	591	203	307	518	281	411	488	192	0	0	0	0	0	0	0
CC16-ISD11-TRg-3	142	165	164	229	173	128	186	162	155	131	197	126	139	206	141	210	218	105	1	0	0	0	0	0	0
CC16-YOS1-TRg-4	207	329	466	267	299	456	242	269	380	222	453	492	248	469	516	235	487	425	0	0	0	0	0	0	0
CC16-SSC1-TRg-6	354	374	313	333	411	327	381	318	241	230	399	141	266	417	196	303	325	146	0	0	0	0	0	0	0
CC16-MTR3-TRg-5	374	345	510	375	464	659	347	453	546	280	505	445	287	498	525	489	474	426	0	0	0	0	0	0	0
CC16-MTR3-TRg-6	279	345	596	371	373	567	294	356	507	258	620	1725	306	571	1692	328	537	1439	0	0	0	0	0	0	0
CC16-TFA1-TRg-2	316	403	550	425	425	572	355	416	376	300	429	228	337	559	258	406	429	252	0	0	0	0	0	0	0
CC16-CDC3-NRg-3	255	245	79	305	296	87	297	290	118	303	425	883	243	829	581	438	483	218	0	0	0	0	0	0	0
CC16-ERG25-TA-18	131	99	96	190	169	53	143	166	262	169	109	137	186	95	152	191	150	212	0	0	0	0	0	0	0
CC16-RPB11-TRg-4	339	345	408	446	409	462	398	314	394	319	514	950	352	499	1010	385	580	742	0	0	0	0	0	0	0
CC16-RPB11-TRg-1	440	370	214	495	464	278	485	380	201	371	237	31	321	246	27	440	184	30	0	0	0	0	0	0	0
CC16-RPB11-TRg-2	347	319	394	388	416	349	347	271	264	290	252	76	290	264	87	407	310	54	0	0	0	0	0	0	0
CC16-DED1-TRg-3	440	570	789	524	594	902	516	500	788	441	678	790	446	661	869	583	740	669	0	0	0	0	0	0	0
CC16-DED1-TRg-1	352	433	994	426	508	1060	426	425	828	279	731	1332	299	718	1425	380	741	1153	0	0	0	0	0	0	0
CC16-DED1-TRg-6	225	274	467	246	332	438	272	266	387	233	303	272	259	351	337	304	273	268	0	0	0	0	0	0	0
CC16-DED1-TRg-4	221	228	395	260	287	461	203	245	408	201	325	328	210	302	425	218	273	306	0	0	0	0	0	0	0
CC16-RPL10-NRg-5	316	314	319	375	353	383	391	268	247	238	359	663	283	391	631	401	411	520	0	0	0	0	0	0	0
CC16-RPL10-NRg-4	373	353	430	466	469	414	385	365	352	351	567	1017	333	558	894	432	513	856	0	0	0	0	0	0	0
CC16-EFB1-NRg-1	332	349	392	388	419	504	444	365	395	319	443	362	364	503	327	378	428	345	0	0	0	0	0	0	0
CC16-EFB1-NRg-5	221	285	278	316	324	300	246	317	361	226	431	339	282	401	336	290	421	352	1	0	0	0	0	0	0
CC16-EFB1-NRg-4	331	414	396	368	384	434	367	353	478	289	310	178	288	288	197	474	381	182	0	0	0	0	0	0	0
CC16-RPT3-NRg-1	242	424	682	321	446	727	267	351	577	227	310	135	218	306	161	299	230	122	0	0	0	0	0	0	0
CC16-SAC6-TRg-8	312	148	34	383	160	63	369	157	49	329	642	1057	313	686	956	392	595	891	0	0	0	0	0	0	0
CC16-SAC6-TRg-4	258	256	134	401	261	141	321	264	167	272	574	1273	256	759	1194	349	644	1035	0	0	0	0	1	0	0
CC16-SAC6-TRg-5	263	193	41	339	178	47	255	184	61	285	482	678	340	633	663	358	563	662	0	0	0	0	0	0	0
CC16-SAC6-TRg-3	369	368	285	514	421	208	466	374	233	359	970	1953	372	1217	1781	537	1031	1688	0	0	1	0	0	0	0
CC16-DIM1-TRg-5	266	334	319	302	307	382	328	270	254	266	334	369	261	340	416	304	351	347	0	0	0	0	0	1	0
CC16-DIM1-TRg-7	212	251	295	314	190	351	310	186	213	222	373	799	249	393	762	296	396	677	0	0	0	0	0	0	0
CC16-RPC17-NRg-1	319	387	670	404	467	680	441	433	582	331	405	412	303	408	380	435	416	300	0	0	0	0	0	0	0
CC16-RPC17-NRg-2	333	486	621	397	487	616	392	400	583	360	329	208	313	373	159	464	316	154	0	0	0	0	0	0	0
CC16-YDR341C-TRg-1	284	366	383	363	392	406	286	371	400	267	189	83	261	213	59	385	248	64	0	0	0	0	0	0	0
CC16-RAP1-NRg-8	289	418	687	382	387	729	323	344	537	253	989	3682	263	989	3496	350	1015	2919	0	0	0	0	0	0	0
CC16-RAP1-NRg-5	307	386	459	415	394	579	335	388	450	240	176	45	275	245	42	405	129	22	0	0	0	0	0	1	0
CC16-RAP1-NRg-2	324	411	691	384	461	795	339	432	613	310	671	844	298	715	704	422	585	530	0	0	0	0	0	0	0
CC16-SEC26-NRg-3	347	390	589	372	419	564	357	371	484	299	616	634	330	516	580	376	580	589	0	0	0	0	0	0	0
CC16-SPP41-TRg-3	357	279	199	407	319	149	427	298	194	375	275	82	389	348	105	548	276	67	0	0	0	0	0	0	0
CC16-TAP42-NRg-1	422	496	774	486	618	863	495	562	674	411	657	601	414	519	513	506	597	456	0	0	0	0	0	0	0
CC16-PGA2-TRg-6	287	336	694	276	416	691	268	379	619	206	490	410	215	437	385	289	481	334	0	0	0	0	0	0	0
CC16-BRL1-TRg-1	268	357	169	325	332	221	303	291	166	268	173	34	261	232	32	349	178	12	0	0	0	1	0	0	0
CC16-FOL2-TRg-1	405	507	795	456	548	779	474	569	665	403	942	1947	387	857	1827	492	1010	1761	0	0	0	0	0	1	0
CC16-NAB3-NRg-5	381	379	593	425	460	711	517	424	565	311	636	1519	298	638	1643	423	733	1519	0	0	0	0	0	0	0
CC16-SNF4-TRg-4	318	206	228	366	272	230	401	244	171	355	300	294	352	404	317	471	347	213	0	0	0	0	0	0	0
CC16-HRR25-TRg-2	247	221	125	339	264	182	310	191	106	269	169	73	311	248	47	335	173	53	0	1	0	0	0	0	0
CC16-TRS23-TRg-4	358	303	115	396	273	180	375	241	103	328	213	55	321	234	46	457	246	54	0	1	0	0	0	0	0
CC16-CTR86-TRg-4	396	454	512	470	477	564	348	458	519	399	592	617	424	588	548	569	740	609	0	0	0	0	0	0	0
CC16-RPB5-TRg-5	416	333	122	519	400	173	419	295	122	381	164	26	310	198	35	407	128	20	0	1	0	1	0	0	0
CC16-SPN1-NRg-2	294	239	54	314	254	91	344	190	59	262	226	43	216	227	35	383	229	31	0	0	0	0	0	0	0
CC16-SPN1-NRg-1	290	211	32	384	208	46	299	162	47	256	223	34	270	230	43	363	198	24	0	0	0	0	0	0	0
CC16-SEC61-NRg-1	365	497	682	496	487	744	429	491	553	364	529	362	386	578	363	513	612	283	0	0	0	0	0	0	0
CC16-SEC61-NRg-7	397	430	565	432	466	686	418	383	536	358	591	889	339	496	871	454	490	756	0	0	0	0	0	0	0
CC16-TUS1-TRg-3	256	274	201	334	280	216	357	158	152	263	483	666	288	427	781	343	424	591	0	0	0	0	0	0	0
CC16-OLE1-NRg-2	324	360	459	433	422	470	348	361	385	383	379	528	319	412	595	575	495	483	0	0	0	0	0	0	0
CC16-AFG2-TRg-1	365	350	250	432	337	279	386	346	267	323	280	114	360	281	140	479	313	135	0	0	0	0	0	0	0
CC16-TOA2-NRg-1	300	341	172	397	317	213	351	230	219	285	215	50	270	227	63	382	201	45	0	0	0	0	0	0	0
CC16-USO1-TRg-1	383	327	254	445	349	207	449	292	204	354	239	38	386	294	21	540	309	26	0	1	0	0	0	0	0
CC16-UTP22-NRg-2	255	416	505	345	463	558	269	406	619	247	358	283	256	330	255	346	434	211	0	0	0	0	0	0	0
CC16-RIB1-TRg-3	342	451	757	400	511	775	435	441	554	378	338	189	340	388	246	491	351	220	0	0	0	1	0	0	0
CC16-RIB1-TRg-7	284	292	294	356	351	313	290	288	232	252	221	109	256	204	101	266	206	91	0	0	0	0	0	0	0
CC16-RIB1-TRg-4	330	390	518	323	412	570	325	370	439	262	238	143	230	222	120	353	211	106	0	0	0	0	0	0	0
CC16-COG1-TRg-1	299	164	46	349	138	48	344	177	69	389	130	82	330	151	51	428	132	37	0	0	0	0	0	0	0
CC16-RPL32-NRg-2	390	360	346	487	440	421	437	256	264	350	332	401	328	380	428	490	374	348	0	0	0	0	0	0	0
CC16-GLC7-NRg-3	384	282	179	440	276	180	401	269	141	255	415	891	298	355	823	311	465	826	0	0	0	0	0	0	1
CC16-GLC7-NRg-4	233	157	106	257	150	93	229	124	64	250	245	311	239	228	296	273	220	292	0	0	0	0	0	0	0
CC16-HSF1-TRg-2	400	463	565	446	508	624	493	529	440	417	667	417	396	757	505	510	666	407	0	0	0	0	0	0	0
CC16-DAM1-NRg-5	355	424	607	406	463	632	369	410	456	324	525	805	333	460	798	427	563	717	0	0	0	0	0	1	0
CC16-SEC18-TRg-4	327	341	284	417	343	295	348	267	301	345	310	193	337	289	185	452	341	194	0	0	0	0	0	0	0
CC16-SEC18-TRg-5	139	116	151	199	156	133	164	139	116	147	138	107	164	128	114	185	178	97	0	0	0	0	0	0	0
CC16-PAB1-NRg-3	335	300	177	477	294	178	433	285	136	302	347	295	333	266	280	445	353	222	0	0	0	0	0	0	0
CC16-POP8-TRg-2	268	238	318	313	280	299	266	174	217	260	361	477	218	454	477	329	328	367	0	0	0	0	0	0	0
CC16-PAB1-NRg-4	292	225	193	434	234	216	391	241	147	279	239	163	253	222	219	328	281	146	0	0	0	0	0	0	0
CC16-BIG1-TRg-4	198	196	160	220	167	162	243	102	130	171	117	36	154	125	62	221	123	26	0	0	0	0	0	0	0
CC16-BIG1-TRg-5	328	396	308	396	339	340	399	303	248	278	231	97	306	246	127	345	282	90	0	0	0	0	0	1	0
CC16-BIG1-TRg-6	288	379	472	407	379	554	366	317	385	252	274	264	293	242	248	312	283	242	0	0	0	0	0	0	0
CC16-RPO41-NRg-1	328	273	303	408	358	248	329	345	283	428	406	630	379	497	737	458	524	620	0	0	0	0	0	0	0
CC16-RVB2-NRg-2	321	308	262	408	317	352	391	330	222	380	673	1262	356	786	1293	520	703	1111	0	0	0	0	1	0	0
CC16-PET117-NRg-8	324	181	135	357	197	156	292	258	108	253	173	92	306	211	103	359	190	96	0	0	0	0	0	0	0
CC16-VPS45-NRg-9	253	208	154	292	225	186	270	206	128	264	324	603	264	272	599	315	313	545	0	0	0	0	0	0	0
CC16-YCG1-NRg-1	275	323	398	331	355	334	271	328	345	324	245	133	280	343	117	367	257	71	0	0	0	0	0	0	0
CC16-NOC4-NRg-1	393	462	662	454	555	700	447	429	603	345	756	739	340	713	779	508	662	590	0	1	0	1	0	0	0
CC16-NMD3-NRg-2	292	277	301	381	392	289	334	318	320	356	658	1543	328	662	1581	455	656	1542	0	0	0	0	0	0	0
CC16-DRS1-TRg-2	343	406	698	408	441	680	410	484	622	300	513	567	350	462	572	486	536	444	0	0	0	0	1	0	0
CC16-HTB1-NRg-2	268	236	212	332	271	268	234	266	200	211	310	480	241	310	429	303	332	432	0	0	0	0	0	0	0
CC16-IPI1-TRg-2	269	347	305	299	393	301	258	317	402	298	263	58	298	280	110	337	257	108	0	0	0	0	0	0	0
CC16-SEC18-NRg-1	245	195	162	305	228	173	272	184	147	232	90	11	229	87	11	292	105	11	0	0	0	0	0	0	0
CC16-SEC18-NRg-2	309	311	173	381	294	180	378	265	172	300	110	16	281	110	16	424	120	10	0	0	0	0	0	0	0
CC16-JIP5-NRg-2	380	588	995	392	592	1091	438	491	950	342	916	1931	374	925	2178	522	1020	1763	0	0	1	0	0	0	0
CC16-YPT1-TRg-3	310	174	89	381	213	74	374	149	59	323	140	59	286	133	40	382	147	30	0	0	0	0	0	0	0
CC16-YPT1-TRg-2	273	159	38	335	173	57	360	130	45	299	100	22	257	106	19	387	84	17	0	0	0	0	0	0	0
CC16-CLF1-NRg-2	293	298	464	370	382	480	323	316	453	244	346	204	256	321	201	269	348	119	0	0	0	0	0	0	0
CC16-SNF2-NRg-7	304	226	258	353	260	263	345	198	208	195	457	728	180	366	730	239	435	731	0	0	0	0	0	0	0
CC16-SNF2-NRg-4	324	467	855	426	560	887	418	381	611	243	1050	3524	240	990	3871	314	1001	2965	0	0	0	0	1	0	0
CC16-RPL25-NRg-1	175	148	99	231	155	91	264	132	82	138	85	34	136	96	55	198	130	35	0	0	1	0	0	0	0
CC16-NOP56-TRg-1	327	371	558	349	386	603	301	389	451	219	564	1702	229	563	1646	327	673	1539	0	0	0	0	0	0	0
CC16-NOP56-TRg-2	196	325	474	286	341	453	236	312	411	219	485	1044	291	483	1140	329	453	938	0	0	0	0	0	0	0
CC16-TRS31-TRg-1	333	207	86	423	275	115	389	223	96	321	171	36	318	138	25	383	114	17	0	0	0	0	0	0	0
CC16-DBF4-TRg-2	346	287	293	413	341	291	333	325	286	266	157	55	307	228	58	339	183	78	0	0	0	1	0	0	0
CC16-DBF4-TRg-1	359	417	593	483	482	618	424	432	479	340	407	231	297	303	244	433	334	175	0	0	0	0	0	0	0
CC16-RPC19-TRg-4	281	314	375	356	366	369	291	282	336	253	265	261	246	290	253	363	287	205	0	0	0	0	0	0	0
CC16-RPC19-TRg-6	209	286	291	274	281	318	228	240	259	211	250	144	201	248	143	273	202	108	0	0	0	0	0	0	0
CC16-RPC19-TRg-3	257	302	394	323	380	369	269	307	289	233	247	123	261	192	142	343	242	106	0	0	0	0	0	0	0
CC16-ROK1-NRg-1	285	321	383	386	433	444	354	386	406	292	439	389	263	435	436	395	483	343	0	0	0	0	0	0	0
CC16-CDC33-TRg-4	283	556	1471	380	585	1490	309	573	1385	223	499	1346	195	497	1145	336	528	1072	0	0	1	0	0	0	0
CC16-DHR2-TRg-3	261	246	170	328	290	152	303	230	138	329	319	418	331	346	450	387	398	342	0	1	0	0	0	0	0
CC16-RRP42-NRg-5	281	442	659	415	514	689	393	409	602	366	524	1408	374	558	1361	440	627	1230	0	0	0	0	0	0	0
CC16-CLF1-TRg-1	323	314	419	340	330	382	351	304	341	302	249	103	289	287	160	367	220	112	0	0	0	0	0	0	0
CC16-ERG11-NA-16	285	304	276	318	319	337	353	247	281	270	395	731	305	508	755	427	467	692	0	0	0	0	1	0	0
CC16-VAS1-NRg-4	295	347	329	384	399	408	345	290	360	288	243	52	253	266	62	352	207	40	0	0	0	0	0	0	0
CC16-PIK1-NRg-2	352	412	478	445	475	542	360	417	504	316	507	488	366	446	397	488	561	447	0	0	1	0	0	0	0
CC16-SAR1-NRg-7	341	374	215	396	319	248	453	306	162	366	403	467	356	485	457	452	465	324	0	0	0	0	0	0	0
CC16-SAR1-NRg-4	320	322	282	353	339	253	464	360	260	341	260	54	337	301	39	443	266	43	0	0	0	0	0	0	0
CC16-RPS3-TRg-1	321	326	387	448	392	451	350	296	285	298	174	103	299	231	117	344	193	74	0	0	0	1	0	0	0
CC16-YTM1-TRg-2	318	317	430	353	377	460	346	271	396	258	377	312	315	390	372	355	405	329	0	0	0	0	0	0	0
CC16-SUI3-NRg-5	213	187	211	247	186	208	208	194	217	206	349	588	224	315	594	250	298	541	0	0	0	0	0	0	0
CC16-SUI3-NRg-2	359	408	831	429	506	971	416	462	615	292	846	1914	297	700	1958	395	766	1755	0	0	0	0	0	1	0
CC16-RRP7-TRg-4	339	400	790	375	516	833	386	392	647	280	581	995	279	446	1103	366	583	858	0	0	0	0	1	0	0
CC16-RRP7-TRg-6	316	466	502	433	493	534	370	412	489	269	282	125	292	328	140	366	305	113	0	0	0	0	0	0	0
CC16-NIP7-TRg-2	343	484	440	440	499	515	394	377	457	312	458	389	305	440	386	401	384	318	0	0	0	0	0	0	0
CC16-MDM35-TRg-1	274	250	209	384	301	189	373	231	205	273	437	627	289	443	580	357	398	517	0	0	0	0	1	0	0
CC16-ALA1-NRg-1	334	466	616	429	502	736	386	369	520	282	583	822	296	487	780	418	501	588	0	0	0	0	0	0	0
CC16-DOA4-NRg-2	316	356	181	463	434	180	348	382	207	426	614	783	371	633	973	559	616	763	0	0	0	0	0	0	0
CC16-RPS13-NRg-1	205	177	151	304	198	172	200	173	127	161	86	20	140	109	13	191	90	19	0	0	0	0	1	0	0
CC16-YSF3-TRg-2	307	397	593	389	442	579	314	399	492	336	747	752	297	755	786	443	692	730	0	0	0	0	0	0	0
CC16-RPS2-NRg-11	375	317	334	393	379	337	375	300	238	321	232	144	295	258	140	458	241	127	0	0	0	0	0	0	0
CC16-SSL1-TRg-10	360	537	708	437	576	770	446	432	554	388	583	359	389	686	436	517	572	288	0	0	0	0	0	0	1
CC16-NIP7-TRg-1	386	472	644	459	553	625	401	456	531	381	573	898	339	526	943	442	618	786	0	0	0	0	0	0	0
CC16-LST8-NRg-1	191	182	55	264	171	104	175	134	65	238	150	20	265	153	24	280	145	20	0	0	0	0	0	0	0
CC16-TAF4-TRg-3	307	187	75	320	223	90	360	160	63	218	66	11	249	69	16	288	66	5	0	0	0	0	0	0	0
CC16-HAS1-TRg-2	275	365	246	399	387	225	242	349	309	290	224	57	305	283	68	402	300	62	0	0	0	0	1	0	0
CC16-GLC7-TRg-2	155	91	11	222	68	32	216	48	24	148	19	4	131	30	11	161	25	8	0	0	0	0	0	0	0
CC16-CDC45-NRg-1	287	327	488	363	389	477	315	300	376	276	248	114	290	265	99	372	253	94	0	0	0	0	0	0	0
CC16-SEC22-NRg-8	219	217	95	276	250	62	187	213	102	248	158	42	262	246	42	335	233	44	0	0	0	0	0	0	0
CC16-YOS1-TRg-2	236	318	423	317	377	503	230	302	517	231	267	54	270	279	50	349	262	51	0	0	0	0	0	0	0
CC16-RBA50-TRg-3	276	284	404	307	297	411	283	256	334	272	602	1269	226	503	1476	375	595	1306	0	0	0	0	0	0	0
CC16-SPP41-NRg-2	287	330	275	362	292	246	303	267	272	312	283	198	285	315	247	393	317	207	0	0	0	0	0	0	0
CC16-PRP46-TRg-2	293	333	520	312	435	592	292	345	462	266	661	841	309	489	832	371	546	745	0	0	0	0	0	0	0
CC16-PGA2-NRg-1	206	316	360	346	378	344	243	306	414	239	394	434	223	432	496	343	503	362	0	0	0	0	0	0	0
CC16-CBF5-TRg-3	300	351	595	348	411	572	298	329	462	259	498	814	279	488	838	295	521	733	0	0	0	0	0	0	0
CC16-TCP1-NRg-3	268	333	304	354	423	380	346	353	269	286	397	154	272	393	261	322	337	182	0	0	0	0	0	0	0
CC16-TCP1-NRg-2	346	467	374	437	457	478	414	388	397	348	306	92	337	337	93	380	376	43	0	0	0	0	0	0	0
CC16-ERG26-NRg-2	326	390	304	365	411	269	346	344	299	307	291	119	324	315	136	420	318	107	0	0	0	0	0	0	0
CC16-ERG26-NRg-4	336	407	441	428	404	515	397	457	351	312	372	236	331	386	202	412	376	195	0	0	0	0	0	1	0
CC16-MES1-TRg-5	306	285	411	369	357	405	376	298	295	274	600	953	329	525	864	426	566	725	0	0	1	0	0	0	1
CC16-HTS1-TRg-2	405	496	771	450	503	878	489	468	693	381	569	554	414	531	533	498	532	422	0	0	0	0	0	0	0
CC16-SSS1-TRg-3	241	222	163	304	222	174	274	194	140	247	153	83	235	197	86	348	179	64	0	0	0	0	0	1	0
CC16-SSS1-TRg-2	330	279	287	316	319	294	321	256	252	199	166	54	227	201	58	242	205	30	0	0	0	0	0	0	0
CC16-SYS1-TRg-7	361	228	131	401	305	146	424	255	142	415	440	525	418	354	493	552	404	435	0	0	0	0	0	0	0
CC16-SYS1-TRg-2	320	221	81	325	180	113	309	114	80	257	157	70	272	160	81	401	180	64	1	0	0	0	0	0	0
CC16-SYS1-TRg-1	242	214	102	323	248	117	261	181	116	254	152	89	275	190	88	352	165	80	0	0	0	0	0	0	0
CC16-BFR2-TRg-1	355	438	584	399	474	664	364	386	555	332	490	478	337	488	476	443	488	427	0	0	0	0	0	0	1
CC16-EOS1-TRg-3	301	314	234	385	328	294	308	269	207	310	405	332	258	423	401	410	391	264	0	0	0	0	0	0	0
CC16-TAF4-NRg-1	285	214	153	392	276	164	338	208	146	274	165	36	271	184	19	331	126	35	1	1	0	0	0	0	0
CC16-ARL3-NRg-8	371	553	1106	438	658	1082	375	528	929	258	363	182	272	442	177	417	420	133	0	0	0	0	0	0	0
CC16-RPN5-NRg-1	283	391	620	363	485	649	296	371	471	216	455	359	283	501	365	337	403	301	0	0	0	0	0	0	0
CC16-TIM9-NRg-2	387	407	645	418	464	557	416	370	466	325	641	590	350	595	677	429	502	507	0	0	0	0	0	1	0
CC16-NUP57-NRg-3	272	218	90	388	262	115	292	209	145	318	183	129	310	176	109	402	209	93	0	0	0	0	0	0	0
CC16-VPS4-TRg-1	349	142	24	347	190	27	305	120	38	283	279	219	330	313	265	367	300	190	0	1	0	0	0	0	0
CC16-CDC3-TRg-4	268	332	156	323	396	165	260	374	131	285	492	512	227	966	442	297	499	156	0	0	0	0	1	0	0
CC16-BBP1-NRg-1	283	319	313	321	328	310	298	284	303	302	393	538	333	424	568	392	385	498	0	0	1	0	0	0	0
CC16-BBP1-NRg-2	273	361	420	311	340	421	310	297	281	269	216	148	252	212	122	325	226	143	0	0	0	0	0	0	1
CC16-USE1-NRg-3	405	567	950	467	560	919	462	494	803	343	495	260	345	586	247	481	568	199	0	0	0	1	0	0	0
CC16-CCT7-TRg-1	283	321	378	404	403	336	218	316	515	308	466	1405	291	514	1430	368	703	1676	0	0	0	0	0	0	0
CC16-SAH1-TRg-3	310	328	362	390	383	392	367	323	327	260	391	617	250	342	713	334	403	577	0	0	0	0	0	0	1
CC16-CHS2-TRg-1	360	426	434	450	410	473	363	353	341	293	584	984	285	622	915	488	588	803	0	0	0	0	0	0	0
CC16-DPM1-TRg-2	292	450	652	381	486	729	469	463	612	324	701	1312	307	602	1172	440	706	1035	0	0	0	0	1	0	0
CC16-BBP1-TRg-1	393	378	544	456	453	504	437	399	392	377	185	18	317	193	19	425	151	22	0	0	0	0	0	0	0
CC16-NRD1-TRg-4	377	368	499	487	471	510	427	397	422	343	423	322	355	423	287	412	396	271	0	0	0	0	0	0	0
CC16-RPB3-NRg-1	313	247	142	359	321	164	382	248	109	279	189	37	261	194	16	338	159	32	0	0	0	0	0	0	0
CC16-PHO85-NRg-6	265	277	210	375	304	187	273	203	160	319	319	454	326	361	393	486	363	288	0	0	0	0	1	0	0
CC16-SNF6-TRg-6	593	564	443	682	621	404	584	483	394	297	620	517	331	661	518	453	662	532	0	0	0	0	0	0	0
CC16-PRP38-NRg-2	337	247	227	388	277	219	365	252	185	369	291	245	392	276	253	461	307	202	0	0	0	0	0	0	0
CC16-OAR1-NRg-3	249	229	191	352	236	183	267	251	213	325	457	712	271	523	839	398	520	786	0	0	0	0	0	0	0
CC16-ROX3-NRg-1	330	447	758	383	532	797	326	465	665	349	852	1708	343	906	1634	476	792	1498	0	0	0	0	0	0	0
CC16-YPP1-TRg-6	382	459	421	434	457	395	475	374	372	341	367	138	386	527	135	462	394	126	0	0	0	0	0	0	0
CC16-CBF2-NRg-8	338	334	581	344	422	591	343	325	478	300	671	1781	274	605	1597	394	683	1451	0	0	0	0	0	0	0
CC16-SPT6-TRg-5	408	410	194	484	377	189	416	401	174	302	311	304	388	331	288	441	376	294	0	0	0	0	0	0	0
CC16-SEC10-NRg-1	259	270	386	326	356	332	257	238	265	195	116	13	186	117	17	245	95	20	0	0	0	0	0	0	0
CC16-NSL1-NRg-3	321	336	225	405	308	256	451	320	180	341	115	29	304	127	12	305	97	7	0	0	0	0	0	0	0
CC16-NRD1-NRg-8	419	442	631	468	432	721	398	403	447	378	545	405	380	548	555	433	514	354	0	0	0	0	0	1	0
CC16-RPB3-TRg-1	323	301	261	389	340	350	411	346	270	309	286	105	308	286	157	412	306	103	0	0	0	0	0	0	0
CC16-NRD1-NRg-4	298	326	497	329	400	575	349	341	419	236	324	314	220	264	238	350	269	269	0	0	0	0	1	0	0
CC16-RVB1-TRg-2	305	311	159	280	384	172	362	269	181	252	216	27	251	226	38	319	171	19	0	0	0	0	0	0	0
CC16-TIF5-NRg-8	233	305	347	343	360	307	282	280	251	174	175	229	200	222	189	250	172	151	0	0	1	0	0	0	0
CC16-EOS1-NRg-1	381	295	221	367	293	207	360	292	240	329	254	206	318	311	194	467	278	177	0	0	0	0	0	0	0
CC16-ERG25-NA-26	385	417	519	400	400	562	438	392	452	316	534	983	290	401	975	343	483	768	0	0	0	0	1	0	0
CC16-MSL5-NRg-4	310	364	556	353	418	508	319	421	647	270	664	2300	354	826	2324	476	880	2089	0	0	0	0	0	0	0
CC16-SEC24-TRg-2	462	299	236	491	336	237	468	280	147	345	180	32	380	192	34	475	172	30	0	0	0	0	0	0	0
CC16-RPL30-NRg-5	287	268	139	318	283	150	351	268	141	231	138	75	244	193	90	360	160	66	0	0	0	0	0	0	0
CC16-SNU71-NRg-3	307	342	626	311	393	600	296	324	419	242	516	845	285	494	801	311	492	761	0	0	0	0	0	0	0
CC16-CDC33-NRg-1	273	337	382	324	379	460	278	265	337	250	299	334	226	363	342	330	305	318	0	0	0	0	0	0	0
CC16-RPN6-TRg-4	343	380	435	385	421	526	327	357	460	263	475	291	231	450	380	366	473	255	0	0	0	0	0	0	0
CC16-NAB2-TRg-4	258	257	320	322	300	352	324	241	290	243	224	70	277	192	101	225	190	101	0	0	0	0	0	0	0
CC16-NAB2-TRg-6	324	331	457	370	440	489	370	395	351	280	420	461	271	362	556	363	383	421	0	0	0	0	1	0	0
CC16-YTM1-NRg-1	344	411	569	391	436	648	358	397	448	268	418	426	297	443	439	385	306	377	0	0	0	0	0	0	0
CC16-OLE1-TRg-8	265	230	258	292	337	309	300	238	204	259	347	622	246	394	762	355	370	569	0	0	0	0	0	0	0
CC16-OLE1-TRg-1	202	221	178	226	310	149	159	253	251	255	320	610	287	359	618	341	400	739	0	0	0	0	0	0	0
CC16-UTP7-TRg-4	356	368	462	492	448	447	429	406	378	280	452	476	281	464	459	388	401	401	0	0	0	1	0	0	0
CC16-ACT1-NRg-6	339	246	286	346	274	285	304	281	278	262	283	102	307	295	107	343	260	94	0	0	0	0	0	0	0
CC16-RPL18A-NRg-3	264	267	190	263	243	160	285	228	208	211	203	140	232	244	124	251	202	99	0	0	0	0	0	0	0
CC16-BRX1-NRg-1	396	379	577	454	455	540	363	369	483	323	467	452	384	448	442	518	426	390	0	0	0	0	0	0	0
CC16-NAF1-TRg-8	385	416	608	463	530	765	353	394	587	362	677	521	344	611	498	490	525	508	0	0	0	0	0	0	0
CC16-NAF1-TRg-6	371	400	676	388	551	613	381	442	612	327	616	310	374	664	423	492	662	371	0	0	0	0	0	0	0
CC16-NAF1-TRg-4	323	376	556	411	420	520	348	369	464	321	461	382	289	473	358	360	546	304	0	0	0	0	0	0	0
CC16-CDC8-TRg-2	394	498	802	553	591	904	498	538	691	393	883	659	358	760	596	492	834	540	0	0	0	0	1	1	1
CC16-NSE4-TRg-1	330	345	306	360	299	352	357	323	275	326	349	162	372	375	231	445	311	158	0	0	0	0	0	1	0
CC16-PAB1-NRg-2	367	232	116	391	266	99	426	216	77	329	185	71	314	207	64	404	207	95	0	0	0	0	0	0	1
CC16-PRP43-TRg-4	283	322	250	343	365	226	279	271	256	248	147	39	299	145	46	362	159	43	0	0	0	0	0	0	0
CC16-SEC2-NRg-3	305	283	378	399	344	401	346	314	265	318	422	430	293	381	596	391	392	382	0	0	0	0	0	0	0
CC16-SEC2-NRg-6	261	329	351	294	349	398	298	272	320	242	473	578	232	383	588	322	428	443	0	0	1	0	0	0	0
CC16-MPP10-NRg-5	245	298	400	327	312	337	282	294	414	275	379	475	253	338	488	344	365	445	0	0	0	0	0	0	0
CC16-YDR355C-TRg-2	316	358	475	392	390	567	362	353	449	310	196	133	302	230	129	321	196	107	0	0	0	1	0	0	0
CC16-YLR339C-TRg-9	283	283	270	357	263	275	297	252	218	210	218	124	228	208	122	305	226	122	0	0	0	0	0	0	0
CC16-SNM1-TRg-2	418	430	740	502	560	702	482	474	602	387	570	276	476	590	297	526	580	217	0	0	0	0	0	0	1
CC16-ALR1-NRg-4	417	439	503	488	482	542	461	462	429	369	355	222	394	338	261	553	362	190	0	0	0	0	0	0	0
CC16-ALR1-NRg-1	240	234	183	349	239	180	272	206	134	313	288	195	255	184	176	338	248	161	0	0	0	0	0	0	0
CC16-ALR1-NRg-3	274	329	389	383	384	390	297	300	324	289	267	256	328	264	221	323	287	199	0	0	0	0	0	0	0
CC16-RPL10-TRg-1	299	298	420	340	340	479	324	340	407	217	383	562	243	352	629	323	328	499	0	0	0	0	0	0	0
CC16-RPL28-TRg-2	305	285	265	370	347	257	331	254	196	240	371	307	270	315	344	342	322	297	0	1	0	0	0	0	0
CC16-UTP25-TRg-1	230	198	336	249	276	338	263	263	312	223	411	380	191	411	451	243	357	327	0	0	0	0	0	0	0
CC16-POB3-TRg-1	333	351	443	417	405	399	346	337	368	280	424	112	268	357	115	385	394	78	0	0	0	0	0	0	0
CC16-POB3-TRg-3	380	361	139	417	340	223	356	302	173	371	281	35	302	266	51	511	226	34	0	0	0	0	0	0	0
CC16-POB3-TRg-2	376	372	481	429	475	462	366	354	451	337	518	263	286	443	248	420	492	187	0	0	0	0	0	1	0
CC16-MED11-TRg-1	310	400	282	367	383	347	331	314	282	316	290	60	288	282	89	335	232	67	0	0	0	0	0	0	0
CC16-ISA1-TRg-15	179	91	23	219	96	31	176	71	36	129	64	11	158	64	8	236	56	7	0	0	0	0	0	0	0
CC16-RRP1-NRg-1	283	267	303	285	248	325	300	257	183	388	625	914	364	771	945	539	611	791	0	0	0	0	0	0	0
CC16-MES1-NRg-1	378	337	475	413	450	515	378	365	362	363	236	81	337	273	83	389	187	56	0	0	0	0	0	0	0
CC16-SEC13-NRg-5	202	182	64	221	186	55	223	168	51	193	27	6	233	56	3	271	37	0	0	0	0	0	0	0	0
CC16-MCM2-NRg-2	343	398	594	441	460	565	374	419	511	314	624	830	354	598	826	384	641	796	0	0	0	0	0	0	0
CC16-ALA1-TRg-4	262	243	213	324	262	193	307	222	141	239	172	62	264	151	52	359	201	79	1	0	0	0	0	0	0
CC16-MTG2-TRg-5	306	307	296	395	302	284	348	261	316	241	367	307	250	272	337	348	321	268	0	1	0	0	0	0	0
CC16-TIF35-NRg-3	249	284	464	247	316	409	248	253	385	237	340	519	231	364	547	319	329	515	0	0	0	0	0	0	0
CC16-NSE1-TRg-3	272	296	421	276	414	470	285	263	407	204	532	475	232	514	588	293	523	439	0	0	0	0	1	0	0
CC16-NSE1-TRg-4	296	318	436	368	372	427	296	358	376	295	470	517	291	478	576	372	577	460	0	0	0	0	0	0	0
CC16-MOB2-NRg-6	187	144	135	279	169	110	186	147	109	203	104	70	165	108	77	252	95	96	0	0	0	0	0	0	0
CC16-VRG4-NRg-3	358	190	122	389	246	151	386	198	137	357	234	63	338	253	113	449	189	77	0	0	1	0	0	0	0
CC16-PRP9-TRg-3	321	415	445	381	474	489	389	380	420	296	263	50	293	280	82	323	298	43	0	0	0	0	0	0	0
CC16-HYM1-TRg-5	376	240	308	439	326	278	410	275	214	273	82	73	252	55	73	332	77	58	0	0	0	0	0	1	0
CC16-POP1-TRg-5	339	461	501	419	388	624	417	354	528	322	391	147	370	431	199	453	390	138	0	0	0	0	0	0	0
CC16-POP1-TRg-9	395	396	502	503	514	609	403	434	466	364	531	520	388	600	619	470	486	478	0	0	1	0	0	0	0
CC16-RPL17A-TRg-1	265	311	338	237	344	421	275	226	339	225	341	533	201	330	522	288	356	467	0	0	0	0	0	0	0
CC16-SLD2-TRg-1	389	444	603	442	492	594	406	389	552	335	366	269	320	298	249	381	278	196	0	0	0	0	0	0	0
CC16-CDC48-NRg-7	303	330	141	334	371	197	341	315	110	353	753	375	397	764	367	414	706	372	0	0	0	0	0	0	0
CC16-FHL1-NRg-2	214	260	244	280	302	271	245	282	253	221	389	457	244	355	488	263	320	358	0	0	0	0	0	0	0
CC16-BET3-NRg-7	169	225	264	263	249	278	232	229	185	203	324	533	170	274	571	223	361	470	0	0	0	0	0	0	0
CC16-MAK21-TRg-1	320	334	374	402	377	392	386	306	304	314	444	461	296	349	493	412	380	431	0	0	0	0	0	0	0
CC16-BRN1-TRg-4	282	232	194	361	294	173	225	314	187	279	119	24	224	194	26	339	155	13	0	0	0	0	0	0	0
CC16-FBA1-NRg-3	417	458	500	500	481	495	451	429	445	321	1091	2462	373	1068	2235	446	1061	2026	0	0	0	0	0	0	0
CC16-CDC42-TRg-6	52	68	36	57	79	28	54	71	41	51	24	5	68	50	3	63	31	21	0	0	0	0	0	0	0
CC16-CDC42-TRg-7	327	284	187	362	296	246	325	235	160	350	325	254	388	276	277	422	271	235	0	0	0	0	0	0	0
CC16-COG4-NRg-1	153	165	94	236	153	83	157	100	59	197	211	144	192	207	201	214	186	125	0	0	0	0	0	0	0
CC16-ATP3-NRg-3	318	384	513	369	456	593	420	324	480	293	509	1023	314	596	1041	394	479	850	0	0	0	0	1	0	0
CC16-ATP3-NRg-2	286	321	514	383	412	613	344	368	428	309	443	952	256	546	893	344	468	748	0	0	0	0	0	0	0
CC16-SMP3-TRg-5	353	389	632	376	487	637	346	372	532	326	802	2087	344	673	2066	408	792	1692	0	0	0	0	0	0	0
CC16-CFT2-NRg-2	399	488	360	453	472	377	463	383	343	349	296	69	363	239	64	420	202	47	0	0	0	0	0	0	0
CC16-FAS2-TRg-5	342	448	789	447	471	742	383	404	609	321	341	173	293	328	198	493	322	157	0	0	0	0	0	0	0
CC16-DBP2-NRg-3	281	403	575	357	477	519	288	410	519	273	454	1016	303	467	976	417	403	896	0	0	0	0	0	0	0
CC16-DBP2-NRg-2	365	481	672	439	545	747	375	429	598	312	482	603	333	441	591	391	411	548	0	0	0	0	0	0	0
CC16-MPS2-NRg-4	351	405	406	443	473	450	333	404	403	319	307	136	338	342	97	400	267	139	0	0	0	0	0	0	0
CC16-ARC35-TRg-2	396	346	437	398	349	415	409	397	319	275	278	71	302	307	47	413	254	47	0	0	0	0	0	1	0
CC16-ARC35-TRg-5	290	148	44	340	169	43	296	173	31	218	58	5	186	70	0	323	32	5	0	0	0	0	0	0	0
CC16-MRD1-TRg-1	265	332	389	373	292	399	274	271	370	271	305	203	237	288	238	335	305	236	0	0	0	0	0	0	0
CC16-RLP7-TRg-1	365	377	454	388	389	556	355	382	338	283	421	455	312	368	498	377	407	414	0	0	1	0	0	0	0
CC16-SPC34-TRg-1	299	310	425	280	370	425	296	294	381	218	179	194	229	254	207	308	260	175	0	0	0	0	0	0	0
CC16-CDC45-TRg-2	370	467	656	425	431	673	441	342	509	320	546	692	350	649	740	396	590	569	0	0	0	0	0	0	0
CC16-GCD6-TRg-3	345	393	519	463	454	603	365	363	447	296	355	240	350	397	239	351	366	192	1	0	0	0	0	0	0
CC16-GCD6-TRg-4	302	366	474	343	420	485	301	369	428	235	280	175	275	333	174	297	330	132	0	0	0	0	0	0	0
CC16-YPT6-NRg-2	135	68	25	157	78	19	140	61	17	149	39	7	135	55	7	186	67	15	0	0	0	0	0	0	0
CC16-RPS13-TRg-2	321	375	363	348	369	316	342	310	331	280	264	293	250	315	267	383	323	229	0	0	0	0	0	0	0
CC16-IPI3-TRg-3	314	408	514	373	413	561	308	396	515	303	613	1081	287	661	1051	412	712	905	0	0	0	0	0	0	0
CC16-TIF5-NRg-9	324	380	377	393	398	364	380	347	292	253	126	10	246	130	9	359	127	20	0	0	0	0	0	0	0
CC16-TIF5-NRg-7	295	348	477	373	392	476	344	340	320	275	434	328	266	416	390	394	395	271	0	0	0	0	0	0	0
CC16-TIF5-NRg-6	402	471	429	377	463	514	448	400	458	372	364	124	334	326	102	475	301	55	0	0	0	0	0	0	0
CC16-NAB3-TRg-3	417	385	296	465	359	329	395	320	298	342	183	29	307	212	27	494	214	20	0	0	0	0	0	0	0
CC16-GCD2-TRg-1	267	340	399	355	338	352	277	321	372	218	194	87	222	190	88	293	212	74	0	0	0	0	0	0	0
CC16-UBA1-TRg-2	250	326	319	348	390	360	303	380	272	288	390	51	331	373	52	367	348	38	0	0	0	0	0	0	0
CC16-SLD3-TRg-6	328	340	349	376	398	383	337	310	237	299	165	111	287	150	173	393	153	100	0	0	0	0	0	0	0
CC16-LCB1-TRg-5	340	431	679	379	460	768	299	376	625	280	579	659	283	581	623	404	557	571	0	0	1	0	0	0	1
CC16-TOA2-TRg-6	295	276	212	307	317	244	394	217	140	233	268	59	235	204	31	308	217	57	0	0	0	0	0	0	0
CC16-TOA2-TRg-1	335	355	349	325	359	388	402	278	249	275	332	245	262	255	253	308	288	179	0	0	0	0	0	0	0
CC16-TOA2-TRg-3	255	210	218	278	231	225	288	227	161	209	208	133	236	166	103	273	210	67	0	0	0	0	0	0	0
CC16-LSM2-TRg-1	242	521	1019	362	611	941	318	427	1171	305	601	347	300	718	358	397	636	272	0	0	0	0	1	0	0
CC16-YML6-TRg-13	164	137	180	186	179	230	158	173	156	162	348	825	145	297	805	159	338	700	0	0	0	0	0	0	0
CC16-YML6-TRg-12	334	415	766	387	457	808	313	314	606	331	561	1613	299	581	1649	427	626	1332	0	0	0	0	0	0	0
CC16-UTP15-NRg-1	292	278	320	309	317	367	269	296	234	230	281	91	239	283	112	278	243	86	0	0	0	0	0	0	0
CC16-TIF6-NRg-8	385	303	230	442	386	285	375	287	232	356	498	743	374	491	693	499	519	555	0	0	0	1	0	0	0
CC16-SUP35-NRg-1	343	257	209	368	319	231	418	260	172	268	287	77	293	250	84	370	279	98	0	0	0	0	0	0	0
CC16-MPP10-NRg-1	360	445	549	399	424	609	396	448	419	309	460	505	295	445	472	458	473	409	0	0	0	0	1	0	0
CC16-SWI3-TRg-7	205	287	251	288	286	272	327	234	196	146	311	327	134	350	326	130	271	251	0	0	0	0	0	0	0
CC16-SSN3-NRg-2	243	415	962	326	484	995	269	475	1186	278	489	1246	359	523	1121	406	492	1151	0	0	1	0	0	0	0
CC16-SEC13-NRg-7	353	378	239	395	374	227	278	314	190	287	153	23	279	202	40	397	165	16	0	0	0	0	0	0	0
CC16-RPS15-NRg-3	232	214	194	241	249	171	198	170	165	205	102	44	192	134	59	225	100	44	0	0	0	0	0	0	0
CC16-RPL3-TRg-2	305	355	254	436	344	303	416	268	195	299	364	480	308	372	642	373	376	447	0	0	0	0	0	0	0
CC16-FBA1-NRg-2	377	345	346	446	439	368	377	317	354	216	784	1917	316	931	1954	350	935	1638	0	0	0	0	0	0	0
CC16-FBA1-NRg-1	349	386	463	420	442	425	407	349	453	319	1019	2392	301	937	2198	411	962	1834	0	0	0	0	0	0	0
CC16-FBA1-NRg-5	238	324	337	316	341	311	231	269	321	211	540	1636	233	666	1688	287	707	1280	0	0	0	0	0	0	0
CC16-DAM1-TRg-2	372	269	187	409	322	182	388	271	146	238	76	1	273	86	17	299	52	6	0	1	0	0	0	0	0
CC16-NHP2-TRg-2	353	453	538	474	515	622	355	453	589	286	576	565	329	482	666	386	593	580	0	0	0	0	0	0	0
CC16-HCA4-NRg-6	378	431	552	405	545	527	406	378	497	295	461	608	334	434	497	390	418	540	0	0	0	0	1	0	0
CC16-PRE3-TRg-4	279	235	69	331	273	142	300	195	95	231	168	17	232	197	27	286	127	20	0	0	0	0	0	0	0
CC16-DBP5-NRg-4	452	509	593	444	572	692	481	450	605	324	579	165	444	442	151	530	465	114	0	0	0	0	0	0	0
CC16-SPT6-NRg-4	427	512	670	578	538	802	468	499	787	433	627	1004	439	644	1116	612	820	1021	0	0	0	0	0	0	0
CC16-SPT6-NRg-2	257	328	480	342	402	420	239	253	403	223	439	871	285	408	814	284	484	726	0	0	0	0	0	0	0
CC16-RPL18A-TRg-4	254	295	388	376	335	413	340	330	280	257	316	345	257	245	298	343	252	271	0	0	0	0	0	0	0
CC16-KSH1-TRg-1	378	469	692	465	466	747	427	488	594	290	564	293	330	599	335	397	537	195	0	0	0	0	0	0	0
CC16-KSH1-TRg-3	237	245	287	309	246	325	265	189	271	226	519	588	227	496	638	272	395	493	0	0	0	0	0	1	0
CC16-IPI3-NRg-1	353	381	515	420	469	500	444	459	424	357	439	193	346	386	228	410	325	186	0	0	0	0	0	0	0
CC16-PGA2-TRg-8	372	437	908	390	529	1034	405	498	890	338	861	1394	359	708	1450	434	646	1230	0	0	0	0	0	0	0
CC16-RPL18A-TRg-2	224	178	273	272	257	269	256	212	199	205	299	441	194	260	426	333	285	347	0	0	0	0	0	0	0
CC16-RPL33A-NRg-6	207	175	225	233	265	252	270	204	163	160	175	141	163	172	139	213	180	128	0	0	0	0	0	0	0
CC16-TAF12-NRg-2	184	189	217	236	200	185	194	155	143	141	210	312	126	143	295	186	188	226	0	1	0	0	0	0	0
CC16-USE1-TRg-5	277	408	810	333	479	758	358	366	617	241	720	2348	260	751	2103	307	821	1951	0	0	0	0	1	0	0
CC16-YNL114C-TRg-1	343	456	656	459	482	616	342	413	556	370	494	616	300	430	658	404	552	512	0	0	0	0	0	0	0
CC16-SMC5-TRg-7	297	383	470	395	379	483	383	368	399	292	489	605	265	493	620	416	499	461	1	0	0	0	0	0	0
CC16-SMC5-TRg-6	319	351	548	338	439	536	331	380	499	246	592	829	297	550	784	366	653	687	0	0	0	0	0	0	0
CC16-RSC58-TRg-1	314	418	625	392	393	679	345	370	434	269	381	784	213	320	705	339	407	558	0	0	0	0	0	0	0
CC16-CTF13-TRg-2	304	414	358	383	446	376	372	367	356	288	312	48	320	324	57	369	271	56	0	0	0	0	0	0	0
CC16-NAB2-NRg-2	275	339	388	365	394	472	254	313	343	236	162	73	258	203	124	382	191	88	0	0	0	0	0	0	0
CC16-MCM7-TRg-4	301	324	381	319	384	364	349	295	347	260	229	161	277	216	196	299	248	200	0	0	0	0	0	0	0
CC16-BCP1-NRg-5	213	141	47	239	126	34	208	84	35	274	164	75	317	197	55	379	169	76	0	0	0	0	0	0	1
CC16-STU2-TRg-3	340	297	280	391	348	303	378	314	225	317	159	30	325	191	46	370	173	38	0	0	0	0	0	0	0
CC16-SEC21-NRg-6	349	270	342	341	328	295	372	303	236	269	221	66	245	255	96	341	229	42	0	0	0	0	0	0	0
CC16-SEC21-NRg-3	375	274	224	421	300	174	421	240	197	359	186	80	409	256	94	459	198	47	0	0	0	0	0	0	0
CC16-RPL1B-TRg-3	369	335	276	434	399	373	360	263	309	350	591	701	441	443	730	556	407	665	0	0	0	0	0	0	0
CC16-SEC20-NRg-2	318	479	693	422	536	844	360	422	740	312	710	973	354	697	878	440	833	859	0	0	0	1	1	0	1
CC16-VMA3-NRg-2	364	268	174	454	280	169	325	223	188	387	633	750	372	708	847	423	685	706	0	0	0	0	0	0	0
CC16-SEC23-NRg-5	366	417	319	445	415	368	373	376	296	386	747	1310	372	761	1324	424	917	1172	0	0	0	0	0	0	0
CC16-CDC28-TRg-4	179	205	173	233	234	146	163	191	193	207	307	435	260	273	407	314	255	456	0	0	0	0	0	0	0
CC16-RPN12-NRg-11	370	431	585	367	475	639	305	390	461	308	457	481	292	479	678	383	453	541	0	0	0	0	0	1	0
CC16-PUP3-TRg-3	331	502	654	364	504	703	334	461	611	269	313	36	251	399	31	383	290	27	0	0	0	0	0	0	0
CC16-SEC31-TRg-2	270	341	477	362	385	460	318	324	369	301	306	138	280	278	116	366	298	114	0	0	0	0	0	0	0
CC16-SED5-TRg-6	241	277	318	313	337	343	286	299	283	213	243	267	233	297	277	341	272	179	0	0	0	0	0	0	0
CC16-SED5-TRg-5	272	249	444	327	347	449	283	260	318	244	385	547	188	357	552	267	331	402	0	0	0	0	0	0	0
CC16-RPL33A-TRg-1	315	333	461	360	379	523	381	335	341	302	431	632	305	403	597	306	366	506	0	0	0	0	0	1	0
CC16-RPL33A-TRg-2	319	402	512	461	383	523	425	336	471	247	430	622	277	443	651	371	366	572	0	1	0	0	0	0	0
CC16-MRPL11-TRg-2	303	342	548	407	448	563	319	371	555	316	468	949	290	530	988	393	466	798	0	0	0	0	0	0	0
CC16-RTP1-NRg-2	323	367	515	364	463	528	327	367	439	218	400	141	308	407	237	377	367	156	0	0	1	0	0	0	0
CC16-NUG1-TRg-2	392	486	601	503	603	586	444	470	542	346	461	327	372	455	332	478	429	330	0	0	0	0	0	1	0
CC16-VPH2-TRg-4	120	173	132	175	198	157	107	167	111	105	221	251	137	229	244	163	259	244	0	0	0	0	0	1	0
CC16-COP1-NRg-3	345	301	225	430	432	224	398	316	183	359	183	37	348	235	60	421	200	72	0	0	0	0	0	0	0
CC16-CRM1-NRg-1	309	505	627	385	500	613	341	391	510	319	309	91	326	354	89	414	321	80	0	0	0	0	0	0	0
CC16-RPL5-NRg-4	250	140	33	256	171	47	276	139	54	188	69	24	176	78	26	276	76	16	0	0	0	0	0	0	0
CC16-SNU13-NRg-4	315	393	508	364	388	615	320	285	428	230	196	82	223	201	83	303	182	49	0	0	1	0	0	0	0
CC16-PFS2-TRg-3	366	505	810	505	469	794	441	483	710	356	213	48	346	203	38	405	163	45	0	0	0	0	0	0	0
CC16-MPP10-TRg-2	261	300	455	311	337	486	292	294	351	210	428	351	265	453	380	298	435	266	0	0	0	0	0	0	0
CC16-TSR4-NRg-2	322	391	521	361	375	573	366	404	350	338	547	436	303	477	567	383	491	376	0	0	0	0	0	0	0
CC16-RSC2-TRg-1	460	433	438	502	446	401	419	364	429	333	605	1473	304	517	1298	395	696	1238	0	0	0	1	0	0	0
CC16-SEC65-TRg-2	302	371	415	332	416	416	360	344	412	320	340	190	345	336	174	444	364	154	0	0	0	0	1	0	0
CC16-SMI1-NRg-1	208	234	142	294	249	193	229	203	188	292	305	617	298	253	731	373	383	658	0	0	0	0	0	0	0
CC16-RTT105-NRg-4	418	398	493	469	480	576	464	425	467	368	659	1627	401	540	1552	492	523	1361	0	0	0	1	0	0	0
CC16-VMA5-TRg-3	324	400	384	404	390	338	343	387	318	284	675	489	332	653	494	367	589	356	0	0	0	0	0	0	0
CC16-VMA5-TRg-5	317	345	468	360	337	463	363	350	408	259	783	2134	301	723	2084	353	699	1777	0	1	0	0	0	0	0
CC16-RRP1-TRg-3	299	359	476	379	349	524	355	350	429	293	433	498	280	417	519	423	411	396	0	0	0	1	0	0	1
CC16-CLC1-TRg-2	259	283	185	348	300	208	244	222	179	300	237	150	344	223	136	441	209	117	0	0	0	0	0	0	0
CC16-GCD6-NRg-1	297	357	511	374	378	547	299	387	494	250	239	100	274	257	132	364	258	90	0	0	0	0	0	0	0
CC16-GCD6-NRg-2	360	484	572	442	489	611	388	434	609	332	505	394	316	423	405	471	425	324	0	0	0	0	0	0	0
CC16-PXR1-TRg-1	298	377	452	348	394	480	302	382	497	269	445	453	301	388	574	397	435	450	0	0	0	0	0	0	0
CC16-CDC14-NRg-1	253	250	135	336	299	134	274	228	133	293	341	237	309	331	307	361	393	234	0	1	0	0	0	0	0
CC16-PCF11-TRg-6	364	359	335	441	404	333	441	366	292	362	136	24	320	143	19	458	95	29	0	0	0	0	0	0	0
CC16-PCF11-TRg-5	372	301	305	431	365	313	390	335	242	310	101	8	281	124	20	411	96	17	0	0	0	0	0	0	0
CC16-PCF11-TRg-4	381	349	296	471	367	344	451	297	266	340	111	8	334	128	18	516	77	12	0	0	0	0	0	0	0
CC16-SEC31-NRg-1	364	365	159	466	353	200	426	318	140	308	95	15	308	70	10	403	81	11	0	0	0	0	0	0	0
CC16-RRP5-NRg-1	423	491	584	462	558	528	477	392	494	315	562	323	383	493	295	456	533	224	0	0	0	0	0	0	0
CC16-PRE10-TRg-5	321	357	486	388	398	511	292	307	446	236	258	46	258	242	53	344	252	40	0	0	0	0	0	0	0
CC16-PRE10-TRg-1	314	344	343	364	405	386	341	295	264	287	342	41	254	326	78	354	313	70	0	0	0	0	0	0	0
CC16-RPS5-TRg-2	311	347	323	354	359	357	352	320	256	262	244	110	247	243	140	320	230	80	0	0	0	0	0	0	0
CC16-NSP1-TRg-4	344	352	498	374	479	547	325	367	402	220	214	174	204	256	146	341	220	113	0	0	0	0	0	0	0
CC16-PRP38-TRg-4	401	556	732	556	607	825	528	492	760	406	781	1144	443	700	989	621	820	876	0	0	0	0	0	0	0
CC16-RCF1-NRg-5	344	474	918	435	586	963	421	502	845	352	454	534	350	598	548	511	466	473	0	0	0	0	0	0	0
CC16-RSC3-TRg-4	331	371	562	399	422	542	441	395	408	341	680	1136	298	640	1266	466	640	1117	0	0	0	0	1	0	0
CC16-RSC3-TRg-5	352	316	469	361	382	424	421	329	380	257	484	648	353	473	646	363	407	543	0	0	0	0	0	0	0
CC16-RSC3-TRg-6	379	487	653	483	473	638	467	414	513	401	714	1020	397	654	1170	442	639	851	0	0	0	0	0	0	0
CC16-HTA1-NRg-12	370	332	485	341	314	478	444	292	433	298	567	1066	344	565	1305	410	502	1092	0	0	0	0	0	0	0
CC16-HTA1-NRg-11	368	416	406	466	365	419	481	296	357	354	681	1348	392	714	1508	507	622	1157	0	0	0	0	0	0	0
CC16-UTP23-TRg-2	360	458	624	392	427	560	358	322	539	311	580	587	337	469	709	382	493	574	0	0	0	0	0	0	0
CC16-GCD7-NRg-1	349	351	305	373	424	345	350	431	316	332	213	45	335	254	49	477	193	26	0	0	0	0	1	0	1
CC16-GCD7-NRg-2	287	379	565	379	454	510	325	406	482	353	545	786	301	429	754	390	506	582	0	0	0	0	0	0	0
CC16-GCD7-NRg-6	293	399	526	332	404	513	366	314	312	249	379	393	240	387	538	319	344	402	0	0	0	0	0	0	0
CC16-GAL11-NRg-2	295	365	341	368	348	362	351	275	331	274	343	574	319	299	535	371	319	353	0	0	0	0	0	0	0
CC16-GAL11-NRg-9	241	218	118	303	206	110	299	197	62	283	230	292	287	224	294	378	188	235	0	0	0	0	0	0	0
CC16-PHO4-TRg-5	231	203	158	334	228	126	282	194	104	230	225	220	221	237	206	293	241	184	0	0	0	0	0	0	0
CC16-SNP1-NRg-3	444	713	1008	577	647	1176	538	557	829	382	796	970	460	740	1002	551	724	785	0	0	1	0	0	0	0
CC16-RPC37-TRg-5	353	432	744	497	530	779	412	467	632	338	420	297	398	444	324	503	397	267	0	0	0	0	0	0	0
CC16-CRM1-TRg-5	152	185	223	198	300	197	108	235	360	193	181	145	188	226	150	205	268	205	0	0	0	0	0	0	0
CC16-CRM1-TRg-2	313	310	596	333	415	525	266	416	551	285	495	348	316	482	492	395	522	426	0	0	0	0	0	1	0
CC16-ASK1-TRg-7	260	186	77	375	243	93	265	187	86	219	48	12	210	72	2	271	36	5	0	0	0	0	0	0	0
CC16-STU2-NRg-4	397	402	499	484	446	435	519	443	369	333	263	78	317	291	89	429	264	59	0	0	0	0	0	0	0
CC16-NEO1-NRg-3	329	209	104	400	278	94	351	226	74	215	40	2	258	56	15	346	48	13	0	0	0	0	0	0	0
CC16-GAL11-TRg-5	247	240	215	301	288	249	319	270	219	258	264	429	278	298	469	378	183	276	0	0	0	0	0	0	0
CC16-GAL11-TRg-7	334	284	269	423	286	258	391	226	212	357	446	685	283	462	776	433	470	598	0	0	0	0	0	0	0
CC16-SAM50-NRg-3	462	615	1228	570	711	1184	518	583	1124	392	1096	1592	445	1070	1756	567	1201	1552	0	0	0	0	0	0	0
CC16-CSL4-TRg-2	413	538	789	464	535	725	503	538	685	360	724	918	360	581	963	460	613	758	0	1	0	0	0	0	0
CC16-CCT5-TRg-2	302	323	464	434	354	471	409	317	394	263	553	594	320	482	557	461	572	420	0	0	0	0	0	1	0
CC16-POL30-NRg-1	368	404	645	369	454	604	409	326	480	322	698	1131	280	500	1105	455	562	914	0	0	0	0	0	0	0
CC16-MED4-TRg-4	493	707	1010	611	856	1009	608	762	969	461	612	337	471	621	423	680	558	308	0	0	0	0	1	0	0
CC16-MED4-TRg-3	338	488	749	406	619	830	404	479	699	281	408	268	295	509	287	394	397	191	0	0	0	0	0	0	0
CC16-MED4-TRg-2	439	749	1171	505	755	1267	605	729	1034	468	813	713	517	865	839	592	735	595	0	0	0	0	0	0	0
CC16-GDI1-TRg-4	289	263	221	309	279	199	350	243	189	258	436	224	237	280	236	367	299	214	0	0	0	0	1	0	0
CC16-GDI1-TRg-3	398	373	360	457	377	352	445	394	264	361	561	448	430	470	457	451	478	337	0	0	0	0	0	0	0
CC16-REB1-TRg-6	393	282	122	402	321	106	371	289	94	391	202	36	371	266	37	485	144	48	0	0	0	0	0	0	0
CC16-MRPL37-NRg-2	300	342	451	262	369	451	268	263	431	251	438	1686	288	488	1770	357	586	1586	0	0	0	0	0	0	0
CC16-NOC3-TRg-3	246	254	426	331	297	409	282	238	289	226	332	376	221	317	381	284	330	273	0	0	0	0	0	0	0
CC16-SPC97-TRg-3	266	200	114	368	277	100	432	211	73	213	40	15	227	75	10	282	67	8	1	0	0	0	0	0	0
CC16-IPP1-TRg-3	353	392	560	391	399	602	370	356	397	239	613	176	317	459	166	386	476	137	0	0	0	0	0	0	0
CC16-IPP1-TRg-2	469	652	620	693	575	687	578	546	599	485	658	84	558	509	80	690	634	59	1	0	0	0	0	0	0
CC16-PTI1-TRg-3	209	281	249	287	276	251	229	229	170	243	87	10	202	86	16	241	67	15	0	0	0	0	0	0	0
CC16-PTI1-TRg-5	361	410	813	463	485	835	436	404	631	343	211	81	357	203	62	475	228	54	0	0	0	0	0	0	0
CC16-RFC5-NRg-1	287	415	400	378	422	388	333	380	360	215	570	782	359	559	828	387	601	710	0	0	0	0	0	0	0
CC16-CDC24-TRg-1	293	490	900	355	503	924	376	397	675	287	363	309	284	346	333	361	302	266	0	0	0	0	0	0	0
CC16-CDC24-TRg-3	309	512	554	398	506	584	470	466	492	290	234	33	247	249	51	427	180	34	0	0	0	0	0	0	0
CC16-CDC24-TRg-5	233	337	369	285	353	413	283	280	256	264	110	26	232	143	21	349	136	18	0	0	0	0	1	0	0
CC16-CDC24-TRg-6	110	181	293	135	203	324	97	162	173	99	82	22	143	56	16	75	51	15	0	0	0	0	0	0	0
CC16-UTP23-TRg-6	273	381	397	299	414	356	238	317	417	250	436	968	282	438	919	354	483	886	0	0	0	0	0	0	0
CC16-UTP23-TRg-4	305	345	438	447	312	473	440	376	405	301	379	248	365	438	323	474	376	266	0	0	1	0	0	0	0
CC16-UTP23-TRg-1	221	289	409	292	345	354	283	286	291	243	326	224	249	405	249	306	308	210	0	0	0	1	1	0	0
CC16-RHO3-NRg-4	295	361	532	412	360	521	354	349	421	213	472	1234	251	461	1472	307	415	1159	0	0	0	0	1	0	0
CC16-TRS23-NRg-1	328	230	122	417	242	158	370	227	102	275	198	57	261	175	46	383	170	17	0	0	0	0	0	0	0
CC16-TRS23-NRg-3	354	317	139	452	321	176	419	243	115	329	215	132	373	249	131	478	229	101	0	0	0	0	0	0	0
CC16-RSP5-TRg-2	385	295	198	514	353	229	510	347	161	411	499	265	399	571	267	626	516	255	0	0	0	0	0	0	0
CC16-RSP5-TRg-1	340	342	231	454	348	257	433	331	166	429	597	422	409	587	415	561	572	309	0	0	0	0	0	0	0
CC16-SDA1-NRg-1	288	327	430	366	465	462	363	304	337	273	404	333	263	365	348	349	395	316	0	0	0	0	0	0	0
CC16-KAP95-TRg-8	288	305	315	404	396	260	295	296	269	325	214	69	315	149	64	340	165	65	0	0	0	0	0	0	0
CC16-ACO1-TRg-6	257	172	160	324	168	157	300	130	74	251	98	21	195	63	30	294	71	19	0	0	0	0	0	0	0
CC16-HTA1-NRg-3	263	298	338	331	343	328	283	306	313	248	348	609	227	350	640	283	406	600	0	0	0	0	1	0	0
CC16-HTA1-NRg-2	264	313	316	345	358	316	324	326	280	234	318	501	260	355	456	380	301	408	0	0	0	0	0	0	0
CC16-SPN1-TRg-1	415	291	271	401	381	317	414	268	310	314	286	180	255	366	148	326	343	121	0	0	0	0	0	0	0
CC16-MOT1-NRg-7	410	380	501	506	417	561	465	394	414	409	709	1225	400	580	1308	516	631	1029	0	0	0	0	0	0	0
CC16-RPL17A-NRg-4	310	385	497	410	389	542	471	317	373	281	378	459	310	452	447	291	312	405	0	0	0	0	0	0	0
CC16-ADA2-TRg-4	416	279	334	479	449	336	463	383	262	443	810	1791	417	730	1717	545	792	1554	0	0	0	0	2	1	0
CC16-SFH1-NRg-1	221	232	229	218	175	278	188	223	189	173	283	539	188	259	512	223	326	544	0	0	0	0	0	0	0
CC16-SPC97-NRg-5	332	309	191	432	311	207	342	313	150	310	109	5	273	100	4	361	51	4	0	0	0	0	0	0	0
CC16-PRP22-TRg-3	302	311	273	422	332	287	320	288	223	255	119	13	286	149	23	402	104	13	0	0	0	0	0	0	0
CC16-SEN15-TRg-2	227	195	141	297	266	162	245	209	171	261	316	229	215	314	248	331	313	202	0	0	0	0	0	0	0
CC16-RPL3-NRg-2	211	171	53	276	182	53	189	190	49	188	77	9	180	102	23	265	75	10	0	0	0	0	0	0	0
CC16-ISD11-NRg-2	215	239	186	297	241	224	256	181	149	261	476	1019	278	529	1127	363	491	897	0	0	0	0	0	0	0
CC16-HEM12-TRg-8	359	446	498	402	457	509	319	357	378	341	731	1665	298	767	1787	390	811	1323	0	1	0	0	0	0	0
CC16-SEC10-TRg-1	354	353	391	464	418	327	391	365	234	293	127	26	317	148	27	387	135	13	0	0	0	0	0	0	0
CC16-HTB1-TRg-7	416	486	642	409	501	710	409	437	608	326	752	2107	320	687	1992	487	719	1719	0	0	0	0	0	0	0
CC16-TTI2-TRg-1	393	394	628	436	539	592	378	420	497	329	743	693	340	725	822	513	831	739	0	0	0	0	0	0	0
CC16-ACP1-TRg-2	263	304	270	335	367	228	272	235	225	276	328	235	266	474	224	341	336	193	0	0	0	0	0	0	0
CC16-ACP1-TRg-4	369	467	487	532	482	486	478	440	448	412	645	681	356	866	667	547	625	532	0	1	0	0	0	0	0
CC16-GAL11-NRg-10	255	112	31	303	135	19	273	130	19	253	99	40	228	153	52	283	97	35	1	0	0	0	0	0	0
CC16-UTP22-TRg-2	337	437	886	395	437	969	382	375	647	241	583	908	278	539	1015	436	481	905	0	0	0	0	0	0	0
CC16-MST1-NRg-5	166	101	54	209	110	84	216	63	41	159	102	56	156	93	61	214	98	57	0	0	0	0	0	0	0
CC16-RIB7-NRg-2	397	403	566	479	464	538	357	424	443	331	658	1442	360	794	1572	432	713	1385	0	0	0	0	0	0	0
CC16-MCD1-TRg-6	283	312	340	389	306	338	353	250	294	228	294	383	247	282	410	301	243	349	0	0	0	0	0	0	0
CC16-MCD1-TRg-5	272	297	311	339	318	348	300	312	272	232	209	200	286	302	252	330	260	232	0	0	0	0	0	0	0
CC16-GPI8-NRg-2	301	328	337	414	354	345	350	339	269	312	269	60	323	300	41	392	244	38	0	0	0	0	1	0	0
CC16-THS1-TRg-2	303	376	582	361	401	711	353	348	523	266	491	639	261	460	710	315	407	557	0	1	0	0	1	0	0
CC16-RRP7-TRg-2	353	417	640	392	523	662	346	489	570	311	410	140	290	417	152	471	400	133	0	0	0	0	0	0	0
CC16-RRP7-TRg-5	313	424	570	436	401	679	301	434	518	427	211	63	450	309	50	516	215	44	0	0	0	0	0	0	1
CC16-SMX2-NRg-7	341	371	579	400	395	649	377	326	501	274	620	1257	280	633	1438	359	614	1234	0	0	0	0	0	0	1
CC16-RRP45-TRg-5	404	430	505	418	374	502	442	387	457	367	413	285	307	391	419	515	507	272	0	0	0	0	0	0	0
CC16-RRP45-TRg-4	291	218	254	324	261	235	279	213	158	272	249	70	283	179	112	381	210	80	0	0	0	0	0	0	0
CC16-CNS1-TRg-2	253	295	291	341	284	357	266	290	311	236	196	81	293	207	117	349	174	49	0	0	0	0	0	0	0
CC16-FBP1-NRg-9	248	237	302	327	300	283	237	257	250	277	459	960	217	505	897	300	498	812	0	0	0	0	0	0	0
CC16-GCD11-NRg-1	319	395	369	298	365	423	459	271	320	270	223	97	201	289	94	317	227	56	0	0	0	0	1	0	0
CC16-RPL10-TRg-2	289	395	589	359	365	590	358	375	448	235	540	1430	247	504	1329	348	547	1259	0	0	0	0	0	0	0
CC16-NUP192-TRg-4	338	312	168	389	353	148	367	318	235	299	132	29	329	141	15	474	147	22	0	0	0	0	0	0	0
CC16-NUP145-NRg-4	148	116	93	192	121	78	174	138	66	179	250	96	213	216	119	224	189	77	0	0	0	0	0	0	0
CC16-HEM12-TRg-6	209	273	272	243	272	277	258	206	206	211	525	1223	200	487	1340	246	528	1094	0	0	0	0	0	0	0
CC16-PLC1-TRg-3	311	264	170	340	295	161	373	217	131	313	185	54	309	188	72	329	230	39	0	0	0	0	0	0	0
CC16-RPA43-TRg-1	239	306	319	357	336	322	338	275	333	299	409	542	259	402	545	423	408	428	0	0	0	1	0	1	0
CC16-RPB7-NRg-2	403	343	390	460	433	425	459	411	320	315	362	329	341	349	294	393	388	286	0	0	0	0	0	0	0
CC16-RPB7-NRg-3	362	345	248	410	369	226	409	282	230	287	166	27	337	202	30	434	216	19	0	0	0	0	0	0	0
CC16-NSL1-NRg-1	319	272	309	411	372	294	324	302	248	312	138	12	258	183	48	377	182	24	0	0	0	0	0	0	0
CC16-UTP6-TRg-3	411	488	525	503	498	583	504	449	438	376	489	245	342	501	239	519	503	252	0	0	0	1	0	0	0
CC16-UTP6-TRg-1	250	288	374	294	323	379	268	287	352	217	279	73	249	293	112	282	276	100	0	0	0	0	0	0	0
CC16-YJU2-TRg-5	340	431	634	486	576	624	366	480	688	306	142	53	379	169	65	474	232	45	0	0	0	0	0	0	0
CC16-FRS2-NRg-5	338	337	460	375	453	529	328	378	402	210	185	72	283	225	74	266	163	48	0	0	1	0	0	0	0
CC16-TIF35-NRg-2	327	366	545	365	431	547	396	365	439	339	261	105	299	286	172	384	267	112	0	0	0	0	0	1	0
CC16-GPI15-TRg-1	290	360	415	361	376	457	323	331	374	284	794	473	298	850	552	345	803	414	0	0	0	0	1	0	0
CC16-NOP1-NRg-5	357	405	330	449	415	321	341	376	318	326	353	100	355	363	130	494	330	150	0	0	0	0	0	0	0
CC16-GPI15-TRg-4	280	367	426	384	409	524	376	329	362	338	731	533	340	827	537	394	742	391	0	0	0	0	0	1	0
CC16-COG4-TRg-1	363	243	104	396	286	95	358	236	96	333	170	77	281	191	71	397	188	48	0	0	0	0	0	0	0
CC16-TFA1-TRg-1	247	240	346	289	284	332	256	242	389	211	215	51	210	263	46	298	218	16	0	0	0	0	0	0	0
CC16-RHO1-NRg-2	364	183	72	436	214	98	408	226	68	354	92	13	343	108	1	530	78	3	0	0	0	0	0	0	0
CC16-RHO1-NRg-1	233	243	67	365	221	55	224	205	94	295	358	271	347	388	362	433	375	330	0	0	0	0	0	0	0
CC16-CDC55-NRg-2	255	323	477	326	434	403	216	262	308	223	524	997	216	514	1098	317	395	850	0	0	0	0	0	1	0
CC16-IDI1-NRg-7	433	580	575	519	601	610	506	554	570	401	517	270	398	553	273	580	566	223	0	0	0	0	0	0	0
CC16-RPL32-TRg-5	265	269	117	319	249	108	219	125	102	221	160	144	175	162	119	246	237	78	0	0	0	0	0	0	0
CC16-RPB5-TRg-4	323	304	311	360	348	312	310	300	298	295	341	395	312	369	468	386	358	388	0	0	0	0	0	1	0
CC16-DIP2-TRg-5	246	289	292	327	296	352	260	296	287	241	257	244	250	301	224	312	263	186	0	0	0	0	0	0	0
CC16-DIP2-TRg-1	350	408	407	412	419	356	306	350	324	308	387	132	339	428	162	428	335	128	0	0	0	0	0	0	0
CC16-RPC40-TRg-2	263	350	466	327	371	429	288	334	441	215	364	353	281	342	372	367	343	374	0	0	0	0	0	0	0
CC16-CDC6-TRg-5	241	271	389	298	355	414	258	277	305	184	484	882	218	415	945	376	433	788	0	0	0	0	0	0	0
CC16-CDC6-TRg-3	261	294	333	301	305	400	337	247	292	233	224	143	211	236	212	291	202	137	0	0	0	0	0	0	0
CC16-DAD2-TRg-2	352	310	275	469	377	285	375	301	211	310	80	5	306	96	11	420	69	2	0	0	0	0	0	0	0
CC16-RVS161-TRg-2	273	427	478	366	463	492	375	487	584	309	354	76	267	500	58	316	335	73	0	0	0	0	0	0	0
CC16-RVS161-TRg-1	345	401	608	399	483	635	399	474	564	290	441	193	336	590	166	426	391	95	0	0	0	0	0	0	0
CC16-SUP45-NRg-3	279	249	225	343	333	241	384	246	188	282	246	160	274	255	181	368	227	128	0	0	0	0	0	0	0
CC16-SRB6-NRg-5	319	263	304	359	285	274	346	226	214	303	347	195	278	312	168	383	253	146	0	0	0	0	0	0	0
CC16-RPC11-TRg-4	380	417	514	395	477	527	419	377	398	305	419	198	302	394	198	390	329	191	0	0	0	0	0	0	0
CC16-RKI1-TRg-8	485	562	924	587	727	991	568	632	796	490	1120	1051	539	1192	1309	617	1055	939	0	0	0	0	2	0	0
CC16-NIP7-TRg-3	263	350	402	303	357	420	300	316	349	238	238	176	222	256	204	374	303	178	0	0	0	0	0	0	0
CC16-RPL33A-NRg-12	281	294	264	336	307	328	322	297	281	247	301	293	276	299	330	338	259	221	0	0	0	0	0	0	0
CC16-SAM50-TRg-4	145	191	400	195	260	388	136	209	365	132	291	626	147	288	578	192	340	557	0	0	0	0	1	0	0
CC16-NOP4-NRg-1	274	338	245	477	354	276	395	282	205	306	416	632	343	368	684	381	363	553	0	0	0	0	0	0	0
CC16-NOP4-NRg-3	371	320	120	429	295	116	405	234	99	324	301	151	344	311	157	441	318	169	1	0	0	0	0	0	0
CC16-SMX2-TRg-5	223	324	278	317	352	295	251	243	209	225	230	59	216	294	106	274	271	102	0	0	0	0	0	0	0
CC16-POL12-NRg-2	315	285	277	417	337	302	385	212	195	280	181	93	258	130	107	408	113	63	0	0	0	0	0	0	0
CC16-BMS1-NRg-2	354	385	328	422	405	436	350	353	411	245	485	711	294	487	651	354	503	583	0	0	0	0	0	1	0
CC16-RPA190-TRg-5	290	379	348	323	438	334	292	330	291	314	401	376	242	371	384	397	404	350	0	1	0	0	0	1	0
CC16-ALG14-NRg-4	190	250	334	244	261	333	199	249	305	197	442	232	252	392	240	327	538	232	0	0	0	0	0	0	0
CC16-ALG14-NRg-1	282	465	608	406	413	695	364	400	518	332	751	1020	321	672	1213	422	725	948	0	0	0	0	0	0	0
CC16-PRE5-NRg-1	279	309	454	346	363	418	318	338	336	259	332	112	269	298	83	375	295	111	0	0	0	0	0	0	0
CC16-BIG1-NRg-2	353	389	465	399	392	442	502	354	358	335	327	255	359	293	262	422	320	223	0	0	0	0	0	0	0
CC16-TFA2-TRg-4	251	267	297	290	336	226	298	269	220	266	101	27	255	190	32	348	102	11	0	0	0	0	0	0	0
CC16-IMP4-TRg-6	304	290	519	323	386	525	308	300	394	232	412	640	233	392	717	327	358	687	0	0	0	0	0	0	0
CC16-PAN1-NRg-1	348	327	132	474	338	91	485	244	77	427	264	14	459	380	10	604	289	24	0	0	0	0	0	0	0
CC16-UTP13-TRg-2	277	326	340	366	412	479	277	311	365	281	338	149	266	357	166	393	317	168	0	0	0	0	0	0	0
CC16-KAE1-NRg-3	351	465	992	425	505	1065	427	461	803	294	599	1797	357	705	1753	393	667	1576	0	0	0	1	0	0	0
CC16-ERG20-TRg-1	313	399	574	423	425	540	457	365	404	292	654	351	342	560	356	378	605	297	0	0	0	0	0	0	0
CC16-CDC20-TRg-6	242	180	147	305	249	178	255	156	119	183	85	48	244	125	49	238	87	56	0	0	0	0	0	0	0
CC16-PWP2-NRg-2	372	545	869	446	529	963	435	473	737	336	837	1878	359	842	1665	398	819	1536	0	0	0	0	0	0	0
CC16-COG1-NRg-1	220	89	15	266	113	19	230	77	34	209	89	29	221	113	55	308	118	29	0	0	0	0	0	1	0
CC16-RPL1B-TRg-4	295	278	249	418	320	257	363	260	217	316	392	367	354	351	405	463	402	421	0	0	0	0	0	0	0
CC16-RPL1B-TRg-7	270	203	331	309	307	303	319	265	223	266	386	891	288	397	939	370	431	770	1	1	0	0	0	0	0
CC16-UTP20-TRg-3	335	449	530	451	418	642	401	424	499	316	397	201	338	391	241	431	435	175	0	0	0	0	0	0	0
CC16-UTP20-TRg-4	416	529	938	493	571	935	426	591	727	377	482	422	405	635	395	511	595	327	0	0	0	0	0	0	0
CC16-RPL25-TRg-4	199	202	156	278	269	124	301	239	92	178	178	206	215	213	187	284	158	154	0	0	0	0	0	0	0
CC16-RPL25-TRg-2	201	208	214	280	232	230	242	195	155	191	232	193	173	194	179	198	160	132	0	0	0	0	0	0	0
CC16-MCM7-NRg-1	360	396	523	418	517	547	354	434	523	356	418	502	395	450	632	503	451	486	0	0	0	0	0	0	0
CC16-MRP49-TRg-5	302	331	438	435	385	498	428	305	340	289	562	1372	342	512	1384	471	570	1189	0	0	0	1	0	0	0
CC16-ERO1-NRg-3	216	126	88	210	153	116	184	129	79	191	189	235	158	156	180	300	207	179	0	0	0	0	0	0	0
CC16-UTP5-TRg-7	206	208	191	201	169	199	221	179	172	191	221	403	163	304	394	214	301	324	0	0	0	0	0	0	0
CC16-MCM4-NRg-1	314	333	345	383	385	396	353	320	273	269	222	31	351	235	34	337	177	36	0	0	0	0	1	0	0
CC16-PRE3-NRg-1	293	249	332	352	358	351	308	310	246	249	482	658	230	403	667	412	401	554	0	0	0	0	0	1	0
CC16-FCF1-NRg-1	213	248	215	261	270	190	262	231	190	182	199	57	201	230	44	300	217	63	0	0	0	0	0	0	0
CC16-CUS1-NRg-1	323	329	478	395	419	456	311	370	523	290	391	131	262	395	170	357	435	97	0	0	0	0	0	0	0
CC16-PSF1-TRg-2	262	297	374	361	357	389	302	310	358	231	532	930	280	493	1102	311	591	920	0	0	0	1	1	0	0
CC16-BCP1-TRg-2	340	418	551	384	450	540	417	378	384	299	529	344	323	497	448	432	453	299	0	0	0	0	1	0	0
CC16-PAN1-TRg-1	385	407	294	484	386	294	458	417	254	488	460	65	453	674	57	629	444	52	0	0	0	0	0	0	0
CC16-PAN1-TRg-3	270	219	92	366	204	92	298	194	108	310	230	20	267	310	18	377	243	20	0	0	0	0	0	0	0
CC16-PAN1-TRg-4	253	193	50	289	224	63	213	185	47	252	181	22	233	238	19	314	172	27	0	0	0	0	0	0	0
CC16-VPS3-TRg-2	446	358	260	559	430	295	493	326	233	442	827	985	579	853	994	720	789	834	0	0	0	0	1	0	0
CC16-YIL060W-NRg-1	288	236	157	474	252	176	355	209	138	320	215	172	335	224	165	395	216	123	0	0	0	0	0	0	0
CC16-VPS53-NRg-1	212	181	81	268	185	78	174	180	90	242	73	17	200	86	21	323	126	22	0	0	0	0	0	0	0
CC16-CYR1-TRg-4	306	324	286	354	385	347	333	284	242	221	91	76	247	96	52	328	106	47	0	0	0	0	0	0	0
CC16-CYR1-TRg-7	288	249	160	397	233	162	382	213	81	212	58	7	207	50	9	343	48	9	0	0	0	0	0	0	0
CC16-MPS1-NRg-1	201	212	112	266	177	151	201	192	102	168	108	31	209	105	13	204	94	13	0	0	0	0	0	0	1
CC16-SRP1-TRg-5	441	316	129	463	363	160	573	303	96	301	123	7	312	114	17	394	72	7	0	0	0	0	0	0	0
CC16-SRP1-TRg-4	328	294	118	418	285	100	352	192	66	234	94	23	194	100	6	250	89	5	0	0	0	0	0	0	0
CC16-TAF12-TRg-2	323	158	71	403	214	63	346	136	62	272	55	14	270	79	4	256	71	10	0	0	0	0	0	0	0
CC16-TAF12-TRg-3	266	159	40	440	191	66	337	143	35	190	66	14	236	80	7	250	45	4	0	0	0	0	0	0	0
CC16-POP4-TRg-1	398	478	788	450	508	759	419	517	763	313	491	190	346	507	218	491	387	182	0	0	0	0	0	1	0
CC16-SPT16-TRg-1	267	325	252	304	367	250	212	230	264	256	321	116	212	329	113	433	314	91	0	0	0	0	0	0	0
CC16-NUP82-TRg-4	307	328	441	310	386	452	335	331	323	254	363	164	261	343	179	371	318	136	0	0	0	0	0	0	0
CC16-DML1-TRg-3	409	455	649	433	575	762	411	482	681	332	880	687	360	687	733	505	782	652	0	0	0	0	0	0	0
CC16-RPA43-NRg-3	246	303	374	304	330	453	329	261	309	228	264	130	255	237	187	315	241	120	0	0	0	0	0	0	0
CC16-STU2-NRg-3	386	395	540	484	428	552	424	378	378	356	404	273	342	425	285	409	393	203	0	0	0	0	0	0	1
CC16-POP4-NRg-4	301	312	360	320	346	399	285	322	340	262	241	211	282	319	312	337	292	236	0	0	0	0	0	0	0
CC16-MCD1-TRg-2	163	222	198	245	257	184	153	253	369	222	312	814	175	275	821	267	443	1004	0	0	0	0	0	0	0
CC16-RPS3-NRg-4	436	494	776	535	585	720	571	464	560	436	487	422	394	483	396	532	446	359	0	0	0	0	0	0	0
CC16-PRP9-TRg-4	281	397	560	408	415	605	320	330	502	280	524	549	299	539	568	392	536	487	0	1	0	0	0	0	0
CC16-RPP1-NRg-2	270	327	549	284	362	472	290	306	528	254	454	398	244	376	339	313	434	319	0	0	0	0	0	0	0
CC16-MTR2-NRg-11	206	202	223	275	217	245	227	178	200	272	317	530	197	286	521	292	346	582	0	0	0	0	0	0	0
CC16-GCD11-TRg-1	415	486	683	516	528	842	523	446	607	397	525	488	389	429	557	497	451	417	1	0	0	0	1	0	0
CC16-RPF1-TRg-3	101	136	159	121	162	158	132	99	132	121	139	101	133	93	113	134	117	86	0	0	0	0	0	0	0
CC16-SUB2-NRg-4	302	290	356	320	278	391	336	239	260	319	294	292	280	441	338	412	269	264	0	0	0	0	0	0	0
CC16-GPI15-TRg-3	274	337	311	406	372	324	329	309	306	257	475	33	289	432	30	323	373	32	0	0	0	0	0	0	0
CC16-ERG9-TRg-6	395	441	708	385	556	735	450	475	501	320	674	727	396	627	941	422	640	588	0	0	0	0	0	0	0
CC16-RPT2-NRg-1	329	444	440	378	580	506	313	416	451	314	342	60	265	342	68	377	333	52	0	0	0	0	0	0	0
CC16-YOS1-NRg-3	367	531	534	466	510	490	380	448	458	284	315	82	319	360	117	415	334	106	0	0	0	0	0	0	0
CC16-SCM3-TRg-4	257	254	129	344	271	121	293	231	119	281	242	136	304	280	134	341	229	128	1	0	0	0	0	0	0
CC16-SCM3-TRg-6	251	255	156	282	325	162	176	238	207	227	121	89	268	164	88	276	192	67	0	0	0	0	0	1	0
CC16-RLP7-NRg-1	274	308	398	325	383	504	334	297	453	242	373	731	231	364	695	330	404	582	0	0	0	0	0	0	0
CC16-TFB2-NRg-4	366	511	461	458	544	448	326	535	436	392	190	14	404	195	23	517	180	23	0	0	0	0	0	0	0
CC16-IMP4-TRg-1	357	484	747	421	552	750	479	427	556	360	745	1097	327	681	1161	480	632	941	0	0	0	0	0	1	0
CC16-IMP4-TRg-3	408	560	772	485	581	819	466	495	722	406	868	2055	323	753	1998	492	824	1672	0	0	0	2	0	0	0
CC16-PRE4-TRg-3	380	377	503	409	419	515	332	369	476	364	479	395	307	474	398	333	485	359	0	0	0	0	0	0	0
CC16-SUB2-TRg-3	246	302	358	306	372	395	270	413	352	214	178	27	270	301	35	392	199	36	0	0	0	0	0	0	0
CC16-RPP0-NRg-4	253	227	151	321	245	141	260	176	104	195	149	39	222	205	55	224	123	45	0	0	0	0	0	0	0
CC16-RPP0-NRg-3	304	388	406	371	395	430	340	351	423	302	410	916	327	431	929	312	436	820	0	0	0	0	0	0	0
CC16-TOM40-TRg-4	369	375	408	561	505	452	401	389	379	429	518	469	507	706	491	607	586	393	0	0	0	0	0	0	0
CC16-FUR1-NRg-12	386	570	1004	470	557	929	453	501	769	365	1160	3993	396	952	3736	537	952	3420	0	0	0	0	0	1	0
CC16-TOM40-TRg-2	245	302	358	326	333	401	324	326	352	281	389	282	250	445	210	332	390	208	0	0	0	0	0	0	0
[truncated: 17,601 more rows]
