# Supplementary material for: Improved discovery of genetic interactions using CRISPRiSeq across multiple environments
Source: Genome Res. 2019 Apr;29(4):668–81. doi: 10.1101/gr.246603.118 (PMC6442382; doi:10.1101/gr.246603.118)
Supplement: Supplemental Material [file supp_gr.246603.118_Supplemental_CRISPRiSeq-master.zip › CRISPRiSeq-master/processing_data/Data_python_counts/recovered_counts_seqlib11.txt]

0	Batch1T0	YPDR1T1	YPDR1T2	YPDR1T3	YPDR2T1	YPDR2T2	YPDR2T3	YPDR3T1	YPDR3T2	YPDR3T3	YPDR4T1	YPDR4T2	YPDR4T3	Batch2T0	P168P161	P169P161	P170P161	P169P163	P170P163	P162P164	P170P164	P162P165	P167P165	P167P166	P168P166
CC8-CC5	110	222	261	396	152	216	877	167	236	494	151	117	323	139	0	0	0	0	0	0	0	0	0	0	0
CC8-CC8	95	190	282	336	143	200	744	141	167	438	137	91	281	134	0	1	0	0	0	0	0	0	0	0	0
CC8-CC16	128	218	221	301	136	203	692	148	187	402	165	103	260	155	0	0	0	0	0	0	0	0	0	0	0
CC8-CC17	111	234	264	318	136	186	720	171	182	412	132	131	288	128	0	0	0	0	0	0	0	0	0	0	0
CC8-CC19	66	162	212	232	98	136	549	149	157	337	106	67	217	85	0	0	1	0	0	0	0	0	0	0	0
CC8-CC20	104	240	306	440	151	240	958	202	212	536	170	127	349	153	0	0	0	0	0	0	0	0	0	0	0
CC8-CC23	83	165	212	299	107	162	629	104	165	341	87	112	241	92	0	0	0	0	0	0	0	0	0	0	0
CC8-CC25	114	238	283	412	146	216	873	174	218	486	114	122	316	142	0	0	0	0	0	0	0	0	0	0	0
CC8-CC27	91	205	192	201	107	163	581	163	135	306	124	93	202	103	1	0	0	0	0	0	0	0	0	0	0
CC8-CC28	94	287	343	346	133	228	801	180	218	448	134	125	317	129	0	0	0	1	0	0	0	0	0	0	0
CC8-CC30	94	204	244	318	131	183	777	179	189	447	120	101	237	106	0	0	2	0	0	0	0	0	0	0	0
CC8-CC32	121	263	246	335	128	184	787	190	186	420	127	97	273	114	1	0	0	0	0	0	0	0	0	0	0
CC8-CC34	104	227	238	367	140	234	880	194	218	501	134	103	309	123	0	0	0	0	1	0	1	0	0	0	0
CC8-CC35	107	222	259	279	141	235	608	169	172	484	151	137	322	135	0	0	0	0	0	0	0	0	0	0	0
CC8-CC36	106	241	313	430	155	209	872	202	206	539	152	97	329	136	0	0	0	0	0	0	0	0	0	0	0
CC8-CC11	66	96	138	173	75	107	446	98	107	263	68	58	156	64	0	0	0	0	0	0	0	0	0	0	0
CC8-CC14	101	208	241	363	153	228	809	187	213	470	174	104	263	114	0	0	0	0	0	0	0	0	0	1	0
CC8-CC15	99	238	204	335	137	188	686	166	187	400	102	90	268	122	0	0	0	0	0	0	0	0	0	0	0
CC8-CC2	106	160	199	279	119	165	647	155	150	390	130	91	276	104	0	0	0	1	0	0	0	0	0	0	0
CC8-CC22	73	178	225	267	109	152	628	148	143	326	124	100	214	97	0	0	0	0	0	0	0	0	0	0	0
CC8-CC26	128	228	286	336	126	196	820	181	194	433	151	107	286	114	0	0	0	0	0	0	0	0	0	0	0
CC8-CC7	91	232	244	293	120	194	727	195	198	411	120	106	279	109	0	0	0	0	0	0	0	0	1	0	0
CC16-CC5	0	9	16	16	5	2	14	10	5	15	27	12	24	1	0	0	0	0	0	0	0	0	0	0	0
CC16-CC8	68	223	250	306	126	182	615	173	181	400	143	108	278	101	0	0	0	0	0	0	0	0	0	0	0
CC16-CC16	30	113	94	70	60	62	147	76	63	112	72	39	89	31	0	0	1	0	0	0	0	0	0	0	0
CC16-CC17	84	220	213	255	142	210	552	174	154	331	152	102	259	96	0	0	0	0	0	0	0	0	0	0	0
CC16-CC19	77	163	179	182	122	121	442	144	111	277	104	86	190	87	0	0	0	0	0	0	0	0	0	0	1
CC16-CC20	91	233	243	306	107	171	685	160	143	413	147	112	288	101	0	0	0	0	0	0	0	0	0	0	0
CC16-CC23	68	139	216	257	89	152	489	132	132	313	102	85	228	95	0	0	0	0	0	0	0	1	0	0	0
CC16-CC25	103	276	250	309	156	206	798	185	193	397	136	136	302	99	1	0	0	1	0	0	1	0	0	0	0
CC16-CC27	85	195	219	206	114	124	478	149	113	273	149	91	214	90	0	0	0	0	0	0	0	0	0	0	0
CC16-CC28	93	224	252	297	125	223	591	178	162	353	154	137	288	123	0	0	0	0	0	0	0	0	0	0	0
CC16-CC30	54	161	177	189	99	133	489	106	125	242	114	68	198	80	0	0	0	0	0	0	0	0	0	0	0
CC16-CC32	80	233	239	259	156	179	559	179	142	354	154	101	274	117	0	0	0	0	0	0	1	0	0	0	0
CC16-CC34	81	222	223	294	158	171	616	142	157	421	162	120	289	103	0	0	1	0	0	0	0	0	0	0	0
CC16-CC35	125	247	239	256	156	236	555	165	171	381	183	146	307	135	1	0	0	0	0	0	0	0	0	1	0
CC16-CC36	84	218	263	291	123	163	602	145	165	395	147	106	271	117	0	0	0	0	0	1	0	0	0	0	0
CC16-CC11	48	150	126	175	92	105	389	94	98	223	78	54	201	70	0	0	0	0	0	0	0	0	0	0	0
CC16-CC14	0	6	12	11	1	6	16	12	6	19	22	11	20	0	0	0	0	0	0	0	0	0	0	0	0
CC16-CC15	0	3	12	8	5	10	8	7	4	15	20	8	20	0	0	0	0	0	0	0	0	0	0	0	0
CC16-CC2	1	14	7	12	8	5	12	9	4	11	16	9	18	0	0	0	0	0	0	0	0	0	0	0	0
CC16-CC22	77	197	195	191	118	174	434	115	154	304	108	91	233	76	0	0	0	0	1	0	0	0	0	0	0
CC16-CC26	81	233	189	274	121	174	613	155	166	357	147	109	246	121	0	0	0	0	1	0	0	0	0	0	0
CC16-CC7	104	229	275	293	138	194	654	195	161	359	130	113	317	105	0	0	0	0	0	0	0	0	0	0	0
CC17-CC5	1	11	10	15	4	5	16	11	4	15	24	9	33	0	0	1	0	0	0	0	0	0	1	0	0
CC17-CC8	96	265	251	346	108	232	694	181	184	435	138	120	315	112	0	0	0	0	0	0	0	0	0	0	0
CC17-CC16	0	6	17	18	11	8	11	7	2	15	13	12	32	2	1	0	0	0	0	0	0	1	0	0	1
CC17-CC17	185	455	537	573	262	386	1349	349	325	828	342	233	615	235	0	0	0	0	0	0	1	0	0	1	0
CC17-CC19	117	245	284	358	160	239	856	210	181	458	212	115	329	121	1	0	1	0	1	0	0	1	1	0	0
CC17-CC20	122	261	380	454	183	245	942	280	250	586	211	167	430	141	0	0	1	0	0	0	0	0	1	0	0
CC17-CC23	118	360	393	522	183	294	1194	244	280	631	221	184	441	170	0	0	0	0	0	0	0	0	0	0	0
CC17-CC25	126	320	354	502	208	290	1116	232	246	682	216	161	517	155	2	1	1	0	1	0	0	0	0	0	0
CC17-CC27	95	251	250	253	131	197	660	174	165	366	163	99	293	119	1	0	0	0	0	0	0	0	0	0	0
CC17-CC28	114	303	328	447	178	301	907	202	253	496	210	160	357	160	0	0	0	0	0	0	0	0	0	0	2
CC17-CC30	120	317	383	458	167	248	971	194	255	604	193	176	401	161	1	0	0	1	0	0	0	0	0	0	0
CC17-CC32	124	319	345	459	186	287	896	232	255	555	173	163	434	135	2	0	0	0	0	0	0	0	1	0	0
CC17-CC34	133	274	369	534	208	321	1011	268	260	633	247	187	482	160	0	0	0	0	0	0	0	0	0	0	0
CC17-CC35	185	325	394	478	213	405	1047	275	263	646	238	213	493	189	1	0	0	0	0	0	0	0	0	0	0
CC17-CC36	160	336	381	528	196	325	1034	242	271	655	211	178	423	170	3	0	0	0	0	0	0	0	3	0	0
CC17-CC11	97	217	253	323	130	181	762	158	202	474	139	132	299	111	0	0	0	0	0	0	0	0	0	0	0
CC17-CC14	1	13	14	15	6	8	15	12	2	12	32	10	24	0	0	0	0	0	0	0	0	0	1	0	0
CC17-CC15	0	11	14	15	4	9	15	8	6	15	16	16	28	0	0	0	0	1	0	0	0	0	0	0	0
CC17-CC2	1	6	19	20	6	5	23	8	3	24	20	9	32	0	0	0	0	0	0	0	0	0	0	0	0
CC17-CC22	109	267	338	393	178	244	941	222	241	572	180	140	389	144	0	0	0	0	0	0	0	1	1	0	0
CC17-CC26	119	316	328	441	192	281	976	256	219	593	224	161	393	171	0	1	0	0	0	0	0	0	0	0	0
CC17-CC7	109	259	383	528	155	278	981	211	223	550	191	168	389	129	1	0	0	0	0	0	0	0	0	0	1
CC8_BC2-CC5	118	265	308	471	148	301	1121	191	196	661	190	150	439	119	0	0	0	0	0	0	0	0	0	0	0
CC8_BC2-CC8	157	314	378	446	160	282	1112	252	215	651	155	149	437	160	0	0	0	1	0	0	0	0	0	0	0
CC8_BC2-CC16	119	260	303	297	133	244	808	169	155	477	134	120	327	107	0	0	0	0	0	0	0	0	0	0	0
CC8_BC2-CC17	143	281	309	413	154	274	985	202	205	492	210	139	396	112	0	0	0	0	1	0	0	0	0	0	0
CC8_BC2-CC19	128	268	265	310	152	246	846	186	148	542	197	108	334	137	0	0	0	0	0	0	0	0	0	0	0
CC8_BC2-CC20	162	307	375	560	144	300	1191	247	262	731	245	162	478	153	0	0	0	0	0	0	0	0	0	0	0
CC8_BC2-CC23	134	304	361	481	162	280	1073	170	224	599	169	144	391	133	0	0	0	0	0	0	0	0	0	0	0
CC8_BC2-CC25	114	361	351	517	172	345	1210	247	225	743	175	172	433	134	0	0	0	0	0	0	0	0	0	0	0
CC8_BC2-CC27	150	280	250	317	125	192	679	188	154	387	139	121	253	105	0	0	0	0	0	0	0	0	0	0	0
CC8_BC2-CC28	140	318	349	425	142	291	940	205	163	582	214	128	392	141	0	0	0	0	0	0	0	0	0	0	0
CC8_BC2-CC30	122	241	251	341	133	203	761	155	153	487	109	108	323	90	0	0	0	0	0	0	0	0	0	0	0
CC8_BC2-CC32	139	290	328	439	150	319	965	205	232	638	198	162	365	129	0	0	0	0	0	0	0	0	0	0	0
CC8_BC2-CC34	114	253	274	467	148	269	1020	210	216	571	157	128	401	147	0	0	0	1	0	0	0	0	0	0	0
CC8_BC2-CC35	129	261	334	409	181	276	876	225	216	529	183	158	357	140	1	0	0	0	0	0	1	0	1	0	0
CC8_BC2-CC36	159	336	357	561	183	380	1123	265	214	698	205	184	455	161	0	0	0	0	0	0	0	0	1	0	0
CC8_BC2-CC11	63	185	196	241	103	181	680	117	123	419	100	98	237	84	0	0	0	0	0	0	0	0	0	0	0
CC8_BC2-CC14	149	315	382	484	157	286	933	194	226	654	175	153	397	142	1	0	1	0	0	0	0	0	0	0	0
CC8_BC2-CC15	92	252	289	414	139	246	879	164	161	507	151	140	365	121	2	0	0	0	0	0	0	0	1	0	0
CC8_BC2-CC2	144	294	272	353	118	248	891	200	178	557	171	106	362	110	0	0	0	0	0	0	0	0	0	0	0
CC8_BC2-CC22	110	208	270	339	117	231	855	178	150	540	126	115	309	110	1	0	0	0	0	0	0	0	0	0	0
CC8_BC2-CC26	145	322	347	456	135	271	1002	187	182	601	153	173	396	149	0	0	0	0	0	0	0	0	0	0	0
CC8_BC2-CC7	140	258	334	425	153	260	973	207	164	601	149	157	339	129	0	0	0	0	1	0	0	0	0	0	0
CC16_BC2-CC5	52	110	131	183	74	101	336	89	76	210	66	38	104	60	0	0	0	0	0	0	0	0	0	0	0
CC16_BC2-CC8	56	154	142	205	73	85	389	85	82	201	60	46	100	68	0	0	0	0	0	0	0	0	0	0	0
CC16_BC2-CC16	53	111	127	145	48	91	256	83	79	172	60	32	88	62	0	0	0	0	1	0	0	0	0	0	0
CC16_BC2-CC17	62	153	163	172	74	125	472	115	127	225	82	35	94	75	0	0	0	0	0	0	0	0	0	0	0
CC16_BC2-CC19	66	139	134	116	80	95	314	108	90	179	84	42	96	59	0	0	0	0	0	0	0	0	0	0	0
CC16_BC2-CC20	82	128	191	182	71	107	408	115	87	217	82	49	148	51	0	0	0	0	0	0	0	0	1	0	0
CC16_BC2-CC23	53	161	179	175	72	118	447	131	130	206	90	38	106	50	0	0	0	0	0	0	0	0	0	0	0
CC16_BC2-CC25	84	121	165	208	81	136	470	132	118	204	71	56	143	78	0	0	0	0	0	0	0	0	0	0	0
CC16_BC2-CC27	66	128	145	115	65	103	275	87	88	148	57	30	79	55	0	0	0	0	0	0	0	0	0	0	0
CC16_BC2-CC28	76	101	149	181	51	87	357	109	90	162	60	43	119	56	0	0	0	1	0	0	0	0	0	0	0
CC16_BC2-CC30	48	130	142	167	60	107	367	85	109	201	47	46	109	69	0	0	0	0	0	0	0	0	0	0	0
CC16_BC2-CC32	54	90	127	153	66	106	315	93	97	215	62	43	115	54	1	0	0	0	0	0	0	0	1	0	0
CC16_BC2-CC34	68	133	171	203	57	118	507	128	132	227	101	51	113	66	0	0	0	0	0	0	0	0	0	0	0
CC16_BC2-CC35	85	150	191	185	85	169	370	115	126	231	91	73	166	86	0	0	0	0	0	0	1	0	0	0	0
CC16_BC2-CC36	75	146	166	231	77	126	458	146	115	234	89	50	172	83	0	0	0	0	0	0	0	0	0	0	0
CC16_BC2-CC11	40	101	120	109	40	57	271	55	57	117	52	20	78	37	0	0	0	0	0	0	0	0	0	0	0
CC16_BC2-CC14	45	121	156	153	63	112	371	122	109	214	75	54	85	64	0	0	0	0	0	0	0	0	0	0	0
CC16_BC2-CC15	38	133	113	142	48	81	335	93	94	150	46	51	91	58	0	0	0	0	0	0	0	0	0	0	0
CC16_BC2-CC2	40	88	102	129	40	58	310	74	93	142	44	41	80	30	0	0	0	0	0	0	0	0	0	0	0
CC16_BC2-CC22	62	105	114	143	48	109	340	90	91	151	63	34	85	69	0	0	0	0	0	0	0	0	0	0	0
CC16_BC2-CC26	54	143	161	153	65	97	398	105	93	213	66	37	99	76	0	0	0	0	0	0	0	0	0	0	1
CC16_BC2-CC7	76	141	171	181	66	126	458	128	115	222	85	49	120	86	1	0	0	0	0	0	0	0	0	0	0
PRE7g7-CC5	39	101	104	67	41	74	115	108	57	59	54	32	47	29	0	0	0	0	0	0	0	0	0	0	0
PRE7g7-CC8	0	2	6	4	1	2	3	2	1	5	1	2	0	0	0	0	0	0	0	0	0	0	0	0	0
PRE7g7-CC16	54	95	86	48	48	59	111	89	49	49	70	23	30	40	0	0	0	0	0	0	0	0	0	0	0
PRE7g7-CC17	0	1	5	0	2	1	1	1	0	1	6	1	4	0	0	0	0	0	0	0	0	0	0	0	0
PRE7g7-CC19	0	2	2	4	1	0	0	2	0	2	5	1	7	0	0	0	0	0	0	1	0	0	0	0	0
PRE7g7-CC20	1	3	6	3	0	3	4	1	1	1	3	2	2	0	0	0	0	0	0	0	0	0	0	0	0
PRE7g7-CC23	0	3	4	1	1	4	3	1	2	3	4	1	4	1	0	0	0	0	0	0	0	0	0	0	0
PRE7g7-CC25	0	1	6	2	2	3	1	3	1	1	4	0	2	0	0	0	0	0	0	0	0	0	0	0	0
PRE7g7-CC27	0	5	5	0	1	5	3	5	0	1	1	2	3	0	0	0	0	0	0	0	0	0	0	0	0
PRE7g7-CC28	0	4	4	2	0	6	1	2	1	3	5	2	1	0	0	0	0	0	0	0	0	0	0	0	0
PRE7g7-CC30	0	2	4	0	1	2	1	2	1	1	3	1	4	0	0	0	0	0	0	0	0	0	0	0	0
PRE7g7-CC32	0	5	5	2	2	4	1	2	0	0	6	2	2	0	0	0	0	0	0	0	0	0	0	0	0
PRE7g7-CC34	0	4	3	3	1	3	0	4	0	3	4	0	2	1	0	0	0	0	0	0	0	0	0	0	0
PRE7g7-CC35	0	3	6	3	2	2	0	7	0	1	5	1	2	0	0	0	0	0	0	0	0	0	0	0	0
PRE7g7-CC36	0	5	13	4	1	3	2	3	1	1	5	1	8	0	0	0	0	0	0	0	0	0	0	0	0
PRE7g7-CC11	0	1	2	1	0	3	0	4	0	1	3	2	2	0	0	0	0	0	0	0	0	0	0	0	0
PRE7g7-CC14	46	129	132	51	42	86	130	91	67	43	72	47	44	40	0	0	0	0	0	0	0	1	0	0	0
PRE7g7-CC15	59	104	113	60	56	72	138	98	63	63	68	60	56	42	0	0	0	0	0	0	0	0	0	0	0
PRE7g7-CC2	59	111	102	53	40	80	129	91	67	59	69	36	28	51	0	0	0	1	0	0	0	0	1	0	0
PRE7g7-CC22	0	0	1	2	1	2	1	0	0	1	8	3	3	0	0	0	0	0	0	0	1	0	0	0	0
PRE7g7-CC26	1	3	7	2	2	3	1	1	2	0	5	0	4	0	0	0	0	0	0	0	0	0	0	0	0
PRE7g7-CC7	0	1	4	2	1	3	1	0	2	3	12	0	2	0	0	0	0	0	0	0	0	0	0	0	0
PRE4g9-CC5	83	157	177	148	102	129	320	134	121	221	88	81	117	77	0	0	0	0	0	0	0	0	0	0	0
PRE4g9-CC8	0	3	6	7	5	6	3	4	3	9	9	3	5	0	0	0	0	0	0	0	0	0	0	0	0
PRE4g9-CC16	71	145	129	128	81	116	272	91	88	149	99	45	97	82	0	0	0	0	0	0	0	0	0	0	0
PRE4g9-CC17	2	4	7	5	3	4	7	8	1	8	14	1	8	0	1	0	0	0	0	0	0	0	0	0	0
PRE4g9-CC19	0	5	11	3	0	3	3	3	0	5	7	6	6	2	0	0	0	0	0	0	0	0	0	0	0
PRE4g9-CC20	0	2	10	7	2	7	5	6	0	3	6	4	6	0	0	0	0	0	0	0	0	0	0	0	0
PRE4g9-CC23	1	0	7	6	3	4	6	3	3	5	6	2	11	0	0	0	0	0	0	0	0	0	0	0	0
PRE4g9-CC25	1	1	7	7	5	2	3	5	1	7	10	4	10	0	0	0	0	0	0	0	0	0	0	0	0
PRE4g9-CC27	0	3	6	3	0	2	2	8	2	3	6	5	6	0	0	0	0	0	0	0	0	0	0	0	0
PRE4g9-CC28	0	4	11	7	2	3	6	2	0	9	6	6	6	0	0	0	0	0	0	0	0	0	0	0	0
PRE4g9-CC30	0	0	13	3	5	1	3	2	0	2	2	1	4	0	0	0	0	0	0	0	0	0	0	0	0
PRE4g9-CC32	1	3	5	5	1	5	5	6	0	3	9	5	7	1	0	0	0	0	0	0	0	0	0	0	0
PRE4g9-CC34	0	1	9	11	2	8	2	8	2	4	3	5	7	0	0	0	0	0	0	0	0	0	0	0	0
PRE4g9-CC35	1	4	7	5	2	1	4	7	1	6	14	6	12	0	0	0	0	0	0	0	0	0	0	0	0
PRE4g9-CC36	1	5	10	7	5	5	5	8	0	6	14	4	5	0	0	0	0	0	0	0	0	0	0	0	0
PRE4g9-CC11	0	6	6	3	2	3	0	3	0	4	5	4	11	0	0	0	0	0	0	0	0	0	0	0	0
PRE4g9-CC14	114	246	264	223	126	175	412	205	163	289	153	98	185	102	0	0	0	0	0	0	1	0	0	0	0
PRE4g9-CC15	77	180	152	155	88	134	250	150	77	152	92	68	123	63	0	0	0	0	0	0	1	0	0	0	0
PRE4g9-CC2	60	132	175	126	68	128	302	100	93	164	97	72	91	60	0	0	0	0	0	0	0	0	0	0	0
PRE4g9-CC22	0	2	7	2	2	7	2	6	0	8	6	3	7	0	0	0	0	0	0	0	0	0	0	0	0
PRE4g9-CC26	0	4	5	6	1	2	3	2	0	6	7	5	9	0	0	0	0	0	0	0	0	0	0	0	0
PRE4g9-CC7	0	5	4	5	0	2	2	4	2	4	8	2	15	0	0	0	0	0	0	0	0	0	0	0	0
PRE4g3-CC5	1	14	8	12	8	9	6	20	1	8	27	15	20	0	0	0	0	0	0	0	0	0	0	0	0
PRE4g3-CC8	73	161	174	104	99	129	234	125	74	125	138	83	116	89	0	0	0	0	0	0	0	0	0	0	0
PRE4g3-CC16	0	6	18	11	7	10	4	15	4	8	18	11	18	1	0	0	0	0	0	0	0	0	0	0	0
PRE4g3-CC17	71	204	143	95	100	127	192	156	93	119	166	97	125	75	0	0	0	0	0	0	0	0	0	0	0
PRE4g3-CC19	52	178	136	76	81	116	159	132	93	126	171	76	108	81	0	0	0	0	0	0	0	1	0	0	0
PRE4g3-CC20	83	247	167	108	99	156	263	153	106	156	161	105	146	115	0	0	0	0	0	0	0	0	0	0	0
PRE4g3-CC23	61	210	191	114	92	146	246	137	103	137	141	90	127	92	0	0	0	0	0	0	0	0	0	0	0
PRE4g3-CC25	88	204	160	120	110	135	280	153	71	144	166	125	158	95	0	0	0	0	0	0	0	0	0	0	0
PRE4g3-CC27	88	186	164	98	107	134	234	161	88	116	170	80	121	93	0	0	0	0	0	0	0	0	0	0	0
PRE4g3-CC28	54	184	154	88	104	145	213	124	74	127	163	91	92	82	0	0	0	0	0	1	0	0	0	0	0
PRE4g3-CC30	64	173	157	79	84	123	190	114	61	125	113	72	84	60	1	0	0	0	0	1	0	0	0	0	0
PRE4g3-CC32	84	168	139	101	80	144	215	125	98	128	143	96	91	90	0	0	0	0	0	0	0	1	0	0	0
PRE4g3-CC34	74	202	150	135	121	148	297	136	72	160	148	91	136	102	0	0	0	0	0	0	0	0	0	0	0
PRE4g3-CC35	76	181	150	104	106	139	161	148	70	127	171	98	126	118	0	0	0	0	0	0	0	0	0	0	0
PRE4g3-CC36	87	207	196	121	86	178	279	162	111	153	166	98	125	96	0	0	0	0	0	0	0	0	0	0	0
PRE4g3-CC11	62	109	115	66	58	80	154	84	49	96	117	63	76	65	0	0	0	0	0	0	0	0	0	0	0
PRE4g3-CC14	0	6	19	7	2	7	8	21	5	14	34	16	23	0	0	0	0	0	0	0	0	0	0	0	0
PRE4g3-CC15	0	5	12	11	4	2	7	11	1	7	20	3	14	1	0	0	0	0	0	0	0	0	0	0	0
PRE4g3-CC2	0	2	8	9	7	12	8	10	4	2	32	12	20	0	0	0	0	0	0	0	0	0	0	0	0
PRE4g3-CC22	63	129	137	78	76	110	181	109	63	88	134	73	91	78	0	0	0	0	0	0	0	0	0	0	0
PRE4g3-CC26	80	192	194	104	97	149	212	166	103	139	147	81	115	100	0	0	0	0	0	0	0	0	0	0	0
PRE4g3-CC7	96	209	156	103	125	162	213	142	99	155	157	95	125	83	0	0	0	0	0	0	0	0	0	0	0
RPN5g1-CC5	1	11	29	18	10	16	13	24	8	7	38	21	34	0	0	0	0	0	0	0	0	0	0	0	0
RPN5g1-CC8	135	301	208	165	236	304	195	223	186	169	196	192	189	211	0	0	0	0	0	1	0	0	1	1	0
RPN5g1-CC16	2	13	14	6	10	11	5	24	7	17	30	19	31	1	0	0	0	0	0	0	0	0	0	0	0
RPN5g1-CC17	190	224	228	140	193	255	171	203	204	165	190	209	170	176	0	0	0	0	0	0	0	0	0	0	0
RPN5g1-CC19	140	188	193	131	158	258	158	162	185	139	196	154	153	170	0	0	0	0	0	0	0	0	0	0	0
RPN5g1-CC20	152	237	225	134	190	245	198	196	160	213	212	231	200	167	0	0	0	0	0	0	0	0	0	0	1
RPN5g1-CC23	133	246	189	148	182	242	192	173	178	154	172	202	150	181	0	0	0	0	0	0	0	0	0	0	0
RPN5g1-CC25	155	228	222	124	214	277	169	176	175	173	171	198	194	172	0	0	0	0	0	0	0	0	0	0	0
RPN5g1-CC27	148	253	162	98	174	226	171	167	152	141	162	187	149	142	0	0	0	0	0	0	0	0	0	0	0
RPN5g1-CC28	141	300	267	144	228	320	206	204	224	170	195	217	171	204	0	0	0	0	0	0	0	0	0	0	0
RPN5g1-CC30	153	214	154	107	166	282	156	120	176	169	144	178	136	148	0	0	0	0	0	0	0	0	0	0	0
RPN5g1-CC32	154	220	231	139	204	241	209	203	156	151	189	147	152	214	0	0	1	0	0	0	0	0	0	0	0
RPN5g1-CC34	139	237	195	137	196	227	169	174	162	142	182	165	176	161	0	0	0	0	0	0	0	0	0	0	0
RPN5g1-CC35	144	254	219	105	183	215	121	205	167	157	181	168	138	200	0	0	0	0	0	0	0	0	0	0	0
RPN5g1-CC36	189	259	243	130	205	323	242	217	201	170	223	182	223	224	0	0	0	0	0	0	0	0	0	0	0
RPN5g1-CC11	139	199	164	93	164	174	161	137	147	147	136	159	146	161	0	0	0	0	0	0	0	0	0	0	0
RPN5g1-CC14	2	19	27	10	14	21	11	19	9	12	31	27	21	1	0	0	0	0	0	0	0	0	0	0	0
RPN5g1-CC15	0	7	21	11	4	22	13	12	3	5	25	18	28	2	0	0	0	0	0	0	0	0	0	0	0
RPN5g1-CC2	1	11	19	10	9	16	6	7	6	9	24	12	31	3	0	0	0	0	0	0	0	0	0	0	0
RPN5g1-CC22	128	150	175	109	155	196	122	151	137	134	159	128	117	157	0	0	0	0	0	0	0	1	0	0	0
RPN5g1-CC26	192	262	234	142	225	293	253	211	219	197	175	216	217	195	0	0	0	0	0	0	0	0	0	0	0
RPN5g1-CC7	152	214	188	121	172	242	152	152	182	130	184	234	145	149	0	0	0	0	0	0	0	0	0	0	0
COG3g1-CC5	111	241	182	78	153	161	203	247	133	115	195	93	77	126	0	0	0	0	0	0	0	0	0	0	0
COG3g1-CC8	0	2	6	5	2	5	5	7	4	2	14	2	3	0	0	0	0	0	0	0	0	0	0	0	0
COG3g1-CC16	126	244	132	59	159	129	163	155	87	74	125	64	62	127	0	0	0	0	0	0	0	0	0	0	0
COG3g1-CC17	0	4	5	1	1	5	1	10	0	6	14	5	6	0	0	0	0	0	0	0	0	0	0	0	0
COG3g1-CC19	0	5	4	3	4	1	4	5	0	0	9	3	1	1	0	0	0	0	0	0	0	0	0	0	0
COG3g1-CC20	0	5	6	7	2	6	0	2	1	1	8	4	11	0	0	0	0	0	0	0	0	0	0	0	0
COG3g1-CC23	0	2	10	6	3	1	0	7	1	3	10	5	5	0	0	0	0	0	0	0	0	0	0	0	0
COG3g1-CC25	0	3	7	2	2	3	4	5	2	1	14	5	5	0	0	0	0	0	0	0	0	0	0	0	0
COG3g1-CC27	0	3	3	3	1	2	1	6	0	3	9	1	4	0	0	0	0	0	0	0	0	0	0	0	0
COG3g1-CC28	0	4	5	0	4	4	2	3	1	3	11	5	6	1	0	0	0	0	0	0	0	0	0	0	0
COG3g1-CC30	0	1	8	2	5	4	2	3	0	5	5	2	2	0	0	0	0	0	0	0	0	0	0	0	0
COG3g1-CC32	0	1	13	0	3	2	3	5	2	2	16	1	6	0	0	0	0	0	0	0	0	0	0	0	0
COG3g1-CC34	0	2	4	4	0	2	1	5	2	4	10	5	8	0	0	0	0	0	0	0	0	0	0	0	0
COG3g1-CC35	0	7	10	5	2	7	4	9	0	1	9	6	6	0	0	0	0	0	0	0	0	0	0	0	0
COG3g1-CC36	0	4	3	4	3	3	5	6	1	3	13	5	6	1	0	0	0	0	0	0	0	0	0	0	0
COG3g1-CC11	0	2	3	1	2	1	4	2	2	0	7	3	2	0	0	0	0	0	0	0	0	0	0	0	0
COG3g1-CC14	125	400	257	104	177	164	234	226	146	118	168	121	70	153	0	0	0	0	0	0	0	0	0	0	0
COG3g1-CC15	100	239	162	83	120	165	165	167	100	88	135	91	71	98	0	0	0	0	0	0	0	0	0	0	0
COG3g1-CC2	125	258	165	74	132	119	192	168	93	118	176	85	79	130	0	0	0	0	0	0	0	0	0	0	0
COG3g1-CC22	0	2	5	3	3	4	2	4	0	4	13	2	6	0	0	0	0	0	0	0	0	0	0	0	0
COG3g1-CC26	0	4	10	6	2	4	2	7	0	1	5	3	2	0	0	0	0	0	0	0	0	0	0	0	0
COG3g1-CC7	0	5	8	0	6	2	2	8	0	5	14	4	5	1	0	0	0	0	0	0	0	1	0	0	0
SED5g5-CC5	138	276	199	145	195	170	321	214	114	166	170	75	133	130	0	0	0	0	0	0	0	0	0	0	0
SED5g5-CC8	0	4	6	4	0	4	1	2	1	3	9	2	5	0	0	0	0	0	0	0	0	1	0	0	0
SED5g5-CC16	107	236	181	94	108	109	188	161	91	130	146	75	87	121	0	0	0	0	0	0	0	0	0	0	0
SED5g5-CC17	0	7	8	9	4	1	1	2	2	5	7	4	8	0	0	0	0	0	0	0	0	0	0	0	0
SED5g5-CC19	0	4	9	3	2	3	0	5	0	5	10	2	3	0	0	0	0	0	0	0	0	0	0	0	0
SED5g5-CC20	0	1	10	7	1	6	7	10	1	3	10	5	7	0	0	0	0	0	0	0	0	0	0	0	0
SED5g5-CC23	0	7	5	7	1	7	2	2	0	3	18	8	5	0	0	0	1	0	0	0	0	0	0	0	0
SED5g5-CC25	0	3	0	4	2	1	4	8	1	6	14	3	13	1	0	0	0	0	0	0	0	0	0	0	0
SED5g5-CC27	0	6	4	4	1	0	2	8	3	2	6	2	5	1	0	0	0	0	0	0	0	0	0	0	0
SED5g5-CC28	1	5	3	3	2	3	3	6	1	9	14	8	6	0	0	0	0	0	0	0	0	0	0	0	0
SED5g5-CC30	0	3	2	3	1	3	4	6	0	3	10	2	2	1	0	0	0	0	0	0	0	0	0	0	0
SED5g5-CC32	0	4	4	5	2	0	1	5	1	5	12	0	7	0	0	0	0	0	0	0	0	0	0	0	0
SED5g5-CC34	0	4	10	6	0	1	6	8	0	4	11	8	10	0	0	0	0	0	0	0	0	0	0	0	0
SED5g5-CC35	0	3	7	1	1	5	1	7	1	7	16	4	7	1	0	0	0	0	0	0	0	0	0	0	0
SED5g5-CC36	0	3	6	3	2	5	7	4	5	3	9	7	4	0	1	0	0	0	0	0	0	0	0	0	0
SED5g5-CC11	0	6	4	3	0	4	4	5	1	1	9	0	1	0	0	0	0	0	0	0	0	0	0	0	0
SED5g5-CC14	131	285	217	143	155	188	294	220	114	177	184	100	119	151	0	0	0	1	0	0	0	0	0	0	0
SED5g5-CC15	118	198	140	98	121	147	267	186	102	116	176	83	93	95	0	0	0	0	0	0	0	0	0	0	0
SED5g5-CC2	94	213	157	110	144	135	237	175	102	130	162	86	112	107	0	0	0	0	0	0	0	0	0	0	0
SED5g5-CC22	0	2	11	4	1	3	6	4	0	2	10	1	8	1	0	0	0	0	0	1	0	0	0	0	0
SED5g5-CC26	1	3	5	7	2	3	4	4	1	4	6	4	7	0	0	0	0	0	0	0	0	0	0	0	0
SED5g5-CC7	0	4	14	5	3	1	6	9	0	4	15	5	7	0	1	0	0	0	0	1	0	0	0	0	0
SEC22g1-CC5	0	5	9	4	2	5	4	3	1	3	14	3	7	0	0	0	0	0	0	0	0	0	0	0	0
SEC22g1-CC8	22	41	49	21	17	36	52	34	43	26	49	29	20	34	0	0	0	0	0	0	1	0	0	0	0
SEC22g1-CC16	0	4	10	4	3	3	2	1	2	6	4	0	7	1	0	0	0	0	0	0	0	0	0	1	0
SEC22g1-CC17	30	70	64	26	31	26	70	56	38	38	64	30	14	19	0	0	0	0	0	0	0	0	0	0	1
SEC22g1-CC19	26	79	68	27	29	25	66	46	25	34	37	17	28	21	0	0	0	0	0	0	0	0	0	0	0
SEC22g1-CC20	24	61	78	24	24	47	72	53	41	27	40	34	19	18	0	0	0	0	0	0	0	0	0	0	0
SEC22g1-CC23	19	73	59	21	35	40	83	61	45	38	39	26	24	37	0	0	0	0	0	0	0	0	0	0	0
SEC22g1-CC25	17	83	59	15	39	42	73	40	37	26	62	26	16	33	0	0	0	0	0	0	0	0	0	0	1
SEC22g1-CC27	28	49	51	20	30	27	33	50	29	22	39	22	23	31	0	0	0	0	0	1	0	0	0	0	0
SEC22g1-CC28	17	63	68	24	29	46	65	39	41	42	42	26	21	20	0	0	0	0	0	0	0	0	0	0	0
SEC22g1-CC30	26	54	63	27	27	34	44	34	28	37	39	16	23	29	0	0	0	0	0	0	0	0	0	0	0
SEC22g1-CC32	18	78	77	26	15	47	52	65	35	27	51	23	22	21	0	0	0	0	0	0	0	1	0	0	0
SEC22g1-CC34	19	48	63	23	24	42	55	45	33	25	54	21	30	23	0	0	0	0	0	0	0	0	0	0	0
SEC22g1-CC35	21	73	72	24	30	40	59	48	32	34	43	26	26	29	0	0	0	1	0	0	0	0	0	0	0
SEC22g1-CC36	27	51	61	26	33	54	49	44	30	50	32	36	24	30	0	0	0	0	0	0	0	0	0	0	0
SEC22g1-CC11	14	53	53	22	25	32	26	33	22	28	19	15	16	17	0	0	0	0	0	0	0	0	1	0	0
SEC22g1-CC14	0	5	9	4	5	6	6	9	1	7	15	7	6	0	0	0	0	0	0	0	0	0	0	0	0
SEC22g1-CC15	0	4	7	8	5	2	5	5	2	3	7	5	3	0	0	0	0	0	0	0	0	0	0	0	0
SEC22g1-CC2	0	1	4	2	4	3	5	2	2	5	12	0	6	0	0	0	0	0	0	0	0	0	0	0	0
SEC22g1-CC22	8	47	59	22	23	23	48	41	38	20	52	17	24	8	0	0	0	0	0	0	0	0	0	0	0
SEC22g1-CC26	18	72	70	32	25	51	65	58	36	24	45	19	21	26	1	0	0	0	1	0	0	0	0	1	0
SEC22g1-CC7	25	50	65	21	22	34	48	47	28	36	59	23	25	21	0	0	0	0	0	0	0	0	0	0	0
SEC22g2-CC5	0	11	7	6	4	5	1	7	4	3	27	9	11	0	0	0	0	0	0	0	0	0	0	0	0
SEC22g2-CC8	79	122	83	43	69	74	76	103	43	53	107	64	39	63	0	0	0	0	0	0	0	0	0	0	0
SEC22g2-CC16	0	4	12	1	4	5	2	11	0	1	27	4	6	3	0	0	0	0	0	0	0	0	0	0	0
SEC22g2-CC17	40	139	51	34	54	51	57	105	48	54	115	51	32	45	0	0	0	0	0	0	0	0	0	1	0
SEC22g2-CC19	46	75	56	24	58	74	71	78	38	40	104	37	40	47	0	0	0	0	0	0	0	0	0	1	0
SEC22g2-CC20	60	135	98	28	74	55	58	99	44	36	128	55	52	40	0	0	0	0	0	0	0	0	0	0	0
SEC22g2-CC23	49	136	102	28	63	69	79	98	62	60	127	39	43	79	0	0	0	0	0	0	0	0	0	0	0
SEC22g2-CC25	62	161	101	36	65	63	66	97	51	64	91	55	55	64	0	0	0	0	0	0	0	0	0	0	0
SEC22g2-CC27	40	109	64	13	71	50	78	98	32	29	88	39	41	56	0	0	0	0	0	0	0	0	0	0	0
SEC22g2-CC28	54	158	96	36	74	71	77	109	53	64	152	44	53	66	0	0	0	0	0	0	0	0	0	1	0
SEC22g2-CC30	34	110	56	32	50	49	56	69	34	50	75	34	29	54	0	0	0	0	0	0	0	0	0	0	0
SEC22g2-CC32	53	126	98	34	67	71	65	92	48	44	123	46	41	66	0	0	0	0	0	0	0	0	0	0	0
SEC22g2-CC34	64	140	81	26	67	61	68	99	47	55	105	51	34	59	0	0	0	0	0	0	0	0	0	0	0
SEC22g2-CC35	48	116	95	24	80	86	84	98	36	49	138	61	36	76	0	0	1	1	0	1	0	0	0	1	0
SEC22g2-CC36	61	155	79	33	89	90	93	99	60	56	129	74	37	63	2	0	0	0	0	0	0	1	1	0	0
SEC22g2-CC11	41	73	56	18	31	27	46	64	19	31	85	29	25	47	0	0	0	0	0	0	0	0	0	0	0
SEC22g2-CC14	0	12	11	5	7	2	2	13	4	2	39	4	12	0	0	0	0	0	0	0	0	0	0	0	0
SEC22g2-CC15	0	8	17	5	2	1	3	6	0	7	20	4	9	0	0	0	0	0	0	0	0	1	0	0	0
SEC22g2-CC2	0	9	6	4	4	1	2	5	2	1	10	5	8	0	1	0	0	0	0	0	0	0	0	0	0
SEC22g2-CC22	42	106	67	17	50	50	37	62	24	22	103	42	31	49	0	0	0	1	0	0	0	0	0	0	0
SEC22g2-CC26	59	137	86	40	76	55	81	107	44	43	130	48	36	62	0	0	0	0	0	0	0	0	0	0	0
SEC22g2-CC7	35	148	82	35	64	64	80	100	27	36	125	55	51	58	0	0	0	0	0	0	0	0	0	0	0
COG8g2-CC5	163	416	341	399	229	348	934	263	226	669	248	174	412	168	1	0	0	0	0	0	0	0	0	0	0
COG8g2-CC8	138	324	301	386	186	320	843	258	195	480	247	187	449	174	0	0	0	0	0	0	0	0	0	0	0
COG8g2-CC16	130	307	299	347	173	284	788	257	203	486	204	154	339	135	0	0	0	0	0	0	0	0	0	0	0
COG8g2-CC17	146	349	340	362	187	272	820	271	229	565	267	208	403	187	0	0	0	0	1	0	0	0	0	0	0
COG8g2-CC19	122	279	309	309	191	248	730	266	184	462	238	127	319	191	0	0	1	0	1	0	0	0	1	0	0
COG8g2-CC20	172	423	390	478	191	350	917	308	249	694	281	267	506	197	0	0	0	0	0	0	0	0	0	0	0
COG8g2-CC23	127	287	287	398	162	241	652	206	197	522	199	170	377	137	1	0	0	0	0	1	0	0	0	0	0
COG8g2-CC25	159	380	314	396	208	345	948	266	200	615	224	200	419	157	0	0	0	0	0	0	0	0	0	1	0
COG8g2-CC27	129	329	272	281	167	295	629	242	186	433	245	193	330	139	0	0	0	0	0	0	0	0	0	0	0
COG8g2-CC28	133	302	351	325	184	264	697	242	200	455	255	141	326	119	0	0	0	0	0	0	0	0	0	0	0
COG8g2-CC30	133	284	250	318	187	215	621	200	150	475	193	112	294	128	0	0	0	0	0	0	0	0	0	0	0
COG8g2-CC32	151	346	371	370	184	276	778	258	185	499	245	188	350	202	0	0	0	0	0	1	0	0	0	0	0
COG8g2-CC34	146	351	347	396	215	309	908	257	185	569	274	225	481	183	0	0	0	0	0	0	1	0	1	0	0
COG8g2-CC35	167	382	360	357	204	340	718	330	242	540	241	230	477	212	0	0	0	0	0	0	0	0	0	0	0
COG8g2-CC36	135	279	338	368	182	310	783	259	204	496	246	189	387	151	0	0	0	0	0	0	0	0	0	0	0
COG8g2-CC11	88	216	226	209	107	162	505	162	103	354	127	123	261	92	0	0	0	0	0	0	0	0	0	0	0
COG8g2-CC14	139	397	419	472	245	360	908	306	225	689	273	214	441	185	0	0	0	1	0	0	0	0	0	0	0
COG8g2-CC15	168	323	325	402	196	313	805	274	203	598	263	217	394	173	0	0	0	0	0	0	0	0	0	0	0
COG8g2-CC2	137	356	331	344	163	250	748	250	199	511	219	184	438	177	0	0	0	3	0	0	0	0	1	0	0
COG8g2-CC22	119	273	284	294	186	283	690	205	149	427	217	155	305	134	1	0	0	0	0	0	0	0	0	0	0
COG8g2-CC26	163	345	344	389	207	342	859	274	192	557	236	197	452	184	0	0	0	0	0	0	0	0	0	0	0
COG8g2-CC7	129	358	323	409	193	285	771	213	182	539	253	173	375	165	0	0	0	0	0	0	0	0	0	0	0
GET2g2-CC5	0	2	8	3	0	4	2	6	0	2	8	1	2	0	0	0	0	0	0	0	0	0	0	0	0
GET2g2-CC8	31	60	42	7	25	25	25	39	24	11	31	17	17	29	0	0	0	0	0	0	0	0	0	0	0
GET2g2-CC16	0	3	5	0	3	2	1	2	1	0	12	4	1	0	0	0	0	0	0	0	0	0	0	0	0
GET2g2-CC17	28	53	36	13	33	29	25	35	38	8	36	15	17	17	0	0	0	0	0	0	0	0	0	0	0
GET2g2-CC19	31	63	46	11	24	23	38	37	34	13	43	13	9	20	0	0	0	0	0	0	0	0	0	0	0
GET2g2-CC20	27	41	53	17	30	24	25	31	27	14	41	21	15	32	0	0	0	0	0	0	0	0	0	0	1
GET2g2-CC23	20	42	40	9	18	27	19	32	29	21	29	15	13	23	0	0	0	1	0	0	0	0	0	0	0
GET2g2-CC25	26	66	64	12	30	38	32	45	33	13	35	12	13	32	0	0	0	0	0	0	0	0	0	0	0
GET2g2-CC27	15	32	42	13	25	24	19	36	17	6	30	10	11	11	0	0	0	0	0	0	0	0	0	0	0
GET2g2-CC28	24	40	52	8	17	30	28	43	28	17	39	14	12	37	0	0	0	0	0	0	0	0	0	0	0
GET2g2-CC30	10	40	39	10	11	27	18	19	32	17	25	18	11	23	0	0	0	0	0	0	0	0	0	0	0
GET2g2-CC32	17	49	44	10	20	32	28	39	31	21	32	17	22	23	0	0	0	1	0	0	0	0	0	0	0
GET2g2-CC34	14	34	45	8	18	26	25	35	31	16	35	17	6	25	0	0	0	0	0	0	0	0	0	0	0
GET2g2-CC35	28	45	45	14	27	34	21	35	32	28	41	18	11	36	0	0	0	0	0	0	0	0	0	0	0
GET2g2-CC36	18	69	48	15	26	33	33	38	33	21	44	24	16	29	0	0	0	0	0	0	0	0	0	0	0
GET2g2-CC11	16	32	18	10	16	21	29	30	25	10	15	10	11	21	0	0	1	0	0	0	0	0	0	0	0
GET2g2-CC14	0	3	7	2	2	2	0	6	1	1	12	2	3	0	0	0	0	0	0	0	0	0	0	0	0
GET2g2-CC15	0	1	4	2	2	2	1	5	2	0	10	4	7	0	0	0	0	0	0	0	0	0	0	0	0
GET2g2-CC2	0	2	5	1	3	3	2	4	1	3	8	3	4	0	0	0	0	0	0	0	0	0	0	0	0
GET2g2-CC22	13	53	22	13	21	17	8	20	28	10	34	15	5	22	0	0	0	0	0	0	0	0	0	0	0
GET2g2-CC26	23	41	48	13	19	43	21	36	33	13	40	24	15	19	0	0	0	0	0	0	0	0	0	0	0
GET2g2-CC7	17	46	42	20	28	24	26	45	23	13	30	17	9	10	0	0	0	0	0	0	0	0	0	0	0
IMP4g6-CC5	99	198	200	296	93	182	602	191	148	352	134	91	231	76	0	0	0	0	0	0	0	0	0	0	0
IMP4g6-CC8	0	2	8	12	3	7	7	2	1	5	8	3	9	0	0	0	0	0	0	0	0	0	0	0	0
IMP4g6-CC16	94	224	202	210	83	119	530	170	150	277	131	65	176	62	0	0	0	0	0	0	0	0	0	0	0
IMP4g6-CC17	0	2	3	8	2	2	2	5	2	4	9	2	7	0	0	0	0	0	0	0	0	0	0	0	0
IMP4g6-CC19	0	3	10	4	1	3	4	4	0	6	4	3	5	0	0	0	0	0	0	0	0	0	0	0	0
IMP4g6-CC20	0	2	6	3	0	0	7	6	1	12	11	3	12	0	0	0	0	0	0	0	0	0	0	0	0
IMP4g6-CC23	0	3	6	7	3	4	6	2	3	6	10	5	12	0	1	0	0	0	0	0	0	0	1	0	0
IMP4g6-CC25	1	1	14	8	1	5	5	3	1	7	10	6	16	0	0	0	0	0	0	0	0	0	0	0	0
IMP4g6-CC27	0	1	8	3	0	2	6	2	0	5	3	5	5	1	0	0	0	0	0	0	0	0	0	0	0
IMP4g6-CC28	1	3	10	2	4	1	1	7	1	2	7	5	4	0	0	0	0	0	0	0	0	0	0	0	0
IMP4g6-CC30	0	3	5	6	1	2	7	4	0	8	8	2	2	0	0	1	0	0	0	0	0	0	0	0	0
IMP4g6-CC32	0	3	8	4	1	2	0	7	0	6	5	3	7	0	0	0	0	0	0	0	0	0	0	0	0
IMP4g6-CC34	0	4	9	13	0	1	4	6	0	12	7	5	13	0	0	0	0	0	0	0	0	0	0	0	0
IMP4g6-CC35	0	6	9	5	2	5	0	6	2	8	10	5	8	0	0	0	0	0	0	0	0	0	0	0	0
IMP4g6-CC36	0	7	10	11	2	4	4	3	1	10	12	2	11	0	0	0	0	0	0	0	0	0	0	0	0
IMP4g6-CC11	0	2	4	0	1	0	5	5	1	4	6	0	5	0	0	0	0	0	0	0	0	0	0	0	0
IMP4g6-CC14	136	191	272	308	97	176	588	161	173	322	128	107	202	112	1	0	0	1	1	0	0	0	0	0	0
IMP4g6-CC15	88	160	208	222	70	141	443	146	102	256	119	64	198	94	0	0	0	0	0	0	0	0	0	0	0
IMP4g6-CC2	106	187	194	196	97	144	467	150	147	279	115	70	207	90	0	0	0	0	0	0	0	0	0	0	0
IMP4g6-CC22	0	1	4	6	3	3	3	1	0	5	7	2	6	0	0	0	0	0	0	0	0	0	0	0	0
IMP4g6-CC26	3	3	5	4	2	6	4	4	1	5	15	4	13	0	0	0	0	0	0	0	0	0	0	0	0
IMP4g6-CC7	0	3	8	3	1	4	2	3	3	9	6	4	17	0	0	0	0	0	0	0	0	0	0	0	0
DIP2g5-CC5	50	144	150	100	76	104	269	93	103	153	69	51	91	58	1	0	0	0	0	0	0	0	0	0	0
DIP2g5-CC8	0	4	6	3	0	2	4	5	2	5	6	0	1	0	0	0	0	0	0	0	0	0	1	0	0
DIP2g5-CC16	59	122	136	103	75	108	187	87	102	136	61	37	80	75	0	0	0	0	0	0	0	0	0	0	0
DIP2g5-CC17	1	2	4	2	2	1	7	3	1	5	9	3	3	0	0	0	0	0	0	0	0	0	0	0	0
DIP2g5-CC19	0	2	4	2	2	2	1	2	0	3	5	5	7	0	0	0	0	0	0	0	0	0	0	0	0
DIP2g5-CC20	0	3	5	2	4	1	3	1	1	5	5	6	7	0	0	0	0	0	0	0	0	0	0	0	0
DIP2g5-CC23	0	2	6	4	1	8	3	3	1	7	12	1	5	0	0	0	0	0	0	0	0	0	0	0	0
DIP2g5-CC25	0	3	6	2	2	2	8	4	2	7	6	2	2	0	0	0	0	0	0	0	0	0	0	0	0
DIP2g5-CC27	0	2	3	2	0	2	4	4	1	0	4	0	1	0	0	0	0	0	0	0	0	0	0	0	0
DIP2g5-CC28	0	0	4	4	0	2	3	2	1	8	4	4	3	0	0	0	0	0	0	0	0	0	0	0	0
DIP2g5-CC30	0	2	6	3	0	2	3	4	0	2	4	1	0	0	0	0	0	0	0	0	0	0	1	0	0
DIP2g5-CC32	0	1	6	3	2	5	0	2	1	3	8	3	7	0	0	0	0	0	0	0	0	0	0	0	0
DIP2g5-CC34	1	2	6	9	2	3	3	4	0	5	9	2	7	0	0	0	0	0	0	0	0	0	0	0	0
DIP2g5-CC35	0	3	4	1	0	2	4	5	0	3	11	0	6	1	0	0	0	0	0	0	0	0	0	0	0
DIP2g5-CC36	0	1	6	5	1	4	3	5	1	0	11	2	5	0	0	0	0	0	0	0	0	0	0	0	0
DIP2g5-CC11	0	1	2	0	0	0	4	0	1	2	1	1	0	2	0	1	0	0	0	0	0	0	0	0	0
DIP2g5-CC14	48	93	134	94	73	119	231	100	110	148	58	46	84	55	0	0	0	0	0	0	0	0	0	0	0
DIP2g5-CC15	69	122	144	94	65	86	206	86	98	162	84	32	76	62	0	0	0	0	0	0	0	0	0	0	0
DIP2g5-CC2	64	128	116	99	66	83	201	69	65	140	61	34	83	51	0	0	0	0	0	0	0	0	0	0	0
DIP2g5-CC22	1	2	2	5	0	1	1	3	1	3	5	1	1	0	0	0	0	0	0	0	0	0	0	0	0
DIP2g5-CC26	0	0	3	3	1	1	3	4	1	3	5	0	5	0	0	0	0	0	0	0	0	0	0	0	0
DIP2g5-CC7	0	1	4	1	3	3	2	2	0	3	5	1	7	0	0	0	1	0	0	0	0	0	0	0	0
PWP2g2_BC1-CC5	105	186	206	198	102	190	471	141	159	297	104	77	176	98	0	0	0	0	0	0	0	0	0	0	0
PWP2g2_BC1-CC8	0	3	5	6	4	1	6	3	2	6	8	4	7	0	0	0	1	0	0	0	0	0	0	0	0
PWP2g2_BC1-CC16	86	145	163	162	62	106	343	102	104	190	78	46	100	83	0	0	0	0	0	0	0	0	0	0	0
PWP2g2_BC1-CC17	1	4	5	7	0	3	6	2	2	10	7	5	10	0	0	0	0	0	0	0	0	0	0	0	0
PWP2g2_BC1-CC19	1	2	8	1	2	0	4	2	1	7	5	2	6	0	0	0	0	0	0	0	0	0	0	0	0
PWP2g2_BC1-CC20	0	2	4	9	3	3	10	8	1	9	10	3	8	0	0	0	0	0	0	0	0	0	0	0	0
PWP2g2_BC1-CC23	1	2	5	7	3	6	7	5	1	1	4	2	9	0	0	0	0	0	0	0	0	0	0	0	0
PWP2g2_BC1-CC25	0	5	7	8	1	6	8	6	2	10	6	3	10	0	0	0	0	0	0	0	0	0	0	0	0
PWP2g2_BC1-CC27	0	2	10	5	1	6	3	4	2	3	6	1	11	0	0	0	0	0	0	0	0	0	0	0	0
PWP2g2_BC1-CC28	0	4	5	3	2	4	3	9	0	12	7	2	9	1	0	0	0	0	0	0	0	0	0	0	0
PWP2g2_BC1-CC30	1	1	3	4	0	8	3	6	4	8	6	2	11	0	0	0	0	0	0	0	0	0	0	0	0
PWP2g2_BC1-CC32	0	2	5	2	2	3	5	2	1	10	4	7	9	0	0	0	0	0	0	0	0	0	0	0	0
PWP2g2_BC1-CC34	0	1	4	10	1	4	9	5	0	4	6	1	5	0	0	0	0	0	0	0	0	0	0	0	0
PWP2g2_BC1-CC35	0	4	10	12	4	2	3	5	1	2	9	2	11	0	0	0	0	0	0	0	0	0	0	0	0
PWP2g2_BC1-CC36	1	3	2	3	1	2	7	5	0	12	14	3	7	1	0	0	0	0	0	0	0	0	0	0	0
PWP2g2_BC1-CC11	1	2	7	2	1	2	6	4	0	3	4	5	6	0	0	0	0	0	0	0	0	0	0	0	0
PWP2g2_BC1-CC14	92	194	206	180	62	147	418	147	129	231	127	58	121	77	0	0	0	0	0	0	0	0	0	0	0
PWP2g2_BC1-CC15	71	107	115	130	63	107	247	78	100	203	70	41	109	63	0	0	0	0	0	0	0	0	0	0	0
PWP2g2_BC1-CC2	85	137	138	140	52	113	309	90	97	167	94	51	143	77	0	1	0	0	0	0	0	0	0	0	0
PWP2g2_BC1-CC22	0	1	7	2	2	5	2	7	1	4	11	3	9	0	0	0	0	0	0	0	0	0	0	0	0
PWP2g2_BC1-CC26	0	5	4	6	3	2	4	4	0	7	10	4	8	0	0	0	0	0	0	0	0	0	0	0	0
PWP2g2_BC1-CC7	0	3	14	6	2	6	5	8	2	5	11	1	3	0	0	0	0	0	0	0	0	0	0	0	0
PWP2g2_BC2-CC5	1	17	14	8	4	15	11	16	6	26	28	14	30	1	0	1	0	0	0	0	0	0	0	0	1
PWP2g2_BC2-CC8	38	112	147	155	97	116	307	102	76	170	104	77	150	86	0	0	0	0	0	0	0	0	0	0	0
PWP2g2_BC2-CC16	0	9	13	9	5	11	11	17	5	13	24	8	17	0	0	0	0	0	0	0	0	0	0	0	0
PWP2g2_BC2-CC17	63	140	159	133	85	120	290	128	84	240	129	93	169	87	1	1	0	0	0	0	0	0	0	0	0
PWP2g2_BC2-CC19	42	124	131	102	73	100	213	72	68	170	89	59	136	57	0	0	0	0	0	1	0	0	0	0	0
PWP2g2_BC2-CC20	48	124	103	121	69	96	230	94	66	141	94	82	140	54	0	0	0	0	0	0	1	0	0	0	0
PWP2g2_BC2-CC23	45	93	102	133	63	120	228	90	72	153	83	72	120	64	0	0	0	0	1	0	1	0	0	0	0
PWP2g2_BC2-CC25	38	130	119	153	99	127	331	113	115	190	131	61	180	68	0	1	0	0	1	0	0	0	0	0	0
PWP2g2_BC2-CC27	45	109	120	111	73	82	256	92	73	155	85	62	119	48	0	0	0	0	0	0	0	1	0	0	0
PWP2g2_BC2-CC28	50	125	163	132	83	129	290	78	84	171	106	60	148	85	1	0	0	0	0	0	1	0	0	0	0
PWP2g2_BC2-CC30	30	107	123	95	53	79	201	78	53	142	77	61	111	47	0	0	0	0	0	0	0	0	0	0	0
PWP2g2_BC2-CC32	48	89	107	99	71	94	231	104	64	159	114	48	146	65	0	0	0	0	0	0	0	0	0	0	0
PWP2g2_BC2-CC34	47	121	147	146	76	107	283	90	100	146	99	83	135	69	0	0	0	0	0	0	1	0	0	0	0
PWP2g2_BC2-CC35	58	116	171	132	68	122	232	112	80	146	106	73	162	81	0	1	0	0	0	0	1	0	1	0	0
PWP2g2_BC2-CC36	60	125	161	155	104	128	300	117	114	218	110	69	136	75	0	0	0	0	0	0	0	0	0	0	0
PWP2g2_BC2-CC11	27	100	65	65	57	65	175	68	72	121	83	42	121	53	0	0	0	0	1	0	0	0	0	0	0
PWP2g2_BC2-CC14	2	9	21	24	13	7	17	15	3	19	35	13	24	2	0	0	1	0	0	0	0	0	0	0	0
PWP2g2_BC2-CC15	0	7	12	10	4	15	6	11	1	15	24	7	24	1	0	0	0	0	0	0	0	0	0	0	0
PWP2g2_BC2-CC2	0	10	19	11	8	9	17	20	4	11	44	6	25	1	0	0	0	0	0	0	0	0	0	0	0
PWP2g2_BC2-CC22	34	105	112	107	74	100	208	84	78	151	91	58	113	74	0	0	0	0	0	0	0	0	1	0	0
PWP2g2_BC2-CC26	49	103	131	123	77	104	286	105	105	163	109	88	169	68	1	0	0	0	0	0	0	0	0	0	0
PWP2g2_BC2-CC7	57	100	134	123	81	108	285	91	85	146	108	66	151	54	1	0	0	0	0	0	0	0	1	0	0
TIF6g8-CC5	92	226	204	236	108	153	511	152	158	333	132	113	177	88	0	0	0	0	0	0	0	0	0	0	0
TIF6g8-CC8	0	5	6	5	1	4	1	5	1	3	5	5	7	0	0	0	0	0	0	0	0	0	0	0	0
TIF6g8-CC16	98	160	153	147	104	128	324	133	121	205	130	75	132	95	0	0	0	0	0	0	0	0	0	0	0
TIF6g8-CC17	0	4	4	7	6	5	2	7	1	3	12	5	6	0	0	0	0	0	0	0	0	0	0	0	0
TIF6g8-CC19	0	2	4	5	1	2	3	5	0	3	9	3	1	0	0	0	0	0	0	0	0	0	0	0	0
TIF6g8-CC20	0	6	5	3	1	2	5	7	2	4	12	9	8	0	0	0	0	0	0	0	0	0	0	0	0
TIF6g8-CC23	0	2	7	9	1	6	7	3	0	7	8	2	13	0	0	0	0	0	0	0	0	0	0	0	0
TIF6g8-CC25	1	2	17	11	4	2	4	6	3	3	5	3	7	0	0	0	0	0	0	0	0	0	0	0	0
TIF6g8-CC27	0	2	1	7	1	2	4	4	0	4	5	4	3	0	0	0	0	0	0	0	0	0	0	0	0
TIF6g8-CC28	0	1	5	7	3	3	7	4	0	6	17	6	13	0	0	0	0	0	0	0	0	0	0	0	0
TIF6g8-CC30	0	6	8	3	1	2	1	4	2	7	7	2	7	0	0	0	0	0	0	0	0	0	0	0	0
TIF6g8-CC32	0	5	4	5	3	4	3	8	1	7	13	4	9	0	0	0	0	0	0	0	0	0	0	0	0
TIF6g8-CC34	0	2	4	10	3	5	3	2	2	8	12	3	11	0	0	0	0	0	0	0	0	0	0	0	0
TIF6g8-CC35	0	1	9	6	1	4	5	7	2	13	12	7	11	1	0	0	0	0	0	0	0	0	0	0	0
TIF6g8-CC36	1	3	5	6	1	4	9	7	2	3	8	6	5	0	1	0	0	0	0	0	0	0	0	0	0
TIF6g8-CC11	0	4	7	5	1	2	3	1	0	6	11	3	5	0	0	0	0	0	0	0	0	0	0	0	0
TIF6g8-CC14	111	245	266	269	128	199	573	191	173	380	171	127	174	132	0	0	1	0	0	0	0	0	0	0	0
TIF6g8-CC15	60	122	135	138	77	96	270	91	105	175	110	65	122	78	0	0	0	0	0	0	0	0	1	0	0
TIF6g8-CC2	78	168	130	161	99	102	370	130	122	231	111	77	97	78	0	0	0	0	0	0	0	0	0	0	0
TIF6g8-CC22	0	3	7	4	4	5	5	2	1	8	6	3	8	0	0	0	0	0	0	0	0	0	0	0	0
TIF6g8-CC26	0	3	7	3	5	1	5	4	1	4	12	1	10	0	0	0	0	0	0	0	0	0	0	0	0
TIF6g8-CC7	0	3	4	7	2	4	2	9	0	3	10	3	4	0	0	0	0	0	0	0	0	0	0	0	0
RPF1g3-CC5	0	11	17	6	4	7	8	10	1	7	22	6	13	0	0	0	0	0	0	0	0	0	0	0	0
RPF1g3-CC8	35	84	83	44	38	59	102	68	36	59	80	40	54	30	0	0	0	0	0	0	0	0	0	0	0
RPF1g3-CC16	0	6	7	3	6	8	5	8	3	5	16	5	6	0	0	0	0	0	0	0	0	0	0	0	0
RPF1g3-CC17	40	113	92	47	59	83	115	92	46	66	74	41	52	56	0	0	0	0	0	0	0	0	0	0	0
RPF1g3-CC19	36	84	63	33	38	51	68	61	21	42	50	32	45	35	0	0	0	0	0	0	0	0	0	0	0
RPF1g3-CC20	45	98	118	55	42	65	105	86	54	84	80	48	65	44	0	0	0	1	1	0	0	0	0	0	0
RPF1g3-CC23	44	84	92	42	47	45	70	65	48	56	64	36	47	37	0	0	0	0	0	0	0	0	0	0	0
RPF1g3-CC25	39	104	112	46	55	76	90	92	31	82	66	66	57	47	0	0	0	0	0	0	0	1	0	0	0
RPF1g3-CC27	31	111	81	36	34	41	102	73	40	38	62	46	34	38	0	0	0	0	0	0	0	0	0	0	0
RPF1g3-CC28	58	103	85	38	51	48	74	73	37	48	64	49	43	44	0	0	0	0	0	0	0	0	0	0	0
RPF1g3-CC30	38	91	62	33	47	61	96	89	28	39	76	36	47	42	0	0	0	0	0	0	0	0	0	0	0
RPF1g3-CC32	31	83	68	45	41	41	83	66	38	59	61	29	33	29	0	0	0	0	0	0	0	0	0	0	0
RPF1g3-CC34	48	77	63	54	42	54	82	70	34	62	59	38	61	47	0	0	0	0	0	0	0	0	0	0	0
RPF1g3-CC35	48	111	75	42	55	61	85	75	45	81	68	45	53	39	0	0	0	0	0	0	0	0	0	0	0
RPF1g3-CC36	31	98	83	41	53	75	104	65	45	52	66	40	56	60	1	0	0	0	0	0	0	0	0	0	0
RPF1g3-CC11	33	61	55	32	31	29	61	55	22	53	58	23	50	33	0	0	0	0	0	0	0	0	0	0	0
RPF1g3-CC14	1	4	14	5	4	5	3	6	5	5	18	7	11	1	0	0	0	0	0	0	0	0	0	0	0
RPF1g3-CC15	1	6	7	4	5	5	5	6	3	4	13	3	9	0	0	0	0	0	0	0	0	0	0	0	0
RPF1g3-CC2	0	7	7	3	2	5	2	8	2	6	16	6	7	1	0	0	0	0	0	0	0	0	0	0	0
RPF1g3-CC22	51	93	68	39	37	42	84	66	34	44	66	34	41	32	0	0	0	0	0	0	0	0	0	0	0
RPF1g3-CC26	30	102	91	55	47	46	101	71	26	62	81	31	50	43	0	0	0	0	0	0	0	0	0	1	0
RPF1g3-CC7	33	101	84	50	46	64	81	71	44	50	68	30	43	39	0	0	0	0	0	0	0	0	1	0	0
MAK16g1-CC5	0	3	10	5	5	5	3	11	3	8	19	6	10	1	0	0	0	0	0	0	0	0	0	0	0
MAK16g1-CC8	25	84	61	35	37	45	70	60	32	42	64	35	37	36	0	0	0	0	0	0	0	0	0	0	0
MAK16g1-CC16	0	4	12	4	7	7	4	14	2	1	18	6	7	1	0	0	0	0	0	0	0	0	0	0	0
MAK16g1-CC17	38	100	78	31	49	49	84	108	37	63	81	31	32	39	0	0	0	0	0	0	0	0	0	0	0
MAK16g1-CC19	36	82	76	39	35	51	66	91	38	57	74	43	50	37	0	0	0	0	0	0	0	0	0	0	0
MAK16g1-CC20	34	71	67	37	37	64	73	67	43	47	82	37	38	25	0	0	0	0	0	0	0	0	0	0	0
MAK16g1-CC23	43	82	90	44	48	83	114	85	60	53	57	39	54	45	1	0	0	0	0	0	0	0	0	0	0
MAK16g1-CC25	41	87	93	41	67	63	111	68	54	53	74	37	49	53	2	0	0	0	0	0	0	0	0	0	0
MAK16g1-CC27	27	62	58	26	38	36	66	73	44	34	60	39	34	49	0	0	0	0	0	0	0	0	0	0	0
MAK16g1-CC28	46	96	107	49	44	68	70	88	57	54	74	40	34	39	0	0	0	0	0	0	0	0	0	0	0
MAK16g1-CC30	33	57	92	28	35	52	65	63	38	34	57	33	42	40	0	0	0	0	0	0	0	0	0	0	0
MAK16g1-CC32	39	94	64	34	40	69	68	60	53	52	58	45	48	31	0	0	0	0	0	0	0	0	0	0	0
MAK16g1-CC34	38	84	82	38	49	71	76	67	37	63	71	34	53	37	0	0	0	0	0	0	0	0	0	0	0
MAK16g1-CC35	62	107	115	34	52	69	79	94	36	53	113	43	51	57	0	0	0	0	0	0	0	0	0	0	0
MAK16g1-CC36	37	116	62	37	54	67	93	68	51	45	84	41	42	53	0	0	0	0	0	0	0	0	0	0	0
MAK16g1-CC11	19	67	39	30	25	31	55	56	21	26	39	16	32	25	0	0	0	0	0	0	0	0	0	0	0
MAK16g1-CC14	0	12	16	8	4	9	8	11	6	7	18	2	15	1	0	0	0	0	0	0	0	0	0	0	0
MAK16g1-CC15	1	11	10	4	3	10	6	11	2	3	19	4	9	0	0	0	0	0	0	0	0	0	0	0	0
MAK16g1-CC2	0	2	7	5	2	4	5	11	2	3	11	11	9	0	0	0	0	0	0	0	0	0	0	0	0
MAK16g1-CC22	44	81	73	29	44	57	73	74	32	34	65	30	35	40	0	0	0	0	0	0	0	0	0	0	0
MAK16g1-CC26	30	84	63	36	40	45	80	68	37	51	71	36	42	42	0	0	0	0	0	0	0	0	0	0	0
MAK16g1-CC7	34	78	72	18	36	43	55	66	28	41	82	29	35	36	0	0	0	0	0	0	0	0	0	0	0
YCR016Wg4-CC5	0	2	14	10	3	8	12	5	3	16	23	11	19	0	0	0	0	0	0	0	0	0	0	0	0
YCR016Wg4-CC8	99	220	217	299	126	232	668	171	119	403	160	106	271	130	0	0	0	0	0	0	0	0	0	0	0
YCR016Wg4-CC16	1	11	14	5	3	4	8	11	1	9	20	9	25	0	0	0	0	0	0	0	0	0	0	0	0
YCR016Wg4-CC17	91	188	224	254	121	164	487	160	115	339	138	113	251	85	0	0	1	0	0	0	1	0	1	0	0
YCR016Wg4-CC19	88	209	188	198	108	146	447	158	89	263	137	89	207	103	0	0	0	1	0	0	0	0	0	0	0
YCR016Wg4-CC20	141	246	267	284	95	227	650	214	150	440	185	147	319	135	0	0	0	0	0	0	0	0	2	0	0
YCR016Wg4-CC23	95	245	287	303	118	260	656	181	154	428	159	130	297	145	0	0	0	0	1	0	0	0	0	0	0
YCR016Wg4-CC25	120	319	302	319	167	294	757	225	167	482	211	159	377	140	0	0	1	1	0	0	0	0	1	0	0
YCR016Wg4-CC27	111	247	222	202	118	233	535	177	116	316	183	118	257	101	0	0	0	0	0	0	0	0	0	0	0
YCR016Wg4-CC28	106	287	321	313	177	257	691	229	167	422	226	157	335	153	0	0	0	0	0	0	0	0	0	0	1
YCR016Wg4-CC30	75	215	205	271	125	223	527	146	122	349	124	96	250	85	0	0	1	0	0	0	0	0	0	0	0
YCR016Wg4-CC32	107	258	279	243	136	251	634	197	141	443	171	127	312	127	1	0	1	0	1	0	0	0	0	0	0
YCR016Wg4-CC34	109	213	238	304	154	225	648	184	139	412	173	119	270	121	0	0	0	0	0	0	0	0	0	0	0
YCR016Wg4-CC35	118	212	243	250	109	212	503	180	133	359	161	126	309	126	0	0	0	0	0	0	1	0	1	0	0
YCR016Wg4-CC36	133	299	299	377	161	269	799	227	175	540	200	149	366	162	0	0	0	0	0	0	0	0	0	0	0
YCR016Wg4-CC11	100	194	196	195	83	148	440	113	94	278	112	92	201	69	0	0	0	0	0	0	0	0	0	0	0
YCR016Wg4-CC14	0	10	20	15	5	10	6	15	2	17	25	11	24	0	0	0	0	0	0	0	0	0	0	0	1
YCR016Wg4-CC15	0	9	10	14	3	8	8	10	1	13	22	7	12	1	0	0	0	0	0	0	0	0	0	0	0
YCR016Wg4-CC2	0	5	18	7	4	8	4	7	1	11	21	9	15	1	0	0	0	0	0	0	0	0	1	0	0
YCR016Wg4-CC22	107	215	203	202	93	188	446	133	113	310	118	106	206	103	0	0	0	0	0	0	0	0	1	0	0
YCR016Wg4-CC26	105	226	234	278	116	197	596	198	153	348	160	114	247	117	0	0	0	0	0	0	0	0	0	0	0
YCR016Wg4-CC7	97	281	294	331	143	262	659	190	172	450	194	147	352	134	0	0	0	0	0	0	0	0	0	1	0
YLR050Cg1-CC5	0	7	15	11	3	8	12	5	1	10	12	4	12	0	0	0	0	0	0	0	0	0	0	0	0
YLR050Cg1-CC8	62	124	168	188	46	103	433	76	87	193	89	41	131	35	0	0	0	0	0	0	0	0	0	0	0
YLR050Cg1-CC16	0	3	9	3	0	7	6	6	1	6	8	5	13	0	0	0	0	0	0	0	0	0	0	0	0
YLR050Cg1-CC17	44	113	134	157	34	98	314	69	75	160	78	47	110	37	0	0	0	0	0	0	0	0	0	0	0
YLR050Cg1-CC19	66	107	155	179	56	108	320	104	97	206	70	44	113	44	0	0	0	0	0	0	0	0	0	0	0
YLR050Cg1-CC20	63	116	207	211	55	118	462	98	94	225	97	43	135	39	0	0	0	0	0	0	0	0	0	0	0
YLR050Cg1-CC23	58	115	186	189	48	100	374	104	91	180	62	38	98	54	0	0	0	0	1	0	0	0	0	0	0
YLR050Cg1-CC25	66	103	179	258	67	128	505	125	98	246	93	56	165	47	1	0	0	0	0	0	0	0	0	0	0
YLR050Cg1-CC27	57	105	130	140	44	88	322	79	70	179	73	52	114	34	0	1	0	0	0	0	0	0	0	0	0
YLR050Cg1-CC28	62	139	170	190	47	106	422	110	75	243	100	51	118	63	0	0	0	1	0	0	0	0	0	0	0
YLR050Cg1-CC30	40	103	131	151	43	91	304	65	62	182	58	39	93	27	0	0	0	0	0	0	0	0	0	0	0
YLR050Cg1-CC32	44	154	185	151	53	110	381	96	77	219	81	52	110	45	0	0	0	0	0	0	0	0	0	0	0
YLR050Cg1-CC34	54	129	168	203	56	130	463	108	82	249	92	50	132	60	0	0	0	0	0	0	0	0	0	0	0
YLR050Cg1-CC35	85	105	201	184	62	163	418	111	111	248	113	57	148	64	0	0	0	0	0	0	0	0	0	0	0
YLR050Cg1-CC36	73	124	204	247	59	127	497	122	125	273	82	56	147	51	0	0	0	0	0	0	0	0	0	0	0
YLR050Cg1-CC11	42	72	78	118	32	53	242	84	46	96	43	28	101	26	1	0	0	0	0	0	0	0	0	0	0
YLR050Cg1-CC14	0	2	16	10	4	5	7	11	4	10	9	10	15	0	0	0	0	0	0	0	0	0	0	0	0
YLR050Cg1-CC15	0	7	9	4	3	6	3	3	2	7	8	3	8	0	0	0	0	0	0	0	0	0	0	0	0
YLR050Cg1-CC2	0	4	11	2	2	4	3	6	1	4	14	6	14	0	0	0	0	0	0	1	0	0	0	0	0
YLR050Cg1-CC22	47	103	135	144	35	89	301	61	65	164	55	52	98	43	0	0	0	0	0	0	0	0	0	0	0
YLR050Cg1-CC26	55	144	197	198	60	140	461	122	96	220	85	58	139	54	0	0	0	0	0	0	0	0	0	0	0
YLR050Cg1-CC7	53	113	189	258	50	107	489	90	93	234	89	56	120	49	0	0	0	0	0	0	0	0	0	0	0
SAP30g7-CC5	0	6	7	19	5	4	17	8	3	11	12	10	19	0	0	0	0	0	0	0	0	0	0	0	0
SAP30g7-CC8	163	312	355	497	170	338	1176	256	239	700	166	166	456	154	0	0	0	0	0	0	1	0	0	0	0
SAP30g7-CC16	0	3	15	15	2	5	13	7	2	23	9	3	28	0	0	0	0	0	0	0	0	0	0	0	0
SAP30g7-CC17	122	284	294	415	163	263	968	215	188	577	204	153	408	124	0	0	0	0	0	0	0	0	1	0	0
SAP30g7-CC19	108	277	269	328	138	224	737	184	154	498	169	120	297	110	0	0	0	0	0	0	0	0	1	0	0
SAP30g7-CC20	154	332	377	467	184	300	1138	249	216	672	207	139	427	121	0	0	0	0	0	0	0	0	0	0	0
SAP30g7-CC23	140	385	367	513	161	297	1179	243	224	693	214	180	447	152	0	1	0	0	0	0	0	0	0	0	0
SAP30g7-CC25	156	312	335	534	187	312	1334	266	245	786	201	173	546	176	0	0	1	0	0	0	1	0	0	0	0
SAP30g7-CC27	145	275	270	323	146	243	876	191	138	503	188	119	350	100	0	0	1	0	0	0	0	0	0	0	0
SAP30g7-CC28	149	342	420	501	190	299	1105	272	223	680	237	150	446	151	1	0	0	0	0	0	0	0	1	0	0
SAP30g7-CC30	86	246	296	369	121	221	851	182	157	473	145	127	317	82	0	0	0	0	0	0	0	0	1	0	0
SAP30g7-CC32	163	371	401	508	164	311	1159	285	243	667	210	162	455	175	0	0	0	0	0	0	0	0	0	0	0
SAP30g7-CC34	153	290	358	538	171	303	1165	221	233	700	219	163	437	168	0	0	0	0	0	0	1	0	0	1	0
SAP30g7-CC35	158	284	371	454	166	304	1088	223	198	667	226	182	488	199	1	0	0	1	0	0	0	0	0	0	0
SAP30g7-CC36	160	356	384	552	171	323	1326	305	250	719	254	199	523	150	0	0	0	0	1	0	0	0	0	0	0
SAP30g7-CC11	105	223	268	304	101	182	784	151	147	454	133	112	346	115	0	0	0	0	1	0	1	0	0	0	0
SAP30g7-CC14	0	5	8	17	2	6	16	9	2	14	18	14	27	0	0	0	0	0	0	0	0	0	0	0	1
SAP30g7-CC15	0	6	10	18	1	10	14	10	4	15	11	5	18	0	0	0	0	0	0	0	1	0	0	0	0
SAP30g7-CC2	0	12	9	16	2	3	7	5	1	14	14	2	16	0	1	0	0	0	0	0	0	0	0	0	0
SAP30g7-CC22	114	285	296	409	142	252	879	206	183	555	149	116	337	119	0	0	0	0	0	0	1	0	1	0	0
SAP30g7-CC26	127	315	318	467	150	246	998	204	189	582	175	131	384	147	1	0	0	0	0	0	0	0	0	0	0
SAP30g7-CC7	132	293	302	448	150	270	932	201	204	598	182	123	370	113	0	0	0	0	0	0	0	0	0	0	0
CC8-RPL15A-NRg-4	0	1	0	1	0	0	0	1	0	0	3	0	1	0	0	0	0	0	0	0	0	0	0	0	0
CC8-RPL15A-NRg-5	0	0	0	1	1	0	0	1	0	0	0	0	0	0	0	0	0	0	0	0	0	0	0	0	0
CC8-KRE33-TRg-1	0	0	1	1	0	0	1	1	0	1	2	0	1	0	0	0	0	0	0	0	0	0	0	0	0
CC8-PMI40-NRg-1	0	1	0	0	1	1	0	0	0	0	2	0	3	0	0	0	0	0	0	0	0	0	0	0	0
CC8-NOP19-NRg-3	0	0	1	2	0	1	1	0	0	1	0	0	1	0	0	0	0	0	0	0	0	0	0	0	0
CC8-SRP14-NRg-4	0	0	1	0	0	1	1	0	0	1	0	0	1	0	0	0	0	0	0	0	0	0	0	0	0
CC8-SEC27-TRg-2	0	0	0	0	0	0	0	0	0	0	1	1	1	0	0	0	0	0	0	0	0	0	0	0	0
CC8-GPI14-TRg-3	0	0	0	2	0	2	1	0	0	0	0	1	0	0	0	0	0	0	0	0	0	0	0	0	0
CC8-PAH1-TRg-7	1	1	0	0	0	0	0	2	0	2	4	0	1	0	0	0	0	0	0	0	0	0	0	0	0
CC8-PAH1-TRg-6	0	1	0	0	0	0	0	1	0	0	0	0	0	0	0	0	0	0	0	0	0	0	0	0	0
CC8-PAH1-TRg-5	0	1	0	0	0	0	0	0	0	0	0	1	2	0	0	0	0	0	0	0	0	0	0	0	0
CC8-PAH1-TRg-3	0	0	1	0	0	0	2	1	0	0	0	0	2	0	0	0	0	0	0	0	0	0	0	0	0
CC8-COG3-TRg-1	0	0	0	0	0	1	1	0	0	1	3	0	1	0	0	0	0	0	0	0	0	0	0	0	0
CC8-HTS1-NRg-5	0	0	0	0	0	0	0	0	0	2	0	0	3	0	0	0	0	0	0	0	0	0	0	0	0
CC8-MSN5-TRg-7	0	0	0	0	0	0	0	0	0	0	1	0	0	0	0	0	0	0	0	0	0	0	0	0	0
CC8-ERG26-TRg-1	0	0	0	1	0	1	0	1	0	1	1	0	2	0	0	0	0	0	0	0	0	0	0	0	0
CC8-SMD2-TRg-5	0	0	0	2	0	0	1	1	0	3	1	0	3	0	0	0	0	0	0	0	0	0	0	0	0
CC8-SMD2-TRg-4	0	0	0	0	0	0	1	0	2	2	2	0	1	0	0	0	0	0	0	0	0	0	0	0	0
CC8-SMD2-TRg-1	0	0	0	0	0	0	0	0	0	0	0	0	3	0	0	0	0	0	0	0	0	0	0	0	0
CC8-PRE7-TRg-4	0	2	0	1	2	0	0	0	0	0	2	0	0	0	0	0	0	0	0	0	0	0	0	0	0
CC8-PRE7-TRg-7	0	0	0	1	1	0	0	0	0	1	2	0	1	0	0	0	0	0	0	0	0	0	0	0	0
CC8-SEC6-TRg-3	0	0	1	0	0	0	0	0	0	0	2	0	0	0	0	0	0	0	0	0	0	0	0	0	0
CC8-ESF2-NRg-1	0	0	2	1	1	1	0	0	0	1	0	0	0	0	0	0	0	0	0	0	0	0	0	0	0
CC8-ESF2-NRg-3	0	0	0	0	0	2	0	2	0	0	0	2	5	0	0	0	0	0	0	0	0	0	0	0	0
CC8-AFG2-TRg-2	0	1	2	0	0	0	1	0	0	1	1	0	4	0	0	0	0	0	0	0	0	0	0	0	0
CC8-RRP36-TRg-3	0	0	0	0	0	0	0	0	0	1	2	0	0	0	0	0	0	0	0	0	0	0	0	0	0
CC8-RRP36-TRg-5	0	0	2	0	0	1	0	1	0	1	1	0	1	0	0	0	0	0	0	0	0	0	0	0	0
CC8-GCR1-NRg-2	0	0	0	3	0	0	0	1	0	0	1	2	2	0	0	0	0	0	0	0	0	0	0	1	0
CC8-PRE4-NRg-4	0	0	0	0	1	0	1	0	0	0	1	0	0	0	0	0	0	0	0	0	0	0	0	0	0
CC8-PRE4-NRg-9	0	1	0	2	0	1	1	0	1	0	0	0	1	0	0	0	0	0	0	0	0	0	0	0	0
CC8-DSN1-NRg-2	0	3	1	1	0	1	0	0	0	0	1	0	1	0	0	0	0	0	0	0	0	0	0	0	0
CC8-GPI11-TRg-3	0	0	1	0	1	0	0	0	0	1	3	0	1	0	0	0	0	0	0	0	0	0	0	0	0
CC8-POP3-TRg-1	0	0	3	0	0	0	0	0	1	3	1	0	1	0	0	0	0	0	0	0	0	0	0	0	0
CC8-MNE1-TRg-5	0	0	0	0	0	0	0	2	0	0	1	0	0	0	0	0	0	0	0	0	0	0	0	0	0
CC8-RRP12-NRg-1	0	0	1	3	0	0	0	1	0	1	1	0	4	0	0	0	0	0	0	0	0	0	0	0	0
CC8-RSC6-TRg-2	0	0	0	0	0	0	1	0	0	0	1	1	0	0	0	0	0	0	0	0	0	0	0	0	0
CC8-CDC25-TRg-1	0	0	1	0	1	0	1	0	0	0	3	0	0	0	0	0	0	0	0	0	0	0	0	0	0
CC8-CDC25-TRg-9	0	0	1	1	2	0	0	0	0	0	1	1	0	0	0	0	0	0	0	0	0	0	0	0	0
CC8-YPP1-NRg-3	0	0	1	1	0	0	0	1	0	2	0	1	0	0	0	0	0	0	0	0	0	0	0	0	0
CC8-NFS1-NRg-9	0	1	1	0	0	3	2	0	1	1	1	0	0	0	0	0	0	0	0	0	0	0	0	0	0
CC8-NFS1-NRg-8	0	1	0	1	0	1	0	0	0	1	0	0	0	0	0	0	0	0	0	0	0	0	0	0	0
CC8-UBA2-TRg-1	0	0	2	0	1	1	0	1	0	0	1	0	2	0	0	0	0	0	0	0	0	0	0	0	0
CC8-ARP2-NRg-3	0	0	0	0	0	0	0	0	0	0	0	0	0	0	0	0	0	0	0	0	0	0	0	0	0
CC8-MAK16-TRg-1	0	1	0	0	1	0	0	0	1	0	0	0	1	0	0	0	0	0	0	0	0	0	0	0	0
CC8-CEP3-NRg-1	0	0	0	0	0	0	0	0	1	0	1	0	1	0	0	0	0	0	0	0	0	0	0	0	0
CC8-GUK1-TRg-5	0	0	1	1	0	0	0	0	0	3	0	1	1	0	0	0	0	0	0	0	0	0	0	0	0
CC8-GUK1-TRg-2	0	0	1	1	1	0	2	0	0	1	0	1	2	0	0	0	0	0	0	0	0	0	0	0	0
CC8-GPI12-NRg-6	0	0	2	2	1	1	0	0	0	0	1	0	0	0	0	0	0	0	0	0	0	0	0	0	0
CC8-RPS5-NRg-5	0	0	2	0	0	1	1	0	0	0	0	1	1	0	0	0	0	0	0	0	0	0	0	0	0
CC8-RPS5-NRg-2	0	0	2	0	0	0	0	2	1	0	0	0	0	0	0	0	0	0	0	0	0	0	0	0	0
CC8-RPC19-NRg-1	0	0	0	0	0	0	1	0	0	0	0	0	1	0	0	0	0	0	0	0	0	0	0	0	0
CC8-TIM54-TRg-1	0	0	0	0	0	1	0	0	0	1	0	0	2	0	0	0	0	0	0	0	0	0	0	0	0
CC8-TEN1-TRg-2	0	1	2	0	1	0	0	1	0	0	2	2	0	0	0	0	0	0	0	0	0	0	0	0	0
CC8-SAH1-NRg-4	0	0	1	0	0	1	0	0	0	0	1	0	0	0	0	0	0	0	0	0	0	0	0	0	0
CC8-SAH1-NRg-5	0	0	3	0	1	0	0	0	0	0	0	1	3	0	0	0	0	0	0	0	0	0	0	0	0
CC8-SAH1-NRg-3	0	0	2	1	1	0	0	2	0	0	1	0	0	0	0	0	0	0	0	0	0	0	0	0	0
CC8-ATP15-NRg-5	0	0	0	0	1	0	0	1	0	0	0	0	1	0	0	0	0	0	0	0	0	0	0	0	0
CC8-SCD5-TRg-5	0	1	2	0	0	0	0	0	0	1	0	0	0	0	0	0	0	0	0	0	0	0	0	0	0
CC8-ARB1-NRg-2	0	1	0	0	0	0	0	0	0	3	2	0	2	0	0	0	0	0	0	0	0	0	0	0	0
CC8-ARB1-NRg-4	0	0	1	0	0	1	1	0	0	1	0	0	5	0	0	0	0	0	0	0	0	0	0	0	0
CC8-PUP2-TRg-1	0	0	0	1	0	0	0	0	0	0	2	0	0	0	0	0	0	0	0	0	0	0	0	0	0
CC8-CCT8-TRg-2	0	0	0	0	0	0	0	0	0	0	1	0	0	0	0	0	0	0	0	0	0	0	0	0	0
CC8-MCM4-TRg-1	0	2	0	0	0	0	1	0	0	1	1	1	0	0	0	0	0	0	0	0	0	0	0	0	0
CC8-LSM4-TRg-1	0	0	1	0	0	0	1	0	0	2	0	0	2	0	0	0	0	0	0	0	0	0	0	1	0
CC8-NOP53-NRg-1	0	0	0	0	1	0	0	1	1	0	1	0	0	0	0	0	0	0	0	0	0	0	0	0	0
CC8-ATP3-TRg-4	0	0	0	0	1	1	0	0	0	0	0	2	2	0	0	0	0	0	0	0	0	0	0	0	0
CC8-AFG2-NRg-3	0	0	3	0	0	0	3	1	0	1	0	0	2	0	0	0	0	0	0	0	0	0	0	0	0
CC8-PRO3-NRg-3	0	0	0	0	0	1	0	1	0	0	0	1	1	0	0	0	0	0	0	0	0	0	0	0	0
CC8-NRD1-NRg-10	0	1	2	0	0	0	0	1	0	0	0	0	1	0	0	0	0	0	0	0	0	0	0	0	0
CC8-SEC61-TRg-2	0	0	0	0	0	1	0	1	0	2	0	1	0	0	0	0	0	0	0	0	0	0	0	0	0
CC8-RHO3-TRg-4	0	0	0	0	0	2	1	0	0	2	0	0	2	0	0	0	0	0	0	0	0	0	0	0	0
CC8-SNF2-TRg-6	0	0	0	2	0	0	2	0	1	1	1	0	2	0	0	0	0	0	0	0	0	0	0	0	0
CC8-SMD2-NRg-3	0	0	1	0	0	0	1	0	0	0	0	1	1	0	0	0	0	0	0	0	0	0	0	0	0
CC8-RSC4-TRg-2	0	0	0	1	0	0	2	0	0	0	0	0	1	0	0	0	0	0	0	0	0	0	0	0	0
CC8-RSC4-TRg-1	0	0	0	0	0	0	0	0	0	1	0	0	1	0	0	0	0	0	0	0	0	0	0	0	0
CC8-TIF34-TRg-2	0	0	1	0	0	1	0	0	1	0	1	0	0	0	0	0	0	0	0	0	0	0	0	0	0
CC8-BET1-NRg-1	0	1	2	0	1	1	0	1	0	0	0	0	0	0	0	0	0	0	0	0	0	0	0	0	0
CC8-CDC8-NRg-2	0	0	0	0	2	2	0	0	0	0	1	2	1	0	0	0	0	0	0	0	0	0	0	0	0
CC8-PRP42-TRg-2	1	2	2	0	1	1	1	1	0	0	2	1	3	0	0	0	1	0	0	0	0	0	0	0	0
CC8-RRB1-TRg-2	0	0	0	1	1	0	0	0	0	0	2	0	0	0	0	0	0	0	0	0	0	0	0	0	0
CC8-SPC24-TRg-1	0	1	1	0	0	0	0	0	0	0	2	0	3	0	0	0	0	0	0	0	0	0	0	0	0
CC8-ILS1-NRg-1	0	0	0	3	0	1	0	0	0	1	2	0	2	0	0	0	0	0	0	0	0	0	0	0	0
CC8-GFA1-TRg-2	0	0	0	0	0	0	1	0	0	0	1	0	0	0	0	0	0	0	0	0	0	0	0	0	0
CC8-SEC21-NRg-10	0	1	1	1	0	0	0	2	0	0	0	1	1	0	0	0	0	0	0	0	0	0	0	0	0
CC8-RPC10-NRg-1	0	0	0	0	1	1	0	0	0	0	1	0	1	0	0	0	0	0	0	0	0	0	0	0	0
CC8-RPB10-TRg-3	0	0	0	2	1	0	0	1	0	0	1	1	0	0	0	0	0	0	0	0	0	0	0	0	0
CC8-RPB10-TRg-2	0	0	0	1	0	0	1	1	0	1	2	0	0	0	0	0	0	0	0	0	0	0	0	0	0
CC8-YNL181W-TRg-1	0	0	0	1	0	0	0	0	0	0	1	0	1	0	0	0	0	0	0	0	0	0	0	0	0
CC8-RAD3-NRg-1	0	0	2	1	1	0	0	0	0	0	1	1	2	0	0	0	0	0	0	0	0	0	0	0	0
CC8-NOP10-TRg-1	0	0	0	1	0	0	1	0	1	1	1	1	1	0	0	0	0	0	0	0	0	0	0	0	0
CC8-BFR2-TRg-3	0	1	1	0	0	0	1	1	0	0	1	1	1	0	0	0	0	0	0	0	0	0	0	0	0
CC8-MCM2-TRg-6	0	0	1	0	0	0	0	0	1	0	0	0	1	0	0	0	0	0	0	0	0	0	0	0	0
CC8-MCM2-TRg-4	0	0	2	0	0	0	1	2	0	1	1	0	0	0	0	0	0	0	0	0	0	0	0	0	0
CC8-MPP10-TRg-1	0	1	1	1	1	0	0	0	0	0	0	0	1	0	0	0	0	0	0	0	0	0	0	0	0
CC8-RET2-TRg-4	0	0	3	0	0	0	1	0	0	0	0	1	1	0	1	0	0	0	0	0	0	0	0	0	0
CC8-RET2-TRg-1	0	1	0	0	0	0	1	0	0	0	1	1	1	0	0	0	0	0	0	0	0	0	0	0	0
CC8-RPS2-NRg-1	0	0	0	0	1	0	0	0	0	0	1	0	0	0	0	0	0	0	0	0	0	0	0	0	0
CC8-RPS2-NRg-2	0	2	1	0	1	0	0	0	0	0	0	0	0	0	0	0	0	0	0	0	0	0	0	0	0
CC8-ORC4-NRg-3	0	2	1	1	1	0	0	1	0	1	0	0	2	0	0	0	0	0	0	0	0	0	0	0	0
CC8-TIP20-TRg-7	0	2	0	1	2	0	1	1	0	3	1	1	4	0	0	0	1	0	0	0	0	0	0	0	0
CC8-SMT3-TRg-1	0	0	0	0	0	1	3	1	0	1	2	0	1	0	0	0	0	0	0	0	0	0	0	0	0
CC8-MSS18-NRg-6	0	0	0	2	0	0	0	1	1	1	0	0	2	0	0	0	0	0	0	0	0	0	0	0	0
CC8-YEF3-NRg-9	0	0	0	0	0	0	1	0	0	0	2	0	0	0	0	0	0	0	0	0	0	0	0	0	0
CC8-ASK1-NRg-1	0	0	2	0	0	0	0	1	0	0	2	0	2	0	0	0	0	0	0	0	0	0	0	0	0
CC8-SMC1-TRg-1	0	1	0	0	1	1	1	0	0	1	2	1	0	0	0	0	0	0	0	0	0	0	0	0	0
CC8-NIP1-NRg-1	0	1	0	0	0	0	0	0	1	0	0	1	0	0	0	0	0	0	0	0	0	0	0	0	0
CC8-RPP1-NRg-1	0	0	0	2	0	0	0	0	0	0	0	0	1	0	0	0	0	0	0	0	0	0	0	0	0
CC8-YDJ1-TRg-6	0	0	1	0	0	0	0	1	0	0	0	1	1	0	0	0	0	0	0	0	0	0	0	0	0
CC8-SUB2-NRg-1	0	1	0	1	1	0	0	0	1	1	1	0	2	0	0	0	0	0	0	0	0	0	0	0	0
CC8-TIM10-NRg-8	0	0	0	1	0	0	0	0	0	0	0	1	3	0	0	0	0	0	0	0	0	0	0	0	0
CC8-TIM10-NRg-4	0	0	2	3	0	1	1	0	0	1	1	1	0	0	0	0	0	0	0	0	0	0	0	0	0
CC8-TIM10-NRg-7	0	0	0	0	0	0	0	0	0	0	2	0	1	0	0	0	0	0	0	0	0	0	0	0	0
CC8-SKI6-TRg-4	0	1	0	0	0	1	0	0	0	1	2	0	0	0	0	0	0	0	0	0	0	0	0	0	0
CC8-TUB4-TRg-1	0	0	0	1	0	1	0	0	0	0	0	0	1	1	0	0	0	0	0	0	0	0	0	0	0
CC8-CDC37-NRg-2	0	0	0	0	0	1	0	0	1	1	4	0	0	0	0	0	0	0	0	0	0	0	0	0	0
CC8-ISD11-TRg-3	0	1	0	1	0	0	0	0	0	1	2	0	1	0	0	0	0	0	0	0	0	0	0	0	0
CC8-YOS1-TRg-4	0	1	1	0	1	1	1	0	0	0	0	0	1	0	0	0	0	0	0	0	0	0	0	0	0
CC8-SSC1-TRg-6	0	0	1	1	0	1	1	1	0	1	0	0	1	0	0	0	0	0	0	0	0	0	0	0	0
CC8-MTR3-TRg-5	0	0	1	0	0	0	1	2	0	0	1	0	0	0	0	0	0	0	0	0	0	0	0	0	0
CC8-MTR3-TRg-6	0	0	0	0	0	0	0	1	0	1	0	0	0	0	0	0	0	0	0	0	0	0	0	0	0
CC8-TFA1-TRg-2	0	0	0	0	0	2	0	0	0	1	0	0	1	0	0	0	0	0	0	0	0	0	0	0	0
CC8-CDC3-NRg-3	0	0	1	1	0	0	1	0	0	1	0	0	1	0	0	0	0	0	0	0	0	0	0	0	0
CC8-ERG25-TA-18	0	0	0	0	0	0	0	1	0	0	0	0	1	0	0	0	0	0	0	0	0	0	0	0	0
CC8-RPB11-TRg-4	0	0	1	1	0	0	0	1	0	0	1	0	1	0	0	0	0	0	0	0	0	0	0	0	0
CC8-RPB11-TRg-1	0	0	0	1	0	0	0	2	0	0	0	0	0	0	0	0	0	0	0	0	0	0	0	0	0
CC8-RPB11-TRg-2	0	0	2	0	1	0	2	0	0	1	1	1	1	0	0	0	0	0	0	0	0	0	0	0	0
CC8-DED1-TRg-3	0	0	1	0	0	1	3	0	0	0	1	0	1	0	0	0	0	0	0	0	0	0	0	0	0
CC8-DED1-TRg-1	0	0	0	2	2	0	2	0	0	2	0	1	0	0	0	0	0	0	0	0	0	0	0	0	0
CC8-DED1-TRg-6	0	2	2	0	0	1	1	0	0	3	2	1	0	0	0	0	0	0	0	0	0	0	0	0	0
CC8-DED1-TRg-4	0	0	0	0	0	0	0	0	0	1	0	0	1	0	0	0	0	0	0	0	0	0	0	0	0
CC8-RPL10-NRg-5	0	0	2	0	0	1	0	1	0	0	1	0	0	0	0	0	0	0	0	0	0	0	0	0	0
CC8-RPL10-NRg-4	0	1	0	0	0	0	0	0	0	4	0	0	0	0	0	0	0	0	0	0	0	0	0	0	0
CC8-EFB1-NRg-1	0	0	0	2	1	0	0	0	0	1	1	0	1	0	0	0	0	0	0	0	0	0	0	0	0
CC8-EFB1-NRg-5	0	0	0	0	0	0	5	0	0	0	0	0	2	0	0	0	0	0	0	0	0	0	0	0	0
CC8-EFB1-NRg-4	0	1	1	0	0	1	1	2	0	1	1	1	3	0	0	0	0	0	0	0	0	0	0	0	0
CC8-RPT3-NRg-1	0	0	3	0	0	0	1	0	0	0	1	0	0	0	0	0	0	0	0	0	0	0	0	0	0
CC8-SAC6-TRg-8	0	1	0	0	0	0	1	0	0	1	0	1	1	0	0	0	0	0	0	0	0	0	0	0	0
CC8-SAC6-TRg-4	0	0	0	1	0	0	0	0	0	1	1	0	1	0	0	0	0	0	0	0	0	0	0	0	0
CC8-SAC6-TRg-5	0	1	0	1	0	1	0	1	0	3	3	0	2	0	0	0	0	0	0	0	0	0	0	0	0
CC8-SAC6-TRg-3	0	0	1	2	0	0	0	0	0	1	0	0	0	0	0	0	0	0	0	0	0	0	0	0	0
CC8-DIM1-TRg-5	0	0	1	0	0	0	0	0	0	0	1	0	0	0	0	0	0	0	0	0	0	0	0	0	0
CC8-DIM1-TRg-7	0	1	0	0	0	0	1	0	0	0	0	0	1	0	0	0	0	0	0	0	0	0	0	0	0
CC8-RPC17-NRg-1	0	1	0	1	0	0	1	0	0	1	0	0	0	0	0	0	0	0	0	0	0	0	0	0	0
CC8-RPC17-NRg-2	0	0	1	1	0	0	0	0	1	0	1	0	2	0	0	0	0	0	0	0	0	0	0	0	0
CC8-YDR341C-TRg-1	0	1	1	0	1	0	0	0	0	0	1	0	3	0	0	0	0	0	0	0	0	0	0	0	0
CC8-RAP1-NRg-8	0	0	1	1	0	0	1	0	0	0	1	0	1	0	0	0	0	0	0	0	0	0	0	0	0
CC8-RAP1-NRg-5	0	0	0	0	0	0	0	0	0	0	1	0	3	0	0	0	0	0	0	0	0	0	0	0	0
CC8-RAP1-NRg-2	0	2	1	3	0	0	0	0	1	0	1	1	1	0	0	0	0	0	0	0	0	0	0	0	0
CC8-SEC26-NRg-3	0	0	0	0	0	0	0	0	0	0	0	0	0	0	0	0	0	0	0	0	0	0	0	0	0
CC8-SPP41-TRg-3	0	0	0	1	0	1	0	0	0	0	2	0	0	0	0	0	0	0	0	0	0	0	0	0	0
CC8-TAP42-NRg-1	0	1	1	1	1	1	0	3	0	0	3	0	1	0	0	0	0	0	0	0	0	0	0	0	0
CC8-PGA2-TRg-6	0	2	2	0	0	1	0	0	0	0	0	1	1	0	0	0	0	0	0	0	0	0	0	0	0
CC8-BRL1-TRg-1	0	0	0	0	0	0	0	0	0	0	0	0	0	0	0	0	0	0	0	0	0	0	0	0	0
CC8-FOL2-TRg-1	0	0	1	1	0	0	0	0	0	1	0	0	2	0	0	0	0	0	0	0	0	0	0	0	0
CC8-NAB3-NRg-5	0	1	0	2	0	0	1	2	0	3	0	0	3	0	0	0	0	0	0	0	0	0	0	0	0
CC8-SNF4-TRg-4	0	0	1	1	0	0	0	0	0	0	5	0	1	0	0	0	0	0	0	0	0	0	0	0	0
CC8-HRR25-TRg-2	0	0	0	2	0	0	0	0	0	1	0	0	0	0	0	0	0	0	0	0	0	0	0	0	0
CC8-TRS23-TRg-4	0	0	1	0	0	0	1	0	0	0	3	0	0	0	0	0	0	0	0	0	0	0	0	0	0
CC8-CTR86-TRg-4	0	2	0	0	0	0	0	1	0	0	0	0	3	0	0	0	0	0	0	0	0	0	0	0	0
CC8-RPB5-TRg-5	0	0	2	0	0	0	0	1	0	0	2	0	0	0	0	0	0	0	0	0	0	0	0	0	0
CC8-SPN1-NRg-2	0	0	1	0	0	0	0	0	0	1	0	0	0	0	0	0	0	0	0	0	0	0	0	0	0
CC8-SPN1-NRg-1	0	0	0	1	0	0	0	0	0	0	1	0	0	0	0	0	0	0	0	0	0	0	0	0	0
CC8-SEC61-NRg-1	0	0	1	0	0	0	1	0	0	1	3	1	2	0	0	0	0	0	0	0	0	0	0	0	0
CC8-SEC61-NRg-7	0	0	0	0	0	0	2	1	0	2	0	1	1	0	0	0	0	0	0	0	0	0	0	0	0
CC8-TUS1-TRg-3	0	0	1	1	0	0	0	0	0	0	3	0	1	0	0	0	0	0	0	0	0	0	0	0	0
CC8-OLE1-NRg-2	0	0	2	0	0	1	0	1	0	0	0	1	0	0	0	0	0	0	0	0	0	0	0	0	0
CC8-AFG2-TRg-1	0	1	0	0	0	0	0	0	0	0	0	0	1	1	0	0	0	0	0	0	0	0	0	0	0
CC8-TOA2-NRg-1	0	0	2	0	0	1	0	0	0	0	2	0	1	0	0	0	0	0	0	0	0	0	0	0	0
CC8-USO1-TRg-1	0	0	0	0	0	0	0	0	0	0	1	1	1	0	0	0	0	0	0	0	0	0	0	0	0
CC8-UTP22-NRg-2	0	0	0	1	1	0	0	1	0	0	1	0	3	0	0	0	0	0	0	0	0	0	0	0	0
CC8-RIB1-TRg-3	0	0	0	0	0	0	0	1	0	1	1	2	0	0	0	0	0	0	0	0	0	0	0	0	0
CC8-RIB1-TRg-7	0	0	1	0	0	0	0	0	0	0	2	0	1	0	0	0	0	0	0	0	0	0	0	0	0
CC8-RIB1-TRg-4	0	0	2	0	1	0	0	0	0	1	1	0	0	0	0	0	0	0	0	0	0	0	0	0	0
CC8-COG1-TRg-1	0	0	0	0	0	0	0	2	0	0	2	0	0	0	0	0	0	0	0	0	0	0	0	0	0
CC8-RPL32-NRg-2	0	0	0	2	0	1	0	0	0	0	3	0	0	0	0	0	0	0	0	0	0	0	0	0	0
CC8-GLC7-NRg-3	0	2	0	1	0	0	0	1	0	0	2	0	1	0	0	0	0	0	0	0	0	0	0	0	0
CC8-GLC7-NRg-4	0	2	0	0	0	0	0	1	0	0	0	0	1	0	0	0	0	0	0	0	0	0	0	0	0
CC8-HSF1-TRg-2	0	0	2	0	0	3	0	0	0	1	3	0	2	0	0	0	0	0	0	0	0	0	0	0	0
CC8-DAM1-NRg-5	0	0	0	0	1	0	0	3	0	0	1	0	0	0	0	0	0	0	0	0	0	0	0	0	0
CC8-SEC18-TRg-4	0	0	0	0	0	0	0	0	0	0	1	0	1	0	0	0	0	0	0	0	0	0	0	0	0
CC8-SEC18-TRg-5	0	0	0	0	0	0	0	0	0	0	0	0	1	0	0	0	0	0	0	0	0	0	0	0	0
CC8-PAB1-NRg-3	0	0	0	2	0	1	0	0	0	0	1	0	1	0	0	0	0	0	0	0	0	0	0	0	0
CC8-POP8-TRg-2	0	2	0	0	0	0	1	0	0	1	2	0	1	0	0	0	0	0	0	0	0	0	0	0	0
CC8-PAB1-NRg-4	0	0	0	1	0	0	0	0	1	0	1	1	1	0	0	0	0	0	0	0	0	0	0	0	0
CC8-BIG1-TRg-4	0	0	0	1	0	0	1	0	0	0	2	0	0	0	0	0	0	0	0	0	0	0	0	0	0
CC8-BIG1-TRg-5	0	0	1	0	2	1	0	0	0	0	2	0	0	0	0	0	0	0	0	0	0	0	0	0	0
CC8-BIG1-TRg-6	0	1	0	2	1	0	0	1	0	0	1	2	1	0	0	0	0	0	0	0	0	0	0	0	0
CC8-RPO41-NRg-1	0	0	0	0	1	0	0	2	0	2	2	2	1	0	0	0	0	0	0	0	0	0	0	0	0
CC8-RVB2-NRg-2	0	0	1	2	0	0	0	1	0	2	1	0	0	0	0	0	0	0	0	0	0	0	0	0	0
CC8-PET117-NRg-8	0	0	0	2	0	0	1	0	0	0	1	0	1	0	0	0	0	0	0	0	0	0	0	0	0
CC8-VPS45-NRg-9	0	0	0	1	1	1	0	2	0	0	0	0	0	0	0	0	0	0	0	0	0	0	0	0	0
CC8-YCG1-NRg-1	0	0	2	0	0	0	0	0	0	0	1	1	1	0	0	0	0	0	0	0	0	0	0	0	0
CC8-NOC4-NRg-1	0	0	3	1	1	1	1	0	0	3	1	0	0	0	0	0	0	0	0	0	0	0	0	0	0
CC8-NMD3-NRg-2	0	2	0	2	0	1	0	0	1	0	1	1	2	0	0	0	0	0	0	0	0	0	0	0	0
CC8-DRS1-TRg-2	0	1	0	0	0	0	2	0	1	0	0	0	0	0	0	0	0	0	0	0	0	0	0	0	0
CC8-HTB1-NRg-2	0	0	0	0	0	1	0	0	0	1	0	0	2	0	0	0	0	0	0	0	0	0	0	0	0
CC8-IPI1-TRg-2	0	2	1	0	1	0	0	0	0	2	1	3	2	0	0	0	0	0	0	0	0	0	0	0	0
CC8-SEC18-NRg-1	0	0	1	0	0	0	0	2	0	0	0	1	0	0	0	0	0	0	0	0	0	0	0	0	0
CC8-SEC18-NRg-2	0	0	0	0	1	0	0	0	0	0	0	1	0	0	0	0	0	0	0	0	0	0	0	0	0
CC8-JIP5-NRg-2	0	2	2	1	0	1	1	0	0	2	2	0	2	0	0	0	0	0	0	0	0	0	0	0	0
CC8-YPT1-TRg-3	0	0	0	0	1	0	0	0	0	0	0	0	1	0	0	0	0	0	0	0	0	0	0	0	0
CC8-YPT1-TRg-2	0	0	0	0	0	0	0	0	0	0	1	0	0	0	0	0	0	0	0	0	0	0	0	0	0
CC8-CLF1-NRg-2	0	0	0	1	0	0	2	0	0	1	1	0	0	0	0	0	0	0	0	0	0	0	0	0	0
CC8-SNF2-NRg-7	0	0	1	1	0	0	0	0	0	1	0	0	0	0	0	0	0	0	0	0	0	0	0	0	0
CC8-SNF2-NRg-4	0	0	2	0	0	0	0	1	0	1	1	0	4	0	0	0	1	0	0	0	0	0	0	0	0
CC8-RPL25-NRg-1	0	0	1	0	0	0	0	0	0	1	1	0	0	0	0	0	0	0	0	0	0	0	0	0	0
CC8-NOP56-TRg-1	0	0	1	1	0	0	2	0	0	2	2	0	5	0	0	0	0	0	0	0	0	0	0	0	0
CC8-NOP56-TRg-2	0	1	0	1	0	0	4	0	0	0	0	2	3	0	0	0	0	0	0	0	0	0	0	0	0
CC8-TRS31-TRg-1	0	1	0	0	0	0	0	1	0	0	0	1	0	0	0	0	0	0	0	0	0	0	0	0	0
CC8-DBF4-TRg-2	0	1	0	0	0	0	0	1	0	0	0	0	0	0	0	0	0	0	0	0	0	0	0	0	0
CC8-DBF4-TRg-1	0	0	1	0	1	0	0	1	0	1	2	0	0	0	0	0	0	0	0	0	0	0	0	0	0
CC8-RPC19-TRg-4	0	0	0	0	1	0	0	0	0	0	2	0	0	0	0	0	0	0	0	0	0	0	0	0	0
CC8-RPC19-TRg-6	0	1	0	0	0	2	1	0	0	0	0	1	2	0	0	0	0	0	0	0	0	0	0	0	0
CC8-RPC19-TRg-3	0	1	3	0	0	1	0	0	1	1	0	0	0	0	0	0	0	0	0	0	0	0	0	0	0
CC8-ROK1-NRg-1	0	0	1	1	0	0	0	1	0	1	1	0	2	0	0	0	0	0	0	0	0	0	0	0	0
CC8-CDC33-TRg-4	0	0	4	0	0	0	1	0	0	1	0	0	2	0	0	0	0	0	0	0	0	0	0	0	0
CC8-DHR2-TRg-3	0	0	0	0	0	0	0	0	0	1	0	2	1	0	0	0	0	0	0	0	0	0	0	0	0
CC8-RRP42-NRg-5	0	0	1	0	0	0	1	0	0	2	3	0	2	0	0	0	0	0	0	0	0	0	0	0	0
CC8-CLF1-TRg-1	0	0	2	0	0	0	1	0	0	0	0	0	1	0	0	0	0	0	0	0	0	0	0	0	0
CC8-ERG11-NA-16	0	0	0	1	0	0	0	1	0	0	1	0	2	0	0	0	0	0	0	0	0	0	0	0	0
CC8-VAS1-NRg-4	0	0	0	0	0	0	0	0	0	1	0	0	0	0	0	0	0	0	0	0	0	0	0	0	0
CC8-PIK1-NRg-2	0	1	0	1	1	1	0	2	0	0	2	0	2	0	0	0	0	0	0	0	0	0	0	0	0
CC8-SAR1-NRg-7	0	0	1	0	0	0	0	0	0	1	2	0	3	0	0	0	0	0	0	0	0	0	0	0	0
CC8-SAR1-NRg-4	0	0	0	0	0	0	0	0	0	0	1	0	0	0	0	0	0	0	0	0	0	0	0	0	0
CC8-RPS3-TRg-1	0	0	1	1	0	0	0	0	0	0	1	0	0	0	0	0	0	0	0	0	0	0	0	0	0
CC8-YTM1-TRg-2	0	1	0	0	0	0	0	0	0	0	0	0	0	0	0	0	0	0	0	0	0	0	0	0	0
CC8-SUI3-NRg-5	0	1	0	0	0	0	0	0	0	0	0	1	1	0	0	0	0	0	0	0	0	0	0	0	0
CC8-SUI3-NRg-2	0	0	0	1	0	2	0	0	1	3	1	0	0	0	0	0	0	0	0	0	0	0	0	0	0
CC8-RRP7-TRg-4	0	0	1	0	0	0	1	0	0	0	0	0	0	0	0	0	0	0	0	0	0	0	0	0	0
CC8-RRP7-TRg-6	0	0	0	0	1	0	1	1	0	1	0	0	1	0	0	0	0	0	0	0	0	0	0	0	0
CC8-NIP7-TRg-2	0	0	0	0	1	0	1	0	1	1	0	0	1	0	0	0	0	0	0	0	0	0	0	0	0
CC8-MDM35-TRg-1	0	0	0	1	0	0	1	1	0	1	1	1	0	0	0	0	0	0	0	0	0	0	0	0	0
CC8-ALA1-NRg-1	0	1	2	0	0	0	1	0	0	0	1	1	0	0	0	0	0	0	0	0	0	0	0	0	0
CC8-DOA4-NRg-2	0	1	0	1	2	2	2	1	0	1	0	0	0	0	0	0	0	0	0	0	0	0	0	0	0
CC8-RPS13-NRg-1	0	1	1	1	0	0	0	0	0	0	0	0	0	0	0	0	0	0	0	0	0	0	0	0	0
CC8-YSF3-TRg-2	0	0	0	1	0	0	0	0	0	2	1	1	1	0	0	0	0	0	0	0	0	0	0	0	0
CC8-RPS2-NRg-11	0	0	0	0	0	0	0	0	1	0	3	0	1	0	0	0	0	0	0	0	0	0	0	0	0
CC8-SSL1-TRg-10	0	0	0	0	2	0	0	0	0	0	0	1	0	0	0	0	0	0	0	0	0	0	0	0	0
CC8-NIP7-TRg-1	0	0	2	1	0	1	1	0	0	0	1	0	2	0	0	0	0	0	0	0	0	0	0	0	0
CC8-LST8-NRg-1	0	0	0	0	0	0	0	0	0	0	0	0	1	0	0	0	1	0	0	0	0	0	0	0	0
CC8-TAF4-TRg-3	0	0	0	0	0	0	0	0	0	1	1	0	1	0	0	0	0	0	0	0	0	0	0	0	0
CC8-HAS1-TRg-2	0	2	0	0	0	0	1	0	0	2	0	1	1	0	0	0	0	0	0	0	0	0	0	0	0
CC8-GLC7-TRg-2	0	0	0	0	0	0	0	0	0	0	0	0	0	0	0	0	0	0	0	0	0	0	0	0	0
CC8-CDC45-NRg-1	0	0	1	0	0	0	1	0	0	1	2	0	1	0	0	0	0	0	0	0	0	0	0	0	0
CC8-SEC22-NRg-8	0	0	1	0	0	1	0	1	0	1	0	0	0	0	0	0	0	0	0	0	0	0	0	0	0
CC8-YOS1-TRg-2	0	0	1	0	0	1	0	1	0	0	0	1	1	0	0	0	0	0	0	0	0	0	0	0	0
CC8-RBA50-TRg-3	0	1	0	1	0	0	1	0	1	0	2	0	2	0	0	0	0	0	0	0	0	0	0	0	0
CC8-SPP41-NRg-2	0	0	1	0	0	0	2	1	0	0	2	1	2	0	0	0	0	0	0	0	0	0	0	0	0
CC8-PRP46-TRg-2	0	0	0	0	0	0	2	0	0	0	0	0	0	0	0	0	0	0	0	0	0	0	0	0	0
CC8-PGA2-NRg-1	0	0	0	0	0	1	0	1	0	1	2	0	7	0	0	0	0	0	0	0	0	0	0	0	0
CC8-CBF5-TRg-3	0	0	0	2	0	2	0	0	0	0	0	1	0	0	0	0	0	0	0	0	0	0	0	0	0
CC8-TCP1-NRg-3	0	0	0	1	0	0	0	1	2	0	1	2	0	0	0	0	0	0	0	0	0	0	0	0	0
CC8-TCP1-NRg-2	0	0	0	0	0	0	0	0	0	3	1	0	1	0	0	0	0	0	0	0	0	0	0	0	0
CC8-ERG26-NRg-2	0	0	0	0	0	0	0	0	0	0	0	0	1	0	0	0	0	0	0	0	0	0	0	0	0
CC8-ERG26-NRg-4	0	0	1	1	1	0	0	1	1	1	3	0	0	0	0	0	0	0	0	0	0	0	0	0	0
CC8-MES1-TRg-5	0	0	3	0	1	1	0	0	0	1	0	0	0	0	0	0	0	0	0	0	0	0	0	0	0
CC8-HTS1-TRg-2	0	0	1	3	0	0	1	0	0	2	0	0	0	0	0	0	0	0	0	0	0	0	0	0	0
CC8-SSS1-TRg-3	0	0	0	0	0	2	2	0	0	0	1	1	1	0	0	0	0	0	0	0	0	0	0	0	0
CC8-SSS1-TRg-2	0	0	1	0	0	0	1	0	0	1	3	0	0	0	0	0	0	0	0	0	0	0	0	0	0
CC8-SYS1-TRg-7	0	0	0	0	0	0	0	1	0	0	0	0	2	0	0	0	0	0	0	0	0	0	0	0	0
CC8-SYS1-TRg-2	0	3	0	0	0	0	0	1	0	0	2	0	0	0	0	0	0	0	0	0	0	0	0	0	0
CC8-SYS1-TRg-1	0	0	0	0	1	0	0	0	0	2	2	0	1	0	0	0	0	0	0	0	0	0	0	0	0
CC8-BFR2-TRg-1	0	0	1	1	0	0	2	1	0	0	0	1	0	0	0	0	0	0	0	0	0	0	0	0	0
CC8-EOS1-TRg-3	0	0	1	2	1	0	0	0	0	0	1	0	2	0	0	0	0	0	0	0	0	0	0	0	0
CC8-TAF4-NRg-1	0	0	1	0	0	1	0	0	0	0	0	0	0	0	0	0	0	0	0	0	0	0	0	0	0
CC8-ARL3-NRg-8	0	0	2	2	0	0	0	0	0	0	1	1	1	1	0	0	0	0	0	0	0	0	0	1	0
CC8-RPN5-NRg-1	0	0	3	0	1	1	0	0	0	0	0	1	0	0	0	0	0	0	0	0	0	0	0	0	0
CC8-TIM9-NRg-2	0	1	2	1	0	0	2	0	0	1	0	0	0	0	0	0	0	0	0	0	0	0	0	0	0
CC8-NUP57-NRg-3	0	0	0	2	1	0	0	0	0	1	2	1	2	0	0	0	0	0	0	0	0	0	0	0	0
CC8-VPS4-TRg-1	0	0	2	0	0	0	1	0	0	2	3	2	0	0	0	0	0	0	0	0	0	0	0	0	0
CC8-CDC3-TRg-4	0	1	0	1	1	0	3	1	0	3	0	1	0	0	0	0	0	0	0	0	0	0	0	0	0
CC8-BBP1-NRg-1	0	0	1	0	0	0	1	0	0	0	0	1	1	0	0	0	0	0	0	0	0	0	0	0	0
CC8-BBP1-NRg-2	0	0	0	0	0	0	1	2	0	0	1	0	1	0	0	0	0	0	0	0	0	0	0	0	0
CC8-USE1-NRg-3	0	1	3	0	0	0	0	1	1	1	0	0	0	0	0	0	0	0	0	0	0	0	0	0	0
CC8-CCT7-TRg-1	0	0	0	1	0	0	0	0	0	3	3	0	3	0	0	0	0	0	0	0	0	0	0	0	0
CC8-SAH1-TRg-3	0	0	0	1	0	2	0	0	1	0	1	1	2	0	0	0	0	0	0	0	0	0	0	0	0
CC8-CHS2-TRg-1	0	0	1	0	0	1	0	0	0	2	1	0	1	1	0	0	0	0	0	0	0	0	0	0	0
CC8-DPM1-TRg-2	0	0	1	1	0	0	1	1	0	3	1	0	0	0	0	0	0	0	0	0	0	0	0	0	0
CC8-BBP1-TRg-1	0	0	0	1	0	1	1	1	0	0	0	0	0	0	0	0	0	0	0	0	0	0	0	0	0
CC8-NRD1-TRg-4	0	0	2	1	0	0	0	0	0	0	0	1	2	0	0	0	0	0	0	0	0	0	0	0	0
CC8-RPB3-NRg-1	0	0	0	0	1	0	0	0	1	0	1	0	1	0	0	0	0	0	0	0	0	0	0	0	0
CC8-PHO85-NRg-6	0	0	1	0	0	2	0	0	0	0	1	0	0	0	0	0	0	0	0	0	0	0	0	0	0
CC8-SNF6-TRg-6	1	0	1	1	0	0	1	0	0	0	0	0	1	0	0	0	0	0	0	0	0	0	0	0	0
CC8-PRP38-NRg-2	0	0	0	0	0	0	0	1	0	1	3	0	2	0	0	0	0	0	0	0	0	0	0	0	0
CC8-OAR1-NRg-3	0	0	1	0	1	1	0	1	0	2	1	1	2	0	0	0	0	0	0	0	0	0	0	0	0
CC8-ROX3-NRg-1	0	1	2	1	0	1	1	0	1	2	2	0	0	0	0	0	0	0	0	0	0	0	0	0	0
CC8-YPP1-TRg-6	0	0	1	0	0	0	0	0	1	1	1	0	0	0	0	0	0	0	0	0	0	0	0	0	0
CC8-CBF2-NRg-8	0	1	1	1	0	1	2	0	0	3	2	0	2	0	0	0	0	0	0	0	0	0	0	0	0
CC8-SPT6-TRg-5	0	1	0	0	0	1	0	0	0	0	0	0	1	0	0	0	0	0	0	0	0	0	0	0	0
CC8-SEC10-NRg-1	1	0	0	0	0	0	0	0	0	1	2	0	0	0	0	0	0	0	0	0	0	0	0	0	0
CC8-NSL1-NRg-3	0	2	0	0	0	1	1	0	0	0	1	0	1	0	0	0	0	0	0	0	0	0	0	0	0
CC8-NRD1-NRg-8	0	0	0	0	0	0	0	0	0	1	0	0	2	0	0	0	0	0	1	0	0	0	0	0	0
CC8-RPB3-TRg-1	0	1	0	1	0	2	0	1	0	0	1	0	2	0	0	0	0	0	0	0	0	0	0	0	0
CC8-NRD1-NRg-4	0	1	2	0	0	0	0	0	0	4	1	0	0	0	0	0	0	0	0	0	0	0	0	0	0
CC8-RVB1-TRg-2	0	0	0	0	1	0	0	0	0	1	4	0	0	0	0	0	0	0	0	0	0	0	0	0	0
CC8-TIF5-NRg-8	0	0	0	0	1	2	0	0	0	0	0	0	1	0	0	0	0	0	0	0	0	0	0	0	0
CC8-EOS1-NRg-1	0	0	2	2	0	0	0	2	0	0	1	0	1	0	0	0	0	0	0	0	0	0	0	0	0
CC8-ERG25-NA-26	0	0	0	0	3	0	1	1	1	2	0	0	0	0	0	0	0	0	0	0	0	0	0	0	0
CC8-MSL5-NRg-4	0	0	4	4	1	1	0	1	0	2	5	0	2	0	0	0	0	0	0	0	0	0	0	0	0
CC8-SEC24-TRg-2	0	1	1	0	0	0	0	0	0	1	2	0	0	0	0	0	0	0	0	0	0	0	0	0	0
CC8-RPL30-NRg-5	1	0	0	1	0	0	1	1	1	1	0	0	2	0	0	0	0	0	0	0	0	0	0	0	0
CC8-SNU71-NRg-3	0	0	3	1	0	1	0	1	1	1	0	0	1	0	0	0	0	0	0	0	0	0	0	0	0
CC8-CDC33-NRg-1	0	0	0	1	0	0	1	2	0	0	0	1	0	0	0	0	0	0	0	0	0	0	0	0	0
CC8-RPN6-TRg-4	0	0	1	0	0	1	0	2	0	0	2	0	0	0	0	0	0	0	0	0	0	0	0	0	0
CC8-NAB2-TRg-4	0	0	1	2	0	0	0	1	0	1	1	0	1	0	0	0	0	0	0	0	0	0	0	0	0
CC8-NAB2-TRg-6	0	0	1	0	0	0	1	1	0	0	0	0	1	0	0	0	0	0	0	0	0	0	0	0	0
CC8-YTM1-NRg-1	0	0	3	1	0	0	2	0	0	0	2	0	1	0	0	0	0	0	0	0	0	0	0	0	0
CC8-OLE1-TRg-8	0	0	0	1	0	0	1	0	1	1	1	0	0	0	0	0	0	0	0	0	0	0	0	0	0
CC8-OLE1-TRg-1	0	0	1	0	0	0	1	0	0	3	1	0	1	0	0	0	0	0	0	0	0	0	0	0	0
CC8-UTP7-TRg-4	0	1	0	2	0	1	0	0	0	0	2	1	1	0	0	0	0	0	0	0	0	0	0	0	0
CC8-ACT1-NRg-6	0	0	0	0	0	0	1	0	0	1	0	0	0	0	0	0	0	0	0	0	0	0	0	0	0
CC8-RPL18A-NRg-3	0	0	5	1	1	0	0	1	1	0	0	0	0	0	0	0	0	0	0	0	0	0	0	0	0
CC8-BRX1-NRg-1	0	0	0	2	1	0	0	0	0	2	0	1	3	0	0	0	0	0	0	0	0	0	0	0	0
CC8-NAF1-TRg-8	0	0	0	0	0	0	0	1	0	0	0	0	0	0	0	0	0	0	0	0	0	0	0	0	0
CC8-NAF1-TRg-6	0	1	4	2	1	0	0	2	0	3	3	0	0	0	0	0	0	0	0	0	0	0	0	0	0
CC8-NAF1-TRg-4	0	0	1	1	0	0	0	0	0	2	0	0	0	0	0	0	0	0	0	0	0	0	0	0	0
CC8-CDC8-TRg-2	0	0	1	0	0	3	0	3	0	2	0	0	0	0	0	0	0	0	0	0	0	0	0	0	0
CC8-NSE4-TRg-1	0	0	0	2	0	0	1	0	0	0	0	0	1	0	0	0	0	0	0	0	0	0	0	0	0
CC8-PAB1-NRg-2	0	0	0	1	0	0	1	0	0	0	1	0	0	0	0	0	0	0	0	0	0	0	0	0	0
CC8-PRP43-TRg-4	0	0	0	0	0	2	0	0	0	0	0	0	1	0	0	0	0	0	0	0	0	0	0	0	0
CC8-SEC2-NRg-3	0	0	1	1	1	0	1	2	0	0	0	0	1	0	0	0	0	0	0	0	0	0	0	0	0
CC8-SEC2-NRg-6	0	0	1	1	0	1	4	0	1	3	1	1	1	0	0	0	0	0	0	0	0	0	0	0	0
CC8-MPP10-NRg-5	0	0	1	0	1	0	0	0	0	1	3	0	0	0	0	0	0	0	0	0	0	0	0	0	0
CC8-YDR355C-TRg-2	1	0	0	0	0	1	0	0	0	1	1	0	0	0	0	0	0	0	0	0	0	0	0	0	0
CC8-YLR339C-TRg-9	0	0	1	1	0	0	0	0	0	0	0	0	0	0	0	0	0	0	0	0	0	0	0	0	0
CC8-SNM1-TRg-2	0	0	1	0	0	1	2	0	0	1	2	0	0	0	0	0	0	0	0	0	0	0	0	0	0
CC8-ALR1-NRg-4	0	1	1	0	0	0	1	1	0	1	2	0	0	0	0	0	0	0	0	0	0	0	0	0	0
CC8-ALR1-NRg-1	0	1	0	0	2	0	1	1	0	0	0	0	0	0	0	0	0	0	0	0	0	0	0	0	0
CC8-ALR1-NRg-3	0	0	0	0	1	0	1	1	0	1	1	0	0	0	0	0	0	0	0	0	0	0	0	0	0
CC8-RPL10-TRg-1	0	0	0	2	0	0	1	0	0	1	1	1	1	0	0	0	0	0	0	0	0	0	0	0	0
CC8-RPL28-TRg-2	0	0	0	0	0	1	1	0	0	0	0	0	0	0	0	0	0	0	0	0	0	0	0	0	0
CC8-UTP25-TRg-1	0	0	1	1	0	1	0	0	0	0	2	0	1	0	0	0	0	0	0	0	0	0	0	0	0
CC8-POB3-TRg-1	0	0	1	1	1	0	0	0	0	2	0	0	0	0	0	0	0	0	0	0	0	0	0	0	0
CC8-POB3-TRg-3	0	3	1	0	0	0	0	0	0	0	0	1	0	0	0	0	0	0	0	0	0	0	0	0	0
CC8-POB3-TRg-2	0	0	1	0	0	0	1	0	2	0	1	1	2	0	0	0	0	0	0	0	0	0	0	0	0
CC8-MED11-TRg-1	0	0	0	0	0	2	2	1	0	1	2	0	2	0	0	0	0	0	0	0	0	0	0	0	0
CC8-ISA1-TRg-15	0	0	2	0	0	0	1	0	0	0	0	0	1	0	0	0	0	0	0	0	0	0	0	0	0
CC8-RRP1-NRg-1	0	0	0	1	1	0	1	0	0	1	1	1	0	0	0	0	0	0	0	0	0	0	0	0	0
CC8-MES1-NRg-1	0	0	1	0	0	0	0	0	0	0	2	1	0	0	0	0	0	0	0	0	0	0	0	0	0
CC8-SEC13-NRg-5	0	0	0	0	0	0	0	0	0	0	1	0	0	0	0	0	0	0	0	0	0	0	0	0	0
CC8-MCM2-NRg-2	0	0	0	1	1	0	2	0	0	2	2	0	1	0	0	0	0	0	0	0	0	0	0	0	0
CC8-ALA1-TRg-4	0	0	0	1	0	0	1	2	0	1	1	0	1	0	0	0	0	0	0	0	0	0	0	0	0
CC8-MTG2-TRg-5	0	1	0	0	0	1	0	1	0	0	1	0	1	0	0	0	0	0	0	0	0	0	0	0	0
CC8-TIF35-NRg-3	0	0	1	0	0	0	2	0	0	0	1	1	0	0	0	0	0	0	0	0	0	0	0	0	0
CC8-NSE1-TRg-3	0	0	1	0	0	1	0	0	0	0	0	0	2	0	0	0	0	0	0	0	0	0	0	0	0
CC8-NSE1-TRg-4	0	0	0	0	0	0	3	1	0	0	0	1	3	0	0	0	0	0	0	0	0	0	0	0	0
CC8-MOB2-NRg-6	0	0	0	2	0	0	0	0	0	1	1	2	1	0	0	0	0	0	0	0	0	0	0	0	0
CC8-VRG4-NRg-3	0	0	0	2	0	0	1	1	1	0	2	1	0	0	0	0	0	0	0	0	0	0	0	0	0
CC8-PRP9-TRg-3	0	0	0	3	0	0	1	2	1	2	0	0	3	0	0	0	0	0	0	0	0	0	0	0	0
CC8-HYM1-TRg-5	0	1	0	0	0	0	0	1	0	0	0	0	0	0	0	0	0	0	0	0	0	0	0	0	0
CC8-POP1-TRg-5	0	0	2	0	0	0	0	0	0	0	0	0	0	0	0	0	0	0	0	0	0	0	0	0	0
CC8-POP1-TRg-9	0	0	0	1	0	1	0	1	0	1	3	0	1	0	0	0	0	0	0	0	0	0	0	0	0
CC8-RPL17A-TRg-1	0	0	1	0	1	1	0	0	0	0	1	0	2	0	0	0	0	0	0	0	0	0	0	0	0
CC8-SLD2-TRg-1	0	1	1	0	0	0	0	1	0	1	0	1	0	0	0	0	0	0	0	0	0	0	0	0	0
CC8-CDC48-NRg-7	0	0	0	1	0	0	0	0	0	0	0	0	0	0	0	0	0	0	0	0	0	0	0	0	0
CC8-FHL1-NRg-2	0	0	1	4	0	0	0	0	0	1	0	0	3	0	0	0	0	0	0	0	0	0	0	0	0
CC8-BET3-NRg-7	0	0	0	0	0	0	0	0	0	0	1	0	2	0	0	0	0	0	0	0	0	0	0	0	0
CC8-MAK21-TRg-1	0	0	0	2	0	0	0	1	0	2	0	0	1	0	0	0	0	0	0	0	0	0	0	0	0
CC8-BRN1-TRg-4	0	0	2	0	1	2	0	1	0	0	0	0	0	0	0	0	0	0	0	0	0	0	0	0	0
CC8-FBA1-NRg-3	0	0	1	0	1	0	0	0	0	0	0	0	2	0	0	0	0	0	0	0	0	0	0	0	0
CC8-CDC42-TRg-6	0	0	0	0	0	0	0	0	0	0	0	0	0	0	0	0	0	0	0	0	0	0	0	0	0
CC8-CDC42-TRg-7	0	0	0	0	0	0	1	0	0	1	1	1	1	0	0	0	0	0	0	0	0	0	0	0	0
CC8-COG4-NRg-1	0	2	0	0	0	1	0	1	0	0	1	0	2	0	0	0	0	0	0	0	0	0	0	0	0
CC8-ATP3-NRg-3	0	0	0	1	1	1	1	0	1	1	2	1	1	0	0	0	0	0	0	0	0	0	0	0	0
CC8-ATP3-NRg-2	0	0	1	1	0	0	1	0	0	1	1	0	2	0	0	0	0	0	0	0	0	0	0	0	0
CC8-SMP3-TRg-5	0	0	0	0	0	1	0	0	0	2	2	0	0	0	0	0	0	0	0	0	0	0	0	0	0
CC8-CFT2-NRg-2	0	0	0	0	0	1	0	0	0	0	0	0	1	0	0	0	0	0	0	0	0	0	0	0	0
CC8-FAS2-TRg-5	0	0	0	0	0	0	1	0	0	0	0	1	1	0	0	0	0	0	0	0	0	0	0	0	0
CC8-DBP2-NRg-3	0	0	0	0	0	0	0	0	1	1	0	0	2	0	0	0	0	0	0	0	0	0	0	0	0
CC8-DBP2-NRg-2	0	0	0	2	0	0	0	0	0	1	0	2	3	0	0	0	0	0	0	0	0	0	0	0	0
CC8-MPS2-NRg-4	0	0	1	0	0	0	1	0	1	0	1	0	0	0	0	0	0	0	0	0	0	0	0	0	0
CC8-ARC35-TRg-2	0	0	0	0	0	1	0	0	0	0	1	0	0	0	0	0	0	0	0	0	0	0	0	0	0
CC8-ARC35-TRg-5	0	0	0	0	0	0	0	1	0	0	1	0	0	0	0	0	0	0	0	0	0	0	0	0	0
CC8-MRD1-TRg-1	0	0	0	0	0	0	0	0	0	0	0	0	0	0	0	0	0	0	0	0	0	0	0	0	0
CC8-RLP7-TRg-1	0	0	0	0	0	0	0	0	0	1	1	0	1	0	0	0	0	0	0	0	0	0	0	0	0
CC8-SPC34-TRg-1	0	0	2	0	1	0	0	1	0	0	1	1	2	0	0	0	0	0	0	0	0	0	0	0	0
CC8-CDC45-TRg-2	0	0	0	3	0	0	0	0	0	0	2	1	3	0	0	0	0	0	0	0	0	0	0	0	0
CC8-GCD6-TRg-3	0	1	0	2	0	0	3	0	0	0	0	0	2	0	0	0	0	0	0	0	0	0	0	0	0
CC8-GCD6-TRg-4	0	1	0	1	0	0	0	0	1	1	1	0	2	0	0	0	0	0	0	0	0	0	0	0	0
CC8-YPT6-NRg-2	0	0	0	0	0	0	0	0	0	0	0	0	0	0	0	0	0	0	0	0	0	0	0	0	0
CC8-RPS13-TRg-2	0	0	0	1	1	0	0	1	0	0	2	0	0	0	0	0	0	0	0	0	0	0	0	0	0
CC8-IPI3-TRg-3	0	0	1	1	0	0	1	0	0	1	0	0	4	0	0	0	0	0	0	0	0	0	0	0	0
CC8-TIF5-NRg-9	0	1	1	0	0	0	0	0	0	0	1	0	0	0	0	0	0	0	0	0	0	0	0	0	0
CC8-TIF5-NRg-7	0	0	1	1	0	0	0	1	0	0	0	0	0	0	0	0	0	0	0	0	0	0	0	0	0
CC8-TIF5-NRg-6	0	0	0	0	0	0	1	1	0	0	2	0	2	0	0	0	0	0	0	0	0	0	0	0	0
CC8-NAB3-TRg-3	0	0	1	0	0	0	0	0	1	0	1	0	0	0	0	0	0	0	0	0	0	0	0	0	0
CC8-GCD2-TRg-1	0	1	0	0	0	1	2	0	1	0	1	0	4	0	0	0	0	0	0	0	0	0	0	0	0
CC8-UBA1-TRg-2	0	0	0	1	0	0	0	0	1	0	0	1	0	0	0	0	0	0	0	0	0	0	0	0	0
CC8-SLD3-TRg-6	0	0	0	1	0	1	0	0	0	0	0	1	0	0	0	0	0	0	0	0	0	0	0	0	0
CC8-LCB1-TRg-5	0	1	2	0	0	0	0	3	0	1	1	0	0	0	0	0	0	0	0	0	0	0	0	0	0
CC8-TOA2-TRg-6	0	0	0	0	1	0	0	1	1	0	0	0	0	0	0	0	0	0	0	0	0	0	0	0	0
CC8-TOA2-TRg-1	0	1	0	0	0	0	0	1	0	1	1	1	1	0	0	0	0	0	0	0	0	0	0	0	0
CC8-TOA2-TRg-3	0	0	1	2	1	0	0	0	0	0	3	0	0	0	0	0	0	0	0	0	0	0	0	0	0
CC8-LSM2-TRg-1	0	2	3	2	0	0	0	0	0	0	0	0	1	0	0	0	0	0	0	0	0	0	0	0	0
CC8-YML6-TRg-13	0	0	0	0	1	0	0	0	0	2	0	1	1	0	0	0	0	0	0	0	0	0	0	0	0
CC8-YML6-TRg-12	0	1	0	0	0	0	1	1	0	0	0	0	1	0	0	0	0	0	0	0	0	0	0	0	0
CC8-UTP15-NRg-1	0	0	1	1	0	1	0	0	1	0	0	0	1	0	0	0	0	0	0	0	0	0	0	0	0
CC8-TIF6-NRg-8	1	1	2	1	2	1	0	0	0	0	2	1	0	0	0	0	0	0	0	0	0	0	0	0	0
CC8-SUP35-NRg-1	0	0	0	0	0	0	0	0	0	1	1	0	0	0	0	0	0	0	0	0	0	0	0	0	0
CC8-MPP10-NRg-1	0	0	0	0	0	1	1	2	0	2	2	0	1	0	0	0	0	0	0	0	0	0	0	0	0
CC8-SWI3-TRg-7	0	0	0	3	0	0	0	1	0	0	1	0	0	0	0	0	0	0	0	0	0	0	0	0	0
CC8-SSN3-NRg-2	0	0	1	3	1	1	0	0	0	0	1	0	0	0	0	0	0	0	0	0	0	0	0	0	0
CC8-SEC13-NRg-7	1	3	1	0	0	0	0	1	0	2	2	1	0	0	0	0	0	0	0	0	0	0	0	0	0
CC8-RPS15-NRg-3	0	0	0	1	1	0	1	0	0	0	0	0	0	0	0	0	0	0	0	0	0	0	0	0	0
CC8-RPL3-TRg-2	0	0	0	0	0	0	1	0	0	0	0	0	2	0	0	0	0	0	0	0	0	0	0	0	0
CC8-FBA1-NRg-2	0	2	0	2	0	0	0	0	1	1	1	0	4	0	0	0	0	0	0	0	0	0	0	0	0
CC8-FBA1-NRg-1	0	0	1	0	1	3	0	1	0	2	0	0	3	0	0	0	0	0	0	0	0	0	0	0	0
CC8-FBA1-NRg-5	0	0	1	0	1	0	1	1	0	1	1	1	1	0	0	0	0	0	0	0	0	0	0	0	0
CC8-DAM1-TRg-2	0	0	0	0	0	0	0	0	0	0	0	0	0	0	0	0	0	0	0	0	0	0	0	0	0
CC8-NHP2-TRg-2	0	0	1	1	1	0	1	1	0	1	2	2	3	0	0	0	0	0	0	0	0	0	0	1	0
CC8-HCA4-NRg-6	0	0	3	0	0	0	1	0	0	3	0	0	1	0	0	0	0	0	0	0	0	0	0	0	0
CC8-PRE3-TRg-4	0	0	1	0	0	1	0	1	1	0	1	0	0	0	0	0	0	0	0	0	0	0	0	0	0
CC8-DBP5-NRg-4	0	0	1	0	0	1	0	0	0	1	1	1	5	1	0	0	0	0	0	0	0	0	0	0	0
CC8-SPT6-NRg-4	0	1	1	1	0	0	3	1	0	2	1	1	1	0	0	0	0	0	0	0	0	0	0	0	0
CC8-SPT6-NRg-2	0	0	0	1	0	1	2	1	0	1	3	1	1	0	0	0	0	0	0	0	0	0	0	0	0
CC8-RPL18A-TRg-4	0	0	0	0	0	0	1	0	0	1	2	0	0	0	0	0	0	0	0	0	0	0	0	0	0
CC8-KSH1-TRg-1	0	0	1	3	0	1	0	0	0	3	0	1	0	0	0	0	0	0	0	0	0	0	0	0	0
CC8-KSH1-TRg-3	0	1	2	2	0	0	1	2	0	2	0	1	1	0	0	0	0	0	0	0	0	0	0	0	0
CC8-IPI3-NRg-1	0	0	1	0	0	1	0	1	0	1	0	0	0	0	0	0	0	0	0	0	0	0	0	0	0
CC8-PGA2-TRg-8	0	0	0	3	1	0	1	0	0	3	2	1	1	0	0	0	0	0	0	0	0	0	0	0	0
CC8-RPL18A-TRg-2	0	0	0	3	0	0	0	0	0	2	0	0	0	0	0	0	0	0	0	0	0	0	0	0	0
CC8-RPL33A-NRg-6	0	0	1	1	0	0	0	1	0	0	0	0	0	0	0	0	0	0	0	0	0	0	0	0	0
CC8-TAF12-NRg-2	0	0	0	0	0	0	1	1	0	1	0	1	1	0	0	0	0	0	0	0	0	0	0	0	0
CC8-USE1-TRg-5	0	0	2	1	0	0	0	0	0	0	0	1	1	0	0	0	0	0	0	0	0	0	0	0	0
CC8-YNL114C-TRg-1	0	0	1	0	1	1	0	0	0	0	1	0	2	0	0	0	0	0	0	0	0	0	0	0	0
CC8-SMC5-TRg-7	0	0	0	1	0	1	0	1	0	0	0	1	1	0	0	0	0	0	0	0	0	0	0	0	0
CC8-SMC5-TRg-6	0	0	2	0	0	1	1	1	0	0	0	1	1	0	0	0	0	0	0	0	0	0	0	0	0
CC8-RSC58-TRg-1	0	0	1	1	0	0	0	0	0	0	2	0	3	0	0	0	0	0	0	0	0	0	0	0	0
CC8-CTF13-TRg-2	0	0	0	0	1	0	0	0	0	1	0	0	1	0	0	0	0	0	0	0	0	0	0	0	0
CC8-NAB2-NRg-2	0	2	1	0	2	0	1	0	0	2	2	1	1	0	0	0	0	0	0	0	0	0	0	0	0
CC8-MCM7-TRg-4	0	0	1	1	2	0	1	0	0	2	0	0	0	0	0	0	0	0	0	0	0	0	0	0	0
CC8-BCP1-NRg-5	0	0	0	0	1	0	0	1	0	1	1	0	1	0	0	0	0	0	0	0	0	0	0	0	0
CC8-STU2-TRg-3	0	0	1	0	0	0	0	1	0	0	0	0	0	0	0	0	0	0	0	0	0	0	0	0	0
CC8-SEC21-NRg-6	0	1	0	0	1	0	1	0	0	0	0	0	0	0	0	0	0	0	0	0	0	0	0	0	0
CC8-SEC21-NRg-3	0	0	0	1	0	0	0	0	0	1	1	0	0	0	0	0	0	0	0	0	0	0	0	0	0
CC8-RPL1B-TRg-3	0	0	0	1	0	1	0	0	0	0	2	1	0	0	0	0	0	0	0	0	0	0	0	0	0
CC8-SEC20-NRg-2	0	0	0	0	0	0	0	0	1	2	1	2	0	0	0	0	0	0	0	0	0	0	0	0	0
CC8-VMA3-NRg-2	0	0	1	0	0	0	2	2	0	2	1	1	1	0	0	0	0	0	0	0	0	0	0	0	0
CC8-SEC23-NRg-5	0	1	0	0	1	0	1	1	0	0	1	0	1	0	0	0	0	0	0	0	0	0	0	0	0
CC8-CDC28-TRg-4	0	0	1	1	0	0	0	1	0	0	1	1	1	0	0	0	0	0	0	0	0	0	0	0	0
CC8-RPN12-NRg-11	0	0	0	0	1	0	2	0	0	3	1	2	1	0	0	0	0	0	0	0	0	0	0	0	0
CC8-PUP3-TRg-3	0	0	0	0	0	0	0	0	0	0	4	0	0	1	0	0	0	0	0	0	0	0	0	0	0
CC8-SEC31-TRg-2	0	0	0	1	1	1	0	0	0	2	1	1	2	0	0	0	0	0	0	0	0	0	0	0	0
CC8-SED5-TRg-6	0	0	1	1	0	0	1	2	0	0	0	0	2	0	0	0	0	0	0	0	0	0	0	0	0
CC8-SED5-TRg-5	0	0	1	0	0	1	4	0	0	0	0	0	0	0	0	0	0	0	0	0	0	0	0	0	0
CC8-RPL33A-TRg-1	0	0	1	0	0	0	0	0	0	1	0	0	1	0	0	0	0	0	0	0	0	0	0	0	0
CC8-RPL33A-TRg-2	0	0	1	0	0	1	0	1	0	0	0	0	1	0	0	0	0	0	0	0	0	0	0	0	0
CC8-MRPL11-TRg-2	0	0	1	0	0	0	1	0	0	1	2	1	3	0	0	0	0	0	0	0	0	0	0	0	0
CC8-RTP1-NRg-2	0	0	2	0	0	0	1	0	0	1	4	0	3	1	0	0	0	0	0	0	0	0	0	0	0
CC8-NUG1-TRg-2	0	0	1	0	0	0	0	0	0	0	0	2	2	0	0	0	0	0	0	0	0	0	0	0	0
CC8-VPH2-TRg-4	0	0	1	0	0	0	1	0	0	0	1	0	2	0	0	0	0	0	0	0	0	0	0	0	0
CC8-COP1-NRg-3	0	0	0	0	0	0	1	0	0	1	1	0	1	0	0	0	0	0	0	0	0	0	0	0	0
CC8-CRM1-NRg-1	0	0	2	0	0	0	0	1	0	2	0	0	0	0	0	0	0	0	0	0	0	0	0	0	0
CC8-RPL5-NRg-4	0	0	1	0	0	0	0	1	0	0	0	0	0	0	0	0	0	0	0	0	0	0	0	0	0
CC8-SNU13-NRg-4	0	1	3	1	0	0	1	0	0	0	1	0	0	0	0	0	0	0	0	0	0	0	0	0	0
CC8-PFS2-TRg-3	0	0	0	2	1	0	0	1	0	0	2	0	0	0	0	0	0	0	0	0	0	0	0	0	0
CC8-MPP10-TRg-2	0	0	1	2	0	0	0	2	0	1	2	0	1	0	0	0	0	0	0	0	0	0	0	0	0
CC8-TSR4-NRg-2	0	0	1	1	0	0	1	0	0	2	1	0	0	0	0	0	0	0	0	0	0	0	0	0	0
CC8-RSC2-TRg-1	0	0	1	0	0	1	2	2	0	1	0	0	2	0	0	0	0	0	0	0	0	0	0	0	0
CC8-SEC65-TRg-2	0	0	2	1	0	1	1	0	0	0	0	0	2	0	0	0	0	0	0	0	0	0	0	0	0
CC8-SMI1-NRg-1	0	0	1	0	0	0	1	1	0	1	0	0	0	0	0	0	0	0	0	0	0	0	0	0	0
CC8-RTT105-NRg-4	1	0	0	1	0	0	0	1	0	0	1	0	2	0	0	0	0	0	0	0	0	0	0	0	0
CC8-VMA5-TRg-3	0	0	1	1	0	1	0	0	0	1	0	0	0	0	0	0	0	0	0	0	0	0	0	0	0
CC8-VMA5-TRg-5	0	0	1	2	0	0	4	1	0	0	1	0	2	0	0	0	0	0	0	0	0	0	0	0	0
CC8-RRP1-TRg-3	0	0	0	1	1	2	2	0	1	2	0	1	0	0	0	0	0	0	0	0	0	0	0	0	0
CC8-CLC1-TRg-2	0	0	2	1	0	0	0	0	0	2	2	1	1	0	0	0	0	0	0	0	0	0	0	0	0
CC8-GCD6-NRg-1	0	1	3	3	2	1	1	0	0	1	1	0	0	0	0	0	0	0	0	0	0	0	0	0	0
CC8-GCD6-NRg-2	0	0	0	2	0	0	0	0	0	1	2	0	0	0	0	0	0	0	0	0	0	0	1	0	0
CC8-PXR1-TRg-1	0	0	1	1	0	1	3	0	0	3	0	1	1	0	0	0	0	0	0	0	0	0	0	0	0
CC8-CDC14-NRg-1	0	0	0	0	0	0	2	1	0	1	0	2	2	0	0	0	0	0	0	0	0	0	0	0	0
CC8-PCF11-TRg-6	0	0	2	0	0	0	0	2	0	0	0	0	0	0	0	0	0	0	0	0	0	0	0	0	0
CC8-PCF11-TRg-5	0	0	2	1	0	0	0	0	1	0	2	2	0	0	0	0	0	0	0	0	0	0	0	0	0
CC8-PCF11-TRg-4	0	0	0	0	0	0	0	0	0	0	0	1	0	0	0	0	0	0	0	0	0	0	0	0	0
CC8-SEC31-NRg-1	0	1	1	0	1	0	0	1	0	0	0	0	1	0	0	0	0	0	0	0	0	0	0	0	0
CC8-RRP5-NRg-1	0	1	2	2	0	0	0	2	0	0	1	2	1	0	0	0	0	0	0	0	0	0	0	0	0
CC8-PRE10-TRg-5	0	0	1	0	1	0	0	0	0	0	0	0	0	0	0	0	0	0	0	0	0	0	0	0	0
CC8-PRE10-TRg-1	0	0	0	0	1	0	0	1	1	1	1	1	0	0	0	0	0	0	0	0	0	0	0	0	0
CC8-RPS5-TRg-2	0	0	0	0	1	0	0	0	0	0	0	0	1	0	0	0	0	0	0	0	0	0	0	0	0
CC8-NSP1-TRg-4	0	1	1	1	0	2	1	2	0	1	1	0	1	0	0	0	0	0	0	0	0	0	0	0	0
CC8-PRP38-TRg-4	0	0	0	0	0	0	0	1	0	1	0	1	2	0	0	0	0	0	0	0	0	0	0	0	0
CC8-RCF1-NRg-5	0	1	0	0	0	0	1	2	0	0	1	0	0	0	0	0	0	0	0	0	0	0	0	0	0
CC8-RSC3-TRg-4	0	0	0	1	0	0	1	2	1	2	1	0	0	0	0	0	0	0	0	0	0	0	0	0	0
CC8-RSC3-TRg-5	0	0	2	1	2	0	0	0	0	0	4	1	0	0	0	0	0	0	0	0	0	0	0	0	0
CC8-RSC3-TRg-6	0	0	0	0	0	1	0	0	0	0	1	0	0	0	0	0	0	0	0	0	0	0	0	0	0
CC8-HTA1-NRg-12	0	0	2	2	0	1	1	0	0	0	1	1	2	0	0	0	0	0	0	0	0	0	0	0	0
CC8-HTA1-NRg-11	0	0	0	2	0	0	0	0	0	0	0	0	2	0	0	0	0	0	0	0	0	0	0	0	0
CC8-UTP23-TRg-2	0	1	0	1	0	0	0	0	0	1	2	0	0	0	0	0	0	0	0	0	0	0	0	0	0
CC8-GCD7-NRg-1	0	0	1	0	0	0	0	0	0	0	0	0	1	0	0	0	0	0	0	0	0	0	0	0	0
CC8-GCD7-NRg-2	0	0	2	1	1	0	0	0	0	2	0	0	1	0	0	0	0	0	0	0	0	0	0	0	0
CC8-GCD7-NRg-6	0	0	0	0	0	0	0	0	0	1	2	2	0	0	0	0	0	0	0	0	0	0	0	0	0
CC8-GAL11-NRg-2	0	0	2	0	0	0	0	0	0	1	0	0	1	0	0	0	0	0	0	0	0	0	0	0	0
CC8-GAL11-NRg-9	0	1	2	1	1	1	1	0	0	0	0	0	0	0	0	0	0	0	0	0	0	0	0	0	0
CC8-PHO4-TRg-5	0	1	0	0	0	1	0	0	1	2	1	1	0	0	0	0	0	0	0	0	0	0	0	0	0
CC8-SNP1-NRg-3	0	0	0	0	0	1	1	0	0	0	2	1	2	0	0	0	0	0	0	0	0	0	0	0	0
CC8-RPC37-TRg-5	0	0	1	2	0	1	0	2	0	0	0	0	1	0	0	0	0	0	0	0	0	0	0	0	0
CC8-CRM1-TRg-5	0	0	1	1	0	0	1	1	0	3	0	0	1	0	0	0	0	0	0	0	0	0	0	0	0
CC8-CRM1-TRg-2	0	0	0	0	1	1	0	0	0	3	1	0	0	0	0	0	0	0	0	0	0	0	0	0	0
CC8-ASK1-TRg-7	0	0	1	0	0	0	0	1	1	0	1	0	0	0	0	0	0	0	0	0	0	0	0	0	0
CC8-STU2-NRg-4	0	1	2	1	0	0	0	2	0	0	0	0	1	0	0	0	0	0	0	0	0	0	0	0	0
CC8-NEO1-NRg-3	0	0	0	0	0	0	0	1	0	0	0	0	0	0	0	0	0	0	0	0	0	0	0	0	0
CC8-GAL11-TRg-5	0	0	0	0	0	1	0	0	0	0	0	0	1	0	0	0	0	0	0	0	0	0	0	0	0
CC8-GAL11-TRg-7	0	0	0	1	0	0	0	0	0	0	3	1	2	0	0	0	0	0	0	0	0	0	0	0	0
CC8-SAM50-NRg-3	0	1	0	1	0	1	1	1	0	1	3	0	2	0	0	0	0	0	0	0	0	0	0	0	0
CC8-CSL4-TRg-2	0	0	0	2	0	1	0	1	0	2	2	1	0	0	0	0	0	0	0	0	0	0	0	0	0
CC8-CCT5-TRg-2	0	1	3	1	0	0	1	0	0	1	2	0	1	0	0	0	0	0	0	0	0	0	0	0	0
CC8-POL30-NRg-1	0	1	0	1	0	1	1	1	1	0	0	0	2	0	0	0	0	0	0	0	0	0	0	0	0
CC8-MED4-TRg-4	0	2	1	2	1	0	0	1	0	1	1	0	3	0	0	0	0	0	0	0	0	0	0	0	0
CC8-MED4-TRg-3	0	0	0	0	0	0	0	0	1	1	3	0	1	0	0	0	0	0	0	0	0	0	0	0	0
CC8-MED4-TRg-2	0	1	0	0	0	0	2	1	0	3	1	1	1	0	0	0	0	0	0	0	0	0	0	0	0
CC8-GDI1-TRg-4	1	0	1	0	0	0	0	0	0	0	0	2	0	0	0	0	0	0	0	0	0	0	0	0	0
CC8-GDI1-TRg-3	0	0	0	0	0	0	0	0	0	0	0	0	2	0	0	0	0	0	0	0	0	0	0	0	0
CC8-REB1-TRg-6	0	0	0	0	0	0	0	1	0	0	1	1	1	0	0	0	0	0	0	0	0	0	0	0	0
CC8-MRPL37-NRg-2	0	0	1	2	0	0	1	2	1	2	0	0	2	0	0	0	0	0	0	0	0	0	0	0	0
CC8-NOC3-TRg-3	0	0	0	0	0	0	1	0	0	0	0	2	2	0	0	0	0	0	0	0	0	0	0	0	0
CC8-SPC97-TRg-3	0	0	0	0	1	0	0	0	1	0	0	0	0	0	0	0	0	0	0	0	0	0	0	0	0
CC8-IPP1-TRg-3	0	0	1	0	0	0	0	0	0	0	0	1	2	0	0	0	0	0	0	0	0	0	0	0	0
CC8-IPP1-TRg-2	0	0	3	1	0	1	0	0	0	0	3	0	2	0	0	0	0	0	0	0	0	0	0	0	0
CC8-PTI1-TRg-3	0	1	1	0	0	0	0	0	0	0	0	0	0	0	0	0	0	0	0	0	0	0	0	0	0
CC8-PTI1-TRg-5	0	0	0	0	0	1	0	1	0	0	0	0	0	0	0	0	0	0	0	0	0	0	0	0	0
CC8-RFC5-NRg-1	0	0	0	3	0	0	0	1	0	1	2	3	1	0	0	0	0	0	0	0	0	0	0	0	0
CC8-CDC24-TRg-1	0	0	0	0	0	1	0	1	0	1	2	0	1	0	0	0	0	0	0	0	0	0	0	0	0
CC8-CDC24-TRg-3	0	0	0	0	0	0	0	0	0	0	2	0	1	0	0	0	0	0	0	0	0	0	0	0	0
CC8-CDC24-TRg-5	0	0	0	0	0	0	0	1	0	0	1	1	0	0	0	0	0	0	0	0	0	0	0	0	0
CC8-CDC24-TRg-6	0	1	2	0	0	0	1	0	0	0	0	1	2	0	0	0	0	0	0	0	0	0	0	0	0
CC8-UTP23-TRg-6	0	2	1	0	0	0	1	0	0	2	2	1	1	0	0	0	0	0	0	0	0	0	0	0	0
CC8-UTP23-TRg-4	0	0	2	0	1	0	0	0	0	1	0	1	1	0	0	0	0	0	0	0	0	0	0	0	0
CC8-UTP23-TRg-1	0	2	0	0	0	0	0	0	0	0	0	0	1	0	0	0	0	0	0	0	0	0	0	0	0
CC8-RHO3-NRg-4	0	0	0	1	0	1	1	1	0	0	0	0	0	0	0	0	0	0	0	0	0	0	0	0	0
CC8-TRS23-NRg-1	0	0	0	0	0	1	0	0	0	0	1	0	2	1	0	0	0	0	0	0	0	0	0	0	0
CC8-TRS23-NRg-3	0	1	0	0	1	0	0	1	0	1	2	0	1	0	0	0	0	0	0	0	0	0	0	0	0
CC8-RSP5-TRg-2	0	0	0	0	1	0	1	1	0	2	3	0	1	0	0	0	0	0	0	0	0	0	0	0	0
CC8-RSP5-TRg-1	0	0	1	0	0	0	0	1	0	0	1	3	0	0	0	0	0	0	0	0	0	0	0	0	0
CC8-SDA1-NRg-1	0	2	1	0	0	0	1	0	0	0	0	1	1	1	0	0	0	0	0	0	0	0	0	0	0
CC8-KAP95-TRg-8	0	0	0	1	0	0	0	0	0	1	2	0	0	0	0	0	0	0	0	0	0	0	0	0	0
CC8-ACO1-TRg-6	0	1	1	0	0	0	0	1	0	0	0	0	0	0	0	0	0	0	0	0	0	0	0	0	0
CC8-HTA1-NRg-3	0	0	1	0	1	0	3	0	0	0	2	0	0	0	0	0	0	0	0	0	0	0	0	0	0
CC8-HTA1-NRg-2	0	0	0	2	0	0	0	0	0	0	3	0	0	0	0	0	0	0	0	0	0	0	0	0	0
CC8-SPN1-TRg-1	0	0	0	0	0	1	0	2	0	1	0	1	0	0	0	0	0	0	0	0	0	0	0	0	0
CC8-MOT1-NRg-7	0	0	4	0	1	2	0	0	0	0	0	0	0	0	0	0	0	0	0	0	0	0	0	0	0
CC8-RPL17A-NRg-4	0	1	0	0	0	2	1	2	0	1	3	0	2	0	0	0	0	0	0	0	0	0	0	0	0
CC8-ADA2-TRg-4	0	0	2	1	0	0	0	0	1	1	0	1	1	0	0	0	0	0	0	0	0	0	0	0	0
CC8-SFH1-NRg-1	0	1	0	1	0	0	1	0	1	0	0	1	1	1	0	0	0	0	0	0	0	0	0	0	0
CC8-SPC97-NRg-5	0	0	0	0	0	0	0	0	0	0	2	0	0	0	0	0	0	0	0	0	0	0	0	0	0
CC8-PRP22-TRg-3	0	1	0	0	0	1	0	0	0	1	1	0	0	0	0	0	0	0	0	0	0	0	0	0	0
CC8-SEN15-TRg-2	0	1	0	0	0	0	0	2	0	0	0	3	0	0	0	0	0	0	0	0	0	0	0	0	0
CC8-RPL3-NRg-2	0	0	1	0	0	1	0	0	0	0	1	0	1	0	0	0	0	0	0	0	0	0	0	0	0
CC8-ISD11-NRg-2	0	0	0	1	0	1	1	0	0	0	0	0	1	0	0	0	0	0	0	0	0	0	0	0	0
CC8-HEM12-TRg-8	0	0	0	0	0	0	1	0	1	0	1	1	3	0	0	0	0	0	0	0	0	0	0	0	0
CC8-SEC10-TRg-1	0	0	0	0	0	1	0	1	0	2	0	0	1	0	0	0	0	0	0	0	0	0	0	0	0
CC8-HTB1-TRg-7	0	0	1	3	0	0	1	0	0	0	0	0	1	0	0	0	0	0	0	0	0	0	0	0	0
CC8-TTI2-TRg-1	0	0	0	0	0	0	1	0	0	0	0	0	2	0	0	0	0	0	0	0	0	0	0	0	0
CC8-ACP1-TRg-2	0	1	1	3	1	0	0	0	0	0	0	1	1	0	0	0	0	0	0	0	0	0	0	0	0
CC8-ACP1-TRg-4	0	1	0	0	0	1	0	2	1	1	0	1	1	1	0	0	0	0	0	0	0	0	0	0	0
CC8-GAL11-NRg-10	0	0	0	0	0	0	1	0	0	0	1	0	0	0	0	0	0	0	0	0	0	0	0	0	0
CC8-UTP22-TRg-2	0	0	0	1	0	0	0	1	0	0	1	1	1	0	0	0	0	0	0	0	0	0	0	0	0
CC8-MST1-NRg-5	0	0	0	1	0	0	0	1	0	0	0	0	1	0	0	0	0	0	0	0	0	0	0	0	0
CC8-RIB7-NRg-2	0	0	2	4	0	0	1	0	0	1	0	1	2	0	0	0	0	0	0	0	0	0	0	0	0
CC8-MCD1-TRg-6	0	1	0	0	1	0	0	0	0	0	0	0	0	0	0	0	0	0	0	0	0	0	0	0	0
CC8-MCD1-TRg-5	0	2	1	1	0	0	0	0	1	1	1	0	0	0	0	0	0	0	0	0	0	0	0	0	0
CC8-GPI8-NRg-2	0	1	1	0	0	0	0	0	0	1	0	0	1	0	0	0	0	0	0	0	0	0	0	0	0
CC8-THS1-TRg-2	0	0	2	1	0	0	0	0	0	0	2	0	0	0	0	0	0	0	0	0	0	0	0	0	0
CC8-RRP7-TRg-2	0	0	1	2	0	0	0	0	0	2	1	0	1	0	0	0	0	0	0	0	0	0	0	0	0
CC8-RRP7-TRg-5	0	1	0	0	0	0	1	1	1	0	1	1	1	0	0	0	0	0	0	0	0	0	0	0	0
CC8-SMX2-NRg-7	0	0	1	1	0	0	1	0	0	1	2	1	0	0	0	0	0	0	0	0	0	0	0	0	0
CC8-RRP45-TRg-5	0	0	0	0	0	0	0	0	0	1	0	0	0	0	0	0	0	0	0	0	0	0	0	0	0
CC8-RRP45-TRg-4	0	0	1	0	0	0	0	1	0	0	0	1	0	0	0	0	0	0	0	0	0	0	0	0	0
CC8-CNS1-TRg-2	0	0	0	2	0	1	0	0	0	1	0	0	2	0	0	0	0	0	0	0	0	0	0	0	0
CC8-FBP1-NRg-9	0	0	0	1	0	0	0	0	0	3	1	2	1	0	0	0	0	0	0	0	0	0	0	0	0
CC8-GCD11-NRg-1	0	0	0	1	0	0	1	1	0	0	2	1	0	0	0	0	0	0	0	0	0	0	0	0	0
CC8-RPL10-TRg-2	0	0	0	4	0	0	0	0	0	0	3	1	3	0	0	0	0	0	0	0	0	0	0	0	0
CC8-NUP192-TRg-4	0	0	1	0	0	0	0	1	0	0	0	2	0	0	0	0	0	0	0	0	0	0	0	0	0
CC8-NUP145-NRg-4	0	0	1	0	0	1	0	0	0	0	0	1	0	0	0	0	0	0	0	0	0	0	0	0	0
CC8-HEM12-TRg-6	0	0	0	1	0	0	1	0	0	0	1	1	0	0	0	0	0	0	0	0	0	0	0	0	0
CC8-PLC1-TRg-3	0	0	0	0	0	0	1	1	0	1	2	0	0	0	0	0	0	0	0	0	0	0	0	0	0
CC8-RPA43-TRg-1	0	0	2	0	0	0	0	1	0	0	0	0	2	0	0	0	0	0	0	0	0	0	0	0	0
CC8-RPB7-NRg-2	0	0	0	1	1	0	1	0	0	1	0	0	0	0	0	0	0	0	0	0	0	0	0	0	0
CC8-RPB7-NRg-3	0	0	1	0	0	0	1	0	0	0	0	0	0	0	0	0	0	0	0	0	0	0	0	0	0
CC8-NSL1-NRg-1	0	0	0	1	0	0	0	0	0	0	1	0	0	0	0	0	0	0	0	0	0	0	0	0	0
CC8-UTP6-TRg-3	0	0	1	0	0	1	0	2	0	1	0	0	0	0	0	0	0	0	0	0	0	0	0	0	0
CC8-UTP6-TRg-1	0	1	1	0	3	0	0	0	0	0	3	0	1	0	0	0	0	0	0	0	0	0	0	0	0
CC8-YJU2-TRg-5	0	0	0	1	0	0	0	1	0	0	1	1	1	0	0	0	0	0	0	0	0	0	0	0	0
CC8-FRS2-NRg-5	0	0	0	0	0	0	0	0	0	1	1	1	0	0	0	0	0	0	0	0	0	0	0	0	0
CC8-TIF35-NRg-2	0	0	0	0	0	1	0	2	0	0	3	0	1	0	0	0	0	0	0	0	0	0	0	0	0
CC8-GPI15-TRg-1	0	0	1	1	0	1	1	0	0	1	4	1	2	0	0	0	0	0	0	0	0	0	0	0	0
CC8-NOP1-NRg-5	0	0	1	0	0	0	0	0	0	1	0	1	1	0	0	0	0	0	0	0	0	0	0	0	0
CC8-GPI15-TRg-4	0	0	1	0	0	1	2	0	0	0	0	0	3	0	0	0	0	0	0	0	0	0	0	0	0
CC8-COG4-TRg-1	0	0	0	1	0	0	0	0	0	0	1	0	0	0	0	0	0	0	0	0	0	0	0	0	0
CC8-TFA1-TRg-1	0	0	1	1	0	1	0	1	0	4	2	0	2	0	0	0	0	0	0	0	0	0	0	0	0
CC8-RHO1-NRg-2	0	0	0	0	0	0	0	0	0	0	0	0	0	0	0	0	0	0	0	0	0	0	0	0	0
CC8-RHO1-NRg-1	0	0	1	1	0	0	0	0	0	0	5	0	2	0	0	0	0	0	0	0	0	0	0	0	0
CC8-CDC55-NRg-2	0	0	0	0	1	0	0	0	0	0	0	0	1	0	0	0	0	0	0	0	0	0	0	0	0
CC8-IDI1-NRg-7	0	1	0	0	0	0	0	0	0	0	2	1	1	0	0	0	0	0	0	0	0	0	0	0	0
CC8-RPL32-TRg-5	0	0	0	1	0	1	1	0	0	0	0	0	0	0	0	0	0	0	0	0	0	0	0	0	0
CC8-RPB5-TRg-4	0	0	1	0	1	1	0	0	0	4	0	0	3	0	0	0	0	0	0	0	0	0	0	0	0
CC8-DIP2-TRg-5	0	0	0	1	0	0	1	0	0	0	1	0	0	0	0	0	0	0	0	0	0	0	0	0	0
CC8-DIP2-TRg-1	0	1	1	0	0	0	3	1	0	1	0	1	0	0	0	0	0	0	0	0	0	0	0	0	0
CC8-RPC40-TRg-2	0	0	0	0	0	0	2	0	0	1	1	2	1	0	0	0	0	0	0	0	0	0	0	0	0
CC8-CDC6-TRg-5	0	0	1	0	0	0	1	0	0	2	0	0	0	0	0	0	0	0	0	0	0	0	0	0	0
CC8-CDC6-TRg-3	0	0	0	0	0	0	1	0	0	0	2	0	0	0	0	0	0	0	0	0	0	0	0	0	0
CC8-DAD2-TRg-2	0	1	0	0	0	0	0	1	0	0	1	0	0	1	0	0	0	0	0	0	0	0	0	0	0
CC8-RVS161-TRg-2	0	1	1	0	0	1	0	0	0	0	0	0	0	0	0	0	0	0	0	0	0	0	0	0	0
CC8-RVS161-TRg-1	0	1	1	0	0	0	0	1	0	1	0	0	3	1	0	0	0	0	0	0	0	0	0	0	0
CC8-SUP45-NRg-3	0	1	0	0	0	1	0	2	0	2	1	0	0	0	0	0	0	0	0	0	0	0	0	0	0
CC8-SRB6-NRg-5	0	0	0	2	0	0	1	1	0	0	0	2	0	0	0	0	0	0	0	0	0	0	0	0	0
CC8-RPC11-TRg-4	0	1	1	0	2	1	0	0	0	0	1	2	2	0	0	0	0	0	0	0	0	0	0	0	0
CC8-RKI1-TRg-8	0	1	1	0	0	0	0	0	0	0	0	0	1	0	0	0	0	0	0	0	0	0	0	0	0
CC8-NIP7-TRg-3	0	3	1	1	0	0	0	0	1	0	1	0	1	0	0	0	0	0	0	0	0	0	0	0	0
CC8-RPL33A-NRg-12	0	1	0	0	1	0	1	0	0	1	2	0	1	0	0	0	0	0	0	0	0	0	0	0	0
CC8-SAM50-TRg-4	0	0	0	0	0	1	0	0	0	0	0	0	0	0	0	0	0	0	0	0	0	0	0	0	0
CC8-NOP4-NRg-1	0	0	0	0	0	0	0	0	0	1	2	0	0	0	0	0	0	0	0	0	0	0	0	0	0
CC8-NOP4-NRg-3	0	0	2	1	0	0	0	1	0	0	0	2	2	0	0	0	0	0	0	0	0	0	0	0	0
CC8-SMX2-TRg-5	0	0	1	0	0	2	0	0	0	0	1	0	0	0	0	0	0	0	0	0	0	0	0	0	0
CC8-POL12-NRg-2	0	1	2	0	0	1	0	0	0	0	0	0	0	0	0	0	0	0	0	0	0	0	0	0	0
CC8-BMS1-NRg-2	0	0	0	1	0	0	1	1	0	1	1	0	1	0	0	0	0	0	0	0	0	0	0	0	0
CC8-RPA190-TRg-5	0	0	1	2	0	0	2	0	0	1	0	0	1	0	0	0	0	0	0	0	0	0	0	0	0
CC8-ALG14-NRg-4	1	0	0	0	0	1	0	0	0	0	1	0	2	0	0	0	0	0	0	0	0	0	0	0	0
CC8-ALG14-NRg-1	0	0	0	1	0	0	1	0	0	0	1	1	1	0	0	0	0	0	0	0	0	0	0	0	0
CC8-PRE5-NRg-1	0	1	1	0	1	0	0	0	0	0	2	0	0	0	0	0	0	0	0	0	0	0	0	0	0
CC8-BIG1-NRg-2	0	0	0	1	0	1	2	0	0	0	1	2	0	0	0	0	0	0	0	0	0	0	0	0	0
CC8-TFA2-TRg-4	0	1	0	0	0	1	0	1	0	0	0	0	2	0	0	0	0	0	0	0	0	0	0	0	0
CC8-IMP4-TRg-6	0	0	0	1	0	2	1	3	1	1	1	0	1	0	0	0	0	0	0	0	0	0	0	0	0
CC8-PAN1-NRg-1	0	1	0	0	0	4	0	0	0	0	1	1	0	0	0	0	0	0	0	0	0	0	0	0	0
CC8-UTP13-TRg-2	0	1	0	0	0	2	0	0	0	0	1	1	1	0	0	0	0	0	0	0	0	0	0	0	0
CC8-KAE1-NRg-3	0	0	3	0	1	1	1	1	0	1	1	0	1	0	0	0	0	0	0	0	0	0	0	0	0
CC8-ERG20-TRg-1	0	0	0	0	0	0	0	2	0	0	1	0	0	0	0	0	0	0	0	0	0	0	0	0	0
CC8-CDC20-TRg-6	0	0	1	0	1	0	0	0	0	0	0	0	0	0	0	0	0	0	0	0	0	0	0	0	0
CC8-PWP2-NRg-2	0	1	1	0	0	0	0	1	0	3	1	0	3	0	0	0	0	0	0	0	0	0	0	0	0
CC8-COG1-NRg-1	0	0	0	0	0	0	0	0	0	0	0	1	0	0	0	0	0	0	0	0	0	0	0	0	0
CC8-RPL1B-TRg-4	0	0	2	0	0	0	7	0	0	0	0	0	3	0	0	0	0	0	0	0	0	0	0	0	0
CC8-RPL1B-TRg-7	0	0	0	1	0	1	0	1	2	0	1	0	2	0	0	0	0	0	0	0	0	0	0	0	0
CC8-UTP20-TRg-3	0	0	1	1	0	0	2	0	0	5	1	1	0	0	0	0	0	0	0	0	0	0	0	0	0
CC8-UTP20-TRg-4	0	0	2	0	0	0	2	0	0	0	1	0	2	0	0	0	0	0	0	0	0	0	0	0	0
CC8-RPL25-TRg-4	0	2	0	0	0	1	1	1	0	1	0	0	1	0	0	0	0	0	0	0	0	0	0	0	0
CC8-RPL25-TRg-2	0	0	0	0	0	0	0	0	0	0	0	1	2	0	0	0	0	0	0	0	0	0	0	0	0
CC8-MCM7-NRg-1	0	0	2	3	1	0	0	0	0	1	1	0	1	0	0	0	0	0	0	0	0	0	0	0	0
CC8-MRP49-TRg-5	0	0	1	0	0	1	2	1	0	0	2	0	2	0	0	0	0	0	0	0	0	0	0	0	0
CC8-ERO1-NRg-3	0	0	1	0	0	0	1	0	0	0	0	0	0	0	0	0	0	0	0	0	0	0	0	0	0
CC8-UTP5-TRg-7	0	0	0	2	0	0	1	1	0	0	0	0	1	0	0	0	0	0	0	0	0	0	0	0	0
CC8-MCM4-NRg-1	0	0	0	0	0	1	1	0	0	1	2	1	1	0	0	0	0	0	0	0	0	0	0	0	0
CC8-PRE3-NRg-1	0	1	2	0	0	1	0	0	0	0	0	0	0	0	0	0	0	0	0	0	0	0	0	0	0
CC8-FCF1-NRg-1	0	1	0	1	0	0	1	0	0	0	0	0	0	0	0	0	0	0	0	0	0	0	0	0	0
CC8-CUS1-NRg-1	0	0	0	3	0	0	2	0	0	1	1	2	4	0	0	0	0	0	0	0	0	0	0	0	0
CC8-PSF1-TRg-2	0	0	1	3	0	0	2	0	0	3	2	1	1	0	0	0	0	0	0	0	0	0	0	0	0
CC8-BCP1-TRg-2	0	0	1	0	0	0	1	0	0	1	0	0	2	0	0	0	0	0	0	0	0	0	0	0	0
CC8-PAN1-TRg-1	0	0	2	1	0	2	0	0	0	1	1	0	0	1	0	0	0	0	0	0	0	0	0	0	0
CC8-PAN1-TRg-3	0	0	0	0	0	0	0	3	0	0	2	0	0	0	0	0	0	0	0	0	0	0	0	0	0
CC8-PAN1-TRg-4	0	0	0	0	2	1	1	0	0	0	3	0	0	0	0	0	0	0	0	0	0	0	0	0	0
CC8-VPS3-TRg-2	0	0	0	1	0	0	0	0	1	2	1	0	1	0	0	0	0	0	0	0	0	0	0	0	0
CC8-YIL060W-NRg-1	0	0	0	1	0	0	0	2	0	1	1	0	3	0	0	0	0	0	0	0	0	0	0	0	0
CC8-VPS53-NRg-1	0	0	0	0	0	0	0	0	0	1	0	0	1	0	0	0	0	0	0	0	0	0	0	0	0
CC8-CYR1-TRg-4	0	0	0	1	0	0	0	0	0	0	1	0	1	0	0	0	0	0	0	0	0	0	0	0	0
CC8-CYR1-TRg-7	0	0	0	0	0	0	1	0	0	0	2	0	0	0	0	0	0	0	0	0	0	0	0	0	0
CC8-MPS1-NRg-1	0	2	1	0	0	0	0	0	0	0	0	0	0	0	0	0	0	0	0	0	0	0	0	0	0
CC8-SRP1-TRg-5	0	0	0	1	1	0	1	1	0	0	0	0	0	0	0	0	0	0	0	0	0	0	0	0	0
CC8-SRP1-TRg-4	0	0	0	0	0	0	0	0	0	0	1	1	0	0	0	0	0	0	0	0	0	0	0	0	0
CC8-TAF12-TRg-2	0	1	0	0	0	0	0	0	0	0	0	2	0	0	0	0	0	0	0	0	0	0	0	0	0
CC8-TAF12-TRg-3	0	0	0	0	0	0	0	1	0	0	0	0	0	0	0	0	0	0	0	0	0	0	0	0	0
CC8-POP4-TRg-1	0	0	0	0	0	0	0	1	1	2	0	0	1	0	0	0	0	0	0	0	0	0	0	0	0
CC8-SPT16-TRg-1	0	1	0	1	0	0	0	0	0	0	3	1	0	0	0	0	0	0	0	0	0	0	0	0	0
CC8-NUP82-TRg-4	0	0	0	0	0	1	0	0	0	1	1	0	2	0	0	0	0	0	0	0	0	0	0	0	0
CC8-DML1-TRg-3	0	0	2	1	0	0	0	0	0	0	1	0	3	0	0	0	0	1	0	0	0	0	0	0	0
CC8-RPA43-NRg-3	0	0	2	1	0	0	1	0	0	0	1	0	1	0	0	0	0	0	0	0	0	0	0	0	0
CC8-STU2-NRg-3	0	0	5	0	0	2	0	0	0	2	1	0	1	0	0	0	0	0	0	0	0	0	0	0	0
CC8-POP4-NRg-4	0	0	0	1	0	0	0	0	0	1	1	0	3	0	0	0	0	0	0	0	0	0	0	0	0
CC8-MCD1-TRg-2	0	0	2	0	3	1	2	0	0	3	0	1	1	0	0	0	0	0	0	0	0	0	0	0	0
CC8-RPS3-NRg-4	0	0	0	1	0	0	1	1	0	0	1	0	0	0	0	0	0	0	0	0	0	0	0	0	0
CC8-PRP9-TRg-4	0	0	1	3	0	1	0	0	0	0	0	1	1	0	0	0	0	0	0	0	0	0	0	0	0
CC8-RPP1-NRg-2	0	0	1	1	1	0	0	0	1	0	0	1	1	0	0	0	0	0	0	0	0	0	0	0	0
CC8-MTR2-NRg-11	0	0	2	1	0	2	1	1	0	1	0	0	2	0	0	0	0	0	0	0	0	0	0	0	0
CC8-GCD11-TRg-1	0	0	3	1	2	0	0	1	0	1	2	0	1	0	0	0	0	0	0	0	0	0	0	0	0
CC8-RPF1-TRg-3	0	1	0	0	0	0	1	0	1	0	1	0	1	0	0	0	0	0	0	0	0	0	0	0	0
CC8-SUB2-NRg-4	0	0	1	0	0	0	0	0	0	0	0	0	0	0	0	0	0	0	0	0	0	0	0	0	0
CC8-GPI15-TRg-3	0	0	0	0	1	1	1	0	1	1	0	0	1	0	0	0	0	0	0	0	0	0	0	0	0
CC8-ERG9-TRg-6	0	1	0	0	0	0	0	1	0	2	1	0	2	0	0	0	0	0	0	0	0	0	0	0	0
CC8-RPT2-NRg-1	0	1	1	0	0	0	0	0	0	0	0	0	0	0	0	0	0	0	0	0	0	0	0	0	0
CC8-YOS1-NRg-3	0	1	0	0	0	1	0	0	0	0	0	0	0	0	0	0	0	0	0	0	0	0	0	0	0
CC8-SCM3-TRg-4	0	0	0	0	0	2	0	0	0	0	0	0	0	0	0	0	0	0	0	0	0	0	0	0	0
CC8-SCM3-TRg-6	0	1	0	0	0	0	1	2	0	0	0	0	1	0	0	0	0	0	0	0	0	0	0	0	0
CC8-RLP7-NRg-1	0	0	1	0	0	0	0	0	0	0	0	0	1	0	0	0	0	0	0	0	0	0	0	0	0
CC8-TFB2-NRg-4	0	0	1	0	0	1	2	0	0	0	2	1	0	0	0	0	0	0	0	0	0	0	0	0	0
CC8-IMP4-TRg-1	0	1	3	1	0	0	1	1	1	0	1	0	1	0	0	0	0	0	0	0	0	0	0	0	0
CC8-IMP4-TRg-3	0	1	0	2	0	1	2	0	0	1	0	0	2	0	0	0	0	0	0	0	0	0	0	0	0
CC8-PRE4-TRg-3	0	0	0	1	1	0	0	0	0	0	0	0	2	0	0	0	0	0	0	0	0	0	0	0	0
CC8-SUB2-TRg-3	0	0	0	1	0	1	0	0	0	0	1	0	0	0	0	0	0	0	0	0	0	0	0	0	0
CC8-RPP0-NRg-4	0	0	1	0	0	2	0	2	0	0	0	0	0	0	0	0	0	0	0	0	0	0	0	0	0
CC8-RPP0-NRg-3	0	1	1	1	1	1	2	0	1	1	1	0	3	0	0	0	0	0	0	0	0	0	0	0	0
CC8-TOM40-TRg-4	0	0	1	0	0	0	2	0	0	3	1	1	1	0	0	0	0	0	0	0	0	0	0	0	0
CC8-FUR1-NRg-12	0	1	3	2	1	2	1	0	0	1	2	0	3	0	0	0	0	0	0	0	0	0	0	0	0
CC8-TOM40-TRg-2	0	0	1	0	0	0	0	0	1	0	2	0	1	0	0	0	0	0	0	0	0	0	0	0	0
CC8-VMA11-NRg-4	0	0	0	0	0	0	1	0	0	0	1	0	2	0	0	0	0	0	0	0	0	0	0	0	0
CC8-PGS1-NRg-4	0	2	0	0	2	0	0	0	1	2	2	0	1	0	0	0	0	0	0	0	0	0	0	0	0
CC8-URB1-TRg-4	0	0	1	2	1	0	1	0	0	0	2	0	1	0	0	0	0	0	0	0	0	0	0	0	0
CC8-ARP4-TRg-3	0	0	0	0	0	0	0	1	0	0	0	0	0	0	0	0	0	0	0	0	0	0	0	0	0
CC8-RPT3-TRg-3	0	0	0	0	1	1	0	0	0	0	0	0	1	0	0	0	0	0	0	0	0	0	0	0	0
CC8-SUI3-TRg-3	0	1	2	0	0	0	1	0	1	0	1	0	2	0	0	0	0	0	0	0	0	0	0	0	0
CC8-RFC5-NRg-2	0	0	0	0	0	0	0	0	0	0	0	0	1	0	0	0	0	0	0	0	0	0	0	0	0
CC8-RRP14-TRg-2	0	1	1	0	0	0	0	0	0	0	0	0	0	0	0	0	0	0	0	0	0	0	0	0	0
CC8-SCC2-TRg-1	0	1	0	0	0	0	0	0	0	0	3	0	1	0	0	0	0	0	0	0	0	0	0	0	0
CC8-SSC1-TRg-3	0	0	0	0	0	0	0	0	0	0	0	0	0	0	0	0	0	0	0	0	0	0	0	0	0
CC8-RRP9-TRg-3	0	1	0	0	0	0	0	0	0	2	0	1	2	0	0	0	0	0	0	0	0	0	0	0	0
CC8-MOT1-NRg-9	0	2	1	0	0	0	0	0	0	1	0	0	0	0	0	0	0	0	0	0	0	0	0	0	0
CC8-RPL42A-NRg-2	0	1	2	1	0	0	1	0	0	1	3	0	2	0	0	0	0	0	0	0	0	0	0	0	0
CC8-SEC16-TRg-7	0	0	0	2	0	0	0	0	0	0	0	1	0	0	0	0	0	0	0	0	0	0	0	0	0
CC8-IMP4-NRg-2	0	0	0	0	0	1	0	1	0	0	1	0	3	1	0	0	0	0	0	0	0	0	0	0	0
CC8-YEF3-NRg-4	0	0	0	0	0	1	0	1	0	0	0	1	0	0	0	0	0	0	0	0	0	0	0	0	0
CC8-PUP1-TRg-1	0	0	0	0	1	0	0	0	0	3	1	0	0	0	0	0	0	0	0	0	0	0	0	0	0
CC8-UTP22-TRg-6	0	1	0	2	0	0	0	0	0	2	0	0	2	0	0	0	0	0	0	0	0	0	0	0	0
CC8-DBP2-NRg-4	0	0	0	0	0	0	1	0	0	1	0	1	0	0	0	0	0	0	0	0	0	0	0	0	0
CC8-PRE2-TRg-7	0	0	2	1	0	1	1	1	0	0	0	0	1	0	0	0	0	0	0	0	0	0	0	0	0
CC8-ATP16-TRg-6	0	0	1	1	0	0	0	0	0	1	0	0	2	0	0	0	0	0	0	0	0	0	0	0	0
CC8-UTP13-TRg-4	0	0	2	0	0	0	0	1	0	2	2	0	1	0	0	0	0	0	0	0	0	0	0	0	0
CC8-DOP1-NRg-4	0	0	2	2	1	0	0	1	1	0	3	0	0	0	0	0	0	0	0	0	0	0	0	0	0
CC8-TIM44-TRg-3	0	0	2	1	0	0	0	0	0	1	1	2	3	1	0	0	0	0	0	0	0	0	0	0	0
CC8-ATP16-TRg-2	0	1	0	2	0	1	2	1	0	1	0	0	1	0	0	0	0	0	0	0	0	0	0	0	0
CC8-ENP1-NRg-3	0	0	0	1	1	0	0	1	0	2	1	0	1	0	0	0	0	0	0	0	0	0	0	0	0
CC8-NAF1-TRg-3	0	1	2	2	0	0	4	0	0	1	0	0	2	0	0	0	0	0	0	0	0	0	0	0	0
CC8-COG4-TRg-2	0	0	0	1	0	0	1	0	0	1	2	1	0	0	0	0	0	0	0	0	0	0	0	0	0
CC8-SOG2-TRg-7	0	0	0	1	0	0	1	1	0	0	1	1	2	0	0	0	0	0	0	0	0	0	0	0	0
CC8-YDR341C-TRg-3	0	0	1	0	0	1	0	0	0	1	0	0	0	0	0	0	0	0	0	0	0	0	0	0	0
CC8-YMR290W-A-TRg-10	0	0	1	2	1	0	0	0	0	2	1	0	0	0	0	0	0	0	0	0	0	0	0	0	0
CC8-NUP192-NRg-9	0	0	1	1	0	0	1	0	1	0	1	0	0	0	0	0	0	0	0	0	0	0	0	0	0
CC8-RPS31-NRg-8	0	1	2	1	0	0	0	0	0	0	2	0	1	0	0	0	0	0	0	0	0	0	0	0	0
CC8-SPC97-NRg-6	0	0	0	0	1	0	0	0	0	0	1	0	0	0	0	0	0	0	0	0	0	0	0	0	0
CC8-EBP2-NRg-1	0	0	1	1	0	2	0	1	0	0	1	0	2	0	0	0	0	0	0	0	0	0	0	0	0
CC8-CDC48-TRg-5	0	1	2	0	0	0	0	1	0	0	1	1	0	0	0	0	0	0	0	0	0	0	0	0	0
CC8-RPT1-TRg-4	0	0	1	0	0	0	0	0	0	0	1	0	0	0	0	0	0	0	0	0	0	0	0	0	0
CC8-ULP1-NRg-2	0	0	2	0	0	0	0	0	0	1	1	1	1	0	0	0	0	0	0	0	0	0	0	0	0
CC8-RPN3-TRg-6	0	0	0	0	0	0	0	0	0	0	0	1	0	0	0	0	0	0	0	0	0	0	0	0	0
CC8-RPT1-TRg-5	0	0	1	0	2	1	0	2	0	0	0	1	0	0	0	0	0	0	0	0	0	0	0	0	0
CC8-KRE5-TRg-2	0	0	0	3	0	0	0	1	0	2	0	0	3	0	0	0	0	0	0	0	0	0	0	0	0
CC8-TBF1-NRg-8	0	0	0	1	0	0	0	1	2	0	1	1	1	0	0	0	0	0	0	0	0	0	0	0	0
CC8-UTP22-NRg-4	0	3	0	0	0	0	1	0	0	0	1	0	2	0	0	0	0	0	0	0	0	0	0	0	0
CC8-SSC1-NRg-4	0	0	1	0	0	0	0	0	0	0	0	0	2	0	0	0	0	0	0	0	0	0	0	0	0
CC8-REB1-TRg-4	0	0	0	0	1	0	0	0	0	1	0	0	0	0	0	0	0	0	0	0	0	0	0	0	0
CC8-CDC48-NRg-9	0	0	0	2	0	0	0	0	0	0	0	0	0	0	0	0	0	0	0	0	0	0	0	0	0
CC8-FAS2-TRg-8	0	3	0	0	1	0	0	0	0	0	0	1	0	0	0	0	0	0	0	0	0	0	0	0	0
CC8-TAO3-TRg-8	0	0	0	0	0	0	0	0	0	1	0	0	0	0	0	0	0	0	0	0	0	0	0	0	0
CC8-CKS1-TRg-5	0	0	1	1	1	0	0	0	0	0	0	0	0	0	0	0	0	0	0	0	0	0	0	0	0
CC8-YLR379W-TRg-7	0	0	0	0	0	0	0	0	0	1	0	2	0	0	0	0	0	0	0	0	0	0	0	0	0
CC8-TEN1-NRg-2	0	1	2	0	0	1	0	0	0	0	0	0	0	0	0	0	0	0	0	0	0	0	0	0	0
CC8-RPL42A-TRg-2	0	0	1	0	0	0	2	0	0	1	0	0	1	0	0	0	0	0	0	0	0	0	0	0	0
CC8-SEC27-TRg-4	0	1	0	0	0	0	0	0	0	0	0	0	0	0	0	0	0	0	0	0	0	0	0	0	0
CC8-TBF1-NRg-4	0	0	0	0	0	0	0	0	0	1	0	1	1	0	0	0	0	0	0	0	0	0	0	0	0
CC8-RPT1-NRg-6	0	0	0	2	0	0	1	0	0	0	0	0	0	0	0	0	0	0	0	0	0	0	0	0	0
CC8-COG1-TRg-3	0	0	0	0	0	0	1	0	0	0	1	0	0	0	0	0	0	0	0	0	0	0	0	0	0
CC8-SUI1-TRg-6	0	1	0	1	0	0	0	1	0	2	0	0	0	0	0	0	0	0	0	0	0	0	0	0	0
CC8-TIM23-TRg-6	0	1	1	0	0	0	0	1	0	1	2	1	0	0	0	0	0	0	0	0	0	0	0	0	0
CC8-CDC48-NRg-6	0	0	1	0	0	0	1	1	0	0	3	0	0	0	0	0	0	0	0	0	0	0	0	0	0
CC8-EPL1-TRg-5	0	0	0	0	0	0	0	0	0	0	0	0	0	0	0	0	0	0	0	0	0	0	0	0	0
CC8-RPT5-TRg-8	0	0	0	0	0	0	0	0	0	0	0	0	1	0	0	0	0	0	0	0	0	0	0	0	0
CC8-ATP16-NRg-4	0	0	0	0	0	0	1	0	0	0	0	0	2	0	0	0	0	0	0	0	0	0	0	0	0
CC8-RPN6-TRg-3	0	0	0	1	0	0	0	1	0	1	0	0	0	0	0	0	0	0	0	0	0	0	0	0	0
CC8-ERG9-NRg-6	0	0	0	0	0	0	1	0	0	1	0	0	0	0	0	0	0	0	0	0	0	0	0	0	0
CC8-SMX3-TRg-1	0	0	2	0	0	0	0	0	0	0	1	0	1	0	0	0	0	0	0	0	0	0	0	0	0
CC8-NCB2-NRg-3	0	0	0	1	0	0	0	0	0	0	1	0	4	0	0	0	0	0	0	0	0	0	0	0	0
CC8-SEC16-NRg-12	0	0	0	1	0	0	0	0	0	2	0	0	0	0	0	0	0	0	0	0	0	0	0	0	0
CC8-RPN6-TRg-2	0	0	1	1	0	2	1	0	0	0	0	1	0	0	0	0	0	0	0	0	0	0	0	0	0
CC8-REB1-NRg-4	0	0	2	0	1	1	0	0	0	0	1	0	0	0	0	0	0	0	0	0	0	0	0	0	0
CC8-ATP16-TRg-9	0	1	0	1	0	0	0	2	0	2	0	0	0	0	0	0	0	0	0	0	0	0	0	0	0
CC8-ERG9-NRg-7	0	0	0	0	0	1	0	0	0	2	0	0	1	0	0	0	0	0	0	0	0	0	0	0	0
CC16-RPL15A-NRg-4	69	133	70	24	92	57	75	119	76	34	119	64	30	98	0	0	0	0	0	0	0	0	0	0	0
CC16-RPL15A-NRg-5	53	140	111	35	70	78	95	128	55	41	121	54	48	75	0	0	0	0	0	0	0	0	0	0	0
CC16-KRE33-TRg-1	109	222	227	157	130	141	330	175	134	171	149	102	183	103	0	0	0	0	0	0	0	0	0	0	0
CC16-PMI40-NRg-1	59	152	119	107	79	108	230	138	98	175	98	69	103	71	1	0	0	0	0	0	0	0	0	0	0
CC16-NOP19-NRg-3	102	208	231	133	134	152	346	160	148	202	163	101	175	139	0	0	1	0	0	0	0	0	0	0	0
CC16-SRP14-NRg-4	54	130	140	56	83	101	113	123	68	74	126	81	62	96	0	0	0	0	0	0	0	0	1	0	0
CC16-SEC27-TRg-2	79	166	75	11	96	65	32	143	44	20	120	59	10	97	0	0	0	0	0	0	0	0	0	0	0
CC16-GPI14-TRg-3	54	165	148	151	98	145	328	143	113	231	153	106	189	78	0	0	0	0	0	0	0	0	0	0	0
CC16-PAH1-TRg-7	59	178	150	27	133	107	102	168	79	53	170	71	68	122	1	0	0	0	0	0	0	0	1	0	0
CC16-PAH1-TRg-6	84	205	146	44	116	79	101	172	93	56	160	89	65	111	0	0	0	0	0	0	0	0	0	0	0
CC16-PAH1-TRg-5	90	159	116	42	117	103	99	138	104	56	144	91	69	109	0	0	0	0	0	0	0	0	1	0	0
CC16-PAH1-TRg-3	59	167	123	57	107	130	109	132	116	66	111	87	72	83	0	0	0	0	0	0	0	0	0	0	0
CC16-COG3-TRg-1	62	187	125	53	94	90	129	147	110	78	108	94	82	103	0	0	0	0	0	0	0	0	0	0	0
CC16-HTS1-NRg-5	104	299	316	232	176	221	555	224	224	318	214	179	251	131	0	0	0	0	0	0	0	0	0	0	0
CC16-MSN5-TRg-7	16	42	14	7	17	13	8	21	9	12	19	6	14	27	0	0	0	0	0	0	0	0	0	0	0
CC16-ERG26-TRg-1	52	135	101	59	59	101	150	113	71	71	100	75	64	94	1	0	1	0	0	0	0	0	0	0	0
CC16-SMD2-TRg-5	98	222	255	202	139	191	491	119	138	279	158	94	252	123	0	0	0	0	0	0	0	0	0	0	0
CC16-SMD2-TRg-4	123	314	347	295	177	239	756	240	205	402	225	176	350	176	0	0	0	0	0	0	0	0	0	0	0
CC16-SMD2-TRg-1	93	200	206	185	125	144	370	132	146	179	168	96	141	91	0	0	0	0	0	0	0	0	1	0	0
CC16-PRE7-TRg-4	56	147	79	31	82	70	53	113	56	27	105	50	27	73	0	0	0	0	0	0	0	0	0	0	0
CC16-PRE7-TRg-7	100	194	184	131	116	138	257	163	137	161	166	113	143	128	0	0	0	0	1	0	0	0	0	0	0
CC16-SEC6-TRg-3	43	157	120	44	81	92	89	121	91	65	115	66	57	75	0	0	0	0	0	0	0	0	0	0	0
CC16-ESF2-NRg-1	61	174	162	84	126	106	250	121	92	99	136	61	115	89	0	0	0	0	0	0	0	0	0	0	0
CC16-ESF2-NRg-3	83	247	244	109	125	139	256	157	146	173	199	104	116	138	0	0	0	1	0	0	0	0	0	0	0
CC16-AFG2-TRg-2	70	206	224	152	104	134	368	109	149	234	135	89	190	99	0	0	0	0	1	0	1	0	0	0	0
CC16-RRP36-TRg-3	108	220	151	69	142	114	176	203	116	102	180	104	115	141	1	0	0	1	0	0	0	0	0	0	0
CC16-RRP36-TRg-5	58	154	165	96	86	107	193	108	90	105	140	63	117	81	0	0	0	0	0	0	0	0	0	0	0
CC16-GCR1-NRg-2	80	207	210	137	125	169	258	169	135	172	165	119	134	129	1	0	0	0	0	0	0	0	0	0	0
CC16-PRE4-NRg-4	102	199	111	39	88	78	78	164	106	60	162	81	59	108	0	0	1	0	0	0	0	0	0	0	0
CC16-PRE4-NRg-9	94	189	209	124	130	166	286	179	107	166	172	89	181	128	0	0	0	0	0	0	0	0	0	0	0
CC16-DSN1-NRg-2	70	191	143	110	72	105	305	146	89	189	133	75	149	93	0	0	1	0	0	0	0	0	0	0	0
CC16-GPI11-TRg-3	94	187	138	79	107	121	173	146	97	86	122	93	114	88	0	0	0	0	0	0	0	0	0	0	0
CC16-POP3-TRg-1	73	147	167	158	114	136	339	139	109	151	147	97	187	104	0	0	0	0	0	0	0	0	0	0	0
CC16-MNE1-TRg-5	88	236	146	48	128	107	86	214	113	57	188	86	49	104	0	0	0	0	0	0	0	0	0	0	0
CC16-RRP12-NRg-1	70	226	187	154	114	182	275	150	148	189	142	103	163	91	0	0	0	1	1	0	0	1	1	1	0
CC16-RSC6-TRg-2	74	200	129	49	91	110	151	140	74	71	132	82	63	85	0	0	0	1	0	0	0	0	0	0	0
CC16-CDC25-TRg-1	80	177	135	36	115	79	93	132	97	48	145	57	47	100	0	0	0	1	0	0	0	0	0	0	0
CC16-CDC25-TRg-9	104	203	108	18	106	61	42	150	72	25	141	62	22	136	0	0	0	0	0	0	0	0	0	0	0
CC16-YPP1-NRg-3	67	154	117	35	95	109	107	136	84	48	111	62	72	105	0	0	0	0	0	0	0	0	0	1	0
CC16-NFS1-NRg-9	86	221	167	83	91	97	198	177	88	117	152	76	122	101	0	0	0	0	0	0	0	0	0	0	0
CC16-NFS1-NRg-8	76	187	123	75	91	100	167	113	64	86	124	61	85	124	0	0	0	0	0	0	0	0	0	0	0
CC16-UBA2-TRg-1	66	147	199	137	113	130	255	113	125	158	124	75	142	107	1	0	0	0	0	0	0	0	0	0	0
CC16-ARP2-NRg-3	59	165	75	7	70	45	17	111	47	8	125	50	22	113	0	0	0	0	0	0	0	0	0	0	0
CC16-MAK16-TRg-1	56	187	145	78	119	106	168	177	88	81	147	103	108	139	0	0	0	0	0	0	1	0	0	0	0
CC16-CEP3-NRg-1	79	186	139	30	119	97	121	125	122	59	144	81	64	101	0	0	0	0	0	0	0	0	0	0	0
CC16-GUK1-TRg-5	69	167	152	135	111	147	307	131	115	218	142	84	147	101	0	0	0	1	0	0	0	0	0	0	0
CC16-GUK1-TRg-2	90	207	190	114	113	173	262	149	147	168	127	94	134	112	0	0	0	0	0	0	0	0	0	0	0
CC16-GPI12-NRg-6	71	189	206	60	145	189	142	157	129	80	193	110	92	128	0	0	0	0	0	0	0	0	0	0	0
CC16-RPS5-NRg-5	57	170	123	60	78	100	120	124	71	81	113	62	72	90	0	0	0	0	0	0	0	0	0	0	0
CC16-RPS5-NRg-2	71	187	144	91	77	98	264	103	105	145	114	64	106	104	0	0	0	0	0	0	0	0	0	0	0
CC16-RPC19-NRg-1	98	181	195	91	125	127	210	176	117	140	171	102	94	124	0	0	0	0	0	0	0	0	0	0	0
CC16-TIM54-TRg-1	69	176	243	188	112	173	421	126	119	231	157	92	179	105	0	0	1	0	0	0	0	0	0	0	0
CC16-TEN1-TRg-2	62	130	130	42	87	80	110	105	76	63	113	68	66	85	0	0	0	0	1	0	0	0	0	0	0
CC16-SAH1-NRg-4	85	217	194	86	118	126	208	156	128	87	160	87	102	105	0	0	0	0	0	0	0	0	0	0	0
CC16-SAH1-NRg-5	72	227	200	86	118	117	184	156	147	107	145	84	75	141	0	0	0	0	0	0	0	0	0	0	0
CC16-SAH1-NRg-3	76	167	163	80	103	102	172	125	103	110	132	68	103	100	0	0	0	0	0	0	0	0	1	0	0
CC16-ATP15-NRg-5	65	154	69	36	76	62	82	122	52	53	114	55	47	86	0	0	0	0	0	0	0	0	0	0	0
CC16-SCD5-TRg-5	78	167	150	60	110	121	124	166	124	56	136	71	42	92	0	0	0	1	0	0	0	0	0	0	0
CC16-ARB1-NRg-2	64	216	177	137	121	151	317	134	122	168	139	98	169	98	0	0	0	0	0	0	0	1	0	0	0
CC16-ARB1-NRg-4	68	156	183	153	92	119	340	108	124	201	120	98	210	75	0	0	0	0	0	0	0	0	0	0	0
CC16-PUP2-TRg-1	60	165	131	62	102	101	142	128	71	67	136	65	88	91	0	0	0	0	0	0	0	0	0	0	0
CC16-CCT8-TRg-2	4	9	12	2	10	8	9	7	6	7	4	4	4	3	0	0	0	0	0	0	0	0	0	0	0
CC16-MCM4-TRg-1	65	217	128	50	78	100	101	138	88	59	117	58	59	86	0	0	0	0	0	0	0	0	0	0	0
CC16-LSM4-TRg-1	73	184	237	237	108	192	452	145	175	248	152	128	211	99	0	1	0	0	0	0	0	0	0	0	0
CC16-NOP53-NRg-1	96	172	114	48	106	108	106	106	93	64	141	65	67	98	0	0	0	0	1	0	0	0	0	0	0
CC16-ATP3-TRg-4	54	123	84	53	76	75	153	64	72	104	111	40	80	56	0	0	0	0	0	0	0	0	0	0	0
CC16-AFG2-NRg-3	66	183	144	175	87	124	383	130	114	246	146	88	195	74	0	0	1	0	0	0	0	0	0	0	0
CC16-PRO3-NRg-3	44	71	107	98	62	83	223	92	75	134	105	55	102	80	0	0	0	0	0	0	0	0	0	0	0
CC16-NRD1-NRg-10	70	168	117	44	129	91	103	142	63	50	146	63	49	85	0	0	0	1	0	0	0	0	0	0	0
CC16-SEC61-TRg-2	69	161	194	145	119	144	304	119	120	164	133	92	174	84	0	0	0	1	0	0	0	1	0	0	1
CC16-RHO3-TRg-4	66	180	171	119	86	128	315	146	112	191	120	81	130	90	0	0	0	1	0	0	0	0	0	0	0
CC16-SNF2-TRg-6	89	240	249	229	127	200	602	175	133	297	159	119	308	109	0	0	0	0	1	0	0	0	0	0	0
CC16-SMD2-NRg-3	73	181	151	89	116	100	242	113	93	127	133	79	99	126	1	0	0	0	0	0	0	0	0	0	0
CC16-RSC4-TRg-2	97	183	164	99	119	124	276	159	98	137	160	79	111	103	0	0	0	0	0	0	0	0	0	1	0
CC16-RSC4-TRg-1	49	161	110	55	108	86	94	120	56	76	138	55	51	139	0	0	0	0	0	0	0	0	0	0	0
CC16-TIF34-TRg-2	102	171	94	18	110	64	60	133	74	41	153	53	32	91	0	0	0	0	0	0	0	0	0	0	0
CC16-BET1-NRg-1	80	224	134	41	134	134	98	176	98	64	156	87	54	125	0	0	0	0	0	0	1	0	0	0	0
CC16-CDC8-NRg-2	93	233	249	205	107	152	491	136	150	257	161	119	228	88	0	0	1	0	0	0	0	0	0	0	0
CC16-PRP42-TRg-2	87	230	218	127	124	184	354	141	141	227	152	106	166	94	0	0	0	0	0	0	0	0	0	0	1
CC16-RRB1-TRg-2	42	155	172	134	78	97	343	99	100	176	108	69	150	96	0	0	0	0	0	0	0	0	0	0	0
CC16-SPC24-TRg-1	70	224	169	68	121	145	162	142	95	91	162	90	73	94	0	0	0	0	0	0	0	0	0	0	0
CC16-ILS1-NRg-1	88	186	171	148	94	159	302	165	114	164	132	90	147	94	0	0	1	0	0	0	0	0	0	0	0
CC16-GFA1-TRg-2	84	247	246	127	125	188	325	214	135	177	160	135	140	153	0	0	0	0	1	0	0	0	0	0	0
CC16-SEC21-NRg-10	80	158	91	56	91	80	107	157	63	55	126	39	56	127	0	0	0	0	0	0	0	0	0	0	0
CC16-RPC10-NRg-1	100	211	144	49	158	128	129	179	97	77	185	93	62	146	0	0	0	0	0	0	0	0	0	0	0
CC16-RPB10-TRg-3	86	208	142	79	134	88	184	150	95	80	164	87	114	136	0	1	0	0	0	0	0	0	0	0	0
CC16-RPB10-TRg-2	67	158	138	84	66	79	166	105	92	108	131	59	72	84	0	0	0	0	0	0	0	0	0	0	0
CC16-YNL181W-TRg-1	82	224	185	116	137	166	269	204	167	131	168	120	130	116	0	0	0	0	0	0	0	1	0	0	0
CC16-RAD3-NRg-1	79	187	160	153	88	125	398	119	133	202	124	92	146	79	0	0	0	0	0	0	0	0	0	0	0
CC16-NOP10-TRg-1	84	196	165	95	139	137	256	147	114	129	171	91	122	96	0	0	1	0	0	0	0	0	0	0	0
CC16-BFR2-TRg-3	66	156	109	71	92	80	139	128	74	85	121	65	81	94	0	0	0	0	0	0	0	0	0	0	0
CC16-MCM2-TRg-6	82	199	195	173	107	147	434	136	135	213	150	114	154	93	0	0	0	0	0	0	0	0	0	0	0
CC16-MCM2-TRg-4	86	217	238	197	118	172	416	191	141	242	179	115	227	126	0	0	0	0	0	0	0	0	0	0	0
CC16-MPP10-TRg-1	85	245	144	72	125	136	136	178	137	123	157	102	95	117	0	0	0	0	0	0	0	0	0	0	0
CC16-RET2-TRg-4	88	174	105	25	114	68	64	126	66	37	120	51	45	88	0	0	1	0	0	0	0	0	1	0	0
CC16-RET2-TRg-1	92	220	116	47	131	84	89	152	73	49	132	60	51	101	1	0	0	0	0	0	0	0	0	0	0
CC16-RPS2-NRg-1	98	188	126	61	102	97	140	124	97	71	146	62	60	120	0	0	0	0	0	0	0	0	0	0	0
CC16-RPS2-NRg-2	81	181	127	50	108	83	77	138	84	55	178	62	68	105	0	0	0	0	0	0	0	0	0	0	0
CC16-ORC4-NRg-3	89	239	191	128	123	158	336	182	138	238	188	100	187	144	1	0	0	0	0	0	0	0	0	0	0
CC16-TIP20-TRg-7	103	214	180	141	103	133	364	159	140	183	182	97	170	127	0	0	0	0	0	0	0	0	0	0	0
CC16-SMT3-TRg-1	85	178	205	120	108	131	256	151	153	177	187	97	145	97	0	0	0	0	0	0	0	0	0	0	0
CC16-MSS18-NRg-6	77	176	203	183	128	168	401	164	146	204	158	90	160	135	0	0	0	0	0	0	0	0	0	0	0
CC16-YEF3-NRg-9	122	253	61	17	123	57	40	194	58	23	161	49	24	126	0	0	0	0	0	0	0	0	0	0	0
CC16-ASK1-NRg-1	108	276	222	156	154	151	351	203	142	208	199	120	178	120	0	0	0	0	0	0	0	0	0	0	0
CC16-SMC1-TRg-1	80	197	157	56	112	122	105	136	101	82	128	109	79	139	0	0	0	0	1	0	0	0	0	0	0
CC16-NIP1-NRg-1	89	199	119	130	74	102	256	203	109	146	160	116	144	97	0	0	0	0	0	0	0	0	0	0	0
CC16-RPP1-NRg-1	30	59	59	30	24	37	60	44	44	61	30	35	34	33	0	0	0	0	0	0	0	0	0	0	0
CC16-YDJ1-TRg-6	73	202	147	67	110	127	163	164	121	82	140	88	76	125	0	0	0	0	0	0	0	0	0	0	0
CC16-SUB2-NRg-1	77	182	197	125	119	133	280	134	132	172	118	102	145	115	1	0	0	0	0	0	0	0	0	0	0
CC16-TIM10-NRg-8	71	158	172	112	112	108	206	148	95	152	113	69	131	85	0	0	0	0	0	0	0	0	0	0	0
CC16-TIM10-NRg-4	72	167	143	110	105	115	243	102	90	133	141	58	135	88	0	0	0	0	0	0	0	0	0	0	0
CC16-TIM10-NRg-7	108	193	182	126	123	138	283	171	107	164	148	86	135	148	0	0	0	0	0	0	0	0	0	0	0
CC16-SKI6-TRg-4	123	254	245	164	142	169	351	228	130	219	186	137	129	126	0	0	0	0	0	0	0	0	1	0	0
CC16-TUB4-TRg-1	81	214	196	146	122	121	333	139	144	182	169	115	147	142	0	1	0	0	0	0	0	0	0	0	0
CC16-CDC37-NRg-2	78	208	192	124	145	166	281	149	161	193	148	112	173	127	0	1	0	1	0	1	0	0	1	0	0
CC16-ISD11-TRg-3	39	74	87	56	59	63	136	74	53	93	69	58	60	56	0	0	0	0	0	0	0	0	0	0	0
CC16-YOS1-TRg-4	50	133	132	119	83	107	264	117	100	141	98	76	129	77	0	0	0	0	0	0	0	0	0	0	0
CC16-SSC1-TRg-6	71	181	149	54	122	92	183	134	98	82	154	92	98	92	0	0	0	0	0	0	0	0	0	0	0
CC16-MTR3-TRg-5	90	170	175	117	144	142	259	169	122	157	171	100	142	113	0	0	0	0	0	0	0	0	0	0	0
CC16-MTR3-TRg-6	70	182	208	186	124	150	425	124	131	215	136	88	178	103	1	0	0	0	0	1	0	0	0	0	0
CC16-TFA1-TRg-2	82	167	163	88	133	132	197	143	118	116	149	86	124	116	0	0	0	0	0	0	0	0	1	0	1
CC16-CDC3-NRg-3	93	193	147	83	102	76	240	121	108	118	149	76	118	120	0	0	0	0	0	0	0	0	0	0	0
CC16-ERG25-TA-18	39	123	55	25	74	44	70	90	41	35	81	18	31	86	0	0	0	0	0	0	0	0	0	0	0
CC16-RPB11-TRg-4	87	214	173	136	137	133	321	174	140	211	164	71	132	120	0	0	0	0	0	0	0	0	0	0	0
CC16-RPB11-TRg-1	111	252	158	39	160	119	92	180	97	45	188	98	68	166	0	0	0	0	0	0	0	0	1	0	0
CC16-RPB11-TRg-2	72	182	138	54	104	111	152	158	70	83	145	112	61	114	1	0	0	0	0	0	0	0	0	0	0
CC16-DED1-TRg-3	106	276	203	101	145	152	246	234	134	146	190	116	134	151	0	0	0	0	0	0	0	0	0	0	0
CC16-DED1-TRg-1	79	246	183	135	128	183	333	133	130	213	205	109	139	145	1	0	1	0	0	0	0	0	0	0	0
CC16-DED1-TRg-6	74	118	128	52	96	89	116	126	94	103	122	70	62	71	0	0	0	0	0	0	0	0	0	0	0
CC16-DED1-TRg-4	44	136	122	64	56	84	136	96	69	70	94	60	50	79	0	0	0	0	0	0	0	0	0	0	0
CC16-RPL10-NRg-5	76	201	168	136	109	131	252	138	96	163	155	91	128	76	0	0	1	0	0	0	0	1	0	0	0
CC16-RPL10-NRg-4	101	242	201	159	146	140	416	159	134	254	168	89	189	153	0	0	1	0	0	0	0	0	1	0	0
CC16-EFB1-NRg-1	110	186	213	132	119	152	302	166	128	161	152	95	144	94	0	0	0	0	0	0	0	0	0	0	0
CC16-EFB1-NRg-5	94	189	181	94	59	94	235	113	103	145	94	74	121	94	0	0	0	0	0	0	0	0	0	0	0
CC16-EFB1-NRg-4	81	191	184	96	102	126	235	181	122	138	136	94	106	109	0	0	0	0	0	1	0	0	0	0	0
CC16-RPT3-NRg-1	65	141	142	68	98	117	145	118	91	87	136	74	73	76	0	0	0	0	0	0	0	0	0	0	0
CC16-SAC6-TRg-8	74	156	209	144	122	145	273	126	122	200	122	80	138	103	0	0	0	0	0	0	0	0	0	0	0
CC16-SAC6-TRg-4	68	176	119	133	82	109	313	122	90	169	114	67	149	86	0	0	0	0	0	0	0	0	0	0	0
CC16-SAC6-TRg-5	199	225	208	179	149	238	409	165	159	237	183	109	215	210	1	0	0	0	0	0	0	0	0	0	0
CC16-SAC6-TRg-3	103	219	228	221	119	178	450	195	154	267	175	129	226	131	1	0	0	0	0	0	0	0	0	0	0
CC16-DIM1-TRg-5	76	189	164	93	106	118	260	118	103	141	117	64	90	103	0	0	0	0	0	0	0	0	0	0	0
CC16-DIM1-TRg-7	62	127	108	101	74	104	253	105	76	168	96	56	122	87	0	0	0	0	0	0	0	0	0	0	0
CC16-RPC17-NRg-1	72	235	199	121	134	175	282	139	139	158	145	87	136	120	0	0	0	0	0	0	0	0	1	1	0
CC16-RPC17-NRg-2	91	232	199	79	157	132	207	183	160	116	154	109	113	111	0	0	0	0	1	0	0	0	0	0	0
CC16-YDR341C-TRg-1	81	212	141	43	90	102	108	111	86	53	156	71	53	91	0	0	0	0	0	0	0	0	0	0	0
CC16-RAP1-NRg-8	58	150	177	235	100	135	481	98	108	259	127	80	204	91	0	0	0	0	0	0	0	1	1	0	0
CC16-RAP1-NRg-5	75	204	170	51	126	117	137	158	111	87	149	102	78	98	0	0	0	0	0	0	1	0	0	0	0
CC16-RAP1-NRg-2	74	209	221	202	123	152	381	152	145	217	140	113	195	82	0	0	0	0	0	0	0	0	0	0	0
CC16-SEC26-NRg-3	73	161	119	100	86	98	214	141	115	149	130	65	143	74	0	0	0	0	0	0	0	0	1	1	0
CC16-SPP41-TRg-3	94	231	159	61	116	122	111	172	106	68	158	65	66	154	0	0	0	0	0	0	0	0	0	0	0
CC16-TAP42-NRg-1	132	265	273	206	131	200	475	221	193	289	213	127	244	146	0	1	0	0	0	0	0	0	0	1	0
CC16-PGA2-TRg-6	75	140	137	120	59	95	252	118	132	182	116	73	172	73	0	0	0	0	0	0	0	0	0	0	0
CC16-BRL1-TRg-1	78	186	138	30	107	88	93	149	84	49	152	84	55	87	0	0	0	1	0	0	0	0	0	0	0
CC16-FOL2-TRg-1	105	220	198	231	117	158	543	156	203	373	181	120	292	136	0	0	0	0	0	0	0	0	0	0	0
CC16-NAB3-NRg-5	74	195	191	139	109	135	409	147	126	163	155	114	168	106	1	0	0	1	0	0	0	0	0	0	0
CC16-SNF4-TRg-4	99	226	101	47	128	57	109	156	66	65	148	57	66	142	0	0	0	0	0	0	0	0	0	0	0
CC16-HRR25-TRg-2	75	158	107	40	86	89	66	110	76	71	117	63	51	82	0	0	0	0	0	0	0	0	0	0	0
CC16-TRS23-TRg-4	93	201	138	42	128	101	95	185	77	73	195	92	47	128	0	0	0	0	0	0	0	0	0	0	0
CC16-CTR86-TRg-4	92	211	178	130	123	136	377	177	145	194	194	110	198	134	0	0	0	0	0	0	0	0	0	0	0
CC16-RPB5-TRg-5	118	243	110	33	144	110	72	166	85	41	205	63	47	133	0	0	0	0	0	0	0	0	0	0	0
CC16-SPN1-NRg-2	92	154	124	25	101	79	70	137	114	38	142	73	40	82	0	0	0	1	0	0	0	0	0	0	0
CC16-SPN1-NRg-1	81	198	113	30	110	92	71	147	79	48	118	51	48	112	0	0	0	0	0	0	0	1	0	0	0
CC16-SEC61-NRg-1	87	226	207	135	140	180	245	171	139	150	160	129	166	127	0	0	0	0	0	0	0	0	1	0	0
CC16-SEC61-NRg-7	78	189	231	155	137	146	314	185	138	157	186	102	159	116	1	1	0	0	0	0	0	0	0	0	1
CC16-TUS1-TRg-3	56	160	135	83	80	107	212	117	77	122	132	82	94	90	0	0	0	0	0	0	0	0	0	0	0
CC16-OLE1-NRg-2	97	186	124	63	119	89	176	159	98	83	173	71	59	122	0	0	0	0	0	0	1	0	0	0	0
CC16-AFG2-TRg-1	105	224	163	79	152	105	164	173	85	114	169	86	109	122	0	0	0	0	0	0	0	0	0	0	0
CC16-TOA2-NRg-1	82	199	182	63	108	115	129	165	99	72	141	79	75	118	0	0	0	1	0	0	0	0	0	0	0
CC16-USO1-TRg-1	83	254	163	54	151	119	122	173	94	65	173	110	61	132	0	0	1	0	0	0	0	0	0	0	0
CC16-UTP22-NRg-2	74	177	159	111	101	110	234	144	119	140	132	79	110	100	0	0	0	0	0	0	0	0	0	0	0
CC16-RIB1-TRg-3	105	225	153	80	143	124	208	167	139	105	201	79	60	122	0	0	0	0	1	0	0	0	0	0	0
CC16-RIB1-TRg-7	78	195	122	62	84	67	116	133	92	59	120	64	39	101	0	0	0	0	0	0	0	0	0	0	0
CC16-RIB1-TRg-4	72	176	166	57	100	121	172	152	74	71	124	67	62	121	0	0	0	0	0	0	0	0	0	0	0
CC16-COG1-TRg-1	82	208	48	18	110	54	66	142	47	32	160	45	31	120	0	0	0	0	0	0	0	0	0	0	0
CC16-RPL32-NRg-2	82	267	183	86	151	145	251	169	107	149	185	83	110	105	0	0	0	0	0	0	0	0	0	0	0
CC16-GLC7-NRg-3	109	267	180	118	115	130	393	189	122	225	161	94	172	149	0	1	0	0	0	0	0	0	0	0	0
CC16-GLC7-NRg-4	67	151	83	45	76	39	93	107	65	48	119	43	51	123	0	0	0	0	0	0	0	0	0	0	0
CC16-HSF1-TRg-2	65	251	279	176	141	187	354	189	185	218	186	136	200	105	0	0	0	0	0	0	0	0	0	0	0
CC16-DAM1-NRg-5	73	208	147	125	114	121	283	146	127	174	152	97	169	130	0	0	0	0	0	0	0	0	0	0	0
CC16-SEC18-TRg-4	81	236	119	70	100	95	156	181	110	96	164	81	109	113	0	0	0	0	0	1	0	0	1	0	0
CC16-SEC18-TRg-5	41	96	49	28	55	44	58	54	43	37	74	34	51	46	1	0	0	0	0	0	0	0	0	0	0
CC16-PAB1-NRg-3	101	252	171	73	138	133	150	180	101	115	171	98	88	128	0	0	0	0	0	0	0	0	0	0	0
CC16-POP8-TRg-2	64	132	128	80	87	73	187	102	85	101	131	69	83	91	0	0	0	0	0	0	0	0	0	0	0
CC16-PAB1-NRg-4	102	204	141	47	121	93	116	144	79	65	163	70	58	124	0	0	0	0	0	0	0	0	0	0	0
CC16-BIG1-TRg-4	62	129	93	43	78	76	84	93	67	56	100	40	44	70	0	0	0	0	0	0	0	0	0	0	0
CC16-BIG1-TRg-5	75	193	183	86	118	133	170	165	115	123	143	92	86	128	0	0	0	0	0	0	0	0	0	0	0
CC16-BIG1-TRg-6	71	172	171	93	117	151	207	151	111	150	158	86	105	119	0	0	0	0	1	0	0	0	0	0	0
CC16-RPO41-NRg-1	111	238	146	117	138	133	255	180	128	139	151	83	148	140	0	0	0	0	0	0	0	0	0	0	0
CC16-RVB2-NRg-2	82	186	200	147	134	140	335	154	109	195	183	100	141	96	0	0	0	0	0	0	0	0	0	0	0
CC16-PET117-NRg-8	78	164	77	41	92	68	118	150	55	67	134	43	42	102	0	0	0	0	0	0	0	0	0	0	0
CC16-VPS45-NRg-9	78	167	95	68	95	86	138	124	66	96	123	70	91	105	0	0	1	0	0	0	0	0	0	0	0
CC16-YCG1-NRg-1	90	185	181	90	132	133	136	150	87	83	161	83	79	106	0	0	0	0	0	0	1	0	0	0	0
CC16-NOC4-NRg-1	109	240	234	128	134	143	302	148	165	188	178	103	168	100	0	0	0	0	0	0	0	0	0	0	0
CC16-NMD3-NRg-2	107	221	178	170	84	154	369	195	118	229	165	98	165	127	0	1	0	0	0	0	0	0	0	0	0
CC16-DRS1-TRg-2	90	203	237	159	126	168	412	158	155	225	174	103	191	123	0	0	0	0	0	0	0	0	0	0	0
CC16-HTB1-NRg-2	74	143	106	83	79	74	144	129	62	87	107	64	82	90	0	0	0	0	0	0	0	0	0	0	0
CC16-IPI1-TRg-2	70	182	152	80	108	124	146	123	114	92	121	88	85	89	0	0	0	0	0	0	0	0	1	0	0
CC16-SEC18-NRg-1	45	124	71	10	68	55	35	110	49	25	102	46	18	76	0	0	0	0	0	0	0	0	0	0	0
CC16-SEC18-NRg-2	70	195	101	19	91	71	58	137	58	24	143	62	34	98	0	0	0	0	0	0	0	0	0	0	0
CC16-JIP5-NRg-2	74	194	286	216	104	190	522	169	178	286	172	136	261	110	0	0	0	0	0	0	0	0	0	0	0
CC16-YPT1-TRg-3	81	201	68	30	102	56	71	149	46	46	149	49	46	100	0	0	0	0	0	0	0	0	0	0	0
CC16-YPT1-TRg-2	60	194	54	13	92	50	50	164	42	20	170	45	19	102	0	0	0	0	0	0	0	0	0	0	0
CC16-CLF1-NRg-2	82	147	172	79	125	127	147	121	100	104	134	88	86	97	0	0	0	0	0	0	0	0	0	0	0
CC16-SNF2-NRg-7	89	137	179	157	97	140	346	149	135	233	145	92	188	101	0	0	0	0	0	0	0	0	0	0	0
CC16-SNF2-NRg-4	73	214	247	267	94	190	508	143	158	374	152	109	274	103	1	0	0	0	0	0	0	0	0	0	0
CC16-RPL25-NRg-1	40	102	61	15	92	58	42	72	56	29	84	41	35	54	0	0	0	0	0	0	0	0	0	0	0
CC16-NOP56-TRg-1	114	192	160	184	111	139	487	161	154	297	159	107	247	135	1	0	0	0	0	0	0	0	0	0	0
CC16-NOP56-TRg-2	65	160	171	152	95	112	369	125	111	220	113	94	130	93	0	0	0	0	0	0	0	0	0	0	0
CC16-TRS31-TRg-1	69	188	110	28	102	62	71	169	59	29	157	85	45	131	0	0	0	0	0	0	0	0	0	0	0
CC16-DBF4-TRg-2	63	242	119	48	117	114	94	180	94	35	139	68	54	146	0	0	0	0	0	0	0	0	0	0	0
CC16-DBF4-TRg-1	124	206	127	73	128	130	172	203	120	123	196	91	82	137	0	0	0	0	0	0	0	0	0	0	0
CC16-RPC19-TRg-4	68	190	167	78	118	115	202	155	109	109	110	86	110	95	0	0	0	0	0	0	0	0	0	0	0
CC16-RPC19-TRg-6	44	132	115	49	56	70	142	96	61	87	104	60	82	52	0	0	0	0	0	0	0	0	0	0	0
CC16-RPC19-TRg-3	75	205	180	77	123	132	134	124	103	81	145	97	89	108	0	0	0	0	0	0	0	0	0	0	0
CC16-ROK1-NRg-1	83	189	219	107	142	137	209	156	117	100	142	87	108	112	0	0	0	0	1	0	0	0	0	0	0
CC16-CDC33-TRg-4	88	140	118	102	87	107	314	152	104	179	123	79	172	109	0	0	0	1	0	0	1	0	0	0	0
CC16-DHR2-TRg-3	94	190	123	77	138	106	200	129	106	86	150	74	99	92	0	0	0	0	0	0	0	0	0	0	0
CC16-RRP42-NRg-5	96	206	183	143	108	134	348	126	142	215	157	91	179	127	0	0	0	0	0	0	0	0	0	0	0
CC16-CLF1-TRg-1	75	213	166	66	132	107	144	200	100	81	154	97	91	94	0	0	0	0	0	0	0	0	0	0	0
CC16-ERG11-NA-16	79	194	135	102	91	89	184	136	110	91	155	53	81	134	0	0	0	0	0	0	0	0	0	0	0
CC16-VAS1-NRg-4	52	189	146	59	121	100	95	103	86	62	136	87	49	101	0	0	0	0	0	0	0	0	0	0	0
CC16-PIK1-NRg-2	85	243	168	107	121	110	238	159	149	157	211	108	154	128	0	0	0	0	0	0	0	0	0	0	0
CC16-SAR1-NRg-7	91	227	179	93	146	116	159	180	115	122	161	94	103	112	0	0	0	0	0	0	0	0	0	0	0
CC16-SAR1-NRg-4	92	193	138	28	105	116	82	153	88	44	143	71	46	126	0	0	0	0	0	0	0	0	0	0	0
CC16-RPS3-TRg-1	61	218	134	41	141	94	90	153	95	53	136	46	58	138	0	0	0	0	0	0	1	0	0	0	0
CC16-YTM1-TRg-2	62	163	155	107	86	97	235	101	91	143	135	81	105	75	0	0	1	0	0	0	0	0	0	0	0
CC16-SUI3-NRg-5	70	128	118	88	69	75	184	74	57	95	114	44	88	71	0	0	0	0	0	0	0	0	0	0	0
CC16-SUI3-NRg-2	83	248	199	158	139	173	450	187	127	290	160	103	254	126	0	0	0	0	2	0	0	0	0	0	0
CC16-RRP7-TRg-4	72	194	185	167	101	130	350	134	121	229	167	95	177	123	1	0	0	0	0	0	0	0	0	0	0
CC16-RRP7-TRg-6	80	218	119	59	107	90	125	142	128	90	147	115	91	113	0	0	1	0	0	0	0	0	0	0	0
CC16-NIP7-TRg-2	87	194	228	117	108	114	253	168	114	171	149	102	130	119	0	0	0	0	1	0	0	0	0	0	0
CC16-MDM35-TRg-1	75	197	132	79	103	117	222	150	92	121	152	64	118	93	0	0	0	0	0	0	0	0	0	0	0
CC16-ALA1-NRg-1	69	200	207	161	119	147	372	136	134	204	148	117	176	108	0	0	0	1	0	0	0	0	0	0	0
CC16-DOA4-NRg-2	101	212	192	151	149	173	320	168	135	199	155	79	137	113	0	0	0	0	0	0	1	0	0	0	0
CC16-RPS13-NRg-1	40	92	74	26	75	38	48	102	45	27	114	26	25	78	0	0	0	0	0	0	0	0	0	0	0
CC16-YSF3-TRg-2	82	163	163	165	110	147	355	137	118	229	126	112	184	112	0	0	0	0	0	0	0	0	0	0	0
CC16-RPS2-NRg-11	88	212	130	61	138	120	114	170	100	80	156	93	60	118	0	0	0	0	0	0	0	0	0	0	0
CC16-SSL1-TRg-10	86	228	230	132	132	164	261	141	170	144	183	134	150	112	0	0	0	0	0	0	0	0	0	0	0
CC16-NIP7-TRg-1	87	208	177	157	136	134	378	184	152	243	165	119	199	107	0	0	0	0	0	0	0	0	0	0	0
CC16-LST8-NRg-1	64	124	60	23	77	66	49	90	53	24	99	51	30	79	0	0	0	0	0	0	0	0	0	0	0
CC16-TAF4-TRg-3	71	181	98	12	91	62	23	120	80	16	127	33	20	104	0	0	0	0	0	0	0	0	0	1	0
CC16-HAS1-TRg-2	81	198	138	70	113	107	145	137	94	74	117	73	55	115	0	0	0	0	1	0	1	0	1	0	0
CC16-GLC7-TRg-2	45	110	38	3	74	29	22	79	17	14	75	25	6	65	0	0	0	0	0	0	0	0	0	0	0
CC16-CDC45-NRg-1	41	181	110	60	124	90	123	96	81	90	123	59	64	99	0	0	0	0	0	0	0	0	0	1	0
CC16-SEC22-NRg-8	101	183	110	47	95	81	124	143	95	65	121	44	58	92	0	0	0	0	0	0	0	0	0	0	0
CC16-YOS1-TRg-2	63	150	140	53	90	112	158	128	107	74	133	53	59	103	0	0	0	0	0	0	0	0	0	0	0
CC16-RBA50-TRg-3	60	152	156	133	82	114	315	126	106	178	120	81	141	77	0	0	0	0	0	0	0	0	0	0	0
CC16-SPP41-NRg-2	81	177	155	80	85	101	170	160	128	94	109	78	87	105	0	0	0	0	0	0	0	0	0	0	0
CC16-PRP46-TRg-2	82	196	195	147	89	159	371	137	121	179	147	97	149	93	0	0	0	0	0	0	0	0	0	0	0
CC16-PGA2-NRg-1	63	165	114	134	81	87	289	112	117	175	103	72	137	77	0	0	0	0	0	0	0	0	0	0	0
CC16-CBF5-TRg-3	74	145	161	108	117	162	323	148	118	216	120	95	167	89	0	0	0	0	0	1	0	0	0	0	0
CC16-TCP1-NRg-3	64	150	162	74	114	88	157	144	81	83	152	74	107	76	0	0	0	0	0	0	0	0	0	1	0
CC16-TCP1-NRg-2	75	248	177	84	122	147	183	150	114	133	179	108	115	114	0	0	0	0	0	0	0	0	0	0	0
CC16-ERG26-NRg-2	99	221	147	73	110	127	155	162	93	64	161	79	84	121	0	0	0	0	0	0	0	0	0	0	0
CC16-ERG26-NRg-4	114	221	157	78	136	127	173	154	123	97	171	83	90	125	0	0	0	0	0	0	0	0	0	0	0
CC16-MES1-TRg-5	84	173	146	135	104	144	277	156	140	200	158	102	176	103	1	0	0	0	0	0	0	0	0	0	0
CC16-HTS1-TRg-2	89	234	224	163	134	178	361	200	166	208	202	159	219	123	0	0	0	0	0	0	0	0	0	0	0
CC16-SSS1-TRg-3	71	138	106	49	87	76	104	116	65	59	125	62	71	93	0	0	0	0	0	0	0	0	0	0	0
CC16-SSS1-TRg-2	64	159	123	53	90	115	121	132	88	71	123	73	77	108	0	0	0	0	0	0	0	0	0	0	0
CC16-SYS1-TRg-7	94	263	148	63	149	101	156	207	89	103	184	65	69	133	0	0	0	0	0	0	0	0	0	0	0
CC16-SYS1-TRg-2	77	202	92	20	103	57	62	156	82	44	131	47	43	114	0	0	0	0	0	0	0	0	0	0	0
CC16-SYS1-TRg-1	83	221	105	29	97	64	70	146	64	32	134	54	46	112	1	0	1	0	0	0	0	0	0	0	1
CC16-BFR2-TRg-1	97	240	202	107	121	106	255	179	115	149	170	116	122	102	1	0	0	1	1	0	0	0	0	0	0
CC16-EOS1-TRg-3	70	163	139	63	116	96	134	126	108	101	129	104	92	86	0	0	0	0	0	0	0	0	0	0	0
CC16-TAF4-NRg-1	96	200	110	29	93	84	77	148	71	50	130	65	44	117	0	0	1	0	0	0	0	0	0	0	0
CC16-ARL3-NRg-8	101	183	163	102	97	133	232	138	138	125	152	121	129	123	0	0	0	0	0	0	0	0	0	0	0
CC16-RPN5-NRg-1	69	135	164	105	111	114	271	129	115	130	99	84	126	92	0	0	0	0	0	0	0	0	0	0	0
CC16-TIM9-NRg-2	78	223	213	157	148	171	316	158	106	189	178	100	172	78	0	0	0	0	0	0	0	0	0	0	0
CC16-NUP57-NRg-3	69	170	106	49	94	50	103	113	57	66	117	53	59	136	0	0	0	0	0	0	0	0	0	1	0
CC16-VPS4-TRg-1	92	206	113	65	104	103	125	141	82	53	145	87	55	103	0	0	0	0	0	0	0	0	0	0	0
CC16-CDC3-TRg-4	84	136	159	90	107	105	283	120	101	116	152	75	104	102	0	0	0	0	0	0	0	0	0	0	0
CC16-BBP1-NRg-1	74	179	172	90	119	108	212	140	93	140	160	72	99	98	0	0	0	0	0	1	0	0	0	0	0
CC16-BBP1-NRg-2	60	120	121	34	90	90	109	118	77	81	138	61	67	74	0	0	0	0	0	0	0	0	0	0	0
CC16-USE1-NRg-3	84	199	204	93	138	183	179	195	146	124	165	124	126	135	0	0	0	0	0	0	0	0	0	0	0
CC16-CCT7-TRg-1	78	205	203	211	108	137	442	144	149	268	140	91	175	128	0	0	0	0	0	0	0	0	0	0	0
CC16-SAH1-TRg-3	80	186	180	118	120	164	287	122	126	147	131	90	127	110	0	0	0	0	0	0	0	0	0	0	0
CC16-CHS2-TRg-1	85	188	186	135	109	131	353	156	128	198	174	108	148	115	0	0	0	0	0	0	0	0	0	0	0
CC16-DPM1-TRg-2	78	215	162	160	111	123	368	130	125	244	131	106	208	121	0	0	0	0	0	0	0	0	0	0	0
CC16-BBP1-TRg-1	92	226	147	28	136	109	91	169	101	50	205	105	57	136	2	0	0	0	0	0	0	0	0	0	0
CC16-NRD1-TRg-4	105	206	152	49	120	125	131	173	128	91	163	79	90	116	0	0	0	0	0	0	0	0	0	0	0
CC16-RPB3-NRg-1	82	181	103	32	101	88	62	101	70	51	137	54	38	119	0	0	0	0	0	0	0	0	0	0	0
CC16-PHO85-NRg-6	78	197	144	61	99	77	148	176	112	94	166	60	89	119	0	0	0	0	0	0	0	0	0	0	0
CC16-SNF6-TRg-6	131	294	218	177	157	154	471	233	157	257	200	135	246	172	0	0	0	0	0	0	0	0	0	0	0
CC16-PRP38-NRg-2	78	221	127	66	125	100	122	126	62	85	148	64	59	108	0	0	0	0	0	0	0	0	0	0	0
CC16-OAR1-NRg-3	88	195	156	124	97	111	269	163	106	144	146	76	107	112	0	0	0	0	0	0	0	0	0	0	0
CC16-ROX3-NRg-1	63	196	226	156	106	158	436	159	137	227	166	102	221	105	0	0	0	0	1	0	0	0	0	0	0
CC16-YPP1-TRg-6	86	240	182	71	127	124	163	173	121	112	183	81	97	145	0	0	0	0	0	0	0	0	0	0	0
CC16-CBF2-NRg-8	61	165	168	186	102	164	421	168	143	235	151	101	214	115	0	0	0	0	0	0	1	0	1	0	0
CC16-SPT6-TRg-5	113	248	169	79	128	104	185	191	104	121	197	105	116	146	0	0	0	0	0	0	0	0	0	0	0
CC16-SEC10-NRg-1	48	155	114	26	80	101	49	104	63	41	99	77	34	85	0	0	0	0	0	0	0	0	0	0	0
CC16-NSL1-NRg-3	89	215	94	19	129	76	65	145	72	29	148	57	32	107	0	0	1	0	0	0	0	0	0	0	0
CC16-NRD1-NRg-8	118	216	175	101	152	154	247	157	127	161	186	105	108	128	0	0	0	0	0	0	0	0	0	0	0
CC16-RPB3-TRg-1	84	190	165	65	148	132	141	170	131	93	176	84	71	131	0	0	0	0	1	0	0	0	0	0	0
CC16-NRD1-NRg-4	85	153	116	68	86	98	180	138	83	87	139	70	84	105	0	0	0	0	0	0	0	0	0	0	0
CC16-RVB1-TRg-2	52	156	142	40	90	96	73	125	74	38	140	62	39	99	0	0	0	0	0	0	0	0	0	0	0
CC16-TIF5-NRg-8	71	155	97	52	98	95	70	123	59	53	134	55	72	122	0	0	0	0	0	0	0	1	0	0	0
CC16-EOS1-NRg-1	64	221	149	60	115	88	120	167	81	61	167	92	79	86	0	0	0	0	0	0	0	0	0	0	0
CC16-ERG25-NA-26	107	229	140	111	136	117	200	183	103	106	174	66	99	122	0	0	0	0	0	0	0	0	1	0	0
CC16-MSL5-NRg-4	110	195	231	202	116	189	461	145	152	287	159	83	197	114	0	0	0	0	0	0	0	0	0	0	0
CC16-SEC24-TRg-2	93	258	128	22	127	113	57	180	78	34	181	74	67	141	0	0	0	0	0	0	0	0	1	0	0
CC16-RPL30-NRg-5	72	182	116	38	130	93	96	126	78	56	130	56	51	121	0	0	0	0	0	0	0	0	0	0	0
CC16-SNU71-NRg-3	65	142	171	146	97	117	266	111	142	169	123	88	163	80	0	0	0	0	0	0	0	0	0	0	1
CC16-CDC33-NRg-1	59	172	139	119	97	115	196	141	96	121	138	89	97	98	0	0	0	0	0	0	0	0	0	0	0
CC16-RPN6-TRg-4	57	173	164	96	89	148	231	134	105	124	136	71	136	92	0	0	1	0	0	0	0	0	0	0	0
CC16-NAB2-TRg-4	64	149	106	43	88	73	95	102	51	53	125	61	66	85	0	0	0	0	0	0	0	0	0	0	0
CC16-NAB2-TRg-6	80	207	146	110	108	119	220	148	113	154	143	96	106	155	0	0	0	0	0	0	0	0	0	0	0
CC16-YTM1-NRg-1	77	198	168	136	127	146	282	130	118	174	149	97	143	99	0	0	0	0	0	0	0	0	0	0	0
CC16-OLE1-TRg-8	81	141	98	78	98	71	143	117	83	78	123	53	84	102	0	1	0	0	0	0	0	0	0	0	1
CC16-OLE1-TRg-1	90	169	108	79	78	81	182	136	58	99	106	56	74	111	0	0	1	1	0	0	0	0	0	0	0
CC16-UTP7-TRg-4	99	199	195	119	118	125	217	149	115	139	157	84	109	116	0	0	1	0	0	0	0	0	0	0	0
CC16-ACT1-NRg-6	66	177	130	46	117	102	110	150	86	68	126	69	51	126	0	0	0	0	0	0	0	0	0	0	0
CC16-RPL18A-NRg-3	49	170	82	44	83	67	95	107	56	53	101	58	46	87	0	0	0	0	0	0	0	0	0	0	0
CC16-BRX1-NRg-1	108	215	199	120	149	157	288	162	135	165	194	90	129	147	0	0	0	0	0	0	0	0	0	1	0
CC16-NAF1-TRg-8	80	214	195	172	113	143	394	157	138	222	174	108	179	108	0	0	0	0	0	0	0	0	0	0	0
CC16-NAF1-TRg-6	92	221	197	155	103	168	344	162	141	183	201	110	174	109	0	0	0	0	0	0	0	0	0	0	0
CC16-NAF1-TRg-4	76	230	180	129	84	134	304	177	136	169	148	108	158	106	0	0	1	0	0	0	0	0	0	0	0
CC16-CDC8-TRg-2	114	261	270	269	157	259	554	212	202	304	235	149	319	132	0	0	0	0	0	0	0	0	0	0	0
CC16-NSE4-TRg-1	86	159	178	85	113	140	185	106	133	96	150	78	120	114	0	0	0	0	0	0	0	0	0	0	0
CC16-PAB1-NRg-2	90	229	140	60	123	102	116	153	87	57	150	78	65	121	0	0	0	0	0	1	0	0	0	0	0
CC16-PRP43-TRg-4	79	176	125	43	104	92	95	136	77	55	143	76	46	99	0	0	0	0	0	0	0	0	0	0	0
CC16-SEC2-NRg-3	85	183	175	97	127	114	228	140	122	130	147	100	119	107	0	0	0	0	0	0	0	0	0	0	0
CC16-SEC2-NRg-6	106	160	147	93	100	121	206	118	93	127	150	92	123	86	0	0	1	0	0	0	0	0	0	0	1
CC16-MPP10-NRg-5	75	145	122	98	90	98	220	115	100	131	123	64	111	89	0	0	0	0	0	0	1	0	0	0	0
CC16-YDR355C-TRg-2	88	195	165	74	126	102	176	126	99	106	167	80	80	95	0	0	0	1	0	0	0	0	0	0	0
CC16-YLR339C-TRg-9	74	164	133	55	109	90	117	134	68	87	142	66	54	94	0	0	0	0	0	0	0	0	0	0	0
CC16-SNM1-TRg-2	104	266	234	170	140	195	331	172	183	181	203	136	139	145	0	0	0	0	0	0	0	0	0	0	0
CC16-ALR1-NRg-4	80	227	168	75	123	96	137	169	107	81	188	92	78	128	1	0	0	0	1	0	0	1	0	0	0
CC16-ALR1-NRg-1	87	169	97	52	103	82	112	124	50	72	122	52	49	103	0	0	0	0	0	0	0	0	0	0	0
CC16-ALR1-NRg-3	71	183	116	50	94	81	153	140	77	65	152	77	89	117	0	0	0	0	0	1	0	0	0	0	0
CC16-RPL10-TRg-1	52	146	140	92	92	102	232	147	107	117	137	76	144	61	0	0	0	0	0	0	0	0	0	0	0
CC16-RPL28-TRg-2	71	214	163	93	111	133	209	135	106	158	141	59	94	111	0	0	0	0	0	0	0	0	0	0	0
CC16-UTP25-TRg-1	40	115	132	68	88	90	151	110	104	117	119	90	94	72	0	0	0	0	0	0	0	0	0	0	0
CC16-POB3-TRg-1	68	220	176	77	120	144	166	177	127	84	168	101	112	117	0	0	0	0	0	0	0	0	0	0	0
CC16-POB3-TRg-3	99	195	158	41	130	126	100	166	98	52	191	67	57	137	0	1	0	0	0	0	0	0	0	0	0
CC16-POB3-TRg-2	96	240	236	107	128	155	225	156	116	133	141	104	115	104	0	0	0	0	0	0	0	0	0	0	0
CC16-MED11-TRg-1	96	226	191	73	140	155	232	196	128	124	178	98	133	126	0	0	0	0	0	0	0	0	0	0	0
CC16-ISA1-TRg-15	50	112	28	7	58	24	13	87	21	13	87	16	15	61	0	0	0	0	0	0	0	0	0	0	0
CC16-RRP1-NRg-1	80	228	196	134	124	159	291	139	122	163	126	77	130	75	0	0	0	0	0	0	0	0	0	0	0
CC16-MES1-NRg-1	84	234	171	60	126	124	135	176	102	61	162	75	68	111	0	0	0	0	0	0	0	0	0	1	0
CC16-SEC13-NRg-5	47	137	75	5	68	44	18	85	43	9	83	40	9	59	0	0	0	0	0	0	0	0	0	0	0
CC16-MCM2-NRg-2	81	198	192	183	124	142	375	172	151	196	206	113	197	98	0	0	0	0	0	0	0	0	0	0	0
CC16-ALA1-TRg-4	58	156	120	37	99	115	123	131	80	54	115	65	76	98	0	0	0	0	0	0	0	0	0	0	0
CC16-MTG2-TRg-5	95	217	144	83	121	107	181	135	86	101	133	72	85	108	0	0	0	0	0	0	0	0	0	0	0
CC16-TIF35-NRg-3	51	119	118	82	69	76	176	100	75	134	93	73	86	56	0	0	0	0	0	0	0	0	0	0	0
CC16-NSE1-TRg-3	62	139	162	142	86	130	289	111	118	158	119	81	155	91	0	0	0	0	0	0	0	0	0	0	0
CC16-NSE1-TRg-4	100	195	151	117	105	108	307	155	104	161	120	99	162	95	0	0	0	1	0	0	0	0	0	0	0
CC16-MOB2-NRg-6	77	135	79	28	73	62	88	107	54	45	105	37	45	76	1	0	0	0	0	0	0	0	0	0	0
CC16-VRG4-NRg-3	97	190	167	105	115	133	205	136	116	127	142	85	76	112	0	0	0	0	0	0	0	0	0	0	0
CC16-PRP9-TRg-3	87	254	178	60	137	137	147	160	111	82	158	100	72	119	0	0	0	0	0	0	0	0	0	0	0
CC16-HYM1-TRg-5	96	233	118	30	107	90	127	162	71	44	153	70	49	131	0	0	1	0	0	0	0	0	0	0	0
CC16-POP1-TRg-5	95	186	202	66	125	140	235	177	153	120	204	106	114	105	0	0	1	0	0	0	0	0	0	0	0
CC16-POP1-TRg-9	77	236	238	114	172	186	276	198	144	215	186	117	167	142	0	0	0	0	1	0	0	0	0	0	0
CC16-RPL17A-TRg-1	66	148	170	98	101	122	327	112	91	177	123	66	101	85	0	0	0	0	0	0	0	0	0	0	0
CC16-SLD2-TRg-1	86	210	155	57	146	122	162	186	92	68	158	66	74	141	0	0	0	1	0	0	0	0	0	0	0
CC16-CDC48-NRg-7	72	207	225	123	116	164	245	152	122	182	133	109	140	94	0	0	1	0	0	0	0	0	0	0	0
CC16-FHL1-NRg-2	61	159	172	107	100	105	223	123	102	129	151	50	104	73	0	0	0	0	0	0	1	0	0	0	0
CC16-BET3-NRg-7	40	119	107	71	77	105	147	93	71	105	87	69	84	66	0	1	0	0	0	0	0	0	0	0	0
CC16-MAK21-TRg-1	59	159	189	107	110	118	245	119	95	125	129	89	121	94	0	0	0	0	0	0	0	0	0	0	0
CC16-BRN1-TRg-4	67	195	119	20	96	101	67	119	73	30	169	55	28	109	0	0	0	0	0	0	0	0	0	0	0
CC16-FBA1-NRg-3	105	201	255	183	145	171	393	165	145	247	160	115	167	128	0	0	0	0	0	0	0	0	0	0	0
CC16-CDC42-TRg-6	13	44	30	9	27	27	12	36	15	14	27	15	10	23	0	0	0	0	0	0	0	0	0	0	0
CC16-CDC42-TRg-7	102	248	157	73	142	124	175	188	103	100	169	83	95	128	0	0	0	0	0	0	0	0	1	0	0
CC16-COG4-NRg-1	45	121	87	53	64	83	101	97	50	63	91	56	57	66	0	0	0	0	0	0	0	0	0	0	0
CC16-ATP3-NRg-3	72	163	155	132	91	119	344	135	92	172	139	75	148	105	0	0	0	0	0	0	0	0	0	0	0
CC16-ATP3-NRg-2	67	169	137	144	109	91	320	111	78	192	118	74	132	88	0	0	0	0	0	0	0	0	0	0	0
CC16-SMP3-TRg-5	91	187	183	184	113	125	405	161	128	269	165	96	194	107	0	0	0	0	0	0	0	0	1	0	0
CC16-CFT2-NRg-2	114	221	165	57	131	142	128	187	153	89	167	111	72	129	0	0	0	0	0	0	0	0	0	0	0
CC16-FAS2-TRg-5	99	234	235	94	137	156	179	156	127	130	178	125	108	126	0	0	0	0	0	0	0	0	0	0	0
CC16-DBP2-NRg-3	63	202	156	181	110	131	341	141	140	186	134	93	168	116	0	0	0	0	0	0	0	0	0	0	0
CC16-DBP2-NRg-2	93	228	203	140	131	157	327	161	134	191	161	97	167	132	0	0	0	0	0	0	0	0	0	0	0
CC16-MPS2-NRg-4	94	214	150	81	103	131	174	157	119	102	163	87	113	104	0	0	0	0	0	0	0	0	0	0	0
CC16-ARC35-TRg-2	93	260	148	50	143	142	124	153	108	50	167	70	51	147	0	0	0	0	0	0	0	0	0	0	0
CC16-ARC35-TRg-5	79	166	47	1	101	38	16	137	39	4	132	45	7	123	0	0	0	0	1	0	0	0	0	0	0
CC16-MRD1-TRg-1	64	149	122	89	95	121	133	129	83	91	116	70	70	85	0	0	0	0	0	0	0	0	0	0	0
CC16-RLP7-TRg-1	72	184	178	99	105	141	220	161	116	113	135	104	139	99	0	0	0	0	0	0	0	0	0	0	0
CC16-SPC34-TRg-1	85	171	118	66	90	88	112	108	74	83	138	73	76	96	0	0	1	0	0	0	0	0	0	0	0
CC16-CDC45-TRg-2	68	177	193	139	128	170	275	153	109	149	155	109	178	114	0	1	0	0	0	0	0	0	0	0	0
CC16-GCD6-TRg-3	72	199	184	82	133	160	202	130	102	115	162	96	108	116	0	0	0	0	0	0	0	0	0	1	0
CC16-GCD6-TRg-4	57	148	141	113	100	109	187	122	105	94	109	84	112	96	0	0	0	0	0	0	0	0	0	0	0
CC16-YPT6-NRg-2	50	84	47	8	64	23	29	86	32	15	65	16	11	51	0	0	0	0	0	0	0	0	0	0	0
CC16-RPS13-TRg-2	108	219	126	90	105	105	179	167	100	133	188	60	107	102	0	0	0	0	0	0	0	0	0	0	0
CC16-IPI3-TRg-3	64	183	181	174	105	167	391	139	133	224	161	112	241	101	0	0	0	0	0	0	0	0	0	0	0
CC16-TIF5-NRg-9	126	187	172	61	144	148	78	184	95	66	192	118	86	154	0	0	0	0	0	0	0	0	0	1	0
CC16-TIF5-NRg-7	75	175	178	99	118	141	250	147	100	121	126	71	113	80	0	0	0	0	0	0	0	0	0	0	0
CC16-TIF5-NRg-6	63	230	175	49	114	137	124	180	112	108	179	79	91	100	0	0	0	0	0	0	0	0	0	0	0
CC16-NAB3-TRg-3	100	239	122	38	118	89	89	193	110	60	184	75	68	111	0	0	0	1	0	0	0	0	0	0	0
CC16-GCD2-TRg-1	64	133	117	47	90	95	128	130	82	74	127	74	62	89	0	0	0	0	0	0	0	0	1	0	0
CC16-UBA1-TRg-2	69	170	138	49	73	110	156	118	119	75	113	92	112	75	0	0	0	0	0	0	0	0	0	0	0
CC16-SLD3-TRg-6	66	197	144	39	138	113	84	151	93	64	165	73	45	117	0	0	0	0	0	0	0	0	0	0	0
CC16-LCB1-TRg-5	67	202	183	141	98	151	336	156	143	218	137	106	215	105	0	0	0	0	0	0	0	0	1	0	0
CC16-TOA2-TRg-6	74	163	125	54	136	106	121	156	113	65	170	87	63	102	0	0	0	0	0	0	0	0	1	0	0
CC16-TOA2-TRg-1	71	194	141	77	101	112	172	123	96	106	138	69	107	92	0	0	0	0	0	0	0	0	0	0	0
CC16-TOA2-TRg-3	57	120	117	64	102	112	133	125	82	64	106	52	57	111	0	0	0	0	0	0	1	0	0	0	0
CC16-LSM2-TRg-1	75	170	195	129	101	133	287	136	122	163	138	90	166	86	0	0	0	0	0	0	0	0	0	0	0
CC16-YML6-TRg-13	37	110	79	67	50	53	163	83	54	103	79	47	77	42	0	0	0	0	0	0	0	0	1	0	0
CC16-YML6-TRg-12	73	167	163	178	109	137	355	131	119	195	139	87	190	107	0	0	0	0	0	0	0	0	0	0	0
CC16-UTP15-NRg-1	69	163	141	71	97	91	142	152	98	79	117	79	70	105	0	0	0	0	0	0	0	0	1	0	0
CC16-TIF6-NRg-8	83	208	197	126	104	130	309	161	133	158	160	96	148	114	0	0	0	0	0	0	0	0	0	0	0
CC16-SUP35-NRg-1	94	213	187	70	122	126	156	162	98	81	120	78	79	97	0	0	0	0	0	0	0	0	0	0	0
CC16-MPP10-NRg-1	78	182	164	119	142	120	292	117	133	165	157	111	181	116	0	0	0	0	0	0	0	0	0	0	0
CC16-SWI3-TRg-7	58	104	113	97	57	98	213	98	88	117	98	63	123	86	0	0	0	0	0	0	0	0	0	0	0
CC16-SSN3-NRg-2	70	192	200	154	91	137	331	137	129	206	135	76	165	97	0	0	0	0	0	0	0	0	0	0	1
CC16-SEC13-NRg-7	78	203	143	35	110	93	73	151	87	40	173	89	42	111	0	0	0	0	0	0	0	0	0	0	0
CC16-RPS15-NRg-3	60	146	70	23	65	50	47	75	34	24	101	32	40	76	0	0	0	0	0	0	0	0	0	0	0
CC16-RPL3-TRg-2	67	211	195	140	136	135	265	148	96	151	145	92	126	114	0	0	0	0	0	0	0	0	0	0	0
CC16-FBA1-NRg-2	91	213	163	162	85	119	393	128	104	221	135	115	172	91	0	0	0	0	0	0	0	0	0	0	0
CC16-FBA1-NRg-1	89	202	195	171	121	153	431	163	145	216	166	116	189	128	0	0	1	0	0	0	0	0	0	0	0
CC16-FBA1-NRg-5	76	128	158	139	92	102	316	124	99	184	95	71	113	78	0	0	0	0	0	0	0	0	0	0	0
CC16-DAM1-TRg-2	63	182	66	19	99	66	25	129	51	11	133	46	22	78	0	0	0	0	0	0	0	0	0	0	0
CC16-NHP2-TRg-2	109	229	269	176	132	175	344	152	161	227	159	91	151	121	0	0	0	1	0	0	0	0	0	0	0
CC16-HCA4-NRg-6	86	210	197	99	122	98	210	157	111	158	145	87	117	122	0	0	0	0	0	0	0	0	0	0	0
CC16-PRE3-TRg-4	75	143	58	20	100	65	44	132	62	33	130	41	37	123	0	0	0	0	0	0	0	0	0	0	0
CC16-DBP5-NRg-4	102	215	233	107	133	175	251	204	160	157	191	113	134	127	1	0	0	0	0	0	0	0	0	0	0
CC16-SPT6-NRg-4	145	281	241	158	177	166	318	209	149	197	207	127	171	148	0	0	0	0	0	0	0	0	0	0	0
CC16-SPT6-NRg-2	76	177	118	125	80	91	231	118	90	134	117	66	112	82	0	0	0	0	0	0	0	0	0	0	0
CC16-RPL18A-TRg-4	58	167	123	70	111	103	137	123	76	94	123	68	82	101	0	0	0	0	0	0	0	0	0	0	0
CC16-KSH1-TRg-1	82	240	258	99	155	157	285	173	149	161	178	95	116	125	1	0	0	0	0	1	0	0	0	0	0
CC16-KSH1-TRg-3	55	120	112	82	60	111	165	100	84	114	102	68	97	81	0	0	1	1	0	0	0	0	0	0	0
CC16-IPI3-NRg-1	109	245	225	113	164	177	255	163	159	160	170	119	129	133	0	0	0	0	0	0	0	0	0	0	0
CC16-PGA2-TRg-8	67	226	266	237	132	184	534	169	161	267	188	99	236	98	0	0	1	0	0	0	0	0	0	0	0
CC16-RPL18A-TRg-2	64	128	140	98	101	86	196	115	90	114	89	49	90	66	0	0	0	0	0	0	0	0	0	1	0
CC16-RPL33A-NRg-6	51	119	60	36	75	50	85	109	45	45	101	42	55	57	0	0	0	0	1	0	0	0	0	0	0
CC16-TAF12-NRg-2	57	115	95	55	48	81	118	84	60	74	87	52	71	66	0	0	0	0	1	0	0	0	0	0	0
CC16-USE1-TRg-5	65	178	175	171	79	136	370	111	117	222	127	93	210	87	0	0	0	0	0	0	0	0	0	0	0
CC16-YNL114C-TRg-1	74	210	201	119	121	125	326	156	144	187	157	121	156	91	0	0	0	0	0	0	0	0	0	0	0
CC16-SMC5-TRg-7	66	171	176	110	119	151	266	134	114	158	150	84	153	130	0	0	0	0	0	0	0	0	0	0	0
CC16-SMC5-TRg-6	79	196	229	165	128	177	390	132	140	208	158	125	165	107	0	0	0	0	0	0	0	0	0	0	0
CC16-RSC58-TRg-1	108	183	117	94	109	112	258	159	108	150	132	99	124	85	0	0	0	0	0	0	0	0	0	0	0
CC16-CTF13-TRg-2	58	218	158	45	121	133	125	148	113	75	153	73	65	125	0	0	0	0	0	0	0	0	0	0	0
CC16-NAB2-NRg-2	104	171	156	52	118	107	156	146	73	81	130	60	72	91	0	0	0	0	0	0	0	0	0	0	0
CC16-MCM7-TRg-4	91	191	107	61	114	82	141	158	71	93	113	65	57	116	0	0	0	0	0	0	0	0	0	0	0
CC16-BCP1-NRg-5	65	158	105	55	76	85	100	146	64	39	115	50	39	87	0	0	0	0	0	0	0	0	0	0	0
CC16-STU2-TRg-3	65	202	164	52	146	119	96	155	95	64	154	85	49	93	0	0	0	0	0	0	0	0	0	0	0
CC16-SEC21-NRg-6	61	197	98	43	121	96	89	134	103	73	128	59	48	84	0	0	0	0	0	0	0	0	0	0	0
CC16-SEC21-NRg-3	135	256	119	43	134	86	114	181	90	78	174	54	59	157	0	0	0	0	0	0	0	0	0	0	0
CC16-RPL1B-TRg-3	69	227	187	111	129	145	229	157	124	158	160	91	116	137	0	0	0	0	0	0	0	0	0	0	0
CC16-SEC20-NRg-2	75	187	187	154	105	149	389	147	141	208	167	113	230	98	0	0	1	0	0	0	0	0	0	0	0
CC16-VMA3-NRg-2	83	213	169	130	115	131	260	146	130	141	165	103	159	142	0	0	0	0	0	0	0	0	0	0	0
CC16-SEC23-NRg-5	86	218	191	150	135	177	321	159	135	159	145	88	148	118	0	0	0	0	0	0	0	0	0	0	0
CC16-CDC28-TRg-4	75	136	114	96	88	87	181	96	93	103	113	72	71	115	0	0	0	0	0	0	0	0	0	0	0
CC16-RPN12-NRg-11	74	184	136	86	110	111	192	133	105	121	151	68	98	128	0	0	0	0	0	0	0	0	0	0	1
CC16-PUP3-TRg-3	79	221	132	51	85	120	113	131	107	65	137	77	60	124	0	0	0	0	0	0	0	0	0	0	0
CC16-SEC31-TRg-2	62	188	127	54	96	105	121	146	101	85	140	77	85	97	0	0	0	0	0	0	0	0	0	0	0
CC16-SED5-TRg-6	76	141	110	69	89	78	131	95	66	88	112	53	74	91	0	0	0	0	0	0	0	0	0	0	0
CC16-SED5-TRg-5	65	166	101	74	70	83	151	105	96	108	89	52	94	81	0	0	0	0	1	0	0	0	0	0	0
CC16-RPL33A-TRg-1	74	176	158	125	112	150	256	117	102	171	147	95	163	102	0	0	0	0	0	0	0	0	0	0	0
CC16-RPL33A-TRg-2	83	212	176	157	112	146	256	165	118	191	147	92	147	118	0	0	0	0	0	0	0	0	0	0	0
CC16-MRPL11-TRg-2	87	162	150	120	96	105	288	146	113	184	150	92	193	104	0	0	0	0	0	0	0	0	0	0	0
CC16-RTP1-NRg-2	81	139	175	116	117	121	196	133	109	132	142	73	120	105	0	1	0	0	0	0	0	0	0	0	0
CC16-NUG1-TRg-2	104	273	251	143	160	179	341	206	173	175	189	123	151	147	0	0	0	0	0	0	0	0	0	0	0
CC16-VPH2-TRg-4	39	66	79	58	47	45	117	77	54	56	76	41	65	37	0	0	0	0	0	0	0	0	0	0	0
CC16-COP1-NRg-3	98	225	141	59	129	118	113	157	85	67	169	72	74	174	0	0	0	0	0	0	0	0	0	0	0
CC16-CRM1-NRg-1	81	186	177	60	106	112	156	153	91	79	112	97	82	93	0	0	0	1	0	0	0	0	0	0	0
CC16-RPL5-NRg-4	57	125	82	13	78	62	28	102	37	30	95	28	13	87	0	0	0	0	0	0	0	0	0	0	0
CC16-SNU13-NRg-4	84	171	135	82	94	107	148	154	97	69	145	54	58	112	0	0	0	0	0	0	0	0	0	0	0
CC16-PFS2-TRg-3	103	219	148	41	137	133	113	173	102	54	184	106	47	130	0	0	0	0	0	0	0	0	1	0	0
CC16-MPP10-TRg-2	58	190	147	83	98	115	188	132	111	111	103	78	116	103	0	0	0	0	0	0	0	0	0	0	0
CC16-TSR4-NRg-2	82	160	225	167	120	157	314	143	128	193	165	98	133	108	0	0	0	0	0	0	0	0	0	0	0
CC16-RSC2-TRg-1	108	224	193	145	116	130	379	175	166	204	178	129	173	149	0	0	0	0	0	0	0	0	0	0	0
CC16-SEC65-TRg-2	82	215	201	88	110	134	202	151	144	130	159	83	106	103	0	0	0	1	0	0	0	0	0	0	0
CC16-SMI1-NRg-1	60	186	156	112	103	109	247	143	105	134	122	65	105	113	1	0	0	0	0	0	0	0	0	0	0
CC16-RTT105-NRg-4	100	244	183	171	166	167	403	175	135	245	199	107	195	115	0	0	0	0	1	0	0	0	0	0	0
CC16-VMA5-TRg-3	96	204	196	118	132	144	302	138	166	177	143	97	137	132	0	0	0	0	0	0	0	0	0	0	0
CC16-VMA5-TRg-5	75	187	188	165	105	142	348	126	131	218	141	97	165	105	0	0	0	0	0	0	0	0	0	0	1
CC16-RRP1-TRg-3	60	194	154	114	97	107	281	128	123	153	116	90	151	85	0	0	0	0	0	0	0	0	0	0	0
CC16-CLC1-TRg-2	47	178	116	28	94	89	89	121	82	49	138	57	39	114	0	0	0	0	0	0	1	0	0	0	0
CC16-GCD6-NRg-1	85	177	159	61	110	98	157	162	104	94	135	72	81	112	0	0	1	0	0	0	0	0	0	0	0
CC16-GCD6-NRg-2	84	225	219	135	131	153	277	164	165	183	152	126	151	149	0	0	0	0	0	0	1	0	0	0	0
CC16-PXR1-TRg-1	65	179	166	132	99	143	316	138	135	168	129	89	140	131	0	0	0	0	0	0	0	0	0	0	0
CC16-CDC14-NRg-1	66	176	153	93	87	133	256	138	97	122	139	89	121	90	0	0	0	0	0	0	0	0	0	0	0
CC16-PCF11-TRg-6	71	239	118	27	129	99	57	164	75	24	151	54	37	101	0	0	0	0	0	0	0	0	0	0	0
CC16-PCF11-TRg-5	88	179	118	26	106	91	50	162	82	30	165	70	23	116	0	0	0	0	0	0	0	0	0	0	0
CC16-PCF11-TRg-4	81	204	100	18	130	82	52	178	68	19	192	67	30	106	1	0	0	0	0	0	0	0	0	0	0
CC16-SEC31-NRg-1	85	191	83	13	120	60	35	165	52	17	156	70	32	104	0	0	0	0	0	0	0	0	0	0	0
CC16-RRP5-NRg-1	102	244	226	161	127	178	339	156	159	184	206	108	179	121	0	0	0	0	0	0	0	0	0	0	0
CC16-PRE10-TRg-5	71	183	89	35	95	78	109	147	81	41	119	72	45	112	0	0	0	0	0	0	0	0	0	0	0
CC16-PRE10-TRg-1	124	200	168	67	174	157	149	198	119	93	171	102	77	161	1	0	0	0	0	1	0	0	0	0	0
CC16-RPS5-TRg-2	64	199	99	40	122	102	117	130	77	53	155	57	55	104	0	0	0	0	0	0	0	0	1	0	0
CC16-NSP1-TRg-4	54	150	146	90	96	124	164	110	112	100	126	76	103	70	0	0	0	0	0	0	0	0	0	0	1
CC16-PRP38-TRg-4	103	247	196	171	136	159	469	201	144	254	210	149	243	121	1	1	0	0	0	0	0	0	0	0	0
CC16-RCF1-NRg-5	96	175	162	85	122	140	254	154	90	154	149	100	117	111	0	0	0	0	0	0	0	0	0	0	0
CC16-RSC3-TRg-4	94	226	191	162	123	146	397	171	169	229	170	78	224	124	0	0	0	0	0	0	0	0	0	0	0
CC16-RSC3-TRg-5	110	227	162	120	121	135	284	153	124	161	145	112	135	109	0	0	0	0	0	0	0	0	0	0	0
CC16-RSC3-TRg-6	113	191	249	196	158	186	408	173	160	277	183	119	194	170	1	0	0	0	1	0	0	0	0	0	0
CC16-HTA1-NRg-12	70	169	152	105	114	95	282	140	101	181	155	84	145	110	1	0	0	0	0	0	0	0	0	0	0
CC16-HTA1-NRg-11	99	234	139	150	146	136	301	167	110	199	174	84	160	116	0	0	0	0	0	0	0	0	0	0	0
CC16-UTP23-TRg-2	79	199	185	136	96	140	255	138	133	188	138	95	126	109	1	0	0	0	0	0	0	0	0	0	0
CC16-GCD7-NRg-1	94	189	129	37	135	129	100	139	85	48	138	87	66	138	1	0	0	0	0	0	0	0	1	0	0
CC16-GCD7-NRg-2	87	211	214	147	96	170	327	123	143	195	125	103	158	96	0	0	0	0	0	0	0	0	0	0	0
CC16-GCD7-NRg-6	57	163	135	86	83	97	220	115	85	118	128	75	101	100	0	0	0	0	0	0	0	0	0	0	0
CC16-GAL11-NRg-2	69	139	141	118	108	111	324	151	113	141	137	83	163	104	0	0	0	0	0	0	0	0	0	0	0
CC16-GAL11-NRg-9	90	144	117	76	100	116	182	145	96	116	160	65	136	120	0	0	0	0	0	0	0	0	0	0	0
CC16-PHO4-TRg-5	76	178	89	61	68	70	116	120	65	71	122	58	72	86	1	0	0	0	0	0	0	0	0	0	0
CC16-SNP1-NRg-3	122	291	295	194	178	233	490	199	167	270	260	154	269	188	0	0	0	0	0	0	0	0	0	0	0
CC16-RPC37-TRg-5	109	246	249	102	143	171	274	218	155	128	191	137	93	150	0	0	0	0	0	0	0	0	0	0	0
CC16-CRM1-TRg-5	56	128	119	91	68	89	193	94	95	102	78	35	67	79	0	0	0	0	0	0	0	1	0	0	0
CC16-CRM1-TRg-2	115	178	212	124	103	136	298	146	116	202	141	90	146	127	0	0	0	1	0	0	0	0	0	1	0
CC16-ASK1-TRg-7	83	189	49	8	97	36	14	128	30	9	117	32	11	84	0	0	0	0	0	0	0	0	0	0	0
CC16-STU2-NRg-4	109	255	198	55	123	151	161	191	123	96	167	114	109	128	0	0	0	0	0	0	0	0	0	0	0
CC16-NEO1-NRg-3	71	162	51	7	84	36	15	122	46	15	135	37	11	95	0	1	0	0	0	0	0	1	0	0	0
CC16-GAL11-TRg-5	68	149	109	67	75	97	188	118	105	134	126	70	120	103	0	0	0	0	0	0	0	0	0	0	0
CC16-GAL11-TRg-7	99	183	191	124	117	154	342	141	160	180	118	92	155	156	0	0	0	0	0	0	1	0	0	0	0
CC16-SAM50-NRg-3	103	246	268	277	162	244	675	183	184	346	189	184	294	162	0	0	0	0	0	0	0	0	0	0	0
CC16-CSL4-TRg-2	75	226	239	182	151	191	371	164	159	208	187	109	190	141	0	0	0	0	0	0	1	0	1	0	0
CC16-CCT5-TRg-2	61	218	170	150	118	147	352	127	134	168	134	92	159	73	0	0	1	0	0	0	0	0	0	0	0
CC16-POL30-NRg-1	79	215	162	132	119	140	333	178	134	213	159	92	165	75	0	0	0	0	0	0	1	0	0	0	0
CC16-MED4-TRg-4	106	278	359	139	204	207	375	232	193	187	204	146	163	161	0	0	0	0	1	0	0	0	0	0	0
CC16-MED4-TRg-3	70	199	180	89	131	136	247	146	140	124	167	115	145	87	0	0	0	0	0	0	0	0	0	2	0
CC16-MED4-TRg-2	93	308	320	181	191	233	402	219	172	245	219	160	242	156	0	0	0	0	0	0	0	0	1	0	0
CC16-GDI1-TRg-4	60	161	159	70	125	114	172	130	87	112	103	83	111	79	0	0	0	0	0	0	0	0	0	0	0
CC16-GDI1-TRg-3	106	268	177	109	116	161	240	155	116	134	172	128	131	124	0	0	0	0	0	0	0	0	0	0	0
CC16-REB1-TRg-6	84	229	152	31	134	102	75	155	94	43	138	62	49	107	0	0	0	0	0	0	0	0	0	0	0
CC16-MRPL37-NRg-2	57	136	152	168	74	134	352	114	119	237	102	93	175	98	0	0	0	0	0	0	0	0	0	0	0
CC16-NOC3-TRg-3	74	157	135	106	95	115	205	130	90	103	98	66	104	90	0	0	0	1	0	0	0	0	0	0	0
CC16-SPC97-TRg-3	53	188	78	14	106	51	30	97	39	14	139	40	6	97	0	0	0	0	1	0	0	0	0	0	0
CC16-IPP1-TRg-3	87	204	227	109	141	141	223	147	150	176	138	102	154	120	0	0	0	0	0	0	0	0	0	0	0
CC16-IPP1-TRg-2	95	313	248	111	183	250	225	256	223	120	208	149	162	172	0	0	0	0	0	0	0	0	0	1	0
CC16-PTI1-TRg-3	57	139	75	13	75	32	33	91	32	31	100	43	21	74	0	0	0	0	0	0	0	0	0	1	0
CC16-PTI1-TRg-5	82	240	167	62	124	121	144	177	96	96	161	75	115	135	0	0	0	0	0	0	0	0	0	0	0
CC16-RFC5-NRg-1	61	196	175	148	119	167	366	148	114	196	140	117	144	119	0	0	0	0	0	0	1	0	0	0	0
CC16-CDC24-TRg-1	80	201	218	118	116	151	253	147	146	130	159	98	108	132	0	0	1	0	0	0	0	0	0	0	0
CC16-CDC24-TRg-3	108	245	157	47	150	136	116	223	123	54	194	117	63	150	0	0	0	0	0	0	0	0	0	0	0
CC16-CDC24-TRg-5	87	179	128	21	121	86	63	136	71	30	150	79	43	98	0	0	0	0	0	0	0	0	0	0	0
CC16-CDC24-TRg-6	248	369	235	129	252	321	185	255	217	167	242	277	157	243	0	0	0	0	0	0	0	0	0	0	0
CC16-UTP23-TRg-6	68	158	154	152	100	109	334	162	130	174	112	97	175	97	0	0	0	0	0	0	0	0	0	0	0
CC16-UTP23-TRg-4	86	196	186	91	116	125	210	136	124	135	142	67	102	117	0	0	0	0	0	0	0	0	0	0	0
CC16-UTP23-TRg-1	45	149	146	65	106	115	152	102	85	102	87	75	84	67	1	0	1	0	0	0	0	0	2	0	0
CC16-RHO3-NRg-4	72	183	159	171	96	155	362	132	102	209	131	88	187	95	1	0	0	0	0	0	0	0	0	0	0
CC16-TRS23-NRg-1	87	197	117	32	104	67	78	124	73	39	146	85	52	106	0	0	0	0	0	0	1	0	0	0	0
CC16-TRS23-NRg-3	102	211	127	50	113	129	104	169	73	58	180	54	66	132	0	0	0	0	0	0	0	1	0	0	0
CC16-RSP5-TRg-2	105	238	156	64	114	142	168	165	137	89	167	94	110	115	0	0	0	0	0	0	0	0	1	0	0
CC16-RSP5-TRg-1	77	233	205	93	146	145	224	193	119	108	182	115	141	166	0	0	1	0	0	0	0	0	0	0	0
CC16-SDA1-NRg-1	60	173	145	82	110	139	227	172	109	135	136	84	116	105	0	0	0	0	0	0	0	0	0	0	0
CC16-KAP95-TRg-8	83	227	152	81	106	121	136	166	128	92	157	69	72	126	0	0	0	0	0	0	0	0	0	0	0
CC16-ACO1-TRg-6	82	170	58	11	79	46	46	114	29	16	113	28	27	104	0	0	0	0	0	0	0	0	0	0	0
CC16-HTA1-NRg-3	73	137	110	61	101	77	182	132	100	101	117	60	100	94	0	0	0	0	0	0	0	0	0	0	0
CC16-HTA1-NRg-2	91	180	132	49	126	91	146	150	83	95	158	62	73	105	0	0	0	0	0	0	0	0	0	1	0
CC16-SPN1-TRg-1	79	170	176	68	162	110	129	169	117	95	179	92	116	107	0	0	0	0	0	0	0	0	0	0	0
CC16-MOT1-NRg-7	99	280	211	125	149	153	319	240	138	161	186	112	154	138	0	0	0	0	0	0	0	0	0	0	0
CC16-RPL17A-NRg-4	70	213	206	119	128	145	222	147	108	140	176	86	161	142	1	0	0	0	0	0	0	0	0	0	0
CC16-ADA2-TRg-4	102	249	170	133	142	185	317	184	104	208	199	114	154	178	0	0	0	0	0	0	1	0	0	0	0
CC16-SFH1-NRg-1	44	120	94	71	54	72	187	89	64	112	95	76	107	72	0	0	1	0	0	0	0	0	1	0	0
CC16-SPC97-NRg-5	92	195	94	4	142	67	30	170	54	15	138	71	19	143	0	0	0	0	0	0	1	0	0	0	0
CC16-PRP22-TRg-3	73	159	109	26	80	92	64	120	97	39	132	79	31	87	0	0	0	0	0	0	0	0	0	0	0
CC16-SEN15-TRg-2	64	145	120	92	85	108	167	111	92	110	114	63	100	94	0	0	0	0	0	0	0	0	0	0	0
CC16-RPL3-NRg-2	86	175	93	19	97	74	63	94	47	29	113	44	26	115	0	0	0	0	0	0	0	0	0	0	0
CC16-ISD11-NRg-2	57	158	128	115	94	84	273	122	95	154	107	67	113	95	0	0	0	0	0	0	0	0	0	0	0
CC16-HEM12-TRg-8	91	153	189	209	100	140	474	158	151	266	139	115	243	118	1	0	0	0	0	0	0	0	0	0	0
CC16-SEC10-TRg-1	76	223	146	17	101	114	83	151	107	54	141	93	42	123	0	0	0	0	0	0	0	0	0	0	0
CC16-HTB1-TRg-7	107	201	211	180	134	117	385	150	121	227	170	98	200	118	0	0	0	0	0	0	0	0	0	0	0
CC16-TTI2-TRg-1	117	229	203	188	114	171	339	138	143	231	157	107	194	127	0	0	0	0	0	0	0	0	0	0	0
CC16-ACP1-TRg-2	74	171	175	57	96	102	137	155	87	61	103	83	92	75	1	0	0	0	0	0	0	0	0	0	0
CC16-ACP1-TRg-4	97	264	189	135	185	202	325	164	145	179	195	122	186	128	0	0	0	0	0	0	0	0	1	0	0
CC16-GAL11-NRg-10	62	128	88	42	111	69	89	121	59	53	138	57	62	86	0	0	0	0	0	0	0	0	0	0	0
CC16-UTP22-TRg-2	89	182	187	147	127	131	336	147	137	217	135	93	197	96	0	0	0	0	0	0	0	0	0	0	0
CC16-MST1-NRg-5	55	96	32	20	53	43	28	73	38	16	86	31	37	77	0	0	0	0	0	0	0	0	0	0	0
CC16-RIB7-NRg-2	75	201	183	157	152	164	333	165	133	206	153	111	187	117	0	0	0	0	0	0	0	0	0	0	1
CC16-MCD1-TRg-6	74	154	116	80	92	120	155	105	93	100	106	81	88	97	1	0	0	0	0	0	0	0	0	0	0
CC16-MCD1-TRg-5	75	160	101	72	87	98	158	107	94	75	129	67	67	108	0	0	0	0	0	0	0	0	0	0	0
CC16-GPI8-NRg-2	83	195	152	64	110	100	136	136	127	77	128	100	91	91	0	0	0	0	0	0	0	0	0	0	0
CC16-THS1-TRg-2	77	179	204	141	96	135	255	130	121	180	136	88	147	74	0	0	0	0	0	0	0	0	0	0	0
CC16-RRP7-TRg-2	93	210	154	79	130	118	214	139	97	94	166	81	66	118	0	0	0	0	0	0	0	0	0	0	0
CC16-RRP7-TRg-5	85	206	127	40	137	105	107	138	89	76	166	72	76	112	0	0	0	0	0	0	0	0	0	0	0
CC16-SMX2-NRg-7	54	190	212	193	128	151	436	127	161	221	155	98	191	117	0	0	0	0	0	0	0	0	0	0	0
CC16-RRP45-TRg-5	82	202	128	71	150	120	160	135	116	63	158	65	68	122	0	0	0	0	0	0	0	0	0	1	0
CC16-RRP45-TRg-4	73	169	127	39	109	67	79	124	56	67	117	61	47	108	0	0	0	0	0	0	0	0	0	0	0
CC16-CNS1-TRg-2	84	168	84	45	84	76	93	118	54	44	111	51	46	96	0	0	0	0	0	0	0	0	0	0	0
CC16-FBP1-NRg-9	81	186	146	143	93	108	299	160	109	156	113	86	169	115	0	0	0	0	0	0	0	0	0	0	0
CC16-GCD11-NRg-1	85	179	146	55	113	101	137	145	96	67	121	47	78	94	0	0	0	0	1	0	0	0	0	0	0
CC16-RPL10-TRg-2	64	156	144	155	74	117	350	145	120	209	114	88	190	79	0	0	0	0	0	0	0	0	1	0	0
CC16-NUP192-TRg-4	79	197	110	29	83	77	92	172	100	51	170	103	53	117	0	0	0	0	1	0	0	0	0	0	0
CC16-NUP145-NRg-4	50	130	109	55	80	90	117	102	60	67	91	53	56	59	0	0	0	0	0	0	0	0	0	0	0
CC16-HEM12-TRg-6	60	143	172	123	79	94	278	106	98	150	102	88	135	69	0	0	0	0	0	0	0	0	0	0	0
CC16-PLC1-TRg-3	72	173	143	27	118	104	77	155	82	60	163	72	47	75	0	0	1	0	0	0	0	0	1	1	1
CC16-RPA43-TRg-1	65	148	202	129	113	147	284	137	89	184	158	73	120	95	0	0	0	0	0	0	0	0	0	0	0
CC16-RPB7-NRg-2	92	202	154	105	123	108	222	137	118	142	158	99	129	111	0	0	0	0	0	0	0	0	0	0	0
CC16-RPB7-NRg-3	93	237	113	38	123	90	81	169	71	52	182	69	43	115	0	0	0	0	0	0	0	0	0	0	0
CC16-NSL1-NRg-1	105	236	133	28	119	82	67	160	83	49	168	68	25	138	0	0	0	0	0	0	0	0	0	1	0
CC16-UTP6-TRg-3	102	249	178	81	135	136	191	207	116	108	208	119	102	136	0	0	1	0	0	0	0	0	0	0	0
CC16-UTP6-TRg-1	57	128	108	71	99	73	129	115	113	74	112	71	78	109	0	0	0	0	0	0	0	0	0	0	0
CC16-YJU2-TRg-5	80	189	148	63	132	118	133	152	95	79	173	82	79	128	1	0	0	0	1	0	0	0	0	0	0
CC16-FRS2-NRg-5	100	203	111	44	126	83	116	152	67	55	138	83	46	106	0	0	0	0	0	0	0	0	0	0	0
CC16-TIF35-NRg-2	87	188	119	51	145	88	153	148	91	90	158	63	77	89	0	0	0	0	1	1	0	0	0	0	0
CC16-GPI15-TRg-1	66	161	178	159	112	156	350	112	127	182	129	85	159	113	0	0	0	0	0	0	0	0	0	0	0
CC16-NOP1-NRg-5	91	173	163	53	129	114	142	155	100	102	174	76	81	112	0	0	0	0	0	0	0	0	0	0	0
CC16-GPI15-TRg-4	68	203	180	111	103	134	282	162	144	155	175	104	167	100	0	0	0	1	0	0	0	0	0	0	0
CC16-COG4-TRg-1	85	172	92	40	97	61	105	158	91	72	148	67	53	101	0	0	0	0	0	0	0	0	0	0	0
CC16-TFA1-TRg-1	50	137	127	64	100	101	124	126	100	90	115	76	68	68	0	0	0	0	0	0	0	0	0	0	0
CC16-RHO1-NRg-2	117	217	118	38	127	105	68	168	90	32	130	79	32	135	0	0	0	0	0	0	0	0	0	0	0
CC16-RHO1-NRg-1	99	196	162	136	115	116	289	157	111	187	111	72	103	127	0	0	0	0	0	0	0	0	0	0	0
CC16-CDC55-NRg-2	75	124	179	100	95	104	224	101	105	134	108	56	104	85	0	0	0	0	0	0	0	0	0	0	0
CC16-IDI1-NRg-7	95	250	261	146	170	196	348	181	169	186	174	158	184	152	0	0	0	0	0	0	0	0	1	0	0
CC16-RPL32-TRg-5	83	135	108	67	64	85	106	115	100	50	123	67	51	87	0	0	0	0	0	0	0	0	0	0	0
CC16-RPB5-TRg-4	69	176	193	121	120	125	291	128	108	121	122	75	121	118	0	0	0	0	0	0	0	0	0	0	0
CC16-DIP2-TRg-5	64	166	127	73	99	109	169	133	89	93	120	67	98	102	0	0	0	0	0	0	0	0	1	0	0
CC16-DIP2-TRg-1	83	236	161	57	150	110	174	144	144	100	161	76	88	119	0	0	0	0	0	0	0	0	0	0	0
CC16-RPC40-TRg-2	85	156	156	117	82	118	197	121	133	124	126	90	109	66	0	0	0	0	0	0	0	0	0	0	0
CC16-CDC6-TRg-5	54	166	150	124	87	104	242	110	101	140	110	69	99	107	0	0	0	0	0	0	1	0	0	0	0
CC16-CDC6-TRg-3	63	140	91	44	102	75	77	103	65	44	138	64	44	98	0	0	0	0	0	0	0	0	0	0	0
CC16-DAD2-TRg-2	74	223	124	19	125	80	44	208	85	14	154	63	26	128	0	0	0	0	0	0	0	0	0	0	0
CC16-RVS161-TRg-2	98	206	168	79	110	121	144	138	112	79	136	94	92	91	0	0	0	0	0	0	0	0	0	0	0
CC16-RVS161-TRg-1	83	222	190	99	128	141	236	173	114	138	144	100	112	130	0	0	0	0	0	0	0	0	0	1	0
CC16-SUP45-NRg-3	83	189	154	61	104	122	157	145	104	82	130	98	63	89	2	0	0	0	0	0	0	0	0	0	0
CC16-SRB6-NRg-5	86	171	132	71	83	103	185	126	100	117	154	71	87	123	0	0	0	0	0	0	0	0	0	0	0
CC16-RPC11-TRg-4	66	193	193	90	139	109	216	161	124	110	144	112	91	129	0	1	0	0	0	0	0	0	0	0	0
CC16-RKI1-TRg-8	130	285	379	257	214	267	625	219	223	328	203	170	279	179	0	0	1	0	0	0	0	0	0	0	0
CC16-NIP7-TRg-3	85	167	155	70	102	93	169	148	90	134	135	84	91	106	0	0	0	1	0	0	0	0	0	0	0
CC16-RPL33A-NRg-12	94	209	159	89	123	94	186	144	99	114	147	88	87	99	1	0	0	0	0	0	0	0	0	0	0
CC16-SAM50-TRg-4	42	69	75	70	49	48	221	83	65	110	62	39	82	57	0	0	0	0	0	0	0	0	0	0	0
CC16-NOP4-NRg-1	76	220	171	101	114	157	237	192	119	163	143	90	103	121	0	0	0	1	0	0	0	0	1	0	0
CC16-NOP4-NRg-3	95	244	160	91	113	145	202	174	97	90	154	80	111	144	0	0	0	0	0	0	0	0	0	0	0
CC16-SMX2-TRg-5	68	143	132	47	78	80	114	91	85	72	122	95	75	67	0	0	0	0	0	0	0	0	0	0	0
CC16-POL12-NRg-2	74	213	110	51	143	101	77	156	91	60	150	70	47	94	0	0	0	0	0	0	0	0	0	0	0
CC16-BMS1-NRg-2	68	207	169	132	116	117	243	156	123	154	147	72	125	87	0	0	0	0	0	0	0	0	0	1	0
CC16-RPA190-TRg-5	63	182	162	120	111	131	268	142	147	150	119	91	166	113	0	0	0	0	1	0	1	0	1	0	0
CC16-ALG14-NRg-4	58	113	106	105	56	100	195	79	92	130	85	73	93	94	1	0	0	0	0	0	0	0	1	1	0
CC16-ALG14-NRg-1	75	174	178	173	115	144	433	139	137	238	134	106	173	127	0	0	0	0	0	0	0	0	0	0	0
CC16-PRE5-NRg-1	76	181	102	42	90	105	101	114	93	62	128	80	60	89	0	0	1	0	0	0	0	0	0	0	0
CC16-BIG1-NRg-2	111	256	219	106	148	176	229	190	139	169	172	112	131	147	0	0	0	0	1	0	0	0	0	0	0
CC16-TFA2-TRg-4	68	174	128	25	92	76	66	116	62	47	134	79	49	110	0	0	1	0	0	0	0	0	0	0	0
CC16-IMP4-TRg-6	68	169	148	121	90	112	257	107	104	139	147	81	129	59	1	0	0	0	0	0	0	0	0	0	0
CC16-PAN1-NRg-1	89	245	216	53	153	136	188	176	182	89	167	97	89	128	0	0	0	0	1	0	0	0	0	0	0
CC16-UTP13-TRg-2	75	168	158	62	115	102	143	113	100	85	120	80	64	101	0	0	1	0	0	0	0	0	0	0	0
CC16-KAE1-NRg-3	56	178	202	147	104	120	390	164	136	190	144	91	179	157	0	0	1	0	0	0	0	0	0	0	0
CC16-ERG20-TRg-1	73	214	164	118	112	155	232	148	129	180	128	104	149	100	0	0	0	0	0	0	0	0	0	0	0
CC16-CDC20-TRg-6	91	128	62	6	95	51	42	129	41	24	124	40	20	104	0	0	0	0	0	0	0	0	0	0	0
CC16-PWP2-NRg-2	95	220	245	228	148	191	455	175	182	274	182	137	237	128	0	0	0	0	0	0	0	0	0	0	0
CC16-COG1-NRg-1	59	128	51	19	76	30	48	89	44	32	97	32	12	92	0	0	0	0	0	0	0	0	0	0	0
CC16-RPL1B-TRg-4	94	221	152	93	90	119	198	160	126	111	173	84	84	128	0	0	0	0	0	0	0	0	0	0	0
CC16-RPL1B-TRg-7	69	141	132	136	93	112	310	110	102	144	101	79	132	94	0	0	0	0	0	0	0	0	0	0	1
CC16-UTP20-TRg-3	65	215	213	96	118	154	195	162	114	131	139	86	101	107	0	0	0	0	0	0	0	0	0	0	0
CC16-UTP20-TRg-4	94	230	170	132	126	143	314	142	125	173	171	119	165	135	0	0	1	0	0	0	0	0	0	0	0
CC16-RPL25-TRg-4	40	141	123	49	62	96	114	108	72	69	113	56	63	85	0	0	0	0	0	0	0	0	0	0	0
CC16-RPL25-TRg-2	60	141	136	72	109	125	133	121	65	92	116	86	82	76	0	0	0	0	0	0	0	0	0	0	0
CC16-MCM7-NRg-1	106	233	180	116	148	157	253	177	134	139	163	87	129	117	0	0	0	0	0	0	0	0	0	0	0
CC16-MRP49-TRg-5	76	161	172	140	80	123	267	134	100	209	143	93	166	136	0	0	0	0	0	0	0	0	0	0	0
CC16-ERO1-NRg-3	65	109	37	32	67	35	59	89	53	53	92	32	53	71	0	0	0	0	0	0	0	0	0	0	0
CC16-UTP5-TRg-7	41	92	89	67	50	57	155	99	70	92	76	56	81	59	0	0	0	0	0	0	0	0	0	0	0
CC16-MCM4-NRg-1	60	174	173	37	127	90	112	121	86	57	132	88	57	98	0	0	0	0	0	0	0	0	2	0	0
CC16-PRE3-NRg-1	77	182	147	121	119	137	225	120	102	159	138	76	125	115	0	0	0	0	0	0	0	0	0	0	0
CC16-FCF1-NRg-1	63	112	110	48	77	61	86	98	62	61	106	52	53	99	0	0	0	0	0	0	0	0	0	0	0
CC16-CUS1-NRg-1	81	208	202	93	94	156	216	152	141	129	158	97	119	121	0	0	0	0	0	0	0	0	0	0	0
CC16-PSF1-TRg-2	62	175	179	176	101	142	320	131	119	189	122	91	148	103	0	0	0	0	0	0	0	0	0	0	0
CC16-BCP1-TRg-2	69	179	217	123	107	156	342	157	165	199	160	117	194	122	0	0	0	1	1	0	0	0	0	1	1
CC16-PAN1-TRg-1	77	216	210	96	142	197	200	172	152	139	201	130	134	133	0	0	0	0	0	0	0	0	0	0	0
CC16-PAN1-TRg-3	66	177	160	45	85	122	121	155	116	56	112	71	63	87	0	0	0	0	0	0	1	0	0	0	0
CC16-PAN1-TRg-4	58	162	160	38	71	113	80	112	75	45	125	80	43	84	0	0	0	0	0	0	0	0	0	0	0
CC16-VPS3-TRg-2	116	297	235	147	155	214	341	208	160	208	207	112	185	126	1	1	0	0	0	0	0	0	0	0	0
CC16-YIL060W-NRg-1	90	179	109	73	127	83	115	171	97	76	149	80	65	120	0	0	0	0	1	0	0	0	0	0	0
CC16-VPS53-NRg-1	71	146	78	32	71	57	46	123	52	26	129	42	37	99	0	0	0	0	0	0	0	0	0	0	0
CC16-CYR1-TRg-4	90	153	114	54	109	123	136	125	99	73	156	99	60	126	0	0	0	1	0	0	0	0	0	0	0
CC16-CYR1-TRg-7	79	150	109	25	100	68	75	167	85	28	139	79	36	93	0	0	0	0	0	0	0	0	0	0	0
CC16-MPS1-NRg-1	79	138	77	19	80	60	37	85	56	27	85	36	32	71	0	0	0	0	0	0	0	0	0	0	0
CC16-SRP1-TRg-5	111	260	144	36	133	114	72	219	105	35	218	69	40	150	0	0	0	0	0	0	0	0	0	0	0
CC16-SRP1-TRg-4	83	189	112	20	111	70	66	155	74	18	142	87	34	96	0	0	0	0	0	0	0	0	0	0	0
CC16-TAF12-TRg-2	79	176	79	22	104	83	43	138	76	32	151	58	23	114	0	0	0	0	0	0	0	0	0	0	0
CC16-TAF12-TRg-3	96	180	52	14	107	70	36	144	53	19	124	42	18	101	0	0	0	0	0	0	0	0	0	0	0
CC16-POP4-TRg-1	109	212	209	96	127	168	243	150	127	123	163	107	127	111	0	0	0	0	0	0	1	0	0	0	0
CC16-SPT16-TRg-1	59	141	155	83	85	119	166	128	91	105	136	62	83	85	0	0	0	0	0	0	0	0	0	0	0
CC16-NUP82-TRg-4	78	176	188	74	118	120	230	151	101	122	138	91	113	102	0	0	0	0	0	0	0	0	0	0	0
CC16-DML1-TRg-3	107	234	250	195	127	164	486	192	146	324	161	144	244	132	0	0	0	1	0	0	0	0	0	0	0
CC16-RPA43-NRg-3	64	160	132	72	99	127	152	127	81	114	138	71	102	101	0	0	0	0	0	0	0	0	0	0	0
CC16-STU2-NRg-3	100	221	176	98	132	129	213	187	138	142	198	115	134	118	0	0	0	0	0	0	0	0	0	0	0
CC16-POP4-NRg-4	85	192	151	71	120	131	201	130	109	125	130	87	72	86	0	0	0	0	0	0	0	0	0	0	0
CC16-MCD1-TRg-2	69	130	119	147	90	99	324	121	109	175	89	75	113	108	1	1	0	0	0	0	1	0	0	0	0
CC16-RPS3-NRg-4	102	270	176	92	153	146	238	207	144	138	206	81	110	168	0	0	0	0	1	0	0	0	0	0	0
CC16-PRP9-TRg-4	89	204	177	157	100	115	318	138	134	178	133	121	160	111	1	1	0	0	0	0	0	0	0	0	0
CC16-RPP1-NRg-2	58	152	179	100	62	116	254	122	120	135	129	68	138	85	0	0	0	0	1	0	0	0	0	0	0
CC16-MTR2-NRg-11	56	149	142	69	85	90	215	119	79	102	104	68	92	85	0	0	0	0	0	0	0	0	1	0	0
CC16-GCD11-TRg-1	112	221	188	135	138	164	313	183	152	184	198	130	156	130	0	0	0	0	0	0	0	0	0	0	0
CC16-RPF1-TRg-3	31	72	81	37	40	42	75	63	48	54	39	27	42	43	0	0	0	0	0	0	0	0	0	0	0
CC16-SUB2-NRg-4	81	189	132	65	89	117	179	138	80	102	142	66	91	125	0	0	0	0	0	0	0	0	0	0	0
CC16-GPI15-TRg-3	51	175	179	60	91	125	136	122	95	74	121	89	90	86	0	0	0	0	0	0	0	0	0	0	0
CC16-ERG9-TRg-6	85	209	191	106	137	160	288	148	148	147	158	107	125	142	0	0	0	0	0	0	0	0	0	0	0
CC16-RPT2-NRg-1	76	175	155	78	121	169	137	149	97	97	151	102	87	111	0	0	0	0	0	0	0	0	0	0	0
CC16-YOS1-NRg-3	81	215	199	72	139	167	149	175	129	89	183	115	86	129	0	0	0	0	0	0	0	0	0	0	0
CC16-SCM3-TRg-4	72	171	120	88	88	108	132	130	95	84	131	66	65	98	0	0	0	0	0	0	0	0	0	0	0
CC16-SCM3-TRg-6	61	149	128	41	86	87	127	130	72	61	109	77	64	93	0	0	0	1	0	0	0	0	0	0	0
CC16-RLP7-NRg-1	57	163	153	122	117	136	315	123	133	154	108	92	142	83	0	0	0	0	0	0	0	0	0	0	0
CC16-TFB2-NRg-4	82	215	201	67	138	129	147	192	137	99	167	106	97	150	1	0	0	0	0	0	0	0	0	0	0
CC16-IMP4-TRg-1	99	215	245	167	143	221	451	185	154	224	147	105	207	134	0	0	0	0	0	0	0	0	0	0	0
CC16-IMP4-TRg-3	99	261	234	236	154	199	553	191	178	326	173	115	219	153	0	0	0	0	0	1	0	0	1	0	0
CC16-PRE4-TRg-3	81	205	152	99	106	127	243	133	115	126	170	93	129	111	0	0	0	0	0	0	1	0	0	0	0
CC16-SUB2-TRg-3	61	171	125	11	88	81	54	135	79	25	137	51	29	104	0	0	0	0	0	0	0	0	0	0	0
CC16-RPP0-NRg-4	66	166	107	41	96	66	82	110	57	48	126	48	35	65	0	0	0	0	0	0	0	0	0	0	0
CC16-RPP0-NRg-3	60	171	153	153	106	125	325	116	113	165	141	109	133	107	0	0	1	1	0	0	0	0	0	0	0
CC16-TOM40-TRg-4	104	262	270	168	178	211	351	223	175	201	211	138	160	151	0	0	0	0	0	0	0	0	0	0	0
CC16-FUR1-NRg-12	77	219	230	269	124	182	596	183	161	338	164	136	325	117	0	0	0	0	0	0	0	0	0	0	0
CC16-TOM40-TRg-2	89	167	134	66	119	108	207	134	95	97	134	69	114	97	0	0	0	0	0	0	1	0	0	0	0
[truncated: 17,601 more rows]
