# Supplementary material for: Improved discovery of genetic interactions using CRISPRiSeq across multiple environments
Source: Genome Res. 2019 Apr;29(4):668–81. doi: 10.1101/gr.246603.118 (PMC6442382; doi:10.1101/gr.246603.118)
Supplement: Supplemental Material [file supp_gr.246603.118_Supplemental_CRISPRiSeq-master.zip › CRISPRiSeq-master/processing_data/Data_python_counts/recovered_counts_seqlib12.txt]

0	YPEGR1T1	YPEGR1T2	YPEGR1T3	YPEGR2T1	YPEGR2T2	YPEGR2T3	YPEGR3T1	YPEGR3T2	YPEGR3T3	SCURAR1T1	SCURAR1T2	SCURAR1T3	SCURAR2T1	SCURAR2T2	SCURAR2T3	SCURAR3T1	SCURAR3T2	SCURAR3T3	P170P161	P162P163	P167P164	P168P165	P162P166	P168P166	P169P166
CC8-CC5	115	284	697	100	267	498	189	264	476	110	122	176	111	148	175	120	125	127	0	0	0	0	0	0	0
CC8-CC8	83	253	323	84	187	273	162	186	222	91	117	151	93	169	168	73	110	127	0	0	0	0	0	0	0
CC8-CC16	100	240	497	87	219	386	170	220	308	93	139	155	92	131	149	115	98	114	0	0	0	0	0	0	0
CC8-CC17	101	288	564	101	239	468	205	237	361	86	160	179	97	163	154	85	134	111	0	0	0	0	0	0	0
CC8-CC19	83	206	396	101	179	357	137	191	264	88	89	122	82	123	117	102	97	78	0	0	0	0	0	0	0
CC8-CC20	87	334	761	144	333	579	200	270	428	117	145	206	104	172	171	108	135	153	0	0	0	0	0	0	0
CC8-CC23	76	220	434	84	167	400	127	189	286	74	127	147	67	113	149	103	90	96	0	0	0	0	0	0	0
CC8-CC25	107	296	660	129	278	569	152	234	499	91	143	166	109	131	185	130	131	146	0	0	0	0	0	0	0
CC8-CC27	85	231	400	98	186	294	135	206	279	79	88	111	86	122	98	102	86	82	0	0	0	0	0	0	0
CC8-CC28	89	299	549	112	278	417	185	230	310	89	134	158	116	177	182	126	141	102	1	0	0	0	0	0	0
CC8-CC30	94	270	603	97	258	462	141	222	322	86	92	139	78	134	145	90	122	118	0	0	0	0	0	1	0
CC8-CC32	78	279	666	93	247	474	173	266	374	93	124	192	99	124	175	100	111	105	0	0	0	0	0	0	0
CC8-CC34	98	311	719	105	306	477	177	252	448	115	130	189	92	138	135	107	102	112	0	0	0	0	0	0	0
CC8-CC35	116	381	920	122	343	669	194	268	623	112	146	133	122	141	135	139	106	126	0	0	0	0	0	0	0
CC8-CC36	111	290	660	101	325	502	211	319	422	117	133	186	116	173	186	119	128	128	0	0	0	0	0	0	0
CC8-CC11	36	144	359	59	140	260	93	131	201	48	81	64	48	84	95	65	47	52	0	0	0	0	0	0	0
CC8-CC14	96	256	635	84	232	480	147	223	349	97	104	122	84	157	174	95	126	111	0	0	0	0	0	0	2
CC8-CC15	71	218	546	100	212	419	134	233	392	92	137	151	87	158	133	96	117	111	0	0	0	0	0	1	0
CC8-CC2	80	223	538	60	195	377	127	149	305	96	116	149	94	107	148	97	88	104	0	0	0	0	0	1	0
CC8-CC22	78	198	339	71	179	252	158	157	242	84	85	167	68	117	143	65	117	76	1	0	0	0	0	0	0
CC8-CC26	126	233	457	79	237	347	176	258	268	120	121	157	113	152	139	111	121	111	0	0	0	0	0	0	0
CC8-CC7	94	276	600	103	225	449	185	235	379	90	129	150	100	139	206	76	119	105	0	0	0	0	0	0	0
CC16-CC5	1	1	26	2	0	1	4	1	8	0	1	1	2	0	0	4	1	4	0	0	0	0	0	0	0
CC16-CC8	90	254	481	96	202	355	139	190	329	84	103	134	98	130	125	111	86	116	0	0	0	0	0	0	0
CC16-CC16	21	46	89	22	70	48	36	42	54	42	32	30	24	47	36	38	28	34	0	0	0	0	0	0	0
CC16-CC17	95	271	511	106	260	399	176	186	340	73	124	116	86	122	111	83	91	87	0	0	0	0	0	0	0
CC16-CC19	65	221	338	91	192	270	125	171	232	73	74	96	82	84	124	83	94	91	0	0	0	0	0	0	0
CC16-CC20	119	282	579	117	287	475	183	233	372	91	116	144	76	124	118	77	96	107	0	0	0	0	0	0	0
CC16-CC23	75	252	472	87	159	361	160	205	282	63	90	134	66	112	101	72	76	88	0	0	0	0	0	0	0
CC16-CC25	90	305	715	129	317	554	185	221	518	89	114	142	96	138	134	112	99	113	0	0	0	0	0	0	0
CC16-CC27	94	224	352	115	199	246	158	179	204	85	110	101	67	104	105	95	74	74	0	0	0	0	0	0	0
CC16-CC28	119	334	499	115	304	416	226	261	350	88	133	116	110	156	136	96	120	106	0	0	0	0	0	0	0
CC16-CC30	68	222	453	80	197	326	157	152	280	68	73	86	93	85	103	73	73	65	0	0	0	0	0	0	0
CC16-CC32	82	283	540	103	274	480	180	236	373	94	88	105	103	129	108	93	99	85	1	0	0	0	0	0	0
CC16-CC34	110	267	592	101	324	455	156	253	406	94	106	123	98	139	122	115	103	110	0	0	0	0	0	0	0
CC16-CC35	107	366	694	138	358	606	210	228	527	85	116	114	120	113	141	106	93	114	0	0	0	0	0	0	0
CC16-CC36	105	271	548	91	249	416	183	221	320	100	97	133	90	110	128	106	82	106	0	0	0	0	0	0	0
CC16-CC11	69	186	369	73	158	281	112	133	233	75	71	91	58	99	87	71	47	56	0	0	0	0	0	0	0
CC16-CC14	1	8	20	2	0	7	3	1	5	0	1	0	3	0	0	3	0	11	0	0	0	0	0	0	0
CC16-CC15	1	2	15	2	0	3	0	2	2	1	2	1	3	2	1	4	1	3	0	0	0	0	1	0	0
CC16-CC2	1	3	19	0	1	2	1	1	4	3	0	3	0	0	0	4	1	6	0	0	0	0	0	0	0
CC16-CC22	73	180	326	85	179	289	169	149	216	90	83	113	91	97	99	87	84	81	0	0	0	0	0	0	0
CC16-CC26	106	250	376	109	194	303	145	158	219	73	100	117	76	124	123	97	111	87	0	0	0	0	0	0	0
CC16-CC7	122	283	552	79	289	503	163	254	355	91	136	168	89	120	156	130	112	92	0	0	0	0	0	0	0
CC17-CC5	1	13	26	1	0	3	0	3	15	2	0	5	0	1	2	5	1	8	0	0	1	0	0	0	0
CC17-CC8	94	287	635	96	236	467	159	218	390	82	107	154	115	113	149	118	94	110	0	0	0	0	0	0	2
CC17-CC16	1	2	14	1	0	5	1	4	7	3	1	4	2	0	0	6	1	9	0	0	0	0	0	0	0
CC17-CC17	194	613	1176	201	565	974	341	437	734	171	231	296	204	235	281	213	202	229	0	0	1	0	0	0	0
CC17-CC19	110	372	697	117	300	571	193	235	480	96	125	200	121	136	182	100	140	157	0	0	0	0	0	0	0
CC17-CC20	126	406	1028	146	393	755	217	388	620	119	180	209	112	155	190	110	141	141	0	0	0	0	0	0	0
CC17-CC23	145	390	989	172	412	758	268	396	692	89	169	271	147	186	201	176	158	167	0	0	0	0	0	0	0
CC17-CC25	133	451	1087	161	440	837	240	338	728	145	138	186	143	179	224	146	166	175	1	0	1	0	0	0	0
CC17-CC27	127	328	579	137	241	448	170	219	365	96	123	153	96	147	125	128	103	92	0	0	0	0	0	0	0
CC17-CC28	125	421	858	153	396	610	232	331	514	107	130	220	136	165	185	124	131	128	0	0	0	0	0	0	0
CC17-CC30	134	447	963	144	398	812	224	328	650	93	154	206	158	176	136	115	151	157	0	0	0	0	0	0	0
CC17-CC32	124	359	887	97	355	811	206	359	597	131	157	205	141	162	164	138	123	151	0	0	0	0	0	0	0
CC17-CC34	159	508	1018	154	434	895	268	382	658	136	172	239	146	188	187	145	131	161	0	0	0	0	0	0	0
CC17-CC35	146	624	1355	184	477	1092	238	431	980	152	226	235	196	196	211	175	146	175	0	0	0	0	0	0	1
CC17-CC36	150	465	949	155	364	827	279	391	656	137	187	188	150	226	224	167	174	170	0	0	0	0	0	0	1
CC17-CC11	89	370	722	111	250	538	192	273	483	91	100	174	105	108	160	94	107	103	1	0	0	0	0	0	0
CC17-CC14	1	11	39	1	1	5	0	1	10	1	1	6	5	1	1	6	1	9	0	0	0	0	0	0	0
CC17-CC15	4	6	22	2	0	5	2	2	6	3	0	2	4	2	0	5	2	7	0	0	0	0	0	0	1
CC17-CC2	1	7	19	0	1	2	1	0	8	3	3	4	1	0	4	3	0	6	0	0	0	0	0	0	0
CC17-CC22	112	364	736	142	283	520	223	270	402	130	152	195	123	146	186	146	121	112	0	0	0	0	0	0	0
CC17-CC26	129	408	768	139	300	560	228	286	460	121	164	211	127	192	197	137	137	145	1	0	0	0	1	0	1
CC17-CC7	132	390	931	126	386	724	253	328	627	126	161	167	154	150	180	140	167	136	0	0	0	0	0	0	0
CC8_BC2-CC5	139	369	803	188	380	704	303	325	585	133	149	193	131	206	226	117	134	151	0	0	0	0	0	0	1
CC8_BC2-CC8	118	284	504	140	323	368	271	269	353	152	209	257	126	214	255	151	154	120	0	1	0	1	0	0	0
CC8_BC2-CC16	111	224	555	111	275	463	216	257	385	115	154	181	101	138	190	121	120	130	0	0	0	0	0	0	0
CC8_BC2-CC17	162	373	737	115	325	614	213	300	468	124	154	198	143	192	204	123	146	155	0	0	0	0	0	0	0
CC8_BC2-CC19	120	316	589	141	327	467	212	247	501	132	155	190	120	161	218	152	139	163	0	0	0	0	0	0	0
CC8_BC2-CC20	142	458	1033	210	463	812	283	435	736	129	217	261	138	221	268	156	172	186	0	0	0	0	0	0	0
CC8_BC2-CC23	113	345	842	168	321	615	226	336	504	117	150	193	145	208	218	137	127	176	0	0	1	0	0	0	1
CC8_BC2-CC25	157	412	930	202	417	786	283	315	741	167	165	236	162	180	282	138	133	174	0	0	0	0	0	0	1
CC8_BC2-CC27	134	254	546	118	259	445	206	249	337	118	118	171	99	144	167	125	111	113	0	0	0	0	0	0	1
CC8_BC2-CC28	128	355	705	122	384	539	227	321	453	156	164	204	140	157	226	146	143	156	1	0	0	0	0	0	0
CC8_BC2-CC30	101	303	720	117	332	488	193	223	431	104	118	183	100	140	168	122	126	151	0	0	0	0	0	0	0
CC8_BC2-CC32	108	384	910	165	327	657	210	363	571	108	178	206	144	195	215	141	157	139	0	0	0	0	0	0	0
CC8_BC2-CC34	140	335	842	146	418	694	244	326	600	109	172	214	111	196	243	136	135	170	0	0	0	0	0	0	0
CC8_BC2-CC35	157	404	1277	161	466	929	245	357	881	142	180	159	132	230	197	164	120	157	0	0	0	0	0	0	0
CC8_BC2-CC36	138	465	964	156	457	749	261	344	607	174	214	237	145	228	263	171	169	190	0	0	0	0	0	1	1
CC8_BC2-CC11	82	217	522	109	237	442	170	222	380	80	92	168	86	150	138	104	105	97	0	0	0	0	0	0	0
CC8_BC2-CC14	108	324	865	130	430	671	201	317	571	122	142	185	118	170	211	142	187	177	0	0	0	0	0	0	0
CC8_BC2-CC15	109	322	670	144	292	570	185	314	451	113	126	199	109	159	154	146	114	136	0	0	0	0	0	0	1
CC8_BC2-CC2	121	309	733	123	293	561	221	292	521	125	154	190	115	161	236	126	151	160	0	0	0	0	0	0	1
CC8_BC2-CC22	104	283	461	110	241	382	172	231	331	121	112	159	113	157	188	86	122	122	0	0	0	0	0	0	0
CC8_BC2-CC26	123	314	551	155	310	424	224	284	367	124	145	174	122	190	211	121	150	175	0	0	0	0	0	0	0
CC8_BC2-CC7	137	362	852	133	374	597	243	264	486	127	159	189	129	180	223	139	140	167	0	0	0	0	0	0	0
CC16_BC2-CC5	37	132	265	22	79	183	92	115	156	42	54	85	38	50	50	67	52	44	0	0	0	0	0	0	0
CC16_BC2-CC8	50	104	240	22	76	154	76	116	139	51	64	79	40	69	61	71	65	49	0	0	0	0	0	0	0
CC16_BC2-CC16	40	91	148	18	48	120	61	85	98	41	42	79	39	54	31	49	51	39	0	0	0	0	0	0	0
CC16_BC2-CC17	54	122	279	30	91	212	93	155	163	52	90	85	42	65	50	90	74	47	0	0	0	0	0	0	0
CC16_BC2-CC19	41	90	186	22	68	152	73	116	119	36	58	58	36	62	52	57	57	47	0	0	0	0	0	0	0
CC16_BC2-CC20	57	160	301	29	71	257	97	159	172	56	70	81	63	70	64	68	57	56	0	0	0	0	0	0	0
CC16_BC2-CC23	66	139	267	27	60	226	101	126	187	36	84	77	36	69	66	74	59	53	0	0	0	0	0	0	0
CC16_BC2-CC25	66	159	284	26	112	239	114	137	222	53	74	110	49	85	85	59	72	58	0	0	0	0	0	0	0
CC16_BC2-CC27	41	89	194	22	70	156	80	125	127	36	59	50	39	61	34	48	55	32	0	0	0	0	0	0	0
CC16_BC2-CC28	47	118	214	19	88	161	77	92	127	40	75	81	32	78	58	76	61	47	0	0	0	0	0	0	1
CC16_BC2-CC30	37	113	237	30	59	184	86	128	155	36	75	76	37	54	41	58	57	46	0	0	0	0	0	0	0
CC16_BC2-CC32	41	108	219	20	66	186	79	116	137	35	70	69	54	75	40	52	55	43	0	0	0	0	0	0	0
CC16_BC2-CC34	45	143	321	31	94	244	97	142	192	62	65	104	66	71	45	63	74	58	0	0	0	0	0	0	0
CC16_BC2-CC35	75	199	346	27	137	295	98	158	263	41	58	98	68	79	63	77	48	73	0	0	0	0	0	0	0
CC16_BC2-CC36	54	171	376	24	103	268	117	158	184	52	59	81	53	60	66	74	72	54	1	0	0	0	0	0	0
CC16_BC2-CC11	31	88	158	18	39	123	61	104	121	19	54	50	26	26	40	27	46	35	0	0	0	0	0	0	0
CC16_BC2-CC14	33	123	253	29	70	191	68	96	136	47	67	75	55	60	32	60	54	58	0	0	0	0	0	0	0
CC16_BC2-CC15	40	82	219	29	61	148	72	114	113	48	61	77	28	39	50	47	54	48	0	0	0	0	0	0	2
CC16_BC2-CC2	40	94	174	18	53	118	69	87	119	44	49	44	48	43	43	38	43	40	0	0	0	0	0	0	0
CC16_BC2-CC22	51	76	165	16	53	124	77	104	96	36	63	68	28	50	45	48	48	41	0	0	0	0	0	0	0
CC16_BC2-CC26	55	123	194	25	79	133	79	105	120	51	61	73	44	38	51	52	70	57	0	0	0	0	0	0	0
CC16_BC2-CC7	49	161	301	20	103	229	93	146	191	37	74	90	53	76	45	67	83	45	0	0	0	0	0	0	0
PRE7g7-CC5	33	30	5	41	27	8	65	35	8	33	50	53	39	71	55	45	56	53	0	0	0	0	0	0	0
PRE7g7-CC8	0	0	0	0	0	0	0	0	0	1	0	3	0	0	0	0	0	1	0	0	0	0	0	0	0
PRE7g7-CC16	31	31	11	20	22	7	47	32	2	50	52	69	25	62	49	42	46	50	0	0	0	0	0	0	0
PRE7g7-CC17	0	1	1	1	0	0	0	0	0	1	0	1	0	0	1	2	1	4	0	0	0	0	0	0	0
PRE7g7-CC19	0	0	0	0	0	0	0	0	0	0	0	2	0	0	0	1	0	1	0	0	0	0	0	0	0
PRE7g7-CC20	0	0	0	0	0	0	0	0	0	1	2	1	1	0	0	0	0	2	0	0	0	0	0	0	0
PRE7g7-CC23	1	0	0	1	0	0	1	0	0	0	1	1	0	0	0	0	0	0	0	0	0	0	0	0	0
PRE7g7-CC25	1	1	3	0	0	0	2	0	1	0	0	0	0	0	0	0	0	6	0	0	0	0	0	0	0
PRE7g7-CC27	0	0	1	1	0	0	1	0	0	0	0	0	0	0	0	0	0	0	0	0	0	0	0	0	0
PRE7g7-CC28	0	0	1	0	0	0	0	0	2	1	0	2	1	2	0	2	0	3	0	0	0	0	0	0	0
PRE7g7-CC30	0	1	0	0	0	0	0	0	1	1	1	0	0	0	0	2	0	2	0	0	0	0	0	0	0
PRE7g7-CC32	0	0	1	0	0	0	1	0	0	1	0	0	0	0	0	1	0	6	0	0	0	0	0	0	0
PRE7g7-CC34	1	0	2	0	0	0	0	0	1	2	0	1	0	0	0	0	0	1	0	0	0	0	0	0	0
PRE7g7-CC35	0	0	1	2	0	0	1	0	1	0	2	0	0	1	0	2	0	1	0	0	0	0	0	0	0
PRE7g7-CC36	1	2	2	0	0	0	3	0	0	0	0	0	1	0	0	0	0	3	0	0	0	0	0	0	0
PRE7g7-CC11	0	0	0	0	0	0	0	0	0	0	0	2	0	0	0	2	1	2	0	0	0	0	0	0	0
PRE7g7-CC14	38	35	18	21	21	13	56	35	14	37	57	78	32	60	62	42	43	47	0	0	0	0	0	0	0
PRE7g7-CC15	34	37	10	21	26	11	62	23	11	60	71	72	29	80	79	49	42	75	0	0	0	0	0	0	0
PRE7g7-CC2	40	17	6	20	17	6	48	33	5	39	57	88	31	70	62	50	53	49	0	0	0	0	0	0	0
PRE7g7-CC22	0	0	0	0	0	0	0	0	0	0	0	0	0	0	0	0	0	2	0	0	0	0	0	0	0
PRE7g7-CC26	1	0	0	0	0	1	0	0	0	1	0	1	0	0	0	0	0	0	0	0	0	0	0	0	0
PRE7g7-CC7	0	0	0	1	0	0	0	0	0	0	0	0	2	0	0	2	0	1	0	0	0	0	0	0	0
PRE4g9-CC5	79	177	227	69	143	187	131	134	171	77	105	110	61	106	102	80	76	59	0	0	0	0	0	0	0
PRE4g9-CC8	0	0	8	2	0	4	0	2	1	6	0	1	1	0	0	3	2	2	0	0	0	0	0	0	0
PRE4g9-CC16	80	97	206	47	83	120	120	115	98	70	79	73	37	88	58	63	55	41	0	0	0	0	0	0	0
PRE4g9-CC17	0	4	11	0	2	0	0	3	1	3	0	2	1	0	0	0	1	2	0	0	0	0	0	0	0
PRE4g9-CC19	1	4	7	0	0	2	0	0	2	0	0	0	0	0	0	0	0	1	0	0	0	0	0	0	0
PRE4g9-CC20	0	3	11	3	0	3	2	0	3	1	0	1	1	0	0	1	0	2	0	0	0	0	0	0	0
PRE4g9-CC23	0	0	10	0	0	0	0	1	0	1	1	2	0	0	1	2	2	2	0	0	0	0	0	0	0
PRE4g9-CC25	0	2	8	1	0	1	2	0	4	0	0	0	0	1	0	0	2	3	0	0	0	0	0	0	0
PRE4g9-CC27	2	0	7	3	0	1	1	0	2	1	0	0	0	0	0	0	1	0	0	0	0	0	0	0	0
PRE4g9-CC28	1	1	6	0	0	2	2	0	4	0	0	3	1	0	2	1	0	2	0	0	0	0	0	0	0
PRE4g9-CC30	0	4	3	0	0	0	0	0	4	0	1	4	1	0	0	1	0	4	0	0	0	0	0	0	0
PRE4g9-CC32	1	1	7	1	0	3	1	3	1	2	0	0	0	0	0	1	0	1	0	0	0	0	0	0	0
PRE4g9-CC34	1	3	5	1	0	1	2	2	3	0	0	1	1	0	0	2	0	3	0	0	0	0	0	0	0
PRE4g9-CC35	1	1	10	0	0	2	1	0	2	2	0	0	2	1	0	3	1	4	0	0	0	0	0	0	0
PRE4g9-CC36	1	3	7	1	0	1	0	1	3	0	0	0	1	0	0	1	0	2	0	0	0	0	0	0	0
PRE4g9-CC11	0	1	5	0	0	2	1	1	3	0	0	3	0	0	0	1	0	1	0	0	0	0	0	0	0
PRE4g9-CC14	80	200	305	78	194	212	172	175	196	79	104	137	76	141	120	82	94	82	0	0	0	0	0	0	1
PRE4g9-CC15	54	124	221	51	114	163	101	124	135	53	86	75	52	80	50	69	73	63	0	0	0	0	0	0	0
PRE4g9-CC2	49	131	221	65	121	152	109	138	143	52	75	97	53	77	59	77	75	72	0	0	0	0	0	0	0
PRE4g9-CC22	1	1	3	0	0	0	0	2	0	0	0	1	0	0	0	0	2	3	0	0	0	0	0	0	0
PRE4g9-CC26	0	2	7	1	0	1	0	0	0	2	1	2	0	1	0	2	0	3	0	0	0	0	0	0	0
PRE4g9-CC7	0	0	10	0	0	2	0	1	4	0	0	1	0	2	0	1	0	1	0	0	0	0	0	0	0
PRE4g3-CC5	0	1	1	2	0	1	0	1	2	4	1	4	2	1	2	4	0	6	0	0	0	0	0	0	0
PRE4g3-CC8	74	66	14	70	68	23	84	52	14	71	106	136	61	136	142	99	92	118	0	0	0	0	0	0	0
PRE4g3-CC16	1	2	4	1	0	0	2	1	1	2	2	6	0	1	2	5	2	8	0	0	0	0	0	0	0
PRE4g3-CC17	69	93	22	70	71	18	99	54	17	80	104	134	64	155	166	89	95	118	0	0	0	0	0	0	0
PRE4g3-CC19	76	50	20	67	46	11	127	47	18	71	100	129	59	119	129	77	83	109	0	0	0	0	0	0	0
PRE4g3-CC20	80	82	21	125	84	17	143	67	19	107	158	170	72	166	173	117	130	147	0	0	0	0	0	0	1
PRE4g3-CC23	64	81	21	65	79	12	108	74	7	81	83	144	37	151	151	107	87	120	0	0	0	0	1	0	0
PRE4g3-CC25	85	71	22	101	65	23	133	67	25	95	103	178	64	134	184	119	106	131	0	0	0	0	0	0	1
PRE4g3-CC27	73	73	19	80	71	20	118	46	23	58	87	129	82	128	147	127	92	91	0	0	0	0	0	0	0
PRE4g3-CC28	61	64	17	65	67	17	116	59	17	101	87	133	75	118	153	117	73	115	0	0	0	0	0	0	0
PRE4g3-CC30	47	42	13	68	44	6	78	39	9	59	95	127	43	104	104	92	96	87	0	0	0	0	0	0	0
PRE4g3-CC32	55	61	22	71	52	13	93	53	12	73	106	163	51	130	124	95	90	105	0	0	0	0	0	0	0
PRE4g3-CC34	52	71	23	88	60	28	135	63	21	96	151	167	66	156	177	115	105	127	0	0	0	0	0	1	0
PRE4g3-CC35	74	76	14	72	88	16	104	63	20	76	90	136	82	150	152	96	100	118	0	0	0	0	0	0	1
PRE4g3-CC36	62	81	24	70	50	13	140	57	14	110	135	148	65	175	161	110	106	120	0	0	0	0	0	0	0
PRE4g3-CC11	34	32	13	57	35	9	84	26	10	56	77	100	60	77	113	50	44	75	0	0	0	0	0	0	0
PRE4g3-CC14	1	2	2	0	0	0	2	0	1	4	2	6	0	2	3	6	3	16	0	0	0	0	0	0	0
PRE4g3-CC15	1	0	2	2	0	1	1	0	0	2	1	5	1	1	2	4	0	8	0	0	0	0	0	0	0
PRE4g3-CC2	0	3	1	0	0	1	1	0	1	3	0	5	2	3	1	1	1	7	0	0	0	0	0	0	0
PRE4g3-CC22	58	55	15	66	32	12	102	37	15	64	89	126	38	85	124	95	58	100	0	0	0	0	0	0	0
PRE4g3-CC26	73	65	18	82	44	25	117	51	13	87	104	168	67	114	155	93	102	120	0	0	0	0	0	0	0
PRE4g3-CC7	71	92	32	60	56	19	121	54	18	77	115	180	52	135	198	94	85	100	0	0	0	0	0	0	0
RPN5g1-CC5	4	4	5	2	0	0	3	2	3	1	1	3	2	2	0	7	2	19	0	0	0	0	0	0	1
RPN5g1-CC8	121	149	56	177	140	43	223	91	49	151	150	213	173	226	274	133	176	241	0	0	1	0	0	0	0
RPN5g1-CC16	5	3	5	7	2	1	1	3	0	3	5	5	3	3	1	5	1	15	0	0	0	0	0	0	0
RPN5g1-CC17	124	183	48	222	257	55	201	125	42	119	194	189	144	224	253	163	176	253	1	0	0	0	0	0	0
RPN5g1-CC19	103	132	44	181	134	29	169	77	49	99	140	208	157	210	234	110	141	237	0	0	0	1	0	0	0
RPN5g1-CC20	126	172	67	223	188	61	185	128	63	146	153	198	135	232	266	168	133	275	0	0	0	0	0	0	0
RPN5g1-CC23	121	141	41	174	184	49	153	107	40	159	159	174	135	206	179	91	139	185	0	0	0	0	0	0	0
RPN5g1-CC25	89	137	38	228	194	65	171	88	51	121	130	230	133	186	240	109	133	203	0	0	0	0	0	0	1
RPN5g1-CC27	108	145	44	214	128	42	148	81	43	134	136	161	124	179	213	101	142	192	0	0	0	0	0	0	0
RPN5g1-CC28	156	137	61	150	139	41	212	139	69	167	160	163	184	225	273	123	158	220	0	0	0	0	0	1	0
RPN5g1-CC30	95	121	57	142	135	58	157	91	37	116	133	188	145	181	176	110	119	176	0	0	0	1	0	0	1
RPN5g1-CC32	114	167	40	162	176	41	140	119	52	140	147	179	109	225	205	108	154	191	0	0	0	0	0	0	0
RPN5g1-CC34	144	150	42	185	195	44	164	103	49	141	137	222	144	248	219	133	114	200	0	0	0	0	0	0	0
RPN5g1-CC35	94	146	40	175	180	37	220	123	38	128	200	167	128	232	211	113	155	222	0	0	0	0	0	0	0
RPN5g1-CC36	134	204	67	249	226	72	196	135	39	182	195	220	163	210	267	163	187	238	0	1	0	0	0	0	0
RPN5g1-CC11	93	116	44	147	108	28	154	71	31	110	118	171	96	147	164	97	131	151	0	0	0	0	0	0	1
RPN5g1-CC14	1	2	8	2	1	2	2	1	3	6	3	7	1	3	1	5	5	17	0	0	0	0	0	0	0
RPN5g1-CC15	2	0	8	4	1	1	1	0	1	4	2	1	3	1	0	3	3	12	0	0	0	0	0	0	0
RPN5g1-CC2	3	4	3	2	1	1	0	1	2	2	2	3	2	1	2	3	2	16	0	0	0	0	0	0	0
RPN5g1-CC22	79	103	53	132	130	57	137	79	44	114	89	151	109	173	176	65	109	169	0	0	0	0	0	0	0
RPN5g1-CC26	113	178	42	157	231	26	204	110	45	171	184	192	148	263	269	148	187	255	0	0	0	0	1	0	0
RPN5g1-CC7	111	144	41	172	177	38	165	115	49	123	141	137	142	169	252	123	141	211	0	0	0	0	0	0	0
COG3g1-CC5	125	239	71	133	166	65	182	151	39	97	109	67	108	141	79	141	97	54	0	0	0	0	0	0	0
COG3g1-CC8	1	2	8	1	1	0	1	0	0	0	0	0	1	0	0	2	0	0	0	0	0	0	0	0	0
COG3g1-CC16	130	150	36	97	110	39	212	85	30	90	85	67	73	119	39	115	67	37	0	0	0	0	1	0	0
COG3g1-CC17	0	2	1	0	1	0	0	1	1	2	0	1	0	0	0	2	1	2	0	0	0	0	0	0	0
COG3g1-CC19	1	1	2	0	0	1	2	2	1	0	0	0	0	1	1	1	0	1	0	0	0	0	0	0	0
COG3g1-CC20	1	2	3	3	0	0	0	1	3	0	1	0	1	1	0	1	0	2	0	0	0	0	0	0	0
COG3g1-CC23	1	6	1	2	0	0	1	1	1	2	1	0	1	0	0	3	0	2	0	0	0	0	0	0	0
COG3g1-CC25	1	3	7	4	0	2	2	0	2	0	0	1	0	2	0	1	1	4	0	0	0	0	0	0	0
COG3g1-CC27	2	1	0	0	0	1	3	0	0	0	0	0	1	0	0	3	2	1	0	0	0	0	0	0	0
COG3g1-CC28	1	1	2	0	1	0	1	1	1	0	0	0	0	0	0	0	2	1	0	0	0	0	0	0	0
COG3g1-CC30	1	2	3	0	0	0	1	1	1	0	0	1	0	0	0	4	1	0	0	0	0	0	0	0	0
COG3g1-CC32	0	0	2	1	0	1	1	2	0	0	0	1	2	0	0	1	0	1	0	0	0	0	0	0	0
COG3g1-CC34	0	4	3	3	0	0	1	1	0	2	0	1	0	1	0	3	0	1	0	0	0	0	0	0	0
COG3g1-CC35	3	3	6	1	0	0	3	2	0	1	0	1	0	0	0	2	1	3	0	0	0	0	0	0	0
COG3g1-CC36	1	2	4	1	0	0	0	0	0	0	0	1	0	0	0	0	2	1	0	0	0	0	0	0	0
COG3g1-CC11	0	2	1	0	0	0	1	0	0	0	1	1	1	0	1	1	1	0	0	0	0	0	0	0	0
COG3g1-CC14	146	271	103	136	185	66	232	167	55	141	118	81	91	111	64	144	95	41	0	0	0	0	0	0	0
COG3g1-CC15	91	177	59	94	138	55	174	136	37	118	80	71	71	103	63	135	69	57	0	0	0	0	0	0	0
COG3g1-CC2	83	141	52	108	148	68	193	101	41	125	79	60	77	94	51	131	79	61	0	0	0	0	0	0	0
COG3g1-CC22	5	0	1	1	0	2	2	1	1	1	0	0	0	1	0	3	1	1	0	0	0	0	0	0	0
COG3g1-CC26	0	0	6	1	0	0	1	0	2	0	0	0	0	1	0	3	1	6	0	0	0	0	0	0	0
COG3g1-CC7	0	2	5	0	1	0	2	1	1	0	0	1	1	0	0	3	0	1	0	0	0	0	0	0	0
SED5g5-CC5	97	218	232	135	266	178	213	164	176	137	88	73	107	126	90	134	94	82	0	0	0	0	0	0	0
SED5g5-CC8	0	3	5	0	0	2	3	3	2	2	0	0	1	0	0	2	0	3	0	0	0	0	0	0	0
SED5g5-CC16	86	134	105	102	89	110	182	132	114	97	65	53	75	99	56	88	54	29	0	0	0	0	0	0	0
SED5g5-CC17	1	1	6	0	0	1	1	0	1	2	1	3	2	0	0	0	1	1	0	0	0	0	0	0	0
SED5g5-CC19	0	2	4	1	0	0	0	1	0	0	1	3	0	0	0	3	0	0	0	0	0	0	0	0	0
SED5g5-CC20	0	1	9	2	0	3	0	3	4	0	0	1	3	0	0	2	0	2	0	0	0	0	0	0	0
SED5g5-CC23	1	3	5	0	1	0	1	0	0	0	0	0	0	0	1	1	1	0	0	0	0	0	0	0	0
SED5g5-CC25	0	1	4	1	0	1	1	0	2	2	0	0	1	0	0	2	0	4	0	0	0	0	0	0	0
SED5g5-CC27	0	0	6	1	0	1	1	0	0	2	0	0	0	0	1	2	0	3	0	0	0	0	0	0	0
SED5g5-CC28	1	3	7	1	0	1	1	0	1	1	1	0	0	1	2	2	0	2	0	0	0	0	0	0	0
SED5g5-CC30	1	0	8	1	0	0	0	0	1	0	0	2	0	0	0	0	0	1	0	0	0	0	0	0	0
SED5g5-CC32	0	0	10	2	3	2	1	1	0	0	0	2	0	0	0	2	1	3	0	0	0	0	0	0	0
SED5g5-CC34	0	0	8	1	0	0	2	1	1	1	0	0	0	0	0	1	0	5	0	0	0	0	0	0	0
SED5g5-CC35	0	4	13	4	0	0	1	1	1	0	2	0	1	0	0	3	2	1	0	0	0	0	0	0	0
SED5g5-CC36	1	2	12	0	0	0	2	0	2	3	0	1	0	1	1	1	3	0	0	0	0	0	0	0	0
SED5g5-CC11	0	0	5	0	0	0	2	0	1	1	0	0	0	0	0	3	1	2	0	1	0	0	0	0	0
SED5g5-CC14	109	235	253	139	203	198	207	215	169	84	77	95	84	132	83	122	79	58	0	0	0	0	0	0	0
SED5g5-CC15	104	175	158	118	175	162	213	152	112	109	65	84	77	102	50	107	79	33	0	0	0	0	0	0	0
SED5g5-CC2	108	169	161	109	152	121	136	114	137	88	85	61	75	91	50	89	64	56	0	0	0	0	0	0	0
SED5g5-CC22	2	1	7	0	0	0	1	0	0	1	0	1	0	1	0	2	0	2	0	0	0	0	0	0	0
SED5g5-CC26	0	0	9	0	0	0	3	0	2	0	1	3	1	1	0	2	0	3	0	0	0	0	0	0	0
SED5g5-CC7	0	0	7	0	0	1	0	1	4	0	0	0	1	1	0	1	2	7	0	0	0	0	0	0	0
SEC22g1-CC5	1	3	4	0	1	3	1	0	3	1	0	0	0	0	0	1	0	1	0	0	0	0	0	0	0
SEC22g1-CC8	16	57	35	18	41	43	47	54	31	31	11	5	21	17	6	25	21	12	0	0	0	0	0	0	0
SEC22g1-CC16	0	1	3	0	0	0	5	0	0	2	0	1	1	2	0	3	0	2	0	0	0	0	0	0	0
SEC22g1-CC17	29	58	50	20	52	38	36	43	38	30	24	5	18	23	13	24	19	13	0	0	0	0	0	0	0
SEC22g1-CC19	20	48	43	20	40	36	37	37	26	22	24	10	17	19	16	23	25	13	0	0	0	0	0	0	0
SEC22g1-CC20	28	66	67	25	52	49	41	64	68	17	18	11	19	20	14	27	23	15	0	0	0	0	0	0	0
SEC22g1-CC23	26	74	65	22	49	46	56	71	29	23	22	12	18	31	7	33	24	16	0	0	0	0	0	0	0
SEC22g1-CC25	23	57	67	32	58	60	33	48	45	25	21	11	21	26	18	25	34	15	0	0	0	0	0	0	0
SEC22g1-CC27	23	54	22	19	36	16	35	39	12	14	13	9	21	24	5	29	20	5	0	0	0	0	0	0	0
SEC22g1-CC28	19	77	90	23	40	67	30	64	40	23	30	14	22	22	11	29	23	15	0	0	0	0	0	0	0
SEC22g1-CC30	19	66	72	21	42	43	38	32	40	22	25	12	19	21	12	28	16	10	0	0	0	0	0	0	0
SEC22g1-CC32	27	65	60	20	57	43	33	51	39	29	34	18	15	19	14	30	20	4	0	0	0	0	0	0	0
SEC22g1-CC34	30	43	71	23	53	44	51	45	30	25	25	7	19	25	15	22	17	8	0	0	0	0	0	0	0
SEC22g1-CC35	16	71	69	29	65	37	52	57	41	30	24	21	14	16	11	46	19	5	0	0	0	0	0	0	0
SEC22g1-CC36	24	68	69	21	43	48	57	59	44	20	12	11	18	25	5	34	22	11	0	0	0	0	0	0	0
SEC22g1-CC11	11	55	37	15	37	35	34	44	32	14	13	0	11	29	10	26	17	3	0	0	0	0	0	0	0
SEC22g1-CC14	1	0	2	0	0	1	3	1	2	1	0	1	0	0	0	3	0	2	0	0	0	0	0	0	0
SEC22g1-CC15	0	1	3	0	0	0	3	1	1	0	0	0	0	0	1	6	0	0	0	0	0	0	0	0	0
SEC22g1-CC2	1	2	2	0	0	0	1	0	1	1	0	0	0	0	0	3	1	2	0	0	0	0	0	0	0
SEC22g1-CC22	16	51	34	12	25	24	26	40	24	20	15	12	9	19	9	26	16	8	0	0	0	0	0	0	0
SEC22g1-CC26	22	55	54	11	46	41	48	50	35	25	24	15	9	36	8	27	28	11	0	0	0	0	0	0	0
SEC22g1-CC7	26	71	62	18	43	35	35	61	34	16	18	12	24	16	11	35	17	10	0	0	0	0	0	0	0
SEC22g2-CC5	1	2	2	2	1	0	1	1	1	0	0	0	2	1	1	6	1	0	0	0	0	0	0	0	0
SEC22g2-CC8	45	44	26	53	51	12	103	53	16	69	53	14	48	53	22	76	47	18	0	0	0	1	0	0	0
SEC22g2-CC16	1	5	3	4	0	0	3	1	2	3	0	1	0	1	0	6	0	2	0	0	0	0	0	0	0
SEC22g2-CC17	50	70	23	72	57	15	96	48	5	58	42	13	35	29	13	64	37	3	0	0	0	0	0	1	0
SEC22g2-CC19	28	48	16	46	45	12	71	35	14	46	47	8	51	45	6	54	24	11	0	1	0	0	0	0	0
SEC22g2-CC20	53	57	31	44	56	13	94	44	15	72	40	5	52	49	7	67	34	9	0	0	0	0	0	0	0
SEC22g2-CC23	47	59	16	54	44	14	110	54	21	51	41	15	32	41	11	64	42	17	0	0	0	0	0	0	0
SEC22g2-CC25	53	60	34	61	68	15	113	37	18	55	35	22	46	38	13	53	32	13	0	0	0	0	0	1	0
SEC22g2-CC27	41	62	16	48	37	7	88	33	8	50	39	10	37	28	5	52	23	13	0	0	0	0	0	0	0
SEC22g2-CC28	67	82	31	67	83	33	131	60	24	68	49	10	60	39	14	73	28	10	0	0	0	0	0	0	0
SEC22g2-CC30	25	33	15	30	36	8	61	31	3	39	31	6	35	30	9	53	26	8	0	0	0	0	0	0	0
SEC22g2-CC32	53	63	28	74	52	12	87	43	21	57	61	9	46	50	9	71	37	15	0	0	0	0	0	0	0
SEC22g2-CC34	64	92	34	57	67	21	104	63	25	60	43	19	41	50	8	76	34	13	0	0	0	0	1	0	0
SEC22g2-CC35	62	77	42	71	67	24	99	57	31	53	39	10	50	41	10	73	50	11	0	0	0	0	0	0	1
SEC22g2-CC36	61	81	33	62	68	15	106	52	13	65	51	14	58	45	10	68	28	13	0	0	0	0	0	0	0
SEC22g2-CC11	29	34	18	38	30	14	66	24	8	25	31	6	26	25	9	41	27	11	1	0	0	0	1	0	0
SEC22g2-CC14	3	0	3	0	0	1	0	0	3	5	0	0	0	1	0	4	0	5	0	0	0	0	0	0	0
SEC22g2-CC15	0	1	2	5	1	0	1	1	1	3	0	0	1	1	0	6	1	1	0	0	0	0	0	0	0
SEC22g2-CC2	3	1	4	1	0	0	1	1	1	2	0	0	0	0	1	5	1	2	0	0	0	0	0	0	0
SEC22g2-CC22	42	38	25	47	43	9	80	28	12	41	33	16	31	49	16	39	16	5	0	0	0	0	0	0	0
SEC22g2-CC26	62	48	28	51	45	15	75	56	19	45	49	15	41	35	19	64	37	13	0	0	0	0	0	0	0
SEC22g2-CC7	45	67	28	60	56	11	84	39	6	63	37	4	51	50	8	69	37	7	0	0	0	0	0	0	0
COG8g2-CC5	244	633	1274	254	685	1185	320	479	971	191	143	152	193	223	182	149	174	142	0	0	0	0	0	0	1
COG8g2-CC8	140	574	1369	184	604	1133	283	457	1006	154	151	171	208	165	178	188	143	127	0	0	0	0	0	1	1
COG8g2-CC16	158	514	913	206	445	703	248	382	590	157	128	126	161	178	176	162	161	108	0	0	0	0	0	0	0
COG8g2-CC17	205	572	1175	248	530	917	340	429	834	158	151	144	141	216	161	198	126	115	0	1	1	0	0	0	0
COG8g2-CC19	137	395	700	210	396	579	269	299	527	154	171	127	130	174	156	174	115	117	0	0	0	1	0	0	1
COG8g2-CC20	180	745	1735	286	743	1419	398	578	1220	162	216	175	218	242	218	203	172	155	0	0	0	0	0	0	0
COG8g2-CC23	127	486	1261	153	494	968	268	408	830	119	139	163	138	169	167	165	132	116	0	0	1	0	0	0	0
COG8g2-CC25	166	567	1555	254	670	1343	309	451	1163	159	150	164	196	217	192	183	149	114	0	0	0	0	0	0	1
COG8g2-CC27	176	496	759	211	538	632	249	392	537	129	156	140	129	193	90	168	105	133	0	0	0	0	0	0	1
COG8g2-CC28	127	463	956	204	421	804	250	396	643	127	147	122	161	182	154	156	131	119	0	0	1	0	0	0	0
COG8g2-CC30	127	505	1082	180	462	913	248	349	922	115	147	130	141	168	108	137	126	103	0	0	0	0	0	0	0
COG8g2-CC32	141	520	1246	198	581	1034	297	464	894	159	135	164	171	187	155	169	142	119	1	0	0	0	0	0	1
COG8g2-CC34	160	615	1306	230	660	1136	320	483	1061	146	181	178	200	224	164	151	143	122	0	0	1	0	0	1	2
COG8g2-CC35	171	649	1466	234	717	1185	355	467	1128	190	200	160	217	252	125	198	144	143	0	0	1	0	0	0	0
COG8g2-CC36	156	486	1223	208	622	932	313	420	876	145	146	152	174	162	159	146	133	114	0	0	1	0	0	1	1
COG8g2-CC11	115	350	878	138	351	763	190	280	586	90	83	98	108	135	81	133	90	56	0	0	0	0	0	1	0
COG8g2-CC14	165	669	1579	261	693	1318	345	514	1146	154	176	189	207	217	192	200	165	147	1	0	1	0	0	0	0
COG8g2-CC15	164	657	1607	215	614	1208	280	451	1041	133	152	147	183	213	212	195	143	147	0	0	0	0	0	0	0
COG8g2-CC2	150	463	1132	186	451	895	252	409	771	151	145	125	160	174	146	159	127	116	0	1	0	0	0	0	0
COG8g2-CC22	109	414	831	197	430	750	268	348	592	132	126	149	135	151	144	135	121	70	1	0	0	0	0	0	0
COG8g2-CC26	155	485	1110	204	518	838	281	424	661	166	158	147	146	217	133	152	137	124	0	0	0	0	0	0	0
COG8g2-CC7	168	556	1350	160	605	1121	297	465	925	156	184	146	150	220	153	143	134	113	0	0	0	0	0	0	0
GET2g2-CC5	0	0	1	0	0	0	0	1	1	0	1	1	0	0	0	1	0	2	0	0	0	0	0	0	0
GET2g2-CC8	16	36	13	11	20	5	23	24	4	18	19	2	8	19	1	20	18	5	0	0	0	0	0	0	0
GET2g2-CC16	1	1	0	0	0	0	1	0	0	0	1	0	0	0	0	3	0	2	0	0	0	0	0	0	0
GET2g2-CC17	11	27	16	16	20	6	27	36	2	19	15	5	10	20	4	22	16	6	0	0	0	0	0	0	0
GET2g2-CC19	13	23	10	9	27	3	24	28	6	18	14	9	12	19	2	21	25	6	0	0	0	0	0	0	0
GET2g2-CC20	24	36	12	11	19	6	35	41	12	22	18	8	8	23	6	25	17	5	0	0	0	0	0	0	0
GET2g2-CC23	11	40	9	8	26	7	28	37	6	17	24	5	12	20	0	24	15	9	0	0	0	0	0	0	0
GET2g2-CC25	17	44	9	14	25	24	39	30	9	28	30	16	14	29	7	21	16	5	0	0	0	0	0	0	0
GET2g2-CC27	10	35	14	12	14	2	26	31	4	25	21	6	13	13	8	17	23	3	0	0	0	0	0	0	0
GET2g2-CC28	20	37	11	16	29	10	34	19	8	9	26	12	18	27	5	35	36	10	0	0	0	0	0	0	0
GET2g2-CC30	13	25	12	11	30	9	30	29	8	14	23	1	10	16	5	18	12	3	0	0	0	0	0	0	0
GET2g2-CC32	21	34	13	7	25	4	22	19	7	15	22	7	16	20	6	17	9	5	0	0	0	0	0	0	0
GET2g2-CC34	17	33	10	16	27	10	38	29	2	25	22	4	15	17	6	20	17	5	0	0	0	0	0	0	0
GET2g2-CC35	24	54	16	10	19	10	29	35	12	11	18	9	12	35	7	22	20	6	0	0	0	0	0	0	0
GET2g2-CC36	16	39	7	14	17	7	26	28	7	17	19	6	13	20	3	34	23	7	0	0	0	0	0	0	0
GET2g2-CC11	18	34	9	11	13	2	13	17	6	19	20	8	4	13	6	10	17	4	0	0	0	0	0	0	0
GET2g2-CC14	0	2	4	1	0	0	1	1	0	1	0	0	2	0	1	4	0	0	0	0	0	0	0	0	0
GET2g2-CC15	0	0	1	0	1	1	0	0	0	0	1	0	0	1	0	1	0	2	0	0	0	0	0	0	0
GET2g2-CC2	0	1	2	1	0	0	0	0	2	2	0	1	0	2	0	1	0	0	0	0	0	0	0	0	0
GET2g2-CC22	14	30	3	8	12	8	15	23	10	13	11	3	6	15	5	25	11	2	0	0	0	0	0	0	0
GET2g2-CC26	10	37	9	10	14	4	21	39	2	21	24	2	18	15	7	29	22	7	0	0	0	0	0	0	0
GET2g2-CC7	15	30	6	12	18	12	19	31	5	13	23	10	12	21	4	31	15	3	0	0	0	0	0	0	0
IMP4g6-CC5	87	105	162	62	102	103	165	133	108	102	131	197	74	134	164	112	134	135	0	0	0	0	0	0	1
IMP4g6-CC8	0	1	3	0	0	1	1	0	2	1	1	1	0	0	0	2	1	3	0	0	0	0	0	0	0
IMP4g6-CC16	73	103	114	38	57	80	123	96	74	81	111	137	59	112	90	104	107	97	0	0	0	0	0	0	0
IMP4g6-CC17	0	1	3	0	0	0	1	0	1	1	0	2	1	0	1	1	0	3	0	0	0	0	0	0	0
IMP4g6-CC19	2	0	0	0	0	0	0	0	1	3	0	2	1	1	0	1	1	1	0	0	0	0	0	0	0
IMP4g6-CC20	0	2	4	0	0	0	0	0	2	1	0	5	1	0	1	0	0	3	0	0	0	0	0	0	0
IMP4g6-CC23	0	2	5	0	0	1	0	0	2	0	0	3	2	0	0	0	0	5	0	0	0	0	0	0	0
IMP4g6-CC25	0	2	4	0	0	0	1	0	2	1	0	2	1	1	0	0	0	5	0	0	0	0	0	0	0
IMP4g6-CC27	0	0	3	0	1	0	0	0	1	0	1	1	0	0	0	0	0	1	0	0	0	0	0	0	0
IMP4g6-CC28	0	0	4	0	0	0	0	0	1	0	0	3	1	0	0	1	0	5	0	0	0	0	0	0	0
IMP4g6-CC30	2	0	3	0	0	0	1	1	1	0	1	5	0	0	0	0	0	2	0	0	0	0	0	0	0
IMP4g6-CC32	1	1	5	0	0	0	1	0	3	0	0	1	0	2	0	2	0	2	0	0	0	0	0	0	0
IMP4g6-CC34	0	1	4	0	1	0	1	0	0	1	2	4	0	0	0	2	1	3	0	0	0	0	0	0	0
IMP4g6-CC35	1	4	2	0	0	2	0	0	2	4	0	1	1	0	0	0	0	3	0	0	0	0	0	0	0
IMP4g6-CC36	0	1	4	1	0	0	1	0	1	0	0	5	1	0	0	1	0	2	0	0	0	0	0	0	0
IMP4g6-CC11	0	1	0	0	0	0	2	0	3	0	0	3	1	0	0	0	0	4	0	0	0	0	0	0	0
IMP4g6-CC14	73	112	160	54	106	115	115	133	104	89	140	190	68	123	119	101	128	116	0	0	0	0	0	0	1
IMP4g6-CC15	74	98	99	32	97	90	107	116	64	62	126	170	62	101	106	92	94	89	0	0	0	0	0	0	1
IMP4g6-CC2	82	87	87	44	99	78	124	106	61	83	135	190	42	124	112	101	106	135	0	0	0	0	0	0	0
IMP4g6-CC22	0	0	2	0	0	0	1	0	0	2	0	0	0	0	1	0	0	3	0	0	0	0	0	0	0
IMP4g6-CC26	1	2	2	0	0	1	0	0	1	1	0	1	0	0	1	0	0	0	0	0	0	0	0	0	0
IMP4g6-CC7	0	0	2	0	0	2	0	1	0	1	0	2	0	1	1	1	1	3	0	0	0	0	0	0	0
DIP2g5-CC5	69	139	192	32	109	177	98	134	154	60	71	55	57	75	69	61	65	56	0	0	0	0	0	0	0
DIP2g5-CC8	0	1	6	0	0	3	0	0	1	0	0	0	2	1	0	1	0	1	0	0	0	0	0	0	0
DIP2g5-CC16	39	87	133	26	64	103	68	88	92	47	61	46	40	50	44	41	40	29	0	0	0	0	0	0	0
DIP2g5-CC17	1	4	7	0	0	1	0	0	0	1	1	1	0	0	1	4	1	3	0	0	0	0	0	0	0
DIP2g5-CC19	1	1	1	1	0	1	0	0	1	1	1	1	0	2	0	0	0	1	0	0	0	0	0	0	0
DIP2g5-CC20	2	0	5	0	0	1	0	0	1	1	0	4	0	0	0	0	0	2	0	0	0	0	0	0	0
DIP2g5-CC23	1	1	4	0	0	0	0	0	0	0	1	0	0	0	0	2	0	1	0	0	1	0	0	0	0
DIP2g5-CC25	1	3	3	0	0	1	2	1	1	0	0	0	1	0	0	1	0	2	0	0	0	0	0	0	0
DIP2g5-CC27	0	2	5	0	0	0	2	1	0	0	2	1	0	0	0	1	0	2	0	0	0	0	0	0	0
DIP2g5-CC28	1	2	5	0	0	1	2	1	1	1	0	1	0	0	0	2	0	1	0	0	0	0	0	0	0
DIP2g5-CC30	1	1	5	0	0	1	1	0	2	0	1	1	0	0	0	0	1	1	0	0	0	0	0	0	0
DIP2g5-CC32	0	1	6	0	0	0	0	2	1	0	0	1	0	0	0	1	0	0	0	0	0	0	0	0	0
DIP2g5-CC34	2	2	3	1	0	0	1	1	2	0	0	0	1	0	0	1	1	1	0	0	0	0	0	0	0
DIP2g5-CC35	0	1	4	1	0	1	0	0	1	2	1	0	0	0	0	1	0	1	0	0	0	0	0	0	0
DIP2g5-CC36	0	1	7	0	0	1	1	1	1	2	0	0	0	0	0	3	0	1	0	0	0	0	0	0	0
DIP2g5-CC11	0	0	7	0	0	1	0	0	2	1	0	0	0	1	0	2	0	0	0	0	0	0	0	0	0
DIP2g5-CC14	38	156	182	35	99	150	88	131	115	38	64	51	55	65	68	55	55	48	0	0	0	0	0	0	0
DIP2g5-CC15	30	91	200	26	77	122	85	92	122	55	52	52	39	62	41	52	46	47	0	0	0	0	0	0	0
DIP2g5-CC2	37	101	133	28	57	121	74	73	101	42	51	78	45	40	58	48	42	34	0	0	0	0	0	0	0
DIP2g5-CC22	0	1	3	0	0	1	2	0	1	0	0	0	0	0	0	1	0	2	0	0	0	0	0	0	0
DIP2g5-CC26	1	1	2	1	0	2	0	0	0	1	1	2	0	0	0	1	1	2	0	0	0	0	0	0	0
DIP2g5-CC7	0	0	7	0	0	0	0	0	0	0	0	1	1	0	0	0	0	1	0	0	0	0	0	0	0
PWP2g2_BC1-CC5	72	194	324	42	139	316	153	157	231	76	110	133	72	109	91	109	93	116	0	0	0	0	0	0	0
PWP2g2_BC1-CC8	0	0	14	0	0	2	1	0	4	0	0	3	0	0	0	2	0	2	0	0	0	0	0	0	0
PWP2g2_BC1-CC16	52	149	193	31	81	155	82	144	125	54	60	70	52	70	65	60	80	82	0	0	0	0	0	0	1
PWP2g2_BC1-CC17	1	2	14	0	0	0	0	0	5	0	0	0	1	0	0	3	1	4	0	0	0	0	0	0	0
PWP2g2_BC1-CC19	0	1	8	0	0	1	0	0	4	0	0	0	0	0	0	0	1	5	0	0	0	0	0	0	0
PWP2g2_BC1-CC20	0	3	8	0	0	2	0	0	6	2	0	1	2	0	0	3	1	0	0	0	0	0	0	0	0
PWP2g2_BC1-CC23	0	3	12	0	0	1	0	1	2	1	3	2	1	0	0	3	0	4	0	0	0	0	0	0	0
PWP2g2_BC1-CC25	0	2	9	1	0	1	0	1	6	1	2	2	1	0	0	1	1	2	0	0	0	0	0	0	0
PWP2g2_BC1-CC27	0	1	6	0	0	0	0	0	1	0	1	0	0	0	0	1	3	2	0	0	0	0	0	0	0
PWP2g2_BC1-CC28	1	1	14	1	0	1	0	1	3	1	0	3	4	0	0	2	0	1	0	0	0	0	0	0	0
PWP2g2_BC1-CC30	1	1	14	1	0	0	0	3	0	1	0	1	1	0	0	0	0	4	0	0	0	0	0	0	0
PWP2g2_BC1-CC32	0	4	10	0	0	1	0	0	1	1	0	1	0	0	0	2	0	1	0	0	0	0	0	0	0
PWP2g2_BC1-CC34	0	5	9	1	0	3	1	1	3	0	0	1	2	0	0	1	0	2	0	0	0	0	0	0	0
PWP2g2_BC1-CC35	0	1	15	0	0	2	1	2	0	1	0	1	0	2	0	0	1	3	0	0	0	0	0	0	0
PWP2g2_BC1-CC36	2	1	4	0	0	1	0	1	4	1	0	1	1	0	0	1	1	4	0	0	0	0	0	0	0
PWP2g2_BC1-CC11	0	0	11	0	1	0	1	0	3	0	0	1	0	0	1	2	1	0	0	0	0	0	0	0	0
PWP2g2_BC1-CC14	83	177	311	34	116	266	129	166	227	57	81	102	52	88	83	93	110	87	0	0	0	0	0	0	1
PWP2g2_BC1-CC15	53	105	200	30	56	139	92	126	154	62	75	93	44	73	67	58	58	70	0	0	0	0	0	0	0
PWP2g2_BC1-CC2	37	94	212	24	63	167	64	118	134	59	68	119	54	61	67	69	83	75	0	0	0	0	0	0	0
PWP2g2_BC1-CC22	1	2	7	1	0	1	1	1	2	2	0	0	1	0	0	1	0	4	0	0	0	0	0	0	0
PWP2g2_BC1-CC26	0	0	8	1	0	1	0	0	8	1	0	1	2	0	1	4	1	7	0	0	0	0	0	0	0
PWP2g2_BC1-CC7	1	2	8	0	0	0	1	2	1	1	0	1	2	0	0	2	0	3	0	0	0	0	0	0	0
PWP2g2_BC2-CC5	1	5	28	0	1	4	4	1	12	4	4	2	3	4	0	4	1	9	0	0	0	0	0	0	0
PWP2g2_BC2-CC8	57	144	259	57	162	212	93	150	159	67	84	97	66	83	124	72	66	74	0	0	0	0	0	0	0
PWP2g2_BC2-CC16	0	5	17	2	0	0	2	3	6	1	1	6	3	1	0	3	2	8	0	0	0	0	0	0	0
PWP2g2_BC2-CC17	56	198	280	57	133	220	95	137	201	54	73	80	69	109	94	76	56	72	0	0	0	0	0	0	0
PWP2g2_BC2-CC19	42	104	170	67	99	162	71	94	119	40	71	61	35	87	52	62	59	52	0	0	0	0	0	0	0
PWP2g2_BC2-CC20	50	134	268	71	112	203	73	104	206	49	56	65	55	73	75	53	47	80	0	0	0	0	0	0	1
PWP2g2_BC2-CC23	44	149	207	66	138	202	75	131	145	41	47	66	61	66	85	62	85	68	0	0	0	0	0	0	0
PWP2g2_BC2-CC25	47	158	302	62	155	248	100	127	193	56	68	89	73	86	105	62	75	91	0	0	0	0	0	0	1
PWP2g2_BC2-CC27	45	112	216	54	87	189	88	87	124	56	48	63	45	53	74	56	49	55	0	0	0	0	0	1	0
PWP2g2_BC2-CC28	41	143	283	57	132	243	99	174	188	68	81	95	49	95	112	73	87	71	0	0	0	0	0	0	2
PWP2g2_BC2-CC30	29	110	216	51	113	160	57	81	160	22	49	81	40	50	82	27	49	60	1	0	0	0	0	0	1
PWP2g2_BC2-CC32	39	159	227	36	119	175	110	88	175	60	36	82	48	92	68	61	54	55	0	0	0	0	0	0	0
PWP2g2_BC2-CC34	50	165	292	50	155	208	90	121	187	59	63	70	55	57	92	51	64	76	0	1	1	0	0	0	0
PWP2g2_BC2-CC35	75	191	329	58	169	258	82	134	268	62	66	81	60	83	55	78	72	69	0	0	0	0	0	0	1
PWP2g2_BC2-CC36	48	188	321	61	211	223	126	153	191	61	78	90	64	99	120	76	69	98	0	0	0	0	0	0	0
PWP2g2_BC2-CC11	38	133	210	23	122	181	67	103	119	40	66	78	30	84	68	41	49	60	1	0	0	0	0	0	0
PWP2g2_BC2-CC14	2	6	22	4	1	5	1	1	9	1	2	12	1	0	0	4	0	3	0	0	0	0	0	0	0
PWP2g2_BC2-CC15	1	5	18	2	0	3	1	3	4	3	0	2	3	3	0	1	1	4	0	0	0	0	0	0	0
PWP2g2_BC2-CC2	2	3	21	2	0	1	1	3	3	0	2	3	3	0	1	5	1	5	0	0	0	0	0	0	0
PWP2g2_BC2-CC22	39	117	187	48	101	153	74	71	111	45	59	69	49	60	65	59	70	57	0	0	0	0	0	0	0
PWP2g2_BC2-CC26	55	149	200	72	129	157	125	105	180	68	87	95	48	67	96	78	68	74	0	0	0	0	0	0	0
PWP2g2_BC2-CC7	48	154	249	51	134	223	83	106	166	37	74	61	58	74	55	64	73	70	0	0	0	0	0	0	0
TIF6g8-CC5	94	293	679	86	272	540	163	267	457	71	87	110	83	142	102	82	71	74	0	0	0	0	0	0	0
TIF6g8-CC8	2	1	11	0	0	2	1	0	3	0	0	1	2	0	0	3	1	0	0	0	0	0	0	0	0
TIF6g8-CC16	68	196	379	54	142	314	120	191	218	66	74	73	67	90	62	66	64	59	0	0	0	0	0	0	0
TIF6g8-CC17	1	2	8	1	1	2	0	1	2	0	1	0	0	0	0	0	0	0	0	0	0	0	0	0	0
TIF6g8-CC19	0	4	6	1	0	3	0	0	1	0	0	1	0	0	0	1	1	1	0	0	0	0	0	0	0
TIF6g8-CC20	0	2	8	2	0	3	0	2	9	0	1	0	0	0	1	2	0	0	0	0	0	0	0	0	0
TIF6g8-CC23	0	5	7	1	1	0	2	1	2	0	1	2	0	0	0	2	0	2	0	0	0	0	0	0	0
TIF6g8-CC25	0	2	10	0	0	3	2	0	6	1	1	0	1	0	0	2	2	6	0	0	0	0	0	0	0
TIF6g8-CC27	1	3	8	1	0	1	0	0	0	1	0	2	3	1	0	0	0	1	0	0	0	0	0	0	0
TIF6g8-CC28	0	2	10	1	0	2	1	2	4	0	2	1	1	0	1	0	1	0	0	0	0	0	0	0	0
TIF6g8-CC30	0	1	11	0	0	1	2	1	3	2	0	0	1	0	0	4	0	1	0	0	0	0	0	0	0
TIF6g8-CC32	0	1	13	0	0	2	1	2	4	0	1	1	2	2	0	3	0	3	0	0	0	0	0	0	0
TIF6g8-CC34	2	2	12	2	1	0	1	2	3	0	1	2	0	1	0	1	0	1	0	0	0	0	0	0	0
TIF6g8-CC35	0	2	21	1	1	2	0	0	7	0	1	0	3	0	0	1	0	4	0	0	0	0	0	0	0
TIF6g8-CC36	0	0	8	0	0	2	2	1	5	0	0	1	3	0	0	3	0	3	0	0	0	0	0	0	0
TIF6g8-CC11	0	0	9	0	0	2	0	0	1	2	0	0	1	0	0	0	1	1	0	0	0	0	0	0	0
TIF6g8-CC14	102	352	831	100	244	579	163	293	530	64	115	104	101	130	99	127	82	92	0	0	1	0	0	0	1
TIF6g8-CC15	55	167	405	55	132	264	82	146	252	47	72	57	46	64	54	66	47	31	0	0	0	0	0	0	0
TIF6g8-CC2	71	176	499	55	168	423	114	155	303	55	68	87	83	79	60	64	62	40	0	0	0	0	0	0	1
TIF6g8-CC22	0	2	7	1	0	0	0	0	4	0	0	0	0	0	1	1	0	2	0	0	0	0	0	0	0
TIF6g8-CC26	1	1	11	0	0	1	0	0	1	0	0	2	1	0	1	1	0	1	0	0	0	0	0	0	0
TIF6g8-CC7	1	2	8	0	0	0	0	2	3	0	0	0	0	0	0	3	2	2	0	0	0	0	0	0	0
RPF1g3-CC5	1	2	4	0	0	0	1	0	1	0	0	3	2	0	0	2	0	4	0	0	0	0	0	0	0
RPF1g3-CC8	32	65	54	30	45	27	55	48	18	33	48	40	23	56	33	48	40	37	0	0	0	0	0	0	0
RPF1g3-CC16	3	2	3	2	1	0	2	0	1	2	1	1	0	0	0	4	0	5	0	0	0	0	0	0	0
RPF1g3-CC17	38	75	58	40	69	48	65	58	43	38	58	42	38	55	34	42	38	45	0	0	0	0	0	0	0
RPF1g3-CC19	28	50	46	22	38	32	59	46	18	30	38	23	27	40	35	51	32	27	0	0	0	0	0	0	0
RPF1g3-CC20	44	57	70	54	80	34	88	78	28	43	75	61	39	74	61	60	45	36	0	0	0	0	0	0	1
RPF1g3-CC23	33	67	48	33	43	31	72	63	37	25	56	36	41	61	49	34	42	15	0	0	0	0	0	0	0
RPF1g3-CC25	44	94	67	48	78	44	52	61	57	52	63	31	35	69	65	55	49	31	0	0	0	0	0	0	0
RPF1g3-CC27	38	58	40	27	56	23	45	59	24	38	49	28	27	69	28	40	24	29	0	0	0	0	0	0	0
RPF1g3-CC28	41	48	80	37	37	46	69	49	36	31	66	34	33	56	44	43	29	45	0	0	0	0	0	0	0
RPF1g3-CC30	32	44	36	35	52	22	78	63	32	28	55	42	22	60	29	27	29	38	0	0	0	0	0	0	1
RPF1g3-CC32	19	64	61	23	25	20	38	38	24	33	40	28	36	27	34	29	32	25	0	0	1	0	0	0	0
RPF1g3-CC34	41	74	61	32	54	36	65	57	39	44	37	35	31	62	53	48	52	23	0	0	0	0	0	0	0
RPF1g3-CC35	39	82	76	42	64	75	69	74	40	41	42	44	30	52	30	43	40	31	0	0	0	0	0	0	0
RPF1g3-CC36	36	72	48	35	45	34	58	44	22	49	51	46	42	50	42	48	49	22	0	0	0	0	0	0	0
RPF1g3-CC11	20	47	34	35	53	40	50	40	14	15	24	41	29	51	50	38	40	20	0	0	0	0	0	0	0
RPF1g3-CC14	0	1	4	3	1	0	1	1	2	3	1	1	1	2	0	2	1	3	0	0	0	0	0	0	0
RPF1g3-CC15	1	2	1	0	0	0	4	0	0	0	1	1	1	1	1	4	1	1	0	0	0	0	0	0	0
RPF1g3-CC2	0	2	8	1	0	2	2	2	2	2	2	1	0	1	1	2	1	2	0	0	0	0	0	0	0
RPF1g3-CC22	32	41	25	32	22	22	56	40	18	37	27	27	36	51	19	35	31	33	0	1	0	0	0	0	0
RPF1g3-CC26	30	47	33	35	31	27	58	38	21	48	57	32	37	47	32	68	43	34	0	0	0	0	0	0	0
RPF1g3-CC7	33	63	49	26	48	27	61	42	30	48	52	45	27	58	24	44	27	31	0	0	0	0	0	0	0
MAK16g1-CC5	0	4	2	0	0	1	1	0	2	0	1	1	1	1	0	5	1	5	0	0	0	0	0	0	0
MAK16g1-CC8	31	61	23	27	33	23	62	38	14	27	43	34	17	46	36	39	46	33	0	0	1	0	0	0	0
MAK16g1-CC16	0	1	5	2	1	0	1	0	1	1	1	3	2	0	1	2	2	7	0	0	0	0	0	0	0
MAK16g1-CC17	35	57	30	29	49	21	65	54	17	39	46	42	27	55	50	46	52	39	0	0	0	0	0	0	0
MAK16g1-CC19	33	59	33	36	34	28	42	59	19	35	50	51	31	51	57	54	46	43	0	0	0	0	0	0	0
MAK16g1-CC20	29	71	41	48	36	18	66	54	23	42	31	32	27	41	31	36	48	30	0	0	1	0	0	0	0
MAK16g1-CC23	39	62	46	32	63	25	86	60	32	44	49	46	38	57	40	40	75	36	0	0	0	0	0	0	0
MAK16g1-CC25	41	81	35	60	78	39	71	72	33	43	56	41	36	46	36	39	37	44	1	0	1	0	0	0	0
MAK16g1-CC27	19	40	30	32	46	11	83	27	18	47	50	23	27	47	22	33	41	16	0	0	0	0	0	0	0
MAK16g1-CC28	41	75	42	36	61	25	78	66	21	46	56	47	39	65	37	44	47	31	0	0	0	0	0	0	0
MAK16g1-CC30	19	66	32	36	49	17	46	49	21	27	30	26	26	45	20	26	27	32	0	0	0	0	0	0	0
MAK16g1-CC32	20	56	34	28	56	32	57	57	19	34	40	56	30	50	33	38	40	34	0	0	0	0	0	0	0
MAK16g1-CC34	40	75	53	33	76	16	86	61	20	44	43	40	30	54	41	54	39	25	0	0	0	0	0	0	0
MAK16g1-CC35	39	99	48	46	78	31	92	76	36	44	37	45	38	74	33	63	49	50	1	0	0	0	0	0	0
MAK16g1-CC36	31	77	45	33	74	29	65	68	32	28	35	27	34	38	49	48	42	23	0	0	0	0	0	0	0
MAK16g1-CC11	19	29	19	11	46	29	43	47	12	33	33	19	17	33	17	17	32	11	0	0	0	0	0	0	0
MAK16g1-CC14	0	3	2	1	1	1	0	1	1	1	3	2	1	1	1	6	2	3	0	0	0	0	0	0	0
MAK16g1-CC15	0	3	7	0	1	0	1	0	0	1	0	2	1	0	0	1	0	0	0	0	0	0	0	0	0
MAK16g1-CC2	1	2	4	1	2	0	2	2	2	2	1	4	0	0	0	5	2	6	0	0	0	0	0	0	0
MAK16g1-CC22	24	47	17	26	32	17	77	51	23	22	35	31	18	38	47	43	36	38	0	0	0	0	0	0	0
MAK16g1-CC26	27	36	23	32	44	10	73	42	13	29	57	42	19	61	36	60	41	24	0	0	0	0	0	0	0
MAK16g1-CC7	22	42	30	36	52	19	52	63	11	34	46	31	22	44	40	25	39	27	0	0	0	0	0	0	0
YCR016Wg4-CC5	1	3	31	2	1	3	1	5	16	1	1	4	5	1	0	2	0	5	0	0	0	0	0	0	0
YCR016Wg4-CC8	125	570	1751	144	482	1406	229	444	1395	114	122	113	147	143	129	120	115	112	0	0	0	0	0	0	0
YCR016Wg4-CC16	2	5	34	2	0	2	4	1	8	0	2	5	1	0	2	1	3	5	0	0	0	0	0	0	0
YCR016Wg4-CC17	94	398	1085	117	467	921	203	330	729	99	93	112	101	140	111	137	87	96	0	0	0	0	0	0	0
YCR016Wg4-CC19	66	291	820	115	271	616	136	274	554	98	106	100	104	112	114	97	116	97	0	0	0	1	0	0	0
YCR016Wg4-CC20	113	591	1887	175	565	1449	192	425	1333	97	128	142	145	167	180	136	132	108	0	0	0	0	0	1	1
YCR016Wg4-CC23	94	552	1730	130	512	1420	206	438	1175	108	117	159	146	126	148	135	113	115	0	0	0	0	0	0	0
YCR016Wg4-CC25	124	594	2041	174	716	1709	255	471	1572	119	143	155	202	159	167	141	162	144	0	0	0	0	0	1	0
YCR016Wg4-CC27	114	434	1155	116	478	894	177	326	760	118	118	122	121	126	114	99	130	76	0	0	2	0	0	0	3
YCR016Wg4-CC28	166	596	1697	163	685	1514	304	428	1133	143	174	162	183	197	167	165	131	119	0	0	0	0	0	0	1
YCR016Wg4-CC30	80	472	1538	131	459	1195	193	360	997	112	102	107	121	131	111	106	111	87	0	0	0	0	0	0	0
YCR016Wg4-CC32	125	491	1724	127	550	1333	234	403	1123	113	148	134	152	187	130	128	112	115	0	0	0	0	0	0	0
YCR016Wg4-CC34	133	536	1673	168	559	1331	221	453	1149	122	109	176	171	154	142	103	113	102	0	0	1	0	0	0	0
YCR016Wg4-CC35	129	529	1529	143	462	1320	234	397	1224	107	132	117	141	153	128	123	95	111	0	0	0	0	0	0	0
YCR016Wg4-CC36	164	642	2000	184	631	1575	256	467	1409	159	182	176	186	180	190	167	115	137	0	0	1	2	0	0	0
YCR016Wg4-CC11	76	337	1219	102	374	933	184	310	799	65	74	105	121	100	95	96	94	77	0	0	0	0	0	0	0
YCR016Wg4-CC14	0	11	41	2	1	8	2	3	13	0	0	1	6	0	1	4	1	3	0	0	0	0	0	0	0
YCR016Wg4-CC15	3	8	27	1	0	7	1	1	11	0	0	3	2	1	0	0	1	6	0	0	0	0	0	0	0
YCR016Wg4-CC2	0	3	21	1	0	3	3	2	5	1	2	0	0	0	1	3	0	3	0	0	0	0	0	0	0
YCR016Wg4-CC22	95	338	1283	96	356	947	161	350	782	75	96	100	118	107	94	88	98	77	0	0	1	1	0	0	0
YCR016Wg4-CC26	112	458	1420	133	426	1106	221	378	972	86	129	130	126	131	108	105	104	93	0	0	0	1	0	0	0
YCR016Wg4-CC7	122	533	1988	147	625	1589	213	489	1296	123	150	160	191	167	135	139	134	126	0	0	0	1	0	0	0
YLR050Cg1-CC5	0	1	4	0	0	1	0	1	3	3	1	1	1	2	0	4	1	2	0	0	0	0	0	0	0
YLR050Cg1-CC8	35	91	188	24	57	97	58	90	125	38	66	87	34	69	83	44	54	68	0	0	0	0	0	0	0
YLR050Cg1-CC16	1	0	5	0	0	0	1	0	1	1	0	0	0	0	2	0	0	0	0	0	0	0	0	0	0
YLR050Cg1-CC17	42	83	183	29	60	105	70	89	110	43	58	77	24	52	62	54	40	44	0	0	0	0	0	0	1
YLR050Cg1-CC19	31	73	162	24	63	118	86	71	96	52	58	71	32	50	74	47	56	52	0	0	0	0	0	0	0
YLR050Cg1-CC20	46	107	231	39	86	182	82	112	143	61	59	105	33	48	73	80	75	72	0	0	0	0	0	0	0
YLR050Cg1-CC23	46	69	192	33	73	109	82	78	130	29	58	77	26	55	64	48	59	50	0	0	0	0	0	0	0
YLR050Cg1-CC25	45	142	266	39	88	171	94	99	164	43	63	93	53	84	74	66	76	68	0	0	0	0	0	0	0
YLR050Cg1-CC27	41	87	172	21	64	73	69	81	81	44	47	73	37	51	47	53	53	50	0	0	0	0	0	0	0
YLR050Cg1-CC28	40	125	213	34	84	132	87	89	120	56	83	87	40	60	73	57	58	64	0	0	0	0	0	0	0
YLR050Cg1-CC30	33	65	165	27	57	140	60	85	125	25	52	75	24	40	57	48	40	39	0	0	0	0	0	0	0
YLR050Cg1-CC32	37	89	205	16	79	165	56	77	123	41	55	76	33	40	47	57	51	57	0	0	0	0	0	1	0
YLR050Cg1-CC34	54	109	240	40	77	158	72	136	142	49	54	97	37	65	66	62	46	69	0	0	0	0	0	0	1
YLR050Cg1-CC35	44	135	370	36	111	262	87	154	228	34	72	102	61	68	67	59	72	72	0	0	0	0	0	0	0
YLR050Cg1-CC36	53	102	225	36	95	188	78	105	123	55	83	118	48	55	83	47	43	72	0	0	0	0	0	0	0
YLR050Cg1-CC11	32	72	178	18	47	118	45	62	87	25	37	59	25	36	38	29	27	46	1	0	0	0	0	0	0
YLR050Cg1-CC14	2	4	10	1	0	0	0	1	2	3	0	1	2	1	0	1	0	4	0	0	0	0	0	0	0
YLR050Cg1-CC15	0	2	4	0	0	0	0	0	2	1	0	0	1	0	0	2	0	1	0	0	0	0	0	0	0
YLR050Cg1-CC2	0	2	5	1	0	2	1	0	2	1	0	1	0	0	0	2	1	6	0	0	0	0	0	0	0
YLR050Cg1-CC22	29	58	150	38	49	81	48	64	61	23	35	78	30	41	60	47	47	50	0	0	0	0	0	0	0
YLR050Cg1-CC26	47	77	209	40	75	110	81	87	96	56	82	108	43	81	86	56	73	68	0	0	0	0	0	0	0
YLR050Cg1-CC7	54	128	266	32	77	133	86	117	166	43	67	113	28	54	59	57	61	74	0	0	0	0	0	0	0
SAP30g7-CC5	2	3	55	1	0	7	2	2	14	2	1	3	5	2	1	5	1	6	0	0	0	0	0	0	0
SAP30g7-CC8	168	455	1625	135	490	1278	231	417	1043	141	201	378	163	228	349	150	187	267	1	0	0	0	0	0	1
SAP30g7-CC16	1	2	33	2	0	3	1	0	10	1	0	2	1	1	0	1	0	5	0	0	0	0	0	0	0
SAP30g7-CC17	146	560	1666	122	485	1347	286	462	1076	123	221	318	161	208	311	150	157	232	0	0	1	0	0	0	2
SAP30g7-CC19	102	369	1172	103	330	918	184	337	815	107	140	282	131	147	301	132	134	187	0	0	0	0	0	0	0
SAP30g7-CC20	169	563	1919	181	583	1385	246	481	1290	123	207	379	189	240	387	169	207	243	0	0	0	0	0	0	1
SAP30g7-CC23	126	576	1811	128	480	1352	248	482	1133	143	201	401	186	271	359	141	196	286	0	0	0	1	0	0	1
SAP30g7-CC25	143	558	2134	157	568	1605	256	488	1471	166	206	345	204	236	382	173	220	301	0	0	0	1	0	0	0
SAP30g7-CC27	139	381	1366	106	349	1063	240	419	850	112	146	250	138	164	266	116	125	176	1	0	0	0	0	0	0
SAP30g7-CC28	136	532	1759	134	514	1436	257	471	1251	163	236	368	196	238	402	191	176	260	0	0	0	0	0	0	2
SAP30g7-CC30	92	386	1438	105	421	1087	181	310	888	108	195	266	121	188	259	121	143	193	0	0	0	0	0	1	0
SAP30g7-CC32	158	553	1992	126	555	1596	296	471	1323	140	195	376	171	260	316	162	210	233	1	0	0	0	0	0	1
SAP30g7-CC34	143	590	2021	180	596	1586	280	586	1365	139	239	345	148	293	347	152	185	224	0	0	0	0	0	0	0
SAP30g7-CC35	163	722	2869	158	617	2074	281	623	2058	145	208	260	232	258	326	133	175	245	0	0	0	1	0	0	0
SAP30g7-CC36	161	557	1911	166	532	1521	306	555	1347	171	225	421	231	241	402	198	183	284	1	0	1	1	0	0	1
SAP30g7-CC11	97	411	1322	107	386	1033	156	345	870	91	143	255	131	148	227	115	108	192	0	0	0	0	0	0	0
SAP30g7-CC14	2	4	52	2	0	6	4	2	10	0	0	1	9	1	0	6	0	10	0	0	0	0	0	0	0
SAP30g7-CC15	2	1	42	1	0	2	5	1	15	1	2	7	3	2	1	1	2	6	0	0	0	0	0	0	0
SAP30g7-CC2	0	4	43	0	1	3	1	2	14	1	1	4	4	0	1	2	0	7	0	0	0	0	0	0	0
SAP30g7-CC22	136	322	1178	100	362	963	189	339	786	122	184	229	123	174	305	116	166	192	0	0	1	0	0	1	0
SAP30g7-CC26	104	464	1481	147	385	1052	222	415	913	118	217	323	171	162	329	142	191	215	0	0	1	0	0	0	1
SAP30g7-CC7	125	414	1666	122	462	1217	205	419	959	135	194	313	162	193	314	160	175	244	0	0	0	1	0	0	1
CC8-RPL15A-NRg-4	0	0	0	0	0	0	0	0	0	0	0	0	0	0	0	0	0	0	0	0	0	0	0	0	0
CC8-RPL15A-NRg-5	0	0	1	0	0	0	0	0	1	0	0	0	0	0	0	0	0	0	0	0	0	0	0	0	0
CC8-KRE33-TRg-1	0	0	2	0	0	0	0	0	1	0	0	0	0	0	0	0	0	0	0	0	0	0	0	0	0
CC8-PMI40-NRg-1	0	0	1	0	0	0	0	0	1	0	0	0	0	0	0	0	0	0	0	0	0	0	0	0	0
CC8-NOP19-NRg-3	0	0	1	0	0	0	0	0	0	0	0	0	0	0	0	0	0	0	0	0	0	0	0	0	0
CC8-SRP14-NRg-4	0	0	1	0	0	0	0	0	1	0	0	0	0	0	0	0	0	1	0	0	0	0	0	0	0
CC8-SEC27-TRg-2	0	0	0	0	0	0	0	0	0	0	0	0	0	0	0	0	0	0	0	0	0	0	0	0	0
CC8-GPI14-TRg-3	0	0	0	0	0	0	0	0	0	0	1	0	0	0	0	0	0	1	0	0	0	0	0	0	0
CC8-PAH1-TRg-7	0	0	0	0	0	0	0	0	0	0	0	0	0	0	0	0	0	0	0	0	0	0	0	0	0
CC8-PAH1-TRg-6	0	0	0	0	0	1	0	0	0	1	0	0	0	0	0	1	0	0	0	0	0	0	0	0	0
CC8-PAH1-TRg-5	0	1	0	0	0	0	0	0	0	0	0	0	0	0	0	0	0	0	0	0	0	0	0	0	0
CC8-PAH1-TRg-3	0	0	0	0	0	0	1	0	0	0	0	0	0	0	0	0	0	1	0	0	0	0	0	0	0
CC8-COG3-TRg-1	0	0	0	0	0	0	0	0	0	0	0	0	0	0	0	0	0	0	0	0	0	0	0	0	0
CC8-HTS1-NRg-5	0	0	1	0	0	0	0	0	0	0	0	1	0	0	0	1	0	0	0	0	0	0	0	0	0
CC8-MSN5-TRg-7	0	0	0	0	0	0	0	0	0	0	0	0	0	0	0	0	0	0	0	0	0	0	0	0	0
CC8-ERG26-TRg-1	0	0	0	0	0	0	0	0	0	0	0	0	0	0	0	0	1	0	0	0	0	0	0	0	0
CC8-SMD2-TRg-5	0	0	5	1	0	0	0	0	0	0	1	0	0	0	0	1	0	1	0	0	0	0	0	0	0
CC8-SMD2-TRg-4	0	0	2	1	0	1	0	0	1	0	0	0	1	0	0	0	0	0	0	0	0	0	0	0	0
CC8-SMD2-TRg-1	0	0	0	0	0	0	0	0	0	0	0	0	1	0	0	0	0	1	0	0	0	0	0	0	0
CC8-PRE7-TRg-4	0	0	0	0	0	0	0	0	0	0	0	0	0	0	0	0	0	0	0	0	0	0	0	0	0
CC8-PRE7-TRg-7	0	0	0	0	0	0	0	0	0	0	0	1	0	0	0	1	0	0	0	0	0	0	0	0	0
CC8-SEC6-TRg-3	0	0	2	0	0	0	0	0	0	0	0	1	0	0	0	0	0	0	0	0	0	0	0	0	0
CC8-ESF2-NRg-1	0	0	1	0	0	0	0	0	0	0	0	0	0	0	0	0	0	0	0	0	0	0	0	0	0
CC8-ESF2-NRg-3	0	0	0	0	0	0	0	0	0	0	0	0	0	0	0	0	0	0	0	0	0	0	0	0	0
CC8-AFG2-TRg-2	0	0	1	0	0	0	1	0	0	0	0	1	0	0	0	0	0	0	0	0	0	0	0	0	0
CC8-RRP36-TRg-3	0	0	1	0	0	0	0	0	0	0	0	0	0	0	0	0	0	0	0	0	0	0	0	0	0
CC8-RRP36-TRg-5	0	1	0	0	0	0	0	0	0	0	0	0	0	0	0	0	0	1	0	0	0	0	0	0	0
CC8-GCR1-NRg-2	0	0	1	0	0	0	0	0	1	0	0	1	0	0	0	0	0	0	0	0	0	0	0	0	0
CC8-PRE4-NRg-4	0	0	0	0	0	0	0	0	0	0	0	0	0	0	0	0	0	0	0	0	0	0	0	0	0
CC8-PRE4-NRg-9	0	0	1	0	0	0	0	0	1	0	0	0	0	0	0	1	0	0	0	0	0	0	0	0	0
CC8-DSN1-NRg-2	1	0	1	0	0	0	0	0	0	0	0	0	0	0	0	0	0	1	0	0	0	0	0	0	0
CC8-GPI11-TRg-3	0	0	2	0	0	0	1	0	0	0	0	2	0	0	0	0	0	0	0	0	0	0	0	0	0
CC8-POP3-TRg-1	0	0	0	0	0	0	0	0	0	0	0	0	0	0	0	0	0	1	0	0	0	0	0	0	0
CC8-MNE1-TRg-5	0	0	0	0	0	0	0	0	0	0	0	0	0	0	0	0	0	0	0	0	0	0	0	0	0
CC8-RRP12-NRg-1	0	0	1	0	0	0	0	0	0	0	0	0	0	0	0	0	0	0	0	0	0	0	0	0	0
CC8-RSC6-TRg-2	0	1	0	0	0	0	0	0	0	0	0	0	0	0	0	0	0	0	0	0	0	0	0	0	0
CC8-CDC25-TRg-1	0	0	0	0	0	0	0	0	1	1	0	0	0	0	0	1	0	0	0	0	0	0	0	0	0
CC8-CDC25-TRg-9	0	0	0	0	0	1	0	0	0	0	0	0	0	0	0	0	0	0	0	0	0	0	0	0	0
CC8-YPP1-NRg-3	0	0	1	0	0	0	0	0	1	0	0	0	0	0	0	0	0	0	0	0	0	0	0	0	0
CC8-NFS1-NRg-9	0	0	3	0	0	0	0	0	0	0	0	0	0	0	0	0	0	0	0	0	0	0	0	0	0
CC8-NFS1-NRg-8	0	0	0	0	0	0	0	0	1	0	0	0	0	1	0	1	0	0	0	0	0	0	0	0	0
CC8-UBA2-TRg-1	0	0	0	0	0	0	0	0	0	0	0	0	0	0	0	1	0	1	0	0	0	0	0	0	0
CC8-ARP2-NRg-3	0	0	0	0	0	0	0	0	0	0	0	0	0	0	0	0	0	0	0	0	0	0	0	0	0
CC8-MAK16-TRg-1	0	0	2	0	0	0	0	0	0	0	0	0	0	0	0	1	0	1	0	0	0	0	0	0	0
CC8-CEP3-NRg-1	0	0	0	0	0	0	0	0	0	0	0	0	0	0	0	0	0	0	0	0	0	0	0	0	0
CC8-GUK1-TRg-5	0	0	1	0	0	0	0	0	0	0	0	0	1	0	0	0	0	0	0	0	0	0	0	0	0
CC8-GUK1-TRg-2	0	0	0	0	0	0	0	0	1	0	0	0	0	0	1	0	0	1	0	0	0	1	0	0	0
CC8-GPI12-NRg-6	0	0	0	0	0	0	0	0	2	0	0	0	0	0	0	0	0	0	0	0	0	0	0	0	0
CC8-RPS5-NRg-5	0	0	2	0	0	0	0	0	0	0	0	0	0	0	0	0	0	1	0	0	0	0	0	0	0
CC8-RPS5-NRg-2	1	0	3	0	0	1	0	0	0	0	0	0	0	0	0	0	1	0	0	0	0	0	0	0	0
CC8-RPC19-NRg-1	0	0	0	0	0	0	0	0	0	0	0	0	0	0	0	0	0	1	0	0	0	0	0	0	0
CC8-TIM54-TRg-1	0	0	0	0	0	0	0	0	0	0	0	0	0	0	0	0	0	1	0	0	0	0	0	0	0
CC8-TEN1-TRg-2	1	0	0	1	0	0	0	0	1	0	0	0	0	0	0	0	0	0	0	0	0	0	0	0	0
CC8-SAH1-NRg-4	0	1	1	0	0	0	0	0	1	0	0	0	0	0	0	0	0	0	0	0	0	0	0	0	0
CC8-SAH1-NRg-5	0	0	0	0	0	0	0	0	0	0	0	0	0	0	0	0	0	0	0	0	0	0	0	0	0
CC8-SAH1-NRg-3	0	0	0	0	0	0	0	0	0	0	0	0	0	0	0	0	0	0	0	0	0	0	0	0	0
CC8-ATP15-NRg-5	0	0	0	0	0	0	0	0	0	0	0	0	0	0	0	0	0	0	0	0	0	0	0	0	0
CC8-SCD5-TRg-5	0	0	0	0	0	0	0	0	0	0	0	1	0	0	0	0	0	1	0	0	0	0	0	0	0
CC8-ARB1-NRg-2	0	0	2	0	0	0	0	0	0	0	0	0	0	0	0	0	0	0	0	0	0	0	0	0	0
CC8-ARB1-NRg-4	0	1	2	0	0	0	0	0	1	0	0	0	2	0	0	1	0	0	0	0	0	0	0	0	0
CC8-PUP2-TRg-1	0	0	0	1	0	0	0	0	0	0	0	0	0	0	0	0	0	1	0	0	0	0	0	0	0
CC8-CCT8-TRg-2	0	0	0	0	0	0	0	0	0	0	0	0	0	0	0	0	0	0	0	0	0	0	0	0	0
CC8-MCM4-TRg-1	0	0	0	1	0	0	0	0	0	0	0	0	0	0	0	0	0	0	0	0	0	0	0	0	0
CC8-LSM4-TRg-1	0	0	3	1	0	0	0	0	0	0	0	0	0	0	0	0	0	0	0	0	0	0	0	0	0
CC8-NOP53-NRg-1	0	0	0	0	0	0	0	0	0	0	0	0	0	0	0	0	0	0	0	0	0	0	0	0	0
CC8-ATP3-TRg-4	0	0	0	0	0	0	0	0	0	1	0	0	0	0	0	0	0	0	0	0	0	0	0	0	0
CC8-AFG2-NRg-3	0	0	3	0	0	0	1	0	0	0	1	0	0	0	0	0	0	1	0	0	0	0	0	0	0
CC8-PRO3-NRg-3	0	0	0	0	0	0	0	0	1	0	0	0	0	0	0	0	1	0	0	0	0	0	0	0	0
CC8-NRD1-NRg-10	1	0	1	0	0	0	0	0	0	0	0	0	0	0	0	0	0	1	0	0	0	0	0	0	0
CC8-SEC61-TRg-2	0	1	1	0	0	1	0	0	0	0	0	0	0	0	1	0	0	0	0	0	0	0	0	0	0
CC8-RHO3-TRg-4	0	1	1	0	0	0	0	0	0	0	0	0	0	0	0	0	0	1	0	0	0	0	0	0	0
CC8-SNF2-TRg-6	0	0	1	0	0	0	0	0	0	0	0	0	0	0	0	0	0	0	0	0	0	0	0	0	0
CC8-SMD2-NRg-3	0	0	0	0	0	0	0	0	0	0	0	0	0	0	0	0	0	0	0	0	0	0	0	0	0
CC8-RSC4-TRg-2	0	0	0	0	0	0	0	0	0	0	0	0	0	0	0	0	0	0	0	0	0	0	0	0	0
CC8-RSC4-TRg-1	1	0	0	0	0	0	0	0	0	0	0	0	0	0	0	0	0	0	0	0	0	0	0	0	0
CC8-TIF34-TRg-2	0	0	0	0	0	0	0	0	0	0	0	0	0	0	0	0	0	0	0	0	0	0	0	0	0
CC8-BET1-NRg-1	0	0	0	0	0	0	0	0	0	0	0	0	0	0	0	0	0	0	0	0	0	0	0	0	0
CC8-CDC8-NRg-2	0	1	1	0	0	1	0	0	2	0	1	0	0	0	0	0	0	0	0	0	0	0	0	0	0
CC8-PRP42-TRg-2	0	0	3	0	0	0	1	0	2	0	0	0	0	0	0	0	0	1	0	0	0	0	0	0	0
CC8-RRB1-TRg-2	0	1	1	0	0	0	0	0	0	0	0	0	0	0	0	0	0	0	0	0	0	0	0	0	0
CC8-SPC24-TRg-1	0	0	0	1	0	0	0	0	0	0	0	0	0	0	0	0	0	0	0	0	0	0	0	0	0
CC8-ILS1-NRg-1	0	0	0	0	0	0	0	0	0	1	0	0	0	0	0	1	0	0	0	0	0	0	0	0	0
CC8-GFA1-TRg-2	0	0	1	0	0	0	0	0	0	0	1	0	0	0	0	0	0	0	0	0	0	0	0	0	0
CC8-SEC21-NRg-10	0	0	0	0	0	0	0	0	1	0	0	0	0	0	0	1	1	0	0	0	0	0	0	0	0
CC8-RPC10-NRg-1	0	0	0	0	0	0	0	0	0	0	0	0	0	0	0	1	0	1	0	0	0	0	0	0	0
CC8-RPB10-TRg-3	0	0	0	0	0	0	1	0	1	0	0	0	0	0	0	0	0	0	0	0	0	0	0	0	0
CC8-RPB10-TRg-2	0	0	1	0	0	0	0	0	0	1	0	0	0	1	0	0	0	0	0	0	0	0	0	0	0
CC8-YNL181W-TRg-1	0	0	2	0	0	0	0	0	1	0	0	0	0	0	0	1	0	0	0	0	0	0	0	0	0
CC8-RAD3-NRg-1	0	0	4	1	0	0	0	0	0	0	0	0	0	1	0	0	0	0	0	0	0	0	0	0	0
CC8-NOP10-TRg-1	0	0	1	0	0	0	0	0	0	0	0	1	1	0	0	0	0	0	0	0	0	0	0	0	0
CC8-BFR2-TRg-3	0	0	3	0	0	0	0	0	0	0	0	0	0	1	0	0	0	1	0	0	0	0	0	0	0
CC8-MCM2-TRg-6	0	0	2	0	0	0	0	0	1	0	0	0	0	0	1	0	0	0	0	0	0	0	0	0	0
CC8-MCM2-TRg-4	0	1	1	0	0	0	0	0	0	0	0	0	0	0	0	0	0	0	0	0	0	0	0	0	0
CC8-MPP10-TRg-1	0	1	0	0	0	0	0	0	0	0	0	1	0	0	0	0	0	0	0	0	0	0	0	0	0
CC8-RET2-TRg-4	0	0	0	0	0	0	0	0	0	0	0	0	0	0	0	0	0	0	0	0	0	0	0	0	0
CC8-RET2-TRg-1	0	0	0	0	0	0	0	0	0	0	0	0	0	0	0	1	0	0	0	0	0	0	0	0	0
CC8-RPS2-NRg-1	0	0	0	0	0	0	0	0	0	0	0	0	0	0	0	0	0	0	0	0	0	0	0	0	0
CC8-RPS2-NRg-2	0	0	0	0	0	0	0	0	0	0	0	0	0	0	0	0	0	0	0	0	0	0	0	0	0
CC8-ORC4-NRg-3	0	0	4	0	0	0	0	0	0	0	0	1	0	0	0	0	0	0	0	0	0	0	0	0	0
CC8-TIP20-TRg-7	1	0	0	0	0	1	0	0	0	0	0	0	1	0	0	0	1	0	0	0	0	0	0	0	0
CC8-SMT3-TRg-1	0	0	0	0	0	0	0	0	0	0	0	0	0	0	0	0	0	0	0	0	0	0	0	0	0
CC8-MSS18-NRg-6	0	0	0	0	0	0	0	0	0	0	0	0	0	0	1	0	0	0	0	0	0	0	0	0	0
CC8-YEF3-NRg-9	0	0	0	0	0	0	0	0	0	0	0	0	0	0	0	0	0	0	0	0	0	0	0	0	0
CC8-ASK1-NRg-1	0	0	0	1	0	0	0	0	0	0	1	0	0	0	0	0	0	1	0	0	0	0	0	0	0
CC8-SMC1-TRg-1	0	0	0	0	0	0	0	0	0	0	0	0	0	0	0	1	0	0	0	0	0	0	0	0	0
CC8-NIP1-NRg-1	0	0	1	0	0	1	0	0	1	0	0	0	0	0	0	0	0	0	1	0	0	0	0	0	0
CC8-RPP1-NRg-1	0	0	0	0	0	0	0	0	0	0	0	0	0	0	0	0	0	0	0	0	0	0	0	0	0
CC8-YDJ1-TRg-6	0	0	0	0	0	0	0	0	0	0	0	0	0	0	0	0	0	0	0	0	0	0	0	0	0
CC8-SUB2-NRg-1	0	0	0	0	0	0	0	0	0	0	0	0	0	0	0	0	0	0	0	0	0	0	0	0	0
CC8-TIM10-NRg-8	0	0	0	0	0	0	0	0	0	0	0	0	0	0	0	0	0	0	0	0	0	0	0	0	0
CC8-TIM10-NRg-4	1	0	0	0	1	0	0	0	0	0	0	0	0	0	0	0	0	1	0	0	0	0	0	0	1
CC8-TIM10-NRg-7	0	2	5	0	0	0	0	0	0	0	0	0	0	0	0	0	0	0	0	0	0	0	0	0	0
CC8-SKI6-TRg-4	0	0	0	0	0	0	1	0	0	0	0	0	1	0	0	0	0	0	0	0	0	0	0	0	0
CC8-TUB4-TRg-1	0	0	0	0	0	0	0	0	0	0	0	0	0	0	0	0	0	0	0	0	0	0	0	0	0
CC8-CDC37-NRg-2	0	0	0	0	0	1	0	0	0	0	0	0	0	0	0	0	0	0	0	0	0	0	0	0	0
CC8-ISD11-TRg-3	0	0	0	0	0	0	0	0	0	0	0	0	0	0	0	0	0	0	0	0	0	0	0	0	0
CC8-YOS1-TRg-4	0	0	0	0	0	0	0	0	0	0	0	0	0	1	0	0	0	0	0	0	0	0	0	0	0
CC8-SSC1-TRg-6	0	0	0	0	0	0	0	0	0	0	0	0	0	0	0	0	0	0	0	0	0	0	0	0	0
CC8-MTR3-TRg-5	0	0	0	0	0	0	0	0	0	0	1	1	0	0	0	0	0	1	0	0	0	0	0	0	0
CC8-MTR3-TRg-6	0	0	1	0	0	0	0	0	0	0	0	0	0	0	0	0	0	0	0	0	0	0	0	0	0
CC8-TFA1-TRg-2	0	0	0	0	0	0	0	0	0	0	0	1	1	0	0	1	0	1	0	0	0	0	0	0	0
CC8-CDC3-NRg-3	0	0	2	1	0	0	0	0	0	0	0	0	1	0	0	0	0	0	0	0	0	0	0	0	0
CC8-ERG25-TA-18	0	0	1	0	0	0	0	0	0	0	0	0	0	0	0	1	0	0	0	0	0	0	0	0	0
CC8-RPB11-TRg-4	0	0	2	0	0	0	0	0	0	0	0	0	0	0	0	0	0	0	0	0	0	0	0	0	0
CC8-RPB11-TRg-1	0	0	0	0	0	0	1	0	0	0	0	0	0	0	0	1	0	0	0	0	0	0	0	0	0
CC8-RPB11-TRg-2	0	0	0	0	0	0	0	0	0	0	0	0	0	0	0	0	0	0	0	0	0	0	0	0	0
CC8-DED1-TRg-3	0	0	0	0	0	0	1	0	0	0	0	1	0	0	0	0	0	0	0	0	0	0	0	0	0
CC8-DED1-TRg-1	0	0	0	0	0	0	0	0	0	0	0	1	0	0	0	0	0	2	0	0	0	0	0	0	0
CC8-DED1-TRg-6	0	0	1	0	0	0	0	0	0	0	0	0	0	0	0	0	0	1	0	0	0	0	0	0	0
CC8-DED1-TRg-4	0	1	0	0	0	1	0	0	0	0	0	0	0	0	0	0	0	0	0	0	0	0	0	0	0
CC8-RPL10-NRg-5	0	0	0	0	0	0	0	0	0	0	0	0	0	1	0	0	0	0	0	0	0	0	0	0	0
CC8-RPL10-NRg-4	0	0	3	0	0	0	0	0	2	0	0	0	0	0	0	0	0	0	0	0	0	0	0	0	0
CC8-EFB1-NRg-1	0	0	0	0	0	0	0	0	0	0	0	0	0	0	0	0	0	1	0	0	0	0	0	0	0
CC8-EFB1-NRg-5	0	0	1	0	0	0	0	0	0	0	0	0	1	0	0	0	0	1	0	0	0	0	0	0	0
CC8-EFB1-NRg-4	0	0	0	0	0	0	0	0	0	0	0	0	0	0	0	1	0	0	0	0	0	0	0	0	0
CC8-RPT3-NRg-1	0	0	1	0	0	0	0	0	0	0	0	0	0	0	0	0	0	0	0	0	0	0	0	0	0
CC8-SAC6-TRg-8	0	0	0	0	0	0	0	0	1	0	0	0	0	0	0	0	0	0	0	0	0	0	0	0	0
CC8-SAC6-TRg-4	1	0	1	0	0	0	0	0	0	0	0	0	0	0	0	0	0	0	0	0	0	0	0	0	0
CC8-SAC6-TRg-5	1	0	2	0	0	0	0	0	1	0	0	0	0	0	0	0	0	0	0	0	0	0	0	0	0
CC8-SAC6-TRg-3	0	1	2	0	0	0	0	0	0	0	0	0	2	0	0	1	0	0	0	0	0	0	0	0	0
CC8-DIM1-TRg-5	0	0	2	0	0	0	0	0	0	0	0	0	0	0	0	0	0	0	0	0	0	0	0	0	0
CC8-DIM1-TRg-7	0	0	2	0	1	0	0	0	1	0	0	0	0	0	0	0	0	0	0	0	0	0	0	0	0
CC8-RPC17-NRg-1	0	0	1	0	0	0	0	0	0	0	0	0	0	0	0	0	0	0	0	0	0	0	0	0	0
CC8-RPC17-NRg-2	0	0	3	0	0	0	0	0	0	0	0	0	0	0	0	0	0	0	0	0	0	0	0	0	0
CC8-YDR341C-TRg-1	0	0	0	0	0	0	0	0	1	0	0	0	0	0	0	0	0	0	0	0	0	0	0	0	0
CC8-RAP1-NRg-8	0	1	2	0	0	0	0	0	2	0	0	0	0	0	0	0	0	0	0	0	0	0	0	0	0
CC8-RAP1-NRg-5	1	0	0	0	0	0	1	0	0	0	0	0	0	0	1	0	0	2	0	0	0	0	0	0	0
CC8-RAP1-NRg-2	0	0	0	0	0	0	0	0	0	0	0	0	0	0	1	1	0	0	0	0	0	0	0	0	0
CC8-SEC26-NRg-3	0	0	1	0	0	0	0	0	0	0	0	0	0	0	0	0	0	0	0	0	0	0	0	0	0
CC8-SPP41-TRg-3	0	0	0	0	0	0	0	1	0	0	0	0	0	0	0	1	0	1	0	0	0	0	0	0	0
CC8-TAP42-NRg-1	0	0	1	0	0	0	0	0	0	0	0	0	0	0	0	0	0	0	0	0	0	0	0	0	0
CC8-PGA2-TRg-6	0	0	1	0	0	0	0	0	1	0	0	0	0	0	0	1	0	0	0	0	0	0	0	0	0
CC8-BRL1-TRg-1	0	1	0	0	0	0	0	0	1	0	0	0	0	0	0	0	0	0	0	0	0	0	0	0	0
CC8-FOL2-TRg-1	0	0	1	0	0	0	0	0	0	0	0	0	0	0	0	0	0	2	0	0	0	0	0	0	0
CC8-NAB3-NRg-5	0	0	0	1	0	1	0	0	0	0	0	1	1	1	0	1	0	0	0	0	0	0	0	0	0
CC8-SNF4-TRg-4	0	0	0	0	0	0	0	0	0	1	0	0	0	0	0	0	0	0	0	0	0	0	0	0	0
CC8-HRR25-TRg-2	0	0	1	0	0	0	0	0	0	0	0	0	0	0	0	0	0	0	0	0	0	0	0	0	0
CC8-TRS23-TRg-4	1	0	0	0	0	0	0	0	0	0	0	0	0	0	0	2	0	0	0	0	0	0	0	0	0
CC8-CTR86-TRg-4	0	0	0	0	0	0	0	0	0	0	0	0	0	0	0	0	0	0	0	0	0	0	0	0	0
CC8-RPB5-TRg-5	0	0	1	0	0	0	0	0	0	0	0	0	0	0	0	0	0	0	0	0	0	0	0	0	0
CC8-SPN1-NRg-2	0	0	1	0	0	0	0	0	0	0	0	0	0	0	0	0	0	0	0	0	0	0	0	0	0
CC8-SPN1-NRg-1	0	0	0	0	0	0	0	0	0	0	0	0	0	0	0	0	0	0	0	0	0	0	0	0	0
CC8-SEC61-NRg-1	0	0	3	0	0	0	0	0	0	0	0	0	1	0	0	1	0	1	0	0	0	0	0	0	0
CC8-SEC61-NRg-7	0	1	2	0	0	0	0	0	0	0	0	2	0	0	0	0	0	0	0	0	0	0	0	0	0
CC8-TUS1-TRg-3	0	0	3	0	0	0	0	0	0	0	0	0	0	0	0	0	0	0	0	0	0	0	0	0	0
CC8-OLE1-NRg-2	0	0	1	0	0	0	0	0	0	0	0	0	0	0	0	0	0	0	0	0	0	0	0	0	0
CC8-AFG2-TRg-1	0	0	0	0	0	0	0	0	0	0	0	0	0	0	0	0	0	1	0	0	0	0	0	0	0
CC8-TOA2-NRg-1	0	0	0	0	0	0	0	0	0	0	0	0	0	0	0	1	0	0	0	0	0	0	0	0	0
CC8-USO1-TRg-1	0	0	0	0	0	0	0	0	0	0	0	0	0	0	0	0	0	0	0	0	0	0	0	0	0
CC8-UTP22-NRg-2	0	0	0	0	0	0	0	0	0	0	1	0	0	0	0	0	0	1	0	0	0	0	0	0	0
CC8-RIB1-TRg-3	0	0	0	0	0	0	0	0	0	0	0	0	0	0	0	0	0	0	0	0	0	0	0	0	0
CC8-RIB1-TRg-7	0	0	0	0	0	0	0	0	0	0	0	0	0	0	0	0	0	1	0	0	0	0	0	0	0
CC8-RIB1-TRg-4	0	0	0	0	0	0	0	0	0	0	0	0	0	0	0	0	0	0	0	0	0	0	0	0	0
CC8-COG1-TRg-1	0	0	0	0	0	0	0	0	0	0	0	0	0	0	0	0	0	0	0	0	0	0	0	0	0
CC8-RPL32-NRg-2	0	0	1	0	0	0	0	0	0	1	0	0	1	0	0	1	0	1	0	0	0	0	0	0	0
CC8-GLC7-NRg-3	1	0	1	0	0	0	0	0	0	0	0	0	0	0	0	0	0	0	0	0	0	0	0	0	0
CC8-GLC7-NRg-4	0	0	0	0	0	0	0	0	0	0	0	0	0	0	0	0	0	0	0	0	0	0	0	0	0
CC8-HSF1-TRg-2	0	0	2	0	0	0	0	0	0	0	0	0	0	0	0	0	0	0	0	0	0	0	0	0	0
CC8-DAM1-NRg-5	0	0	0	0	0	0	0	0	0	0	0	0	0	0	0	1	0	0	0	0	0	0	0	0	0
CC8-SEC18-TRg-4	0	1	2	0	0	0	0	0	0	0	0	0	0	0	0	0	0	0	0	0	0	0	0	0	0
CC8-SEC18-TRg-5	0	0	0	0	0	0	0	0	0	0	0	0	0	0	0	0	0	0	0	0	0	0	0	0	0
CC8-PAB1-NRg-3	0	1	0	0	0	0	0	0	0	0	0	0	0	0	0	0	1	0	0	0	0	0	0	0	0
CC8-POP8-TRg-2	0	0	1	0	0	0	0	0	0	0	0	0	1	0	0	0	0	2	0	0	0	0	0	0	0
CC8-PAB1-NRg-4	0	0	0	0	0	0	0	0	0	0	0	0	1	0	0	0	0	0	0	0	0	0	0	0	0
CC8-BIG1-TRg-4	0	0	0	0	0	0	0	0	0	0	0	0	0	0	0	0	0	0	0	0	0	0	0	0	0
CC8-BIG1-TRg-5	0	0	0	0	0	0	0	0	2	0	0	0	0	0	0	0	1	0	0	0	0	0	0	0	0
CC8-BIG1-TRg-6	0	0	0	0	0	0	0	0	0	0	0	0	0	0	0	0	0	0	0	0	0	0	0	0	0
CC8-RPO41-NRg-1	1	0	1	0	0	0	0	0	0	0	0	0	0	0	0	0	0	0	0	0	0	0	0	0	0
CC8-RVB2-NRg-2	0	0	2	0	0	0	0	0	0	0	0	0	1	0	0	0	0	0	0	0	0	0	0	0	0
CC8-PET117-NRg-8	0	0	0	0	0	0	0	0	0	0	0	0	0	0	0	0	0	0	0	0	0	0	0	0	0
CC8-VPS45-NRg-9	0	0	0	0	0	1	0	0	1	0	0	0	0	0	0	0	0	0	0	0	0	0	0	0	0
CC8-YCG1-NRg-1	0	0	0	0	0	0	0	0	0	0	0	0	0	0	0	0	0	0	0	0	0	0	0	0	0
CC8-NOC4-NRg-1	0	0	0	0	0	0	0	0	0	0	0	0	0	0	0	0	0	0	0	0	0	0	0	0	0
CC8-NMD3-NRg-2	0	0	2	0	0	0	0	0	0	0	0	0	0	0	0	0	0	0	0	0	0	0	0	0	0
CC8-DRS1-TRg-2	0	1	1	0	0	0	0	0	0	0	0	1	0	0	0	0	0	1	0	0	0	0	0	0	0
CC8-HTB1-NRg-2	0	0	0	0	0	0	0	0	0	0	0	0	0	0	0	0	0	0	0	0	0	0	0	0	0
CC8-IPI1-TRg-2	0	1	3	0	0	0	0	0	2	0	0	0	1	0	0	0	0	1	0	0	0	0	0	0	0
CC8-SEC18-NRg-1	0	0	0	0	0	0	0	0	0	0	0	0	0	0	1	0	0	1	0	0	0	0	0	0	0
CC8-SEC18-NRg-2	0	0	0	0	0	0	0	0	0	0	0	0	0	0	0	0	0	0	0	0	0	0	0	0	0
CC8-JIP5-NRg-2	0	0	2	0	1	0	1	0	0	0	0	1	0	0	0	0	0	0	0	0	0	0	0	0	0
CC8-YPT1-TRg-3	0	0	0	0	0	0	0	0	0	0	0	0	1	0	0	1	0	0	0	0	0	0	0	0	0
CC8-YPT1-TRg-2	0	0	0	0	0	0	0	0	0	0	0	0	0	0	0	0	0	0	0	0	0	0	0	0	0
CC8-CLF1-NRg-2	0	0	0	0	0	0	0	0	0	0	0	0	0	0	0	0	0	0	0	0	0	0	0	0	0
CC8-SNF2-NRg-7	0	1	1	0	0	0	0	1	0	0	0	0	0	0	0	0	0	0	0	0	0	0	0	0	0
CC8-SNF2-NRg-4	0	0	4	0	0	0	0	0	0	0	0	0	0	0	0	0	0	1	0	0	0	0	0	0	0
CC8-RPL25-NRg-1	0	0	0	0	0	0	0	0	0	0	0	0	0	0	0	0	0	0	0	0	0	0	0	0	0
CC8-NOP56-TRg-1	0	0	0	0	0	0	0	0	0	0	0	0	1	0	0	1	0	0	0	0	0	0	0	0	0
CC8-NOP56-TRg-2	0	1	0	0	0	0	0	0	0	0	0	0	0	0	1	0	0	0	0	0	0	0	0	0	0
CC8-TRS31-TRg-1	0	0	0	0	0	0	0	0	0	0	0	0	0	0	0	0	0	0	0	0	0	0	0	0	0
CC8-DBF4-TRg-2	0	0	0	0	0	0	0	0	0	0	0	1	0	0	0	1	0	0	0	0	0	0	0	0	0
CC8-DBF4-TRg-1	0	0	0	1	0	0	0	0	0	0	0	0	0	0	0	0	0	0	0	0	0	0	0	0	0
CC8-RPC19-TRg-4	0	0	1	0	0	0	0	0	0	0	0	0	1	0	0	0	1	0	0	0	0	0	0	0	0
CC8-RPC19-TRg-6	0	1	0	0	0	0	0	0	0	0	0	0	0	0	0	0	0	1	0	0	0	0	0	0	0
CC8-RPC19-TRg-3	0	1	2	0	0	0	0	0	0	0	0	0	0	0	0	0	0	0	1	0	0	0	0	0	0
CC8-ROK1-NRg-1	0	0	0	1	0	0	0	0	0	0	0	1	0	0	0	1	0	0	0	0	0	0	0	0	0
CC8-CDC33-TRg-4	0	1	0	0	0	0	0	0	0	0	0	0	0	0	0	0	1	0	0	0	0	0	0	0	0
CC8-DHR2-TRg-3	0	0	1	0	0	0	1	0	0	0	0	0	0	1	0	0	0	0	0	0	0	0	0	0	0
CC8-RRP42-NRg-5	0	0	2	0	0	0	0	0	0	0	1	0	0	0	0	0	1	0	0	0	0	0	0	0	0
CC8-CLF1-TRg-1	0	0	2	0	0	0	0	0	0	0	0	0	0	0	0	0	0	0	0	0	0	0	0	0	0
CC8-ERG11-NA-16	0	0	1	0	0	0	0	0	0	0	0	0	0	0	0	0	0	0	0	0	0	0	0	0	0
CC8-VAS1-NRg-4	0	0	0	0	0	0	0	0	1	0	0	0	0	0	0	0	0	1	0	0	0	0	0	0	0
CC8-PIK1-NRg-2	0	0	1	0	0	1	0	0	0	0	0	0	0	0	0	0	0	0	0	0	0	0	0	0	0
CC8-SAR1-NRg-7	0	0	4	0	0	0	0	0	0	0	0	0	0	0	0	0	0	0	0	0	0	0	0	0	0
CC8-SAR1-NRg-4	1	0	0	0	0	0	0	0	0	0	0	0	0	0	0	0	0	0	0	0	0	0	0	0	0
CC8-RPS3-TRg-1	0	0	0	0	0	0	0	0	0	0	0	0	0	0	0	0	0	0	0	0	0	0	0	0	0
CC8-YTM1-TRg-2	0	0	1	0	0	0	0	0	0	0	0	0	0	0	0	0	0	0	0	0	0	0	0	0	0
CC8-SUI3-NRg-5	0	1	2	0	0	0	0	0	0	0	0	0	0	0	0	0	0	0	0	0	0	0	0	0	0
CC8-SUI3-NRg-2	0	0	2	0	0	1	1	0	0	0	0	2	0	0	0	0	0	1	0	0	0	0	0	0	0
CC8-RRP7-TRg-4	2	0	0	0	0	1	0	0	0	0	0	0	1	0	0	0	0	0	0	0	0	0	0	0	0
CC8-RRP7-TRg-6	0	0	1	0	0	0	0	0	0	0	0	0	0	0	0	0	0	1	0	0	0	0	0	0	0
CC8-NIP7-TRg-2	0	0	0	0	1	0	0	0	0	0	0	0	1	0	0	0	0	0	0	0	0	0	0	0	0
CC8-MDM35-TRg-1	0	0	0	0	0	0	0	0	0	0	0	0	0	0	0	0	0	0	0	0	0	0	0	0	0
CC8-ALA1-NRg-1	0	0	1	0	0	0	0	0	0	0	0	0	1	0	0	0	0	0	0	0	0	0	0	0	0
CC8-DOA4-NRg-2	0	0	5	0	0	0	0	0	0	1	0	0	1	0	0	0	0	0	0	0	0	0	0	0	0
CC8-RPS13-NRg-1	0	1	0	0	0	0	0	0	0	0	0	0	0	0	0	0	0	0	0	0	0	0	0	0	0
CC8-YSF3-TRg-2	0	2	1	0	0	0	0	0	0	0	0	0	0	0	0	0	0	0	0	0	0	0	0	0	0
CC8-RPS2-NRg-11	0	0	1	0	0	0	0	0	0	0	0	0	0	0	0	0	0	0	0	0	0	0	0	0	0
CC8-SSL1-TRg-10	0	0	1	0	0	0	0	0	0	0	0	0	0	0	0	0	0	0	0	0	0	0	0	0	0
CC8-NIP7-TRg-1	0	1	0	0	0	0	0	0	1	0	0	1	0	0	0	0	0	1	0	0	0	0	0	0	0
CC8-LST8-NRg-1	0	0	1	0	0	1	0	0	0	0	0	0	0	0	0	0	0	0	0	0	0	0	0	0	0
CC8-TAF4-TRg-3	0	1	0	0	0	0	0	0	0	0	0	0	0	0	0	0	0	0	0	0	0	0	0	0	0
CC8-HAS1-TRg-2	0	0	0	0	0	0	0	0	0	0	0	0	0	0	0	0	0	0	0	0	0	0	0	0	0
CC8-GLC7-TRg-2	0	0	0	0	0	0	0	0	0	0	0	0	0	0	0	0	0	0	0	0	0	0	0	0	0
CC8-CDC45-NRg-1	0	0	0	0	0	0	0	0	0	0	0	0	0	0	0	0	0	0	0	0	0	0	0	0	0
CC8-SEC22-NRg-8	0	1	1	0	0	0	0	0	0	0	0	0	0	0	0	0	0	0	0	0	0	0	0	0	0
CC8-YOS1-TRg-2	0	0	0	0	0	0	0	0	1	0	0	0	0	0	0	0	0	0	0	0	0	0	0	0	0
CC8-RBA50-TRg-3	0	1	2	0	0	0	0	1	0	0	0	0	0	0	0	0	0	0	0	0	0	0	0	0	0
CC8-SPP41-NRg-2	0	0	2	0	0	0	0	0	0	0	0	0	1	0	0	0	0	0	0	0	0	0	0	0	0
CC8-PRP46-TRg-2	0	0	0	0	0	0	0	0	0	0	0	0	0	0	0	2	1	0	0	0	0	0	0	0	0
CC8-PGA2-NRg-1	0	0	0	0	0	0	0	0	0	0	0	0	0	0	0	0	0	1	0	0	0	0	0	0	0
CC8-CBF5-TRg-3	0	0	7	0	0	0	0	0	0	1	1	0	0	0	0	0	0	0	0	0	0	0	0	0	0
CC8-TCP1-NRg-3	0	0	4	0	0	3	0	0	1	0	0	0	1	0	1	1	0	0	0	0	0	0	0	0	0
CC8-TCP1-NRg-2	0	0	0	1	0	0	1	1	0	0	0	0	0	0	0	0	0	0	0	0	0	0	0	0	0
CC8-ERG26-NRg-2	0	0	0	0	0	0	0	0	1	0	0	0	0	0	0	0	0	0	0	0	0	0	0	0	0
CC8-ERG26-NRg-4	0	0	1	0	0	0	0	0	1	1	0	0	0	0	0	0	0	0	0	0	0	0	0	0	0
CC8-MES1-TRg-5	0	0	1	0	0	0	0	0	1	0	1	0	0	0	0	0	0	0	0	0	0	0	0	0	0
CC8-HTS1-TRg-2	0	0	1	0	0	0	0	0	0	0	0	1	0	0	0	0	0	0	0	0	0	0	0	0	0
CC8-SSS1-TRg-3	0	0	0	0	0	0	0	0	0	0	1	0	0	0	0	0	0	0	0	0	0	0	0	0	0
CC8-SSS1-TRg-2	0	0	3	0	0	0	0	0	0	0	0	0	0	0	0	0	0	0	0	0	0	0	0	0	0
CC8-SYS1-TRg-7	1	0	1	0	0	0	0	0	0	1	0	0	0	0	0	0	0	0	0	0	0	0	0	0	0
CC8-SYS1-TRg-2	0	0	0	0	0	0	0	0	0	0	0	0	0	0	0	0	0	0	0	0	0	0	0	0	0
CC8-SYS1-TRg-1	0	0	0	0	0	0	0	0	0	0	0	0	0	0	0	0	0	0	0	0	0	0	0	0	0
CC8-BFR2-TRg-1	0	0	0	0	0	0	0	0	1	0	0	0	1	0	0	0	0	2	0	0	0	0	0	0	0
CC8-EOS1-TRg-3	0	1	0	0	0	0	0	0	2	0	0	0	1	0	0	0	0	1	0	0	0	0	0	0	0
CC8-TAF4-NRg-1	0	0	0	0	0	0	0	0	0	0	0	0	0	0	0	0	0	0	0	0	0	0	0	0	0
CC8-ARL3-NRg-8	0	1	1	0	0	1	0	0	0	0	0	0	0	0	0	0	0	0	0	0	0	0	0	0	0
CC8-RPN5-NRg-1	0	0	0	1	0	0	0	0	0	0	1	0	0	0	0	0	1	0	0	0	0	0	0	0	0
CC8-TIM9-NRg-2	0	0	0	0	0	0	0	0	1	0	0	0	0	0	0	1	1	0	0	0	0	0	0	0	0
CC8-NUP57-NRg-3	1	0	0	0	0	0	0	0	0	0	0	0	0	0	0	0	0	0	0	0	0	0	0	0	0
CC8-VPS4-TRg-1	0	0	0	0	0	0	1	0	0	0	1	0	0	0	0	0	0	0	0	0	0	0	0	0	0
CC8-CDC3-TRg-4	0	0	1	0	0	0	0	0	0	0	0	0	0	0	0	0	0	0	0	0	0	0	0	0	0
CC8-BBP1-NRg-1	0	1	1	0	0	0	0	0	1	0	0	0	0	0	0	0	0	0	0	0	0	0	0	0	0
CC8-BBP1-NRg-2	0	0	0	0	0	0	0	0	0	0	0	0	0	0	0	0	0	0	0	0	0	0	0	0	0
CC8-USE1-NRg-3	0	0	1	0	0	0	0	0	0	0	0	0	0	1	0	0	0	0	0	0	0	0	0	0	0
CC8-CCT7-TRg-1	0	0	1	0	0	1	0	0	0	0	0	0	0	0	0	0	0	0	0	0	0	0	0	0	0
CC8-SAH1-TRg-3	0	1	3	0	0	0	1	0	1	0	0	0	0	0	0	0	0	0	0	0	0	0	0	0	0
CC8-CHS2-TRg-1	0	0	0	0	0	0	0	1	0	0	1	0	0	0	0	1	0	0	0	0	0	0	0	0	0
CC8-DPM1-TRg-2	0	0	1	0	0	0	0	0	0	0	0	0	0	0	0	0	0	0	0	0	0	0	0	0	0
CC8-BBP1-TRg-1	0	1	0	1	0	0	0	0	0	0	0	0	0	1	0	0	0	0	0	0	0	0	0	0	0
CC8-NRD1-TRg-4	0	0	1	0	0	0	2	0	1	0	0	0	0	0	0	0	0	0	0	0	0	0	0	0	0
CC8-RPB3-NRg-1	0	0	0	0	0	0	0	0	0	0	0	0	0	0	0	0	0	0	0	0	0	0	0	0	0
CC8-PHO85-NRg-6	0	0	1	0	0	0	0	0	0	0	1	0	0	0	0	1	2	0	0	0	0	0	0	0	0
CC8-SNF6-TRg-6	0	1	1	0	0	1	0	0	0	0	0	0	0	0	0	0	1	0	0	0	0	0	0	0	0
CC8-PRP38-NRg-2	0	0	0	0	0	0	0	0	0	0	0	0	0	0	0	0	0	0	0	0	0	0	0	0	0
CC8-OAR1-NRg-3	0	0	0	0	0	0	0	0	0	0	0	0	0	0	0	0	0	0	0	0	0	0	0	0	0
CC8-ROX3-NRg-1	0	0	2	0	0	1	0	0	1	0	0	0	0	0	0	0	0	1	0	0	0	0	0	0	0
CC8-YPP1-TRg-6	0	0	0	0	0	0	0	0	0	0	0	0	0	0	0	1	0	0	0	0	0	0	0	0	0
CC8-CBF2-NRg-8	0	1	0	0	0	0	0	0	0	0	0	1	0	0	0	2	0	0	0	0	0	0	0	0	0
CC8-SPT6-TRg-5	0	0	0	0	0	0	0	0	0	0	0	0	0	1	0	0	0	0	0	0	0	0	0	0	0
CC8-SEC10-NRg-1	0	0	0	0	0	0	0	0	0	0	0	0	0	1	0	0	1	1	0	0	0	0	0	0	0
CC8-NSL1-NRg-3	0	0	1	0	0	0	0	0	0	1	0	0	1	0	0	0	0	1	0	0	0	0	0	0	0
CC8-NRD1-NRg-8	0	0	1	0	0	0	0	0	0	0	0	0	0	0	0	0	0	0	0	0	0	0	0	0	0
CC8-RPB3-TRg-1	0	0	0	0	0	0	0	0	0	0	0	0	0	0	0	0	0	2	0	0	0	0	0	0	0
CC8-NRD1-NRg-4	0	0	0	0	0	0	0	0	0	0	0	0	0	0	1	0	1	0	0	0	0	0	0	0	0
CC8-RVB1-TRg-2	0	0	0	0	0	0	0	0	0	0	0	0	0	0	0	0	0	1	0	0	0	0	0	0	0
CC8-TIF5-NRg-8	0	0	0	0	0	1	0	1	0	0	0	0	0	0	0	0	0	0	0	0	0	0	0	0	0
CC8-EOS1-NRg-1	0	0	0	0	0	0	0	0	0	0	0	0	0	0	0	0	0	0	0	0	0	0	0	0	0
CC8-ERG25-NA-26	0	0	2	0	0	0	0	0	0	0	0	0	0	0	0	0	0	0	0	0	0	0	0	0	0
CC8-MSL5-NRg-4	0	1	2	0	0	0	0	0	1	0	0	0	1	0	0	0	0	0	0	0	0	0	0	0	0
CC8-SEC24-TRg-2	1	0	0	0	0	0	1	0	0	0	0	0	0	0	0	0	0	0	0	0	0	0	0	0	0
CC8-RPL30-NRg-5	0	0	0	0	0	0	0	0	0	0	0	0	0	0	0	0	0	0	0	0	0	0	0	0	0
CC8-SNU71-NRg-3	0	0	1	1	0	1	0	0	0	0	0	0	0	0	0	0	1	0	0	0	0	0	0	0	0
CC8-CDC33-NRg-1	0	0	1	0	0	0	0	0	0	0	0	1	0	0	0	0	0	0	0	0	0	0	0	0	0
CC8-RPN6-TRg-4	0	1	1	0	0	0	0	0	0	0	0	0	0	0	0	1	0	0	0	0	0	0	0	0	0
CC8-NAB2-TRg-4	0	0	0	0	0	0	0	0	0	0	0	0	0	0	0	0	0	0	0	0	0	0	0	0	0
CC8-NAB2-TRg-6	0	0	0	0	0	0	0	0	0	0	0	0	0	0	0	0	0	0	0	0	0	0	0	0	0
CC8-YTM1-NRg-1	0	0	0	0	0	0	0	0	1	1	0	0	0	0	1	1	0	2	0	0	0	0	0	0	0
CC8-OLE1-TRg-8	1	0	2	0	0	0	0	0	0	0	0	0	0	0	0	0	0	0	0	0	0	0	0	0	0
CC8-OLE1-TRg-1	0	0	2	0	0	0	0	0	0	0	0	0	1	0	0	0	0	1	0	0	0	0	0	0	0
CC8-UTP7-TRg-4	0	0	2	0	1	0	0	1	0	0	0	0	0	1	0	0	0	0	0	0	0	0	0	0	0
CC8-ACT1-NRg-6	0	0	0	0	0	0	1	0	0	0	0	0	0	0	0	0	0	0	0	0	0	0	0	0	0
CC8-RPL18A-NRg-3	0	1	0	0	0	0	0	0	0	0	0	0	0	0	0	0	0	1	0	0	0	0	0	0	0
CC8-BRX1-NRg-1	0	0	1	0	0	0	0	0	0	0	0	0	0	0	0	0	0	0	0	0	0	0	0	0	0
CC8-NAF1-TRg-8	0	0	0	0	0	0	0	0	1	1	0	0	0	0	0	0	0	0	0	0	0	0	0	0	0
CC8-NAF1-TRg-6	0	0	4	0	0	1	0	0	3	0	0	1	0	0	0	0	0	0	0	0	0	0	0	0	0
CC8-NAF1-TRg-4	0	0	3	0	0	0	0	0	0	0	0	0	0	0	0	0	0	0	0	0	0	0	0	0	0
CC8-CDC8-TRg-2	0	0	4	0	0	1	0	0	0	0	1	0	0	0	0	0	0	1	0	0	0	0	0	0	0
CC8-NSE4-TRg-1	0	0	0	0	0	0	0	0	0	0	0	0	0	0	0	1	0	0	0	0	0	0	0	0	0
CC8-PAB1-NRg-2	0	0	0	0	0	0	0	1	0	0	0	0	0	0	0	0	0	0	0	0	0	0	0	0	0
CC8-PRP43-TRg-4	0	0	0	0	0	0	0	0	0	0	0	0	0	0	0	0	0	1	0	0	0	0	0	0	0
CC8-SEC2-NRg-3	0	1	1	0	0	0	0	0	1	0	0	0	0	0	0	0	0	0	0	0	0	0	0	0	0
CC8-SEC2-NRg-6	0	0	0	0	0	0	0	0	0	0	0	0	0	0	0	0	0	1	0	0	0	0	0	0	0
CC8-MPP10-NRg-5	0	1	0	0	0	0	0	0	0	0	0	0	0	0	0	0	0	0	0	0	0	0	0	0	0
CC8-YDR355C-TRg-2	0	0	0	1	0	0	0	0	0	1	0	0	0	0	0	0	0	0	0	0	0	0	0	0	0
CC8-YLR339C-TRg-9	0	0	1	0	0	0	0	0	0	0	0	0	0	0	0	0	0	0	0	0	0	0	0	0	0
CC8-SNM1-TRg-2	0	0	3	0	0	1	0	0	0	1	0	0	0	0	1	0	0	0	0	0	0	0	0	0	0
CC8-ALR1-NRg-4	0	0	1	0	0	0	0	0	1	0	0	1	0	0	0	0	0	0	0	0	0	0	0	0	0
CC8-ALR1-NRg-1	0	1	0	0	0	0	0	0	0	1	0	0	0	0	0	0	0	0	0	0	0	0	0	0	0
CC8-ALR1-NRg-3	0	0	0	0	0	0	0	1	0	0	0	0	0	0	0	0	0	1	0	0	0	0	0	0	0
CC8-RPL10-TRg-1	0	0	0	1	0	0	0	0	0	0	0	0	0	0	0	0	0	0	0	0	0	0	0	0	0
CC8-RPL28-TRg-2	0	0	1	0	0	0	0	0	0	0	0	0	0	0	0	0	0	1	0	0	0	0	0	0	0
CC8-UTP25-TRg-1	0	1	0	0	0	0	0	0	0	0	0	0	0	0	0	0	0	0	0	0	0	0	0	0	0
CC8-POB3-TRg-1	0	1	0	0	0	0	0	0	0	0	0	0	0	0	0	1	0	0	0	0	0	0	0	0	0
CC8-POB3-TRg-3	0	0	0	0	0	0	0	0	1	1	0	1	0	0	0	0	0	0	0	0	0	0	0	0	0
CC8-POB3-TRg-2	0	0	0	0	0	0	0	0	0	0	0	0	1	0	0	0	0	0	0	0	0	0	0	0	0
CC8-MED11-TRg-1	0	0	0	0	0	0	0	0	0	0	0	0	0	0	0	0	0	0	0	0	0	0	0	0	0
CC8-ISA1-TRg-15	0	0	0	0	0	0	0	0	0	0	0	0	0	0	0	1	0	0	0	0	0	0	0	0	0
CC8-RRP1-NRg-1	0	0	1	0	0	0	0	0	0	0	0	0	0	0	1	0	0	1	0	0	0	0	0	0	0
CC8-MES1-NRg-1	0	0	0	0	0	0	0	1	0	0	0	0	0	0	0	0	0	0	0	0	0	0	0	0	0
CC8-SEC13-NRg-5	1	0	0	0	0	0	0	0	0	0	0	0	0	0	0	0	0	0	0	0	0	0	0	0	0
CC8-MCM2-NRg-2	0	1	1	0	0	0	0	0	0	0	0	0	0	0	0	0	0	1	0	0	0	0	0	0	0
CC8-ALA1-TRg-4	0	0	0	0	0	0	0	0	0	0	0	0	0	0	0	1	0	0	0	0	0	0	0	0	0
CC8-MTG2-TRg-5	0	0	1	0	0	0	0	0	0	0	0	0	0	0	0	0	0	1	0	0	0	0	0	0	0
CC8-TIF35-NRg-3	0	0	0	0	0	0	0	0	0	0	0	0	0	0	0	0	0	0	0	0	0	0	0	0	0
CC8-NSE1-TRg-3	0	1	0	0	0	1	0	0	0	0	0	0	0	0	0	0	0	0	0	0	0	0	0	0	0
CC8-NSE1-TRg-4	0	0	1	0	0	0	0	0	0	0	0	0	0	0	0	0	0	0	0	0	0	0	0	0	0
CC8-MOB2-NRg-6	0	0	0	0	0	0	0	0	0	0	0	0	0	0	0	1	0	1	0	0	0	0	0	0	0
CC8-VRG4-NRg-3	0	0	0	0	0	0	0	0	0	0	0	0	0	0	0	0	0	0	0	0	0	0	0	0	0
CC8-PRP9-TRg-3	0	0	0	0	0	0	0	0	0	0	0	0	0	0	0	1	0	0	0	0	0	0	0	0	0
CC8-HYM1-TRg-5	0	0	0	0	0	0	0	0	0	0	0	0	0	0	0	0	0	0	0	0	0	0	0	0	0
CC8-POP1-TRg-5	0	0	0	0	0	0	0	0	0	0	0	0	0	0	0	0	0	0	0	0	0	0	0	0	0
CC8-POP1-TRg-9	0	3	1	0	0	1	0	0	1	0	0	0	0	0	0	0	0	0	0	0	0	0	0	0	0
CC8-RPL17A-TRg-1	0	0	1	0	0	0	0	0	0	0	0	0	0	0	0	0	0	0	0	0	0	0	0	0	0
CC8-SLD2-TRg-1	0	0	0	0	0	0	0	0	0	0	0	0	0	0	0	0	1	0	0	0	0	0	0	0	0
CC8-CDC48-NRg-7	0	0	0	1	0	0	0	0	0	0	0	0	0	0	0	0	0	0	0	0	0	0	0	0	0
CC8-FHL1-NRg-2	1	0	1	0	0	0	0	1	0	0	0	0	0	0	0	0	0	0	0	0	0	0	0	0	0
CC8-BET3-NRg-7	0	0	2	0	0	0	0	0	0	0	0	0	0	0	0	0	0	0	0	0	0	0	0	0	0
CC8-MAK21-TRg-1	0	1	1	0	0	0	0	0	0	0	0	0	0	0	0	0	0	0	0	0	0	0	0	1	0
CC8-BRN1-TRg-4	0	0	0	0	0	0	0	0	0	0	0	0	0	0	0	0	1	0	0	0	0	0	0	0	0
CC8-FBA1-NRg-3	0	1	3	0	0	0	0	0	0	0	0	0	0	0	0	0	0	0	0	0	0	0	0	0	0
CC8-CDC42-TRg-6	0	0	0	0	0	0	0	0	0	0	0	0	0	0	0	0	0	0	0	0	0	0	0	0	0
CC8-CDC42-TRg-7	0	0	1	0	0	0	0	0	0	0	0	0	0	0	0	0	0	1	0	0	0	0	0	0	0
CC8-COG4-NRg-1	0	0	0	0	0	0	0	0	0	0	0	0	0	0	0	0	0	0	0	0	0	0	0	0	0
CC8-ATP3-NRg-3	0	0	1	0	0	0	0	0	0	1	0	0	0	0	0	0	0	0	0	0	0	0	0	0	0
CC8-ATP3-NRg-2	0	0	0	0	0	0	0	0	0	0	0	0	0	0	0	0	0	2	0	0	0	0	0	0	0
CC8-SMP3-TRg-5	0	1	0	0	0	0	0	0	1	0	0	0	0	0	0	0	0	0	0	0	0	0	0	0	0
CC8-CFT2-NRg-2	0	0	0	0	0	0	0	0	0	0	0	0	0	0	0	0	0	0	0	0	0	0	0	0	0
CC8-FAS2-TRg-5	0	0	0	0	0	0	0	0	0	0	0	1	0	0	0	0	0	1	0	0	0	0	0	0	0
CC8-DBP2-NRg-3	0	0	1	0	0	0	0	0	1	0	0	0	0	0	0	0	1	0	0	0	0	0	0	0	0
CC8-DBP2-NRg-2	0	1	0	0	0	0	0	0	0	0	0	0	0	0	0	0	0	0	0	0	0	0	0	0	0
CC8-MPS2-NRg-4	0	0	2	0	0	0	0	0	0	0	0	0	0	0	0	1	0	0	0	0	0	0	0	0	0
CC8-ARC35-TRg-2	0	0	0	0	0	0	0	0	0	0	0	0	0	1	0	0	0	0	0	0	0	0	0	0	0
CC8-ARC35-TRg-5	0	0	0	0	0	0	0	0	0	0	0	0	0	0	0	0	0	0	0	0	0	0	0	0	0
CC8-MRD1-TRg-1	0	0	1	0	0	0	0	0	0	1	0	0	0	0	0	0	0	0	0	0	0	0	0	0	0
CC8-RLP7-TRg-1	0	0	0	0	0	0	0	0	0	0	0	0	0	0	0	0	0	0	0	0	0	0	0	0	0
CC8-SPC34-TRg-1	0	0	0	0	0	0	0	0	1	0	0	0	0	0	0	1	0	0	0	0	0	0	0	0	0
CC8-CDC45-TRg-2	0	1	1	0	0	0	0	0	0	0	0	0	0	0	0	1	0	0	0	0	0	0	0	0	0
CC8-GCD6-TRg-3	0	0	0	0	0	0	1	0	0	0	0	0	0	0	0	0	0	0	0	0	0	0	0	0	0
CC8-GCD6-TRg-4	0	0	0	0	0	0	0	0	0	0	0	0	0	0	0	0	0	1	0	0	0	0	0	0	0
CC8-YPT6-NRg-2	0	0	0	0	0	0	0	0	0	0	0	0	0	0	0	0	0	0	0	0	0	0	0	0	0
CC8-RPS13-TRg-2	0	0	0	0	0	0	0	0	0	0	0	1	0	0	0	0	0	1	0	0	0	0	0	0	0
CC8-IPI3-TRg-3	0	1	3	0	0	1	0	0	0	0	0	0	0	0	0	0	0	0	0	0	0	0	0	0	0
CC8-TIF5-NRg-9	0	0	0	0	0	0	0	0	0	0	0	1	0	0	0	1	0	0	0	0	0	0	0	0	0
CC8-TIF5-NRg-7	0	0	0	0	0	0	0	0	0	0	0	0	0	0	0	0	0	0	0	0	0	0	0	0	0
CC8-TIF5-NRg-6	0	0	1	0	0	0	0	0	0	0	0	0	0	0	0	0	0	1	0	0	0	0	0	0	0
CC8-NAB3-TRg-3	0	0	0	0	0	0	0	0	0	0	0	1	0	0	0	0	0	0	0	0	0	0	0	0	0
CC8-GCD2-TRg-1	0	0	0	0	0	0	0	0	0	0	0	0	0	0	0	0	0	1	0	0	0	0	0	0	0
CC8-UBA1-TRg-2	0	1	0	1	0	0	0	0	1	0	0	0	0	0	0	1	0	1	0	0	0	0	0	0	0
CC8-SLD3-TRg-6	0	0	0	0	0	0	0	0	0	0	1	0	0	0	0	0	0	0	0	0	0	0	0	0	0
CC8-LCB1-TRg-5	0	0	0	0	0	0	0	0	0	0	0	0	0	0	0	0	0	0	0	0	0	0	0	0	0
CC8-TOA2-TRg-6	0	0	0	0	0	0	0	0	0	0	0	0	0	0	0	1	0	1	0	0	0	0	0	0	0
CC8-TOA2-TRg-1	0	0	0	0	0	0	0	0	0	0	0	0	0	0	0	0	0	0	0	0	0	0	0	0	0
CC8-TOA2-TRg-3	0	0	0	0	0	0	0	0	0	0	0	1	0	0	0	0	0	0	0	0	0	0	0	0	0
CC8-LSM2-TRg-1	0	0	2	0	0	0	0	0	0	1	0	0	0	0	0	0	0	1	0	0	0	0	0	0	0
CC8-YML6-TRg-13	0	0	0	0	0	0	0	0	0	0	0	0	0	0	0	0	0	0	0	0	0	0	0	0	0
CC8-YML6-TRg-12	0	0	0	0	0	0	0	0	0	0	0	0	0	0	0	1	0	0	0	0	0	0	0	0	0
CC8-UTP15-NRg-1	0	0	0	0	0	0	0	0	0	0	0	1	0	0	0	0	0	1	0	0	0	0	0	0	0
CC8-TIF6-NRg-8	0	1	1	0	0	0	0	0	1	0	0	0	0	0	1	1	0	1	0	0	0	0	0	0	0
CC8-SUP35-NRg-1	0	0	0	0	0	0	0	0	0	1	0	0	0	0	0	0	0	0	0	0	0	0	0	0	0
CC8-MPP10-NRg-1	0	0	0	0	0	0	0	0	0	0	0	0	0	0	0	1	1	0	0	0	0	0	0	0	0
CC8-SWI3-TRg-7	0	1	0	0	0	0	0	2	1	0	0	0	0	0	0	0	0	0	0	0	0	0	0	0	0
CC8-SSN3-NRg-2	1	3	0	0	0	0	2	0	0	0	1	0	0	1	0	0	0	0	0	0	0	0	0	0	0
CC8-SEC13-NRg-7	0	0	0	0	0	0	0	0	0	0	0	0	0	0	0	0	0	1	0	0	0	0	0	0	0
CC8-RPS15-NRg-3	0	0	0	0	0	0	0	0	0	0	0	0	0	0	0	0	0	0	0	0	0	0	0	0	0
CC8-RPL3-TRg-2	0	0	1	0	0	0	0	0	0	0	0	0	0	0	0	0	0	0	0	0	0	0	0	0	0
CC8-FBA1-NRg-2	0	0	0	0	0	0	0	0	2	0	1	1	0	0	0	0	0	0	0	0	0	0	0	0	0
CC8-FBA1-NRg-1	0	1	0	1	0	0	0	0	2	0	0	0	0	0	0	0	0	0	0	0	0	0	0	0	0
CC8-FBA1-NRg-5	0	0	2	0	0	0	0	0	0	0	0	0	0	0	0	0	0	0	0	0	0	0	0	0	0
CC8-DAM1-TRg-2	0	0	0	0	0	0	0	0	0	1	0	0	0	0	0	0	0	0	0	0	0	0	0	0	0
CC8-NHP2-TRg-2	0	0	1	0	0	0	0	0	1	0	1	1	0	0	0	0	0	1	0	0	0	0	0	0	0
CC8-HCA4-NRg-6	0	0	0	0	0	0	0	0	0	0	0	0	0	0	0	0	0	1	0	0	0	0	0	0	0
CC8-PRE3-TRg-4	0	0	0	0	0	0	0	0	0	0	0	0	0	0	0	0	0	0	0	0	0	0	0	0	0
CC8-DBP5-NRg-4	0	0	0	0	0	0	0	0	0	0	0	0	1	0	0	1	1	0	0	0	0	0	0	0	0
CC8-SPT6-NRg-4	0	0	3	0	0	0	0	0	0	0	0	1	0	0	0	1	0	0	0	0	0	0	0	0	0
CC8-SPT6-NRg-2	0	0	2	0	0	0	0	0	0	0	0	0	0	0	0	0	0	0	0	0	0	0	0	0	0
CC8-RPL18A-TRg-4	0	1	1	0	0	0	0	0	0	0	0	0	0	0	0	0	0	1	0	0	0	0	0	0	0
CC8-KSH1-TRg-1	0	0	0	0	0	0	0	0	0	1	0	0	0	0	0	0	0	0	0	0	0	0	0	0	0
CC8-KSH1-TRg-3	0	0	0	0	0	0	0	0	0	0	0	0	0	0	0	1	0	0	0	0	0	0	0	0	0
CC8-IPI3-NRg-1	0	0	0	0	0	0	2	0	0	0	0	0	0	0	0	0	0	0	0	0	0	0	0	0	0
CC8-PGA2-TRg-8	0	0	0	0	0	0	0	0	1	0	0	0	0	1	0	0	0	0	1	0	0	0	0	0	0
CC8-RPL18A-TRg-2	0	0	1	0	0	0	0	0	0	0	0	0	0	0	0	0	0	0	0	0	0	0	0	0	0
CC8-RPL33A-NRg-6	0	0	1	0	0	0	0	0	0	0	0	0	0	0	0	0	0	0	0	1	0	0	0	0	0
CC8-TAF12-NRg-2	0	0	2	0	0	0	0	0	0	0	0	0	0	0	0	0	0	0	0	0	0	0	0	0	0
CC8-USE1-TRg-5	0	0	5	0	0	0	0	0	0	0	0	0	1	0	0	0	0	0	0	0	0	0	0	0	0
CC8-YNL114C-TRg-1	0	1	0	0	0	0	0	0	0	0	0	0	0	0	0	0	1	0	0	0	0	0	0	0	0
CC8-SMC5-TRg-7	0	0	2	0	0	0	0	0	1	0	0	0	0	0	0	0	0	1	0	0	0	0	0	0	0
CC8-SMC5-TRg-6	0	0	7	0	0	0	0	0	0	0	0	0	0	0	0	0	0	1	0	0	0	0	0	0	0
CC8-RSC58-TRg-1	0	1	2	0	0	0	0	0	0	0	0	0	0	0	0	0	0	2	0	0	0	0	0	0	0
CC8-CTF13-TRg-2	1	0	0	0	0	0	0	1	0	0	0	0	0	1	0	0	0	0	0	0	0	0	0	0	0
CC8-NAB2-NRg-2	0	0	0	0	0	0	0	0	0	0	0	0	0	0	0	0	0	0	0	0	0	0	0	0	0
CC8-MCM7-TRg-4	0	0	0	0	0	0	0	0	0	0	0	0	0	0	0	1	0	1	0	0	0	0	0	0	0
CC8-BCP1-NRg-5	0	0	1	0	0	2	0	0	0	0	0	0	0	0	0	0	0	0	0	0	0	0	0	0	0
CC8-STU2-TRg-3	0	0	0	0	0	0	0	0	0	0	0	0	0	0	0	0	0	0	0	0	0	0	0	0	0
CC8-SEC21-NRg-6	0	0	0	0	0	1	0	0	0	0	0	0	0	0	0	0	0	0	0	0	0	0	0	0	0
CC8-SEC21-NRg-3	0	0	1	0	0	0	0	0	0	0	0	0	0	0	0	2	0	0	0	0	0	0	0	0	0
CC8-RPL1B-TRg-3	0	0	0	0	0	0	0	0	0	0	0	0	0	0	0	0	0	0	0	0	0	0	0	0	0
CC8-SEC20-NRg-2	0	0	1	0	0	0	0	0	0	0	0	1	0	0	0	0	0	1	0	0	0	0	0	0	0
CC8-VMA3-NRg-2	1	0	2	0	0	0	1	0	1	0	0	0	0	1	0	0	1	0	0	0	0	0	0	0	0
CC8-SEC23-NRg-5	0	0	0	0	0	1	1	0	0	0	0	0	1	0	0	0	0	0	0	0	0	0	0	0	0
CC8-CDC28-TRg-4	0	0	1	0	0	0	0	1	0	0	0	1	0	0	0	0	1	0	0	0	0	0	0	0	0
CC8-RPN12-NRg-11	0	0	3	0	0	0	0	0	0	0	0	0	0	0	0	0	0	0	0	0	0	0	0	0	0
CC8-PUP3-TRg-3	0	0	0	0	0	0	0	0	0	0	0	1	0	0	0	0	0	0	0	0	0	0	0	0	0
CC8-SEC31-TRg-2	0	0	0	0	0	0	0	0	0	0	0	0	0	0	0	0	0	0	0	0	0	0	0	0	0
CC8-SED5-TRg-6	0	0	1	0	0	0	0	0	0	0	0	0	0	0	0	0	0	0	0	0	0	0	0	0	0
CC8-SED5-TRg-5	0	1	1	0	0	0	0	0	1	0	0	0	0	0	0	0	0	0	0	0	0	0	0	0	0
CC8-RPL33A-TRg-1	0	1	3	0	0	0	0	0	1	0	0	0	0	0	0	1	0	0	0	0	0	0	0	0	0
CC8-RPL33A-TRg-2	0	0	0	0	0	0	0	0	0	0	0	0	0	0	0	0	0	0	0	0	0	0	0	0	0
CC8-MRPL11-TRg-2	0	0	0	0	0	0	0	0	0	0	0	0	0	0	0	0	0	1	0	0	0	0	0	0	0
CC8-RTP1-NRg-2	0	0	2	1	0	0	0	0	0	0	0	0	0	0	0	0	0	0	0	0	0	0	0	0	0
CC8-NUG1-TRg-2	0	0	0	0	0	0	0	0	0	0	0	1	0	0	0	0	0	0	0	0	0	0	0	0	0
CC8-VPH2-TRg-4	0	0	2	0	0	0	1	0	0	0	1	0	0	0	0	0	0	0	0	0	0	0	0	0	0
CC8-COP1-NRg-3	0	0	0	0	0	0	0	0	0	0	0	1	0	0	0	1	0	0	0	0	0	0	0	0	0
CC8-CRM1-NRg-1	0	0	3	0	0	1	0	0	0	0	0	0	0	0	0	1	0	0	0	0	0	0	0	0	0
CC8-RPL5-NRg-4	0	0	0	0	0	0	0	0	0	0	0	0	0	0	0	0	0	0	0	0	0	0	0	0	0
CC8-SNU13-NRg-4	1	0	0	0	0	0	0	0	0	0	0	0	0	0	0	0	0	0	0	0	0	0	0	0	0
CC8-PFS2-TRg-3	0	0	1	0	0	0	0	0	0	1	0	0	1	0	0	0	0	0	0	0	0	0	0	0	0
CC8-MPP10-TRg-2	0	1	1	0	0	0	0	1	0	0	0	0	0	0	1	0	0	0	0	0	0	0	0	0	0
CC8-TSR4-NRg-2	0	0	1	0	0	1	0	1	0	0	0	0	0	0	0	0	0	0	0	0	0	0	0	0	0
CC8-RSC2-TRg-1	0	2	4	0	0	1	0	0	2	0	0	1	0	0	0	0	0	1	0	0	0	0	0	0	0
CC8-SEC65-TRg-2	0	0	2	0	0	0	0	0	0	0	0	0	0	0	0	0	0	0	0	0	0	0	0	0	0
CC8-SMI1-NRg-1	0	0	0	0	1	0	0	0	0	0	0	0	0	0	0	0	0	2	0	0	0	0	0	0	0
CC8-RTT105-NRg-4	0	1	2	0	0	0	1	0	0	0	0	0	0	0	0	1	0	0	0	0	0	0	0	0	0
CC8-VMA5-TRg-3	0	1	1	1	0	0	0	0	0	0	0	0	0	0	0	0	0	0	0	0	0	0	0	0	0
CC8-VMA5-TRg-5	0	0	1	0	1	0	0	0	1	0	0	1	1	0	0	0	0	0	0	0	0	0	0	0	0
CC8-RRP1-TRg-3	0	0	4	0	0	0	0	0	1	0	0	0	0	0	0	0	0	0	0	0	0	0	0	0	0
CC8-CLC1-TRg-2	0	1	0	0	0	0	0	0	0	0	0	0	0	0	0	0	0	0	0	0	0	0	0	0	0
CC8-GCD6-NRg-1	0	0	0	0	0	0	0	0	0	0	0	1	0	0	0	0	0	1	0	0	0	0	0	0	0
CC8-GCD6-NRg-2	0	0	0	0	0	0	0	0	0	0	0	0	0	0	0	0	0	0	0	0	0	0	0	0	0
CC8-PXR1-TRg-1	0	0	1	0	0	0	0	0	0	0	0	1	0	0	0	1	0	0	0	0	0	0	0	0	0
CC8-CDC14-NRg-1	0	2	0	0	0	0	0	2	0	0	0	0	0	0	0	0	0	0	0	0	0	0	0	0	0
CC8-PCF11-TRg-6	0	1	0	0	0	0	0	0	0	0	0	1	1	0	0	0	0	0	0	0	0	0	0	0	0
CC8-PCF11-TRg-5	0	0	0	0	0	0	0	0	0	0	0	0	0	0	0	0	0	0	0	0	0	0	0	0	0
CC8-PCF11-TRg-4	0	0	0	0	0	0	0	0	0	0	0	0	0	0	0	0	0	0	0	0	0	0	0	0	0
CC8-SEC31-NRg-1	0	0	0	0	0	0	0	0	0	0	0	0	1	0	0	0	0	0	0	0	0	0	0	0	0
CC8-RRP5-NRg-1	0	0	2	0	0	0	0	0	0	0	0	1	0	0	0	0	0	0	0	0	0	0	0	0	0
CC8-PRE10-TRg-5	0	0	0	0	0	0	0	0	0	0	0	0	0	0	0	0	0	0	0	0	0	0	0	0	0
CC8-PRE10-TRg-1	0	0	0	0	0	0	0	0	0	0	0	0	0	0	0	0	0	0	0	0	0	0	0	0	0
CC8-RPS5-TRg-2	0	0	0	0	0	0	0	0	1	0	0	0	0	0	0	1	0	0	0	0	0	0	0	0	0
CC8-NSP1-TRg-4	0	0	0	0	0	0	0	0	0	0	0	0	1	0	0	0	0	0	0	0	0	0	0	0	0
CC8-PRP38-TRg-4	0	0	0	1	0	0	0	0	0	0	0	0	0	0	0	0	0	0	0	0	0	0	0	0	0
CC8-RCF1-NRg-5	1	1	1	0	0	1	0	0	0	0	1	0	0	0	0	1	0	0	0	0	0	0	0	0	0
CC8-RSC3-TRg-4	0	1	0	1	0	0	0	0	0	0	0	0	0	0	0	0	1	0	0	0	0	0	0	0	0
CC8-RSC3-TRg-5	0	0	0	0	0	0	0	0	0	0	1	0	0	0	0	0	0	0	0	0	0	0	0	0	0
CC8-RSC3-TRg-6	0	0	2	0	1	0	0	0	1	1	0	0	0	0	0	0	1	1	0	0	0	0	0	0	0
CC8-HTA1-NRg-12	0	0	1	0	0	0	0	0	0	0	0	0	0	0	0	0	1	0	0	0	0	0	0	0	0
CC8-HTA1-NRg-11	0	2	3	0	0	2	0	0	2	0	0	0	1	0	0	0	0	0	0	0	0	0	0	0	0
CC8-UTP23-TRg-2	0	0	1	0	0	0	0	0	0	0	0	0	0	0	0	0	0	0	0	0	0	0	0	0	0
CC8-GCD7-NRg-1	0	0	0	0	0	0	0	0	0	0	0	1	0	0	0	0	0	0	0	0	0	0	0	0	0
CC8-GCD7-NRg-2	0	1	0	0	0	0	0	0	0	0	0	0	0	0	0	0	0	0	0	0	0	0	0	0	0
CC8-GCD7-NRg-6	0	0	6	0	0	0	0	0	1	0	0	0	0	0	0	0	0	0	0	0	0	0	0	0	0
CC8-GAL11-NRg-2	0	0	1	0	0	0	0	0	0	0	0	0	0	0	0	0	0	1	0	0	0	0	0	0	0
CC8-GAL11-NRg-9	0	0	0	0	0	0	0	0	0	0	0	0	0	0	0	0	0	0	0	0	0	0	0	0	0
CC8-PHO4-TRg-5	0	0	0	3	0	0	0	0	0	0	0	0	0	0	0	0	0	0	0	0	0	0	0	0	0
CC8-SNP1-NRg-3	0	0	1	0	0	0	0	0	0	0	0	0	0	0	0	0	0	1	0	0	0	0	0	0	0
CC8-RPC37-TRg-5	0	0	1	0	0	0	0	0	1	0	0	0	0	0	0	0	0	0	0	0	0	0	0	0	0
CC8-CRM1-TRg-5	0	0	1	0	0	0	0	0	0	0	0	0	0	0	0	0	0	0	0	0	0	0	0	0	0
CC8-CRM1-TRg-2	0	0	0	0	0	0	1	0	0	0	0	0	1	0	0	0	0	0	0	0	0	0	0	0	0
CC8-ASK1-TRg-7	0	0	0	0	0	0	0	0	0	0	0	0	0	0	0	0	0	0	0	0	0	0	0	0	0
CC8-STU2-NRg-4	0	0	0	1	0	0	0	0	0	0	0	0	0	0	0	1	0	0	0	0	0	0	0	0	0
CC8-NEO1-NRg-3	1	0	0	0	0	0	1	0	0	0	0	0	0	0	0	0	0	0	0	0	0	0	0	0	0
CC8-GAL11-TRg-5	0	0	1	0	0	0	0	0	0	0	0	0	0	0	0	1	0	0	0	0	0	0	0	0	0
CC8-GAL11-TRg-7	0	0	1	0	0	0	0	0	0	0	0	0	0	0	0	0	1	0	0	0	0	0	0	0	0
CC8-SAM50-NRg-3	0	0	1	0	0	1	0	0	0	0	0	1	0	0	1	0	0	1	0	0	0	0	0	0	0
CC8-CSL4-TRg-2	0	0	0	0	0	0	0	0	0	0	0	1	0	0	0	0	0	0	0	0	0	0	0	0	0
CC8-CCT5-TRg-2	0	0	1	0	0	0	0	0	0	0	0	0	0	0	0	1	0	1	0	0	0	0	0	0	0
CC8-POL30-NRg-1	0	1	0	0	0	0	0	0	0	0	0	0	0	0	0	0	0	0	0	0	0	0	0	0	0
CC8-MED4-TRg-4	0	1	1	0	0	0	0	0	1	0	1	0	0	0	0	0	0	0	0	0	0	0	0	0	0
CC8-MED4-TRg-3	0	0	1	0	0	0	0	0	0	0	0	0	0	0	0	1	0	0	0	0	0	0	0	0	0
CC8-MED4-TRg-2	0	0	2	0	0	0	0	0	0	0	0	0	0	0	0	0	0	0	0	0	0	0	0	0	0
CC8-GDI1-TRg-4	0	0	0	0	0	1	0	0	1	0	0	0	0	0	0	0	0	0	0	0	0	0	0	0	0
CC8-GDI1-TRg-3	0	0	1	0	1	1	0	0	0	0	1	0	0	0	0	0	0	0	0	0	0	0	0	0	0
CC8-REB1-TRg-6	0	0	1	0	0	0	0	0	0	0	0	0	0	0	0	0	0	0	0	0	0	0	0	0	0
CC8-MRPL37-NRg-2	0	0	2	0	0	0	0	0	0	0	0	0	1	0	0	0	0	0	0	0	0	0	0	0	0
CC8-NOC3-TRg-3	0	0	4	0	0	0	0	0	0	0	0	0	0	0	0	0	0	0	0	0	0	0	0	0	0
CC8-SPC97-TRg-3	0	0	0	1	0	0	0	0	0	0	0	0	0	0	0	0	0	0	0	0	0	0	0	0	0
CC8-IPP1-TRg-3	0	0	1	0	0	0	0	0	0	0	0	0	0	0	0	0	0	0	0	0	0	0	0	0	0
CC8-IPP1-TRg-2	0	0	0	0	0	0	2	0	0	0	0	0	0	0	1	0	0	0	0	0	0	0	0	0	0
CC8-PTI1-TRg-3	0	0	0	0	0	0	0	0	0	0	0	0	0	0	0	0	0	0	0	0	0	0	0	0	0
CC8-PTI1-TRg-5	0	0	0	0	0	0	0	0	0	0	0	0	0	0	0	0	0	0	0	0	0	0	0	0	0
CC8-RFC5-NRg-1	0	0	2	0	0	0	0	0	0	0	0	0	2	0	0	0	0	1	0	0	0	0	0	0	0
CC8-CDC24-TRg-1	0	0	1	0	0	0	0	0	0	0	0	0	0	0	0	0	0	1	0	0	0	0	0	0	0
CC8-CDC24-TRg-3	0	0	0	0	0	0	0	0	0	0	0	0	0	0	1	0	0	0	0	0	0	0	0	0	0
CC8-CDC24-TRg-5	0	0	0	0	0	0	0	0	0	0	0	0	0	0	0	0	0	0	0	0	0	0	0	0	0
CC8-CDC24-TRg-6	0	0	0	0	0	0	0	1	0	0	0	0	0	0	0	0	0	0	0	0	0	0	0	0	0
CC8-UTP23-TRg-6	0	0	1	0	0	1	0	0	2	0	0	0	0	0	0	1	0	0	0	0	0	0	0	0	0
CC8-UTP23-TRg-4	0	0	2	0	0	0	0	0	0	0	0	0	0	0	0	0	0	0	0	0	0	0	0	0	0
CC8-UTP23-TRg-1	0	0	0	0	0	0	0	0	0	0	0	0	0	0	0	0	0	0	0	0	0	0	0	0	0
CC8-RHO3-NRg-4	0	0	2	0	0	0	0	0	0	0	0	1	0	0	0	0	0	1	1	0	0	0	0	0	0
CC8-TRS23-NRg-1	0	0	0	0	0	0	0	0	0	0	0	0	0	0	0	0	0	0	0	0	0	0	0	0	0
CC8-TRS23-NRg-3	0	0	1	1	0	0	0	1	2	0	0	0	0	0	0	0	0	0	0	0	0	0	0	0	0
CC8-RSP5-TRg-2	0	1	0	0	0	0	0	0	0	0	0	0	0	0	0	1	0	0	0	0	0	0	0	0	0
CC8-RSP5-TRg-1	0	0	0	0	0	0	0	0	0	1	0	1	0	0	0	0	1	1	0	0	0	0	0	0	0
CC8-SDA1-NRg-1	0	0	0	0	0	0	0	0	1	0	0	0	0	0	0	0	0	0	0	0	0	0	0	0	0
CC8-KAP95-TRg-8	0	0	1	0	0	0	0	0	0	1	0	0	0	0	0	0	0	0	0	0	0	0	0	0	0
CC8-ACO1-TRg-6	0	0	0	0	0	0	0	0	0	0	0	0	0	0	0	0	0	0	0	0	0	0	0	0	0
CC8-HTA1-NRg-3	0	0	0	0	0	0	0	0	0	0	0	1	0	0	0	0	0	0	0	0	0	0	0	0	0
CC8-HTA1-NRg-2	0	0	1	0	0	0	0	0	0	0	0	0	0	0	0	0	0	0	0	0	0	0	0	0	0
CC8-SPN1-TRg-1	0	1	1	0	0	0	0	0	0	0	0	0	0	0	1	0	0	0	0	0	0	0	0	0	0
CC8-MOT1-NRg-7	0	0	0	0	0	0	0	0	0	1	0	0	0	0	0	0	0	0	0	0	0	0	0	0	0
CC8-RPL17A-NRg-4	0	0	1	0	0	0	1	0	0	0	0	1	0	0	0	0	0	0	0	0	0	0	0	0	0
CC8-ADA2-TRg-4	0	0	5	0	0	0	0	0	0	0	0	1	0	0	0	0	0	0	0	0	0	0	0	0	0
CC8-SFH1-NRg-1	0	0	2	0	0	0	0	0	0	1	0	0	0	0	0	0	0	0	0	0	0	0	0	0	0
CC8-SPC97-NRg-5	0	0	1	0	0	0	0	0	0	1	0	0	0	0	0	0	0	0	0	0	0	0	0	0	0
CC8-PRP22-TRg-3	0	0	0	0	0	0	0	0	0	0	0	0	0	0	0	0	0	1	0	0	0	0	0	0	0
CC8-SEN15-TRg-2	0	0	0	0	0	0	0	1	0	0	0	1	1	0	0	0	0	0	0	0	0	0	0	0	0
CC8-RPL3-NRg-2	0	0	0	0	0	0	0	0	0	0	0	0	0	0	0	0	0	0	0	0	0	0	0	0	0
CC8-ISD11-NRg-2	0	0	2	0	0	0	0	0	1	0	0	1	0	1	0	0	0	0	0	0	0	0	0	0	0
CC8-HEM12-TRg-8	0	0	1	0	0	1	0	0	1	0	0	2	0	0	0	0	0	0	0	0	0	0	0	0	0
CC8-SEC10-TRg-1	0	0	0	0	0	0	0	0	0	0	1	0	0	0	0	2	0	0	0	0	0	0	0	0	0
CC8-HTB1-TRg-7	0	0	2	0	0	0	0	0	1	0	0	0	0	0	0	0	0	0	0	0	0	0	0	0	0
CC8-TTI2-TRg-1	0	1	1	0	0	0	0	1	1	0	0	0	0	0	0	0	0	0	0	0	0	0	0	0	0
CC8-ACP1-TRg-2	0	0	1	0	0	0	0	0	0	0	0	1	0	0	0	0	0	0	0	0	0	0	0	0	0
CC8-ACP1-TRg-4	0	0	0	0	0	0	0	0	0	1	0	0	0	0	0	0	0	1	0	0	0	0	0	0	0
CC8-GAL11-NRg-10	0	0	0	0	0	0	0	0	0	0	0	0	0	0	0	2	0	0	0	0	0	0	0	0	0
CC8-UTP22-TRg-2	0	0	1	0	0	0	1	0	0	0	0	0	0	0	0	0	0	0	0	0	0	0	0	0	0
CC8-MST1-NRg-5	0	0	1	0	0	0	0	0	0	0	0	1	0	0	0	0	0	0	0	0	0	0	0	0	0
CC8-RIB7-NRg-2	0	1	0	0	0	0	0	0	0	0	0	0	0	0	0	0	0	1	0	0	0	0	0	0	0
CC8-MCD1-TRg-6	0	1	2	0	0	1	0	0	0	0	0	0	0	0	0	0	0	0	0	0	0	0	0	0	0
CC8-MCD1-TRg-5	0	0	0	0	0	0	0	0	0	0	0	0	1	0	0	0	0	0	0	0	0	0	0	0	0
CC8-GPI8-NRg-2	0	0	0	0	0	0	2	0	0	0	0	0	0	0	0	0	0	0	0	0	0	0	0	0	0
CC8-THS1-TRg-2	0	0	0	0	0	0	0	1	0	0	0	0	0	0	0	0	0	0	0	0	0	0	0	0	0
CC8-RRP7-TRg-2	0	0	1	0	0	0	0	0	0	0	0	0	0	0	0	0	0	0	0	0	0	0	0	0	0
CC8-RRP7-TRg-5	0	0	0	0	0	0	1	0	0	0	0	0	0	0	0	0	0	0	0	0	0	0	0	0	0
CC8-SMX2-NRg-7	0	0	0	0	0	0	0	0	0	1	0	0	0	0	0	0	0	0	0	0	0	0	0	0	0
CC8-RRP45-TRg-5	0	0	0	0	0	2	0	0	0	0	0	0	0	0	0	0	0	0	0	0	0	0	0	0	0
CC8-RRP45-TRg-4	0	0	0	0	0	0	0	0	0	0	0	0	0	0	0	0	0	0	0	0	0	0	0	0	0
CC8-CNS1-TRg-2	0	0	3	0	0	0	1	0	1	0	0	0	0	0	0	0	0	0	0	0	0	0	0	0	0
CC8-FBP1-NRg-9	0	0	3	0	0	1	0	0	0	0	0	0	0	0	0	0	0	2	0	0	0	0	0	0	0
CC8-GCD11-NRg-1	0	0	1	0	0	0	0	0	1	0	0	0	0	0	0	0	0	0	0	0	0	0	0	0	0
CC8-RPL10-TRg-2	0	0	0	0	0	0	0	1	0	0	0	0	0	0	0	0	0	0	0	0	0	0	0	0	0
CC8-NUP192-TRg-4	0	0	0	0	0	0	0	0	0	0	0	0	0	0	0	0	0	0	0	0	0	0	0	0	0
CC8-NUP145-NRg-4	0	1	0	0	0	0	0	0	0	0	0	0	0	0	0	1	0	0	0	0	0	0	0	0	0
CC8-HEM12-TRg-6	0	0	1	0	0	0	0	1	3	0	0	0	0	0	0	0	1	0	0	0	0	0	0	0	0
CC8-PLC1-TRg-3	0	0	0	0	0	0	0	0	0	0	0	0	0	0	0	0	0	0	0	0	0	0	0	0	0
CC8-RPA43-TRg-1	0	1	0	0	0	0	0	0	0	0	0	0	0	0	0	0	0	0	0	0	0	0	0	0	0
CC8-RPB7-NRg-2	0	0	3	0	0	0	0	0	0	0	0	0	0	0	0	0	0	0	0	0	0	0	0	0	0
CC8-RPB7-NRg-3	0	0	0	0	0	0	0	0	0	0	0	0	0	0	0	0	0	0	0	0	0	0	0	0	0
CC8-NSL1-NRg-1	0	0	0	0	0	0	0	0	0	2	0	0	0	0	0	0	0	0	0	0	0	0	0	0	0
CC8-UTP6-TRg-3	0	0	3	0	0	0	0	0	0	0	0	0	0	0	0	0	0	0	0	0	0	0	0	0	0
CC8-UTP6-TRg-1	0	0	1	0	0	0	0	0	0	1	0	1	0	0	0	0	0	1	0	0	0	0	0	0	0
CC8-YJU2-TRg-5	0	2	1	0	0	0	0	0	0	0	0	0	0	0	0	0	0	0	0	0	0	0	0	0	0
CC8-FRS2-NRg-5	0	0	0	0	0	0	1	0	0	0	0	0	0	0	0	0	0	0	0	0	0	0	0	0	0
CC8-TIF35-NRg-2	0	0	0	0	0	0	0	0	0	0	0	0	0	0	0	0	0	0	0	0	0	0	0	0	0
CC8-GPI15-TRg-1	0	0	1	0	0	0	0	0	0	0	0	0	0	0	0	0	0	0	0	0	0	0	0	0	0
CC8-NOP1-NRg-5	0	0	0	0	0	0	0	0	1	0	0	0	0	0	0	0	0	0	0	0	0	0	0	0	0
CC8-GPI15-TRg-4	0	0	5	0	0	0	0	0	2	0	0	0	0	0	0	0	0	0	0	0	0	0	0	0	0
CC8-COG4-TRg-1	0	0	1	0	0	0	0	0	0	0	0	0	0	0	0	0	0	0	0	0	0	0	0	0	0
CC8-TFA1-TRg-1	0	0	1	0	0	0	0	0	0	0	0	0	0	0	0	0	0	0	0	0	0	0	0	0	0
CC8-RHO1-NRg-2	0	0	0	0	0	0	0	0	0	0	0	0	0	0	0	0	0	0	0	0	0	0	0	0	0
CC8-RHO1-NRg-1	0	0	0	0	0	0	0	0	0	0	0	0	0	0	0	0	0	0	0	0	0	0	0	0	0
CC8-CDC55-NRg-2	0	0	0	0	0	0	0	0	0	0	0	0	0	0	0	0	0	0	0	0	0	0	0	0	0
CC8-IDI1-NRg-7	0	0	4	0	0	0	0	0	0	0	0	0	0	1	0	0	0	0	0	0	0	0	0	0	0
CC8-RPL32-TRg-5	0	1	0	1	0	0	0	0	1	0	0	0	0	0	0	0	0	0	0	0	0	0	0	0	0
CC8-RPB5-TRg-4	0	1	1	0	0	0	0	0	0	0	0	0	0	0	0	0	0	1	0	0	0	0	0	0	0
CC8-DIP2-TRg-5	0	0	0	0	0	0	0	0	0	0	0	0	0	0	0	0	0	0	0	0	0	0	0	0	0
CC8-DIP2-TRg-1	0	0	0	0	0	0	0	0	0	0	0	0	0	0	0	0	0	0	0	0	0	0	0	0	0
CC8-RPC40-TRg-2	0	0	1	0	0	0	0	0	0	0	0	1	0	0	0	0	0	0	0	0	0	0	0	0	0
CC8-CDC6-TRg-5	0	0	2	0	0	0	0	0	0	0	0	1	0	0	0	0	0	0	0	0	0	0	0	0	0
CC8-CDC6-TRg-3	0	0	0	0	0	0	0	0	2	0	0	0	0	0	0	0	0	0	0	0	0	0	0	0	0
CC8-DAD2-TRg-2	0	0	0	0	0	0	0	0	0	0	0	0	0	0	0	0	0	0	0	0	0	0	0	0	0
CC8-RVS161-TRg-2	0	0	0	1	0	0	0	0	0	0	0	1	0	0	0	0	0	0	0	0	0	0	0	0	0
CC8-RVS161-TRg-1	0	1	1	0	0	0	0	0	0	0	0	0	0	0	0	0	0	0	0	0	0	0	0	0	0
CC8-SUP45-NRg-3	0	0	0	0	0	0	0	0	0	0	0	0	0	0	0	1	0	0	0	0	0	0	0	0	0
CC8-SRB6-NRg-5	0	0	0	0	0	0	0	0	0	0	0	0	0	0	0	0	0	0	0	0	0	0	0	0	0
CC8-RPC11-TRg-4	0	0	2	0	0	0	0	0	0	0	0	0	0	0	0	0	0	0	0	0	0	0	0	0	0
CC8-RKI1-TRg-8	0	1	1	0	0	0	0	1	2	0	0	0	0	0	0	0	0	0	0	0	0	0	0	0	0
CC8-NIP7-TRg-3	0	0	1	0	0	0	0	0	0	0	0	0	0	0	0	0	0	0	0	0	0	0	0	0	0
CC8-RPL33A-NRg-12	0	0	0	0	0	0	0	0	0	0	1	0	0	0	0	0	0	0	0	0	0	0	0	0	0
CC8-SAM50-TRg-4	0	1	0	0	0	0	0	0	1	0	0	0	0	0	0	0	0	0	0	0	0	0	0	0	0
CC8-NOP4-NRg-1	0	2	1	0	0	0	1	0	1	0	0	1	0	0	0	0	0	1	0	0	0	0	0	0	0
CC8-NOP4-NRg-3	0	0	1	0	0	0	0	1	0	1	1	1	0	0	0	0	0	0	0	0	0	0	0	0	0
CC8-SMX2-TRg-5	0	0	1	1	0	0	0	0	0	0	0	0	0	0	0	0	0	0	0	0	0	0	0	0	0
CC8-POL12-NRg-2	0	0	1	1	0	0	0	0	0	0	0	0	0	0	0	0	0	0	0	0	0	0	0	0	0
CC8-BMS1-NRg-2	0	0	0	0	0	0	0	1	0	0	0	0	0	0	0	0	0	0	0	0	0	0	0	0	0
CC8-RPA190-TRg-5	0	0	1	0	0	0	0	0	0	0	0	0	0	0	0	0	0	0	0	0	0	0	0	0	0
CC8-ALG14-NRg-4	0	0	0	0	0	0	0	0	0	0	0	0	0	0	0	0	0	1	0	0	0	0	0	0	0
CC8-ALG14-NRg-1	0	1	3	0	0	1	0	0	0	0	0	2	1	0	0	0	0	0	0	0	0	0	0	0	0
CC8-PRE5-NRg-1	0	0	1	0	0	0	0	0	0	0	0	0	0	0	0	0	0	0	0	0	0	0	0	0	0
CC8-BIG1-NRg-2	0	0	0	0	0	0	0	0	0	0	0	0	0	0	0	0	0	0	0	0	0	0	0	0	0
CC8-TFA2-TRg-4	0	0	0	0	0	0	0	0	0	0	0	0	0	0	0	0	0	0	0	0	0	0	0	0	0
CC8-IMP4-TRg-6	0	1	0	0	0	0	0	0	0	0	0	2	0	0	0	0	0	0	0	0	0	0	0	0	0
CC8-PAN1-NRg-1	0	0	0	0	0	0	0	0	0	1	0	0	0	0	0	0	0	0	0	0	0	0	0	0	0
CC8-UTP13-TRg-2	0	0	0	0	0	0	0	0	1	0	0	1	0	0	0	0	0	1	0	0	0	0	0	0	0
CC8-KAE1-NRg-3	0	0	1	0	0	0	0	0	0	0	0	0	0	0	0	0	0	0	0	0	0	0	0	0	0
CC8-ERG20-TRg-1	0	0	2	0	0	0	0	0	0	0	0	0	0	0	0	0	0	0	0	0	0	0	0	0	0
CC8-CDC20-TRg-6	0	0	0	0	0	0	0	0	0	0	0	0	0	0	0	0	0	1	0	0	0	0	0	0	0
CC8-PWP2-NRg-2	0	0	3	0	0	0	0	0	2	0	0	1	0	0	1	0	0	0	0	0	0	0	0	0	0
CC8-COG1-NRg-1	0	1	1	0	0	0	0	0	0	0	0	0	0	0	0	0	0	0	0	0	0	0	0	0	0
CC8-RPL1B-TRg-4	0	1	2	0	0	0	0	0	0	0	0	0	0	0	0	0	0	0	0	0	0	0	0	0	0
CC8-RPL1B-TRg-7	0	0	1	0	0	0	0	0	0	0	0	0	0	0	0	0	0	0	0	0	0	0	0	0	0
CC8-UTP20-TRg-3	0	0	0	0	0	0	0	0	1	0	0	0	1	0	0	1	0	1	0	0	0	0	0	0	0
CC8-UTP20-TRg-4	0	0	0	0	0	0	1	1	0	0	0	0	0	0	0	0	0	0	0	0	0	0	0	0	0
CC8-RPL25-TRg-4	0	0	1	0	0	0	0	0	0	0	0	0	0	0	0	0	0	0	0	0	0	0	0	0	0
CC8-RPL25-TRg-2	0	1	0	0	0	0	0	1	0	0	0	1	0	0	0	0	0	0	0	0	0	0	0	0	0
CC8-MCM7-NRg-1	0	0	0	0	0	0	0	0	0	0	0	0	0	0	0	1	0	0	0	0	0	0	0	0	0
CC8-MRP49-TRg-5	0	1	0	0	0	0	0	0	0	0	0	0	0	0	0	0	0	0	0	0	0	0	0	0	0
CC8-ERO1-NRg-3	0	0	1	0	0	0	0	0	0	0	0	0	0	0	0	0	1	0	0	0	0	0	0	0	0
CC8-UTP5-TRg-7	0	0	2	0	0	0	1	0	0	0	0	0	0	0	0	0	0	0	0	0	0	0	0	0	0
CC8-MCM4-NRg-1	0	0	1	0	0	0	1	0	0	0	0	0	1	0	0	0	0	0	0	0	0	0	0	0	0
CC8-PRE3-NRg-1	0	0	0	0	0	0	0	0	0	0	0	1	0	0	0	1	0	0	0	0	0	0	0	0	0
CC8-FCF1-NRg-1	0	1	1	0	0	0	0	0	0	0	1	0	0	0	0	0	0	0	0	0	0	0	0	0	0
CC8-CUS1-NRg-1	0	0	0	0	0	0	0	0	0	0	0	0	0	0	0	0	0	1	0	0	0	0	0	0	0
CC8-PSF1-TRg-2	0	0	1	0	0	1	0	0	0	0	0	0	0	0	0	1	0	0	0	0	0	0	0	0	0
CC8-BCP1-TRg-2	0	0	0	0	0	0	1	0	0	0	0	0	0	0	0	0	0	0	0	0	0	0	0	0	0
CC8-PAN1-TRg-1	0	0	0	0	0	0	0	0	0	0	0	0	0	0	0	0	0	0	0	0	0	0	0	0	0
CC8-PAN1-TRg-3	0	0	0	0	0	0	0	0	0	0	0	0	0	0	0	0	0	0	0	0	0	0	0	0	0
CC8-PAN1-TRg-4	0	0	0	0	0	0	0	0	0	0	0	0	0	0	0	0	0	0	0	0	0	0	0	0	0
CC8-VPS3-TRg-2	0	0	2	0	0	0	1	0	1	0	0	0	1	0	1	0	2	0	0	0	0	0	0	0	0
CC8-YIL060W-NRg-1	0	0	0	0	0	0	0	0	0	0	0	0	0	0	0	1	0	0	0	0	0	0	0	0	0
CC8-VPS53-NRg-1	0	0	1	0	0	0	0	0	0	0	0	0	0	0	0	0	0	0	0	0	0	0	0	0	0
CC8-CYR1-TRg-4	0	0	1	0	0	0	0	0	0	0	0	0	0	0	0	0	1	0	0	0	0	0	0	0	0
CC8-CYR1-TRg-7	0	0	0	0	0	0	0	0	0	0	0	0	0	0	0	0	0	0	0	0	0	0	0	0	0
CC8-MPS1-NRg-1	0	0	0	0	0	0	0	0	0	0	0	0	0	0	0	0	0	0	0	0	0	0	0	0	0
CC8-SRP1-TRg-5	0	0	0	0	0	0	0	0	0	0	0	1	0	0	0	0	0	1	0	0	0	0	0	0	0
CC8-SRP1-TRg-4	0	0	0	0	0	0	0	0	0	0	0	0	0	0	0	1	0	0	0	0	0	0	0	0	0
CC8-TAF12-TRg-2	0	0	0	0	0	0	0	0	1	0	0	0	0	0	0	0	0	0	0	0	0	0	0	0	0
CC8-TAF12-TRg-3	0	0	0	0	0	0	0	0	0	0	0	0	0	0	0	0	0	0	0	0	0	0	0	0	0
CC8-POP4-TRg-1	0	0	0	0	0	0	0	0	0	0	0	0	0	0	0	0	0	1	0	0	0	0	0	0	0
CC8-SPT16-TRg-1	0	0	0	0	0	0	0	0	0	0	0	0	0	0	0	0	0	0	0	0	0	0	0	0	0
CC8-NUP82-TRg-4	0	0	0	0	0	0	0	0	1	0	0	1	0	0	0	0	0	0	0	0	0	0	0	0	0
CC8-DML1-TRg-3	0	0	5	0	0	0	0	0	0	0	0	0	0	0	1	0	0	0	0	0	0	0	0	0	0
CC8-RPA43-NRg-3	0	1	0	0	0	0	1	0	0	0	0	0	0	0	0	1	0	0	0	0	0	0	0	0	0
CC8-STU2-NRg-3	0	0	0	0	0	0	0	0	0	0	0	0	0	0	0	0	0	0	0	0	0	0	0	0	0
CC8-POP4-NRg-4	0	0	2	0	0	0	0	0	0	0	0	0	0	0	0	0	0	0	0	0	0	0	0	0	0
CC8-MCD1-TRg-2	0	0	1	0	0	0	0	1	1	0	1	0	1	0	0	1	1	1	0	0	0	0	0	0	0
CC8-RPS3-NRg-4	0	0	1	0	0	0	0	0	0	0	0	0	0	0	0	0	1	0	0	0	0	0	0	0	1
CC8-PRP9-TRg-4	0	0	0	0	0	0	0	0	0	0	0	0	0	0	0	0	0	0	0	0	0	0	0	0	0
CC8-RPP1-NRg-2	1	0	0	0	0	2	0	0	0	0	0	0	0	0	0	0	0	0	0	0	0	0	0	0	0
CC8-MTR2-NRg-11	0	0	1	0	0	0	0	0	0	0	0	0	0	0	0	0	0	0	0	0	0	0	0	0	0
CC8-GCD11-TRg-1	0	0	1	0	0	0	0	0	0	0	1	0	0	0	0	0	1	0	0	0	0	0	0	0	0
CC8-RPF1-TRg-3	0	1	2	0	0	0	0	0	0	0	0	0	0	0	0	0	0	0	0	0	0	0	0	0	0
CC8-SUB2-NRg-4	0	0	0	0	0	0	0	0	0	0	0	0	0	0	0	1	0	0	0	0	0	0	0	0	0
CC8-GPI15-TRg-3	0	1	0	0	0	0	1	0	0	0	0	0	0	0	0	0	0	0	0	0	0	0	0	0	0
CC8-ERG9-TRg-6	0	0	2	0	0	0	0	0	0	0	0	0	0	0	0	0	0	1	0	0	0	0	0	0	0
CC8-RPT2-NRg-1	0	0	0	0	0	0	0	0	0	0	0	0	0	0	0	0	0	0	0	0	0	0	0	0	0
CC8-YOS1-NRg-3	0	0	1	0	0	0	0	0	0	0	1	0	0	0	0	0	1	1	0	0	0	0	0	0	0
CC8-SCM3-TRg-4	0	1	6	0	0	0	0	0	1	0	0	0	0	0	0	0	0	0	0	0	0	0	0	0	0
CC8-SCM3-TRg-6	0	0	1	0	1	0	0	0	0	0	0	0	0	0	0	0	0	0	0	0	0	0	0	0	0
CC8-RLP7-NRg-1	0	0	0	0	0	0	0	0	0	1	0	0	0	0	0	0	0	2	0	0	0	0	0	0	0
CC8-TFB2-NRg-4	0	0	1	1	0	0	0	0	0	0	0	0	0	0	0	0	1	0	0	0	0	0	0	0	0
CC8-IMP4-TRg-1	0	1	1	0	0	0	0	0	0	0	0	0	0	0	0	0	0	0	0	0	0	0	0	0	0
CC8-IMP4-TRg-3	0	1	0	0	0	1	0	1	0	0	0	0	0	0	1	0	0	0	0	0	0	0	0	0	0
CC8-PRE4-TRg-3	0	0	0	0	0	0	0	0	0	0	0	1	0	0	0	0	0	0	0	0	0	0	0	0	0
CC8-SUB2-TRg-3	0	0	0	0	0	0	0	0	0	0	0	0	0	0	0	1	0	0	0	0	0	0	0	0	0
CC8-RPP0-NRg-4	0	0	0	0	0	0	0	0	0	0	0	0	0	0	0	0	0	0	0	0	0	0	0	0	0
CC8-RPP0-NRg-3	0	0	0	0	0	0	0	0	0	0	0	1	0	0	0	0	0	1	0	0	0	0	0	0	0
CC8-TOM40-TRg-4	0	0	1	0	0	0	0	0	0	0	0	0	0	0	0	3	0	0	0	0	0	0	0	0	0
CC8-FUR1-NRg-12	0	1	5	0	0	1	0	0	0	0	1	0	0	0	0	0	0	0	0	0	0	0	0	0	0
CC8-TOM40-TRg-2	0	0	0	0	0	0	0	0	0	0	0	0	0	0	0	0	0	0	0	0	0	0	0	0	0
CC8-VMA11-NRg-4	0	0	1	0	0	0	0	0	2	1	0	0	0	0	0	0	0	2	0	0	0	0	0	0	0
CC8-PGS1-NRg-4	0	0	0	0	0	0	0	0	0	0	0	0	0	0	0	0	0	1	0	0	0	0	0	0	0
CC8-URB1-TRg-4	0	0	2	0	0	0	0	0	0	0	0	0	0	0	0	0	0	0	0	0	0	0	0	0	0
CC8-ARP4-TRg-3	0	0	0	0	0	0	0	0	0	0	0	0	0	0	0	0	0	0	0	0	0	0	0	0	0
CC8-RPT3-TRg-3	0	0	1	1	0	0	0	1	0	0	0	0	0	0	0	0	0	0	0	0	0	0	0	0	0
CC8-SUI3-TRg-3	1	0	0	0	0	0	0	0	0	1	0	0	0	0	0	0	0	0	0	0	0	0	0	0	0
CC8-RFC5-NRg-2	0	0	0	0	0	0	0	0	0	0	0	0	0	0	0	0	0	0	0	0	0	0	0	0	0
CC8-RRP14-TRg-2	1	0	0	0	1	0	0	0	0	0	0	1	0	0	0	0	0	0	0	0	0	0	0	0	0
CC8-SCC2-TRg-1	0	0	0	0	0	0	0	0	0	0	0	0	0	0	0	0	0	0	0	0	0	0	0	0	0
CC8-SSC1-TRg-3	0	0	0	0	0	0	0	0	0	0	0	0	0	0	0	0	0	0	0	0	0	0	0	0	0
CC8-RRP9-TRg-3	0	0	1	0	0	0	0	0	0	0	0	0	0	0	0	0	0	0	0	0	0	0	0	0	0
CC8-MOT1-NRg-9	0	0	0	0	0	0	0	0	0	0	0	0	0	0	0	0	0	0	0	0	0	0	0	0	0
CC8-RPL42A-NRg-2	0	0	2	0	0	1	0	0	1	0	0	0	0	0	0	0	0	0	0	0	0	0	0	0	0
CC8-SEC16-TRg-7	0	0	2	0	0	0	0	0	0	0	0	0	0	0	0	0	0	0	0	0	0	0	0	0	0
CC8-IMP4-NRg-2	1	0	1	0	0	1	0	0	0	0	0	0	0	0	0	0	0	0	0	0	0	0	0	0	0
CC8-YEF3-NRg-4	0	0	0	0	0	0	0	0	0	0	1	0	0	0	0	0	1	1	0	0	0	0	0	0	0
CC8-PUP1-TRg-1	0	0	0	0	0	0	0	0	0	0	0	0	0	0	0	0	0	0	0	0	0	0	0	0	0
CC8-UTP22-TRg-6	0	0	3	0	0	2	0	0	0	0	0	0	0	0	0	0	0	0	0	0	0	0	0	0	0
CC8-DBP2-NRg-4	0	0	1	0	0	0	0	0	0	0	0	0	0	0	0	0	0	0	0	0	0	0	0	0	0
CC8-PRE2-TRg-7	0	0	1	0	0	0	0	1	0	0	0	0	0	0	0	0	0	1	0	0	0	0	0	0	0
CC8-ATP16-TRg-6	0	0	0	0	0	0	0	0	0	0	0	0	0	0	0	0	1	0	0	0	0	0	0	0	0
CC8-UTP13-TRg-4	0	0	0	0	0	0	0	0	0	0	0	0	0	0	0	1	0	1	0	0	0	0	0	0	0
CC8-DOP1-NRg-4	0	0	0	0	0	0	0	0	0	0	0	0	0	0	0	0	1	0	0	0	0	0	0	0	0
CC8-TIM44-TRg-3	0	0	0	0	0	0	0	0	0	0	0	0	0	0	0	0	0	0	0	0	0	0	0	0	0
CC8-ATP16-TRg-2	0	0	0	0	0	0	0	0	0	0	0	0	0	0	0	0	0	0	0	0	0	0	0	0	0
CC8-ENP1-NRg-3	1	0	1	0	0	0	0	1	0	0	0	1	0	0	0	0	0	0	0	0	0	0	0	0	0
CC8-NAF1-TRg-3	0	1	4	0	0	0	0	0	0	0	0	1	0	0	0	0	0	0	0	0	0	0	0	0	0
CC8-COG4-TRg-2	0	0	0	0	0	0	0	1	0	2	0	0	0	0	0	0	0	0	0	0	0	0	0	0	0
CC8-SOG2-TRg-7	0	0	0	0	0	0	0	0	0	1	0	0	1	0	0	0	0	0	0	0	0	0	0	0	0
CC8-YDR341C-TRg-3	0	0	0	0	0	0	0	0	0	0	0	0	0	0	0	0	0	0	0	0	0	0	0	0	0
CC8-YMR290W-A-TRg-10	0	0	2	0	0	0	0	0	0	1	0	0	0	0	0	0	0	1	0	0	0	0	0	0	0
CC8-NUP192-NRg-9	0	0	0	0	0	0	0	0	0	0	0	0	0	0	0	1	0	0	0	0	0	0	0	0	0
CC8-RPS31-NRg-8	0	0	0	0	0	0	0	0	1	0	0	0	0	0	0	0	0	0	0	0	0	0	0	0	0
CC8-SPC97-NRg-6	0	0	0	0	0	0	0	0	0	0	0	0	0	0	0	0	0	0	0	0	0	0	0	0	0
CC8-EBP2-NRg-1	0	1	0	0	0	1	1	0	0	0	0	0	0	0	0	0	0	0	0	0	0	0	0	0	0
CC8-CDC48-TRg-5	0	0	0	0	0	0	0	0	0	0	0	0	0	0	0	0	0	0	0	0	0	0	0	0	0
CC8-RPT1-TRg-4	0	0	0	0	0	0	0	0	0	0	0	1	0	0	0	0	0	0	0	0	0	0	0	0	0
CC8-ULP1-NRg-2	0	0	0	0	0	0	0	0	0	0	0	0	0	0	0	0	0	0	0	0	0	0	0	0	0
CC8-RPN3-TRg-6	0	0	0	1	0	0	0	0	0	0	0	1	0	0	0	0	0	1	0	0	0	0	0	0	0
CC8-RPT1-TRg-5	0	1	0	0	0	0	0	0	0	0	0	0	0	0	0	0	0	0	0	0	0	0	0	0	0
CC8-KRE5-TRg-2	0	0	2	0	0	0	0	0	2	0	0	0	1	0	0	1	0	0	0	0	0	0	0	0	0
CC8-TBF1-NRg-8	0	1	1	1	0	0	0	0	1	0	0	0	0	1	0	1	0	0	0	0	0	0	0	0	0
CC8-UTP22-NRg-4	0	0	3	0	0	0	0	0	1	0	0	1	0	0	0	0	0	0	0	0	0	0	0	0	0
CC8-SSC1-NRg-4	0	0	0	0	0	0	0	0	0	0	0	0	0	1	0	0	0	0	0	0	0	0	0	0	0
CC8-REB1-TRg-4	0	0	3	0	0	0	0	0	0	0	0	1	0	0	0	0	0	0	0	0	0	0	0	0	0
CC8-CDC48-NRg-9	0	0	0	0	0	0	0	0	0	0	0	0	1	0	0	0	0	0	0	0	0	0	0	0	0
CC8-FAS2-TRg-8	1	0	0	0	0	0	1	1	0	0	0	0	0	0	0	0	0	0	0	0	0	0	0	0	0
CC8-TAO3-TRg-8	0	0	0	0	0	0	0	0	0	0	0	0	0	0	0	0	0	1	0	0	0	0	0	0	0
CC8-CKS1-TRg-5	0	0	0	0	0	0	0	0	0	0	0	1	0	0	0	0	0	0	0	0	0	0	0	0	0
CC8-YLR379W-TRg-7	0	0	0	0	0	0	0	0	0	0	0	0	0	0	0	0	0	0	0	0	0	0	0	0	0
CC8-TEN1-NRg-2	0	0	0	0	0	0	0	1	0	0	0	0	0	0	0	0	0	0	0	0	0	0	0	0	0
CC8-RPL42A-TRg-2	0	1	2	0	0	0	0	0	1	0	0	0	0	0	0	0	0	0	0	0	0	0	0	0	0
CC8-SEC27-TRg-4	0	0	0	0	0	0	0	0	0	0	0	0	0	0	0	1	1	0	0	0	0	0	0	0	0
CC8-TBF1-NRg-4	0	0	0	0	0	0	1	0	0	0	0	0	0	0	0	0	0	1	0	0	0	0	0	0	0
CC8-RPT1-NRg-6	0	0	0	0	0	1	0	0	0	0	0	0	0	0	0	0	0	0	0	0	0	0	0	0	0
CC8-COG1-TRg-3	0	0	0	0	0	0	0	0	0	0	0	0	0	0	0	0	0	0	0	0	0	0	0	0	0
CC8-SUI1-TRg-6	0	0	0	0	0	0	0	0	0	0	0	0	0	0	0	0	0	1	0	0	0	0	0	0	0
CC8-TIM23-TRg-6	0	0	0	0	0	0	0	0	0	0	0	0	0	0	0	0	0	0	0	0	0	0	0	0	0
CC8-CDC48-NRg-6	0	0	0	0	0	0	0	0	0	0	0	0	0	0	0	0	0	0	0	0	0	0	0	0	0
CC8-EPL1-TRg-5	0	0	0	0	0	0	0	0	0	0	0	0	0	0	0	0	0	0	0	0	0	0	0	0	0
CC8-RPT5-TRg-8	0	1	0	0	0	0	0	0	0	0	0	0	0	0	0	0	0	0	0	0	0	0	0	0	0
CC8-ATP16-NRg-4	0	1	0	0	0	0	0	0	0	0	0	1	0	0	0	0	0	0	0	0	0	0	0	0	0
CC8-RPN6-TRg-3	1	0	0	0	0	0	0	0	0	0	0	0	0	0	0	0	0	0	0	0	0	0	0	0	0
CC8-ERG9-NRg-6	0	0	1	0	0	0	0	1	0	0	0	0	0	0	0	0	0	1	0	0	0	0	0	0	0
CC8-SMX3-TRg-1	0	0	0	1	0	0	0	0	0	0	0	0	0	0	0	0	0	1	0	0	0	0	0	0	0
CC8-NCB2-NRg-3	0	0	0	0	0	0	0	0	0	0	0	0	0	0	0	0	0	1	0	0	0	0	0	0	0
CC8-SEC16-NRg-12	0	0	0	0	0	0	0	0	1	0	0	0	0	0	0	1	0	0	0	0	0	0	0	0	0
CC8-RPN6-TRg-2	0	0	2	0	0	0	0	0	0	0	0	0	0	0	0	0	0	1	0	0	0	0	0	0	0
CC8-REB1-NRg-4	0	0	1	0	0	1	0	0	0	0	0	0	0	0	0	0	0	0	0	0	0	0	0	0	0
CC8-ATP16-TRg-9	0	0	0	0	0	0	0	0	0	0	0	0	0	0	0	1	1	0	0	0	0	0	0	0	0
CC8-ERG9-NRg-7	0	2	2	0	0	0	0	0	0	0	0	0	0	0	0	0	1	0	0	0	0	0	0	0	0
CC16-RPL15A-NRg-4	55	78	14	78	68	22	102	73	24	68	88	49	53	73	49	81	70	38	0	0	0	0	0	0	0
CC16-RPL15A-NRg-5	58	62	24	42	73	19	89	68	17	49	82	64	51	98	58	79	75	56	0	0	0	0	0	0	0
CC16-KRE33-TRg-1	102	261	196	91	237	167	160	215	152	110	125	107	96	115	144	134	100	111	0	0	0	0	0	0	0
CC16-PMI40-NRg-1	41	113	168	48	95	144	84	73	111	62	77	91	66	84	82	53	74	64	0	0	0	0	0	0	0
CC16-NOP19-NRg-3	96	179	255	85	177	239	162	172	183	102	134	113	111	172	125	129	152	96	1	0	0	0	0	0	1
CC16-SRP14-NRg-4	65	119	97	54	93	100	126	91	82	64	72	95	60	67	53	78	86	64	0	0	0	0	0	0	1
CC16-SEC27-TRg-2	59	58	8	65	34	9	123	30	3	85	51	20	58	73	30	97	47	17	0	0	0	0	0	0	0
CC16-GPI14-TRg-3	101	189	411	80	202	308	148	201	244	84	102	77	87	102	123	105	68	94	0	0	0	0	0	0	0
CC16-PAH1-TRg-7	77	117	44	92	127	44	148	113	29	111	89	90	98	131	99	90	90	91	0	1	0	0	0	0	0
CC16-PAH1-TRg-6	94	138	40	89	139	45	169	108	19	94	111	104	67	149	98	128	114	62	0	0	0	0	0	0	0
CC16-PAH1-TRg-5	69	76	19	70	73	15	111	46	15	91	102	109	74	124	105	106	109	65	0	0	0	0	0	0	0
CC16-PAH1-TRg-3	74	122	31	106	108	35	158	107	24	90	107	91	71	140	125	100	84	91	0	0	0	0	0	0	0
CC16-COG3-TRg-1	69	112	30	69	83	35	117	74	16	78	81	57	68	96	63	93	79	58	0	0	0	0	0	0	0
CC16-HTS1-NRg-5	144	395	399	178	433	386	276	430	287	145	179	210	103	171	215	183	172	132	0	0	0	1	0	0	1
CC16-MSN5-TRg-7	15	11	4	13	4	0	14	5	1	8	9	12	12	10	2	19	5	3	0	0	0	0	0	0	0
CC16-ERG26-TRg-1	61	118	56	45	91	47	111	113	30	75	84	79	56	96	62	86	79	30	0	0	0	0	0	0	0
CC16-SMD2-TRg-5	105	208	431	82	180	378	147	196	322	84	119	155	115	147	135	89	106	122	0	0	0	0	0	0	0
CC16-SMD2-TRg-4	132	369	693	123	341	581	242	286	475	131	157	183	141	207	199	141	138	134	0	0	0	0	0	0	0
CC16-SMD2-TRg-1	88	127	74	52	121	54	134	102	48	90	114	158	61	124	121	107	118	99	0	0	0	0	0	0	0
CC16-PRE7-TRg-4	52	43	7	35	38	9	74	28	8	64	63	59	58	109	81	89	88	31	0	0	0	0	0	0	3
CC16-PRE7-TRg-7	78	98	56	62	78	43	130	86	27	98	143	170	87	137	182	110	117	124	0	0	1	0	0	0	0
CC16-SEC6-TRg-3	51	140	60	49	100	65	132	80	37	62	72	53	56	79	66	70	72	46	0	0	0	0	0	0	0
CC16-ESF2-NRg-1	67	151	165	64	133	101	100	121	95	79	107	96	52	95	99	73	72	68	0	0	0	0	0	0	0
CC16-ESF2-NRg-3	94	262	174	108	250	178	185	224	117	110	122	140	89	142	101	124	125	83	0	0	0	0	0	1	0
CC16-AFG2-TRg-2	66	248	133	76	172	139	158	184	91	85	104	145	78	113	156	119	126	89	0	0	0	0	0	0	0
CC16-RRP36-TRg-3	102	228	123	95	206	93	200	178	73	105	140	65	75	144	59	123	99	66	0	0	0	0	0	0	0
CC16-RRP36-TRg-5	63	115	58	44	90	66	98	99	28	75	92	98	62	123	93	90	78	64	0	0	0	0	0	0	0
CC16-GCR1-NRg-2	88	151	92	114	139	77	166	108	75	93	113	124	85	141	112	113	114	118	0	0	0	0	0	0	1
CC16-PRE4-NRg-4	76	59	19	61	55	10	107	57	12	111	125	135	59	173	117	102	155	73	0	0	0	0	0	0	0
CC16-PRE4-NRg-9	93	167	236	83	162	152	138	151	129	98	120	130	95	125	96	137	120	80	0	0	1	1	0	0	1
CC16-DSN1-NRg-2	65	95	62	62	84	62	123	95	40	75	77	111	54	91	116	86	100	79	0	0	0	0	0	0	0
CC16-GPI11-TRg-3	77	225	336	79	172	278	165	194	221	80	103	72	85	106	76	89	94	56	0	0	0	0	0	0	0
CC16-POP3-TRg-1	67	183	198	76	156	130	102	134	110	89	82	107	71	96	106	76	81	73	0	0	0	0	0	0	0
CC16-MNE1-TRg-5	89	76	33	73	88	25	102	86	22	96	110	77	100	172	87	120	108	58	1	0	0	0	0	0	0
CC16-RRP12-NRg-1	79	185	184	91	175	147	189	185	111	111	115	94	85	99	100	101	100	68	0	0	0	0	0	0	0
CC16-RSC6-TRg-2	74	146	103	46	128	96	142	132	94	71	84	66	76	80	68	95	105	48	0	0	0	0	0	0	0
CC16-CDC25-TRg-1	53	40	13	54	25	7	87	19	10	88	74	79	66	107	74	89	87	50	0	0	0	0	0	0	0
CC16-CDC25-TRg-9	48	39	11	57	38	6	96	24	5	88	82	48	72	117	30	122	88	20	0	0	0	0	0	0	0
CC16-YPP1-NRg-3	60	143	124	62	105	78	112	139	73	78	64	66	49	83	44	88	75	44	0	0	0	0	0	0	0
CC16-NFS1-NRg-9	82	152	92	57	93	91	162	121	63	86	83	69	96	116	47	109	92	42	0	0	0	0	0	0	1
CC16-NFS1-NRg-8	72	118	101	57	90	71	128	95	65	100	90	44	65	106	44	90	82	26	0	0	1	0	0	0	0
CC16-UBA2-TRg-1	57	115	86	54	120	68	106	112	61	78	69	76	66	106	86	66	108	60	0	0	0	0	0	0	0
CC16-ARP2-NRg-3	48	12	2	43	12	1	70	7	1	70	35	30	53	60	25	66	61	21	0	0	0	0	0	0	0
CC16-MAK16-TRg-1	70	179	89	90	134	63	171	149	35	99	115	89	77	161	102	84	108	79	0	0	0	0	0	1	0
CC16-CEP3-NRg-1	88	106	25	83	88	26	162	83	15	82	107	75	67	109	68	96	96	68	0	0	0	0	0	0	0
CC16-GUK1-TRg-5	101	133	195	93	149	181	135	134	122	90	107	128	80	113	93	116	78	76	0	0	0	0	0	0	0
CC16-GUK1-TRg-2	66	160	82	73	150	94	165	146	54	85	108	122	90	110	107	109	117	78	0	0	0	0	0	1	0
CC16-GPI12-NRg-6	89	220	347	77	167	350	169	147	213	103	131	82	79	106	85	108	91	60	0	0	0	0	0	0	0
CC16-RPS5-NRg-5	88	151	123	69	145	103	135	145	95	76	88	70	81	103	80	78	73	51	0	0	0	1	0	0	0
CC16-RPS5-NRg-2	64	68	38	52	64	41	109	85	30	76	98	97	69	70	57	82	94	65	0	0	0	0	0	0	0
CC16-RPC19-NRg-1	89	227	140	92	225	100	167	226	73	89	111	117	67	147	103	118	117	77	0	0	0	0	0	0	2
CC16-TIM54-TRg-1	61	178	178	71	140	132	138	152	96	89	149	143	73	104	84	103	102	100	0	0	0	0	0	1	0
CC16-TEN1-TRg-2	50	102	42	54	91	31	96	77	24	59	81	67	47	97	86	74	79	42	0	0	0	0	0	0	0
CC16-SAH1-NRg-4	89	141	66	69	99	62	124	124	45	93	122	107	70	140	86	93	105	65	0	0	0	0	0	0	0
CC16-SAH1-NRg-5	68	166	130	53	89	90	149	134	65	82	99	87	83	128	54	104	95	66	0	0	0	0	0	1	0
CC16-SAH1-NRg-3	62	137	101	74	121	70	121	115	65	78	111	116	78	97	113	96	110	85	0	0	0	0	0	0	0
CC16-ATP15-NRg-5	37	12	2	37	7	2	62	12	2	95	80	35	60	97	37	110	78	31	0	0	0	0	0	0	0
CC16-SCD5-TRg-5	68	48	2	65	39	3	165	37	4	80	89	126	58	121	112	98	101	75	0	0	0	0	0	0	0
CC16-ARB1-NRg-2	71	126	74	63	123	74	134	116	57	79	89	103	77	131	111	113	104	71	0	0	0	0	0	0	0
CC16-ARB1-NRg-4	87	181	215	49	162	160	111	163	138	62	101	94	74	130	94	88	79	76	0	0	0	0	0	0	0
CC16-PUP2-TRg-1	71	54	17	50	43	12	97	69	3	67	101	110	50	107	106	92	100	84	0	0	0	0	0	0	0
CC16-CCT8-TRg-2	4	7	0	4	2	2	7	7	0	1	1	0	5	8	2	2	3	2	0	0	0	0	0	0	0
CC16-MCM4-TRg-1	80	93	15	77	93	25	148	84	23	75	81	43	54	83	68	95	72	68	0	0	0	0	0	0	1
CC16-LSM4-TRg-1	66	326	472	71	235	392	150	232	315	75	135	171	80	159	164	92	131	139	0	0	0	0	0	0	3
CC16-NOP53-NRg-1	46	66	49	69	69	14	96	68	21	80	69	52	81	98	59	87	89	60	0	0	0	0	0	0	0
CC16-ATP3-TRg-4	20	2	3	17	10	1	32	10	1	63	91	97	37	128	120	84	74	93	0	1	0	0	0	0	0
CC16-AFG2-NRg-3	79	267	547	56	208	450	152	208	377	74	116	121	114	123	112	99	107	86	0	0	0	0	0	0	0
CC16-PRO3-NRg-3	32	107	117	22	72	79	88	95	81	51	67	80	45	63	52	55	69	48	0	0	0	0	0	0	0
CC16-NRD1-NRg-10	75	67	16	65	64	13	103	46	6	78	105	50	57	82	50	90	66	39	0	0	0	0	0	0	0
CC16-SEC61-TRg-2	98	197	102	63	176	88	146	158	70	82	90	90	68	129	112	67	85	77	0	0	0	0	0	0	0
CC16-RHO3-TRg-4	92	148	198	69	141	178	151	135	135	67	71	97	60	123	73	90	95	83	0	0	0	0	0	0	0
CC16-SNF2-TRg-6	88	186	85	92	111	71	183	115	73	94	161	156	87	160	153	95	162	102	0	0	0	0	0	0	0
CC16-SMD2-NRg-3	42	43	23	58	33	18	74	48	11	95	71	66	74	94	48	84	82	43	1	0	0	0	0	0	0
CC16-RSC4-TRg-2	62	127	122	59	107	88	133	118	57	109	90	74	102	111	67	106	116	53	0	0	0	0	0	0	0
CC16-RSC4-TRg-1	58	84	34	50	104	40	114	90	28	61	56	38	71	87	24	99	56	30	0	0	0	0	0	0	0
CC16-TIF34-TRg-2	76	85	31	74	43	17	109	68	12	94	97	59	63	100	58	85	103	34	0	0	0	0	0	0	0
CC16-BET1-NRg-1	92	109	14	81	67	7	151	81	24	118	113	67	87	123	84	84	84	51	0	0	0	0	0	0	0
CC16-CDC8-NRg-2	82	271	303	81	229	247	154	240	217	82	119	136	94	151	145	114	107	89	0	0	0	0	0	0	0
CC16-PRP42-TRg-2	114	199	175	107	215	177	149	166	120	121	133	141	100	149	196	117	136	140	0	0	0	1	0	1	0
CC16-RRB1-TRg-2	71	148	160	47	120	97	94	140	87	52	83	90	64	91	49	55	67	64	0	0	0	0	0	0	0
CC16-SPC24-TRg-1	71	105	10	68	72	17	167	67	9	93	99	107	71	126	89	98	96	73	0	0	0	0	0	0	0
CC16-ILS1-NRg-1	82	163	58	78	132	58	145	117	37	91	101	113	74	128	125	93	97	95	0	0	1	0	0	0	0
CC16-GFA1-TRg-2	119	344	333	108	264	287	190	242	236	125	136	131	105	179	140	145	151	117	0	0	0	0	0	0	1
CC16-SEC21-NRg-10	57	99	52	58	64	45	99	96	36	85	66	40	67	71	18	114	64	20	0	0	0	0	0	0	1
CC16-RPC10-NRg-1	70	92	25	104	97	34	154	76	8	105	94	56	86	134	53	127	114	45	0	0	0	0	0	0	0
CC16-RPB10-TRg-3	77	101	38	64	89	36	159	95	15	95	100	73	85	108	94	98	96	49	0	0	0	0	0	0	0
CC16-RPB10-TRg-2	50	63	15	37	41	11	100	69	7	50	48	74	59	67	69	102	87	37	0	0	0	0	0	0	0
CC16-YNL181W-TRg-1	72	197	254	75	153	233	169	158	196	105	129	104	86	152	115	117	131	92	0	0	0	0	0	0	0
CC16-RAD3-NRg-1	71	196	161	85	151	127	124	115	95	94	99	114	77	114	115	93	99	76	1	0	0	0	1	0	0
CC16-NOP10-TRg-1	81	213	133	83	177	107	154	158	94	87	117	113	87	148	123	99	128	78	0	0	1	0	0	0	0
CC16-BFR2-TRg-3	71	132	171	62	115	116	99	105	118	91	87	54	65	83	59	80	82	56	0	0	1	0	0	0	0
CC16-MCM2-TRg-6	78	201	347	90	193	330	135	159	234	74	99	110	93	114	119	100	84	72	1	0	0	0	0	0	0
CC16-MCM2-TRg-4	81	181	267	104	171	210	170	201	180	100	125	115	111	154	110	144	128	88	0	0	0	0	0	0	0
CC16-MPP10-TRg-1	110	243	117	89	223	98	156	149	76	87	132	82	88	141	90	118	78	67	0	0	0	0	0	0	0
CC16-RET2-TRg-4	77	145	90	97	110	73	141	99	52	82	67	22	54	79	16	112	73	18	0	0	0	0	0	0	0
CC16-RET2-TRg-1	91	63	12	90	58	16	176	54	23	86	90	55	91	127	62	114	62	31	0	0	0	0	0	0	0
CC16-RPS2-NRg-1	82	118	47	93	101	39	191	115	28	115	119	105	71	130	92	96	85	72	0	0	0	0	0	0	0
CC16-RPS2-NRg-2	71	101	35	69	53	24	142	64	21	73	95	76	74	103	75	108	102	78	1	0	0	0	0	0	1
CC16-ORC4-NRg-3	89	144	220	81	137	176	175	174	137	101	107	99	109	108	92	125	105	66	0	0	1	0	0	0	0
CC16-TIP20-TRg-7	100	213	134	52	176	125	152	199	73	94	105	116	72	110	95	116	115	87	0	0	0	0	0	0	0
CC16-SMT3-TRg-1	95	242	131	122	170	111	126	170	102	67	116	138	94	106	127	103	102	75	0	0	0	0	0	0	0
CC16-MSS18-NRg-6	72	206	180	61	156	157	141	131	122	105	95	93	90	121	95	105	127	72	0	0	0	0	0	0	0
CC16-YEF3-NRg-9	61	53	11	68	31	7	110	30	5	132	88	35	86	82	38	135	83	30	0	0	0	0	0	0	0
CC16-ASK1-NRg-1	97	108	31	109	75	12	161	64	9	123	122	183	72	160	161	110	119	89	1	0	0	0	1	0	0
CC16-SMC1-TRg-1	93	169	56	80	94	39	127	113	42	92	104	106	64	115	107	105	106	77	0	0	0	0	0	0	0
CC16-NIP1-NRg-1	98	202	186	79	162	162	148	182	116	81	114	143	77	123	98	123	145	75	0	0	0	0	0	0	0
CC16-RPP1-NRg-1	31	59	34	16	58	17	34	38	13	20	29	46	17	33	42	38	22	26	0	0	0	0	0	0	0
CC16-YDJ1-TRg-6	90	136	118	82	117	74	161	119	56	109	99	102	96	137	63	96	113	57	0	0	0	0	0	0	0
CC16-SUB2-NRg-1	67	108	60	79	142	51	175	109	41	79	98	110	65	98	122	95	102	96	0	0	0	0	0	0	0
CC16-TIM10-NRg-8	65	147	161	98	122	147	106	106	126	89	67	70	65	86	53	83	86	63	0	0	0	0	0	0	0
CC16-TIM10-NRg-4	77	124	105	74	111	115	104	115	60	59	84	116	55	105	101	86	85	71	0	0	1	0	0	0	0
CC16-TIM10-NRg-7	89	143	108	74	146	109	164	132	93	100	97	65	85	122	67	96	90	66	0	0	0	0	0	0	0
CC16-SKI6-TRg-4	105	280	265	111	257	219	230	221	133	124	149	149	93	137	151	134	116	100	0	0	0	0	0	0	0
CC16-TUB4-TRg-1	86	79	17	87	43	9	127	47	8	116	106	108	73	128	113	107	120	64	0	0	0	0	0	0	0
CC16-CDC37-NRg-2	82	192	98	83	135	81	184	138	60	96	118	103	74	154	136	116	128	83	0	0	0	0	0	0	0
CC16-ISD11-TRg-3	36	97	98	34	84	74	64	94	68	36	54	53	32	43	53	53	48	35	0	0	0	0	0	0	0
CC16-YOS1-TRg-4	51	74	18	36	54	22	110	54	16	66	88	117	39	87	119	93	78	75	0	0	0	0	0	0	0
CC16-SSC1-TRg-6	79	100	23	74	83	29	128	65	13	68	97	102	67	106	108	100	124	73	0	0	0	0	0	0	0
CC16-MTR3-TRg-5	104	156	43	89	137	42	151	115	41	94	110	116	87	140	115	103	98	77	0	0	0	0	0	0	0
CC16-MTR3-TRg-6	69	201	199	92	204	127	146	169	106	77	99	109	78	104	113	77	85	91	0	0	0	0	0	0	0
CC16-TFA1-TRg-2	80	179	52	88	144	50	180	161	26	74	69	83	80	129	82	91	86	67	0	0	0	0	0	1	0
CC16-CDC3-NRg-3	82	137	171	55	87	159	118	105	95	84	96	70	83	87	66	87	86	60	0	0	0	0	0	0	0
CC16-ERG25-TA-18	15	24	12	7	9	7	60	21	9	43	61	52	27	47	26	81	74	28	0	0	0	0	0	0	0
CC16-RPB11-TRg-4	92	206	175	73	167	134	165	145	110	94	116	150	81	133	100	113	131	84	0	0	0	0	0	0	0
CC16-RPB11-TRg-1	95	119	37	113	98	33	156	100	18	109	109	38	107	130	31	149	87	41	0	0	0	0	0	0	0
CC16-RPB11-TRg-2	62	95	20	71	92	23	130	80	18	101	104	69	63	105	65	114	84	49	1	0	0	0	0	1	0
CC16-DED1-TRg-3	98	189	113	109	178	116	209	137	76	150	189	173	110	194	152	137	141	113	0	0	0	0	0	0	1
CC16-DED1-TRg-1	78	172	200	83	118	152	169	131	105	105	120	161	98	179	191	103	102	103	1	0	0	0	0	0	0
CC16-DED1-TRg-6	54	144	88	44	65	80	115	71	34	77	75	107	49	89	82	68	93	82	0	0	0	0	0	0	0
CC16-DED1-TRg-4	53	105	99	62	72	84	112	67	62	63	77	73	46	125	72	71	68	68	0	0	0	0	0	0	0
CC16-RPL10-NRg-5	90	150	129	84	158	87	134	153	74	67	88	113	73	102	100	78	105	61	0	0	0	0	0	0	0
CC16-RPL10-NRg-4	90	195	210	80	141	173	168	168	147	93	115	118	69	127	137	144	121	103	0	0	0	0	0	0	0
CC16-EFB1-NRg-1	114	190	113	152	196	82	164	192	72	105	118	134	88	150	129	101	93	97	0	0	0	0	0	1	0
CC16-EFB1-NRg-5	52	128	81	38	64	75	103	99	46	70	106	91	65	91	79	74	81	79	0	0	0	0	0	0	0
CC16-EFB1-NRg-4	77	98	63	54	75	43	136	106	37	89	119	103	69	125	88	100	110	88	0	0	0	0	0	0	0
CC16-RPT3-NRg-1	56	97	29	51	48	18	97	76	24	71	97	117	58	81	93	99	83	71	0	0	0	0	0	0	0
CC16-SAC6-TRg-8	61	173	266	68	162	283	154	101	206	85	76	90	72	98	71	98	79	53	0	0	0	0	0	0	0
CC16-SAC6-TRg-4	51	146	244	48	113	231	122	164	185	64	125	157	59	135	147	83	89	89	0	0	1	0	0	0	1
CC16-SAC6-TRg-5	110	247	243	104	256	292	179	212	248	126	115	126	139	141	99	123	116	88	0	0	0	0	0	0	0
CC16-SAC6-TRg-3	113	293	446	96	235	391	158	295	326	105	148	197	125	175	147	134	134	118	0	0	0	0	0	0	0
CC16-DIM1-TRg-5	68	183	217	63	160	198	124	153	145	74	82	66	74	128	89	82	78	47	0	0	0	0	0	0	0
CC16-DIM1-TRg-7	56	139	200	48	120	174	94	124	145	49	70	89	71	103	110	75	76	57	0	0	0	0	0	0	0
CC16-RPC17-NRg-1	107	160	114	75	170	100	170	169	81	107	112	119	58	148	123	96	109	90	0	0	0	0	0	0	0
CC16-RPC17-NRg-2	57	245	119	103	191	108	185	170	49	97	113	125	92	127	87	128	115	100	0	0	0	0	0	0	1
CC16-YDR341C-TRg-1	86	101	30	58	85	54	128	113	20	80	108	81	61	113	75	104	101	60	0	0	0	0	0	0	0
CC16-RAP1-NRg-8	65	254	636	87	200	452	117	222	359	60	68	115	84	108	122	79	102	100	0	0	0	0	0	0	0
CC16-RAP1-NRg-5	73	90	12	89	66	18	144	52	7	94	120	75	64	119	67	125	94	48	0	0	0	0	0	0	0
CC16-RAP1-NRg-2	86	110	59	70	98	50	140	78	38	89	129	128	71	164	129	97	97	91	0	0	0	0	0	0	1
CC16-SEC26-NRg-3	74	211	270	73	178	205	139	157	160	86	95	84	71	125	72	127	90	53	0	0	0	0	0	0	0
CC16-SPP41-TRg-3	83	162	65	73	133	57	133	131	37	94	115	53	85	86	51	118	82	50	0	0	0	0	0	0	0
CC16-TAP42-NRg-1	95	203	97	117	156	71	194	181	61	119	148	188	68	165	203	134	147	109	0	0	0	0	0	0	1
CC16-PGA2-TRg-6	59	197	178	64	139	121	96	148	111	56	86	104	65	94	63	72	80	57	0	0	0	0	0	0	0
CC16-BRL1-TRg-1	55	104	47	101	104	39	120	89	24	54	94	43	80	94	28	121	92	45	0	0	0	0	0	0	0
CC16-FOL2-TRg-1	111	241	353	97	247	265	157	213	238	108	126	152	113	166	129	113	146	122	0	0	0	0	0	0	0
CC16-NAB3-NRg-5	77	190	282	82	173	205	130	169	184	101	96	99	84	124	132	122	74	88	0	0	0	0	0	0	1
CC16-SNF4-TRg-4	86	66	53	94	55	32	117	53	32	104	58	27	79	85	34	107	58	25	0	0	0	0	0	0	0
CC16-HRR25-TRg-2	61	129	50	62	110	65	134	70	30	58	64	53	51	78	23	74	77	39	0	0	0	0	0	0	0
CC16-TRS23-TRg-4	81	143	30	85	86	26	224	85	13	106	102	64	80	121	83	141	94	52	0	0	0	0	0	0	1
CC16-CTR86-TRg-4	106	212	279	78	156	175	166	190	143	105	143	136	94	146	109	137	98	79	0	0	0	0	0	0	0
CC16-RPB5-TRg-5	106	102	19	92	99	35	171	100	16	95	77	36	101	102	27	131	65	26	0	0	0	0	0	0	0
CC16-SPN1-NRg-2	64	77	23	87	72	24	128	56	5	66	93	54	62	83	30	108	90	23	0	0	0	0	0	0	0
CC16-SPN1-NRg-1	62	79	16	75	67	12	99	58	6	85	77	40	85	104	53	105	78	33	0	0	0	0	0	0	0
CC16-SEC61-NRg-1	102	253	120	105	254	98	204	206	109	82	135	142	83	160	132	140	115	100	0	0	0	0	0	0	0
CC16-SEC61-NRg-7	74	122	126	78	118	89	185	107	61	90	112	115	90	132	103	102	95	69	0	0	0	0	0	0	0
CC16-TUS1-TRg-3	74	156	135	79	109	95	146	83	62	85	78	70	65	111	68	87	68	40	0	0	0	0	0	0	0
CC16-OLE1-NRg-2	61	74	49	81	72	24	121	48	23	115	112	99	97	110	85	118	110	74	0	1	0	0	0	0	0
CC16-AFG2-TRg-1	78	80	19	94	49	14	126	48	12	110	72	96	74	118	95	106	101	67	0	0	1	0	0	0	0
CC16-TOA2-NRg-1	70	74	15	71	66	15	136	67	11	100	93	84	62	117	63	98	112	50	0	0	0	0	0	0	0
CC16-USO1-TRg-1	82	128	40	94	141	31	175	116	25	124	105	38	78	95	45	107	103	28	0	0	0	0	0	0	0
CC16-UTP22-NRg-2	65	213	192	62	131	150	141	184	118	66	91	88	62	122	78	79	94	86	0	0	0	0	0	0	0
CC16-RIB1-TRg-3	71	50	21	82	75	14	123	83	12	113	158	193	88	151	155	124	141	106	0	0	1	0	0	0	0
CC16-RIB1-TRg-7	53	52	11	45	26	11	106	40	10	90	122	104	56	105	96	93	116	91	0	0	0	0	0	0	0
CC16-RIB1-TRg-4	79	79	19	71	54	24	138	56	7	100	97	82	74	103	109	107	116	74	0	0	0	0	0	0	0
CC16-COG1-TRg-1	50	43	15	53	23	7	84	32	8	94	59	18	81	47	24	120	38	11	1	0	0	0	0	0	0
CC16-RPL32-NRg-2	86	202	98	121	158	56	202	146	65	114	122	131	85	162	134	127	134	118	0	1	0	0	0	0	0
CC16-GLC7-NRg-3	84	238	281	72	192	231	180	164	160	119	134	152	97	133	120	142	122	102	0	0	1	0	0	0	0
CC16-GLC7-NRg-4	46	39	17	45	30	18	81	41	5	82	60	39	61	63	56	69	85	35	1	0	0	0	0	0	0
CC16-HSF1-TRg-2	102	379	300	95	349	278	230	351	229	114	129	99	121	145	77	131	118	62	0	0	2	0	1	0	0
CC16-DAM1-NRg-5	83	139	58	80	83	40	146	88	34	101	133	151	79	124	119	103	79	91	0	0	0	0	0	0	0
CC16-SEC18-TRg-4	92	114	94	90	121	63	156	135	44	84	96	79	83	117	89	149	109	73	0	0	0	0	0	0	1
CC16-SEC18-TRg-5	48	35	24	51	51	49	64	46	28	34	27	26	34	47	36	53	49	20	0	0	0	0	0	0	1
CC16-PAB1-NRg-3	82	145	29	85	98	32	183	80	21	127	134	54	85	117	53	108	114	61	0	0	0	0	0	0	0
CC16-POP8-TRg-2	44	101	115	53	61	72	95	73	63	104	99	89	67	92	100	104	98	89	0	0	0	0	0	0	0
CC16-PAB1-NRg-4	76	111	29	63	83	30	130	63	25	101	92	58	73	103	34	93	71	36	0	0	0	0	0	0	0
CC16-BIG1-TRg-4	35	69	31	45	57	21	95	45	20	63	79	48	46	83	44	64	60	37	0	0	0	0	0	0	0
CC16-BIG1-TRg-5	90	127	84	83	90	92	151	113	65	99	91	87	91	133	85	109	95	69	0	0	0	0	0	0	0
CC16-BIG1-TRg-6	63	84	59	76	85	55	139	78	33	101	104	111	72	95	118	108	104	102	0	0	0	0	0	0	0
CC16-RPO41-NRg-1	61	100	44	55	82	30	129	82	20	102	112	103	98	100	74	119	110	65	0	0	0	0	0	0	0
CC16-RVB2-NRg-2	91	193	207	92	189	175	135	174	158	98	107	124	80	148	106	103	118	83	0	0	0	0	0	0	0
CC16-PET117-NRg-8	51	32	15	64	22	3	82	27	10	93	57	51	66	59	45	83	79	42	0	0	0	0	0	0	1
CC16-VPS45-NRg-9	65	108	97	64	89	74	103	81	59	64	62	39	67	60	24	85	38	19	1	0	0	0	0	0	0
CC16-YCG1-NRg-1	58	114	37	45	66	29	150	83	19	83	99	73	78	89	76	95	99	52	0	0	0	0	0	0	0
CC16-NOC4-NRg-1	88	262	169	71	220	165	185	208	104	87	107	164	71	166	113	118	114	104	0	0	0	0	0	0	0
CC16-NMD3-NRg-2	78	149	229	73	141	168	163	138	158	106	106	99	93	137	97	135	103	71	0	0	1	0	0	1	0
CC16-DRS1-TRg-2	79	240	263	111	230	216	166	183	179	121	132	165	82	139	110	112	131	89	0	0	0	0	0	0	0
CC16-HTB1-NRg-2	64	71	51	53	50	39	119	58	41	58	72	51	47	51	35	81	45	31	0	0	0	0	0	0	1
CC16-IPI1-TRg-2	84	166	92	69	119	71	121	138	75	82	94	97	81	119	67	105	100	59	0	0	0	0	0	0	0
CC16-SEC18-NRg-1	63	49	17	47	23	6	95	27	6	65	48	25	62	51	14	76	44	19	0	0	0	0	0	0	0
CC16-SEC18-NRg-2	64	77	18	86	59	22	134	61	13	72	66	29	60	104	28	106	65	20	0	0	0	0	0	0	0
CC16-JIP5-NRg-2	95	276	305	101	257	263	144	238	202	104	140	126	88	160	140	110	115	101	0	0	0	0	0	0	0
CC16-YPT1-TRg-3	81	58	11	65	47	9	121	25	10	83	71	49	74	81	45	114	70	23	0	0	0	0	0	0	0
CC16-YPT1-TRg-2	61	36	7	57	32	5	91	18	1	88	60	29	65	82	34	117	66	19	0	1	0	0	0	0	0
CC16-CLF1-NRg-2	75	77	11	59	51	7	144	56	10	74	72	102	63	114	95	89	99	74	0	0	0	0	0	0	0
CC16-SNF2-NRg-7	72	146	205	65	132	200	158	155	137	89	63	71	78	94	58	92	69	35	0	0	0	1	0	0	0
CC16-SNF2-NRg-4	110	302	467	104	250	341	155	257	294	86	136	113	78	133	122	84	128	90	0	0	0	0	0	0	0
CC16-RPL25-NRg-1	69	55	22	51	44	18	102	33	14	45	60	39	39	51	38	48	54	20	0	1	0	0	0	0	0
CC16-NOP56-TRg-1	73	237	305	80	218	275	135	210	239	88	108	141	96	113	133	101	119	95	0	0	0	0	0	0	0
CC16-NOP56-TRg-2	55	139	105	57	106	72	127	125	68	79	91	112	67	126	104	82	107	71	0	0	0	0	0	0	0
CC16-TRS31-TRg-1	71	60	16	88	53	15	154	48	8	83	77	35	79	89	29	94	68	17	0	0	0	0	0	0	0
CC16-DBF4-TRg-2	57	52	13	54	34	7	94	41	9	86	93	76	104	104	69	112	107	52	0	0	0	0	0	0	0
CC16-DBF4-TRg-1	71	46	18	73	65	25	138	55	9	104	116	96	94	150	112	142	109	90	0	0	0	0	0	0	0
CC16-RPC19-TRg-4	80	163	103	52	129	65	124	131	45	74	113	100	59	110	79	77	78	69	0	0	0	0	0	0	0
CC16-RPC19-TRg-6	70	176	74	54	148	75	87	142	53	59	65	77	41	92	78	60	75	54	0	0	0	0	0	0	1
CC16-RPC19-TRg-3	89	169	101	63	153	90	142	141	67	87	99	114	69	92	76	95	92	69	0	0	0	0	0	0	1
CC16-ROK1-NRg-1	68	241	208	72	174	177	143	199	137	85	102	97	74	123	105	96	101	78	0	0	0	0	0	0	0
CC16-CDC33-TRg-4	55	84	60	56	85	33	74	55	32	88	131	117	70	123	108	85	112	68	0	0	1	0	0	0	0
CC16-DHR2-TRg-3	69	104	114	61	106	71	172	114	54	96	82	60	74	82	78	135	64	48	0	0	0	0	0	0	0
CC16-RRP42-NRg-5	90	221	249	54	168	204	166	148	162	89	116	143	86	151	109	137	114	109	0	0	1	0	0	0	0
CC16-CLF1-TRg-1	52	75	16	83	60	6	156	44	7	91	129	100	73	134	98	83	112	73	0	0	0	0	0	0	0
CC16-ERG11-NA-16	80	120	129	61	99	73	131	75	66	86	123	135	79	170	128	121	110	92	0	0	0	0	0	0	0
CC16-VAS1-NRg-4	65	122	34	82	101	21	130	75	24	92	98	76	65	108	106	89	88	70	0	0	0	0	0	0	1
CC16-PIK1-NRg-2	100	176	128	86	117	105	172	151	91	102	171	250	84	170	209	104	155	138	0	0	0	0	0	0	1
CC16-SAR1-NRg-7	91	321	582	129	307	518	228	281	486	101	123	78	118	117	65	108	87	59	0	0	0	1	0	0	0
CC16-SAR1-NRg-4	104	145	28	106	136	47	151	101	28	99	95	56	95	120	60	110	104	48	0	0	0	0	0	0	1
CC16-RPS3-TRg-1	74	80	41	82	111	46	179	101	38	74	112	81	63	131	99	102	82	71	0	0	1	0	0	0	0
CC16-YTM1-TRg-2	84	163	97	54	134	106	110	111	56	83	94	108	51	93	105	60	83	66	0	0	0	0	0	0	0
CC16-SUI3-NRg-5	36	102	53	39	57	80	95	89	56	59	80	44	43	75	50	90	74	41	0	0	0	0	0	0	0
CC16-SUI3-NRg-2	92	186	141	120	162	143	161	148	107	110	90	154	99	136	164	120	111	133	0	0	0	0	0	1	0
CC16-RRP7-TRg-4	78	227	245	92	226	177	129	158	141	60	119	158	75	120	128	97	106	87	0	0	0	0	0	0	1
CC16-RRP7-TRg-6	80	116	47	98	81	42	158	53	27	104	143	114	78	146	125	121	139	85	0	0	0	0	0	0	0
CC16-NIP7-TRg-2	95	172	139	76	176	136	171	185	92	99	143	123	84	141	113	89	120	95	0	0	0	0	0	0	0
CC16-MDM35-TRg-1	81	139	114	74	99	99	113	119	95	83	79	60	57	83	60	94	70	42	0	0	0	0	0	0	0
CC16-ALA1-NRg-1	102	199	108	79	157	89	171	150	99	84	98	132	65	117	124	130	111	111	0	0	0	0	0	0	0
CC16-DOA4-NRg-2	77	200	500	50	221	380	130	222	317	116	94	134	91	111	120	120	124	109	0	0	1	0	0	0	0
CC16-RPS13-NRg-1	57	43	13	44	56	17	77	47	6	57	56	38	51	76	16	68	52	27	0	0	0	0	0	0	0
CC16-YSF3-TRg-2	79	172	57	70	138	69	127	191	37	105	99	152	70	126	129	110	91	87	0	0	0	1	0	0	0
CC16-RPS2-NRg-11	75	134	117	112	104	91	162	139	71	103	121	84	90	110	88	102	109	71	0	0	0	0	0	0	0
CC16-SSL1-TRg-10	93	210	125	92	223	88	158	214	77	91	129	118	83	161	112	122	107	84	0	0	0	0	0	0	0
CC16-NIP7-TRg-1	96	225	229	86	227	197	171	230	171	117	147	164	90	132	113	124	123	102	1	0	0	0	0	0	0
CC16-LST8-NRg-1	42	38	13	32	28	8	81	30	6	63	63	34	45	54	30	70	57	28	0	0	0	0	0	0	0
CC16-TAF4-TRg-3	62	63	12	80	53	5	120	37	9	74	84	40	55	89	40	109	76	29	0	0	0	0	0	0	1
CC16-HAS1-TRg-2	64	100	63	60	109	53	129	112	30	87	120	79	62	115	60	111	106	71	0	0	0	0	0	0	0
CC16-GLC7-TRg-2	37	26	1	35	14	3	49	10	1	71	47	9	39	46	6	82	42	8	0	0	0	0	0	0	0
CC16-CDC45-NRg-1	70	87	21	60	71	18	123	49	15	100	74	72	57	90	81	81	70	52	0	0	0	0	0	0	0
CC16-SEC22-NRg-8	60	74	30	30	54	26	137	63	14	72	51	43	74	71	20	88	77	13	0	0	0	0	0	0	0
CC16-YOS1-TRg-2	56	83	8	54	52	17	125	66	7	71	70	69	61	87	54	83	89	54	0	0	0	0	0	0	0
CC16-RBA50-TRg-3	58	115	204	56	126	183	120	130	124	66	76	110	62	115	92	98	79	48	0	0	0	0	0	0	0
CC16-SPP41-NRg-2	86	146	114	74	130	89	151	131	65	76	47	58	72	110	69	79	90	47	0	0	1	0	0	0	1
CC16-PRP46-TRg-2	72	128	37	73	70	34	186	77	20	99	114	120	71	108	94	92	125	91	0	0	0	0	0	0	0
CC16-PGA2-NRg-1	50	88	60	38	70	42	99	61	40	80	91	64	90	87	50	80	89	44	0	0	0	0	0	0	0
CC16-CBF5-TRg-3	55	229	323	57	157	236	126	148	186	61	108	103	76	107	97	89	109	68	0	0	0	0	0	0	0
CC16-TCP1-NRg-3	64	199	296	84	175	255	131	158	204	84	93	46	80	106	55	94	69	44	0	0	0	0	0	0	0
CC16-TCP1-NRg-2	114	199	51	103	109	36	169	100	26	91	110	117	88	128	101	103	99	76	0	0	1	0	0	0	0
CC16-ERG26-NRg-2	96	167	79	83	148	73	136	144	59	104	86	62	76	118	47	121	85	65	0	0	0	0	0	0	0
CC16-ERG26-NRg-4	82	203	79	100	146	80	162	124	54	108	109	101	70	100	87	103	80	49	0	0	0	0	0	0	0
CC16-MES1-TRg-5	71	158	139	69	130	113	124	129	87	86	85	111	70	134	71	97	86	72	0	0	0	0	0	0	0
CC16-HTS1-TRg-2	104	255	98	122	239	92	204	183	64	87	131	140	87	160	193	148	126	119	0	0	0	0	0	0	0
CC16-SSS1-TRg-3	50	57	38	51	56	31	89	72	24	71	61	18	64	66	42	76	56	23	0	0	0	0	0	0	0
CC16-SSS1-TRg-2	54	107	82	60	95	77	114	77	64	72	90	66	56	89	68	81	92	49	0	0	0	0	0	0	1
CC16-SYS1-TRg-7	95	122	67	108	121	66	166	99	49	127	96	68	99	147	93	138	92	47	0	0	0	0	0	0	0
CC16-SYS1-TRg-2	75	105	17	74	55	27	121	46	16	81	68	31	60	83	36	93	62	34	0	0	0	0	0	0	0
CC16-SYS1-TRg-1	54	45	13	43	26	8	113	41	2	77	86	52	67	78	48	91	66	28	0	0	0	0	0	0	2
CC16-BFR2-TRg-1	79	234	191	77	217	131	151	162	107	70	97	104	61	174	120	107	113	89	0	0	0	0	0	0	0
CC16-EOS1-TRg-3	92	152	95	83	135	65	165	149	41	82	81	53	69	99	59	91	58	44	0	0	0	0	0	0	0
CC16-TAF4-NRg-1	53	56	17	69	42	9	124	49	8	101	104	71	73	109	45	115	101	45	0	0	0	1	1	0	0
CC16-ARL3-NRg-8	73	135	58	55	89	44	159	116	42	111	144	199	100	134	170	134	116	122	0	0	0	0	0	0	1
CC16-RPN5-NRg-1	63	126	40	51	91	51	117	93	47	81	106	125	80	109	111	92	78	79	0	0	0	0	0	0	0
CC16-TIM9-NRg-2	61	206	122	92	174	94	189	130	58	94	132	126	76	130	126	93	118	115	0	0	0	0	0	0	0
CC16-NUP57-NRg-3	67	49	19	40	33	10	91	58	6	77	79	52	76	69	32	117	83	36	0	0	0	0	0	0	0
CC16-VPS4-TRg-1	77	50	17	54	47	18	124	57	8	91	72	84	66	107	71	110	77	53	0	0	0	0	0	0	0
CC16-CDC3-TRg-4	52	125	172	53	89	141	100	88	136	69	83	82	74	111	74	81	89	55	0	0	0	0	0	0	0
CC16-BBP1-NRg-1	78	157	213	55	142	141	127	130	109	79	70	74	72	100	61	86	85	74	0	0	0	0	0	0	0
CC16-BBP1-NRg-2	70	102	126	67	94	101	111	93	90	75	104	51	57	101	51	91	59	36	0	0	0	0	0	0	0
CC16-USE1-NRg-3	118	245	247	124	204	192	172	205	149	117	123	79	96	142	129	113	103	70	0	0	1	0	0	0	0
CC16-CCT7-TRg-1	60	155	131	33	97	121	143	123	59	89	112	169	64	120	83	94	111	87	0	0	0	0	0	0	0
CC16-SAH1-TRg-3	70	124	66	80	107	59	142	96	41	86	100	86	89	101	96	114	90	52	0	0	0	0	0	0	0
CC16-CHS2-TRg-1	94	90	82	75	78	67	111	70	45	128	121	147	78	126	134	110	127	96	0	0	0	1	0	1	0
CC16-DPM1-TRg-2	81	169	154	87	138	139	157	112	103	101	114	107	82	115	90	98	104	77	0	0	0	0	0	0	0
CC16-BBP1-TRg-1	99	92	20	83	77	11	150	59	9	116	104	93	81	159	86	152	113	53	0	0	0	0	0	1	1
CC16-NRD1-TRg-4	99	203	58	119	166	42	163	147	49	112	81	67	69	117	56	102	82	45	0	0	0	0	0	0	0
CC16-RPB3-NRg-1	49	103	39	64	83	44	125	59	23	89	56	24	71	64	35	85	67	16	0	0	0	0	0	0	0
CC16-PHO85-NRg-6	67	81	52	73	73	37	154	75	39	88	74	25	64	89	22	106	79	24	0	0	0	0	0	0	0
CC16-SNF6-TRg-6	148	320	317	128	290	245	248	357	243	147	188	104	125	203	101	153	174	76	0	0	0	0	0	0	0
CC16-PRP38-NRg-2	64	55	12	68	37	8	129	29	6	121	84	62	61	115	51	111	66	43	0	0	0	0	0	0	0
CC16-OAR1-NRg-3	73	111	53	51	52	79	139	114	37	83	97	130	73	117	97	115	99	87	0	0	0	0	0	0	1
CC16-ROX3-NRg-1	85	285	545	78	229	426	152	216	322	73	117	103	80	116	86	89	89	72	0	0	0	0	0	0	0
CC16-YPP1-TRg-6	81	213	81	107	196	95	210	176	78	121	112	91	73	137	90	110	106	89	0	0	0	0	0	0	0
CC16-CBF2-NRg-8	73	173	301	84	190	259	124	166	207	98	80	108	63	117	91	101	82	72	0	0	0	0	0	0	1
CC16-SPT6-TRg-5	95	113	137	76	90	117	164	106	91	130	133	102	79	152	95	125	117	76	0	0	0	0	0	0	1
CC16-SEC10-NRg-1	55	36	7	61	29	7	116	53	5	86	78	55	56	100	76	92	75	62	0	0	0	0	0	0	0
CC16-NSL1-NRg-3	78	47	5	67	28	9	131	32	5	89	95	44	77	102	43	113	80	42	0	0	0	0	0	0	0
CC16-NRD1-NRg-8	106	195	63	104	140	65	187	148	45	88	112	118	71	138	93	110	91	72	0	0	0	0	0	0	0
CC16-RPB3-TRg-1	83	105	20	81	74	19	155	78	13	91	71	42	75	97	39	134	83	37	0	0	0	0	0	1	0
CC16-NRD1-NRg-4	47	37	17	35	49	9	67	43	13	85	97	78	68	105	77	86	76	74	0	0	0	0	0	0	0
CC16-RVB1-TRg-2	76	84	17	71	56	15	120	62	12	87	74	68	49	81	92	93	87	50	0	0	0	0	0	0	0
CC16-TIF5-NRg-8	50	62	28	59	36	29	83	55	33	77	106	65	81	93	78	88	83	46	0	0	0	0	0	0	0
CC16-EOS1-NRg-1	85	128	35	92	90	24	139	100	24	103	106	70	73	107	41	92	85	59	0	0	0	0	0	0	0
CC16-ERG25-NA-26	98	134	217	108	126	159	148	142	120	115	116	148	100	172	117	134	129	108	0	0	0	0	0	0	0
CC16-MSL5-NRg-4	67	225	443	48	172	395	149	193	279	82	121	120	98	90	73	104	113	81	0	0	0	0	0	0	0
CC16-SEC24-TRg-2	101	58	12	97	56	10	182	39	6	95	120	74	78	124	104	119	118	60	0	0	1	0	0	0	1
CC16-RPL30-NRg-5	83	120	48	91	89	31	145	77	26	75	82	61	66	113	47	111	86	46	0	0	0	0	0	0	0
CC16-SNU71-NRg-3	92	214	129	76	155	100	116	122	92	72	81	131	67	128	105	79	69	78	0	0	0	0	0	0	0
CC16-CDC33-NRg-1	70	139	165	57	137	121	126	129	71	82	98	105	56	113	118	102	79	78	0	0	0	0	0	0	1
CC16-RPN6-TRg-4	89	106	41	69	115	43	125	95	38	90	104	128	50	103	119	88	114	92	1	0	0	0	0	0	0
CC16-NAB2-TRg-4	67	63	16	59	43	18	90	47	9	69	66	44	68	75	53	77	76	41	0	0	0	0	0	0	0
CC16-NAB2-TRg-6	80	94	50	78	89	40	168	70	32	82	104	85	74	110	98	103	96	76	0	0	0	0	0	0	0
CC16-YTM1-NRg-1	94	195	148	84	154	125	142	164	72	79	86	121	70	107	91	81	107	83	0	0	0	0	0	0	0
CC16-OLE1-TRg-8	53	86	53	72	53	41	63	57	46	77	58	57	66	89	44	93	56	35	0	0	0	0	1	0	1
CC16-OLE1-TRg-1	39	47	41	28	33	40	84	67	34	75	83	83	51	59	63	89	72	52	0	0	0	0	0	0	0
CC16-UTP7-TRg-4	90	198	220	87	181	209	143	168	149	107	128	95	85	111	81	109	130	72	1	1	1	0	0	0	0
CC16-ACT1-NRg-6	66	52	12	72	25	2	166	28	3	104	91	115	64	109	95	96	104	55	0	0	0	0	0	0	1
CC16-RPL18A-NRg-3	56	121	73	59	150	65	134	102	44	89	96	77	60	98	64	64	81	37	1	0	0	0	0	0	0
CC16-BRX1-NRg-1	86	187	158	98	224	122	176	208	89	133	148	142	82	162	107	101	107	93	0	0	0	0	0	0	0
CC16-NAF1-TRg-8	81	267	303	103	221	303	133	183	208	101	122	136	80	147	127	91	102	91	0	0	0	0	0	0	0
CC16-NAF1-TRg-6	95	340	466	63	273	404	175	263	261	105	145	169	84	113	108	115	111	84	0	0	0	0	0	0	0
CC16-NAF1-TRg-4	83	226	316	89	197	246	171	181	208	81	112	111	97	112	109	95	107	77	0	0	0	0	0	0	0
CC16-CDC8-TRg-2	124	340	364	140	348	365	202	333	335	133	149	198	141	197	168	139	142	163	0	0	0	0	0	0	0
CC16-NSE4-TRg-1	93	159	107	88	115	88	137	128	70	82	88	71	91	128	64	101	89	64	0	0	0	0	0	0	0
CC16-PAB1-NRg-2	93	93	24	109	67	24	157	56	17	90	89	55	75	108	40	108	89	34	0	0	0	0	0	0	0
CC16-PRP43-TRg-4	67	110	55	65	95	35	112	85	25	91	90	69	60	119	53	92	82	57	0	0	0	0	0	0	0
CC16-SEC2-NRg-3	56	157	243	88	162	194	145	162	124	76	92	76	74	123	87	92	106	61	0	0	0	0	0	0	0
CC16-SEC2-NRg-6	56	139	233	62	128	184	114	153	176	81	113	83	82	87	78	90	89	51	0	0	0	1	0	0	0
CC16-MPP10-NRg-5	64	139	139	56	92	102	110	113	88	78	78	80	58	106	62	89	91	61	1	0	0	0	0	0	1
CC16-YDR355C-TRg-2	71	65	14	67	54	9	121	61	6	119	88	96	71	96	95	92	92	87	0	0	0	0	0	0	0
CC16-YLR339C-TRg-9	53	96	37	95	110	44	134	85	30	73	96	72	84	130	78	98	83	73	1	0	0	0	0	0	0
CC16-SNM1-TRg-2	79	205	164	87	180	102	188	196	93	108	134	120	81	143	143	131	163	94	0	0	0	0	0	0	0
CC16-ALR1-NRg-4	94	178	112	118	134	83	167	131	59	104	128	94	107	116	86	139	130	56	0	0	0	0	0	0	0
CC16-ALR1-NRg-1	67	57	15	62	51	30	101	67	19	87	76	46	64	94	46	90	49	35	0	0	0	0	0	0	0
CC16-ALR1-NRg-3	63	123	63	83	95	53	123	106	40	89	99	82	55	92	93	88	84	62	0	0	0	0	0	0	0
CC16-RPL10-TRg-1	82	121	48	57	121	44	121	112	29	86	118	121	46	120	88	72	83	85	0	0	0	0	0	0	1
CC16-RPL28-TRg-2	76	138	59	73	89	81	129	94	45	71	90	108	73	117	117	71	98	93	0	0	0	0	0	0	0
CC16-UTP25-TRg-1	61	135	92	60	80	76	117	113	64	64	70	53	56	74	68	76	74	49	0	0	0	0	0	0	0
CC16-POB3-TRg-1	83	95	18	71	79	24	150	78	18	103	93	110	69	142	112	115	121	88	0	0	0	0	0	0	0
CC16-POB3-TRg-3	76	102	21	94	87	20	140	81	14	93	107	76	76	124	75	111	128	50	0	0	0	0	0	0	0
CC16-POB3-TRg-2	83	118	27	87	72	21	160	99	24	87	135	147	71	151	116	107	133	76	0	0	0	0	0	0	0
CC16-MED11-TRg-1	97	177	83	90	144	75	161	113	53	111	132	91	93	156	50	138	116	64	0	0	0	0	0	0	0
CC16-ISA1-TRg-15	23	28	4	34	19	4	51	12	2	44	40	11	56	42	21	58	29	7	0	0	0	0	0	0	0
CC16-RRP1-NRg-1	101	366	406	99	286	348	187	296	276	57	37	27	62	80	35	62	58	21	0	0	0	1	0	0	0
CC16-MES1-NRg-1	78	138	36	95	105	28	115	121	34	97	115	95	64	138	98	103	96	55	0	0	0	0	0	0	0
CC16-SEC13-NRg-5	50	31	10	56	22	3	85	25	1	68	37	13	37	47	9	60	41	12	0	0	0	0	0	0	0
CC16-MCM2-NRg-2	87	180	46	74	119	31	171	123	32	130	119	110	75	139	146	112	123	82	0	0	0	0	0	0	1
CC16-ALA1-TRg-4	66	57	26	70	44	23	125	68	7	71	72	49	49	87	48	99	102	24	0	0	0	0	0	0	0
CC16-MTG2-TRg-5	58	29	22	62	46	15	125	27	11	103	75	73	72	108	93	95	94	55	0	0	0	0	0	0	0
CC16-TIF35-NRg-3	51	149	163	45	113	110	99	87	108	70	74	94	43	96	82	59	77	48	0	0	0	0	0	0	0
CC16-NSE1-TRg-3	68	175	169	51	132	140	108	143	105	54	90	108	46	127	82	84	82	62	0	0	0	0	0	0	0
CC16-NSE1-TRg-4	86	146	124	63	110	111	112	108	64	83	87	89	68	95	79	105	104	57	1	0	0	0	0	0	0
CC16-MOB2-NRg-6	46	34	10	15	10	2	63	18	4	50	36	30	47	58	20	71	63	23	0	0	0	0	0	0	0
CC16-VRG4-NRg-3	76	96	16	61	56	30	156	75	9	108	74	58	67	109	52	94	54	45	0	0	0	0	0	0	1
CC16-PRP9-TRg-3	76	143	33	55	84	36	154	125	28	88	136	116	70	107	109	86	130	79	0	0	0	0	0	0	0
CC16-HYM1-TRg-5	70	100	67	77	89	35	162	77	46	133	101	77	85	121	82	120	106	45	0	0	0	0	0	0	1
CC16-POP1-TRg-5	74	213	113	94	175	79	164	168	62	79	131	155	84	147	107	113	107	90	0	0	0	0	0	0	1
CC16-POP1-TRg-9	96	303	448	116	278	385	175	257	290	116	154	174	114	147	133	133	113	108	0	0	0	0	0	0	1
CC16-RPL17A-TRg-1	54	125	131	67	83	82	129	101	58	68	78	69	46	75	85	76	82	66	0	0	0	0	0	0	0
CC16-SLD2-TRg-1	64	62	33	69	83	23	120	69	9	94	91	112	76	130	93	107	115	77	0	0	0	0	0	0	1
CC16-CDC48-NRg-7	95	327	250	97	241	290	131	225	162	74	68	112	89	112	111	88	88	70	0	0	0	0	0	0	0
CC16-FHL1-NRg-2	60	121	145	45	93	153	133	124	125	77	91	87	72	130	76	76	87	59	0	0	0	0	0	0	1
CC16-BET3-NRg-7	50	123	169	43	143	135	98	104	121	68	68	76	53	86	74	78	61	59	0	0	0	0	0	0	0
CC16-MAK21-TRg-1	80	136	98	66	116	106	129	109	60	99	101	93	81	118	95	110	94	53	0	0	0	0	0	0	1
CC16-BRN1-TRg-4	57	60	12	60	39	15	122	58	6	76	73	28	55	70	29	82	81	24	0	0	0	0	0	0	0
CC16-FBA1-NRg-3	93	254	291	92	211	223	192	179	204	111	132	99	113	154	113	118	118	72	0	0	0	0	0	0	0
CC16-CDC42-TRg-6	15	23	6	12	11	8	32	25	8	16	30	12	22	21	23	21	17	12	0	0	0	0	0	0	0
CC16-CDC42-TRg-7	72	49	21	97	87	21	164	55	23	102	115	70	109	124	76	158	102	69	0	0	0	0	0	0	0
CC16-COG4-NRg-1	32	98	129	40	71	123	66	92	104	45	48	19	44	27	22	52	43	19	0	0	0	0	0	0	0
CC16-ATP3-NRg-3	51	27	8	30	26	8	85	21	5	79	109	145	68	127	154	92	119	106	0	0	0	0	0	0	0
CC16-ATP3-NRg-2	42	22	3	52	12	6	63	17	0	85	116	147	59	118	139	97	106	116	0	0	0	0	0	0	0
CC16-SMP3-TRg-5	70	244	239	88	179	202	168	177	187	108	112	122	87	133	110	105	123	100	0	1	0	0	0	0	1
CC16-CFT2-NRg-2	105	82	12	118	68	15	177	73	17	109	121	117	90	148	116	119	109	94	0	0	0	0	0	0	0
CC16-FAS2-TRg-5	109	172	60	98	130	66	145	130	44	109	113	177	87	160	154	111	112	113	0	0	0	0	0	0	0
CC16-DBP2-NRg-3	86	206	174	61	157	148	142	145	111	74	122	151	73	111	133	105	100	108	0	0	0	0	0	0	0
CC16-DBP2-NRg-2	76	260	243	92	202	206	165	221	161	80	131	114	89	142	129	140	90	93	0	0	0	0	0	1	2
CC16-MPS2-NRg-4	97	169	184	80	127	149	149	131	122	87	111	77	94	126	73	118	97	54	0	0	0	0	0	0	0
CC16-ARC35-TRg-2	72	28	5	63	36	3	156	25	1	99	109	110	89	160	114	114	84	85	0	0	0	0	0	0	1
CC16-ARC35-TRg-5	46	12	4	33	7	2	89	5	3	92	45	9	74	60	6	92	49	5	0	0	0	0	0	0	0
CC16-MRD1-TRg-1	75	107	93	50	79	57	117	119	57	102	66	67	62	87	53	84	108	39	0	0	0	0	0	0	0
CC16-RLP7-TRg-1	77	262	134	69	193	100	145	142	65	96	106	111	83	117	111	117	98	85	0	0	0	0	0	0	1
CC16-SPC34-TRg-1	62	56	15	58	42	19	107	52	11	75	69	79	48	80	63	85	92	58	0	0	0	0	0	0	0
CC16-CDC45-TRg-2	81	162	72	72	137	70	152	122	42	78	108	114	92	160	135	109	82	101	0	0	0	0	0	0	0
CC16-GCD6-TRg-3	90	96	25	71	91	27	146	95	22	91	113	152	77	154	133	95	102	93	0	0	0	0	0	0	1
CC16-GCD6-TRg-4	61	98	13	49	99	29	158	75	18	77	112	94	47	114	109	67	95	65	0	0	0	0	0	0	0
CC16-YPT6-NRg-2	23	23	5	24	11	3	51	14	0	45	21	7	26	20	11	60	31	4	0	0	0	0	0	0	0
CC16-RPS13-TRg-2	99	111	84	72	80	59	137	116	60	80	143	112	93	129	114	118	90	97	0	0	0	0	0	0	0
CC16-IPI3-TRg-3	90	288	219	74	223	196	154	288	137	72	114	123	80	93	99	91	95	77	0	0	0	0	0	0	0
CC16-TIF5-NRg-9	105	238	67	122	156	60	238	122	59	123	172	128	116	243	133	164	117	118	0	0	0	0	1	0	0
CC16-TIF5-NRg-7	69	147	71	69	140	69	164	126	42	65	123	134	71	144	127	85	103	99	1	0	0	0	0	0	0
CC16-TIF5-NRg-6	100	149	46	60	117	51	154	88	30	95	126	110	83	156	115	117	116	91	0	0	0	0	0	0	0
CC16-NAB3-TRg-3	125	100	11	91	99	16	184	68	9	107	113	68	83	162	63	114	117	43	0	0	0	0	0	1	0
CC16-GCD2-TRg-1	71	60	26	54	57	16	120	54	5	74	90	110	58	82	107	73	95	65	0	0	0	0	0	0	0
CC16-UBA1-TRg-2	41	136	37	65	139	39	106	110	25	70	83	108	64	104	110	81	98	71	0	0	1	0	0	0	0
CC16-SLD3-TRg-6	97	104	32	94	95	22	135	77	23	83	103	84	82	119	71	102	89	61	0	0	0	0	0	0	0
CC16-LCB1-TRg-5	105	219	108	79	165	89	138	177	56	61	110	111	69	114	123	80	126	92	0	0	0	0	0	0	0
CC16-TOA2-TRg-6	60	85	9	57	57	8	139	62	10	71	95	89	78	116	66	89	113	51	0	0	0	0	0	1	0
CC16-TOA2-TRg-1	72	157	31	87	123	41	140	116	21	87	78	94	50	98	107	107	80	57	0	0	0	0	0	0	0
CC16-TOA2-TRg-3	57	65	21	63	66	20	108	62	23	79	72	57	51	84	65	71	51	45	0	0	0	0	0	0	0
CC16-LSM2-TRg-1	70	163	150	56	107	138	138	154	86	67	97	141	56	108	108	82	110	68	1	0	0	0	0	0	0
CC16-YML6-TRg-13	39	100	94	42	76	104	60	61	58	41	39	46	45	72	72	49	45	32	0	0	0	0	0	0	0
CC16-YML6-TRg-12	64	110	113	79	123	102	104	112	96	92	109	120	72	131	93	113	125	81	0	0	0	0	0	0	0
CC16-UTP15-NRg-1	80	153	61	55	101	50	158	114	36	55	103	78	55	125	82	82	99	54	0	0	0	0	0	0	0
CC16-TIF6-NRg-8	89	278	345	92	219	282	203	215	249	111	108	85	99	95	77	113	86	70	0	0	0	0	0	0	0
CC16-SUP35-NRg-1	90	121	46	75	91	46	168	90	26	91	97	80	57	119	96	84	97	50	0	0	0	0	0	0	0
CC16-MPP10-NRg-1	104	204	129	93	234	117	149	184	84	67	119	111	90	113	136	106	97	70	0	0	0	0	0	0	0
CC16-SWI3-TRg-7	49	134	65	85	91	56	118	86	44	66	76	70	56	121	66	75	88	59	0	0	0	0	0	0	0
CC16-SSN3-NRg-2	67	187	212	45	132	190	121	174	143	61	89	137	63	124	106	92	87	73	0	0	0	0	0	0	0
CC16-SEC13-NRg-7	82	92	13	80	56	7	139	44	11	69	83	64	60	104	51	87	87	40	0	0	0	0	0	0	0
CC16-RPS15-NRg-3	53	76	36	42	76	39	100	69	25	62	48	33	56	58	25	69	66	31	0	0	0	0	0	0	0
CC16-RPL3-TRg-2	66	122	47	76	94	41	130	97	41	89	116	134	65	109	133	91	96	90	0	0	0	0	0	0	0
CC16-FBA1-NRg-2	71	185	238	90	154	182	133	180	137	91	86	118	91	113	97	95	105	71	0	0	0	0	0	0	0
CC16-FBA1-NRg-1	95	187	229	88	188	167	158	170	122	92	103	121	60	112	127	121	95	86	0	0	0	0	0	0	0
CC16-FBA1-NRg-5	62	129	139	51	118	141	122	100	116	80	72	84	58	81	90	98	78	71	0	0	0	1	0	0	0
CC16-DAM1-TRg-2	65	36	6	90	20	1	90	31	5	85	73	33	63	92	45	113	73	47	0	0	0	0	0	0	0
CC16-NHP2-TRg-2	76	256	284	66	195	264	143	190	176	78	154	122	91	121	106	105	121	102	0	0	0	0	1	0	0
CC16-HCA4-NRg-6	84	226	326	101	148	232	153	189	174	88	120	90	67	114	103	105	110	70	0	0	0	0	0	0	0
CC16-PRE3-TRg-4	57	34	4	50	32	10	90	35	9	89	80	58	69	107	38	97	77	43	0	0	0	0	0	0	0
CC16-DBP5-NRg-4	107	197	61	99	138	55	166	127	27	115	140	122	89	154	117	121	119	84	0	0	0	0	0	0	0
CC16-SPT6-NRg-4	105	294	411	86	247	371	189	234	299	121	138	98	129	160	92	171	133	71	0	0	0	0	0	0	1
CC16-SPT6-NRg-2	58	135	145	51	98	131	109	118	104	67	73	66	57	66	53	74	61	56	0	0	0	0	0	0	0
CC16-RPL18A-TRg-4	78	154	64	66	125	51	116	87	42	63	91	98	51	104	111	92	108	74	1	0	0	0	0	0	0
CC16-KSH1-TRg-1	92	138	18	124	115	22	164	99	32	78	135	123	91	160	141	107	87	86	0	0	0	0	0	0	0
CC16-KSH1-TRg-3	62	132	128	62	94	96	107	92	67	50	71	58	48	78	53	63	50	45	0	0	0	1	0	0	1
CC16-IPI3-NRg-1	91	169	140	84	191	129	177	153	110	112	144	124	90	142	103	110	116	102	0	0	0	0	0	0	1
CC16-PGA2-TRg-8	68	207	445	88	191	332	172	207	277	88	107	96	87	132	115	93	123	90	0	0	0	0	0	0	0
CC16-RPL18A-TRg-2	62	127	92	70	104	84	102	101	53	85	69	86	67	98	91	73	86	66	0	0	0	0	0	0	0
CC16-RPL33A-NRg-6	55	108	145	59	113	59	86	77	83	71	62	54	55	88	81	77	72	37	0	0	0	0	0	0	0
CC16-TAF12-NRg-2	57	66	41	70	54	28	68	49	29	56	80	66	49	77	65	57	56	54	0	0	0	0	0	0	0
CC16-USE1-TRg-5	70	150	189	71	145	164	118	122	134	88	93	107	60	90	98	60	81	87	0	0	0	0	0	0	0
CC16-YNL114C-TRg-1	85	190	245	80	206	171	144	205	126	98	129	163	101	139	130	118	123	120	0	0	0	0	0	0	0
CC16-SMC5-TRg-7	71	202	367	72	143	286	126	149	255	128	105	72	81	136	88	123	89	49	0	0	0	0	0	0	1
CC16-SMC5-TRg-6	84	187	257	71	136	187	154	185	153	82	98	108	79	132	135	102	97	77	0	0	0	0	0	0	0
CC16-RSC58-TRg-1	120	205	168	84	162	143	139	116	110	88	135	99	73	90	87	100	90	86	0	0	0	0	0	0	0
CC16-CTF13-TRg-2	80	108	20	103	99	21	168	93	10	76	97	91	97	127	92	112	75	68	0	0	0	0	0	0	0
CC16-NAB2-NRg-2	65	57	22	55	49	11	127	52	16	89	89	85	53	83	58	83	83	52	0	0	0	0	0	0	0
CC16-MCM7-TRg-4	56	47	10	33	30	11	127	43	3	114	101	103	65	116	80	104	106	67	0	0	0	0	0	0	0
CC16-BCP1-NRg-5	75	121	37	74	109	30	117	75	21	58	61	20	62	76	24	119	49	26	0	0	0	0	0	0	1
CC16-STU2-TRg-3	86	65	10	90	64	17	164	66	9	98	85	107	69	142	75	109	103	59	0	1	0	0	0	0	0
CC16-SEC21-NRg-6	67	109	40	53	87	58	143	94	39	83	88	59	78	82	46	102	75	27	0	0	0	0	0	0	0
CC16-SEC21-NRg-3	131	126	34	138	126	34	206	92	42	130	110	41	137	149	43	169	76	36	0	0	0	0	0	0	0
CC16-RPL1B-TRg-3	90	143	96	81	126	113	186	124	71	84	140	112	74	145	92	106	131	75	0	0	0	0	0	0	0
CC16-SEC20-NRg-2	95	185	75	75	157	60	136	195	41	80	135	152	85	162	98	105	96	94	0	0	0	0	0	0	0
CC16-VMA3-NRg-2	71	106	50	75	79	44	148	93	25	90	87	105	65	145	94	115	113	67	0	0	0	0	0	0	1
CC16-SEC23-NRg-5	80	210	346	84	186	320	157	204	241	103	110	95	102	133	81	94	111	67	0	0	0	0	0	0	0
CC16-CDC28-TRg-4	58	79	105	24	58	120	100	73	53	66	71	69	53	100	45	91	71	58	0	0	0	0	0	0	0
CC16-RPN12-NRg-11	72	203	221	78	116	149	132	125	114	104	72	38	85	93	53	111	91	37	0	0	0	0	0	0	0
CC16-PUP3-TRg-3	51	49	11	53	46	14	124	59	12	91	99	78	68	118	61	129	117	52	0	0	0	0	0	0	0
CC16-SEC31-TRg-2	36	59	11	63	41	6	108	41	9	82	99	111	60	126	121	84	87	63	0	0	0	0	0	0	0
CC16-SED5-TRg-6	82	115	61	49	58	37	110	73	37	59	57	61	43	86	51	88	76	40	0	0	0	0	0	0	0
CC16-SED5-TRg-5	54	85	110	53	102	71	126	66	75	71	72	59	58	78	41	88	64	48	0	0	0	0	0	0	0
CC16-RPL33A-TRg-1	69	237	192	93	171	160	164	182	148	75	90	118	83	126	109	90	78	73	0	0	0	0	0	0	0
CC16-RPL33A-TRg-2	82	187	170	92	187	146	132	136	106	75	86	135	81	107	123	104	115	102	0	0	0	0	0	0	0
CC16-MRPL11-TRg-2	62	69	26	43	53	30	102	48	17	103	119	135	78	164	156	114	146	121	0	0	0	0	0	0	1
CC16-RTP1-NRg-2	65	161	85	70	139	63	105	98	49	88	109	69	63	104	79	87	93	62	0	0	0	0	0	0	0
CC16-NUG1-TRg-2	113	249	125	106	188	106	188	216	68	121	146	162	82	169	135	122	149	104	0	0	0	0	0	0	0
CC16-VPH2-TRg-4	25	80	122	19	73	106	62	76	74	41	25	34	36	54	39	41	44	38	0	0	0	0	0	0	0
CC16-COP1-NRg-3	100	54	8	68	57	17	182	48	12	81	122	89	79	134	79	142	105	77	0	0	0	0	0	0	0
CC16-CRM1-NRg-1	64	138	75	87	142	57	178	119	44	81	101	114	73	105	99	96	87	70	0	0	0	0	0	0	0
CC16-RPL5-NRg-4	46	35	10	48	49	10	80	18	6	75	43	25	58	85	24	69	47	24	0	0	0	0	0	0	0
CC16-SNU13-NRg-4	56	39	9	51	23	2	104	33	1	77	89	82	69	111	104	114	70	58	0	0	0	0	0	0	0
CC16-PFS2-TRg-3	108	72	19	102	44	9	166	58	7	107	130	122	82	135	110	126	138	83	0	0	0	0	0	0	0
CC16-MPP10-TRg-2	67	208	121	73	173	124	140	122	60	61	93	85	73	99	77	93	91	67	0	0	0	0	0	0	0
CC16-TSR4-NRg-2	81	225	236	87	205	194	139	201	153	90	95	122	84	139	126	103	92	81	0	0	0	0	0	0	0
CC16-RSC2-TRg-1	103	308	500	81	237	350	162	221	257	111	106	116	93	149	120	134	140	73	0	0	0	0	0	1	0
CC16-SEC65-TRg-2	69	212	278	76	155	221	145	204	150	75	108	109	89	125	83	102	102	86	1	0	0	0	0	0	0
CC16-SMI1-NRg-1	39	75	85	23	64	54	104	80	46	88	96	115	69	87	82	80	96	82	0	0	0	0	0	0	0
CC16-RTT105-NRg-4	73	137	156	92	135	117	138	92	96	117	119	115	82	156	106	105	106	97	0	0	0	0	0	0	0
CC16-VMA5-TRg-3	97	198	84	71	139	80	168	143	41	104	118	117	69	111	102	112	113	65	0	0	0	0	0	0	0
CC16-VMA5-TRg-5	78	182	190	85	180	146	132	145	93	107	116	112	63	119	128	96	107	76	0	0	0	0	0	0	1
CC16-RRP1-TRg-3	107	191	157	72	155	126	100	195	100	85	132	95	65	98	106	82	82	91	0	0	1	0	0	0	0
CC16-CLC1-TRg-2	66	40	13	65	37	7	109	34	7	71	93	103	60	113	79	103	98	81	0	0	0	0	0	0	0
CC16-GCD6-NRg-1	73	82	16	77	71	12	148	74	14	89	89	111	69	135	91	100	98	74	0	0	0	0	0	1	0
CC16-GCD6-NRg-2	92	132	38	87	132	45	186	131	40	95	105	149	76	139	116	107	118	100	0	0	0	0	0	0	0
CC16-PXR1-TRg-1	73	142	187	64	144	123	139	127	100	72	94	111	75	121	71	95	112	76	1	0	0	0	0	0	0
CC16-CDC14-NRg-1	64	128	32	62	132	38	106	100	18	87	73	113	64	124	105	98	83	67	0	0	0	0	0	0	0
CC16-PCF11-TRg-6	86	71	11	89	39	10	129	27	7	105	86	38	76	111	33	116	62	28	0	0	0	0	0	0	0
CC16-PCF11-TRg-5	88	61	15	87	48	11	150	36	3	83	93	51	63	113	58	105	83	28	0	0	0	0	0	0	0
CC16-PCF11-TRg-4	82	53	6	93	51	15	172	52	3	93	96	40	66	108	24	114	78	29	1	0	0	0	0	0	0
CC16-SEC31-NRg-1	79	46	10	91	43	9	110	30	4	88	76	48	72	91	54	108	76	34	0	0	0	0	0	0	0
CC16-RRP5-NRg-1	100	272	130	77	199	104	182	208	87	127	151	162	91	156	159	140	121	102	1	0	0	0	0	0	0
CC16-PRE10-TRg-5	49	65	10	59	47	19	96	67	8	62	137	122	61	163	137	102	107	114	0	0	0	0	0	0	0
CC16-PRE10-TRg-1	82	80	31	108	108	22	171	64	21	103	142	169	124	176	181	142	118	161	0	0	1	0	0	0	0
CC16-RPS5-TRg-2	83	133	58	81	96	52	136	95	36	109	115	65	83	112	78	100	90	47	0	0	0	0	0	0	0
CC16-NSP1-TRg-4	46	97	29	57	99	20	112	78	34	73	109	122	60	103	135	98	93	64	0	0	1	0	0	0	0
CC16-PRP38-TRg-4	110	155	118	105	186	83	178	151	75	122	165	213	106	182	180	149	168	140	0	0	0	0	0	0	0
CC16-RCF1-NRg-5	65	162	204	73	118	159	127	111	148	84	104	76	84	115	70	105	83	63	0	0	0	0	0	0	0
CC16-RSC3-TRg-4	117	138	118	110	128	94	185	122	66	108	129	94	99	132	124	111	85	72	0	0	0	0	0	0	0
CC16-RSC3-TRg-5	85	125	78	93	104	63	168	91	45	103	118	110	71	132	114	135	99	87	0	0	0	0	0	0	0
CC16-RSC3-TRg-6	94	227	230	124	260	225	228	211	167	146	117	104	103	129	100	105	116	107	0	0	0	0	0	0	0
CC16-HTA1-NRg-12	96	235	208	66	149	211	141	155	160	92	119	96	109	144	101	135	105	86	0	0	0	1	0	0	1
CC16-HTA1-NRg-11	106	382	756	108	373	560	197	280	484	105	124	103	137	165	97	104	118	74	0	0	0	0	0	0	0
CC16-UTP23-TRg-2	108	272	272	79	218	187	163	197	140	105	106	103	90	131	125	103	99	93	0	0	1	0	0	0	0
CC16-GCD7-NRg-1	71	103	32	65	92	24	150	90	17	102	116	95	79	157	90	108	119	62	0	0	0	0	0	0	0
CC16-GCD7-NRg-2	93	113	43	87	89	27	161	100	25	87	117	141	73	148	151	81	116	106	0	0	0	0	0	0	0
CC16-GCD7-NRg-6	73	133	95	82	105	90	127	86	76	77	114	113	93	127	144	94	98	79	0	0	0	0	0	0	0
CC16-GAL11-NRg-2	52	95	145	52	122	110	109	95	77	98	139	171	81	147	146	133	144	103	0	0	0	0	0	0	0
CC16-GAL11-NRg-9	97	123	158	68	133	135	125	86	142	110	129	112	76	132	118	133	113	95	0	0	0	0	0	0	0
CC16-PHO4-TRg-5	67	78	59	50	69	67	107	68	39	71	78	33	36	75	47	91	44	21	0	0	0	0	0	0	0
CC16-SNP1-NRg-3	90	278	333	134	239	297	199	201	256	153	163	196	114	198	183	159	157	163	0	0	0	0	0	0	1
CC16-RPC37-TRg-5	88	190	90	89	170	76	213	181	62	107	145	138	77	137	156	132	97	89	0	0	0	0	0	0	1
CC16-CRM1-TRg-5	41	66	57	12	53	46	55	78	27	56	74	76	47	54	43	70	77	45	0	0	0	0	0	0	0
CC16-CRM1-TRg-2	56	136	153	57	112	134	150	150	94	81	101	110	60	116	108	90	80	96	0	0	0	0	0	0	0
CC16-ASK1-TRg-7	36	46	2	42	22	3	99	20	5	69	63	23	64	80	37	107	64	18	0	0	0	0	0	0	0
CC16-STU2-NRg-4	93	114	29	109	104	25	183	75	14	120	127	129	84	159	123	134	143	124	0	0	0	0	0	1	0
CC16-NEO1-NRg-3	74	60	41	49	67	24	122	60	13	82	81	35	73	100	32	94	71	27	0	0	0	0	0	0	1
CC16-GAL11-TRg-5	86	108	181	62	133	129	139	94	115	83	98	128	82	120	121	82	93	92	0	0	0	1	0	0	0
CC16-GAL11-TRg-7	88	169	206	103	161	197	166	117	169	121	135	164	104	135	148	113	101	101	0	0	0	0	0	0	0
CC16-SAM50-NRg-3	106	267	249	98	225	264	179	232	209	126	178	204	97	156	196	147	158	148	0	0	0	0	0	0	0
CC16-CSL4-TRg-2	100	158	69	95	174	73	151	162	49	111	151	141	94	156	185	118	141	102	0	0	0	0	0	0	0
CC16-CCT5-TRg-2	68	109	23	81	94	24	142	69	15	90	93	126	55	109	136	104	101	92	0	0	0	0	0	0	0
CC16-POL30-NRg-1	87	104	51	78	96	33	166	95	30	91	120	100	65	93	105	124	108	86	0	0	0	0	0	0	0
CC16-MED4-TRg-4	136	432	171	158	346	197	249	343	188	129	144	128	102	172	130	139	151	90	1	0	0	0	0	1	2
CC16-MED4-TRg-3	87	222	71	84	150	58	165	170	60	85	104	86	67	100	90	97	103	61	0	0	0	1	0	0	1
CC16-MED4-TRg-2	139	356	392	147	384	366	218	291	279	120	171	144	127	188	111	129	132	108	1	0	1	0	0	0	1
CC16-GDI1-TRg-4	72	173	202	62	169	163	118	145	129	79	73	73	67	125	53	101	63	52	0	0	0	0	0	0	1
CC16-GDI1-TRg-3	91	256	320	103	244	254	146	248	210	100	120	79	95	134	82	97	112	58	0	0	0	0	0	0	0
CC16-REB1-TRg-6	75	156	55	96	151	47	178	107	32	73	86	25	72	87	27	103	68	23	0	0	0	0	0	0	1
CC16-MRPL37-NRg-2	77	167	278	50	119	207	85	98	171	56	72	118	74	86	82	82	68	93	0	0	0	0	0	0	0
CC16-NOC3-TRg-3	73	154	237	73	182	211	97	134	146	70	96	93	58	92	101	66	82	65	1	0	0	0	0	0	0
CC16-SPC97-TRg-3	64	50	7	73	36	6	120	35	11	79	56	34	58	65	30	97	56	10	0	0	0	0	0	0	0
CC16-IPP1-TRg-3	78	247	72	110	200	54	151	173	46	87	123	118	81	119	125	105	101	98	0	0	0	0	0	0	1
CC16-IPP1-TRg-2	134	350	102	135	315	78	250	278	58	136	173	186	118	206	175	142	149	136	0	0	1	0	0	0	1
CC16-PTI1-TRg-3	37	48	17	44	35	9	109	21	3	60	59	22	44	70	27	76	61	19	0	0	0	0	0	0	0
CC16-PTI1-TRg-5	97	64	21	74	46	11	132	44	9	81	135	41	98	126	44	126	99	26	0	0	0	0	0	0	0
CC16-RFC5-NRg-1	72	207	173	83	163	127	131	172	94	93	104	124	67	102	118	101	92	94	1	0	0	0	0	0	0
CC16-CDC24-TRg-1	62	73	53	68	56	19	141	46	17	105	129	183	85	117	168	125	121	119	0	0	0	0	0	0	0
CC16-CDC24-TRg-3	94	133	31	92	80	30	204	95	18	127	159	166	103	173	161	147	133	108	0	0	0	0	0	0	1
CC16-CDC24-TRg-5	66	121	21	75	64	19	117	68	15	78	99	80	59	140	104	94	100	64	0	0	0	0	0	0	0
CC16-CDC24-TRg-6	170	121	24	277	162	37	186	133	51	233	160	221	195	304	295	203	165	212	0	0	0	0	0	0	0
CC16-UTP23-TRg-6	71	167	223	30	153	197	102	162	112	76	106	110	64	116	106	70	105	71	0	0	0	0	0	0	0
CC16-UTP23-TRg-4	68	237	209	105	179	207	164	223	122	99	89	88	78	149	90	122	103	66	0	0	0	0	0	0	0
CC16-UTP23-TRg-1	69	164	141	76	128	105	96	137	103	67	73	87	39	76	69	84	76	58	0	0	0	1	0	0	0
CC16-RHO3-NRg-4	74	138	129	55	87	98	120	99	91	73	107	128	53	110	91	112	76	77	0	0	0	0	0	0	1
CC16-TRS23-NRg-1	68	63	22	77	76	20	133	71	10	88	70	49	76	87	76	127	85	40	0	0	0	0	0	0	0
CC16-TRS23-NRg-3	109	222	206	96	197	168	182	139	123	121	92	57	107	110	66	82	83	40	0	0	0	0	0	0	0
CC16-RSP5-TRg-2	107	200	105	93	180	53	130	193	51	126	183	215	82	175	223	165	148	126	0	0	0	0	0	0	0
CC16-RSP5-TRg-1	87	217	105	95	159	84	179	172	47	116	162	188	90	179	204	160	155	120	0	0	0	0	0	0	0
CC16-SDA1-NRg-1	62	176	75	78	148	72	154	132	40	72	87	96	51	102	94	104	98	56	0	0	0	0	0	0	0
CC16-KAP95-TRg-8	85	140	85	60	79	71	157	147	48	80	127	130	69	108	116	122	143	90	0	0	0	0	0	0	0
CC16-ACO1-TRg-6	51	40	6	54	39	7	96	39	9	88	54	15	81	36	22	79	57	14	0	0	0	0	0	0	0
CC16-HTA1-NRg-3	69	122	133	50	82	98	101	61	71	57	86	85	65	80	68	78	82	65	0	0	0	0	0	0	0
CC16-HTA1-NRg-2	78	129	100	68	92	97	104	81	62	88	81	107	71	103	93	92	103	80	0	0	0	0	0	0	1
CC16-SPN1-TRg-1	73	101	40	68	99	34	163	88	24	89	108	82	74	122	83	120	87	62	0	0	0	0	0	0	0
CC16-MOT1-NRg-7	119	170	82	105	146	57	213	149	59	133	134	116	98	159	144	120	100	87	0	1	0	0	0	0	0
CC16-RPL17A-NRg-4	90	204	201	98	191	123	212	146	133	103	127	117	84	187	105	125	103	81	0	0	0	0	0	0	0
CC16-ADA2-TRg-4	104	281	522	87	249	445	160	251	344	139	138	119	104	129	100	128	107	74	0	0	0	0	0	0	0
CC16-SFH1-NRg-1	37	92	49	43	68	67	93	97	56	52	69	85	41	83	47	82	79	55	0	0	0	0	0	0	0
CC16-SPC97-NRg-5	76	60	9	79	56	3	179	43	4	119	86	43	77	137	37	117	63	37	0	0	0	0	0	0	0
CC16-PRP22-TRg-3	75	68	32	57	53	10	103	83	15	86	103	92	55	92	52	75	83	33	0	0	1	0	0	0	1
CC16-SEN15-TRg-2	53	141	142	30	68	108	109	125	72	77	61	120	66	82	65	85	76	58	0	0	0	0	0	0	0
CC16-RPL3-NRg-2	57	66	19	31	42	29	128	48	4	73	82	45	56	75	33	86	71	29	0	0	0	0	0	0	1
CC16-ISD11-NRg-2	67	118	105	63	87	100	97	81	56	62	89	73	67	117	77	82	76	67	0	0	0	0	0	0	0
CC16-HEM12-TRg-8	95	197	208	63	195	221	141	188	137	90	108	177	86	131	144	114	131	107	0	0	0	0	0	0	0
CC16-SEC10-TRg-1	72	79	18	98	63	14	142	57	15	85	117	87	87	126	67	99	122	61	0	0	0	0	0	0	0
CC16-HTB1-TRg-7	107	240	520	111	230	406	138	203	295	102	121	114	109	143	126	126	97	97	0	0	0	0	0	0	0
CC16-TTI2-TRg-1	84	227	179	87	208	171	188	220	112	100	109	147	84	159	135	144	139	88	0	0	1	0	0	0	1
CC16-ACP1-TRg-2	61	63	25	64	43	10	131	43	10	84	98	60	71	78	43	89	58	41	0	0	0	0	0	0	0
CC16-ACP1-TRg-4	78	133	36	94	106	37	167	89	32	121	110	130	77	171	134	119	126	100	0	0	0	0	0	0	0
CC16-GAL11-NRg-10	75	44	10	60	44	9	109	34	1	85	65	37	73	67	23	103	67	33	0	0	0	0	0	0	0
CC16-UTP22-TRg-2	69	268	402	101	255	337	148	211	287	83	89	113	71	116	143	122	106	100	0	0	0	0	0	0	1
CC16-MST1-NRg-5	41	25	18	43	26	15	81	23	11	44	36	22	35	47	11	59	27	11	0	0	0	0	0	0	0
CC16-RIB7-NRg-2	65	162	166	66	136	167	141	129	108	81	104	102	82	119	121	109	92	88	1	0	0	0	0	0	0
CC16-MCD1-TRg-6	66	125	174	57	125	140	133	122	103	80	80	77	59	87	67	99	89	68	0	0	1	0	0	0	0
CC16-MCD1-TRg-5	69	130	152	69	124	158	108	98	86	67	78	74	68	100	72	87	82	64	1	0	0	0	0	0	0
CC16-GPI8-NRg-2	72	118	21	87	84	15	146	98	12	76	72	99	71	122	87	92	78	42	0	0	0	0	0	0	0
CC16-THS1-TRg-2	88	110	33	86	102	34	122	96	28	66	109	124	56	110	115	90	101	102	0	0	0	0	0	0	0
CC16-RRP7-TRg-2	78	119	44	70	94	39	122	94	15	111	120	106	71	165	87	113	143	83	0	0	0	0	0	0	0
CC16-RRP7-TRg-5	50	76	29	45	54	17	128	52	10	93	73	56	63	95	63	101	91	39	0	0	0	0	0	0	0
CC16-SMX2-NRg-7	69	144	161	78	124	121	154	120	134	93	101	134	72	122	129	96	88	105	0	0	0	0	0	0	0
CC16-RRP45-TRg-5	62	125	45	68	60	46	115	83	34	122	110	99	84	141	89	108	105	65	0	0	0	0	0	0	0
CC16-RRP45-TRg-4	58	89	43	75	62	40	131	77	21	88	82	28	70	72	17	101	65	35	0	0	0	0	0	0	1
CC16-CNS1-TRg-2	67	195	216	42	135	163	100	156	137	73	45	31	64	72	31	73	50	24	0	0	0	0	0	0	0
CC16-FBP1-NRg-9	40	94	85	52	71	75	92	74	45	73	117	138	74	133	138	118	100	94	0	1	0	0	0	0	0
CC16-GCD11-NRg-1	70	85	8	79	40	10	123	42	11	88	111	104	57	154	125	84	90	81	0	0	0	0	0	0	0
CC16-RPL10-TRg-2	51	124	71	74	85	64	127	90	41	86	95	108	67	132	107	93	110	93	0	0	0	0	0	1	0
CC16-NUP192-TRg-4	77	86	21	68	75	19	127	65	17	90	113	102	92	100	53	93	104	43	0	0	0	0	0	0	0
CC16-NUP145-NRg-4	47	121	122	48	117	100	97	109	91	31	40	39	27	39	32	52	58	29	0	0	0	0	0	0	0
CC16-HEM12-TRg-6	46	148	290	45	165	284	92	160	233	54	76	78	46	69	73	74	78	60	0	0	0	0	0	0	0
CC16-PLC1-TRg-3	75	61	7	83	46	9	151	59	3	85	67	54	54	109	57	116	88	39	0	0	0	0	0	0	1
CC16-RPA43-TRg-1	65	170	101	60	108	73	117	120	66	79	100	90	52	110	80	78	65	68	0	0	0	0	0	0	1
CC16-RPB7-NRg-2	72	107	37	116	88	20	128	68	14	88	110	85	62	135	52	113	98	76	0	0	0	0	0	0	0
CC16-RPB7-NRg-3	66	73	8	74	60	11	126	48	12	93	85	34	72	72	34	120	74	25	0	0	0	0	0	0	0
CC16-NSL1-NRg-1	69	59	9	67	36	7	129	35	8	99	89	76	69	99	71	102	83	40	0	0	0	0	0	0	0
CC16-UTP6-TRg-3	104	296	217	132	291	159	177	243	132	118	138	106	101	170	126	111	128	87	0	0	0	0	0	0	1
CC16-UTP6-TRg-1	79	112	55	66	99	49	124	118	38	78	111	68	59	96	66	92	70	54	0	0	0	0	0	0	1
CC16-YJU2-TRg-5	87	95	43	65	69	47	153	105	29	93	161	111	87	124	69	106	163	71	0	0	1	0	0	0	0
CC16-FRS2-NRg-5	48	95	26	67	87	47	140	68	18	85	116	97	74	127	98	130	91	78	0	0	0	0	0	0	0
CC16-TIF35-NRg-2	67	99	22	76	80	25	146	112	13	83	122	125	61	125	97	103	103	53	0	0	0	0	0	0	0
CC16-GPI15-TRg-1	52	260	102	63	167	86	169	171	81	66	82	105	74	91	74	80	94	66	0	0	1	0	0	0	0
CC16-NOP1-NRg-5	89	181	106	54	148	102	139	160	61	135	116	82	97	116	119	116	122	67	0	0	0	0	0	0	0
CC16-GPI15-TRg-4	76	292	680	80	255	541	128	252	421	63	84	55	97	110	88	101	116	41	0	0	0	0	0	0	0
CC16-COG4-TRg-1	98	123	42	80	90	24	134	84	19	91	88	33	53	96	36	124	84	28	0	0	0	0	0	0	0
CC16-TFA1-TRg-1	62	105	40	47	80	18	113	85	19	58	85	55	52	98	42	76	79	44	0	0	0	0	0	0	0
CC16-RHO1-NRg-2	105	68	9	105	60	4	163	52	8	105	116	88	74	131	82	130	102	71	0	0	0	0	0	0	0
CC16-RHO1-NRg-1	51	109	42	21	61	29	121	149	23	66	103	124	81	104	69	112	92	62	0	0	0	0	0	1	0
CC16-CDC55-NRg-2	39	80	34	34	62	33	112	63	28	82	93	81	44	86	49	60	81	62	0	0	0	0	0	0	0
CC16-IDI1-NRg-7	119	304	444	110	271	389	177	270	321	113	158	73	132	131	95	150	138	77	0	0	0	1	0	0	0
CC16-RPL32-TRg-5	58	79	43	33	40	38	61	113	24	58	52	88	31	90	46	80	80	45	0	0	0	0	0	0	0
CC16-RPB5-TRg-4	74	71	32	71	74	30	129	72	31	91	84	108	65	104	83	95	62	62	0	0	0	0	0	0	1
CC16-DIP2-TRg-5	42	101	105	58	104	83	101	102	81	76	77	69	65	71	50	92	84	52	0	0	0	0	0	0	0
CC16-DIP2-TRg-1	78	223	93	76	128	72	131	175	36	97	138	83	84	133	65	123	139	65	0	0	0	0	0	0	0
CC16-RPC40-TRg-2	70	158	137	47	113	109	121	151	82	74	102	123	62	83	119	87	92	73	0	0	0	0	0	1	0
CC16-CDC6-TRg-5	78	168	173	69	131	142	107	116	121	58	81	77	58	95	91	77	79	52	0	1	0	1	0	0	0
CC16-CDC6-TRg-3	55	67	35	52	42	26	117	41	19	74	91	61	63	106	66	93	66	36	0	0	0	0	0	0	0
CC16-DAD2-TRg-2	86	31	9	72	34	13	140	41	2	107	116	60	89	127	74	111	94	54	0	0	1	0	0	0	0
CC16-RVS161-TRg-2	66	97	65	46	72	56	133	101	41	78	110	138	71	162	107	107	99	98	1	0	0	0	0	0	0
CC16-RVS161-TRg-1	93	181	253	81	151	196	149	149	164	104	139	117	115	163	134	103	116	93	0	0	0	0	0	0	0
CC16-SUP45-NRg-3	82	83	21	83	86	25	157	70	13	87	66	72	55	87	83	114	107	56	0	0	0	0	0	0	0
CC16-SRB6-NRg-5	71	81	19	80	78	40	135	87	28	93	93	40	60	111	53	116	76	33	0	0	0	0	0	0	1
CC16-RPC11-TRg-4	69	195	97	93	156	56	142	145	46	64	128	107	76	148	123	113	102	90	0	0	0	0	0	0	0
CC16-RKI1-TRg-8	114	365	492	160	366	431	242	299	277	139	206	174	128	183	214	167	140	156	0	0	0	0	0	0	0
CC16-NIP7-TRg-3	74	204	121	55	136	96	108	169	86	68	89	105	72	108	86	84	84	61	0	0	0	0	0	0	0
CC16-RPL33A-NRg-12	79	195	186	62	170	142	173	134	123	94	98	96	86	129	94	101	97	69	0	0	0	0	0	0	1
CC16-SAM50-TRg-4	35	75	62	36	65	43	46	94	45	30	65	70	30	47	69	71	71	52	0	0	0	0	0	0	0
CC16-NOP4-NRg-1	86	239	376	85	194	295	151	190	255	85	102	79	81	105	93	109	117	60	0	0	0	0	0	0	0
CC16-NOP4-NRg-3	84	169	75	80	143	65	144	141	50	76	83	75	77	118	74	92	110	49	0	0	1	0	0	0	0
CC16-SMX2-TRg-5	52	128	122	61	118	122	107	123	96	65	75	66	60	83	42	77	84	36	1	0	0	0	0	0	0
CC16-POL12-NRg-2	92	136	110	94	98	90	160	108	64	94	90	72	84	87	56	103	68	50	0	0	0	0	0	0	1
CC16-BMS1-NRg-2	71	223	337	61	195	257	157	192	210	85	104	87	97	88	91	104	117	89	0	0	0	0	0	0	0
CC16-RPA190-TRg-5	76	223	210	70	180	187	184	222	125	95	115	85	64	128	89	82	117	53	0	0	0	0	0	0	0
CC16-ALG14-NRg-4	61	162	158	42	124	161	74	145	88	49	61	77	41	61	54	75	70	58	0	1	0	0	0	0	0
CC16-ALG14-NRg-1	74	196	263	76	174	246	140	157	181	114	93	126	74	129	139	110	94	82	0	0	0	0	0	0	0
CC16-PRE5-NRg-1	57	39	12	61	39	21	82	49	6	71	99	109	50	99	99	84	85	80	0	1	0	0	0	0	0
CC16-BIG1-NRg-2	109	212	155	117	184	143	188	146	86	121	137	114	89	170	135	147	142	88	0	0	0	0	0	0	2
CC16-TFA2-TRg-4	76	79	27	72	64	24	136	77	18	68	65	23	46	67	20	93	56	17	0	0	0	0	0	0	1
CC16-IMP4-TRg-6	58	111	75	43	63	56	88	76	39	59	85	96	79	130	128	87	110	80	0	0	0	0	0	0	0
CC16-PAN1-NRg-1	95	83	10	69	88	9	193	70	7	110	142	82	92	157	58	97	116	70	0	0	0	0	0	0	0
CC16-UTP13-TRg-2	68	162	78	78	153	72	161	150	42	69	121	118	72	107	100	106	106	75	0	0	0	0	0	0	0
CC16-KAE1-NRg-3	59	121	150	58	91	131	122	131	102	95	115	128	100	153	139	111	118	91	0	0	0	0	0	0	1
CC16-ERG20-TRg-1	103	240	131	88	266	148	179	190	87	90	126	141	59	135	141	105	99	96	0	0	0	0	0	0	1
CC16-CDC20-TRg-6	43	24	11	30	17	6	82	20	6	74	57	64	57	69	63	93	58	44	0	0	0	1	0	0	0
CC16-PWP2-NRg-2	101	268	375	106	230	303	188	207	280	98	119	153	94	159	167	113	119	108	0	0	0	0	0	0	0
CC16-COG1-NRg-1	51	33	17	34	33	7	110	27	7	61	42	8	47	24	10	85	19	10	0	0	0	0	0	0	0
CC16-RPL1B-TRg-4	84	123	86	83	95	67	155	96	38	98	112	89	85	117	93	90	103	55	0	0	0	0	0	0	0
CC16-RPL1B-TRg-7	59	177	122	75	119	84	136	93	61	61	81	106	59	115	78	88	69	76	0	0	0	0	0	0	0
CC16-UTP20-TRg-3	103	156	109	101	162	120	170	177	81	96	127	104	85	136	118	108	102	111	0	0	1	0	0	0	0
CC16-UTP20-TRg-4	98	211	140	108	193	108	168	174	79	113	166	147	105	192	118	123	130	121	0	0	0	0	0	0	0
CC16-RPL25-TRg-4	68	98	30	60	78	37	101	76	19	58	76	46	42	94	65	68	65	42	0	0	0	0	0	0	0
CC16-RPL25-TRg-2	62	133	76	70	81	49	116	75	36	67	86	71	54	86	78	80	61	62	0	0	0	0	0	0	0
CC16-MCM7-NRg-1	64	62	27	54	65	33	151	73	24	94	107	119	72	114	102	106	124	96	0	0	0	0	0	0	0
CC16-MRP49-TRg-5	66	147	191	82	108	128	131	115	115	79	105	89	79	102	74	116	86	57	1	0	0	0	0	0	0
CC16-ERO1-NRg-3	55	41	21	54	27	20	100	53	7	63	39	28	58	45	29	57	31	16	0	0	0	0	0	0	0
CC16-UTP5-TRg-7	40	93	106	35	70	84	53	57	70	49	55	81	54	46	58	57	45	36	0	0	0	0	0	0	0
CC16-MCM4-NRg-1	81	150	48	84	91	19	139	135	18	49	97	105	69	121	96	100	81	64	0	0	0	0	0	0	0
CC16-PRE3-NRg-1	74	80	37	61	68	26	98	77	19	80	106	123	80	118	123	78	94	99	0	0	1	0	0	0	1
CC16-FCF1-NRg-1	50	107	38	60	74	23	131	100	35	50	69	67	57	71	58	82	75	41	0	0	1	0	0	0	0
CC16-CUS1-NRg-1	79	147	65	63	126	46	153	137	33	111	109	121	57	111	112	96	128	85	1	0	0	0	0	0	0
CC16-PSF1-TRg-2	52	122	55	57	115	64	111	130	43	71	87	124	64	108	93	90	87	71	0	0	0	0	0	0	0
CC16-BCP1-TRg-2	72	228	236	88	220	213	182	232	170	79	101	128	70	150	141	105	113	111	0	0	0	0	0	0	1
CC16-PAN1-TRg-1	105	115	22	115	111	18	169	105	7	93	114	146	75	149	185	99	126	111	0	0	0	0	0	0	0
CC16-PAN1-TRg-3	64	66	7	55	35	5	114	50	1	76	108	89	69	98	58	90	81	45	0	0	0	0	0	0	0
CC16-PAN1-TRg-4	49	46	10	42	36	10	82	35	3	34	65	47	37	55	38	60	61	38	0	0	0	0	0	0	0
CC16-VPS3-TRg-2	97	280	597	98	267	575	203	272	399	132	152	134	132	175	138	136	125	127	0	0	0	0	0	0	2
CC16-YIL060W-NRg-1	75	53	14	53	31	13	96	36	8	93	104	63	76	99	52	122	71	42	0	0	1	0	0	0	0
CC16-VPS53-NRg-1	44	33	8	28	23	11	114	28	5	74	54	24	57	50	18	87	51	17	0	0	0	0	0	0	0
CC16-CYR1-TRg-4	73	67	22	55	58	13	139	68	7	85	126	129	77	139	104	98	106	72	0	0	0	0	0	0	1
CC16-CYR1-TRg-7	58	46	11	56	43	7	105	37	5	95	132	60	78	124	67	114	103	54	0	0	0	0	0	1	0
CC16-MPS1-NRg-1	42	21	3	47	25	8	73	23	7	56	54	57	38	46	55	59	50	34	0	0	0	0	0	0	0
CC16-SRP1-TRg-5	128	123	13	141	106	20	252	103	14	127	130	95	111	141	66	136	113	87	0	0	0	0	0	0	0
CC16-SRP1-TRg-4	79	87	11	93	51	11	135	50	8	81	92	28	65	85	40	112	87	37	0	0	0	0	0	0	0
CC16-TAF12-TRg-2	77	67	11	61	40	7	151	39	3	103	83	34	73	107	24	112	84	24	0	0	0	0	0	0	0
CC16-TAF12-TRg-3	58	44	7	59	36	2	138	38	2	91	97	44	70	104	33	115	68	11	0	0	0	0	0	0	0
CC16-POP4-TRg-1	113	221	71	125	181	95	196	161	73	116	134	165	86	145	135	108	144	109	0	0	0	0	0	0	0
CC16-SPT16-TRg-1	60	69	14	50	44	15	112	59	8	72	84	88	59	85	67	77	66	66	0	0	0	0	0	0	0
CC16-NUP82-TRg-4	74	163	79	78	151	66	133	171	45	73	95	94	54	102	87	87	97	59	0	0	0	0	0	0	0
CC16-DML1-TRg-3	94	279	314	97	264	281	165	215	181	90	112	138	102	128	141	111	118	110	0	0	0	0	0	0	1
CC16-RPA43-NRg-3	57	173	103	65	131	74	160	124	71	74	96	95	70	133	76	82	81	78	0	0	0	0	0	0	0
CC16-STU2-NRg-3	104	153	37	97	139	29	169	121	21	112	108	120	82	179	143	120	125	105	0	0	0	0	0	0	0
CC16-POP4-NRg-4	76	166	179	60	164	147	122	150	99	60	95	105	73	106	92	86	79	64	0	0	0	0	0	0	0
CC16-MCD1-TRg-2	47	99	171	23	66	117	80	123	91	50	69	81	54	68	52	71	70	49	0	0	0	0	0	0	1
CC16-RPS3-NRg-4	97	200	162	124	181	124	210	166	66	96	130	155	101	176	150	135	127	126	0	0	1	0	0	1	0
CC16-PRP9-TRg-4	83	214	158	75	163	152	143	168	81	87	103	122	74	125	155	90	116	92	0	0	0	0	0	1	0
CC16-RPP1-NRg-2	58	169	82	66	128	92	126	152	54	76	111	121	62	96	104	78	75	70	0	0	0	1	0	0	0
CC16-MTR2-NRg-11	60	59	80	49	61	61	98	75	59	85	87	85	67	90	80	89	85	66	0	0	0	0	0	0	0
CC16-GCD11-TRg-1	100	83	28	96	86	19	203	60	15	131	185	181	95	150	168	141	151	106	0	0	0	0	0	0	0
CC16-RPF1-TRg-3	33	72	51	22	45	30	48	48	25	21	37	33	24	36	15	30	43	19	0	0	0	0	0	0	0
CC16-SUB2-NRg-4	47	84	48	62	90	24	115	64	22	104	79	95	62	116	68	99	77	66	0	0	0	0	0	0	1
CC16-GPI15-TRg-3	56	169	77	72	148	78	124	161	51	66	81	46	62	101	42	76	84	48	0	0	0	0	0	0	0
CC16-ERG9-TRg-6	100	246	217	116	231	187	159	202	147	105	141	129	105	150	161	104	93	95	0	0	0	0	0	0	0
CC16-RPT2-NRg-1	64	90	49	68	90	24	121	89	17	78	96	104	77	134	93	93	118	90	0	0	0	0	0	0	1
CC16-YOS1-NRg-3	66	109	37	82	119	13	164	81	13	102	97	90	84	111	102	99	110	69	0	0	0	0	0	0	0
CC16-SCM3-TRg-4	65	210	422	90	180	326	194	174	267	67	59	43	66	88	44	95	67	39	0	0	0	0	0	0	0
CC16-SCM3-TRg-6	65	147	217	47	87	200	127	129	139	73	65	45	76	56	46	80	97	33	0	0	0	0	0	0	0
CC16-RLP7-NRg-1	64	171	164	60	152	133	133	126	96	73	113	88	59	87	100	74	90	68	0	0	0	0	0	0	0
CC16-TFB2-NRg-4	112	178	58	70	142	48	200	137	36	127	140	111	84	124	83	147	140	55	0	0	1	0	0	0	0
CC16-IMP4-TRg-1	78	245	269	87	194	206	197	230	151	91	125	160	74	124	160	143	125	123	0	0	0	0	0	0	0
CC16-IMP4-TRg-3	93	289	306	106	233	294	220	231	229	125	144	216	91	163	169	150	170	137	0	0	0	0	0	0	0
CC16-PRE4-TRg-3	65	86	11	54	79	27	138	71	14	79	115	178	77	158	138	98	144	97	0	0	0	0	0	0	0
CC16-SUB2-TRg-3	38	57	11	59	45	10	98	67	10	85	76	74	51	92	75	105	76	45	0	0	0	0	0	0	0
CC16-RPP0-NRg-4	70	94	18	69	76	35	107	76	20	76	88	70	49	86	44	66	74	32	0	0	0	0	0	0	0
CC16-RPP0-NRg-3	87	164	178	97	131	143	137	114	105	110	109	140	59	131	131	93	99	82	0	0	0	0	0	0	0
CC16-TOM40-TRg-4	109	275	103	79	159	99	176	160	59	106	151	130	108	151	110	128	142	105	0	0	0	0	0	0	0
CC16-FUR1-NRg-12	97	288	551	110	255	434	182	246	337	100	124	184	85	176	161	139	124	110	0	0	1	0	0	0	1
CC16-TOM40-TRg-2	77	80	24	76	92	38	130	66	18	86	102	84	56	129	90	90	90	66	0	0	0	0	0	0	0
[truncated: 17,601 more rows]
