# Supplementary material for: Improved discovery of genetic interactions using CRISPRiSeq across multiple environments
Source: Genome Res. 2019 Apr;29(4):668–81. doi: 10.1101/gr.246603.118 (PMC6442382; doi:10.1101/gr.246603.118)
Supplement: Supplemental Material [file supp_gr.246603.118_Supplemental_CRISPRiSeq-master.zip › CRISPRiSeq-master/processing_data/Data_python_counts/recovered_counts_seqlib13.txt]

0	37YPDR1T1	37YPDR1T2	37YPDR1T3	37YPDR2T1	37YPDR2T2	37YPDR2T3	37YPDR3T1	37YPDR3T2	37YPDR3T3	48hrR1T1	48hrR1T2	48hrR1T3	48hrR2T1	48hrR2T2	48hrR2T3	48hrR3T1	48hrR3T2	48hrR3T3	P162P161	P167P161	P167P163	P168P163	P169P164	P170P165	P170P166
CC8-CC5	154	110	179	97	102	187	101	138	165	151	517	1389	158	407	2465	99	283	1211	0	0	0	0	0	2	0
CC8-CC8	122	112	174	80	99	146	57	87	117	149	460	1062	159	392	2143	91	264	1026	0	0	0	0	0	0	0
CC8-CC16	129	80	113	82	67	114	49	82	94	150	379	763	156	324	1711	73	231	748	0	0	0	0	0	0	1
CC8-CC17	125	102	126	94	112	132	75	91	117	168	448	1088	148	407	2161	106	230	980	0	0	0	0	1	0	0
CC8-CC19	93	72	94	77	74	123	73	71	111	130	346	671	125	254	1403	85	181	634	0	0	0	0	0	0	0
CC8-CC20	150	112	182	82	117	167	104	103	163	179	546	1616	173	493	2895	100	320	1303	0	0	0	0	0	0	0
CC8-CC23	112	63	129	63	79	102	47	63	117	127	342	1012	118	292	1977	63	207	848	0	0	0	0	0	1	0
CC8-CC25	138	120	145	88	111	179	88	115	129	146	466	1285	180	388	2603	83	256	1213	0	0	0	0	1	0	1
CC8-CC27	114	75	104	77	91	119	80	78	75	123	329	598	123	288	1208	60	166	544	0	0	0	0	0	1	0
CC8-CC28	124	101	178	89	102	173	74	91	155	172	492	1223	193	343	2419	78	252	947	0	0	0	0	0	0	1
CC8-CC30	117	87	136	66	98	127	66	87	128	126	427	1136	119	370	2237	79	198	932	0	0	0	0	0	1	0
CC8-CC32	120	99	119	98	92	155	58	85	137	153	453	1104	164	344	2140	97	248	930	0	0	0	0	1	0	0
CC8-CC34	162	108	163	78	100	171	83	95	155	143	480	1427	138	368	2747	100	291	1259	0	0	0	0	0	0	0
CC8-CC35	141	108	144	109	124	118	96	102	126	161	444	819	144	394	1597	102	211	782	0	0	0	0	0	0	0
CC8-CC36	153	134	156	104	102	166	108	125	150	216	600	1390	178	460	2648	110	284	1198	0	0	0	0	0	0	0
CC8-CC11	82	50	73	48	49	84	44	44	72	62	203	631	82	235	1266	44	123	511	0	0	0	0	0	0	0
CC8-CC14	115	106	144	74	132	132	76	70	127	134	459	1188	151	374	2367	81	208	1047	0	0	0	0	1	0	0
CC8-CC15	121	111	120	58	108	160	67	73	96	150	398	1020	147	370	1960	85	224	835	0	0	0	0	2	0	1
CC8-CC2	139	94	157	66	101	150	74	96	104	131	340	968	141	307	1917	76	216	924	0	0	0	0	0	0	0
CC8-CC22	122	100	135	85	92	136	54	57	120	102	381	926	140	304	1750	67	176	730	0	0	0	0	0	0	0
CC8-CC26	140	111	158	76	123	157	69	98	121	173	459	1262	158	363	2526	84	239	1037	0	1	0	0	0	0	0
CC8-CC7	125	88	149	71	110	141	80	99	132	112	438	1114	162	351	2262	62	237	986	0	0	0	1	0	0	0
CC16-CC5	15	8	14	4	12	15	8	3	3	4	7	29	5	23	25	4	12	11	0	1	0	0	0	0	0
CC16-CC8	120	78	126	66	104	145	68	83	97	130	392	781	137	355	1841	81	225	686	0	0	0	0	0	0	0
CC16-CC16	55	45	66	35	36	60	49	55	55	73	108	143	91	88	328	44	59	128	0	0	0	0	0	0	1
CC16-CC17	139	52	118	87	86	166	75	93	92	158	435	776	131	313	1425	80	198	617	0	0	0	0	0	0	0
CC16-CC19	93	67	121	64	61	123	59	52	93	99	331	497	104	205	1057	72	129	443	0	0	1	0	0	0	0
CC16-CC20	142	115	158	62	113	156	74	70	124	108	389	881	120	301	1686	90	209	704	1	0	0	1	0	0	0
CC16-CC23	121	54	129	65	80	131	66	67	65	121	375	683	141	276	1344	70	149	573	0	0	0	1	0	0	0
CC16-CC25	155	116	171	90	101	177	79	101	108	156	414	833	169	370	1968	82	189	801	0	0	0	0	0	0	0
CC16-CC27	123	91	93	87	79	93	73	70	91	140	318	462	115	245	908	62	131	378	0	0	0	0	0	0	0
CC16-CC28	148	104	165	82	104	159	88	92	110	140	381	845	141	367	1650	88	233	657	0	0	0	0	0	0	0
CC16-CC30	99	57	95	70	72	112	56	75	83	94	295	647	119	277	1183	41	135	495	0	0	0	0	0	0	0
CC16-CC32	136	99	117	78	89	130	89	71	90	167	385	677	156	299	1489	75	199	617	0	1	0	0	0	0	0
CC16-CC34	134	74	157	92	111	149	88	80	82	152	423	931	139	385	1826	72	230	686	0	0	0	0	1	0	0
CC16-CC35	141	89	157	100	138	143	91	106	119	131	359	623	140	258	1125	89	183	576	0	0	0	0	0	0	0
CC16-CC36	130	92	151	82	99	144	60	106	98	143	374	846	119	324	1526	80	212	659	0	0	0	0	0	0	0
CC16-CC11	88	72	84	36	65	105	65	56	77	110	292	468	94	213	1177	50	126	471	0	0	0	0	0	0	0
CC16-CC14	9	4	19	3	11	18	2	7	3	9	16	28	3	23	29	1	6	17	0	0	0	0	0	0	0
CC16-CC15	9	3	10	1	11	9	2	5	5	5	8	25	3	24	20	1	2	16	0	0	0	0	0	0	0
CC16-CC2	11	4	16	4	13	13	1	1	0	5	14	20	1	16	14	4	3	18	0	0	0	0	0	0	0
CC16-CC22	107	80	95	57	80	118	48	74	88	110	285	597	91	247	1199	68	150	491	0	0	0	0	0	0	0
CC16-CC26	121	106	130	60	99	126	72	80	106	137	336	756	143	328	1604	86	203	626	0	0	0	0	0	0	0
CC16-CC7	150	98	129	68	105	155	92	80	122	104	417	845	139	367	1672	68	208	647	0	0	0	0	0	0	0
CC17-CC5	34	10	24	4	16	13	4	5	6	7	7	51	4	24	42	4	13	41	1	0	0	0	0	0	0
CC17-CC8	144	111	176	111	109	166	106	80	133	171	459	1150	156	374	2365	78	250	1117	0	0	0	0	0	0	0
CC17-CC16	16	8	16	7	10	12	6	5	1	14	8	26	3	28	37	3	7	16	0	0	0	0	0	0	0
CC17-CC17	366	217	356	209	233	342	193	212	223	307	871	1937	372	719	3645	217	461	1750	0	0	0	0	1	0	0
CC17-CC19	187	136	231	117	125	224	79	90	114	172	414	917	145	352	1889	99	235	901	0	1	0	0	0	0	0
CC17-CC20	180	170	214	123	183	218	120	118	178	155	627	1625	194	494	3010	114	357	1279	0	0	0	0	1	1	0
CC17-CC23	199	155	259	181	163	295	116	143	185	224	712	1651	235	561	3472	114	368	1560	1	0	0	0	0	2	0
CC17-CC25	210	152	263	131	171	340	101	156	166	183	630	1642	252	481	3644	90	363	1527	0	0	1	0	0	1	0
CC17-CC27	164	97	156	96	100	154	71	95	108	139	388	761	154	333	1543	80	184	585	0	0	0	0	0	0	0
CC17-CC28	217	140	232	128	132	223	121	115	132	192	599	1292	172	425	2466	85	279	1004	0	0	0	0	2	0	0
CC17-CC30	226	140	210	134	148	270	99	115	165	194	580	1460	183	473	3081	110	294	1280	0	0	0	0	1	0	1
CC17-CC32	181	147	197	112	159	220	97	108	166	192	579	1271	235	481	2665	123	288	1173	0	0	0	0	1	0	0
CC17-CC34	221	185	266	123	185	274	115	138	226	225	685	1823	247	528	3799	135	393	1705	0	0	0	0	0	0	0
CC17-CC35	278	176	277	182	200	224	168	140	218	199	539	1312	219	540	2448	148	342	1168	0	0	0	0	0	1	0
CC17-CC36	246	166	248	124	178	309	121	148	212	199	648	1750	233	539	3372	147	379	1540	0	0	0	0	0	0	0
CC17-CC11	190	116	156	83	107	178	108	103	143	144	427	1096	164	338	2277	77	253	1105	0	0	0	0	1	0	0
CC17-CC14	14	7	22	8	19	21	5	2	2	15	16	39	0	29	47	3	8	25	0	0	0	0	0	0	0
CC17-CC15	19	6	13	5	11	10	5	3	3	7	12	31	1	23	26	3	12	27	0	0	0	0	0	0	0
CC17-CC2	17	5	23	7	16	16	2	4	3	4	13	38	5	23	27	4	12	22	0	0	0	0	0	0	0
CC17-CC22	207	165	211	127	122	206	100	99	184	189	538	1241	202	396	2623	105	270	1126	0	0	0	0	1	1	0
CC17-CC26	215	143	222	123	177	241	123	127	148	204	622	1516	174	485	2917	128	306	1181	0	0	0	1	1	0	0
CC17-CC7	211	142	211	112	163	255	97	110	153	162	567	1426	154	430	2867	108	295	1300	0	0	0	0	0	0	1
CC8_BC2-CC5	173	166	207	124	141	227	107	132	186	168	710	1674	218	564	3377	101	353	1363	0	0	0	0	0	0	0
CC8_BC2-CC8	195	151	196	113	117	243	100	158	189	185	771	1648	211	507	3463	122	364	1421	0	0	0	0	0	0	0
CC8_BC2-CC16	173	111	156	88	93	134	85	104	118	178	424	942	174	346	2223	83	232	814	0	0	0	1	0	0	0
CC8_BC2-CC17	160	129	181	104	122	175	121	121	118	195	653	1477	187	523	2945	88	312	1204	0	0	0	0	0	0	0
CC8_BC2-CC19	158	122	219	92	118	212	94	101	137	174	506	1093	203	396	2354	93	267	953	0	0	0	0	0	0	0
CC8_BC2-CC20	176	140	236	113	135	244	132	145	204	186	744	2029	246	675	4496	149	410	1700	0	0	0	0	0	0	0
CC8_BC2-CC23	174	118	209	91	137	240	85	136	160	198	658	1610	201	515	3487	103	304	1403	0	0	0	0	0	0	1
CC8_BC2-CC25	156	150	259	91	134	270	116	121	151	222	684	1716	228	532	4085	116	348	1597	0	0	0	0	1	0	0
CC8_BC2-CC27	142	110	152	81	86	129	109	102	107	184	396	847	146	357	1720	92	230	710	0	0	0	0	0	0	0
CC8_BC2-CC28	167	153	252	100	138	215	109	131	174	194	642	1491	245	559	3342	141	287	1162	0	0	0	0	0	1	0
CC8_BC2-CC30	123	116	167	87	105	207	72	82	142	145	538	1410	152	457	2843	78	237	1092	0	0	0	0	0	0	0
CC8_BC2-CC32	150	115	183	109	137	190	100	114	147	204	657	1548	244	504	3288	108	283	1239	0	0	0	0	0	0	0
CC8_BC2-CC34	166	108	220	83	136	222	108	131	155	206	614	1786	182	530	3580	108	341	1474	0	0	0	0	0	0	0
CC8_BC2-CC35	155	121	156	126	134	194	129	125	174	214	598	1080	206	464	2167	123	269	956	0	0	0	1	0	0	0
CC8_BC2-CC36	198	173	239	102	149	264	111	142	216	236	704	1913	220	618	3963	135	361	1535	0	0	0	0	1	0	0
CC8_BC2-CC11	101	92	134	67	77	153	73	89	135	147	415	1117	124	328	2094	71	211	927	0	0	0	0	0	0	0
CC8_BC2-CC14	161	112	185	108	112	237	80	110	144	197	631	1700	158	515	3295	123	318	1227	0	0	0	0	0	0	1
CC8_BC2-CC15	167	98	168	96	98	159	88	102	138	162	488	1412	152	471	2584	111	298	1053	0	0	0	0	0	0	0
CC8_BC2-CC2	161	120	182	96	146	181	100	94	170	194	503	1455	203	470	2918	110	322	1209	0	0	0	0	2	0	0
CC8_BC2-CC22	133	114	170	92	99	141	84	84	112	160	516	1195	168	380	2584	90	232	972	0	0	1	0	0	0	0
CC8_BC2-CC26	173	148	212	113	113	233	122	92	190	177	639	1581	232	496	3338	109	317	1252	0	1	0	0	1	0	0
CC8_BC2-CC7	154	115	213	96	128	212	88	113	143	139	618	1593	176	476	3384	103	324	1161	0	0	0	0	0	0	0
CC16_BC2-CC5	61	38	41	28	36	33	33	33	56	77	149	273	79	131	563	33	73	346	0	0	0	0	1	0	0
CC16_BC2-CC8	53	32	32	31	47	44	25	38	59	76	156	299	93	140	679	40	102	369	0	0	0	0	0	0	0
CC16_BC2-CC16	44	26	32	40	29	26	26	28	49	71	103	161	72	87	372	31	68	228	0	0	0	0	0	0	0
CC16_BC2-CC17	55	40	54	40	48	52	33	48	39	96	199	301	98	155	674	47	112	417	0	0	0	0	0	0	0
CC16_BC2-CC19	63	39	45	36	47	30	30	36	64	76	108	225	76	95	474	38	71	305	0	0	0	0	0	0	0
CC16_BC2-CC20	66	47	40	44	65	43	32	56	70	61	183	388	105	130	738	50	103	412	0	0	0	0	0	0	0
CC16_BC2-CC23	56	49	51	44	53	38	21	50	58	92	178	305	96	143	709	44	118	390	0	0	0	0	0	0	0
CC16_BC2-CC25	62	39	44	48	51	44	29	60	74	104	206	349	93	153	775	37	139	484	0	0	0	0	1	0	0
CC16_BC2-CC27	50	37	46	28	38	26	36	28	31	107	135	189	69	113	311	36	88	202	0	0	0	0	0	0	0
CC16_BC2-CC28	72	37	42	40	46	28	17	39	60	86	118	239	74	116	541	42	97	320	0	0	0	0	0	0	0
CC16_BC2-CC30	40	46	48	37	34	43	24	38	62	80	140	281	65	109	596	33	90	341	0	0	0	0	0	0	0
CC16_BC2-CC32	46	38	37	29	41	18	16	32	55	100	160	203	81	115	425	27	104	253	0	0	0	0	0	0	0
CC16_BC2-CC34	51	50	59	43	48	43	32	48	84	102	186	423	89	163	798	53	131	463	0	0	0	0	0	0	0
CC16_BC2-CC35	62	53	45	57	58	50	40	40	48	113	152	273	101	154	553	61	104	364	0	0	0	0	0	0	0
CC16_BC2-CC36	72	66	54	46	65	46	28	55	67	93	210	415	91	177	884	31	122	395	0	0	0	0	0	0	0
CC16_BC2-CC11	39	13	31	22	28	26	18	20	40	44	96	182	75	89	374	32	72	242	0	0	0	0	0	0	0
CC16_BC2-CC14	54	34	37	16	49	40	31	35	68	82	133	296	73	124	601	43	86	363	0	0	0	0	0	1	0
CC16_BC2-CC15	46	46	33	31	45	23	19	45	44	60	109	258	61	138	465	29	94	281	0	0	0	0	0	0	0
CC16_BC2-CC2	42	37	32	25	36	30	19	43	45	53	104	225	51	115	468	37	84	293	0	0	0	0	0	0	0
CC16_BC2-CC22	47	35	35	17	51	26	23	49	51	71	100	235	63	132	457	41	84	305	0	0	0	0	0	0	0
CC16_BC2-CC26	70	42	44	31	50	47	23	45	71	65	159	347	82	130	632	43	94	358	0	0	0	0	0	0	0
CC16_BC2-CC7	55	42	47	46	69	40	23	45	56	93	187	354	95	150	731	40	102	367	0	0	0	0	0	0	0
PRE7g7-CC5	45	45	52	26	34	53	19	47	62	48	76	21	54	85	67	38	41	30	0	0	0	0	0	0	0
PRE7g7-CC8	5	1	4	2	2	4	0	2	0	3	4	1	0	3	1	0	1	0	0	0	0	0	0	0	0
PRE7g7-CC16	42	32	37	26	51	50	17	29	47	61	59	25	43	60	55	20	35	32	0	0	0	0	0	0	0
PRE7g7-CC17	0	1	5	1	3	6	0	1	0	1	2	1	0	5	3	0	2	1	0	0	0	0	0	0	0
PRE7g7-CC19	1	1	2	0	4	4	1	0	0	3	0	1	1	3	1	1	2	1	0	0	0	0	0	0	0
PRE7g7-CC20	3	3	5	2	2	2	1	0	1	3	0	2	0	7	0	0	2	1	0	0	0	0	0	0	0
PRE7g7-CC23	4	1	3	0	4	5	2	1	0	2	0	2	0	8	3	1	0	0	0	0	0	0	0	0	0
PRE7g7-CC25	2	1	5	1	3	5	1	2	0	1	2	7	1	0	4	1	1	2	0	0	0	0	0	0	0
PRE7g7-CC27	2	0	4	1	3	3	0	2	0	2	1	0	0	3	1	1	1	0	0	0	0	0	0	0	0
PRE7g7-CC28	4	3	2	0	4	3	2	2	0	1	1	0	0	9	0	1	4	1	0	0	0	0	0	0	0
PRE7g7-CC30	8	1	5	0	3	2	1	1	0	0	1	0	1	3	1	1	1	1	0	0	0	0	0	0	0
PRE7g7-CC32	2	3	6	1	7	1	1	1	0	3	1	1	0	4	2	1	1	1	0	0	0	0	0	0	0
PRE7g7-CC34	3	0	2	0	1	2	0	2	0	1	1	3	0	3	2	0	1	1	0	1	0	0	0	0	0
PRE7g7-CC35	3	0	4	3	1	9	0	3	2	0	0	1	0	4	1	1	2	1	0	0	0	0	0	0	0
PRE7g7-CC36	1	2	4	1	4	5	2	1	0	3	2	3	1	7	0	0	1	1	0	0	0	0	0	0	0
PRE7g7-CC11	0	0	1	2	0	2	0	0	0	1	3	0	1	2	1	1	1	3	0	0	0	0	0	0	0
PRE7g7-CC14	45	46	54	22	53	58	34	42	53	53	67	25	42	80	58	37	41	29	0	0	0	0	0	0	0
PRE7g7-CC15	58	45	62	31	65	69	27	38	73	56	91	28	55	82	55	28	42	29	0	0	0	0	0	0	0
PRE7g7-CC2	42	34	53	20	41	51	28	38	57	55	73	25	57	59	51	31	50	14	0	0	0	0	0	0	0
PRE7g7-CC22	2	0	6	2	0	3	3	0	0	2	1	1	0	3	1	1	1	3	0	0	0	0	0	0	0
PRE7g7-CC26	4	2	4	1	3	6	0	2	0	3	3	4	1	1	0	1	1	0	0	0	0	0	0	0	0
PRE7g7-CC7	6	2	6	0	1	2	0	0	1	0	0	3	2	6	0	3	2	1	0	0	0	0	0	0	0
PRE4g9-CC5	109	72	91	54	77	92	91	58	84	152	200	285	126	186	576	73	131	289	0	0	0	0	0	0	0
PRE4g9-CC8	12	3	8	2	3	5	4	0	0	4	6	10	1	10	9	1	4	7	0	0	0	0	0	0	0
PRE4g9-CC16	93	63	64	60	67	69	41	61	45	111	146	165	109	133	411	49	103	182	0	0	0	0	0	0	0
PRE4g9-CC17	14	2	5	6	3	8	1	2	2	3	4	15	1	12	10	1	3	13	0	0	0	0	0	0	0
PRE4g9-CC19	3	0	1	0	3	1	1	1	0	0	6	7	1	4	6	0	3	2	0	0	0	0	0	0	0
PRE4g9-CC20	12	2	4	2	6	6	2	1	1	5	5	9	0	10	6	2	3	7	0	1	0	0	0	0	0
PRE4g9-CC23	3	6	2	1	6	6	3	2	1	1	5	8	1	14	5	1	4	7	0	0	1	0	0	0	0
PRE4g9-CC25	9	2	6	1	5	12	2	2	1	1	3	10	1	9	11	0	2	7	0	0	0	0	0	0	0
PRE4g9-CC27	13	0	3	1	7	1	0	2	0	4	5	5	3	5	10	0	0	5	0	0	0	0	0	0	1
PRE4g9-CC28	6	0	4	3	5	5	2	1	0	1	9	11	1	8	10	1	2	13	0	0	0	0	0	0	0
PRE4g9-CC30	8	3	4	2	2	8	1	0	0	1	5	15	0	8	4	3	5	5	0	0	0	0	0	0	0
PRE4g9-CC32	6	3	2	3	3	5	1	1	1	3	4	19	0	8	5	2	2	11	0	0	0	0	0	0	0
PRE4g9-CC34	7	4	6	3	5	5	0	1	0	4	2	17	4	9	10	0	3	8	0	0	0	0	0	0	0
PRE4g9-CC35	13	3	5	8	2	4	2	1	0	3	7	5	2	12	12	3	1	3	0	0	0	0	0	0	0
PRE4g9-CC36	6	0	5	0	4	8	1	2	1	4	10	9	2	6	12	0	5	15	0	0	0	0	0	0	0
PRE4g9-CC11	6	1	6	2	1	4	0	1	0	5	2	10	0	7	2	1	1	6	0	0	0	0	0	0	0
PRE4g9-CC14	164	89	98	103	109	94	75	100	99	141	265	353	169	261	642	99	147	320	0	0	0	0	0	0	1
PRE4g9-CC15	114	62	62	61	74	75	78	59	57	114	171	230	119	153	461	54	101	216	0	0	0	0	0	0	0
PRE4g9-CC2	93	74	84	59	77	88	41	68	56	131	199	226	106	156	430	63	109	207	0	0	0	0	0	0	0
PRE4g9-CC22	2	2	6	2	4	7	0	1	1	2	4	15	2	4	14	1	2	7	0	0	0	0	0	0	0
PRE4g9-CC26	5	4	6	5	6	2	0	1	1	5	8	17	1	12	3	1	3	5	0	0	0	0	0	0	0
PRE4g9-CC7	6	2	2	1	6	6	1	3	1	1	8	3	4	13	11	1	3	7	0	0	0	0	0	0	0
PRE4g3-CC5	23	12	17	10	19	20	6	3	3	9	9	7	1	17	4	3	8	5	0	0	0	0	0	0	0
PRE4g3-CC8	144	87	180	77	122	164	81	82	94	113	195	85	92	206	201	96	84	70	0	0	0	0	0	0	0
PRE4g3-CC16	22	5	9	10	10	18	10	2	1	10	9	3	2	12	4	1	6	5	0	0	0	0	0	0	0
PRE4g3-CC17	159	79	134	82	102	142	108	91	91	128	202	98	106	208	167	74	100	63	0	0	0	0	0	0	0
PRE4g3-CC19	98	92	112	65	91	147	76	64	94	106	183	80	134	150	210	65	87	65	0	0	0	0	0	0	0
PRE4g3-CC20	186	123	211	102	136	234	88	107	136	119	182	96	141	228	194	87	129	95	0	0	0	0	0	0	0
PRE4g3-CC23	144	85	165	90	106	122	83	61	80	117	176	73	138	181	201	73	89	91	1	0	0	0	0	0	0
PRE4g3-CC25	163	103	183	105	115	224	95	96	115	118	225	102	123	223	245	74	122	87	1	0	0	0	0	0	0
PRE4g3-CC27	180	86	122	78	103	148	75	91	82	151	213	86	128	197	214	70	83	78	0	1	0	0	0	0	0
PRE4g3-CC28	131	93	161	64	87	177	75	58	87	115	230	97	101	200	189	78	95	66	0	1	0	0	0	0	0
PRE4g3-CC30	114	69	124	67	89	125	69	62	66	87	140	91	111	154	147	56	66	55	0	0	0	0	0	0	0
PRE4g3-CC32	139	88	134	78	101	161	79	62	83	141	171	79	122	174	162	68	104	76	0	1	0	0	1	0	0
PRE4g3-CC34	163	113	201	113	121	218	103	76	98	97	191	141	148	240	240	61	140	103	0	0	0	0	0	0	0
PRE4g3-CC35	138	80	157	111	95	166	88	74	118	98	186	76	111	200	203	68	84	96	0	0	0	0	0	0	0
PRE4g3-CC36	158	107	176	81	116	199	86	97	100	136	230	99	139	237	239	80	114	67	0	0	0	0	0	0	0
PRE4g3-CC11	89	73	101	61	70	122	45	52	49	78	136	48	94	144	128	47	61	53	0	0	0	0	0	0	0
PRE4g3-CC14	19	14	18	8	18	23	6	8	0	7	12	6	5	15	12	1	12	7	0	0	0	0	0	0	0
PRE4g3-CC15	19	4	19	6	10	16	4	7	1	6	10	5	2	16	5	2	7	3	0	0	0	0	0	0	0
PRE4g3-CC2	24	10	23	8	18	24	1	5	4	3	6	4	2	13	8	1	4	7	0	0	0	0	0	0	0
PRE4g3-CC22	139	60	114	63	79	114	70	65	88	81	132	80	122	156	179	52	72	59	0	0	0	0	0	0	0
PRE4g3-CC26	121	119	173	93	94	172	81	80	95	146	222	109	120	197	229	81	75	67	0	0	0	0	0	0	0
PRE4g3-CC7	161	96	163	94	108	196	104	79	120	151	217	113	98	209	264	84	104	74	0	0	0	0	0	0	0
RPN5g1-CC5	17	17	30	16	34	34	8	12	4	5	7	4	2	16	3	2	6	8	0	0	0	0	0	0	0
RPN5g1-CC8	185	207	293	183	202	325	188	192	201	136	191	21	146	193	37	127	108	37	0	0	0	0	0	0	0
RPN5g1-CC16	28	10	37	15	23	34	4	8	2	5	5	2	2	14	0	2	14	7	0	1	0	0	0	0	0
RPN5g1-CC17	187	202	307	168	173	270	172	153	163	113	166	17	163	198	24	112	106	17	0	0	0	0	0	0	0
RPN5g1-CC19	159	206	239	128	137	254	147	125	176	142	150	22	113	177	17	139	104	12	0	0	0	0	0	0	0
RPN5g1-CC20	173	185	345	189	191	284	189	199	208	158	192	16	165	190	21	142	111	29	0	0	0	0	0	0	0
RPN5g1-CC23	170	199	268	161	171	270	151	159	176	115	119	25	105	182	26	120	111	15	0	0	0	0	0	0	0
RPN5g1-CC25	166	200	271	158	195	336	177	174	163	126	153	27	139	205	29	111	112	25	0	0	0	0	0	0	0
RPN5g1-CC27	145	161	201	164	157	203	170	133	145	107	137	18	109	149	21	123	86	15	0	0	0	0	0	0	0
RPN5g1-CC28	218	194	306	190	203	338	180	148	214	160	195	22	153	246	53	131	127	27	0	0	0	0	0	0	0
RPN5g1-CC30	158	162	284	123	155	286	134	155	156	79	128	14	136	150	16	99	113	16	0	0	0	0	0	0	0
RPN5g1-CC32	144	172	280	173	156	266	185	183	156	136	159	28	154	184	27	136	121	26	0	0	0	0	0	0	0
RPN5g1-CC34	179	176	245	179	190	286	179	172	179	141	159	21	134	185	13	132	92	25	0	0	0	0	0	0	0
RPN5g1-CC35	154	155	198	181	186	252	149	139	151	123	174	22	128	197	26	117	110	13	0	1	0	0	0	0	0
RPN5g1-CC36	193	235	356	225	219	381	203	162	260	147	211	31	160	211	36	149	128	26	0	0	0	0	0	0	0
RPN5g1-CC11	149	143	195	140	133	226	116	95	140	99	121	12	91	133	26	90	81	17	0	0	0	0	0	0	0
RPN5g1-CC14	35	20	33	13	29	34	12	10	5	14	6	5	2	12	2	7	12	2	0	0	0	0	0	0	0
RPN5g1-CC15	16	10	35	15	19	29	9	2	5	11	3	6	2	15	1	6	7	0	0	0	0	0	0	0	0
RPN5g1-CC2	26	17	30	18	20	28	7	11	2	7	6	2	3	15	5	4	5	2	0	0	0	0	0	0	0
RPN5g1-CC22	110	121	242	126	122	236	127	140	125	97	136	17	107	112	44	87	103	16	0	1	0	0	0	0	0
RPN5g1-CC26	204	285	346	158	211	355	170	187	211	180	200	64	189	238	48	147	129	26	0	0	0	0	0	0	0
RPN5g1-CC7	175	175	233	136	193	299	152	152	188	120	144	22	157	147	23	124	114	14	0	0	0	0	0	0	0
COG3g1-CC5	197	101	85	119	92	75	122	96	57	197	143	19	205	110	72	120	78	24	0	0	0	0	0	0	0
COG3g1-CC8	6	2	5	3	3	5	0	1	0	2	1	1	2	5	1	1	2	0	0	0	0	0	0	0	0
COG3g1-CC16	138	69	73	106	88	80	88	94	64	128	91	24	164	89	39	93	55	21	0	0	0	1	0	0	0
COG3g1-CC17	8	1	8	5	4	6	1	0	0	3	1	2	3	4	1	4	2	2	0	0	0	0	0	0	0
COG3g1-CC19	5	1	1	5	4	1	0	2	0	1	4	0	1	2	1	1	3	0	0	0	0	0	0	0	0
COG3g1-CC20	7	4	3	3	1	3	1	1	1	5	4	1	1	11	2	1	3	1	0	0	0	0	0	0	0
COG3g1-CC23	9	4	1	4	6	5	2	1	0	7	2	0	2	3	3	3	0	1	0	0	0	0	0	0	0
COG3g1-CC25	9	0	3	9	4	5	5	0	1	3	0	3	1	8	2	0	2	0	0	0	0	0	0	0	0
COG3g1-CC27	10	1	3	5	2	5	4	0	2	4	2	0	1	3	0	1	4	0	0	0	0	0	0	0	0
COG3g1-CC28	12	3	9	2	7	6	0	0	0	3	2	0	1	7	0	1	0	4	0	0	0	0	0	0	0
COG3g1-CC30	2	2	5	2	5	3	3	2	1	5	0	0	1	3	2	1	1	1	0	0	0	0	0	0	0
COG3g1-CC32	4	1	3	3	4	3	1	0	0	6	0	2	1	7	2	5	2	0	0	0	0	0	0	0	0
COG3g1-CC34	7	2	1	2	6	7	1	0	2	5	7	2	2	1	1	1	3	2	0	0	0	0	0	0	0
COG3g1-CC35	10	5	2	9	5	3	2	3	1	2	3	0	0	6	0	1	2	0	0	0	0	0	0	0	0
COG3g1-CC36	10	5	4	5	5	1	2	1	0	2	5	0	2	4	1	1	2	1	0	0	0	0	0	0	0
COG3g1-CC11	8	0	4	2	2	2	3	1	0	3	2	0	0	3	0	1	0	1	0	0	0	0	0	0	0
COG3g1-CC14	174	107	99	141	117	97	112	92	75	188	108	25	252	146	52	123	70	33	0	0	0	0	0	0	0
COG3g1-CC15	148	112	56	101	92	70	89	76	58	148	97	23	109	101	42	102	60	13	0	0	0	0	0	0	0
COG3g1-CC2	149	103	87	104	118	59	93	84	61	166	114	20	191	106	33	115	45	18	0	0	0	0	0	0	0
COG3g1-CC22	8	1	1	4	1	2	3	2	0	4	2	1	2	4	2	2	2	2	0	0	0	0	0	0	0
COG3g1-CC26	12	1	3	3	4	6	3	0	0	2	1	1	0	4	1	1	0	1	0	0	0	0	0	0	0
COG3g1-CC7	12	3	5	5	4	4	2	0	0	1	1	1	1	3	0	1	2	0	0	0	0	0	0	0	0
SED5g5-CC5	182	139	212	129	141	242	93	133	132	169	267	202	188	243	360	111	130	141	0	0	0	0	0	0	0
SED5g5-CC8	12	4	5	5	9	13	1	2	2	3	5	4	1	11	2	2	2	4	0	0	0	0	0	0	0
SED5g5-CC16	135	91	131	82	89	115	88	81	99	108	175	80	146	182	199	87	103	72	0	1	0	0	0	0	0
SED5g5-CC17	13	4	11	4	2	6	2	0	0	4	4	12	1	10	5	1	1	4	0	0	0	0	0	0	0
SED5g5-CC19	9	3	6	3	3	14	1	1	1	8	3	2	0	7	0	3	2	2	0	0	0	0	0	0	0
SED5g5-CC20	7	6	10	4	0	8	1	1	2	2	4	0	1	14	6	1	0	2	0	0	0	0	0	0	0
SED5g5-CC23	10	0	11	4	5	9	2	1	2	2	5	7	0	13	6	0	3	9	0	1	0	0	0	0	0
SED5g5-CC25	10	2	9	3	8	8	1	1	1	4	5	8	4	10	6	1	3	7	0	0	0	0	0	1	0
SED5g5-CC27	6	5	5	2	8	12	1	1	1	4	4	5	0	9	0	2	3	1	0	0	0	0	0	0	0
SED5g5-CC28	5	4	12	5	6	11	1	7	1	3	2	8	2	8	5	1	1	5	0	0	0	0	0	0	0
SED5g5-CC30	4	1	6	3	3	6	3	2	1	0	4	4	0	11	8	0	2	3	0	0	0	0	0	0	0
SED5g5-CC32	9	2	10	4	3	11	3	3	2	4	4	7	0	8	1	2	0	6	0	0	0	0	0	0	0
SED5g5-CC34	10	6	10	6	2	9	6	2	0	4	4	5	2	8	7	0	4	3	0	0	0	0	0	0	0
SED5g5-CC35	9	3	9	4	9	7	3	2	1	3	6	3	1	7	4	2	4	2	0	0	0	0	1	0	0
SED5g5-CC36	16	5	4	3	6	9	3	1	2	4	4	10	3	15	6	2	3	1	0	0	0	0	0	0	0
SED5g5-CC11	7	1	6	3	5	4	0	0	0	0	2	1	0	7	6	1	2	4	0	0	0	0	0	0	0
SED5g5-CC14	169	116	183	112	133	194	99	115	130	195	220	167	172	267	337	83	143	127	0	0	0	0	0	0	0
SED5g5-CC15	139	109	169	90	119	153	95	92	127	118	181	132	136	208	295	101	103	113	0	0	0	0	0	0	0
SED5g5-CC2	171	113	177	98	118	186	83	81	131	135	202	157	164	232	298	95	108	98	0	0	0	0	0	0	0
SED5g5-CC22	8	6	10	3	6	12	3	2	0	1	4	4	0	7	9	1	1	5	0	0	0	0	0	0	0
SED5g5-CC26	5	7	5	1	2	9	1	2	1	1	6	6	2	5	4	0	8	1	0	0	0	0	0	0	0
SED5g5-CC7	8	4	4	4	5	9	3	1	0	4	9	9	2	8	4	4	5	2	0	0	0	0	0	0	0
SEC22g1-CC5	4	2	1	3	6	2	3	2	0	6	3	0	2	9	1	1	0	2	0	0	0	0	0	0	0
SEC22g1-CC8	34	21	11	23	17	8	17	13	9	37	55	11	34	47	8	24	33	6	0	0	0	0	0	0	0
SEC22g1-CC16	4	4	2	3	4	2	0	0	0	0	3	2	0	5	0	2	2	2	0	0	0	0	0	0	0
SEC22g1-CC17	51	18	5	18	23	5	20	14	12	44	48	10	36	57	16	23	31	5	0	0	0	0	0	0	0
SEC22g1-CC19	43	17	9	17	15	15	18	13	14	38	41	8	47	51	22	11	17	14	0	0	0	0	0	0	0
SEC22g1-CC20	47	16	12	18	21	13	16	15	11	40	53	15	38	72	27	10	29	7	1	0	0	0	0	0	0
SEC22g1-CC23	56	11	12	20	32	15	23	15	15	50	59	19	41	41	28	22	34	7	0	0	0	0	0	0	0
SEC22g1-CC25	38	23	7	22	27	11	24	13	10	57	57	11	38	56	17	18	41	7	0	0	0	0	0	0	0
SEC22g1-CC27	25	19	4	19	22	9	18	20	6	36	30	5	36	54	9	18	17	4	0	0	0	0	0	0	0
SEC22g1-CC28	39	25	12	28	25	8	13	15	10	28	77	16	34	67	20	26	37	17	0	0	0	0	0	0	0
SEC22g1-CC30	24	12	12	22	17	9	18	12	5	25	58	6	26	51	31	20	36	8	0	0	0	0	0	0	0
SEC22g1-CC32	38	17	9	22	16	8	10	8	11	54	47	8	56	52	19	24	30	6	0	0	0	0	0	0	0
SEC22g1-CC34	32	19	8	16	15	14	20	10	11	23	54	5	38	57	14	17	27	11	0	0	0	1	0	0	0
SEC22g1-CC35	46	18	8	20	23	11	20	17	8	32	32	12	30	67	23	21	35	5	0	0	0	0	0	0	0
SEC22g1-CC36	42	15	11	16	16	15	19	13	15	38	54	21	42	62	26	32	36	4	0	0	0	0	0	0	0
SEC22g1-CC11	35	13	10	7	12	10	8	17	4	17	49	13	17	55	9	16	20	10	0	0	0	0	0	0	0
SEC22g1-CC14	11	5	2	1	9	2	0	0	0	5	1	0	1	5	0	0	1	2	0	1	0	0	0	0	0
SEC22g1-CC15	7	3	0	2	3	0	0	0	0	0	5	1	2	5	2	2	0	1	0	0	0	0	0	0	0
SEC22g1-CC2	17	1	1	3	7	0	0	0	1	1	0	1	0	1	3	1	2	1	0	0	0	0	0	0	0
SEC22g1-CC22	20	8	3	15	21	9	10	12	11	40	41	9	35	38	17	16	21	6	0	0	0	0	0	0	0
SEC22g1-CC26	40	24	13	21	24	10	18	12	8	35	55	13	39	39	26	25	33	10	0	0	0	0	0	0	0
SEC22g1-CC7	51	10	6	14	19	15	12	13	11	39	52	11	29	48	17	20	32	6	1	0	0	0	0	0	0
SEC22g2-CC5	9	7	3	5	15	3	2	1	2	8	5	1	4	9	1	2	3	1	0	0	0	0	0	0	0
SEC22g2-CC8	96	40	33	55	34	26	57	44	20	90	76	12	151	89	25	43	51	8	0	0	0	0	1	0	0
SEC22g2-CC16	14	2	7	5	4	2	3	1	0	9	4	3	1	13	1	0	1	0	0	0	0	0	0	0	0
SEC22g2-CC17	103	32	6	59	42	17	39	32	16	66	55	9	83	64	11	23	36	5	0	0	0	0	0	0	0
SEC22g2-CC19	68	35	16	45	40	26	43	29	10	63	57	16	63	59	26	44	28	5	0	0	0	0	0	0	0
SEC22g2-CC20	105	45	15	46	42	21	54	29	13	128	73	11	84	89	16	58	49	11	0	0	0	0	0	0	0
SEC22g2-CC23	119	44	20	71	47	20	49	33	12	83	73	14	110	78	26	68	31	4	0	0	0	0	0	0	0
SEC22g2-CC25	92	55	37	60	44	29	50	42	18	78	41	9	71	95	29	43	38	14	0	0	0	0	0	0	0
SEC22g2-CC27	82	20	21	51	51	18	46	35	13	91	46	3	49	63	5	56	33	6	0	0	0	1	0	0	0
SEC22g2-CC28	110	47	19	59	48	30	44	34	29	106	75	20	129	89	27	71	45	10	0	0	0	0	0	0	0
SEC22g2-CC30	74	14	13	51	29	26	34	37	8	59	43	8	65	55	15	38	33	8	0	0	0	0	0	0	0
SEC22g2-CC32	88	43	15	49	42	22	53	26	6	79	58	10	101	62	14	43	39	10	0	0	0	0	0	0	0
SEC22g2-CC34	105	44	33	57	46	33	58	27	16	112	88	14	103	73	20	61	49	8	0	0	0	0	0	0	0
SEC22g2-CC35	122	27	27	60	46	19	58	49	16	79	87	11	88	84	11	58	41	6	0	0	0	0	0	0	0
SEC22g2-CC36	89	52	10	55	59	31	65	37	17	109	80	12	114	97	15	74	54	12	1	0	0	0	0	0	0
SEC22g2-CC11	78	22	17	48	35	19	45	25	7	68	52	3	82	60	7	40	27	7	0	0	0	0	0	1	0
SEC22g2-CC14	18	6	3	9	14	3	3	2	2	13	4	0	2	9	0	1	3	2	0	0	0	0	0	0	0
SEC22g2-CC15	13	6	5	4	7	2	6	2	0	7	6	1	0	5	1	1	3	2	0	0	0	0	0	0	0
SEC22g2-CC2	18	4	3	4	9	5	4	1	0	5	2	3	4	9	0	2	4	1	0	0	0	0	0	0	0
SEC22g2-CC22	84	30	23	39	33	19	29	33	13	57	50	2	58	65	18	39	39	3	1	0	0	0	0	0	0
SEC22g2-CC26	88	50	27	50	40	22	73	34	19	93	104	19	104	101	40	59	47	11	0	0	0	0	0	0	0
SEC22g2-CC7	86	49	14	67	51	18	66	24	12	65	58	11	109	83	35	61	40	2	0	0	0	0	0	0	0
COG8g2-CC5	242	187	319	152	198	344	177	144	223	265	747	1151	263	679	2267	182	423	938	0	0	1	0	0	0	0
COG8g2-CC8	229	176	287	145	168	265	132	147	170	249	607	1011	267	555	2107	143	328	909	0	0	0	0	1	1	0
COG8g2-CC16	246	139	201	158	165	246	154	121	161	267	593	707	288	506	1577	141	272	599	0	0	0	0	0	0	0
COG8g2-CC17	291	142	303	162	180	248	166	162	195	254	602	1074	252	524	1962	180	319	886	0	0	0	0	1	0	1
COG8g2-CC19	232	146	241	124	156	311	119	129	199	244	548	703	227	445	1642	115	267	623	1	0	0	0	1	0	0
COG8g2-CC20	318	217	359	151	201	417	196	220	231	300	870	1445	276	669	2669	165	387	1037	0	0	0	0	0	0	0
COG8g2-CC23	257	159	266	139	181	285	131	131	146	186	603	1003	232	485	1988	165	291	792	0	0	0	0	0	0	1
COG8g2-CC25	235	201	350	171	189	340	171	206	149	275	679	1168	310	623	2343	163	338	1029	0	0	0	0	0	0	0
COG8g2-CC27	243	147	178	169	130	209	142	129	147	259	538	726	237	444	1378	127	272	580	0	1	0	0	0	0	0
COG8g2-CC28	243	131	243	155	148	294	140	118	184	213	554	917	257	483	1624	146	275	704	0	0	0	0	1	0	0
COG8g2-CC30	197	102	258	119	150	229	109	135	132	208	539	869	233	493	1973	136	233	674	0	0	0	1	0	0	1
COG8g2-CC32	236	156	234	172	176	239	144	137	206	266	673	967	254	530	1981	166	336	792	0	0	0	0	1	0	0
COG8g2-CC34	276	181	246	186	187	351	166	125	181	263	760	1235	298	598	2403	165	399	1086	0	0	0	0	1	0	1
COG8g2-CC35	281	188	256	193	181	264	221	160	193	247	685	823	273	558	1579	205	323	661	0	0	0	0	1	1	0
COG8g2-CC36	249	146	241	184	162	273	141	158	170	214	634	1073	257	571	2232	155	309	795	1	0	0	0	0	1	0
COG8g2-CC11	141	88	187	100	94	199	107	111	119	159	435	680	185	371	1471	95	204	571	0	0	0	0	1	0	0
COG8g2-CC14	263	213	307	182	182	291	193	171	226	270	744	1321	287	690	2507	179	406	967	0	0	0	0	0	0	0
COG8g2-CC15	261	203	286	166	142	271	146	156	180	239	671	1054	235	593	2075	152	352	916	0	0	0	0	0	0	0
COG8g2-CC2	235	184	242	143	178	296	117	151	216	245	672	988	252	532	1829	169	318	773	0	0	0	0	0	0	0
COG8g2-CC22	231	162	226	122	173	191	139	123	137	194	476	793	214	446	1674	115	251	600	0	0	0	0	0	0	0
COG8g2-CC26	256	217	276	149	191	318	144	159	203	262	615	1093	316	580	2081	162	352	834	0	1	0	0	0	0	0
COG8g2-CC7	226	149	241	132	116	289	132	147	143	214	634	1009	214	562	1981	130	281	766	0	1	0	0	0	0	0
GET2g2-CC5	6	4	2	1	4	5	2	1	0	2	0	0	2	6	0	0	0	0	0	0	0	0	0	0	0
GET2g2-CC8	27	5	16	10	15	6	15	17	4	30	15	1	32	21	3	21	9	0	0	0	0	0	0	0	0
GET2g2-CC16	3	2	1	2	4	3	1	0	1	6	2	0	2	3	1	0	1	0	0	0	0	0	0	0	0
GET2g2-CC17	29	23	4	11	17	4	20	11	3	24	14	0	21	22	2	13	9	1	0	0	0	0	0	0	0
GET2g2-CC19	26	18	10	16	20	7	11	12	12	36	18	1	24	22	5	18	8	4	0	0	0	0	0	0	0
GET2g2-CC20	36	17	4	17	27	16	11	16	10	39	12	2	26	18	3	13	13	0	0	0	0	0	0	0	0
GET2g2-CC23	25	19	6	19	19	12	7	14	8	23	16	0	22	22	6	19	7	2	0	0	0	0	0	0	0
GET2g2-CC25	20	17	11	24	8	12	16	7	8	45	19	0	24	39	1	15	9	2	0	0	0	0	0	0	0
GET2g2-CC27	40	11	8	15	21	6	10	12	4	31	11	3	21	21	5	11	6	0	0	0	0	0	0	0	0
GET2g2-CC28	35	16	9	19	22	8	15	11	5	44	18	1	48	12	1	20	15	1	0	0	0	0	0	0	0
GET2g2-CC30	30	12	4	11	17	12	10	9	5	22	17	1	19	25	1	14	10	2	0	0	0	0	0	0	0
GET2g2-CC32	20	17	7	13	19	6	15	15	7	34	16	0	26	13	4	17	4	0	0	0	0	1	0	0	0
GET2g2-CC34	28	15	14	23	14	6	18	16	7	39	13	2	38	22	10	20	12	0	0	0	0	0	0	0	0
GET2g2-CC35	28	21	5	20	23	3	20	13	9	54	14	0	43	18	9	20	11	2	0	0	0	0	0	0	0
GET2g2-CC36	27	16	4	17	23	4	10	17	12	28	15	2	25	20	12	20	12	4	0	0	0	0	0	0	0
GET2g2-CC11	33	6	2	12	12	9	2	7	5	28	14	1	27	20	4	9	7	2	0	0	0	0	0	0	0
GET2g2-CC14	1	1	1	0	5	0	0	1	2	3	2	0	0	3	0	2	1	0	0	0	0	0	0	0	0
GET2g2-CC15	4	0	0	2	7	1	0	1	0	3	0	0	2	3	0	0	0	1	0	0	0	0	0	0	0
GET2g2-CC2	3	2	0	0	5	2	0	1	1	2	1	0	0	3	0	0	1	1	0	0	0	0	0	0	0
GET2g2-CC22	24	11	5	13	11	7	11	6	6	22	10	0	16	18	3	9	5	0	0	0	0	0	0	0	0
GET2g2-CC26	31	20	12	13	17	10	15	12	2	38	13	4	40	15	1	16	16	1	0	0	0	0	0	0	0
GET2g2-CC7	34	17	3	18	17	4	13	11	5	30	18	1	22	20	3	9	12	0	1	0	0	0	0	0	0
IMP4g6-CC5	112	120	143	96	106	160	73	94	143	184	255	485	144	283	927	80	186	519	0	0	0	0	1	0	1
IMP4g6-CC8	8	8	6	3	1	5	1	4	2	2	6	9	1	6	18	2	5	6	0	0	0	0	0	0	0
IMP4g6-CC16	106	83	75	57	96	87	49	70	71	147	188	376	126	162	768	64	97	383	0	0	0	1	0	0	0
IMP4g6-CC17	5	5	5	3	2	11	0	2	0	4	3	10	0	7	8	1	2	14	0	0	0	0	0	0	0
IMP4g6-CC19	4	4	3	1	8	6	1	2	0	1	3	6	0	5	6	1	1	3	0	0	0	0	0	0	0
IMP4g6-CC20	4	1	5	4	3	2	0	2	0	2	5	13	1	7	9	2	3	11	0	0	0	0	0	1	0
IMP4g6-CC23	3	2	6	3	1	9	2	0	1	1	6	15	1	7	12	0	3	14	0	0	0	0	0	0	0
IMP4g6-CC25	13	2	4	3	4	6	1	1	0	1	8	17	0	14	8	1	3	6	0	0	0	0	0	1	0
IMP4g6-CC27	8	1	3	5	3	3	1	2	1	5	2	3	0	7	1	2	1	3	0	0	0	0	0	0	0
IMP4g6-CC28	9	1	6	3	5	8	0	2	0	6	4	9	1	4	5	1	7	7	0	0	0	0	0	0	0
IMP4g6-CC30	3	3	6	5	5	7	1	1	1	2	2	9	0	8	14	0	2	11	0	0	0	0	0	0	0
IMP4g6-CC32	7	2	5	2	6	5	1	0	0	2	5	7	1	10	9	0	5	9	0	0	0	0	0	0	0
IMP4g6-CC34	4	4	8	2	4	10	0	0	0	1	7	15	0	9	7	0	5	13	0	0	0	0	0	0	0
IMP4g6-CC35	6	3	6	5	5	5	3	0	0	0	3	9	1	9	6	1	0	8	0	0	0	0	0	0	0
IMP4g6-CC36	4	6	7	2	5	6	3	1	1	5	5	16	0	11	11	1	5	10	0	0	0	0	0	0	0
IMP4g6-CC11	4	2	7	5	1	6	0	1	0	4	4	2	0	5	12	0	2	3	0	0	0	0	0	0	0
IMP4g6-CC14	115	87	129	62	94	138	63	92	141	149	246	479	133	224	949	86	172	457	0	0	0	0	0	0	0
IMP4g6-CC15	119	91	141	87	82	97	52	81	122	104	198	376	110	203	704	53	131	348	0	0	0	0	0	0	0
IMP4g6-CC2	107	98	127	53	95	116	73	93	141	127	206	358	106	212	761	59	142	383	0	0	0	0	0	0	0
IMP4g6-CC22	5	1	3	3	4	7	0	1	1	1	6	8	0	7	4	0	4	10	0	0	0	0	0	0	0
IMP4g6-CC26	5	4	3	1	5	8	0	1	2	5	2	12	0	15	6	4	4	2	0	0	0	0	0	0	0
IMP4g6-CC7	5	6	9	1	3	4	0	0	0	2	7	9	0	14	7	1	1	9	0	0	0	0	0	0	0
DIP2g5-CC5	62	47	66	35	49	63	27	44	84	67	91	123	96	111	245	36	82	150	0	0	0	0	0	0	0
DIP2g5-CC8	1	1	4	1	2	6	0	0	0	2	1	5	0	2	4	0	0	1	0	0	0	0	0	0	0
DIP2g5-CC16	66	40	44	28	38	44	28	43	60	73	121	87	55	74	161	35	47	86	0	0	0	0	0	0	0
DIP2g5-CC17	4	2	4	1	0	2	1	0	1	4	3	4	0	2	4	0	2	4	0	0	0	0	0	0	0
DIP2g5-CC19	1	2	4	1	2	3	1	1	0	0	4	1	0	3	4	0	1	1	0	0	0	0	0	0	0
DIP2g5-CC20	4	2	6	0	3	4	0	2	1	1	4	5	0	9	4	0	1	2	0	0	0	0	0	0	0
DIP2g5-CC23	4	2	4	0	3	3	1	1	0	6	1	7	1	6	2	0	1	2	0	0	0	0	0	0	0
DIP2g5-CC25	8	1	2	6	4	2	0	0	1	2	3	4	0	1	1	0	1	4	0	0	0	0	0	0	1
DIP2g5-CC27	0	1	1	3	2	2	1	1	0	2	4	4	1	1	3	1	0	1	0	0	0	0	0	0	0
DIP2g5-CC28	4	1	3	2	5	2	1	0	0	3	0	7	0	5	4	2	1	3	1	0	0	0	0	0	0
DIP2g5-CC30	3	3	1	2	2	0	1	0	0	2	3	3	2	5	0	3	1	2	0	0	0	0	0	0	0
DIP2g5-CC32	7	3	3	2	4	4	1	0	0	1	0	7	0	2	4	1	1	2	1	0	0	0	0	0	0
DIP2g5-CC34	5	1	3	2	2	2	0	0	0	5	1	5	0	4	1	2	3	1	0	0	0	0	0	0	0
DIP2g5-CC35	1	1	2	4	2	1	2	2	0	2	2	4	1	5	4	2	2	5	0	0	0	0	0	0	0
DIP2g5-CC36	4	4	5	1	3	1	0	0	1	3	4	5	1	4	4	2	2	3	0	0	0	0	0	0	0
DIP2g5-CC11	3	0	4	2	0	3	0	1	0	2	2	1	0	2	2	0	1	1	0	0	0	0	0	0	0
DIP2g5-CC14	49	46	51	34	47	53	22	48	61	80	112	108	75	87	272	40	59	119	0	0	0	0	0	0	0
DIP2g5-CC15	44	33	63	40	44	53	31	37	36	83	116	105	65	74	185	35	65	92	0	0	0	0	0	0	0
DIP2g5-CC2	52	43	47	20	50	31	24	43	61	58	94	78	63	66	179	39	56	89	0	0	0	0	0	0	0
DIP2g5-CC22	3	1	4	2	1	2	0	0	0	2	4	1	0	3	5	0	1	2	0	0	0	0	0	0	0
DIP2g5-CC26	5	3	5	0	0	3	1	0	2	0	2	7	0	1	4	2	2	3	0	0	0	0	0	0	0
DIP2g5-CC7	6	2	4	0	2	2	0	2	1	2	0	1	0	3	2	0	2	2	0	0	0	0	0	0	0
PWP2g2_BC1-CC5	85	77	89	59	77	84	39	106	111	120	188	242	111	206	536	80	116	341	0	0	0	1	0	0	0
PWP2g2_BC1-CC8	1	1	3	4	7	5	0	2	0	3	1	9	0	6	8	1	4	8	0	0	0	0	0	0	0
PWP2g2_BC1-CC16	63	41	75	41	46	37	23	60	65	83	124	163	97	135	329	40	96	174	0	0	0	0	0	0	0
PWP2g2_BC1-CC17	11	4	4	2	4	6	0	1	1	0	2	7	0	8	5	0	2	7	0	0	0	0	0	0	0
PWP2g2_BC1-CC19	1	4	2	0	4	2	1	1	3	3	1	5	0	4	5	0	3	3	0	0	0	0	0	0	0
PWP2g2_BC1-CC20	5	3	6	2	3	3	0	4	1	3	2	8	2	6	8	0	5	5	0	0	0	0	0	0	0
PWP2g2_BC1-CC23	4	0	6	2	6	6	1	1	1	3	7	5	2	9	11	1	6	8	0	0	0	0	0	0	0
PWP2g2_BC1-CC25	4	4	7	1	6	1	1	0	2	5	7	8	0	2	11	1	1	11	0	0	0	0	0	0	0
PWP2g2_BC1-CC27	5	2	4	1	5	9	1	1	0	4	3	2	1	8	4	1	6	7	0	0	0	0	0	0	0
PWP2g2_BC1-CC28	2	9	4	3	5	5	0	2	0	4	5	5	1	5	6	2	3	4	0	0	0	0	0	0	0
PWP2g2_BC1-CC30	6	0	6	1	3	7	1	1	0	4	3	6	0	2	3	2	1	3	0	0	0	0	0	0	0
PWP2g2_BC1-CC32	10	2	4	1	1	2	3	2	0	2	4	3	0	9	7	2	3	7	0	0	0	0	0	0	0
PWP2g2_BC1-CC34	7	3	8	1	8	3	1	1	0	4	0	11	1	7	11	3	3	12	0	0	0	0	0	0	0
PWP2g2_BC1-CC35	1	4	9	3	5	4	2	1	0	3	3	5	0	11	5	4	4	7	0	0	0	0	0	0	0
PWP2g2_BC1-CC36	5	3	4	1	5	1	0	1	0	4	4	10	0	5	7	1	1	10	0	0	0	0	0	0	0
PWP2g2_BC1-CC11	3	0	4	2	9	5	3	1	0	3	0	6	0	8	2	2	3	4	0	0	0	0	0	0	0
PWP2g2_BC1-CC14	78	56	60	48	90	76	42	67	98	97	185	236	118	157	483	77	124	284	0	1	0	0	0	0	0
PWP2g2_BC1-CC15	58	61	52	48	53	52	28	55	94	100	149	155	95	141	314	40	102	184	0	0	0	0	0	0	0
PWP2g2_BC1-CC2	63	52	71	33	54	50	33	56	88	99	128	132	90	135	362	44	84	192	0	0	0	0	0	0	0
PWP2g2_BC1-CC22	2	5	5	5	2	2	0	0	0	1	2	6	0	5	7	0	0	3	0	0	0	0	0	0	0
PWP2g2_BC1-CC26	7	3	2	3	6	3	1	2	1	2	0	7	2	8	4	0	4	8	0	0	0	0	0	0	0
PWP2g2_BC1-CC7	4	1	5	1	6	6	1	1	1	3	3	8	0	10	9	1	3	10	0	0	0	0	0	0	0
PWP2g2_BC2-CC5	23	10	30	10	11	24	4	3	3	11	11	28	3	21	22	0	9	19	0	0	0	0	0	0	0
PWP2g2_BC2-CC8	113	79	151	66	94	162	56	74	65	99	241	330	65	188	602	51	136	303	0	0	1	0	1	1	0
PWP2g2_BC2-CC16	18	8	24	10	19	21	1	3	1	3	13	17	5	23	11	3	4	13	0	0	0	0	0	0	0
PWP2g2_BC2-CC17	129	59	124	75	87	148	67	70	60	89	222	361	98	222	596	65	102	287	0	0	0	0	1	0	0
PWP2g2_BC2-CC19	98	46	101	36	55	118	46	48	51	86	130	194	72	153	457	38	71	171	0	1	0	0	0	0	1
PWP2g2_BC2-CC20	88	57	100	55	63	121	39	54	80	77	195	290	111	185	497	54	106	204	0	0	0	0	0	0	0
PWP2g2_BC2-CC23	79	64	112	73	56	107	32	56	91	67	147	233	61	173	476	55	77	184	0	0	0	0	0	0	0
PWP2g2_BC2-CC25	98	62	164	51	75	151	66	54	79	99	215	323	84	187	679	72	130	282	0	0	0	0	0	0	0
PWP2g2_BC2-CC27	68	44	90	63	43	93	41	44	64	75	148	186	85	163	386	49	74	193	0	0	0	0	1	0	0
PWP2g2_BC2-CC28	111	68	144	80	52	139	61	48	87	99	233	294	85	211	634	54	109	285	0	0	0	0	0	0	0
PWP2g2_BC2-CC30	81	44	108	36	43	99	46	40	62	65	140	203	59	112	357	32	70	220	0	0	0	0	0	0	0
PWP2g2_BC2-CC32	73	55	95	48	64	106	46	33	65	58	211	227	73	198	470	50	76	182	0	0	0	0	0	0	0
PWP2g2_BC2-CC34	75	57	101	70	66	130	54	68	74	86	216	289	105	227	624	48	104	259	0	0	0	0	0	0	0
PWP2g2_BC2-CC35	106	52	130	70	73	100	78	67	71	77	205	232	57	173	484	55	117	214	0	0	0	0	0	0	0
PWP2g2_BC2-CC36	131	104	137	71	93	172	53	72	112	97	253	361	94	229	694	53	125	283	0	0	0	0	0	0	0
PWP2g2_BC2-CC11	78	52	104	45	66	78	34	43	44	78	125	209	76	120	390	31	60	154	0	0	0	0	0	0	0
PWP2g2_BC2-CC14	27	7	30	6	17	19	5	3	1	12	11	36	1	37	22	5	8	15	0	0	0	0	0	0	0
PWP2g2_BC2-CC15	22	10	27	10	10	19	4	2	6	8	8	15	1	20	15	6	7	18	1	0	0	0	0	0	0
PWP2g2_BC2-CC2	26	11	26	11	10	19	0	4	1	7	13	26	3	15	29	6	6	23	0	0	0	0	0	0	0
PWP2g2_BC2-CC22	104	57	100	70	70	110	28	60	69	56	140	230	63	149	378	33	85	160	0	0	0	0	0	0	0
PWP2g2_BC2-CC26	102	73	152	59	73	142	62	53	80	86	233	276	97	188	496	52	93	224	0	1	0	0	0	0	0
PWP2g2_BC2-CC7	92	82	122	51	61	122	51	53	67	93	199	241	109	171	492	40	106	213	0	0	0	0	1	0	0
TIF6g8-CC5	110	80	113	71	100	103	93	67	106	132	285	402	166	247	752	69	143	340	0	0	0	0	0	0	0
TIF6g8-CC8	5	1	2	2	6	5	0	1	2	6	4	7	0	12	5	1	2	5	0	0	0	0	0	0	0
TIF6g8-CC16	97	60	58	51	81	68	54	41	67	106	178	199	144	140	433	70	98	205	0	0	0	0	0	0	0
TIF6g8-CC17	10	1	4	2	0	5	2	0	1	0	3	10	2	6	5	1	3	9	0	0	0	1	0	0	0
TIF6g8-CC19	7	2	3	1	2	7	2	3	1	4	3	6	0	7	3	2	4	5	0	0	0	0	0	0	0
TIF6g8-CC20	9	1	4	1	11	4	1	1	1	2	5	10	1	3	13	2	6	7	0	0	0	0	0	0	0
TIF6g8-CC23	7	3	4	2	6	4	2	3	0	3	3	7	0	12	11	0	0	9	0	0	0	0	0	0	0
TIF6g8-CC25	5	5	5	4	5	3	1	2	0	3	5	8	2	10	6	1	4	7	0	0	0	0	0	0	0
TIF6g8-CC27	11	0	4	1	3	5	1	0	1	0	2	5	1	9	2	2	1	7	0	0	0	0	0	0	0
TIF6g8-CC28	5	1	9	4	8	6	1	2	0	4	5	12	2	5	10	3	2	5	0	0	0	0	0	0	0
TIF6g8-CC30	4	4	3	4	1	9	1	2	1	1	1	9	2	4	8	1	2	5	0	0	0	0	0	0	0
TIF6g8-CC32	11	4	2	4	6	4	2	1	1	2	6	11	2	10	9	1	4	8	0	0	0	0	0	0	0
TIF6g8-CC34	13	2	10	4	1	2	0	1	0	5	3	8	0	8	6	1	2	9	0	0	0	0	0	0	0
TIF6g8-CC35	6	3	3	1	3	10	2	0	0	4	3	6	0	14	6	0	5	4	0	0	0	0	0	0	0
TIF6g8-CC36	9	4	2	9	1	6	0	2	0	7	4	12	2	4	11	0	5	8	0	0	0	0	0	0	0
TIF6g8-CC11	6	0	2	1	5	1	0	1	0	0	1	5	1	5	5	0	0	4	0	0	0	0	0	1	0
TIF6g8-CC14	121	90	115	73	104	134	72	92	113	154	287	513	189	233	926	79	182	436	0	0	0	0	0	0	0
TIF6g8-CC15	96	53	62	55	73	69	64	32	62	59	162	221	79	108	406	46	113	207	0	0	0	0	0	0	0
TIF6g8-CC2	116	73	75	57	98	77	48	45	75	108	133	261	130	156	460	64	142	240	0	0	0	0	0	0	0
TIF6g8-CC22	7	1	3	0	4	5	1	0	0	5	3	3	0	12	7	2	2	2	0	0	0	0	0	0	0
TIF6g8-CC26	5	1	7	2	3	7	1	0	1	3	4	12	1	9	7	2	4	6	0	0	0	0	0	0	0
TIF6g8-CC7	5	1	6	4	5	3	3	4	0	1	4	7	0	7	6	0	1	9	0	0	0	0	0	0	0
RPF1g3-CC5	12	5	11	4	11	12	7	4	1	4	5	7	1	11	4	3	4	2	0	1	0	0	0	0	0
RPF1g3-CC8	63	50	71	42	47	51	16	39	51	55	66	33	44	72	49	30	51	23	0	0	0	0	1	0	0
RPF1g3-CC16	21	3	8	3	7	10	2	3	3	9	4	0	2	6	6	2	2	3	0	0	0	0	0	0	0
RPF1g3-CC17	73	39	60	33	46	65	48	43	56	70	72	45	63	88	70	36	45	32	0	0	0	0	0	0	0
RPF1g3-CC19	60	28	59	27	32	57	35	31	31	55	34	21	47	68	43	18	34	26	0	0	0	0	0	0	0
RPF1g3-CC20	83	45	74	44	48	91	38	32	58	68	75	35	90	109	70	59	44	39	0	0	0	0	0	0	0
RPF1g3-CC23	58	46	64	27	43	73	26	45	56	53	61	31	61	69	49	27	32	23	0	0	0	0	0	0	0
RPF1g3-CC25	62	45	77	53	56	90	25	51	54	77	76	47	79	81	89	38	38	38	0	0	0	0	0	0	0
RPF1g3-CC27	60	33	46	33	35	52	17	32	32	54	56	27	50	57	44	31	24	17	0	0	0	0	0	0	0
RPF1g3-CC28	57	50	77	38	44	53	28	43	39	66	73	31	66	75	62	42	43	27	0	0	0	0	0	0	0
RPF1g3-CC30	58	34	63	37	60	58	27	37	32	64	60	33	43	68	76	28	35	15	0	0	0	0	0	0	0
RPF1g3-CC32	51	33	33	37	42	52	23	31	28	47	44	30	47	62	46	31	27	27	1	0	0	0	0	0	0
RPF1g3-CC34	58	53	63	30	43	76	32	40	57	72	76	49	51	63	59	33	28	35	0	0	0	1	0	0	0
RPF1g3-CC35	65	48	72	54	48	49	42	33	51	63	44	23	61	70	45	44	39	22	0	0	0	0	0	0	0
RPF1g3-CC36	70	53	60	51	58	70	25	55	43	73	70	39	74	60	78	36	50	45	0	0	0	0	0	0	0
RPF1g3-CC11	45	34	56	24	35	57	26	28	44	50	50	33	47	52	40	24	29	17	0	0	0	0	0	0	0
RPF1g3-CC14	14	6	12	9	7	7	0	3	2	13	5	2	2	17	9	1	6	0	0	0	0	0	0	0	0
RPF1g3-CC15	8	2	11	3	8	12	1	0	1	2	6	2	1	4	5	2	6	2	0	0	0	0	0	0	0
RPF1g3-CC2	12	6	4	2	5	6	0	2	1	8	1	3	0	7	3	2	4	4	0	0	0	0	0	0	0
RPF1g3-CC22	60	25	40	30	35	47	28	31	20	39	44	27	50	80	72	23	23	15	0	0	0	0	0	0	0
RPF1g3-CC26	79	40	56	32	55	61	41	35	50	57	76	32	60	72	66	33	40	33	0	0	0	0	0	0	0
RPF1g3-CC7	44	40	63	27	39	61	32	38	39	54	64	32	58	71	52	24	28	28	0	0	0	0	0	0	0
MAK16g1-CC5	18	7	8	13	9	11	4	2	1	7	6	2	2	14	5	0	6	3	0	0	0	0	0	0	0
MAK16g1-CC8	59	31	26	33	48	40	24	32	25	47	49	9	43	93	24	18	38	22	0	0	0	0	0	0	0
MAK16g1-CC16	20	11	10	2	6	14	1	3	2	8	3	1	1	9	4	2	3	1	0	0	0	0	0	0	0
MAK16g1-CC17	76	34	35	32	60	45	19	26	30	59	88	9	64	66	36	25	32	8	0	0	0	0	0	0	0
MAK16g1-CC19	83	35	40	36	41	35	21	43	46	68	68	13	72	62	49	42	33	14	0	0	0	0	0	0	0
MAK16g1-CC20	70	38	42	28	44	48	26	29	46	67	61	12	71	61	23	40	28	5	0	0	0	0	0	0	0
MAK16g1-CC23	69	40	35	45	35	53	42	41	30	67	45	11	71	62	28	52	57	9	0	0	0	0	0	0	0
MAK16g1-CC25	71	54	60	37	52	65	30	44	44	85	89	14	59	71	31	38	38	17	0	0	0	0	0	0	0
MAK16g1-CC27	57	27	28	34	39	23	24	31	39	55	40	12	83	53	19	43	28	11	0	0	0	0	0	0	0
MAK16g1-CC28	72	43	45	41	47	44	35	43	35	78	68	22	62	74	31	30	42	23	1	0	0	0	0	0	0
MAK16g1-CC30	49	23	28	32	42	36	22	26	30	39	66	16	37	72	18	40	21	11	0	0	0	0	0	0	0
MAK16g1-CC32	68	30	38	36	32	42	32	35	30	63	55	12	56	62	19	37	36	15	0	0	0	0	0	0	0
MAK16g1-CC34	64	44	46	33	49	47	32	36	33	70	76	11	62	61	27	27	36	18	0	0	0	0	0	0	0
MAK16g1-CC35	70	38	43	50	45	37	39	53	23	49	68	16	58	59	26	44	37	19	0	0	0	0	0	0	0
MAK16g1-CC36	94	45	42	41	55	53	24	38	42	73	62	26	52	66	30	48	22	14	0	0	0	0	0	0	0
MAK16g1-CC11	47	28	24	15	33	34	16	22	14	36	45	10	27	48	19	17	19	7	0	0	0	0	0	0	0
MAK16g1-CC14	10	8	13	6	12	11	3	4	2	11	6	4	1	9	3	2	6	5	0	0	0	0	0	0	0
MAK16g1-CC15	10	1	4	3	8	4	2	2	4	4	4	6	1	10	2	2	6	3	0	0	0	0	0	0	0
MAK16g1-CC2	7	2	7	9	8	9	2	2	1	3	2	3	1	11	0	3	5	1	0	0	0	0	0	0	0
MAK16g1-CC22	43	39	40	31	39	37	23	28	35	39	43	9	46	76	21	29	34	8	0	0	0	0	0	0	0
MAK16g1-CC26	72	40	33	23	61	66	33	39	31	42	66	19	59	80	25	32	44	15	0	0	0	0	0	0	0
MAK16g1-CC7	51	27	32	27	50	39	33	27	25	51	48	17	58	49	22	26	22	12	0	0	0	0	0	0	1
YCR016Wg4-CC5	11	8	14	5	15	16	2	4	2	10	8	18	5	30	21	2	8	17	0	0	0	0	0	0	0
YCR016Wg4-CC8	180	133	196	94	118	198	106	112	135	201	448	749	191	444	1563	127	237	641	0	0	0	0	1	0	0
YCR016Wg4-CC16	15	2	13	5	9	10	4	3	4	12	4	20	0	15	19	1	7	14	0	0	0	0	0	0	0
YCR016Wg4-CC17	150	94	148	99	118	143	82	98	120	139	338	654	166	360	1304	101	190	584	0	0	0	0	0	0	0
YCR016Wg4-CC19	116	74	157	89	93	134	62	82	114	142	268	450	144	287	986	101	148	394	0	0	0	0	0	0	0
YCR016Wg4-CC20	179	129	240	109	109	248	117	135	157	226	505	923	222	487	1870	100	268	776	0	0	0	0	0	0	0
YCR016Wg4-CC23	180	132	199	90	150	208	90	118	141	208	488	820	219	409	1684	88	237	677	0	0	1	0	0	0	0
YCR016Wg4-CC25	190	157	293	128	152	285	106	156	158	230	565	987	221	439	2045	139	236	918	0	0	0	0	0	1	0
YCR016Wg4-CC27	156	116	165	102	111	147	93	93	114	183	368	565	180	362	1182	107	194	482	0	0	0	0	0	0	0
YCR016Wg4-CC28	193	149	255	122	141	251	138	127	164	211	573	788	247	529	1873	135	248	688	0	2	0	0	0	0	0
YCR016Wg4-CC30	138	106	189	108	116	187	73	84	122	144	419	680	159	328	1448	94	210	614	0	0	0	0	0	1	0
YCR016Wg4-CC32	152	127	210	121	132	176	106	106	111	217	410	760	224	492	1487	131	211	599	0	0	0	0	1	0	0
YCR016Wg4-CC34	207	104	215	107	120	256	135	124	167	208	463	832	191	503	1864	121	263	767	0	0	1	0	0	0	0
YCR016Wg4-CC35	178	97	170	92	132	176	91	108	135	151	399	606	166	377	1157	121	202	536	0	0	0	0	0	0	1
YCR016Wg4-CC36	191	149	226	114	162	292	109	133	196	204	518	1032	261	511	2047	150	259	825	0	0	0	0	0	2	1
YCR016Wg4-CC11	131	95	151	65	97	133	74	84	128	121	318	533	149	260	1058	88	155	512	0	0	0	0	1	0	0
YCR016Wg4-CC14	21	4	13	8	13	16	2	5	3	1	14	21	2	17	24	2	7	13	0	1	0	0	0	0	0
YCR016Wg4-CC15	17	6	8	2	5	15	3	3	3	4	6	18	3	29	13	5	5	10	0	0	0	0	0	0	0
YCR016Wg4-CC2	11	10	15	7	9	14	3	4	2	8	6	18	0	22	18	0	7	15	0	0	0	0	0	0	0
YCR016Wg4-CC22	150	102	134	89	99	146	84	95	118	148	331	545	162	345	1221	80	180	480	0	0	0	2	0	1	0
YCR016Wg4-CC26	149	154	198	101	119	173	90	81	138	160	422	777	183	410	1484	108	222	534	0	0	1	0	0	0	0
YCR016Wg4-CC7	209	130	216	126	131	221	102	140	149	195	496	863	230	443	1838	138	250	775	0	0	1	0	0	0	0
YLR050Cg1-CC5	9	9	10	2	6	4	0	1	1	4	8	13	1	8	18	0	5	15	0	0	0	0	0	0	0
YLR050Cg1-CC8	49	48	52	30	49	70	35	41	70	73	162	401	73	158	912	39	106	465	0	0	0	0	0	0	0
YLR050Cg1-CC16	10	5	9	1	3	4	2	4	0	5	4	7	1	9	5	4	2	10	0	0	0	0	0	0	0
YLR050Cg1-CC17	60	44	62	31	42	55	24	39	58	72	110	287	56	138	597	36	102	322	1	0	0	0	0	1	0
YLR050Cg1-CC19	71	38	70	34	44	58	28	43	76	81	135	284	51	122	600	28	77	259	0	0	0	0	0	0	0
YLR050Cg1-CC20	88	51	51	31	70	76	31	46	73	85	173	539	95	152	978	34	110	494	0	0	0	0	0	0	0
YLR050Cg1-CC23	61	47	65	33	60	74	21	46	74	97	126	403	58	151	803	46	84	388	0	0	0	0	0	0	0
YLR050Cg1-CC25	62	47	91	42	73	88	36	45	70	99	186	499	69	188	1095	39	118	544	0	0	0	0	0	0	0
YLR050Cg1-CC27	63	40	39	31	51	39	24	36	54	73	100	233	59	101	460	36	77	215	0	0	0	0	0	0	0
YLR050Cg1-CC28	77	47	52	36	45	98	35	47	81	96	172	386	70	170	793	35	107	345	0	0	0	0	0	0	0
YLR050Cg1-CC30	41	40	40	30	49	52	21	36	61	62	99	371	55	103	625	25	80	317	0	0	0	0	0	0	0
YLR050Cg1-CC32	61	50	56	37	54	41	23	42	90	72	142	369	67	141	713	33	94	334	0	0	0	0	0	0	0
YLR050Cg1-CC34	85	49	77	56	71	85	45	55	71	89	210	524	64	161	1074	33	138	506	0	0	0	0	0	0	0
YLR050Cg1-CC35	82	61	65	65	73	56	38	62	80	70	131	326	78	168	749	42	103	386	0	0	0	0	0	0	0
YLR050Cg1-CC36	88	55	81	47	70	86	43	47	85	90	185	459	65	152	961	50	126	423	0	0	0	0	0	0	0
YLR050Cg1-CC11	36	24	50	22	31	38	10	27	51	46	111	287	36	95	552	30	63	305	0	0	0	0	0	0	0
YLR050Cg1-CC14	11	3	10	4	5	5	1	1	0	3	4	10	1	10	15	0	5	19	0	0	0	0	0	0	0
YLR050Cg1-CC15	6	3	6	1	4	1	0	1	1	3	3	7	0	7	5	1	5	11	0	0	0	0	0	0	0
YLR050Cg1-CC2	3	4	5	0	4	6	0	2	1	1	3	4	0	3	8	0	1	9	0	0	0	0	0	0	0
YLR050Cg1-CC22	49	33	60	25	46	54	29	24	56	62	133	301	46	101	601	32	71	285	0	0	0	0	0	0	0
YLR050Cg1-CC26	67	67	73	53	57	73	39	50	85	63	209	455	89	177	989	37	89	449	0	0	0	0	0	0	1
YLR050Cg1-CC7	100	47	83	47	76	87	39	49	103	85	184	522	59	178	998	40	120	467	0	0	0	0	0	0	1
SAP30g7-CC5	10	5	13	7	4	14	1	5	3	1	4	50	0	22	29	0	12	41	0	0	0	0	0	0	0
SAP30g7-CC8	163	141	279	117	167	258	95	150	207	215	579	1400	226	550	2978	138	310	1253	0	0	0	0	0	0	0
SAP30g7-CC16	6	6	10	6	7	7	0	0	1	6	5	25	0	14	31	0	5	39	0	0	0	0	0	0	0
SAP30g7-CC17	187	124	227	91	123	233	94	129	188	200	562	1399	234	495	2842	128	347	1146	0	0	0	0	1	0	0
SAP30g7-CC19	127	93	209	86	93	218	60	86	157	156	379	812	167	336	1862	80	165	763	0	0	0	0	0	0	0
SAP30g7-CC20	179	123	295	97	178	286	133	161	221	192	642	1491	229	500	3112	143	344	1277	0	1	0	0	1	0	0
SAP30g7-CC23	205	175	286	124	163	289	123	134	252	232	607	1325	239	511	3006	132	354	1303	0	0	0	0	0	0	0
SAP30g7-CC25	173	143	345	121	163	309	112	162	247	223	624	1642	225	587	3418	128	336	1462	0	0	1	0	1	0	1
SAP30g7-CC27	133	98	160	92	131	185	65	83	126	155	438	1016	229	408	2176	104	240	887	0	1	0	0	0	0	1
SAP30g7-CC28	210	170	290	142	134	284	123	144	213	238	665	1561	262	522	3301	144	341	1254	0	0	0	0	0	0	0
SAP30g7-CC30	120	112	220	87	131	184	77	101	124	158	438	1089	143	383	2270	87	216	897	0	0	0	0	0	0	0
SAP30g7-CC32	171	137	246	130	154	237	96	142	222	214	659	1479	260	575	3006	115	343	1298	0	0	0	0	0	0	0
SAP30g7-CC34	213	195	274	119	164	311	107	147	230	256	706	1730	244	504	3309	120	404	1512	0	0	0	0	0	0	0
SAP30g7-CC35	193	133	243	121	137	233	101	159	190	182	567	1157	239	564	2384	112	303	1147	0	0	0	1	0	0	0
SAP30g7-CC36	233	168	294	126	177	272	117	170	256	265	680	1638	273	573	3325	142	356	1454	0	0	0	0	1	2	0
SAP30g7-CC11	146	100	221	70	111	229	51	116	138	136	409	1004	155	351	2165	78	205	944	0	0	0	0	0	0	0
SAP30g7-CC14	17	3	14	4	15	13	6	3	2	5	9	59	2	21	56	1	6	46	0	0	0	0	0	0	0
SAP30g7-CC15	8	8	10	2	7	4	0	3	1	4	13	40	2	14	37	0	5	35	0	0	0	0	0	0	0
SAP30g7-CC2	13	0	12	2	11	13	5	1	3	5	7	42	0	16	44	2	7	32	0	1	0	0	0	0	0
SAP30g7-CC22	136	122	201	84	129	183	91	113	167	128	443	1071	160	408	2277	108	219	932	0	0	0	0	0	0	0
SAP30g7-CC26	148	146	243	120	171	235	120	132	205	167	561	1323	229	507	2817	122	298	1108	0	0	0	0	0	1	0
SAP30g7-CC7	169	124	174	92	139	234	95	145	198	191	585	1244	200	429	2378	112	290	1038	0	0	1	0	1	0	0
CC8-RPL15A-NRg-4	2	1	0	0	0	0	0	1	0	0	1	0	0	0	0	0	0	0	0	0	0	0	0	0	0
CC8-RPL15A-NRg-5	2	0	2	0	0	0	0	0	0	2	0	1	0	1	1	0	0	0	0	0	0	0	0	0	0
CC8-KRE33-TRg-1	0	1	1	1	1	0	0	0	0	0	1	2	0	2	2	0	0	0	0	0	0	0	0	0	0
CC8-PMI40-NRg-1	1	0	1	0	0	1	0	0	0	0	2	0	0	1	0	0	1	3	0	0	0	0	0	0	0
CC8-NOP19-NRg-3	0	0	1	3	1	1	0	0	0	0	1	2	0	3	3	0	0	1	0	0	0	0	0	0	0
CC8-SRP14-NRg-4	0	0	0	0	0	0	0	0	0	1	0	0	0	0	0	0	0	1	0	0	0	0	0	0	0
CC8-SEC27-TRg-2	1	0	0	0	1	0	0	0	0	0	0	0	0	1	0	0	0	0	0	0	0	0	0	0	0
CC8-GPI14-TRg-3	0	0	1	0	0	3	1	0	0	0	2	2	0	2	1	0	0	3	0	0	0	0	0	0	0
CC8-PAH1-TRg-7	1	1	0	0	0	0	0	0	0	0	0	0	0	1	1	0	0	0	0	0	0	0	0	0	0
CC8-PAH1-TRg-6	3	0	1	1	1	0	0	0	0	0	0	1	0	1	1	0	0	1	0	0	0	0	0	0	0
CC8-PAH1-TRg-5	0	0	2	0	0	0	0	0	0	0	0	0	0	0	0	0	0	0	0	0	0	0	0	0	0
CC8-PAH1-TRg-3	0	0	0	0	0	1	0	0	0	0	0	0	0	0	0	1	0	0	0	0	0	0	0	0	0
CC8-COG3-TRg-1	0	0	1	0	0	1	0	0	0	0	1	0	0	1	0	0	2	1	0	0	0	0	0	1	0
CC8-HTS1-NRg-5	4	0	0	0	1	1	0	0	0	1	1	0	0	0	2	0	0	2	0	0	0	0	0	0	0
CC8-MSN5-TRg-7	0	0	0	0	0	0	0	0	0	0	0	0	0	0	0	0	0	0	0	0	0	0	0	0	0
CC8-ERG26-TRg-1	0	1	1	0	0	1	0	0	0	0	0	0	0	1	1	0	1	0	0	0	0	0	0	0	0
CC8-SMD2-TRg-5	0	0	0	1	1	0	0	0	0	0	1	7	0	6	9	0	0	5	0	0	0	0	0	0	0
CC8-SMD2-TRg-4	1	0	0	0	2	1	1	0	0	1	0	5	0	1	7	0	1	3	0	0	0	0	0	0	0
CC8-SMD2-TRg-1	0	1	1	0	0	0	0	0	0	0	1	1	0	3	3	1	0	2	0	0	0	0	0	0	0
CC8-PRE7-TRg-4	0	0	0	0	0	0	0	0	1	0	0	0	0	1	1	0	0	1	0	0	0	0	0	0	0
CC8-PRE7-TRg-7	1	0	1	1	1	2	0	1	0	1	1	1	0	2	0	1	1	1	0	0	0	0	0	0	0
CC8-SEC6-TRg-3	1	0	0	0	0	0	0	0	0	1	1	1	0	0	0	0	0	2	0	0	0	0	0	0	0
CC8-ESF2-NRg-1	1	0	1	0	1	0	0	0	0	1	0	4	1	3	0	0	0	0	0	0	0	0	0	0	0
CC8-ESF2-NRg-3	2	0	0	0	0	0	0	0	0	1	1	0	0	1	0	1	1	0	0	0	0	0	0	0	0
CC8-AFG2-TRg-2	0	0	1	0	0	0	0	0	0	0	1	0	0	2	1	0	2	1	0	0	0	0	0	0	0
CC8-RRP36-TRg-3	0	0	0	0	1	1	1	0	0	0	0	1	0	1	0	0	0	0	0	0	0	0	0	0	0
CC8-RRP36-TRg-5	1	0	1	0	0	1	0	2	0	0	0	1	0	0	2	0	0	2	0	0	0	0	0	0	0
CC8-GCR1-NRg-2	0	0	1	0	0	0	0	2	0	0	1	2	0	1	1	0	1	0	0	0	0	0	0	0	0
CC8-PRE4-NRg-4	0	1	0	0	1	0	0	0	0	0	0	1	0	0	0	0	0	0	0	0	0	0	0	0	0
CC8-PRE4-NRg-9	0	1	0	0	1	0	0	0	0	0	0	2	0	1	4	0	0	3	0	0	0	0	0	0	0
CC8-DSN1-NRg-2	0	0	1	0	0	2	0	0	0	1	0	4	0	2	2	0	0	1	0	0	0	0	0	0	0
CC8-GPI11-TRg-3	0	0	1	0	0	2	0	0	0	1	1	4	1	0	1	0	0	1	0	0	0	0	0	0	0
CC8-POP3-TRg-1	1	0	0	0	1	4	0	0	0	0	0	4	0	2	1	0	0	4	0	0	0	0	0	0	0
CC8-MNE1-TRg-5	0	0	0	0	0	0	1	0	0	0	1	1	0	1	0	0	0	0	0	0	0	0	0	0	0
CC8-RRP12-NRg-1	0	0	0	0	1	0	0	0	0	0	0	3	0	0	1	0	0	1	0	0	0	0	0	0	0
CC8-RSC6-TRg-2	0	0	0	0	1	0	0	0	0	0	1	1	0	1	2	0	1	0	0	0	0	0	0	0	0
CC8-CDC25-TRg-1	0	1	0	0	0	0	0	0	0	0	0	0	0	0	0	0	0	0	0	0	0	0	0	0	0
CC8-CDC25-TRg-9	0	0	0	2	0	1	0	0	0	0	0	0	0	0	0	0	0	0	0	0	0	0	0	0	0
CC8-YPP1-NRg-3	1	0	1	0	1	1	2	0	0	1	0	0	0	2	0	0	1	0	0	0	0	0	0	0	0
CC8-NFS1-NRg-9	0	0	0	0	0	0	0	0	0	0	1	1	0	3	0	1	1	0	0	0	0	0	0	0	0
CC8-NFS1-NRg-8	1	0	0	0	1	0	0	0	0	0	0	0	0	1	2	0	0	1	0	0	0	0	0	0	0
CC8-UBA2-TRg-1	0	0	0	2	1	1	0	0	0	0	2	1	0	1	0	0	0	0	0	0	0	0	0	0	0
CC8-ARP2-NRg-3	1	0	0	1	2	0	0	0	0	0	0	0	0	1	0	0	0	0	0	0	0	0	0	0	0
CC8-MAK16-TRg-1	1	0	2	2	0	1	0	0	0	1	0	0	0	0	2	0	1	0	0	0	0	0	0	0	0
CC8-CEP3-NRg-1	1	0	0	0	2	0	0	0	0	0	0	0	0	0	0	0	0	0	0	0	0	0	0	0	0
CC8-GUK1-TRg-5	0	0	0	0	0	2	1	0	0	1	1	2	0	0	0	0	1	1	0	0	0	0	0	0	0
CC8-GUK1-TRg-2	0	0	1	0	0	1	0	0	1	1	0	0	0	1	0	0	2	0	0	0	0	0	0	0	0
CC8-GPI12-NRg-6	0	0	1	1	0	1	0	0	0	0	1	0	0	0	0	0	0	0	0	0	0	0	0	0	0
CC8-RPS5-NRg-5	0	0	0	1	0	0	0	0	1	1	1	2	0	0	0	0	0	1	0	0	0	0	0	0	0
CC8-RPS5-NRg-2	0	0	1	0	1	0	0	0	0	0	1	1	0	0	0	0	0	1	0	0	0	0	0	0	0
CC8-RPC19-NRg-1	0	1	0	0	0	1	0	0	0	0	1	1	0	0	1	0	0	0	0	0	0	0	0	0	0
CC8-TIM54-TRg-1	0	1	2	1	0	1	0	0	0	0	2	5	0	3	1	0	0	0	0	0	0	0	0	0	0
CC8-TEN1-TRg-2	1	0	0	0	0	0	0	0	0	1	0	0	1	0	0	0	0	0	0	0	0	0	0	0	0
CC8-SAH1-NRg-4	0	1	0	0	0	1	0	0	0	0	0	2	1	1	0	0	0	0	0	0	0	0	0	0	0
CC8-SAH1-NRg-5	0	0	1	2	0	0	0	0	1	1	1	1	0	1	0	0	0	1	0	0	0	0	0	0	0
CC8-SAH1-NRg-3	2	0	1	1	1	0	0	0	1	0	0	0	0	0	2	2	0	0	0	0	0	0	0	0	0
CC8-ATP15-NRg-5	0	1	0	0	0	0	2	0	0	0	0	0	0	0	0	0	0	0	0	0	0	0	0	0	0
CC8-SCD5-TRg-5	2	0	1	0	1	0	0	0	0	0	0	0	0	1	0	0	1	0	0	0	0	0	0	0	0
CC8-ARB1-NRg-2	0	0	1	0	0	1	0	0	0	0	1	2	1	1	0	0	1	2	0	0	0	0	0	0	0
CC8-ARB1-NRg-4	1	0	1	0	1	0	0	0	0	0	0	0	0	2	5	0	0	1	0	0	0	0	0	0	0
CC8-PUP2-TRg-1	0	0	1	0	1	2	0	0	0	2	0	0	0	1	0	0	0	0	0	0	0	0	0	0	0
CC8-CCT8-TRg-2	0	0	0	0	0	0	0	0	0	0	0	0	0	0	0	0	0	0	0	0	0	0	0	0	0
CC8-MCM4-TRg-1	4	0	0	0	0	0	1	0	0	0	1	0	0	0	0	0	0	0	0	0	0	0	0	0	0
CC8-LSM4-TRg-1	0	1	3	0	0	1	0	0	1	0	2	4	0	4	2	0	3	3	0	0	0	0	0	0	0
CC8-NOP53-NRg-1	0	0	0	0	0	0	0	0	1	0	0	0	0	0	1	0	0	0	0	0	0	0	0	0	0
CC8-ATP3-TRg-4	1	0	1	0	1	1	0	0	0	0	1	0	0	2	2	0	0	1	0	0	0	0	0	0	0
CC8-AFG2-NRg-3	2	1	2	2	1	3	0	0	0	0	1	2	0	1	3	0	2	3	0	0	0	0	0	0	0
CC8-PRO3-NRg-3	0	0	1	0	1	0	0	0	0	0	1	7	0	0	2	0	1	1	0	0	0	0	0	0	0
CC8-NRD1-NRg-10	2	0	0	1	1	0	0	0	0	0	1	1	0	1	0	0	0	0	0	0	0	0	0	0	0
CC8-SEC61-TRg-2	1	0	3	0	0	1	0	0	0	0	2	4	0	1	3	0	0	0	0	0	0	0	0	0	0
CC8-RHO3-TRg-4	1	1	0	1	2	2	0	0	0	1	2	2	0	3	4	0	1	1	0	0	0	0	0	0	0
CC8-SNF2-TRg-6	1	1	0	0	1	1	0	0	1	0	0	2	0	1	1	0	0	3	0	0	0	0	0	0	0
CC8-SMD2-NRg-3	1	0	1	2	0	0	0	0	0	0	0	1	0	1	1	0	1	3	0	0	0	0	0	0	0
CC8-RSC4-TRg-2	0	1	1	0	0	1	0	0	0	0	1	1	0	2	2	1	2	2	0	0	0	0	0	0	0
CC8-RSC4-TRg-1	0	0	1	0	0	0	0	0	0	1	1	1	0	0	0	0	0	1	0	0	0	0	0	0	0
CC8-TIF34-TRg-2	0	0	1	0	0	0	0	0	0	0	0	0	0	0	0	0	0	0	0	0	0	0	0	0	0
CC8-BET1-NRg-1	0	0	0	1	0	1	0	0	0	0	0	0	0	0	0	0	0	0	0	0	0	0	0	0	0
CC8-CDC8-NRg-2	0	1	0	0	1	1	0	0	0	0	0	3	0	1	3	0	1	2	0	0	0	0	0	0	0
CC8-PRP42-TRg-2	0	1	0	0	0	3	0	0	0	0	0	0	1	0	1	0	2	0	0	0	0	0	0	0	0
CC8-RRB1-TRg-2	1	0	0	0	0	1	0	0	0	0	0	2	0	1	3	0	0	2	0	0	0	0	0	0	0
CC8-SPC24-TRg-1	0	0	0	1	0	0	0	0	0	0	0	0	0	1	2	0	1	0	0	0	0	0	0	0	0
CC8-ILS1-NRg-1	0	1	1	0	1	3	0	0	0	0	1	0	0	1	0	0	0	1	0	0	0	0	0	0	0
CC8-GFA1-TRg-2	0	0	2	0	1	0	1	1	0	1	0	1	0	0	1	1	0	1	0	0	0	0	0	0	0
CC8-SEC21-NRg-10	1	0	0	0	0	1	0	0	0	0	0	1	0	2	1	0	0	0	0	0	0	0	0	0	0
CC8-RPC10-NRg-1	0	1	1	0	1	1	0	0	0	0	0	0	0	0	0	0	0	0	0	0	0	0	0	0	0
CC8-RPB10-TRg-3	1	0	1	0	0	0	0	0	0	1	0	0	0	1	0	0	0	0	0	0	0	0	0	0	0
CC8-RPB10-TRg-2	1	0	1	1	0	0	0	0	0	0	1	0	0	1	0	0	0	3	0	0	0	0	0	0	0
CC8-YNL181W-TRg-1	1	0	2	0	0	0	1	1	0	1	1	2	0	1	0	0	0	0	0	0	0	0	0	0	0
CC8-RAD3-NRg-1	0	2	1	0	0	0	0	0	0	0	0	5	0	0	4	0	0	2	0	0	0	0	0	0	0
CC8-NOP10-TRg-1	0	0	2	0	0	1	0	0	1	0	0	2	0	2	0	0	1	2	0	0	0	0	0	0	0
CC8-BFR2-TRg-3	0	1	0	1	0	0	1	0	0	0	1	1	0	0	1	1	0	1	0	0	0	0	0	0	0
CC8-MCM2-TRg-6	4	1	0	0	1	0	0	0	0	0	2	5	0	2	3	0	1	5	0	0	0	0	0	0	0
CC8-MCM2-TRg-4	0	0	1	0	0	1	0	0	0	0	0	4	0	1	4	0	0	2	0	0	0	0	0	0	0
CC8-MPP10-TRg-1	2	0	1	0	0	0	1	0	0	1	0	0	0	1	1	1	0	0	0	0	0	0	0	0	0
CC8-RET2-TRg-4	0	0	0	0	0	0	0	0	1	0	0	1	0	0	1	0	0	1	0	0	0	0	0	0	0
CC8-RET2-TRg-1	1	0	0	0	0	0	0	0	0	0	0	0	0	1	1	0	0	0	0	0	0	0	0	0	0
CC8-RPS2-NRg-1	1	1	1	0	1	0	0	0	0	1	1	0	0	0	0	0	0	0	0	0	0	0	0	0	0
CC8-RPS2-NRg-2	0	0	0	0	1	2	0	0	0	0	0	0	0	0	0	0	2	0	0	0	0	0	0	0	0
CC8-ORC4-NRg-3	1	0	0	0	0	0	0	0	0	0	1	2	0	3	5	0	1	0	0	0	0	0	0	0	0
CC8-TIP20-TRg-7	0	1	0	1	1	1	0	0	0	0	0	4	0	1	3	0	0	0	0	0	0	0	0	0	0
CC8-SMT3-TRg-1	0	1	0	0	2	0	0	0	0	0	1	3	0	2	2	0	0	2	0	0	0	0	0	0	0
CC8-MSS18-NRg-6	0	0	0	0	0	0	0	0	0	0	1	0	0	0	4	1	0	2	0	0	0	0	0	0	0
CC8-YEF3-NRg-9	3	0	0	0	0	0	1	0	0	0	0	0	0	0	0	0	0	0	0	0	0	0	0	0	0
CC8-ASK1-NRg-1	0	1	2	0	2	0	0	1	1	0	1	1	0	1	2	0	0	5	0	0	0	0	0	0	0
CC8-SMC1-TRg-1	0	0	0	0	0	0	0	0	0	1	0	0	0	1	0	0	0	0	0	0	0	0	0	0	0
CC8-NIP1-NRg-1	0	2	3	0	0	1	0	0	0	0	1	1	0	0	0	0	1	0	0	0	0	0	0	0	0
CC8-RPP1-NRg-1	1	0	0	0	0	0	0	0	0	0	0	0	0	0	0	0	0	1	0	0	0	0	0	0	0
CC8-YDJ1-TRg-6	0	0	0	0	0	0	1	0	0	2	1	1	0	0	3	0	0	1	0	0	0	0	0	0	0
CC8-SUB2-NRg-1	0	1	0	0	1	0	1	0	0	0	0	2	0	1	0	0	0	0	0	0	0	0	0	0	0
CC8-TIM10-NRg-8	0	0	0	0	0	0	0	0	0	1	0	5	0	1	1	0	0	0	0	0	0	0	0	0	0
CC8-TIM10-NRg-4	2	0	0	1	4	1	0	0	0	0	0	2	0	1	1	0	0	2	0	0	0	0	0	0	0
CC8-TIM10-NRg-7	1	0	0	1	0	0	0	0	0	0	0	1	0	2	1	0	0	1	0	0	0	0	0	0	0
CC8-SKI6-TRg-4	3	0	1	0	1	2	1	0	0	0	0	1	0	0	3	0	0	1	0	0	0	0	0	0	0
CC8-TUB4-TRg-1	0	0	0	0	0	0	0	0	1	0	1	2	0	1	1	1	0	0	0	0	0	0	0	0	0
CC8-CDC37-NRg-2	1	0	1	0	0	0	0	0	0	0	0	1	0	1	0	0	0	0	0	0	0	0	0	0	0
CC8-ISD11-TRg-3	0	1	0	1	0	0	0	0	0	0	0	0	0	0	0	0	0	1	0	0	0	0	0	0	0
CC8-YOS1-TRg-4	0	0	1	0	0	0	0	0	0	0	1	1	0	1	1	0	1	0	0	0	0	0	0	0	0
CC8-SSC1-TRg-6	0	0	0	0	0	1	0	0	0	0	1	0	0	1	0	0	0	1	0	0	0	0	0	0	0
CC8-MTR3-TRg-5	1	0	0	3	0	0	0	0	1	1	0	0	0	0	0	0	0	0	0	0	0	0	0	0	0
CC8-MTR3-TRg-6	1	0	0	0	0	1	0	0	0	0	0	1	0	1	1	1	0	2	0	0	0	0	0	0	0
CC8-TFA1-TRg-2	4	0	0	0	0	2	0	1	0	0	0	0	0	0	0	0	1	1	0	0	0	0	0	0	0
CC8-CDC3-NRg-3	0	0	0	0	0	0	0	0	0	0	0	1	0	1	1	0	0	0	0	0	0	0	0	0	0
CC8-ERG25-TA-18	0	0	0	1	0	0	0	0	0	0	0	0	2	0	1	0	0	1	0	0	0	0	0	0	0
CC8-RPB11-TRg-4	1	0	0	0	0	0	0	1	0	0	0	2	1	2	1	0	1	0	0	0	0	0	0	0	0
CC8-RPB11-TRg-1	2	1	0	0	0	1	0	0	0	0	0	0	0	1	0	0	1	0	0	0	0	0	0	0	0
CC8-RPB11-TRg-2	0	0	0	2	0	0	0	0	0	0	0	0	0	1	0	0	0	0	0	0	0	0	0	0	0
CC8-DED1-TRg-3	1	1	2	0	0	1	0	0	0	0	0	2	0	3	1	0	2	0	0	0	0	0	0	0	0
CC8-DED1-TRg-1	2	0	2	0	0	1	0	0	0	0	0	2	0	1	1	0	0	1	0	0	0	0	0	0	0
CC8-DED1-TRg-6	1	0	1	0	1	0	0	0	0	1	0	2	1	0	1	0	0	0	0	0	0	0	0	0	0
CC8-DED1-TRg-4	2	0	0	0	1	1	1	1	0	1	0	0	0	1	0	1	0	0	0	0	0	0	0	0	0
CC8-RPL10-NRg-5	1	0	1	1	0	0	0	0	1	1	2	3	0	2	4	0	0	5	0	0	0	0	0	0	0
CC8-RPL10-NRg-4	0	0	0	0	1	1	0	0	0	0	1	3	0	1	1	0	0	6	0	0	0	0	0	0	0
CC8-EFB1-NRg-1	1	0	0	0	0	1	0	0	0	0	1	0	0	2	0	1	0	1	0	0	0	0	0	0	0
CC8-EFB1-NRg-5	0	0	1	0	1	0	0	0	0	1	0	1	0	3	2	0	0	2	0	0	0	0	0	0	0
CC8-EFB1-NRg-4	0	0	2	1	0	0	0	0	0	0	1	0	0	0	0	0	0	1	0	0	0	0	0	0	0
CC8-RPT3-NRg-1	2	0	0	0	0	2	0	0	1	0	1	0	0	0	0	0	0	0	0	0	0	0	0	0	0
CC8-SAC6-TRg-8	1	0	0	0	0	0	1	0	0	0	0	4	0	2	2	0	2	0	0	0	0	0	0	0	0
CC8-SAC6-TRg-4	0	0	0	0	0	0	0	1	0	0	0	2	0	0	1	0	1	4	0	0	0	0	0	0	0
CC8-SAC6-TRg-5	1	0	0	0	1	0	0	0	0	0	0	0	0	4	3	0	0	3	0	0	0	0	0	0	0
CC8-SAC6-TRg-3	1	0	1	1	0	0	1	0	0	0	2	7	0	0	4	1	1	1	0	0	0	0	0	0	0
CC8-DIM1-TRg-5	1	0	0	1	2	0	0	0	1	0	1	0	0	0	1	1	1	2	0	0	0	0	0	0	0
CC8-DIM1-TRg-7	0	0	1	1	1	0	0	1	0	0	3	3	0	0	1	0	0	3	0	0	0	0	0	0	0
CC8-RPC17-NRg-1	0	0	2	0	0	1	0	0	0	0	0	0	0	0	2	1	1	1	0	0	0	0	0	0	0
CC8-RPC17-NRg-2	0	1	1	0	0	1	0	0	0	0	1	0	0	3	0	0	0	1	0	0	0	0	0	1	0
CC8-YDR341C-TRg-1	1	1	0	0	0	0	0	0	0	2	0	1	0	3	2	0	0	0	0	0	0	0	0	0	0
CC8-RAP1-NRg-8	0	1	1	2	1	2	0	0	0	0	1	10	0	0	5	0	2	4	0	0	0	0	0	0	0
CC8-RAP1-NRg-5	1	0	1	0	1	1	0	0	0	0	0	0	0	0	0	1	0	0	0	0	0	0	0	0	0
CC8-RAP1-NRg-2	0	2	3	1	1	0	0	0	2	0	1	1	0	1	2	0	0	1	0	0	0	0	0	0	0
CC8-SEC26-NRg-3	1	0	0	0	0	1	0	0	0	0	1	0	1	1	1	0	1	2	0	0	0	0	0	0	0
CC8-SPP41-TRg-3	1	0	0	0	0	0	0	0	0	0	0	0	0	0	0	0	0	0	0	0	0	0	0	0	0
CC8-TAP42-NRg-1	2	0	2	0	0	0	0	0	0	0	0	3	1	1	1	0	1	2	0	0	0	0	0	0	0
CC8-PGA2-TRg-6	1	0	1	0	0	0	0	0	0	1	0	2	0	0	3	0	0	2	0	0	0	0	0	0	0
CC8-BRL1-TRg-1	0	0	0	0	0	1	0	0	0	1	1	1	0	0	0	0	0	0	0	0	0	0	0	0	0
CC8-FOL2-TRg-1	0	1	2	0	0	0	0	0	0	0	1	2	0	2	1	0	1	5	0	0	0	0	0	0	0
CC8-NAB3-NRg-5	0	0	2	1	0	2	0	0	0	0	1	4	0	3	2	1	1	1	0	0	0	0	0	0	0
CC8-SNF4-TRg-4	1	0	0	0	0	1	0	0	0	1	1	1	0	1	0	0	0	1	0	0	0	0	0	0	0
CC8-HRR25-TRg-2	0	0	0	0	0	0	0	0	0	1	0	0	0	0	1	0	0	0	0	0	0	0	0	0	0
CC8-TRS23-TRg-4	2	0	1	0	1	0	0	0	0	1	1	0	0	0	2	0	3	1	0	0	0	0	0	0	0
CC8-CTR86-TRg-4	0	1	0	0	0	0	0	0	0	1	0	6	0	0	3	0	1	1	0	0	0	0	0	0	0
CC8-RPB5-TRg-5	0	0	0	0	0	0	0	0	0	0	0	0	0	0	1	0	0	0	0	0	0	0	0	0	0
CC8-SPN1-NRg-2	0	0	0	0	0	0	0	0	0	0	0	0	0	0	0	0	0	0	0	0	0	0	0	0	0
CC8-SPN1-NRg-1	1	0	0	0	0	0	0	0	0	0	0	0	0	0	0	0	0	0	0	0	0	0	0	0	0
CC8-SEC61-NRg-1	1	0	1	0	0	0	0	0	0	0	0	0	1	2	0	0	1	0	0	0	0	0	0	0	0
CC8-SEC61-NRg-7	1	1	0	0	0	0	0	1	0	1	1	2	1	2	3	1	0	0	0	0	0	0	0	0	0
CC8-TUS1-TRg-3	1	0	0	0	0	0	0	1	0	0	0	2	0	1	4	1	0	3	0	0	0	0	0	0	0
CC8-OLE1-NRg-2	2	0	1	1	1	0	0	0	0	0	0	2	0	0	2	0	0	0	0	0	0	0	0	0	0
CC8-AFG2-TRg-1	0	0	0	1	1	0	0	0	0	1	1	0	0	1	0	1	0	0	0	0	0	0	0	0	0
CC8-TOA2-NRg-1	3	0	0	1	0	0	0	0	0	0	0	0	0	0	0	0	0	0	0	0	0	0	0	0	0
CC8-USO1-TRg-1	1	1	0	0	0	0	0	0	0	0	1	0	0	0	0	0	0	0	0	0	0	0	0	0	0
CC8-UTP22-NRg-2	0	0	0	1	0	0	0	0	0	0	0	0	1	0	0	0	0	0	0	0	0	0	0	0	0
CC8-RIB1-TRg-3	1	1	2	1	0	1	0	0	0	2	1	0	0	1	2	0	0	0	0	0	0	0	0	0	0
CC8-RIB1-TRg-7	2	0	0	0	0	0	0	0	0	1	1	0	0	0	0	0	0	1	0	0	0	0	0	0	0
CC8-RIB1-TRg-4	0	0	2	0	1	3	0	0	1	1	0	0	0	1	0	1	0	0	0	0	0	0	0	0	0
CC8-COG1-TRg-1	1	0	0	0	0	0	0	0	0	0	0	0	0	0	0	1	0	0	0	0	0	0	0	0	0
CC8-RPL32-NRg-2	0	0	0	0	0	0	0	0	0	2	2	1	0	0	0	0	0	0	0	0	0	0	0	0	0
CC8-GLC7-NRg-3	0	0	0	1	0	0	0	1	0	0	0	4	0	2	2	0	0	1	0	0	0	0	0	0	0
CC8-GLC7-NRg-4	0	0	0	1	0	0	0	0	0	0	0	1	0	0	1	0	0	0	0	0	0	0	0	0	0
CC8-HSF1-TRg-2	3	0	1	0	1	0	0	0	0	0	0	1	0	0	1	0	0	1	0	0	0	0	0	0	0
CC8-DAM1-NRg-5	1	0	1	0	0	0	0	1	0	0	0	0	0	0	1	1	0	0	0	0	0	0	0	0	0
CC8-SEC18-TRg-4	0	0	1	0	0	1	0	0	0	0	1	0	0	0	1	0	0	0	0	0	0	0	0	0	0
CC8-SEC18-TRg-5	0	1	0	0	0	0	1	0	0	0	0	1	0	0	2	1	0	1	0	0	0	0	0	0	0
CC8-PAB1-NRg-3	0	0	0	0	0	0	0	0	0	0	1	1	0	0	0	0	0	0	0	0	0	0	0	0	0
CC8-POP8-TRg-2	2	0	0	0	1	0	0	0	0	1	0	1	0	0	0	0	0	3	0	0	0	0	0	0	0
CC8-PAB1-NRg-4	1	0	0	0	0	1	0	0	0	0	0	1	0	2	0	1	2	0	0	0	0	0	0	0	0
CC8-BIG1-TRg-4	0	0	0	0	1	2	0	0	0	0	1	0	1	0	1	0	0	0	0	0	0	0	0	0	0
CC8-BIG1-TRg-5	2	0	0	1	1	0	1	0	0	1	0	0	0	0	1	0	0	0	0	0	0	0	0	0	0
CC8-BIG1-TRg-6	2	1	0	0	0	3	0	0	0	0	1	0	0	1	1	0	0	1	0	0	0	0	0	0	0
CC8-RPO41-NRg-1	0	0	0	0	0	0	0	1	0	0	1	4	0	1	1	0	0	3	0	0	0	0	0	0	0
CC8-RVB2-NRg-2	3	0	0	0	0	1	0	0	0	0	1	4	0	2	3	1	0	1	0	0	0	0	0	0	0
CC8-PET117-NRg-8	1	0	0	0	0	0	0	0	0	0	0	0	0	2	0	0	0	1	0	0	0	0	0	0	0
CC8-VPS45-NRg-9	0	0	0	0	0	1	0	0	0	0	0	2	2	2	2	1	0	2	0	0	0	0	0	0	0
CC8-YCG1-NRg-1	0	0	1	0	1	0	0	0	1	0	0	0	0	1	0	0	0	0	0	0	0	0	0	0	0
CC8-NOC4-NRg-1	3	1	0	1	3	2	0	0	0	0	0	1	1	1	2	0	2	2	0	0	0	0	0	0	0
CC8-NMD3-NRg-2	2	0	0	1	0	0	0	0	0	0	2	4	1	3	1	0	0	3	0	0	0	0	0	0	0
CC8-DRS1-TRg-2	2	0	3	1	0	2	0	1	0	0	0	1	0	1	1	0	1	0	0	0	0	0	0	0	0
CC8-HTB1-NRg-2	0	0	0	0	0	0	0	0	0	0	0	2	0	0	2	0	0	0	0	0	0	0	0	0	0
CC8-IPI1-TRg-2	2	0	0	0	2	0	0	0	0	1	1	1	0	0	0	0	0	0	0	0	0	0	0	0	0
CC8-SEC18-NRg-1	0	0	0	0	0	0	0	0	0	0	0	0	0	1	1	0	0	0	0	0	0	0	0	0	0
CC8-SEC18-NRg-2	0	0	0	0	1	0	0	0	0	0	0	0	0	0	0	0	0	0	0	0	0	0	0	0	0
CC8-JIP5-NRg-2	1	0	1	0	1	3	0	0	0	1	0	2	0	2	4	0	0	3	0	0	0	0	0	0	0
CC8-YPT1-TRg-3	0	1	0	0	0	0	0	0	0	0	0	0	0	0	1	0	0	0	0	0	0	0	0	0	0
CC8-YPT1-TRg-2	3	0	0	0	0	0	0	0	0	0	0	0	0	0	0	0	0	0	0	0	0	0	0	0	0
CC8-CLF1-NRg-2	0	0	2	0	0	0	0	0	0	0	0	0	0	0	0	1	0	0	0	0	0	0	0	0	0
CC8-SNF2-NRg-7	0	1	0	0	0	2	0	0	0	1	0	2	0	2	2	0	0	1	0	0	0	0	0	0	0
CC8-SNF2-NRg-4	2	0	2	0	1	1	0	0	0	0	0	10	0	1	4	0	0	5	0	0	0	0	0	0	0
CC8-RPL25-NRg-1	1	0	0	0	0	0	0	0	0	1	1	0	0	1	0	1	0	0	0	0	0	0	0	0	0
CC8-NOP56-TRg-1	0	2	2	1	0	0	0	0	0	1	0	5	0	2	3	0	0	4	0	0	0	0	0	0	0
CC8-NOP56-TRg-2	0	0	1	0	0	0	0	0	0	0	0	2	0	0	1	0	1	2	0	0	0	0	0	0	0
CC8-TRS31-TRg-1	0	0	0	0	0	0	0	0	0	0	1	1	0	0	0	0	0	0	0	0	0	0	0	0	0
CC8-DBF4-TRg-2	0	1	0	0	0	1	0	0	0	0	0	0	0	1	1	0	0	0	0	0	0	0	0	0	0
CC8-DBF4-TRg-1	0	0	1	0	0	0	1	0	0	0	0	1	0	0	0	0	0	0	0	0	0	0	0	0	0
CC8-RPC19-TRg-4	1	0	0	1	0	0	1	0	0	0	0	0	0	2	0	0	0	0	0	0	0	0	0	0	0
CC8-RPC19-TRg-6	1	0	0	0	0	0	0	0	0	0	0	0	0	1	0	0	1	0	0	0	0	0	0	0	0
CC8-RPC19-TRg-3	1	0	1	0	1	0	0	0	1	1	1	0	0	1	0	0	0	1	0	0	0	0	0	0	0
CC8-ROK1-NRg-1	0	0	0	0	0	0	0	0	0	0	0	1	0	1	0	0	3	0	0	0	0	0	0	0	0
CC8-CDC33-TRg-4	1	0	1	0	2	1	0	0	1	0	1	3	0	2	4	0	0	2	0	0	0	0	0	0	0
CC8-DHR2-TRg-3	0	1	0	0	2	0	0	0	0	0	0	3	0	0	1	0	0	0	0	0	0	0	0	0	0
CC8-RRP42-NRg-5	1	0	0	0	1	0	0	1	0	0	0	2	0	1	1	0	0	3	0	0	0	0	0	0	0
CC8-CLF1-TRg-1	1	1	0	0	0	0	0	1	0	0	0	0	1	0	1	0	0	2	0	0	0	0	0	0	0
CC8-ERG11-NA-16	0	0	0	1	0	1	0	0	1	0	0	1	0	0	1	0	0	0	0	0	0	0	0	0	0
CC8-VAS1-NRg-4	0	0	1	0	0	1	1	0	0	1	0	0	0	0	1	0	0	1	0	0	0	0	0	0	0
CC8-PIK1-NRg-2	0	0	0	0	0	0	0	1	0	0	1	4	0	1	1	0	0	1	0	0	0	0	0	0	0
CC8-SAR1-NRg-7	1	0	0	1	2	1	0	0	0	0	2	5	0	0	1	0	1	2	0	0	0	0	0	0	0
CC8-SAR1-NRg-4	1	0	0	0	1	0	0	0	0	0	0	0	0	0	1	0	0	0	0	0	0	0	0	0	0
CC8-RPS3-TRg-1	0	1	1	0	0	2	0	0	0	0	1	0	0	0	1	0	0	0	0	0	0	0	0	0	0
CC8-YTM1-TRg-2	0	0	1	1	0	0	0	0	0	0	1	2	0	0	1	0	2	2	0	0	0	0	0	0	0
CC8-SUI3-NRg-5	0	0	1	0	0	1	0	0	0	0	2	3	0	1	2	0	0	2	0	0	0	0	0	0	0
CC8-SUI3-NRg-2	1	1	0	0	2	0	0	0	0	0	1	2	0	0	2	0	0	3	0	0	0	0	0	0	0
CC8-RRP7-TRg-4	0	2	1	0	0	0	0	0	0	0	1	0	0	2	0	0	0	0	0	0	0	0	0	0	0
CC8-RRP7-TRg-6	2	0	0	0	1	1	0	0	0	0	1	0	0	0	1	1	0	0	0	0	0	0	0	0	0
CC8-NIP7-TRg-2	0	0	0	0	2	0	0	0	0	0	1	0	0	3	1	0	1	0	0	0	0	0	0	0	0
CC8-MDM35-TRg-1	0	0	0	0	0	0	0	0	1	0	1	3	0	3	2	0	1	2	0	0	0	0	0	0	0
CC8-ALA1-NRg-1	0	0	1	1	0	1	0	0	0	1	1	0	0	2	2	1	0	2	0	0	0	0	0	0	0
CC8-DOA4-NRg-2	0	0	1	1	0	1	1	1	0	0	0	2	0	3	3	0	0	0	0	0	0	0	0	0	0
CC8-RPS13-NRg-1	1	0	0	0	0	0	0	0	0	0	0	0	0	0	0	0	0	0	0	0	0	0	0	0	0
CC8-YSF3-TRg-2	1	0	1	0	0	0	0	0	0	0	1	0	0	0	4	1	0	3	0	0	0	0	0	0	0
CC8-RPS2-NRg-11	2	1	0	0	0	0	0	0	1	0	0	0	0	0	1	0	0	0	0	0	0	0	0	0	0
CC8-SSL1-TRg-10	0	0	1	0	1	0	0	0	0	0	2	0	0	0	1	1	0	0	0	0	0	0	0	0	0
CC8-NIP7-TRg-1	1	1	0	0	0	0	1	0	0	0	0	1	0	0	2	0	0	2	0	0	0	0	0	0	0
CC8-LST8-NRg-1	0	0	0	0	0	0	0	0	0	0	1	0	0	0	0	0	1	0	0	0	0	0	0	0	0
CC8-TAF4-TRg-3	2	0	0	0	0	0	0	0	0	2	0	0	1	0	0	0	0	0	0	0	0	0	0	0	0
CC8-HAS1-TRg-2	1	1	0	0	0	1	0	0	0	0	1	0	0	4	0	0	0	0	0	0	0	0	0	0	0
CC8-GLC7-TRg-2	0	0	0	0	0	0	0	0	0	0	0	0	0	1	0	0	0	0	0	0	0	0	0	1	0
CC8-CDC45-NRg-1	1	0	1	0	1	0	0	0	0	0	0	0	0	1	1	0	0	0	0	0	0	0	0	0	0
CC8-SEC22-NRg-8	0	0	2	0	1	0	0	0	0	0	1	1	0	0	0	0	1	0	0	0	0	0	0	0	0
CC8-YOS1-TRg-2	0	0	0	0	1	0	0	0	0	0	0	0	0	2	0	0	0	0	0	0	0	0	0	0	0
CC8-RBA50-TRg-3	1	0	1	0	0	0	1	0	0	1	1	4	0	0	4	0	0	6	0	0	0	0	0	0	0
CC8-SPP41-NRg-2	0	0	0	0	0	0	0	0	0	2	1	3	0	1	1	0	0	0	0	0	0	0	0	0	0
CC8-PRP46-TRg-2	0	0	1	0	0	0	0	0	0	0	1	2	0	2	2	0	0	2	0	0	0	0	0	0	0
CC8-PGA2-NRg-1	3	0	1	0	1	1	0	0	1	0	0	3	0	1	0	0	0	0	0	0	0	0	0	0	0
CC8-CBF5-TRg-3	0	0	1	0	0	0	0	0	0	2	0	1	0	2	0	0	0	0	0	0	0	0	0	0	0
CC8-TCP1-NRg-3	1	0	1	0	0	0	0	0	0	0	0	2	0	4	0	0	0	0	0	0	0	0	0	0	0
CC8-TCP1-NRg-2	0	0	0	0	1	1	0	0	0	0	0	0	0	1	0	0	1	0	0	0	0	0	0	0	0
CC8-ERG26-NRg-2	1	0	3	0	0	0	0	0	0	1	1	0	0	2	0	0	0	0	0	0	0	0	0	0	0
CC8-ERG26-NRg-4	1	0	2	0	0	1	0	0	0	0	0	2	0	1	0	0	0	0	0	0	0	0	0	0	0
CC8-MES1-TRg-5	0	1	0	0	0	1	0	0	0	0	0	3	0	0	2	0	0	2	0	0	0	0	0	0	0
CC8-HTS1-TRg-2	1	0	1	1	1	1	1	0	0	0	1	1	0	0	0	0	2	1	0	0	0	0	0	0	0
CC8-SSS1-TRg-3	0	1	0	1	0	0	0	0	0	1	0	0	0	1	0	0	0	0	0	0	0	0	0	0	0
CC8-SSS1-TRg-2	2	1	1	0	0	1	0	0	0	1	0	0	1	0	1	0	0	1	0	0	0	0	0	0	0
CC8-SYS1-TRg-7	0	0	0	0	1	0	0	0	0	1	0	0	0	2	1	0	0	1	0	0	0	0	0	0	0
CC8-SYS1-TRg-2	1	2	0	0	0	0	0	0	0	0	0	0	0	1	0	0	1	0	0	0	0	0	0	0	0
CC8-SYS1-TRg-1	0	1	0	1	2	0	0	0	0	1	0	0	0	0	0	0	0	0	0	0	0	0	0	0	0
CC8-BFR2-TRg-1	0	1	0	0	0	0	0	0	0	1	0	1	0	0	1	0	0	1	0	0	0	0	0	0	0
CC8-EOS1-TRg-3	1	0	0	0	0	0	0	0	0	0	1	2	0	1	2	0	1	1	0	0	0	0	0	0	0
CC8-TAF4-NRg-1	0	0	0	0	0	1	0	0	0	0	1	1	0	1	0	0	0	0	0	0	0	0	0	0	0
CC8-ARL3-NRg-8	0	0	0	0	1	0	0	1	0	0	2	0	0	0	2	0	0	0	0	0	0	0	0	0	0
CC8-RPN5-NRg-1	0	1	1	0	0	2	0	0	0	0	0	1	0	1	1	0	0	1	0	0	0	0	0	0	0
CC8-TIM9-NRg-2	0	0	0	0	1	1	0	0	0	1	1	0	0	0	0	0	1	2	0	0	0	0	0	0	0
CC8-NUP57-NRg-3	1	0	0	1	0	0	0	0	0	0	0	0	0	0	1	0	1	0	0	0	0	0	0	0	0
CC8-VPS4-TRg-1	0	0	0	0	0	0	0	0	0	0	0	0	0	0	0	0	0	0	0	0	0	0	0	0	0
CC8-CDC3-TRg-4	0	0	0	0	0	0	0	0	1	0	1	2	0	3	0	0	0	1	0	0	0	0	0	0	0
CC8-BBP1-NRg-1	1	0	0	0	2	2	0	0	0	0	1	1	0	1	2	0	0	0	0	0	0	0	0	0	0
CC8-BBP1-NRg-2	0	0	1	0	1	0	0	0	0	1	0	1	0	0	0	1	1	0	0	0	0	0	0	0	0
CC8-USE1-NRg-3	0	0	3	0	0	1	0	0	1	0	0	4	0	0	0	1	1	2	0	0	0	0	0	0	0
CC8-CCT7-TRg-1	2	0	0	0	1	1	0	1	0	0	1	7	0	0	6	0	0	4	0	0	0	0	0	0	0
CC8-SAH1-TRg-3	1	0	0	0	1	1	0	0	0	1	0	1	0	1	1	1	0	1	0	0	0	0	0	0	0
CC8-CHS2-TRg-1	0	0	0	0	0	1	0	0	1	0	0	1	1	0	2	0	0	1	0	0	0	0	0	0	0
CC8-DPM1-TRg-2	2	0	0	1	0	3	0	0	0	0	3	2	0	0	2	0	1	1	0	0	0	0	0	0	0
CC8-BBP1-TRg-1	0	0	0	0	0	1	0	0	0	1	0	0	0	1	0	1	1	0	0	0	0	0	0	0	0
CC8-NRD1-TRg-4	0	0	0	0	0	0	0	0	0	0	0	3	1	3	0	0	1	2	0	0	0	0	0	0	0
CC8-RPB3-NRg-1	2	0	0	0	0	0	0	0	0	0	0	0	0	0	1	0	0	0	0	0	0	0	0	0	0
CC8-PHO85-NRg-6	0	0	0	0	0	1	0	0	0	0	0	0	0	0	0	0	0	0	0	0	0	0	0	0	0
CC8-SNF6-TRg-6	1	0	2	1	0	0	0	0	0	0	0	0	0	3	1	0	1	0	0	0	0	0	0	0	0
CC8-PRP38-NRg-2	0	1	0	0	0	0	0	0	0	0	0	0	0	1	0	0	0	0	0	0	0	0	0	0	0
CC8-OAR1-NRg-3	0	0	0	2	0	1	0	0	0	0	0	2	0	0	4	0	0	2	0	0	0	0	0	0	0
CC8-ROX3-NRg-1	0	0	1	0	1	3	0	0	0	0	2	2	0	1	2	0	1	4	0	0	0	0	0	0	0
CC8-YPP1-TRg-6	1	1	2	0	1	0	1	0	0	0	0	0	0	1	0	0	0	0	0	0	0	0	0	0	0
CC8-CBF2-NRg-8	0	0	0	0	0	2	0	0	0	0	2	4	0	2	3	0	0	5	0	0	0	0	0	0	0
CC8-SPT6-TRg-5	0	0	1	0	1	0	0	0	0	1	0	1	0	1	0	0	0	0	0	0	0	0	0	0	0
CC8-SEC10-NRg-1	0	0	0	0	0	0	0	0	0	0	0	0	0	0	0	0	0	0	0	0	0	0	0	0	0
CC8-NSL1-NRg-3	0	0	1	0	0	0	0	0	0	0	0	0	2	0	0	0	0	0	0	0	0	0	0	0	0
CC8-NRD1-NRg-8	0	1	2	1	0	0	0	0	0	0	2	0	0	1	3	1	0	1	0	0	0	0	0	0	0
CC8-RPB3-TRg-1	2	0	0	0	2	0	1	0	0	0	0	0	0	2	0	0	0	0	0	0	0	0	0	0	0
CC8-NRD1-NRg-4	3	0	1	1	1	3	0	0	0	0	0	2	0	1	0	0	0	0	0	0	0	0	0	0	0
CC8-RVB1-TRg-2	0	0	1	1	0	0	0	0	0	0	0	0	0	1	0	0	0	0	0	0	0	0	0	0	0
CC8-TIF5-NRg-8	1	0	2	0	1	0	0	1	0	1	0	0	0	1	2	1	0	1	0	0	0	0	0	0	0
CC8-EOS1-NRg-1	1	0	1	1	0	0	0	0	0	1	0	2	0	3	0	0	0	1	0	0	0	0	0	0	0
CC8-ERG25-NA-26	1	1	1	0	0	0	0	0	0	1	0	2	0	0	3	0	0	1	0	0	0	0	0	0	0
CC8-MSL5-NRg-4	0	1	1	0	0	0	0	1	0	0	2	1	0	2	5	0	2	5	0	0	0	0	0	0	0
CC8-SEC24-TRg-2	1	0	0	1	0	0	0	0	0	0	1	0	0	0	0	1	0	0	0	0	0	0	0	0	0
CC8-RPL30-NRg-5	2	0	0	0	0	0	1	0	0	0	0	0	0	1	0	0	0	0	0	0	0	0	0	0	0
CC8-SNU71-NRg-3	0	0	2	0	1	1	0	0	0	0	0	3	0	0	2	0	0	1	0	0	0	0	0	0	0
CC8-CDC33-NRg-1	0	1	0	0	0	0	0	0	0	0	0	3	1	0	0	0	0	0	0	0	0	0	0	0	0
CC8-RPN6-TRg-4	1	2	2	0	1	1	0	0	0	0	0	1	0	1	1	0	1	1	0	0	0	0	0	0	0
CC8-NAB2-TRg-4	1	0	0	0	0	0	0	0	0	0	1	1	0	0	0	0	0	0	0	0	0	0	0	0	0
CC8-NAB2-TRg-6	1	0	1	0	1	0	0	0	1	0	1	1	0	2	1	0	0	3	0	0	0	0	0	0	0
CC8-YTM1-NRg-1	1	1	4	1	1	1	0	0	1	0	1	1	0	2	0	0	0	0	0	0	0	0	0	0	0
CC8-OLE1-TRg-8	0	0	3	0	0	0	1	0	0	0	2	2	0	0	1	1	0	6	0	0	0	0	0	0	0
CC8-OLE1-TRg-1	0	0	0	1	1	0	1	0	0	0	0	3	0	3	1	0	0	5	0	0	0	0	0	0	0
CC8-UTP7-TRg-4	4	0	0	0	1	0	0	0	0	0	1	1	0	3	0	0	1	3	0	0	0	0	0	0	0
CC8-ACT1-NRg-6	2	0	2	1	0	1	1	0	0	0	1	0	0	1	0	0	0	0	0	0	0	0	0	0	0
CC8-RPL18A-NRg-3	1	0	0	1	0	0	0	0	0	0	0	0	0	2	1	0	0	0	0	0	0	0	0	0	0
CC8-BRX1-NRg-1	3	0	1	0	0	0	0	0	0	0	0	2	0	4	1	0	0	3	0	0	0	0	0	0	0
CC8-NAF1-TRg-8	0	0	0	0	0	0	0	0	0	1	1	4	0	2	1	0	2	0	0	0	0	0	0	0	0
CC8-NAF1-TRg-6	1	0	0	0	0	1	0	0	0	2	1	0	0	4	0	0	1	2	0	0	0	0	0	0	0
CC8-NAF1-TRg-4	1	0	2	0	2	0	0	0	0	1	1	0	0	2	1	0	1	0	0	0	0	0	0	0	0
CC8-CDC8-TRg-2	1	0	0	1	0	3	0	0	0	0	1	1	0	1	1	0	0	2	0	0	0	0	0	0	0
CC8-NSE4-TRg-1	0	1	0	0	0	0	0	0	0	0	1	0	0	0	1	0	1	0	0	0	0	0	0	0	0
CC8-PAB1-NRg-2	0	0	0	0	0	1	1	0	0	3	1	0	0	0	1	0	0	0	0	0	0	0	0	0	0
CC8-PRP43-TRg-4	0	0	1	0	1	0	0	0	0	0	0	0	0	1	0	0	0	0	0	0	0	0	0	0	0
CC8-SEC2-NRg-3	0	0	0	0	0	1	0	0	0	0	0	0	1	0	2	0	0	0	0	0	0	0	0	0	0
CC8-SEC2-NRg-6	3	0	0	1	0	1	0	0	0	1	0	3	0	2	2	1	0	1	0	0	0	0	0	0	0
CC8-MPP10-NRg-5	2	0	1	1	0	1	0	0	0	0	0	2	0	2	1	0	0	2	0	0	0	0	0	0	0
CC8-YDR355C-TRg-2	1	0	0	0	0	3	0	0	0	1	0	0	0	0	2	0	0	0	0	0	0	0	0	0	0
CC8-YLR339C-TRg-9	2	0	0	0	1	1	0	0	0	0	0	0	0	1	0	0	0	0	0	0	0	0	0	0	0
CC8-SNM1-TRg-2	1	0	0	1	0	3	2	0	0	0	0	0	0	3	2	0	0	1	0	0	0	0	0	0	0
CC8-ALR1-NRg-4	1	1	0	0	0	0	0	1	1	0	0	2	0	0	0	0	1	0	0	0	0	0	0	0	0
CC8-ALR1-NRg-1	0	1	0	0	0	0	0	0	0	3	0	1	0	0	1	0	1	0	0	0	0	0	0	0	0
CC8-ALR1-NRg-3	0	0	2	1	3	0	0	0	0	0	1	0	0	0	0	0	1	2	0	0	0	0	0	0	0
CC8-RPL10-TRg-1	1	0	1	0	0	0	1	0	0	0	0	2	0	0	1	0	3	0	0	0	0	0	0	0	0
CC8-RPL28-TRg-2	1	0	1	1	3	0	0	0	0	0	1	1	0	1	2	0	1	1	0	0	0	0	0	0	0
CC8-UTP25-TRg-1	0	0	0	1	2	0	0	0	0	0	0	0	0	0	2	0	0	1	0	0	0	0	0	0	0
CC8-POB3-TRg-1	2	1	0	0	0	0	0	0	0	0	0	0	0	3	0	0	0	1	0	0	0	0	0	0	0
CC8-POB3-TRg-3	0	1	0	1	1	0	0	0	0	0	0	0	0	0	0	0	0	0	0	0	0	0	0	0	0
CC8-POB3-TRg-2	2	2	0	0	0	1	0	0	0	0	1	1	1	1	0	1	0	0	0	0	0	0	0	0	0
CC8-MED11-TRg-1	0	1	0	0	0	3	0	0	0	0	0	0	0	0	0	0	0	0	0	0	0	0	0	0	0
CC8-ISA1-TRg-15	0	0	0	0	0	0	0	0	0	1	0	0	0	0	0	1	0	0	0	0	0	0	0	0	0
CC8-RRP1-NRg-1	1	0	0	0	0	1	1	0	0	0	1	1	0	1	0	1	1	3	0	0	0	0	0	0	0
CC8-MES1-NRg-1	1	0	1	0	0	2	0	0	0	0	0	1	0	1	1	1	0	0	0	0	0	0	0	0	0
CC8-SEC13-NRg-5	1	1	0	0	1	0	0	0	0	0	0	0	0	0	0	0	0	0	0	0	0	0	0	0	0
CC8-MCM2-NRg-2	0	0	0	2	0	0	0	0	1	0	1	0	0	0	2	0	1	1	0	0	0	0	0	0	0
CC8-ALA1-TRg-4	1	0	0	0	0	0	0	0	0	0	0	0	0	0	0	0	0	1	0	0	0	0	0	0	0
CC8-MTG2-TRg-5	1	0	0	0	0	0	0	0	0	1	0	0	1	1	0	0	1	2	0	0	0	0	0	0	0
CC8-TIF35-NRg-3	4	0	0	0	0	0	0	0	0	0	0	2	0	1	0	0	1	1	0	0	0	0	0	0	0
CC8-NSE1-TRg-3	0	0	1	1	0	1	0	0	0	0	0	2	0	0	0	0	2	2	0	0	0	0	0	0	0
CC8-NSE1-TRg-4	0	0	3	0	0	2	1	0	0	1	1	2	1	3	0	0	0	0	0	0	0	0	0	0	0
CC8-MOB2-NRg-6	0	0	1	0	0	1	0	0	0	0	0	2	0	0	0	0	0	0	0	0	0	0	0	0	0
CC8-VRG4-NRg-3	1	1	0	0	1	0	0	0	0	0	0	0	0	1	0	0	0	0	0	0	0	0	0	0	0
CC8-PRP9-TRg-3	1	0	0	2	0	1	0	0	0	0	0	0	0	0	0	1	1	0	0	0	0	0	0	0	0
CC8-HYM1-TRg-5	1	0	0	0	1	1	0	0	0	1	0	1	0	0	0	1	1	0	0	0	0	0	0	0	0
CC8-POP1-TRg-5	1	0	0	0	0	1	0	1	0	0	1	1	0	2	1	0	0	0	0	0	0	0	0	0	0
CC8-POP1-TRg-9	0	0	0	1	2	1	0	0	0	0	1	1	1	6	1	0	2	2	0	0	0	0	0	0	0
CC8-RPL17A-TRg-1	0	0	0	0	0	0	0	0	0	0	2	2	0	5	0	0	0	0	0	0	0	0	0	0	0
CC8-SLD2-TRg-1	0	0	1	0	2	3	0	0	0	0	3	0	0	2	2	0	1	0	0	0	0	0	0	0	0
CC8-CDC48-NRg-7	0	2	1	0	0	1	0	0	0	0	1	0	0	0	2	0	0	2	0	0	0	0	0	0	0
CC8-FHL1-NRg-2	0	0	1	0	1	1	0	0	0	0	0	1	0	2	2	0	0	0	0	0	0	0	0	0	0
CC8-BET3-NRg-7	0	0	0	0	0	0	0	0	0	0	0	2	0	1	3	0	0	1	0	0	0	0	0	0	0
CC8-MAK21-TRg-1	1	0	0	2	1	0	0	0	0	1	0	1	0	3	0	0	0	0	0	0	0	0	0	0	0
CC8-BRN1-TRg-4	0	0	0	1	1	0	0	1	0	0	0	0	0	1	1	0	0	0	0	0	0	0	0	0	0
CC8-FBA1-NRg-3	0	1	2	1	1	0	0	0	0	0	1	1	1	1	6	0	2	1	0	0	0	0	0	0	0
CC8-CDC42-TRg-6	0	0	0	0	0	0	0	0	0	0	0	0	0	0	0	0	0	0	0	0	0	0	0	0	0
CC8-CDC42-TRg-7	1	0	0	0	1	0	0	0	0	0	1	3	0	1	1	0	0	0	0	0	0	0	0	0	0
CC8-COG4-NRg-1	0	0	1	0	1	0	0	0	0	0	1	1	0	3	0	0	1	0	0	0	0	0	0	0	0
CC8-ATP3-NRg-3	2	0	1	2	0	2	0	0	0	0	0	1	0	0	2	0	0	0	0	0	0	0	0	0	0
CC8-ATP3-NRg-2	1	1	0	0	0	2	1	0	0	0	0	0	0	2	1	0	0	2	0	0	0	0	0	0	0
CC8-SMP3-TRg-5	4	0	1	0	0	0	0	1	0	1	2	4	0	3	1	1	0	3	0	0	0	0	0	0	0
CC8-CFT2-NRg-2	0	1	1	0	0	1	0	0	0	0	0	0	0	1	0	0	0	0	0	0	0	0	0	0	0
CC8-FAS2-TRg-5	0	1	1	0	1	1	1	0	0	0	0	0	0	0	1	0	0	0	0	0	0	0	0	0	0
CC8-DBP2-NRg-3	0	1	1	0	0	0	0	0	0	0	2	4	0	2	3	0	0	3	0	0	0	0	0	0	0
CC8-DBP2-NRg-2	2	0	0	0	1	1	0	0	1	0	1	2	0	1	0	0	1	1	0	0	0	0	0	0	0
CC8-MPS2-NRg-4	1	0	1	0	0	0	0	0	0	0	0	0	2	0	0	0	0	0	0	0	0	0	0	0	0
CC8-ARC35-TRg-2	1	0	0	0	0	0	0	0	0	1	0	0	0	0	0	0	1	0	0	0	0	0	0	0	0
CC8-ARC35-TRg-5	0	0	0	0	0	0	0	0	0	0	0	0	0	0	0	0	0	0	0	0	0	0	0	0	0
CC8-MRD1-TRg-1	0	1	1	0	0	0	0	0	0	0	0	0	0	0	0	0	0	1	0	0	0	0	0	0	0
CC8-RLP7-TRg-1	3	0	0	0	0	0	0	1	0	0	0	1	0	0	0	0	0	0	0	0	0	0	0	0	0
CC8-SPC34-TRg-1	0	0	0	0	0	2	0	0	0	0	0	1	1	1	0	0	0	1	0	0	0	0	1	0	0
CC8-CDC45-TRg-2	0	0	1	0	1	1	0	0	0	0	1	2	0	3	1	0	0	0	0	0	0	0	0	0	0
CC8-GCD6-TRg-3	0	1	0	0	0	0	0	0	0	0	0	1	0	2	0	0	0	2	0	0	0	0	0	0	0
CC8-GCD6-TRg-4	1	0	0	1	0	0	0	0	0	1	0	0	0	2	0	0	1	0	0	0	0	0	0	0	0
CC8-YPT6-NRg-2	1	0	0	0	1	0	0	0	0	0	0	0	0	0	0	0	0	0	0	0	0	0	0	0	0
CC8-RPS13-TRg-2	0	0	0	1	0	0	0	0	0	0	0	1	0	0	0	0	1	1	0	0	0	0	0	0	0
CC8-IPI3-TRg-3	1	0	1	0	2	0	0	0	0	1	0	2	0	2	3	0	0	1	0	0	0	0	0	0	0
CC8-TIF5-NRg-9	0	1	2	2	2	1	1	1	1	0	0	0	0	0	0	1	0	0	0	0	0	0	0	0	0
CC8-TIF5-NRg-7	1	1	0	0	0	0	0	0	0	0	0	0	0	1	0	0	0	1	0	0	0	0	0	0	0
CC8-TIF5-NRg-6	0	1	0	0	2	0	0	0	0	0	1	0	0	0	3	0	1	0	0	0	0	0	0	0	0
CC8-NAB3-TRg-3	0	0	0	0	2	0	0	0	0	0	1	0	0	4	0	0	0	0	0	0	0	0	0	0	0
CC8-GCD2-TRg-1	0	0	2	0	0	1	0	1	0	1	0	0	0	0	0	0	0	1	0	0	0	0	0	0	0
CC8-UBA1-TRg-2	2	0	1	1	0	1	0	0	0	0	0	0	0	0	0	0	0	0	0	0	0	0	0	0	0
CC8-SLD3-TRg-6	2	1	0	0	0	1	0	0	0	1	0	0	0	0	0	0	0	0	0	0	0	0	0	0	0
CC8-LCB1-TRg-5	2	0	1	1	0	2	0	0	0	0	0	0	0	3	3	0	0	0	0	0	0	0	0	0	0
CC8-TOA2-TRg-6	0	1	1	0	1	0	0	0	0	0	0	0	0	0	0	0	0	0	0	0	0	0	0	0	0
CC8-TOA2-TRg-1	2	1	1	0	0	2	0	0	0	0	0	1	0	2	1	0	0	1	0	0	0	0	0	0	0
CC8-TOA2-TRg-3	1	0	0	1	0	1	0	0	0	0	0	0	0	0	0	0	1	0	0	0	0	0	0	0	0
CC8-LSM2-TRg-1	1	0	4	1	1	1	0	0	0	1	1	0	0	1	0	0	0	1	0	0	0	0	0	0	0
CC8-YML6-TRg-13	0	1	3	0	1	2	0	0	0	0	2	2	0	0	0	0	0	1	0	0	0	0	0	0	0
CC8-YML6-TRg-12	0	0	0	0	0	0	0	0	0	0	0	4	0	0	3	0	0	1	0	0	0	0	0	0	0
CC8-UTP15-NRg-1	0	0	0	0	0	0	0	0	0	0	2	0	0	0	0	0	0	0	0	0	0	0	0	0	0
CC8-TIF6-NRg-8	2	0	0	0	0	0	0	0	0	0	1	5	0	2	0	0	0	1	0	0	0	0	0	0	0
CC8-SUP35-NRg-1	0	0	0	0	0	0	0	0	0	0	0	0	0	0	0	0	0	1	0	0	0	0	0	0	0
CC8-MPP10-NRg-1	0	0	0	0	0	0	0	1	0	0	0	1	0	3	3	0	0	1	0	0	0	0	0	0	0
CC8-SWI3-TRg-7	0	0	0	0	1	0	0	1	0	0	1	1	0	0	0	0	0	0	0	0	0	0	0	0	0
CC8-SSN3-NRg-2	0	0	5	0	1	2	0	0	1	0	2	5	0	1	1	0	0	2	0	0	0	0	0	0	0
CC8-SEC13-NRg-7	2	0	0	0	0	0	0	0	1	0	1	0	0	0	1	0	0	0	0	0	0	0	0	0	0
CC8-RPS15-NRg-3	0	0	0	0	0	0	1	0	0	0	0	0	0	0	0	0	0	0	0	0	0	0	0	0	0
CC8-RPL3-TRg-2	1	0	0	0	0	0	0	0	0	0	0	1	0	0	1	0	1	0	0	0	0	0	0	0	0
CC8-FBA1-NRg-2	0	0	0	0	1	0	0	0	0	0	2	4	0	3	6	0	2	4	0	0	0	0	0	0	0
CC8-FBA1-NRg-1	1	0	1	1	0	0	0	0	1	1	2	5	0	1	4	0	1	2	0	0	0	0	0	0	0
CC8-FBA1-NRg-5	1	0	1	0	0	0	0	0	0	1	0	2	0	2	1	0	0	2	0	0	0	0	0	0	0
CC8-DAM1-TRg-2	3	0	0	0	0	0	0	0	0	0	0	0	0	0	0	0	0	0	0	0	0	0	0	0	0
CC8-NHP2-TRg-2	0	2	0	0	0	0	0	0	0	0	0	1	0	1	3	0	0	1	0	0	0	0	0	0	0
CC8-HCA4-NRg-6	0	0	0	0	1	1	0	0	0	0	1	3	0	1	2	1	0	1	0	0	0	0	0	0	0
CC8-PRE3-TRg-4	2	0	0	0	0	0	0	0	0	1	0	0	0	0	0	0	0	0	0	0	0	0	0	0	0
CC8-DBP5-NRg-4	0	1	2	0	0	0	1	0	0	0	0	0	1	0	0	0	0	2	0	0	0	0	0	0	0
CC8-SPT6-NRg-4	1	0	1	0	0	0	0	0	0	0	0	2	0	0	4	0	0	3	0	0	0	0	0	0	0
CC8-SPT6-NRg-2	0	0	1	0	0	1	0	0	0	0	0	4	1	0	2	0	0	2	0	0	0	0	0	0	0
CC8-RPL18A-TRg-4	1	0	0	1	0	2	0	0	0	0	0	0	0	2	0	0	1	3	0	0	0	0	0	0	0
CC8-KSH1-TRg-1	1	0	1	0	1	0	0	0	0	1	0	1	0	2	0	0	0	0	0	0	0	0	0	0	0
CC8-KSH1-TRg-3	0	0	1	0	0	1	1	0	0	0	0	2	0	1	4	0	0	3	0	0	0	0	0	0	0
CC8-IPI3-NRg-1	0	1	0	0	1	0	0	0	0	2	0	1	0	0	0	0	0	0	0	0	0	0	0	0	0
CC8-PGA2-TRg-8	0	0	2	1	0	2	0	0	0	0	0	6	0	3	0	0	1	4	0	0	0	0	0	0	0
CC8-RPL18A-TRg-2	0	0	0	0	0	0	0	0	0	0	1	0	0	1	0	0	0	0	0	0	0	0	0	0	0
CC8-RPL33A-NRg-6	0	0	0	1	0	0	0	0	0	0	0	2	0	0	0	0	0	1	0	0	0	0	0	0	0
CC8-TAF12-NRg-2	1	0	0	0	1	0	0	1	0	0	0	0	0	0	0	0	2	0	0	0	0	0	0	0	0
CC8-USE1-TRg-5	0	0	1	0	1	0	0	0	0	1	2	6	0	1	4	0	0	2	0	0	0	0	0	0	0
CC8-YNL114C-TRg-1	1	0	2	1	0	2	0	0	0	0	1	3	0	0	0	0	0	1	0	0	0	0	0	0	0
CC8-SMC5-TRg-7	0	1	1	0	0	1	0	0	0	0	0	0	0	0	0	0	1	2	0	0	0	0	0	0	0
CC8-SMC5-TRg-6	0	0	0	0	1	0	1	0	0	0	1	1	0	2	4	1	0	0	0	0	0	0	0	1	0
CC8-RSC58-TRg-1	1	0	3	1	1	1	1	0	0	0	1	4	0	1	1	0	1	1	0	0	0	0	0	0	0
CC8-CTF13-TRg-2	0	0	0	1	1	1	0	0	0	0	1	0	0	1	0	0	0	0	0	0	0	0	0	0	0
CC8-NAB2-NRg-2	1	2	2	0	3	1	0	0	0	0	0	0	0	0	0	1	1	1	0	0	0	0	0	0	0
CC8-MCM7-TRg-4	0	0	1	0	0	0	0	0	0	0	1	0	0	0	1	0	0	1	0	0	0	0	0	0	0
CC8-BCP1-NRg-5	1	1	0	0	0	0	0	0	0	0	0	0	0	0	0	0	0	1	0	0	0	0	0	0	0
CC8-STU2-TRg-3	0	1	0	0	0	0	0	0	0	0	0	0	0	1	0	0	0	0	0	0	0	0	0	0	0
CC8-SEC21-NRg-6	0	0	0	0	0	1	0	0	0	1	1	0	0	2	0	0	0	0	0	0	0	0	0	0	0
CC8-SEC21-NRg-3	2	0	0	0	0	0	1	0	1	0	0	1	0	0	0	0	1	0	0	0	0	0	0	0	0
CC8-RPL1B-TRg-3	0	0	0	0	0	1	0	0	0	0	0	0	0	0	1	0	0	2	0	0	0	0	0	0	0
CC8-SEC20-NRg-2	0	2	0	0	0	1	1	0	1	0	2	2	0	3	3	0	2	1	0	0	0	0	0	0	0
CC8-VMA3-NRg-2	1	0	0	0	0	0	0	0	0	0	2	4	0	1	2	0	3	3	0	0	0	0	0	0	0
CC8-SEC23-NRg-5	2	0	2	0	0	1	0	1	0	0	1	0	0	5	3	0	0	1	0	0	0	0	0	0	0
CC8-CDC28-TRg-4	0	0	0	0	1	0	0	0	0	0	0	1	0	0	0	0	1	3	0	0	0	0	0	0	0
CC8-RPN12-NRg-11	2	0	1	0	1	0	0	0	0	0	1	2	0	0	2	0	1	0	0	0	0	0	0	0	0
CC8-PUP3-TRg-3	0	0	1	0	1	2	0	0	0	0	1	0	0	0	0	0	1	0	0	0	0	0	0	0	0
CC8-SEC31-TRg-2	0	0	0	1	1	1	0	0	0	0	0	2	0	0	1	0	0	0	0	0	0	0	0	0	0
CC8-SED5-TRg-6	0	1	0	0	1	0	0	0	1	0	1	0	1	0	1	0	1	1	0	0	0	0	0	0	0
CC8-SED5-TRg-5	2	0	1	0	1	1	0	0	0	1	1	1	0	0	0	0	1	2	0	0	0	0	0	0	0
CC8-RPL33A-TRg-1	0	1	0	0	0	1	0	0	0	1	0	4	0	2	0	0	2	2	0	0	0	0	0	0	0
CC8-RPL33A-TRg-2	1	0	1	0	1	2	0	0	0	1	0	1	0	0	0	0	0	1	0	0	0	0	0	0	0
CC8-MRPL11-TRg-2	0	0	1	1	1	3	0	0	0	1	0	3	1	2	2	1	0	1	0	0	0	0	0	0	0
CC8-RTP1-NRg-2	2	0	0	1	1	1	0	0	0	0	1	0	0	2	0	0	0	0	0	0	0	0	0	0	0
CC8-NUG1-TRg-2	2	0	2	1	1	0	0	0	0	0	0	1	0	0	1	0	1	2	0	0	0	0	0	0	0
CC8-VPH2-TRg-4	1	0	0	0	0	1	0	1	0	1	0	0	0	1	1	0	1	1	0	0	0	0	0	0	0
CC8-COP1-NRg-3	1	0	0	0	0	1	0	0	0	0	0	0	1	0	1	1	0	0	0	0	0	0	0	0	0
CC8-CRM1-NRg-1	1	1	0	0	0	0	0	0	0	1	0	0	0	0	1	0	1	0	0	0	0	0	0	0	0
CC8-RPL5-NRg-4	0	1	0	0	0	0	0	0	0	1	0	0	0	0	0	0	0	0	0	0	0	0	0	0	0
CC8-SNU13-NRg-4	3	0	1	0	0	0	0	0	0	0	1	0	0	1	0	0	0	0	0	0	0	0	0	0	0
CC8-PFS2-TRg-3	1	0	0	0	0	2	0	0	0	0	0	0	0	1	0	0	1	0	0	0	0	0	0	0	0
CC8-MPP10-TRg-2	0	0	1	0	0	0	0	0	0	0	0	0	0	0	0	0	0	3	0	0	0	0	0	0	0
CC8-TSR4-NRg-2	1	0	0	0	1	0	0	1	0	0	1	0	0	1	2	0	0	1	0	0	0	0	0	0	0
CC8-RSC2-TRg-1	2	1	1	0	0	1	0	0	0	0	1	2	0	0	3	0	1	3	0	0	0	0	0	0	0
CC8-SEC65-TRg-2	1	0	0	0	1	1	0	0	0	1	1	4	0	0	1	0	0	1	0	0	0	0	0	0	0
CC8-SMI1-NRg-1	0	0	1	1	0	0	0	0	0	2	0	1	0	0	2	0	1	0	0	0	0	0	0	0	0
CC8-RTT105-NRg-4	1	0	0	0	0	0	1	0	0	0	1	2	1	1	0	0	1	4	0	0	0	0	0	0	0
CC8-VMA5-TRg-3	1	0	0	0	0	0	0	0	0	0	1	2	0	1	0	0	0	1	0	0	0	0	0	0	0
CC8-VMA5-TRg-5	2	0	2	0	0	0	0	0	0	0	0	4	0	1	3	0	1	4	0	0	0	0	0	0	0
CC8-RRP1-TRg-3	0	1	1	0	0	0	0	0	1	1	0	1	0	0	1	0	1	1	0	0	0	0	0	0	0
CC8-CLC1-TRg-2	2	0	0	0	1	0	0	0	0	0	0	1	0	0	0	0	0	1	0	0	0	0	0	0	0
CC8-GCD6-NRg-1	1	1	1	0	0	0	1	1	0	0	0	1	0	0	0	0	0	0	0	0	0	0	0	0	0
CC8-GCD6-NRg-2	2	0	0	0	0	1	1	0	0	0	0	2	0	0	0	0	0	0	0	0	0	0	0	0	0
CC8-PXR1-TRg-1	2	1	0	0	0	0	0	0	0	0	0	1	0	1	0	1	0	1	0	0	0	0	0	0	0
CC8-CDC14-NRg-1	0	0	0	0	0	0	0	0	0	0	0	0	0	0	1	0	1	0	0	0	0	0	0	0	0
CC8-PCF11-TRg-6	0	0	0	0	0	0	0	0	0	2	0	0	0	0	0	0	0	0	0	0	0	0	0	0	0
CC8-PCF11-TRg-5	0	0	3	0	1	0	0	0	0	0	0	0	1	0	0	0	0	0	0	0	0	0	0	0	0
CC8-PCF11-TRg-4	1	0	1	1	0	1	0	0	0	0	1	0	1	0	0	0	0	0	0	0	0	0	0	0	0
CC8-SEC31-NRg-1	0	0	0	0	0	0	0	0	0	0	0	0	0	0	0	0	0	0	0	0	0	0	0	0	0
CC8-RRP5-NRg-1	2	0	1	0	0	1	0	0	0	1	1	1	0	0	3	0	0	0	0	0	0	0	0	0	0
CC8-PRE10-TRg-5	1	1	0	0	1	3	0	0	0	1	0	0	0	0	0	1	0	0	0	0	0	0	0	0	0
CC8-PRE10-TRg-1	2	1	0	0	0	0	0	0	0	0	1	1	0	0	0	0	0	0	0	0	0	0	0	0	0
CC8-RPS5-TRg-2	0	0	1	0	0	0	0	0	0	0	0	1	0	1	0	0	0	0	0	0	0	0	0	0	0
CC8-NSP1-TRg-4	1	0	0	0	0	0	1	0	0	1	0	3	0	1	0	0	0	0	0	0	0	0	0	0	0
CC8-PRP38-TRg-4	1	0	2	0	0	0	0	0	0	1	0	2	0	3	4	0	0	2	0	0	0	0	0	0	0
CC8-RCF1-NRg-5	0	3	0	0	0	2	1	0	0	1	0	1	0	2	2	0	0	1	0	0	0	0	0	0	0
CC8-RSC3-TRg-4	1	0	1	0	0	0	0	0	0	1	1	4	0	1	2	1	1	1	0	0	0	0	0	0	0
CC8-RSC3-TRg-5	1	0	4	0	0	0	0	0	0	0	2	2	0	1	0	0	0	0	0	0	0	0	0	0	0
CC8-RSC3-TRg-6	2	1	3	0	2	0	0	0	0	0	1	0	0	1	0	0	0	1	0	0	0	0	0	0	0
CC8-HTA1-NRg-12	0	0	0	0	0	0	0	0	0	0	0	5	0	2	3	0	2	1	0	0	0	0	0	0	0
CC8-HTA1-NRg-11	1	0	0	1	0	0	0	0	1	0	0	3	0	4	5	0	0	2	0	0	0	0	0	0	0
CC8-UTP23-TRg-2	1	0	1	0	0	0	1	0	0	0	0	0	0	1	0	0	0	0	0	0	0	0	0	0	0
CC8-GCD7-NRg-1	0	0	0	0	1	0	1	0	0	1	0	1	0	1	0	0	0	0	0	0	0	0	0	0	0
CC8-GCD7-NRg-2	1	1	0	0	0	0	0	0	0	0	1	1	0	1	2	0	0	2	0	0	0	0	0	0	0
CC8-GCD7-NRg-6	0	1	0	1	4	1	2	1	0	0	1	1	0	1	1	0	0	0	0	0	0	0	0	0	0
CC8-GAL11-NRg-2	0	0	0	0	0	0	0	0	0	0	0	0	0	2	0	0	0	1	0	0	0	0	0	0	0
CC8-GAL11-NRg-9	2	0	0	0	2	1	1	0	0	1	0	0	0	0	0	0	0	0	0	0	0	0	0	0	0
CC8-PHO4-TRg-5	0	0	0	0	0	1	0	0	0	0	1	1	0	1	1	0	0	0	0	0	0	0	0	0	0
CC8-SNP1-NRg-3	3	0	1	0	0	2	0	0	0	0	1	3	1	3	3	0	2	1	0	0	0	0	0	0	0
CC8-RPC37-TRg-5	0	1	2	1	1	1	0	0	1	1	1	0	0	3	0	0	1	1	0	0	0	0	0	0	0
CC8-CRM1-TRg-5	0	2	0	0	0	0	1	0	0	0	1	2	0	0	0	0	0	0	0	0	0	0	0	0	0
CC8-CRM1-TRg-2	1	0	1	0	2	0	0	0	0	0	0	0	0	0	2	1	1	1	0	0	0	0	0	0	0
CC8-ASK1-TRg-7	0	0	0	1	1	0	0	0	0	2	0	0	0	0	0	0	0	0	0	0	0	0	0	0	0
CC8-STU2-NRg-4	1	0	1	0	0	0	0	0	1	0	0	0	0	1	0	0	0	0	0	0	0	0	0	0	0
CC8-NEO1-NRg-3	1	0	1	0	0	1	1	0	0	0	0	0	0	0	0	0	0	0	0	0	0	0	0	0	0
CC8-GAL11-TRg-5	1	0	0	1	0	0	0	0	0	0	1	0	0	2	1	1	0	0	0	0	0	0	0	0	0
CC8-GAL11-TRg-7	0	0	1	0	1	0	0	0	0	0	0	0	0	1	0	0	1	3	0	0	0	0	0	1	0
CC8-SAM50-NRg-3	0	0	1	1	0	3	0	0	0	0	1	6	0	0	2	0	1	1	0	0	0	0	0	0	0
CC8-CSL4-TRg-2	2	1	0	0	0	1	0	0	0	0	1	3	0	0	1	0	0	3	0	0	0	0	0	0	0
CC8-CCT5-TRg-2	0	1	0	0	0	1	0	1	0	0	1	3	0	5	2	0	0	0	0	0	0	0	0	0	0
CC8-POL30-NRg-1	1	1	1	0	0	2	0	1	1	0	0	3	0	1	2	0	0	1	0	0	0	0	0	0	0
CC8-MED4-TRg-4	1	0	0	1	0	0	0	0	0	0	0	2	0	0	1	0	0	0	0	0	0	0	0	0	0
CC8-MED4-TRg-3	1	1	2	0	0	3	1	0	0	0	1	1	0	1	0	0	0	4	0	0	0	0	0	0	0
CC8-MED4-TRg-2	0	1	0	0	1	1	0	0	0	0	1	2	0	0	3	0	0	2	0	0	0	0	0	0	0
CC8-GDI1-TRg-4	1	1	0	0	1	1	0	0	0	0	1	3	1	1	0	0	0	2	0	0	0	0	0	0	0
CC8-GDI1-TRg-3	0	0	1	1	0	0	0	0	0	0	0	1	0	0	0	0	0	2	0	0	0	0	0	0	0
CC8-REB1-TRg-6	2	0	0	0	0	1	0	0	0	0	0	1	0	0	0	0	0	2	0	0	0	0	0	0	0
CC8-MRPL37-NRg-2	1	0	0	0	0	0	0	0	0	0	0	0	0	2	3	0	2	2	0	0	0	0	0	0	0
CC8-NOC3-TRg-3	1	0	1	0	1	0	0	0	0	0	0	0	0	0	1	0	0	1	0	0	0	0	0	0	0
CC8-SPC97-TRg-3	0	0	1	0	0	0	0	0	0	0	0	0	0	2	0	0	1	0	0	0	0	0	0	0	0
CC8-IPP1-TRg-3	0	1	3	2	0	0	0	0	0	0	2	0	0	0	0	0	0	0	0	0	0	0	0	0	0
CC8-IPP1-TRg-2	1	0	0	0	1	2	1	0	0	0	1	0	0	0	0	0	1	0	0	0	0	0	0	0	0
CC8-PTI1-TRg-3	0	0	0	0	1	0	0	0	0	0	0	0	2	0	0	0	0	0	0	0	0	0	0	0	0
CC8-PTI1-TRg-5	0	1	1	0	0	1	0	0	0	0	0	0	0	0	0	0	1	0	0	0	0	0	0	0	0
CC8-RFC5-NRg-1	0	0	1	0	0	0	1	1	0	1	0	1	0	0	1	0	1	1	0	0	0	0	0	0	0
CC8-CDC24-TRg-1	0	0	3	0	1	0	0	0	0	0	0	1	0	0	0	0	0	0	0	0	0	0	0	0	0
CC8-CDC24-TRg-3	1	1	0	1	1	0	0	0	0	1	0	1	0	0	0	0	0	0	0	0	0	0	0	0	0
CC8-CDC24-TRg-5	0	0	0	1	0	1	0	0	0	1	0	0	0	1	0	0	0	0	0	0	0	0	0	0	0
CC8-CDC24-TRg-6	0	1	2	0	1	3	0	0	1	0	0	2	0	0	0	0	0	0	0	0	1	0	0	0	0
CC8-UTP23-TRg-6	0	0	0	0	1	1	0	0	0	0	0	1	0	1	1	0	0	1	0	0	0	0	0	0	0
CC8-UTP23-TRg-4	1	0	0	0	0	0	0	0	1	0	0	0	0	2	0	0	0	1	0	0	0	0	0	0	0
CC8-UTP23-TRg-1	0	0	1	1	0	1	0	0	0	0	0	2	0	1	1	0	0	2	0	0	0	0	0	0	0
CC8-RHO3-NRg-4	0	0	2	0	0	0	0	0	0	0	0	1	0	0	0	0	0	1	0	0	0	0	0	0	0
CC8-TRS23-NRg-1	0	0	0	0	0	0	0	0	0	0	0	0	0	2	0	0	0	0	0	0	0	0	0	0	0
CC8-TRS23-NRg-3	0	0	1	1	0	0	0	0	0	1	0	1	1	1	1	0	0	1	0	0	0	0	0	0	0
CC8-RSP5-TRg-2	0	0	0	2	0	0	0	0	0	0	0	1	0	3	1	0	1	0	0	0	0	0	0	0	0
CC8-RSP5-TRg-1	1	0	0	0	0	0	0	0	0	1	1	0	1	1	1	0	0	0	0	0	0	0	0	0	0
CC8-SDA1-NRg-1	1	0	0	1	0	0	0	0	0	0	0	0	0	0	2	0	0	2	0	0	0	0	0	0	0
CC8-KAP95-TRg-8	0	0	0	0	0	0	0	0	1	0	1	1	0	0	0	0	0	1	0	0	0	0	0	0	0
CC8-ACO1-TRg-6	1	0	0	0	1	1	1	0	0	0	0	0	0	0	0	0	0	0	0	0	0	0	0	0	0
CC8-HTA1-NRg-3	1	0	1	0	1	0	0	1	0	0	1	2	0	1	2	0	3	1	0	0	0	0	0	0	0
CC8-HTA1-NRg-2	0	0	0	1	0	0	0	0	0	0	0	2	0	0	2	0	0	0	0	0	0	0	0	0	0
CC8-SPN1-TRg-1	0	0	0	0	2	0	0	0	0	1	0	0	0	0	0	0	0	1	0	0	0	0	0	0	0
CC8-MOT1-NRg-7	0	0	1	0	0	0	2	0	0	0	0	0	0	2	1	0	1	1	0	0	0	0	0	0	0
CC8-RPL17A-NRg-4	0	0	1	1	0	1	1	1	0	0	0	0	0	1	0	0	1	0	0	0	0	0	0	0	0
CC8-ADA2-TRg-4	0	0	0	0	1	0	0	0	0	0	1	5	0	1	3	0	0	0	0	0	0	0	0	0	0
CC8-SFH1-NRg-1	1	0	1	0	0	0	0	0	0	0	0	1	0	1	0	0	0	0	0	0	0	0	0	0	0
CC8-SPC97-NRg-5	0	0	0	0	0	0	0	0	0	0	0	0	0	0	0	0	0	0	0	0	0	0	0	0	0
CC8-PRP22-TRg-3	0	0	0	0	0	0	0	0	0	0	0	0	0	1	0	0	0	0	0	0	0	0	0	0	0
CC8-SEN15-TRg-2	0	1	0	0	0	0	0	0	0	1	0	0	0	0	0	0	0	0	0	0	0	0	0	0	0
CC8-RPL3-NRg-2	2	0	0	0	0	1	0	0	0	1	0	0	0	0	0	0	0	0	0	0	0	0	0	0	0
CC8-ISD11-NRg-2	1	1	0	0	0	0	0	0	0	0	0	1	0	3	1	0	0	4	0	0	0	0	0	0	0
CC8-HEM12-TRg-8	2	1	0	0	0	1	0	0	0	0	1	1	0	3	0	0	0	3	0	0	0	0	0	0	0
CC8-SEC10-TRg-1	0	0	0	0	1	1	0	0	1	0	0	0	0	0	0	0	0	0	0	0	0	0	0	0	0
CC8-HTB1-TRg-7	2	0	1	0	0	1	0	0	0	1	0	6	0	2	1	0	0	3	0	0	0	0	0	0	0
CC8-TTI2-TRg-1	0	0	3	0	1	2	0	0	0	0	0	3	0	0	0	0	0	2	0	0	0	0	0	0	0
CC8-ACP1-TRg-2	2	0	0	0	0	0	0	0	0	0	1	0	0	1	0	0	0	0	0	0	0	0	0	0	0
CC8-ACP1-TRg-4	0	0	1	0	0	0	0	0	0	0	1	4	0	0	2	0	1	1	0	0	0	0	0	0	0
CC8-GAL11-NRg-10	0	0	0	0	0	0	1	0	0	3	0	0	1	0	0	0	0	0	0	0	0	0	0	0	0
CC8-UTP22-TRg-2	0	0	1	1	2	2	0	0	0	0	1	2	0	1	2	0	2	2	0	0	0	0	0	0	0
CC8-MST1-NRg-5	0	0	0	0	0	0	0	0	0	0	0	0	0	0	0	0	0	1	0	0	0	0	0	0	0
CC8-RIB7-NRg-2	1	1	1	1	0	0	0	0	0	1	0	3	0	1	4	0	1	7	0	0	0	0	0	0	0
CC8-MCD1-TRg-6	0	0	2	0	0	0	1	0	0	0	1	1	0	0	2	0	0	0	0	0	0	0	0	0	0
CC8-MCD1-TRg-5	0	0	4	0	1	0	1	0	0	0	0	0	0	1	1	0	0	0	0	0	0	0	0	0	0
CC8-GPI8-NRg-2	1	1	0	0	0	0	0	0	0	0	0	0	0	0	0	0	0	0	0	0	0	0	0	0	0
CC8-THS1-TRg-2	0	0	2	0	1	2	0	0	0	0	0	1	0	0	1	0	0	0	0	0	0	0	0	0	0
CC8-RRP7-TRg-2	2	0	0	0	0	2	2	0	0	2	1	1	0	1	1	0	0	0	0	0	0	0	0	0	0
CC8-RRP7-TRg-5	1	0	2	0	1	2	0	1	0	0	0	0	0	1	0	1	0	0	0	0	0	0	0	0	0
CC8-SMX2-NRg-7	0	0	1	0	1	0	0	0	0	0	0	7	0	1	6	0	0	1	0	0	0	0	0	0	0
CC8-RRP45-TRg-5	1	0	0	0	0	1	2	0	0	0	0	0	0	0	0	0	1	0	0	0	0	0	0	0	0
CC8-RRP45-TRg-4	0	0	0	0	0	0	0	0	0	0	0	2	0	0	0	0	0	0	0	0	0	0	0	0	0
CC8-CNS1-TRg-2	0	1	0	1	1	0	0	0	0	0	2	0	0	1	1	0	1	0	0	0	0	0	0	0	0
CC8-FBP1-NRg-9	0	0	0	1	0	1	0	1	0	0	0	5	1	3	1	1	2	6	0	0	0	0	0	0	0
CC8-GCD11-NRg-1	0	0	0	1	0	0	0	0	0	0	0	0	1	1	0	0	0	0	0	0	0	0	0	0	0
CC8-RPL10-TRg-2	1	0	1	0	0	1	0	0	0	0	0	3	0	1	1	0	0	1	0	0	0	0	0	0	0
CC8-NUP192-TRg-4	2	0	1	0	0	0	0	0	0	0	0	0	0	0	0	1	0	0	0	0	0	0	0	0	0
CC8-NUP145-NRg-4	1	0	0	1	0	0	0	0	0	1	0	0	0	1	1	1	1	0	0	0	0	0	0	0	0
CC8-HEM12-TRg-6	2	0	0	0	0	0	0	0	0	0	0	2	0	1	3	0	0	1	0	0	0	0	0	0	0
CC8-PLC1-TRg-3	0	0	0	0	0	0	0	0	0	0	0	0	0	0	0	0	1	0	0	0	0	0	0	0	0
CC8-RPA43-TRg-1	0	0	0	0	0	0	0	0	0	0	1	0	0	0	3	0	0	0	0	0	0	0	0	0	0
CC8-RPB7-NRg-2	0	0	0	0	0	1	0	0	1	0	0	1	0	0	0	1	0	0	0	0	0	0	0	0	0
CC8-RPB7-NRg-3	1	0	0	0	0	0	0	0	0	0	0	0	0	0	0	0	0	0	0	0	0	0	0	0	0
CC8-NSL1-NRg-1	0	0	0	0	1	0	0	0	0	0	0	0	0	0	0	0	1	0	0	0	0	0	0	0	0
CC8-UTP6-TRg-3	1	1	3	0	1	2	0	0	0	0	0	0	0	2	0	0	0	0	0	0	0	0	0	0	0
CC8-UTP6-TRg-1	0	0	0	0	0	0	2	0	0	0	1	2	0	5	1	0	0	1	0	0	0	0	0	0	0
CC8-YJU2-TRg-5	0	0	1	0	2	2	0	0	0	1	0	1	0	1	1	0	0	0	0	0	0	0	0	0	0
CC8-FRS2-NRg-5	0	0	1	0	0	0	1	0	0	0	0	0	0	1	0	0	0	1	0	0	0	0	0	0	0
CC8-TIF35-NRg-2	0	0	1	0	0	0	1	0	0	0	0	1	0	1	2	0	0	0	0	0	0	0	0	0	0
CC8-GPI15-TRg-1	1	1	1	0	0	1	0	0	0	0	1	0	0	2	2	0	0	2	0	0	0	0	0	0	0
CC8-NOP1-NRg-5	0	0	0	0	2	1	1	0	0	1	0	0	1	0	0	0	0	0	0	0	0	0	0	0	0
CC8-GPI15-TRg-4	0	1	0	0	2	0	0	0	0	0	0	0	0	2	0	0	0	0	0	0	0	0	0	0	0
CC8-COG4-TRg-1	1	0	0	1	0	0	0	0	0	1	0	0	0	1	0	0	0	0	0	0	0	0	0	0	0
CC8-TFA1-TRg-1	1	1	0	0	0	0	1	0	1	0	0	0	0	1	0	0	1	1	0	0	0	0	0	0	0
CC8-RHO1-NRg-2	1	0	1	0	0	0	0	0	0	0	0	0	0	0	0	0	0	0	0	0	0	0	0	0	0
CC8-RHO1-NRg-1	0	0	0	0	0	0	0	0	0	0	0	0	0	0	2	0	0	2	0	0	0	0	0	0	0
CC8-CDC55-NRg-2	1	0	0	0	1	0	0	0	0	0	1	1	0	1	0	0	0	1	0	0	0	0	0	0	0
CC8-IDI1-NRg-7	0	1	0	0	0	1	0	0	0	0	0	2	0	2	1	0	0	1	0	0	0	0	0	0	0
CC8-RPL32-TRg-5	1	0	0	0	0	0	0	0	0	1	0	0	0	0	0	0	0	0	0	0	0	0	0	0	0
CC8-RPB5-TRg-4	0	1	1	0	0	0	1	0	0	0	1	3	0	0	2	0	1	2	0	0	0	0	0	0	0
CC8-DIP2-TRg-5	0	0	0	0	0	1	0	0	0	1	1	0	0	1	0	0	0	1	0	0	0	0	0	0	0
CC8-DIP2-TRg-1	0	0	0	0	0	0	0	0	0	0	1	0	0	0	0	0	0	0	0	0	0	0	0	0	0
CC8-RPC40-TRg-2	1	0	3	0	1	1	0	0	0	0	1	1	0	1	0	0	0	0	0	0	0	0	0	0	0
CC8-CDC6-TRg-5	2	0	0	1	1	1	0	1	1	0	0	4	0	0	1	0	2	1	0	0	0	0	0	0	0
CC8-CDC6-TRg-3	0	0	0	0	0	1	0	0	0	0	1	1	0	1	1	0	0	1	0	0	0	0	0	0	0
CC8-DAD2-TRg-2	2	0	0	0	1	0	0	0	0	1	0	0	0	0	0	0	0	0	0	0	0	0	0	0	0
CC8-RVS161-TRg-2	1	0	2	1	0	2	0	0	0	1	0	0	0	0	2	0	3	0	0	0	0	0	0	0	0
CC8-RVS161-TRg-1	0	1	1	0	2	0	0	0	0	1	0	1	0	1	0	0	0	1	0	0	0	0	0	0	0
CC8-SUP45-NRg-3	0	0	0	0	1	0	0	0	0	1	0	0	0	1	0	1	0	2	0	0	0	0	0	0	0
CC8-SRB6-NRg-5	0	2	1	0	2	0	0	0	0	0	0	0	0	0	0	0	0	1	0	0	0	0	0	0	0
CC8-RPC11-TRg-4	0	0	2	1	0	0	1	0	0	0	1	1	1	2	0	0	0	1	0	0	0	0	0	0	0
CC8-RKI1-TRg-8	4	0	1	1	0	2	0	0	0	1	1	5	0	0	4	0	0	1	0	0	0	0	0	0	0
CC8-NIP7-TRg-3	1	0	0	0	0	0	0	0	0	2	0	0	0	2	0	0	0	2	0	0	0	0	0	0	0
CC8-RPL33A-NRg-12	0	0	0	0	0	0	0	0	0	0	0	1	0	0	1	0	0	1	0	0	1	0	0	0	0
CC8-SAM50-TRg-4	1	1	1	0	0	1	0	0	0	0	0	0	0	0	1	0	0	0	0	0	0	0	0	0	0
CC8-NOP4-NRg-1	1	0	1	0	1	0	0	0	0	0	1	2	0	2	2	0	0	0	0	0	0	0	0	0	0
CC8-NOP4-NRg-3	3	1	1	0	1	0	0	0	0	0	0	0	0	0	1	0	0	0	0	0	0	0	0	0	0
CC8-SMX2-TRg-5	2	0	1	0	0	0	0	0	0	0	0	0	0	0	0	0	0	1	0	0	0	0	0	0	0
CC8-POL12-NRg-2	0	0	0	0	0	0	0	0	0	0	0	1	0	2	1	0	1	0	0	0	0	0	0	0	0
CC8-BMS1-NRg-2	1	0	2	0	0	0	1	0	0	0	0	1	0	2	1	0	0	3	0	0	0	0	0	0	0
CC8-RPA190-TRg-5	0	1	3	1	0	1	0	0	0	0	1	1	0	0	1	0	0	3	0	0	0	0	0	0	0
CC8-ALG14-NRg-4	1	0	1	1	1	0	0	0	0	0	1	1	0	1	2	0	0	1	0	0	0	0	0	0	0
CC8-ALG14-NRg-1	0	0	0	0	1	2	0	0	0	0	1	2	0	1	1	0	1	4	0	0	0	0	0	0	0
CC8-PRE5-NRg-1	2	0	0	0	1	0	1	0	0	0	0	0	0	0	0	0	1	0	0	0	0	0	0	0	0
CC8-BIG1-NRg-2	0	0	1	0	0	0	0	1	1	0	0	3	0	0	0	0	0	1	0	0	0	0	0	0	0
CC8-TFA2-TRg-4	0	0	0	0	1	1	0	0	0	0	0	0	0	1	0	0	0	0	0	0	0	0	0	0	0
CC8-IMP4-TRg-6	0	0	3	0	2	1	0	1	0	0	0	2	0	1	0	0	1	0	0	0	0	0	0	0	0
CC8-PAN1-NRg-1	1	0	0	1	1	0	0	0	0	0	0	0	0	0	0	0	0	0	0	0	0	0	0	0	0
CC8-UTP13-TRg-2	0	0	0	0	0	0	0	0	0	0	0	0	0	1	0	0	1	0	0	0	0	0	0	0	0
CC8-KAE1-NRg-3	0	0	0	0	0	0	0	0	0	0	0	3	0	1	1	0	1	0	0	0	0	0	0	0	0
CC8-ERG20-TRg-1	1	2	1	0	0	1	0	0	0	1	0	1	0	3	3	0	0	0	0	0	0	0	0	0	0
CC8-CDC20-TRg-6	0	0	0	0	0	0	0	0	0	0	0	1	0	0	1	0	0	0	0	0	0	0	0	0	0
CC8-PWP2-NRg-2	0	0	5	1	0	1	0	0	1	1	1	4	0	3	4	0	0	0	0	0	0	0	0	0	0
CC8-COG1-NRg-1	0	0	0	0	0	0	0	0	0	0	0	1	0	0	0	0	0	0	0	0	0	0	0	0	0
CC8-RPL1B-TRg-4	1	0	0	0	0	0	0	0	0	0	0	1	0	2	1	0	0	1	0	0	0	0	0	0	0
CC8-RPL1B-TRg-7	0	1	0	1	2	0	0	0	0	0	1	3	0	2	2	0	0	6	0	0	0	0	0	0	0
CC8-UTP20-TRg-3	0	0	0	0	1	1	0	0	0	0	1	1	0	1	0	0	0	0	0	0	0	0	0	0	0
CC8-UTP20-TRg-4	1	0	2	1	1	0	1	0	0	0	0	2	0	1	0	0	1	0	0	0	0	0	0	0	0
CC8-RPL25-TRg-4	1	0	2	0	0	0	0	0	0	0	0	0	0	0	0	0	0	0	0	0	0	0	0	0	0
CC8-RPL25-TRg-2	1	0	2	0	0	1	0	0	0	0	1	1	0	1	2	0	0	1	0	0	0	0	0	0	0
CC8-MCM7-NRg-1	2	0	0	0	0	0	0	0	1	0	1	2	1	0	1	0	0	1	0	0	0	0	0	0	0
CC8-MRP49-TRg-5	0	0	1	0	1	1	0	0	0	0	0	5	0	0	4	1	1	0	0	0	0	0	0	0	0
CC8-ERO1-NRg-3	0	0	0	0	0	0	0	0	0	1	1	0	0	0	1	0	0	0	0	0	0	0	0	0	0
CC8-UTP5-TRg-7	0	1	1	0	0	0	0	0	0	0	1	1	0	0	1	0	0	2	0	0	0	0	0	0	0
CC8-MCM4-NRg-1	1	0	0	0	0	0	0	0	0	0	0	0	0	0	1	0	0	2	0	0	0	0	0	0	0
CC8-PRE3-NRg-1	0	0	0	0	0	0	0	1	0	0	2	0	0	0	0	0	0	0	0	0	0	0	0	0	0
CC8-FCF1-NRg-1	1	0	1	0	0	0	0	0	0	1	0	0	0	1	2	0	1	1	0	0	0	0	0	0	0
CC8-CUS1-NRg-1	1	1	2	1	1	0	0	0	0	0	0	0	0	0	2	1	1	2	0	0	0	0	0	0	0
CC8-PSF1-TRg-2	1	0	0	0	1	0	0	0	0	1	0	2	0	2	2	1	0	1	0	0	0	0	0	0	0
CC8-BCP1-TRg-2	0	0	1	0	0	1	0	0	1	0	1	2	0	2	0	0	1	0	0	0	0	0	0	0	0
CC8-PAN1-TRg-1	1	0	0	0	0	0	0	0	0	0	1	0	0	1	0	1	0	0	0	0	0	0	0	0	0
CC8-PAN1-TRg-3	2	0	0	0	0	0	0	0	0	0	0	0	0	1	1	1	1	0	0	0	0	0	0	0	0
CC8-PAN1-TRg-4	0	0	0	0	1	0	0	0	0	0	0	0	0	2	0	0	1	0	0	0	0	0	0	0	0
CC8-VPS3-TRg-2	1	0	0	0	0	0	0	0	0	2	0	4	0	3	3	0	0	3	0	0	0	0	0	0	0
CC8-YIL060W-NRg-1	0	0	0	0	1	1	0	0	0	0	0	0	0	2	1	0	0	1	0	0	0	0	0	0	0
CC8-VPS53-NRg-1	0	0	1	0	1	0	0	0	0	0	1	0	0	1	0	0	0	0	0	0	0	0	0	0	0
CC8-CYR1-TRg-4	2	0	1	0	0	0	0	0	0	1	0	1	0	4	0	0	0	0	0	0	0	0	0	0	0
CC8-CYR1-TRg-7	0	0	0	0	0	0	0	0	0	0	0	0	0	0	0	0	0	1	0	0	0	0	0	0	0
CC8-MPS1-NRg-1	0	1	0	0	0	1	0	0	0	0	0	0	0	0	0	0	0	0	0	0	0	0	0	0	0
CC8-SRP1-TRg-5	1	0	0	2	0	0	0	0	0	0	0	0	0	0	0	0	0	0	0	0	0	0	0	0	0
CC8-SRP1-TRg-4	0	0	0	1	0	0	0	0	0	0	0	0	0	0	0	0	0	1	0	0	0	0	0	0	0
CC8-TAF12-TRg-2	0	0	0	0	0	0	0	1	1	1	0	0	0	0	0	1	0	0	0	0	0	0	0	0	0
CC8-TAF12-TRg-3	1	0	0	0	0	0	0	0	0	0	0	1	0	0	0	0	0	0	0	0	0	0	0	0	0
CC8-POP4-TRg-1	1	0	0	0	0	0	0	0	0	0	0	0	0	0	0	0	0	0	0	0	0	0	0	0	0
CC8-SPT16-TRg-1	2	0	0	0	1	1	0	0	1	0	0	0	0	0	1	0	1	1	0	0	0	0	0	0	0
CC8-NUP82-TRg-4	1	0	0	0	1	1	0	1	0	0	0	0	0	1	0	0	0	0	0	0	0	0	0	0	0
CC8-DML1-TRg-3	1	0	3	0	0	2	0	0	0	1	1	3	0	0	0	1	0	0	0	0	0	0	0	0	0
CC8-RPA43-NRg-3	1	0	0	0	1	0	1	0	0	0	1	0	0	0	0	0	1	2	0	0	0	0	0	0	0
CC8-STU2-NRg-3	2	0	1	0	0	0	0	0	0	0	1	3	0	1	0	0	0	0	0	0	0	0	0	0	0
CC8-POP4-NRg-4	0	0	0	0	0	0	0	0	0	0	1	2	0	0	0	0	1	0	0	0	0	0	0	0	0
CC8-MCD1-TRg-2	0	0	0	0	0	0	0	0	0	1	1	1	0	1	1	1	3	1	0	0	0	0	0	0	0
CC8-RPS3-NRg-4	0	1	1	0	1	1	0	1	0	0	0	0	0	0	0	0	0	0	0	0	0	0	0	0	0
CC8-PRP9-TRg-4	1	0	0	0	1	0	0	0	0	0	0	2	0	3	5	0	0	1	0	0	0	0	0	0	0
CC8-RPP1-NRg-2	0	0	0	0	0	0	0	1	0	0	0	2	0	1	0	1	0	1	0	0	0	0	0	0	0
CC8-MTR2-NRg-11	0	1	0	1	0	0	0	0	0	1	0	2	0	2	2	0	0	2	0	0	0	0	0	0	0
CC8-GCD11-TRg-1	0	0	3	0	0	1	0	0	1	0	2	2	1	0	6	0	0	0	0	0	0	0	0	0	0
CC8-RPF1-TRg-3	0	0	1	0	0	1	0	1	0	0	1	0	0	0	3	0	0	0	0	0	0	0	0	0	0
CC8-SUB2-NRg-4	0	0	0	0	1	3	0	0	0	1	0	0	1	1	0	0	0	1	0	0	0	0	0	0	0
CC8-GPI15-TRg-3	0	0	1	0	0	3	0	0	0	0	1	1	1	1	1	0	1	0	0	0	0	0	0	0	0
CC8-ERG9-TRg-6	0	0	0	0	0	0	1	0	0	0	1	1	0	1	0	0	0	0	0	0	0	0	0	0	0
CC8-RPT2-NRg-1	0	0	0	0	1	1	0	1	0	2	2	1	0	0	0	0	0	0	0	0	0	0	0	0	0
CC8-YOS1-NRg-3	0	0	0	0	0	0	0	0	0	0	0	0	0	1	1	0	0	1	0	0	0	0	0	0	0
CC8-SCM3-TRg-4	0	2	0	0	0	0	0	0	0	0	0	2	0	0	3	1	0	1	0	0	0	0	0	0	0
CC8-SCM3-TRg-6	1	1	0	0	0	1	0	0	0	0	1	1	0	3	1	0	0	1	0	0	0	0	0	0	0
CC8-RLP7-NRg-1	2	2	0	0	1	0	0	0	0	1	0	3	0	2	2	0	0	0	0	0	0	0	0	0	0
CC8-TFB2-NRg-4	0	0	2	0	0	0	0	0	0	0	1	0	0	3	0	0	0	0	0	0	0	0	0	0	0
CC8-IMP4-TRg-1	2	0	1	0	1	0	0	0	0	1	0	4	0	0	1	0	1	2	0	0	0	0	0	0	0
CC8-IMP4-TRg-3	0	0	0	1	0	1	0	0	0	0	1	1	0	2	2	0	2	1	0	0	0	0	0	0	0
CC8-PRE4-TRg-3	1	0	1	1	1	0	0	0	0	2	0	0	1	1	1	1	0	0	0	0	0	0	0	0	0
CC8-SUB2-TRg-3	1	0	1	0	1	0	0	0	0	0	0	1	0	1	0	0	1	0	0	0	0	0	0	0	0
CC8-RPP0-NRg-4	0	0	1	0	1	1	0	0	0	0	0	0	0	1	0	0	0	0	0	0	0	0	0	0	0
CC8-RPP0-NRg-3	0	0	0	0	0	0	0	0	0	0	0	3	0	3	0	0	0	0	0	0	0	0	0	0	0
CC8-TOM40-TRg-4	1	0	0	0	1	1	0	0	0	0	0	1	0	1	1	0	0	0	0	0	0	0	0	0	0
CC8-FUR1-NRg-12	1	0	1	0	0	0	0	0	0	0	1	7	0	2	7	0	1	2	0	0	0	0	0	0	0
CC8-TOM40-TRg-2	0	0	1	0	0	0	0	0	0	0	0	2	0	3	0	0	1	1	0	0	0	0	0	0	0
CC8-VMA11-NRg-4	0	1	0	0	0	1	0	0	2	1	0	4	0	0	2	0	0	1	0	0	0	0	0	0	0
CC8-PGS1-NRg-4	1	0	1	0	1	2	0	0	1	0	0	1	0	3	1	0	1	3	0	0	0	0	0	0	0
CC8-URB1-TRg-4	1	0	0	0	1	0	0	0	0	0	0	0	0	0	2	0	2	1	0	0	0	0	0	0	0
CC8-ARP4-TRg-3	3	0	0	0	0	0	0	0	0	0	1	0	0	0	1	0	0	1	0	0	0	0	0	0	0
CC8-RPT3-TRg-3	0	1	1	1	0	0	0	1	0	0	1	2	0	1	0	1	0	0	0	0	0	0	0	0	0
CC8-SUI3-TRg-3	3	0	2	0	0	0	0	0	1	0	0	0	0	0	2	0	0	0	0	0	0	0	0	0	0
CC8-RFC5-NRg-2	0	0	0	0	0	0	0	0	0	1	0	0	0	0	0	0	0	0	0	0	0	0	0	0	0
CC8-RRP14-TRg-2	0	0	0	1	0	0	1	0	0	0	0	0	0	1	0	0	0	1	0	0	0	0	0	0	0
CC8-SCC2-TRg-1	1	1	0	1	0	0	0	0	0	0	0	0	1	0	0	0	0	0	0	0	0	0	0	0	0
CC8-SSC1-TRg-3	0	0	0	0	2	0	0	1	1	0	0	0	1	1	2	0	0	0	0	0	0	0	0	0	0
CC8-RRP9-TRg-3	1	1	1	0	0	1	1	0	0	0	0	3	0	1	5	0	0	4	0	0	0	0	0	0	0
CC8-MOT1-NRg-9	1	1	0	0	0	0	0	0	0	0	0	1	0	1	0	0	0	0	0	0	0	0	0	0	0
CC8-RPL42A-NRg-2	0	0	1	0	0	1	0	0	0	0	0	1	0	0	0	0	0	0	0	0	0	0	0	0	0
CC8-SEC16-TRg-7	0	0	0	0	0	0	0	0	0	0	0	0	0	0	0	0	0	0	0	0	0	0	0	0	0
CC8-IMP4-NRg-2	0	0	2	0	0	0	0	0	0	0	1	1	0	2	0	1	0	2	0	0	0	0	0	0	0
CC8-YEF3-NRg-4	2	0	1	0	1	2	0	0	0	0	0	0	0	1	0	0	0	0	0	0	0	0	0	0	0
CC8-PUP1-TRg-1	2	0	0	0	0	2	0	0	0	0	0	0	0	2	0	0	0	0	0	0	0	0	0	0	0
CC8-UTP22-TRg-6	1	0	0	0	0	1	0	0	0	0	1	5	0	1	0	0	0	2	0	0	0	0	0	0	0
CC8-DBP2-NRg-4	1	0	0	0	0	1	1	0	0	0	0	1	0	0	1	0	0	0	0	0	0	0	0	0	0
CC8-PRE2-TRg-7	0	0	1	0	0	0	0	0	0	0	0	3	0	2	4	0	0	1	0	0	0	0	0	0	0
CC8-ATP16-TRg-6	0	1	0	0	0	1	0	0	0	0	1	4	0	1	1	0	0	0	0	0	0	0	0	0	0
CC8-UTP13-TRg-4	1	1	0	0	1	1	0	0	0	0	0	0	0	1	0	1	0	0	0	0	0	0	0	0	0
CC8-DOP1-NRg-4	0	2	0	0	0	1	0	0	0	0	0	1	0	1	0	0	0	0	0	0	0	0	0	0	0
CC8-TIM44-TRg-3	0	0	0	1	0	1	0	0	0	0	0	1	0	0	2	0	0	0	0	0	0	0	0	0	0
CC8-ATP16-TRg-2	1	0	1	0	0	0	0	0	0	0	0	1	0	0	1	0	0	2	0	0	0	0	0	0	0
CC8-ENP1-NRg-3	2	0	1	0	0	1	0	0	0	0	2	0	0	1	0	0	0	0	0	0	0	0	0	0	0
CC8-NAF1-TRg-3	0	2	1	1	1	2	0	0	0	2	1	2	0	1	1	1	0	1	0	0	0	0	0	0	0
CC8-COG4-TRg-2	0	0	1	0	0	0	1	0	0	2	0	0	0	0	0	0	0	0	0	0	0	0	0	0	0
CC8-SOG2-TRg-7	1	0	1	1	1	2	0	0	0	1	0	1	0	1	0	0	0	1	0	0	0	0	0	0	0
CC8-YDR341C-TRg-3	3	1	1	0	0	0	0	0	0	0	0	0	0	2	0	0	1	1	0	0	0	0	0	0	0
CC8-YMR290W-A-TRg-10	0	0	1	1	0	2	0	0	0	1	1	2	0	0	0	0	0	2	0	0	0	0	0	0	0
CC8-NUP192-NRg-9	1	1	2	0	1	0	0	0	0	1	1	0	0	3	0	0	0	3	0	0	0	0	0	0	0
CC8-RPS31-NRg-8	0	0	1	1	0	0	0	0	0	0	0	0	0	0	1	0	0	0	0	0	0	0	0	0	0
CC8-SPC97-NRg-6	1	0	1	0	0	0	0	0	0	0	0	0	0	0	0	0	1	0	0	0	0	0	0	0	0
CC8-EBP2-NRg-1	0	0	0	0	1	0	0	0	0	0	0	0	0	0	0	0	0	0	0	0	0	0	0	0	0
CC8-CDC48-TRg-5	2	0	0	0	1	0	0	0	0	1	1	0	0	0	0	0	0	0	0	0	0	0	0	0	0
CC8-RPT1-TRg-4	1	1	1	0	1	0	0	0	0	0	0	1	0	0	0	0	0	0	0	0	0	0	0	0	0
CC8-ULP1-NRg-2	1	1	1	0	1	1	0	0	0	0	1	0	0	1	2	0	1	1	0	0	0	0	0	0	0
CC8-RPN3-TRg-6	1	0	0	0	0	1	0	0	0	0	0	0	0	1	0	0	0	0	0	0	0	0	0	0	0
CC8-RPT1-TRg-5	1	1	0	2	0	1	1	0	0	0	0	0	0	1	0	0	0	0	0	0	0	0	0	0	0
CC8-KRE5-TRg-2	0	1	0	2	1	0	0	0	0	0	0	0	0	1	0	0	0	0	0	0	0	0	0	0	0
CC8-TBF1-NRg-8	0	0	0	1	0	1	0	0	2	0	0	1	0	2	0	0	0	0	0	0	0	0	0	0	0
CC8-UTP22-NRg-4	0	1	1	0	0	1	0	0	0	0	1	3	0	2	2	0	0	3	0	0	0	0	0	0	0
CC8-SSC1-NRg-4	2	0	0	0	1	1	0	0	0	0	2	0	0	0	2	0	0	1	0	0	0	0	0	0	0
CC8-REB1-TRg-4	1	0	1	0	0	0	0	1	0	0	0	0	0	0	0	0	0	1	0	0	0	0	0	0	0
CC8-CDC48-NRg-9	1	0	1	0	0	0	0	0	0	0	0	2	0	0	1	0	2	1	0	0	0	0	0	0	0
CC8-FAS2-TRg-8	2	1	1	0	0	3	0	0	0	0	0	0	0	0	0	1	0	0	0	0	0	0	0	0	0
CC8-TAO3-TRg-8	1	1	1	0	0	0	0	0	0	1	0	0	0	0	0	0	0	0	0	0	0	0	0	0	0
CC8-CKS1-TRg-5	1	0	1	0	0	0	0	0	0	0	0	0	0	1	1	0	0	1	0	0	0	0	0	0	0
CC8-YLR379W-TRg-7	0	0	1	0	1	0	0	0	0	1	2	1	0	3	2	1	0	1	0	0	0	0	0	0	0
CC8-TEN1-NRg-2	0	1	1	0	0	0	1	0	0	0	1	1	0	0	0	1	0	0	0	0	0	0	0	0	0
CC8-RPL42A-TRg-2	0	0	1	0	0	0	0	0	0	0	1	2	1	0	5	0	1	1	0	0	0	0	0	0	0
CC8-SEC27-TRg-4	0	0	1	0	0	0	0	0	0	0	1	0	0	0	0	0	0	0	0	0	0	0	0	0	0
CC8-TBF1-NRg-4	1	0	0	0	1	0	0	0	0	0	2	0	0	0	1	1	0	0	0	0	0	0	0	0	0
CC8-RPT1-NRg-6	1	1	0	1	0	0	0	0	0	0	0	0	2	0	0	0	1	0	0	0	0	0	0	0	0
CC8-COG1-TRg-3	0	0	0	0	0	0	0	0	0	0	0	0	0	0	0	0	0	0	0	0	0	0	0	0	0
CC8-SUI1-TRg-6	0	0	4	0	1	0	0	1	0	0	0	3	0	2	1	0	1	3	0	0	0	0	0	0	0
CC8-TIM23-TRg-6	2	0	1	0	0	1	2	0	0	0	0	2	0	5	2	0	0	4	0	0	0	0	0	0	0
CC8-CDC48-NRg-6	1	1	0	0	1	1	0	0	0	0	0	0	0	0	0	0	1	0	0	0	0	0	0	0	0
CC8-EPL1-TRg-5	0	0	1	1	0	0	0	0	0	0	0	0	0	0	1	0	0	0	0	0	0	0	0	0	0
CC8-RPT5-TRg-8	0	0	1	0	0	0	0	0	0	1	1	0	0	0	0	0	0	0	0	0	0	0	0	0	0
CC8-ATP16-NRg-4	0	0	1	0	1	0	0	0	0	0	0	2	0	0	0	0	0	1	0	0	0	0	0	0	0
CC8-RPN6-TRg-3	0	0	0	0	1	0	0	1	0	0	0	0	0	1	0	0	0	0	0	0	0	0	0	0	0
CC8-ERG9-NRg-6	0	0	0	0	1	0	0	0	0	0	0	0	0	2	1	0	1	0	0	0	0	0	0	0	0
CC8-SMX3-TRg-1	0	0	0	1	0	0	0	0	0	1	1	0	0	0	0	0	0	1	0	0	0	0	0	0	0
CC8-NCB2-NRg-3	0	0	2	0	0	0	0	0	0	0	1	0	0	0	0	0	0	3	0	0	0	0	0	0	0
CC8-SEC16-NRg-12	0	0	0	0	0	0	0	0	0	0	1	0	0	0	0	0	1	0	0	0	0	0	0	0	0
CC8-RPN6-TRg-2	0	1	0	0	2	2	0	0	1	1	0	0	1	1	0	0	0	1	0	0	0	0	0	0	0
CC8-REB1-NRg-4	0	0	0	0	1	2	0	0	0	0	0	1	0	1	1	0	0	0	0	0	0	0	0	0	0
CC8-ATP16-TRg-9	0	0	1	0	1	1	0	0	0	0	0	0	0	0	2	1	0	3	0	0	0	0	0	0	0
CC8-ERG9-NRg-7	1	0	3	1	0	0	0	0	0	0	0	0	0	2	0	0	0	0	0	0	0	0	0	0	0
CC16-RPL15A-NRg-4	106	49	26	73	58	22	44	45	19	113	53	11	128	69	22	63	36	9	0	0	0	0	0	0	0
CC16-RPL15A-NRg-5	105	55	49	55	64	58	52	40	32	100	65	19	98	54	36	45	34	17	0	1	0	1	0	0	0
CC16-KRE33-TRg-1	163	134	140	90	117	141	81	100	127	153	283	145	192	249	266	82	137	99	0	0	0	1	0	0	0
CC16-PMI40-NRg-1	86	60	55	45	60	66	45	63	64	82	192	107	106	202	212	52	103	103	0	0	0	0	0	0	0
CC16-NOP19-NRg-3	172	110	120	102	120	146	87	103	106	168	317	206	175	247	598	88	147	222	0	0	0	0	0	0	0
CC16-SRP14-NRg-4	114	71	69	73	75	61	44	57	67	102	119	44	121	95	70	57	80	27	0	0	0	0	0	0	1
CC16-SEC27-TRg-2	154	48	28	76	72	24	60	52	19	126	41	0	143	33	4	77	11	1	0	0	0	0	0	0	0
CC16-GPI14-TRg-3	131	78	89	79	97	108	78	78	80	142	348	242	166	381	495	83	198	162	0	0	0	0	0	0	0
CC16-PAH1-TRg-7	119	51	15	82	70	14	64	38	15	136	90	10	168	87	10	81	43	14	0	0	0	0	0	0	0
CC16-PAH1-TRg-6	141	69	21	102	57	40	78	56	21	146	119	11	148	105	25	77	49	9	0	0	0	1	0	0	0
CC16-PAH1-TRg-5	109	64	28	79	61	29	62	50	29	115	125	25	141	150	32	53	57	10	1	0	0	0	0	0	0
CC16-PAH1-TRg-3	109	63	45	84	81	48	66	67	25	95	144	18	114	120	33	60	63	16	0	0	0	0	0	0	0
CC16-COG3-TRg-1	103	53	68	64	58	47	62	68	33	149	101	26	136	115	113	71	56	25	0	0	0	0	0	0	0
CC16-HTS1-NRg-5	196	139	181	135	180	212	133	93	161	183	327	328	222	306	591	122	174	203	0	1	0	0	0	0	0
CC16-MSN5-TRg-7	13	6	0	7	2	0	6	3	0	22	9	6	14	8	7	11	8	5	0	0	0	0	0	0	0
CC16-ERG26-TRg-1	90	50	41	58	87	56	47	59	33	110	128	34	99	138	103	51	71	46	0	0	0	0	1	0	0
CC16-SMD2-TRg-5	144	103	155	68	114	138	84	106	109	170	344	539	169	304	1035	88	181	471	0	0	0	0	0	0	0
CC16-SMD2-TRg-4	142	141	205	125	137	202	148	126	140	204	484	834	211	448	1666	139	259	763	0	0	0	0	0	0	0
CC16-SMD2-TRg-1	126	90	114	68	93	93	60	93	90	118	223	170	152	237	358	76	118	146	0	0	0	0	0	0	0
CC16-PRE7-TRg-4	91	57	47	54	59	61	48	45	33	83	76	7	100	73	19	57	43	9	0	0	0	0	0	0	0
CC16-PRE7-TRg-7	145	121	166	84	121	172	86	94	153	136	239	105	184	229	253	91	130	102	0	0	0	0	0	0	0
CC16-SEC6-TRg-3	84	62	51	48	54	69	50	38	34	99	82	13	98	85	52	44	49	13	0	0	0	0	0	0	0
CC16-ESF2-NRg-1	92	75	95	69	83	86	48	58	81	117	142	93	101	167	171	70	77	79	0	0	0	0	0	0	0
CC16-ESF2-NRg-3	166	111	157	86	132	142	91	86	103	149	204	40	156	206	171	95	117	44	0	0	0	0	0	0	0
CC16-AFG2-TRg-2	141	86	143	95	102	118	65	68	102	148	238	126	141	267	225	71	160	83	0	1	1	0	0	0	0
CC16-RRP36-TRg-3	146	97	101	90	113	110	106	106	84	138	168	37	161	159	97	94	93	44	0	0	0	0	0	0	0
CC16-RRP36-TRg-5	123	84	119	67	72	127	67	72	78	86	142	77	113	145	145	81	73	60	0	0	0	0	0	0	0
CC16-GCR1-NRg-2	145	100	96	82	106	93	78	76	70	126	261	179	187	210	341	77	140	102	0	0	0	0	0	0	0
CC16-PRE4-NRg-4	140	87	43	90	84	46	89	82	37	144	108	14	182	128	20	89	65	7	0	0	0	0	0	0	0
CC16-PRE4-NRg-9	184	92	65	90	93	64	66	61	72	183	250	222	208	273	513	122	125	214	0	0	0	0	0	0	0
CC16-DSN1-NRg-2	93	77	116	87	102	110	76	73	78	148	222	230	119	173	436	64	123	194	0	0	0	0	0	1	0
CC16-GPI11-TRg-3	141	72	48	87	69	66	72	71	34	170	183	57	177	184	105	90	99	36	0	0	0	0	0	0	0
CC16-POP3-TRg-1	132	91	146	67	79	157	70	78	107	109	277	197	155	225	406	67	134	191	0	0	0	0	0	0	0
CC16-MNE1-TRg-5	198	94	39	117	91	57	106	74	40	153	78	12	174	84	25	103	39	11	0	0	0	0	0	0	0
CC16-RRP12-NRg-1	141	83	103	86	107	93	87	67	82	154	204	135	137	203	313	68	102	99	0	0	0	0	0	0	0
CC16-RSC6-TRg-2	110	74	66	74	69	56	66	50	48	92	119	31	116	94	89	62	42	26	0	0	0	0	0	0	0
CC16-CDC25-TRg-1	138	56	68	83	63	69	92	34	42	132	34	13	119	43	33	64	9	9	0	0	0	0	0	0	0
CC16-CDC25-TRg-9	110	42	30	86	39	22	75	33	25	80	13	2	117	9	5	67	3	9	0	0	0	0	0	0	0
CC16-YPP1-NRg-3	79	62	42	86	82	50	73	66	52	130	92	15	136	121	29	76	55	12	0	0	0	0	0	0	0
CC16-NFS1-NRg-9	131	75	38	64	71	35	48	53	36	137	163	55	152	146	139	86	95	60	0	0	0	0	0	0	0
CC16-NFS1-NRg-8	97	46	41	66	63	36	55	47	33	143	126	89	114	140	165	77	68	72	0	0	0	0	0	0	0
CC16-UBA2-TRg-1	125	77	46	47	79	58	48	49	55	115	201	73	110	171	171	62	72	73	0	0	0	0	0	0	1
CC16-ARP2-NRg-3	87	26	10	71	33	7	49	22	3	73	20	3	85	40	0	46	21	0	0	1	0	0	0	0	0
CC16-MAK16-TRg-1	111	117	59	89	71	68	93	72	59	158	140	28	143	180	67	93	74	24	0	0	0	0	1	0	0
CC16-CEP3-NRg-1	140	85	95	70	102	98	83	68	73	143	107	15	144	107	22	74	51	11	0	0	0	0	0	0	0
CC16-GUK1-TRg-5	146	84	110	78	89	122	88	82	98	112	243	173	142	259	336	75	150	142	0	0	0	0	0	0	0
CC16-GUK1-TRg-2	140	114	106	92	112	124	63	74	116	134	316	39	178	252	90	91	156	23	0	0	0	0	0	0	0
CC16-GPI12-NRg-6	134	91	102	86	92	117	88	79	79	174	127	19	172	116	47	101	85	18	0	0	0	0	0	0	0
CC16-RPS5-NRg-5	123	57	54	60	68	71	57	39	43	106	111	58	100	113	102	76	51	44	0	0	0	1	0	0	0
CC16-RPS5-NRg-2	98	55	50	59	83	38	34	56	64	113	86	86	112	116	190	65	69	76	0	0	0	0	0	0	1
CC16-RPC19-NRg-1	118	93	101	77	124	95	59	85	84	139	162	39	149	138	88	80	73	39	0	0	0	0	0	0	0
CC16-TIM54-TRg-1	146	93	105	83	94	96	61	88	102	137	266	169	133	250	339	72	137	130	0	0	0	0	0	0	0
CC16-TEN1-TRg-2	81	59	67	75	78	63	41	53	57	102	68	7	120	54	30	66	37	7	0	0	0	0	0	0	0
CC16-SAH1-NRg-4	122	88	93	76	104	89	51	61	74	162	147	47	132	117	107	71	69	44	0	0	0	0	0	0	0
CC16-SAH1-NRg-5	105	78	46	79	101	44	53	53	62	127	146	38	153	109	81	109	85	30	0	0	0	0	0	0	0
CC16-SAH1-NRg-3	140	82	83	76	113	109	69	104	80	113	126	58	121	119	127	80	59	52	0	0	0	0	0	0	0
CC16-ATP15-NRg-5	79	26	12	54	35	18	43	24	10	114	67	24	111	80	36	84	44	13	0	0	0	0	0	0	0
CC16-SCD5-TRg-5	133	46	42	93	70	31	65	62	51	156	84	8	151	94	16	88	42	9	0	1	0	0	0	0	0
CC16-ARB1-NRg-2	119	88	112	94	126	101	71	87	106	137	179	85	135	173	194	78	103	71	0	0	0	0	0	0	0
CC16-ARB1-NRg-4	120	67	92	61	80	90	48	80	72	103	210	170	117	187	368	65	112	162	0	1	0	0	0	0	1
CC16-PUP2-TRg-1	96	74	91	58	78	117	78	56	81	99	125	42	98	122	77	70	80	36	0	0	0	0	0	0	0
CC16-CCT8-TRg-2	7	0	2	3	3	1	3	3	1	12	4	0	15	6	0	2	3	0	0	0	0	0	0	0	0
CC16-MCM4-TRg-1	112	70	67	64	76	81	54	68	52	120	115	10	113	95	29	93	33	9	0	0	0	0	0	0	0
CC16-LSM4-TRg-1	160	210	374	78	220	389	71	140	324	163	491	418	174	590	801	95	233	336	0	0	0	0	0	0	0
CC16-NOP53-NRg-1	111	79	58	74	89	70	70	69	67	124	76	16	128	88	53	56	57	18	0	0	0	0	0	0	0
CC16-ATP3-TRg-4	98	52	80	45	67	69	31	42	63	68	102	64	89	111	157	38	42	60	0	0	0	0	0	0	0
CC16-AFG2-NRg-3	123	81	99	66	93	102	57	90	79	153	311	431	170	335	903	90	191	352	0	0	0	2	0	0	0
CC16-PRO3-NRg-3	68	66	47	42	47	47	35	49	62	83	156	157	72	143	361	38	71	157	0	0	0	0	0	0	0
CC16-NRD1-NRg-10	150	54	59	60	76	56	56	50	42	146	110	26	141	76	33	67	49	23	0	0	0	0	0	0	0
CC16-SEC61-TRg-2	120	81	106	87	79	96	64	83	79	123	273	168	100	240	397	56	144	144	0	0	0	0	0	0	0
CC16-RHO3-TRg-4	93	86	112	72	70	113	56	64	59	128	227	239	138	207	445	63	126	197	0	0	0	0	0	0	1
CC16-SNF2-TRg-6	173	125	222	110	142	228	124	133	201	76	328	462	117	266	980	43	150	405	0	1	0	0	0	0	0
CC16-SMD2-NRg-3	115	60	77	64	83	84	70	70	73	101	154	111	106	138	207	66	66	75	0	0	0	0	0	1	0
CC16-RSC4-TRg-2	128	68	33	66	70	48	61	65	46	137	181	136	152	160	247	73	87	119	0	0	0	0	1	0	0
CC16-RSC4-TRg-1	124	41	26	67	59	36	64	33	16	144	137	34	112	73	58	85	43	24	0	0	0	0	0	0	0
CC16-TIF34-TRg-2	117	89	86	79	103	110	71	76	67	175	56	4	151	70	10	73	27	7	0	0	0	0	0	0	0
CC16-BET1-NRg-1	127	74	37	89	72	43	86	58	43	159	57	1	165	63	6	106	36	5	0	0	0	0	0	0	0
CC16-CDC8-NRg-2	149	95	110	101	91	116	75	75	88	119	316	260	177	283	588	87	164	227	0	0	0	1	0	0	0
CC16-PRP42-TRg-2	128	96	158	89	142	170	85	89	98	157	240	89	150	264	216	103	129	102	0	1	0	0	1	0	0
CC16-RRB1-TRg-2	103	65	72	65	78	57	32	57	66	92	155	152	117	143	297	72	92	136	0	0	0	0	1	0	0
CC16-SPC24-TRg-1	132	80	40	56	94	50	57	61	59	125	162	33	131	143	76	74	65	29	0	0	0	0	0	0	0
CC16-ILS1-NRg-1	137	65	161	69	91	158	74	95	101	146	181	110	154	198	295	84	98	103	0	0	0	0	0	0	0
CC16-GFA1-TRg-2	184	98	151	91	125	164	68	109	103	172	190	59	188	229	105	99	96	38	0	0	0	0	0	0	0
CC16-SEC21-NRg-10	92	47	51	88	59	56	55	53	55	99	66	17	115	103	61	74	40	15	0	0	0	0	0	0	0
CC16-RPC10-NRg-1	186	87	126	103	105	107	85	81	80	150	115	21	181	113	46	73	52	14	0	1	0	0	0	0	0
CC16-RPB10-TRg-3	142	79	75	93	94	82	66	76	74	124	96	20	139	81	41	71	53	21	0	0	0	0	0	0	0
CC16-RPB10-TRg-2	95	56	49	57	73	65	53	68	69	123	104	61	105	102	130	57	50	45	0	0	0	0	0	0	0
CC16-YNL181W-TRg-1	146	94	128	99	131	126	62	87	87	148	209	69	141	187	110	65	149	64	0	0	0	0	0	0	0
CC16-RAD3-NRg-1	134	96	138	93	109	168	68	80	111	140	241	317	135	264	609	76	156	234	0	0	0	1	0	0	1
CC16-NOP10-TRg-1	150	114	132	67	123	143	73	72	97	151	198	55	197	180	129	97	112	49	0	0	0	0	0	0	0
CC16-BFR2-TRg-3	103	66	35	49	62	44	63	51	33	119	150	66	143	156	165	69	69	53	0	0	0	0	0	0	0
CC16-MCM2-TRg-6	96	94	138	53	101	143	87	71	106	137	280	424	123	221	875	55	143	307	0	0	0	0	0	0	0
CC16-MCM2-TRg-4	161	111	116	86	90	146	70	82	90	152	300	328	158	250	694	94	153	265	0	0	0	0	0	0	1
CC16-MPP10-TRg-1	132	72	102	77	102	81	82	64	49	147	192	31	140	175	73	95	92	37	0	0	0	0	1	0	1
CC16-RET2-TRg-4	126	57	58	71	85	55	61	66	34	94	81	8	130	79	38	74	42	11	0	0	0	0	0	0	0
CC16-RET2-TRg-1	155	89	90	83	100	108	66	70	71	132	91	12	157	97	20	100	51	6	0	0	0	0	0	0	0
CC16-RPS2-NRg-1	137	110	65	73	79	76	74	70	65	130	107	25	148	122	61	83	63	33	0	0	0	0	0	0	0
CC16-RPS2-NRg-2	94	67	64	99	94	51	83	54	51	115	72	19	143	100	30	76	44	14	0	0	0	0	0	0	0
CC16-ORC4-NRg-3	137	91	122	87	84	110	72	96	83	139	254	237	184	232	478	98	152	216	0	0	0	0	0	0	0
CC16-TIP20-TRg-7	144	94	82	83	88	89	60	80	107	177	220	252	171	195	475	81	138	184	0	0	0	0	0	0	0
CC16-SMT3-TRg-1	149	90	84	97	122	82	83	85	72	153	250	71	151	225	138	87	126	44	0	0	0	0	0	0	0
CC16-MSS18-NRg-6	137	89	109	84	109	99	64	56	90	127	273	311	146	228	754	71	127	229	0	0	0	0	0	0	0
CC16-YEF3-NRg-9	145	35	11	101	57	9	101	30	7	170	46	4	184	47	12	100	25	6	0	0	0	0	0	0	0
CC16-ASK1-NRg-1	158	126	136	71	111	165	77	90	98	171	260	212	185	217	418	82	136	157	0	0	0	0	0	0	0
CC16-SMC1-TRg-1	151	104	51	95	92	55	73	62	52	118	71	6	134	81	13	71	43	4	0	0	0	0	0	0	0
CC16-NIP1-NRg-1	153	103	143	78	126	146	71	104	122	148	213	208	168	230	321	89	122	186	0	0	0	0	0	0	0
CC16-RPP1-NRg-1	41	37	38	19	20	41	17	23	30	41	55	18	50	52	38	23	48	13	0	0	0	0	0	0	0
CC16-YDJ1-TRg-6	140	81	35	67	82	46	88	71	16	157	127	28	165	113	80	68	78	21	2	0	1	0	0	0	0
CC16-SUB2-NRg-1	129	96	129	74	91	133	59	69	70	97	229	165	141	240	324	84	110	130	0	0	0	0	0	0	0
CC16-TIM10-NRg-8	133	36	44	62	67	47	71	40	23	133	186	123	142	182	303	74	92	146	0	0	0	0	0	0	0
CC16-TIM10-NRg-4	152	67	87	69	62	116	76	80	99	110	212	140	130	163	343	81	77	99	0	0	0	0	0	0	0
CC16-TIM10-NRg-7	137	66	66	87	70	60	91	53	50	157	207	201	195	194	410	91	102	135	0	0	0	0	0	0	0
CC16-SKI6-TRg-4	172	113	155	88	140	169	92	117	140	170	258	197	179	215	412	102	148	150	0	0	0	0	0	0	0
CC16-TUB4-TRg-1	132	89	105	74	100	111	58	79	98	155	227	162	132	173	402	67	95	134	0	0	0	0	0	0	0
CC16-CDC37-NRg-2	166	79	128	81	117	125	77	80	109	133	241	41	161	226	119	86	105	45	1	0	0	0	0	0	0
CC16-ISD11-TRg-3	63	43	43	30	43	33	39	42	31	70	112	25	91	89	78	39	55	41	0	0	0	0	0	0	0
CC16-YOS1-TRg-4	83	76	82	67	73	107	48	67	76	102	191	114	107	196	205	40	125	105	0	0	0	0	1	0	0
CC16-SSC1-TRg-6	136	88	81	84	94	86	61	69	35	112	173	34	121	203	63	62	64	25	0	0	0	0	0	0	0
CC16-MTR3-TRg-5	150	105	108	72	103	111	73	84	118	165	221	127	156	205	215	92	102	103	0	0	0	0	0	0	0
CC16-MTR3-TRg-6	109	75	125	68	105	90	57	70	85	111	275	393	168	226	736	66	132	287	0	0	0	0	0	0	0
CC16-TFA1-TRg-2	130	92	126	79	88	112	75	95	64	174	172	68	149	210	134	79	94	37	0	0	0	0	0	0	0
CC16-CDC3-NRg-3	112	57	23	75	70	22	55	53	18	138	179	199	126	369	308	84	120	46	0	0	0	0	0	0	0
CC16-ERG25-TA-18	47	24	21	39	47	17	22	45	36	64	39	31	70	43	74	33	42	55	0	0	0	0	0	0	0
CC16-RPB11-TRg-4	129	71	106	100	97	105	80	77	80	124	244	206	157	201	483	82	120	187	0	0	0	0	0	0	0
CC16-RPB11-TRg-1	166	80	63	112	97	59	77	75	39	159	98	3	134	114	6	85	35	2	0	0	0	0	0	0	0
CC16-RPB11-TRg-2	129	78	63	85	104	64	66	60	44	135	130	29	146	95	45	86	61	9	0	0	0	0	0	0	0
CC16-DED1-TRg-3	174	147	145	117	115	182	80	113	157	197	295	169	193	252	373	104	155	144	0	0	0	0	0	0	0
CC16-DED1-TRg-1	164	122	205	96	115	249	95	113	156	149	313	344	130	293	689	84	197	276	0	0	0	0	0	0	0
CC16-DED1-TRg-6	101	57	95	52	88	64	36	56	77	99	123	80	98	129	143	44	65	40	0	0	0	0	0	0	1
CC16-DED1-TRg-4	105	50	97	52	62	113	38	63	82	99	134	77	106	139	198	52	60	78	0	0	0	0	0	0	0
CC16-RPL10-NRg-5	128	71	62	71	75	73	73	69	35	108	158	154	130	144	313	62	82	129	0	0	0	0	0	0	1
CC16-RPL10-NRg-4	155	88	81	84	81	73	76	82	71	161	242	228	178	200	432	83	134	187	0	0	1	0	0	0	1
CC16-EFB1-NRg-1	148	93	105	86	103	108	90	96	95	152	210	96	189	225	161	82	96	92	0	0	0	0	0	0	0
CC16-EFB1-NRg-5	100	72	68	61	90	81	32	76	62	119	168	72	149	174	159	47	96	76	0	1	0	0	0	0	0
CC16-EFB1-NRg-4	123	107	88	69	91	68	60	80	84	127	142	43	157	144	84	72	100	40	0	0	0	0	0	0	0
CC16-RPT3-NRg-1	116	96	127	68	90	152	59	65	110	120	145	25	111	133	69	58	70	19	0	0	0	0	0	0	0
CC16-SAC6-TRg-8	137	35	11	75	39	9	66	24	9	131	265	245	142	278	444	86	136	187	0	0	0	0	0	0	1
CC16-SAC6-TRg-4	118	56	31	63	59	22	61	46	36	123	202	270	119	322	536	64	162	247	0	0	0	0	0	0	0
CC16-SAC6-TRg-5	144	64	17	111	55	16	83	64	8	172	277	232	196	362	387	156	169	235	0	0	0	0	0	0	1
CC16-SAC6-TRg-3	168	78	55	99	103	41	94	91	53	194	405	433	212	447	863	117	221	422	0	0	0	0	0	0	0
CC16-DIM1-TRg-5	122	65	64	65	81	91	64	55	64	125	141	101	140	140	192	50	86	73	0	0	0	0	0	0	0
CC16-DIM1-TRg-7	83	43	55	61	50	61	49	41	42	104	160	183	95	166	359	75	84	145	0	0	0	0	0	0	0
CC16-RPC17-NRg-1	108	75	133	71	108	134	77	81	108	130	172	95	126	161	192	75	95	58	0	0	1	0	0	0	0
CC16-RPC17-NRg-2	130	113	138	84	110	116	80	76	96	171	131	46	151	183	76	75	70	24	0	0	0	0	0	0	0
CC16-YDR341C-TRg-1	133	84	83	77	105	80	56	70	81	108	77	16	115	84	22	73	41	19	0	0	0	0	0	0	1
CC16-RAP1-NRg-8	120	106	158	76	88	162	71	68	90	118	439	821	145	428	1581	62	207	633	0	0	1	0	0	0	0
CC16-RAP1-NRg-5	123	79	95	74	92	107	62	69	92	142	77	6	131	103	23	72	32	3	0	0	0	0	0	0	0
CC16-RAP1-NRg-2	137	86	155	75	92	170	70	111	130	146	304	204	123	306	356	86	142	103	0	1	0	0	0	1	0
CC16-SEC26-NRg-3	128	83	99	86	101	116	65	85	87	144	260	148	155	223	278	94	109	140	0	0	0	0	0	0	0
CC16-SPP41-TRg-3	141	61	22	87	86	34	68	59	43	173	113	23	188	128	42	100	54	8	0	0	0	0	0	0	0
CC16-TAP42-NRg-1	154	116	184	93	150	147	81	113	124	198	254	106	193	211	268	99	126	101	0	0	0	0	1	0	0
CC16-PGA2-TRg-6	103	90	141	48	103	144	49	85	102	102	193	97	106	177	189	53	101	83	0	0	0	0	0	0	0
CC16-BRL1-TRg-1	133	79	45	66	77	49	57	52	35	111	71	8	132	111	9	76	46	3	0	0	0	0	0	0	0
CC16-FOL2-TRg-1	178	116	148	114	130	172	109	143	151	180	429	472	177	346	792	84	240	399	0	0	0	0	0	0	0
CC16-NAB3-NRg-5	144	87	128	85	111	171	112	89	103	155	253	324	151	279	788	91	182	314	0	0	1	0	0	0	0
CC16-SNF4-TRg-4	129	56	44	83	65	50	89	68	32	190	124	64	155	177	140	97	95	43	0	0	0	0	0	0	0
CC16-HRR25-TRg-2	106	47	35	65	54	38	48	39	14	127	91	17	153	99	28	56	43	11	0	0	0	0	0	0	0
CC16-TRS23-TRg-4	142	74	22	112	82	32	87	58	30	182	101	9	158	126	24	90	46	11	0	1	0	0	0	0	0
CC16-CTR86-TRg-4	161	96	93	113	103	114	66	95	100	197	272	140	208	266	244	114	139	111	0	0	1	0	0	0	0
CC16-RPB5-TRg-5	154	53	23	111	94	29	100	67	26	144	56	9	146	62	13	82	40	4	0	0	0	0	0	0	0
CC16-SPN1-NRg-2	114	47	6	66	42	18	64	33	12	110	79	8	96	65	15	60	42	7	0	0	0	0	0	0	0
CC16-SPN1-NRg-1	110	37	12	96	49	6	61	43	5	133	88	20	155	77	21	64	45	8	0	0	0	0	0	0	0
CC16-SEC61-NRg-1	151	129	141	107	128	178	95	90	119	191	203	93	179	288	167	86	124	53	0	0	0	0	0	0	0
CC16-SEC61-NRg-7	142	106	122	90	113	153	89	75	89	147	277	192	156	179	400	80	105	157	0	0	0	1	0	0	0
CC16-TUS1-TRg-3	99	61	46	58	62	36	62	42	28	111	195	159	138	180	421	81	93	120	0	0	0	0	0	0	0
CC16-OLE1-NRg-2	143	90	93	99	92	84	67	87	92	202	164	125	182	162	277	122	127	115	0	0	0	0	0	1	0
CC16-AFG2-TRg-1	141	89	60	82	66	51	77	79	54	163	125	39	165	106	65	79	70	23	0	0	0	0	0	0	0
CC16-TOA2-NRg-1	120	62	35	63	70	33	63	46	30	130	82	11	120	100	35	71	47	10	0	0	0	1	0	0	0
CC16-USO1-TRg-1	190	77	47	94	95	51	88	57	33	174	95	11	174	112	17	108	79	4	0	0	0	0	0	0	0
CC16-UTP22-NRg-2	101	99	95	71	118	118	51	76	102	107	137	45	113	158	125	70	88	49	0	0	0	0	0	0	0
CC16-RIB1-TRg-3	130	103	140	77	118	157	77	93	95	170	140	50	177	154	114	85	85	49	0	0	0	0	0	0	0
CC16-RIB1-TRg-7	105	64	55	78	93	55	59	60	32	134	85	20	112	84	31	57	42	17	0	0	0	0	0	0	0
CC16-RIB1-TRg-4	125	93	101	64	96	147	56	74	82	124	103	30	134	75	63	58	46	21	0	0	0	0	0	1	0
CC16-COG1-TRg-1	119	31	10	73	36	12	62	39	10	152	50	16	144	58	30	88	19	12	0	0	0	0	0	0	0
CC16-RPL32-NRg-2	154	85	69	82	82	85	89	65	51	172	151	73	167	152	165	97	99	62	0	0	0	0	0	0	0
CC16-GLC7-NRg-3	169	58	30	84	69	38	75	50	32	133	170	212	129	146	401	71	112	199	0	0	0	0	0	0	0
CC16-GLC7-NRg-4	72	29	16	53	39	16	54	32	12	116	119	71	105	85	123	44	47	61	0	0	0	0	0	0	0
CC16-HSF1-TRg-2	147	119	86	87	109	149	87	102	116	181	265	102	152	311	229	131	165	90	0	0	0	1	0	0	0
CC16-DAM1-NRg-5	136	98	116	83	95	108	66	103	97	127	216	172	155	222	374	85	142	157	0	0	0	0	0	0	0
CC16-SEC18-TRg-4	115	73	52	91	67	71	79	67	59	136	148	39	167	128	79	88	78	37	0	0	1	0	0	0	1
CC16-SEC18-TRg-5	59	21	40	42	51	34	27	22	22	80	74	16	69	65	58	48	43	21	0	0	0	0	0	0	0
CC16-PAB1-NRg-3	150	69	23	105	80	28	100	49	19	169	150	55	183	109	125	96	77	50	0	0	0	0	0	0	0
CC16-POP8-TRg-2	120	52	64	55	63	55	62	50	52	112	177	112	108	164	223	68	78	78	0	0	0	0	0	0	0
CC16-PAB1-NRg-4	131	58	39	78	51	37	87	49	28	145	111	41	129	79	94	77	58	39	0	0	0	0	0	0	1
CC16-BIG1-TRg-4	75	36	39	46	36	32	52	25	22	66	50	13	51	50	26	43	21	5	0	0	0	0	0	0	0
CC16-BIG1-TRg-5	137	65	61	79	81	73	70	67	44	130	116	24	156	97	54	67	64	19	0	0	0	0	0	0	0
CC16-BIG1-TRg-6	110	97	104	100	82	108	69	75	62	134	124	46	150	105	115	67	55	48	0	0	0	0	0	0	0
CC16-RPO41-NRg-1	118	71	54	82	63	47	55	62	46	170	168	160	176	204	349	91	115	127	0	0	0	0	0	0	0
CC16-RVB2-NRg-2	134	78	66	91	84	80	57	58	44	176	298	286	165	318	670	101	151	226	0	0	0	0	0	0	0
CC16-PET117-NRg-8	106	33	38	64	47	27	68	46	20	123	69	20	136	101	41	77	44	21	0	0	0	0	0	0	0
CC16-VPS45-NRg-9	104	51	36	71	36	36	50	43	28	115	142	123	148	110	252	66	79	101	0	1	0	0	0	0	0
CC16-YCG1-NRg-1	104	73	79	86	82	74	58	55	70	146	77	32	144	118	41	74	56	13	0	0	0	0	0	0	0
CC16-NOC4-NRg-1	165	100	126	80	128	138	85	85	111	156	266	147	191	310	343	93	154	144	0	0	0	0	0	0	0
CC16-NMD3-NRg-2	124	71	66	69	68	58	81	77	89	174	290	410	179	239	746	110	160	305	0	0	0	0	0	0	0
CC16-DRS1-TRg-2	144	88	150	64	121	130	100	91	126	152	186	143	176	202	282	96	95	118	0	0	1	0	0	0	0
CC16-HTB1-NRg-2	107	58	41	64	56	54	46	37	42	97	116	105	109	135	198	62	74	75	0	0	0	0	0	0	0
CC16-IPI1-TRg-2	95	80	67	52	87	70	49	85	62	163	110	15	131	137	50	66	63	25	0	0	0	0	0	0	0
CC16-SEC18-NRg-1	99	38	28	59	51	28	57	36	26	86	35	1	106	34	4	59	17	2	0	0	0	0	0	0	0
CC16-SEC18-NRg-2	124	60	36	70	70	32	70	53	30	148	43	4	135	55	7	84	35	3	0	0	0	0	0	0	0
CC16-JIP5-NRg-2	142	126	194	77	143	246	82	117	159	142	374	438	196	370	1009	103	223	400	0	0	2	0	0	0	0
CC16-YPT1-TRg-3	129	48	20	82	34	20	62	37	10	151	62	14	141	52	21	88	32	9	0	0	0	0	0	0	0
CC16-YPT1-TRg-2	124	39	10	65	55	13	78	37	8	115	39	4	133	49	11	68	19	2	0	0	0	0	0	0	0
CC16-CLF1-NRg-2	104	79	122	83	92	91	54	62	100	104	144	47	124	142	89	73	77	23	0	0	0	0	0	0	0
CC16-SNF2-NRg-7	125	57	52	68	47	57	67	39	41	82	178	155	105	151	362	38	98	161	0	0	0	0	0	0	0
CC16-SNF2-NRg-4	124	98	184	93	125	181	75	90	116	116	446	829	97	387	1824	47	256	641	0	0	0	0	0	0	0
CC16-RPL25-NRg-1	56	41	20	33	44	23	49	23	16	60	46	7	80	39	16	42	24	4	0	0	0	0	0	0	0
CC16-NOP56-TRg-1	118	94	125	78	108	154	93	69	112	114	288	440	128	247	797	63	179	382	1	0	0	0	0	0	0
CC16-NOP56-TRg-2	101	84	118	65	78	103	53	55	75	110	193	237	121	196	549	72	108	208	0	0	0	0	0	0	0
CC16-TRS31-TRg-1	135	43	15	87	50	24	65	47	17	147	61	5	152	58	14	76	27	4	0	0	0	0	0	0	0
CC16-DBF4-TRg-2	128	69	61	70	68	58	67	88	57	135	72	15	155	91	25	64	47	12	0	0	0	0	0	0	0
CC16-DBF4-TRg-1	151	94	114	109	111	111	99	93	81	160	177	52	137	131	117	84	61	44	0	0	0	0	0	0	0
CC16-RPC19-TRg-4	123	56	76	69	70	60	55	58	62	117	113	68	125	148	112	54	67	32	0	0	0	0	0	0	0
CC16-RPC19-TRg-6	94	51	75	58	63	64	41	53	39	121	105	35	91	100	65	50	47	27	0	0	0	0	0	0	0
CC16-RPC19-TRg-3	114	60	83	66	75	79	64	95	53	119	86	28	128	85	75	67	60	26	0	0	0	0	0	0	0
CC16-ROK1-NRg-1	117	54	74	72	108	77	78	84	65	139	188	81	162	165	187	94	108	61	0	0	0	0	0	0	0
CC16-CDC33-TRg-4	132	163	317	78	149	314	70	122	317	120	234	349	111	211	573	73	118	245	0	0	0	0	0	0	0
CC16-DHR2-TRg-3	122	65	29	59	71	27	55	49	32	163	150	99	162	132	204	77	89	81	0	0	0	0	0	0	0
CC16-RRP42-NRg-5	121	95	138	63	117	124	89	84	128	160	203	319	190	225	650	77	125	247	0	0	0	1	0	0	0
CC16-CLF1-TRg-1	98	83	106	61	74	79	59	55	69	134	111	25	144	119	73	73	54	34	0	0	0	0	0	0	0
CC16-ERG11-NA-16	119	73	53	74	72	76	60	50	47	132	195	155	136	213	282	60	104	130	0	0	0	0	0	0	0
CC16-VAS1-NRg-4	142	86	87	79	91	93	62	72	65	120	103	15	146	124	29	81	32	10	0	0	0	0	0	0	0
CC16-PIK1-NRg-2	155	123	95	80	111	109	66	80	85	182	207	141	173	160	208	72	143	103	0	1	0	1	0	0	0
CC16-SAR1-NRg-7	157	82	51	104	81	57	108	79	39	190	232	128	164	194	212	130	112	85	0	0	0	0	0	0	1
CC16-SAR1-NRg-4	144	84	67	58	74	43	78	70	49	164	112	11	167	128	13	73	57	13	0	0	0	0	0	0	0
CC16-RPS3-TRg-1	150	67	100	99	74	85	89	70	59	143	79	22	150	90	61	67	49	21	0	0	0	0	0	0	0
CC16-YTM1-TRg-2	123	74	77	75	93	93	69	70	89	129	134	58	124	162	156	91	68	57	0	0	0	0	0	1	0
CC16-SUI3-NRg-5	90	47	45	41	49	45	37	39	43	104	154	149	97	130	281	51	67	99	0	0	0	0	0	0	0
CC16-SUI3-NRg-2	150	90	188	75	96	207	75	95	136	110	330	454	132	267	917	82	144	359	0	0	0	0	0	0	0
CC16-RRP7-TRg-4	134	106	181	87	117	158	78	79	106	146	255	229	148	194	511	77	128	191	0	0	0	0	0	0	0
CC16-RRP7-TRg-6	129	84	102	79	107	118	68	102	83	136	129	23	123	148	75	68	68	24	0	0	0	0	0	1	0
CC16-NIP7-TRg-2	152	97	88	87	101	114	70	76	96	138	221	78	150	166	152	78	79	67	0	0	0	0	0	0	0
CC16-MDM35-TRg-1	117	64	42	79	60	39	79	50	31	139	203	121	137	165	306	62	84	130	0	0	0	0	0	0	0
CC16-ALA1-NRg-1	141	85	109	79	101	157	68	101	97	141	209	199	156	182	350	84	108	159	0	0	0	0	2	0	0
CC16-DOA4-NRg-2	117	76	37	85	80	28	68	84	30	183	264	191	191	234	444	109	138	163	0	0	0	1	0	0	0
CC16-RPS13-NRg-1	67	40	21	57	65	46	37	33	34	75	33	6	66	48	10	49	24	3	0	0	0	0	0	0	0
CC16-YSF3-TRg-2	113	84	141	68	90	133	47	76	95	136	313	188	135	309	372	71	164	160	0	0	0	0	0	0	0
CC16-RPS2-NRg-11	172	79	81	101	66	54	67	61	51	144	96	36	142	117	56	83	70	26	0	0	0	0	0	0	0
CC16-SSL1-TRg-10	141	134	146	102	134	160	103	96	116	161	235	69	169	286	189	106	149	64	0	0	0	1	0	0	0
CC16-NIP7-TRg-1	162	108	128	85	142	132	77	110	121	156	215	223	168	250	418	98	159	196	0	0	0	0	1	0	1
CC16-LST8-NRg-1	91	31	19	57	40	16	41	19	13	107	75	2	110	60	8	50	42	2	0	0	0	0	0	0	0
CC16-TAF4-TRg-3	121	42	31	60	54	19	98	36	18	108	36	5	128	31	7	57	12	1	0	0	0	0	0	0	0
CC16-HAS1-TRg-2	130	69	57	86	87	36	42	70	50	151	117	15	129	96	39	84	69	20	0	0	0	0	0	0	0
CC16-GLC7-TRg-2	66	17	1	49	16	10	25	8	7	73	11	0	54	12	2	25	5	1	0	0	0	0	0	0	0
CC16-CDC45-NRg-1	101	74	126	55	89	98	67	75	62	142	117	19	126	94	63	79	55	13	0	0	0	0	0	0	0
CC16-SEC22-NRg-8	80	52	26	66	78	16	48	41	13	148	76	9	143	109	27	64	50	9	0	0	0	0	0	0	0
CC16-YOS1-TRg-2	101	64	87	51	94	85	44	62	87	108	112	12	131	115	28	69	52	7	0	0	0	0	0	0	0
CC16-RBA50-TRg-3	101	62	85	54	63	105	58	59	65	116	237	293	147	208	721	70	131	295	0	0	0	0	0	0	1
CC16-SPP41-NRg-2	126	66	59	73	59	41	48	59	57	137	140	61	148	119	112	94	67	42	0	0	0	0	0	0	0
CC16-PRP46-TRg-2	122	81	80	66	89	121	60	73	86	139	266	159	120	203	428	60	109	154	0	0	0	0	0	0	0
CC16-PGA2-NRg-1	71	71	79	57	78	78	36	75	64	114	172	93	94	165	237	54	106	90	0	0	0	0	0	0	0
CC16-CBF5-TRg-3	135	81	108	68	112	100	57	61	103	128	224	158	133	196	393	75	101	160	0	1	0	0	0	0	0
CC16-TCP1-NRg-3	127	67	68	89	93	58	58	86	46	144	171	40	135	136	108	70	75	33	0	0	0	1	0	0	0
CC16-TCP1-NRg-2	142	109	89	100	105	113	89	84	81	142	158	27	162	156	39	87	72	17	0	0	0	0	0	0	0
CC16-ERG26-NRg-2	128	81	72	91	98	64	69	68	50	146	138	38	187	127	72	76	95	25	0	0	0	0	0	0	0
CC16-ERG26-NRg-4	145	97	96	93	98	112	79	95	69	137	167	42	159	158	107	106	86	32	0	0	0	0	0	0	0
CC16-MES1-TRg-5	134	77	73	83	78	90	68	63	71	135	227	196	141	187	382	87	118	189	0	0	0	0	0	0	0
CC16-HTS1-TRg-2	177	116	137	100	127	185	72	107	128	135	227	131	188	217	239	101	120	96	0	0	0	0	1	0	0
CC16-SSS1-TRg-3	118	48	37	55	51	42	46	47	24	84	61	23	109	65	57	66	39	10	0	0	0	0	0	0	0
CC16-SSS1-TRg-2	132	59	61	81	90	90	56	62	51	90	73	10	112	85	26	45	45	8	0	1	0	0	0	0	0
CC16-SYS1-TRg-7	134	47	34	94	53	37	101	73	33	176	189	131	192	168	239	100	98	95	0	0	0	0	0	0	0
CC16-SYS1-TRg-2	105	53	22	60	34	21	61	30	15	129	81	22	102	77	40	90	45	15	0	0	0	0	0	0	0
CC16-SYS1-TRg-1	93	50	22	79	66	24	43	33	32	125	59	11	150	76	55	78	45	18	0	0	0	0	0	0	0
CC16-BFR2-TRg-1	117	96	107	82	100	136	74	69	106	156	185	114	138	197	236	89	118	103	0	0	0	0	0	0	0
CC16-EOS1-TRg-3	145	69	43	75	80	51	59	58	37	128	167	75	146	161	167	72	79	59	0	0	0	0	0	0	0
CC16-TAF4-NRg-1	104	47	28	101	74	40	62	50	25	155	60	8	120	72	14	71	31	5	0	0	0	0	0	0	0
CC16-ARL3-NRg-8	145	113	236	80	151	267	78	115	197	141	183	39	148	161	97	91	104	34	0	0	0	0	0	0	0
CC16-RPN5-NRg-1	103	86	125	80	74	129	62	63	96	107	188	92	135	211	192	76	90	62	0	0	0	0	0	0	0
CC16-TIM9-NRg-2	175	112	143	81	108	112	82	87	104	159	259	134	147	239	315	95	103	123	0	0	0	0	0	0	0
CC16-NUP57-NRg-3	110	39	21	87	60	21	57	37	35	137	66	37	145	66	49	68	53	18	0	0	0	0	0	0	0
CC16-VPS4-TRg-1	115	33	8	65	56	8	63	23	5	138	133	54	140	117	117	64	73	51	0	0	0	0	0	0	0
CC16-CDC3-TRg-4	115	66	17	54	75	34	57	80	17	126	199	111	112	373	176	87	105	33	0	0	0	0	0	0	0
CC16-BBP1-NRg-1	110	79	71	68	67	76	51	72	51	121	143	122	134	176	252	74	87	87	0	0	0	0	0	0	0
CC16-BBP1-NRg-2	136	85	81	64	69	82	62	66	52	105	89	19	120	104	59	63	48	30	0	0	0	0	0	0	0
CC16-USE1-NRg-3	179	137	201	90	143	213	83	113	148	146	182	60	177	251	86	83	130	44	0	0	0	0	0	0	0
CC16-CCT7-TRg-1	110	55	69	75	99	65	33	69	95	126	214	319	151	210	718	59	160	388	0	0	0	0	0	0	0
CC16-SAH1-TRg-3	147	69	76	66	87	84	80	67	77	122	162	149	120	144	319	63	86	129	0	0	0	0	0	0	0
CC16-CHS2-TRg-1	161	97	79	81	96	84	85	72	62	140	258	204	136	234	411	105	145	185	0	0	0	0	0	0	0
CC16-DPM1-TRg-2	124	112	160	81	80	156	81	107	124	153	312	304	149	251	561	83	133	256	0	0	0	0	0	0	0
CC16-BBP1-TRg-1	160	92	122	113	105	104	66	80	85	145	99	3	141	85	7	89	35	4	0	0	0	0	0	0	0
CC16-NRD1-TRg-4	163	78	121	81	124	125	85	90	75	150	189	82	144	145	160	75	94	68	0	0	0	1	0	0	0
CC16-RPB3-NRg-1	121	41	29	55	65	31	65	51	15	131	73	2	128	89	13	69	34	3	0	0	0	0	0	0	0
CC16-PHO85-NRg-6	110	84	49	83	66	34	52	42	30	130	127	112	129	175	180	102	59	59	0	0	0	0	0	0	0
CC16-SNF6-TRg-6	230	129	77	145	154	74	128	103	54	154	293	148	144	283	257	100	160	105	0	1	0	0	0	0	0
CC16-PRP38-NRg-2	151	53	38	77	66	45	75	45	30	149	144	42	154	109	110	91	66	40	0	1	0	0	0	0	0
CC16-OAR1-NRg-3	87	52	40	57	70	41	56	46	48	142	202	165	147	192	379	87	129	169	0	0	0	0	0	0	0
CC16-ROX3-NRg-1	116	116	172	85	120	189	84	104	127	172	337	382	168	363	810	84	171	317	0	0	0	0	0	0	0
CC16-YPP1-TRg-6	154	86	88	91	88	88	90	84	59	170	170	29	207	235	75	83	87	20	0	0	0	0	0	0	0
CC16-CBF2-NRg-8	112	78	114	69	99	148	66	75	91	143	318	396	159	262	720	58	156	307	0	0	0	0	0	0	0
CC16-SPT6-TRg-5	172	105	45	81	91	29	80	66	42	155	146	76	167	114	120	94	83	76	0	0	0	0	0	0	0
CC16-SEC10-NRg-1	96	65	59	63	76	68	54	48	52	85	55	2	93	38	9	44	26	5	1	0	0	0	0	0	0
CC16-NSL1-NRg-3	129	62	46	64	72	52	84	60	43	155	40	5	154	43	6	73	28	3	0	0	0	0	0	0	0
CC16-NRD1-NRg-8	166	73	137	107	94	136	85	79	88	151	191	111	195	235	231	114	128	106	0	0	0	0	0	0	0
CC16-RPB3-TRg-1	141	67	70	92	80	68	73	63	48	144	144	32	169	102	76	88	80	14	0	0	0	0	0	0	0
CC16-NRD1-NRg-4	108	88	115	60	87	148	61	89	78	98	146	73	89	103	131	69	57	67	0	0	0	0	0	0	0
CC16-RVB1-TRg-2	140	81	44	49	98	37	74	57	35	133	101	5	114	112	13	63	32	3	0	0	0	0	0	0	0
CC16-TIF5-NRg-8	115	71	93	68	103	68	58	73	57	94	81	50	117	103	102	44	42	33	0	0	0	0	0	0	0
CC16-EOS1-NRg-1	155	79	42	82	68	47	66	59	36	160	115	47	148	109	93	105	71	36	0	0	0	0	0	0	0
CC16-ERG25-NA-26	146	84	95	86	93	111	78	82	82	145	214	237	149	168	459	63	93	172	0	0	0	0	0	0	0
CC16-MSL5-NRg-4	119	103	121	78	120	118	47	102	141	138	285	540	199	351	1088	86	204	502	0	0	1	0	0	1	0
CC16-SEC24-TRg-2	171	80	46	108	82	53	93	61	15	188	87	14	151	64	17	104	47	9	0	1	0	0	0	0	0
CC16-RPL30-NRg-5	125	56	22	68	60	40	74	55	36	99	77	12	102	78	42	75	40	12	0	0	0	0	0	0	0
CC16-SNU71-NRg-3	101	69	134	74	89	137	70	79	66	111	205	211	132	192	355	61	124	176	1	0	0	0	0	0	1
CC16-CDC33-NRg-1	160	71	69	61	95	71	75	47	59	154	139	91	109	139	179	60	60	40	0	0	0	0	0	0	0
CC16-RPN6-TRg-4	123	89	106	76	93	115	61	88	81	101	215	79	104	185	177	67	84	66	0	0	0	0	0	0	0
CC16-NAB2-TRg-4	98	56	70	54	64	69	60	40	58	91	92	19	116	88	42	44	50	14	0	0	0	0	0	1	0
CC16-NAB2-TRg-6	102	87	115	76	89	100	72	89	78	123	192	102	143	130	274	64	64	81	0	0	0	0	0	0	0
CC16-YTM1-NRg-1	145	100	106	68	136	108	84	80	93	132	187	118	125	160	207	66	88	95	0	0	0	0	0	0	0
CC16-OLE1-TRg-8	103	51	65	59	72	60	56	55	47	100	151	173	103	177	347	74	100	149	0	1	0	0	0	0	0
CC16-OLE1-TRg-1	79	57	50	53	59	34	39	46	60	108	126	151	117	125	330	63	86	187	0	0	0	0	0	0	0
CC16-UTP7-TRg-4	150	93	117	95	96	103	90	92	70	150	212	95	143	183	193	81	94	85	1	0	0	0	0	0	0
CC16-ACT1-NRg-6	124	63	57	71	58	67	53	52	44	118	124	16	125	119	60	64	63	19	0	0	0	0	0	0	0
CC16-RPL18A-NRg-3	94	54	34	60	63	38	44	50	37	120	93	31	112	108	57	46	34	18	0	0	0	1	0	0	0
CC16-BRX1-NRg-1	178	96	128	92	151	125	77	106	94	153	194	94	193	192	208	93	93	86	1	0	0	0	0	0	0
CC16-NAF1-TRg-8	131	86	114	84	109	132	65	82	117	169	292	108	157	229	229	103	123	92	0	0	0	0	0	0	0
CC16-NAF1-TRg-6	130	107	144	75	112	111	74	96	124	140	276	92	193	246	184	97	158	64	0	0	0	0	0	0	0
CC16-NAF1-TRg-4	101	92	112	77	112	124	70	64	75	127	199	97	135	181	151	73	147	63	0	0	0	0	0	0	0
CC16-CDC8-TRg-2	155	129	183	127	131	219	116	132	144	207	400	167	196	310	276	113	214	111	0	0	0	0	0	0	0
CC16-NSE4-TRg-1	126	93	78	85	75	74	77	74	56	151	124	50	163	192	109	97	68	31	0	0	0	0	0	0	0
CC16-PAB1-NRg-2	136	54	21	76	52	37	90	37	20	157	99	20	141	102	46	78	48	21	0	0	0	0	0	0	0
CC16-PRP43-TRg-4	115	70	57	82	66	61	52	49	45	131	70	5	139	62	24	61	30	8	0	0	0	0	1	0	0
CC16-SEC2-NRg-3	151	62	67	78	76	85	62	77	47	131	203	102	121	134	259	75	80	66	0	0	0	0	0	0	0
CC16-SEC2-NRg-6	116	86	78	79	96	105	53	83	73	122	188	158	89	172	294	61	95	120	0	0	0	0	0	0	1
CC16-MPP10-NRg-5	86	54	91	66	63	68	60	62	96	118	147	103	109	127	260	80	80	118	0	0	0	0	0	0	0
CC16-YDR355C-TRg-2	144	93	87	73	96	128	84	81	68	122	79	28	144	93	72	66	50	20	0	0	0	0	0	0	1
CC16-YLR339C-TRg-9	121	79	50	78	57	65	68	53	44	89	105	34	99	103	47	65	50	22	0	0	0	0	0	0	0
CC16-SNM1-TRg-2	160	109	177	104	123	161	98	102	116	167	231	57	203	212	147	116	148	54	0	0	0	0	0	0	0
CC16-ALR1-NRg-4	164	97	100	91	112	115	92	92	83	178	139	63	187	150	126	90	100	46	0	0	0	0	0	0	0
CC16-ALR1-NRg-1	114	49	41	64	55	26	49	38	26	153	114	51	118	77	99	80	50	39	0	0	0	0	0	0	0
CC16-ALR1-NRg-3	98	83	75	83	95	62	57	69	68	135	112	63	152	86	87	78	62	33	0	0	0	0	0	0	0
CC16-RPL10-TRg-1	127	64	87	75	85	94	62	65	66	124	164	153	116	147	314	67	75	112	0	0	0	0	0	1	0
CC16-RPL28-TRg-2	127	70	59	75	69	51	47	54	38	104	147	81	138	142	167	61	77	61	0	0	0	0	0	0	0
CC16-UTP25-TRg-1	102	38	74	38	41	74	40	47	58	103	140	75	101	157	187	52	87	65	0	0	0	0	0	0	0
CC16-POB3-TRg-1	136	92	115	83	100	95	84	92	73	141	190	24	142	128	50	72	94	14	0	0	0	0	0	0	0
CC16-POB3-TRg-3	148	85	28	85	71	57	92	68	30	156	108	4	156	114	20	84	46	4	0	0	0	0	0	0	0
CC16-POB3-TRg-2	152	90	90	96	84	104	79	72	94	141	234	51	153	166	144	74	105	37	0	0	0	0	0	0	0
CC16-MED11-TRg-1	141	107	75	89	120	109	89	71	79	162	143	18	153	133	45	96	75	23	0	0	0	0	0	0	0
CC16-ISA1-TRg-15	62	16	7	46	13	7	33	16	12	66	23	3	61	25	0	62	14	3	0	0	0	0	0	0	0
CC16-RRP1-NRg-1	100	61	52	72	61	62	55	56	52	184	253	217	223	327	422	125	131	179	0	0	0	0	0	0	1
CC16-MES1-NRg-1	154	67	106	68	101	114	58	79	66	131	70	24	136	105	31	76	29	12	0	0	0	0	0	0	0
CC16-SEC13-NRg-5	82	32	10	50	46	17	37	24	6	71	14	2	107	24	1	50	7	1	0	0	0	0	0	1	0
CC16-MCM2-NRg-2	152	99	144	90	106	110	88	97	119	150	290	203	147	239	389	69	148	160	0	0	0	0	0	0	0
CC16-ALA1-TRg-4	93	59	49	66	63	32	66	49	27	107	57	15	107	77	42	76	38	16	0	0	0	0	0	0	0
CC16-MTG2-TRg-5	127	71	70	99	62	75	65	73	46	147	148	81	108	99	149	65	86	63	0	0	0	0	0	0	0
CC16-TIF35-NRg-3	98	54	97	42	48	92	47	65	60	86	153	132	103	159	272	53	62	101	0	0	0	1	0	0	0
CC16-NSE1-TRg-3	116	84	96	56	84	96	61	63	67	84	224	127	100	197	283	58	122	92	0	0	0	0	0	0	1
CC16-NSE1-TRg-4	124	74	80	73	81	83	58	77	69	123	193	113	136	177	236	67	133	96	0	0	0	0	0	0	0
CC16-MOB2-NRg-6	78	35	24	50	30	30	31	43	19	90	50	23	75	47	48	45	20	12	0	0	0	0	0	0	0
CC16-VRG4-NRg-3	128	50	23	95	59	30	86	39	24	144	95	9	124	102	58	100	53	18	0	0	0	0	0	0	0
CC16-PRP9-TRg-3	163	87	98	69	129	99	63	89	103	126	104	10	149	118	37	74	62	12	0	0	0	0	1	0	1
CC16-HYM1-TRg-5	130	56	63	85	56	56	71	65	43	105	33	24	119	29	32	60	22	20	0	0	0	0	0	0	0
CC16-POP1-TRg-5	149	106	114	91	95	110	70	85	85	146	178	30	211	197	115	95	90	37	0	0	0	0	0	0	0
CC16-POP1-TRg-9	159	77	104	114	134	110	87	107	113	188	246	127	187	239	269	111	119	120	0	0	0	0	0	0	0
CC16-RPL17A-TRg-1	107	56	61	55	76	87	77	37	59	98	146	109	98	144	235	56	74	98	0	0	0	0	0	0	0
CC16-SLD2-TRg-1	118	92	114	91	119	145	91	86	100	164	146	66	128	123	129	76	95	37	0	1	0	0	0	0	0
CC16-CDC48-NRg-7	145	81	22	81	76	35	66	66	22	150	349	85	185	286	172	65	136	75	1	1	0	0	0	0	0
CC16-FHL1-NRg-2	88	63	63	48	92	57	62	66	65	111	178	99	148	167	254	51	90	78	0	0	0	0	0	0	0
CC16-BET3-NRg-7	71	57	44	35	52	69	52	41	39	71	156	123	84	119	294	49	57	90	0	0	0	0	0	0	0
CC16-MAK21-TRg-1	133	70	78	94	82	87	79	69	68	150	157	102	156	144	246	89	87	71	0	0	0	0	0	0	0
CC16-BRN1-TRg-4	129	51	48	65	64	32	42	47	29	100	60	5	122	70	15	88	25	4	0	0	0	0	1	0	0
CC16-FBA1-NRg-3	176	86	101	113	104	103	78	70	89	141	439	526	179	440	979	75	219	396	0	0	0	0	0	0	0
CC16-CDC42-TRg-6	22	12	7	10	27	9	12	12	3	29	6	0	34	21	2	20	9	6	0	0	0	0	0	0	0
CC16-CDC42-TRg-7	133	71	56	72	69	43	86	42	40	163	147	57	173	107	134	83	47	43	0	0	0	0	1	0	0
CC16-COG4-NRg-1	65	35	23	52	39	15	31	30	10	76	89	35	99	81	72	52	44	24	0	0	0	0	0	0	0
CC16-ATP3-NRg-3	119	90	105	70	88	120	72	81	88	148	200	245	139	253	451	78	97	184	0	0	0	0	0	0	0
CC16-ATP3-NRg-2	129	90	111	90	82	129	58	74	82	131	189	211	132	239	445	72	127	182	0	0	0	0	0	0	0
CC16-SMP3-TRg-5	131	87	113	89	103	122	66	90	112	157	357	482	182	283	876	83	193	386	0	0	0	0	0	0	0
CC16-CFT2-NRg-2	172	106	77	104	91	70	81	79	64	170	113	14	152	91	32	81	59	11	0	0	0	0	0	0	0
CC16-FAS2-TRg-5	135	89	188	87	111	180	77	101	141	151	148	37	163	131	90	85	87	28	0	0	0	0	0	0	0
CC16-DBP2-NRg-3	135	91	128	80	110	88	61	84	106	113	192	251	140	183	469	88	94	196	0	0	0	0	0	0	0
CC16-DBP2-NRg-2	155	121	131	111	116	143	70	105	111	138	209	142	145	199	288	79	106	114	0	0	0	0	0	0	0
CC16-MPS2-NRg-4	142	86	72	89	105	76	58	78	80	138	120	33	181	142	52	72	84	20	0	0	0	0	0	0	0
CC16-ARC35-TRg-2	184	87	83	78	98	77	88	97	57	119	122	15	137	133	25	91	47	10	0	0	0	0	0	1	0
CC16-ARC35-TRg-5	100	29	12	57	40	5	47	32	2	96	22	2	110	21	0	54	3	3	0	0	0	0	0	0	0
CC16-MRD1-TRg-1	114	68	73	72	53	69	55	49	57	124	137	51	117	100	115	69	68	57	0	0	0	0	0	0	0
CC16-RLP7-TRg-1	138	83	106	86	77	110	59	72	68	118	192	126	140	165	210	72	87	83	0	0	0	0	0	1	0
CC16-SPC34-TRg-1	130	71	105	53	80	93	52	68	75	95	88	39	120	103	88	59	37	50	0	0	0	0	0	1	0
CC16-CDC45-TRg-2	129	115	148	87	97	189	81	75	110	148	226	199	160	243	383	86	149	144	0	0	0	1	0	0	0
CC16-GCD6-TRg-3	140	86	94	101	110	121	50	80	96	141	170	48	139	163	109	70	81	46	0	0	0	0	0	0	0
CC16-GCD6-TRg-4	129	98	97	71	92	92	65	72	76	102	127	31	151	114	83	61	76	37	0	0	0	0	0	0	1
CC16-YPT6-NRg-2	63	17	4	32	19	3	27	5	8	51	20	4	52	24	5	29	14	2	0	0	0	0	0	0	0
CC16-RPS13-TRg-2	136	86	73	80	103	81	74	84	74	126	115	67	148	146	137	90	60	67	0	0	0	0	0	0	0
CC16-IPI3-TRg-3	131	94	118	60	111	132	63	71	92	143	267	269	139	277	454	84	185	203	0	0	0	0	0	0	0
CC16-TIF5-NRg-9	211	151	106	146	139	101	146	109	110	133	68	5	160	89	10	107	49	1	0	0	1	0	0	0	0
CC16-TIF5-NRg-7	154	75	99	63	95	101	53	76	67	123	178	83	124	187	202	72	93	57	0	0	0	0	0	0	0
CC16-TIF5-NRg-6	152	121	104	78	103	101	87	110	79	167	136	24	178	148	50	96	58	14	0	0	0	0	0	0	0
CC16-NAB3-TRg-3	165	102	51	91	91	73	82	71	47	158	81	7	131	88	5	101	54	5	0	0	0	0	0	0	0
CC16-GCD2-TRg-1	107	68	91	73	74	68	45	74	63	106	108	14	111	93	32	69	50	16	0	0	0	2	0	0	0
CC16-UBA1-TRg-2	110	63	61	81	69	70	82	76	44	133	181	12	152	160	29	81	74	12	0	0	0	0	0	0	0
CC16-SLD3-TRg-6	129	80	68	84	102	83	76	61	47	123	53	31	140	61	85	68	25	24	0	0	0	0	0	0	0
CC16-LCB1-TRg-5	137	98	135	80	95	159	48	83	123	155	252	149	153	229	292	75	117	123	0	0	0	0	0	0	0
CC16-TOA2-TRg-6	114	52	37	82	85	37	73	42	32	116	113	15	126	84	15	73	34	13	0	0	0	0	0	0	0
CC16-TOA2-TRg-1	110	71	78	81	67	81	83	59	33	146	156	55	114	111	119	65	74	42	0	0	0	0	0	0	0
CC16-TOA2-TRg-3	98	55	54	50	44	41	54	39	24	104	77	25	113	61	42	49	55	19	0	0	0	0	0	0	0
CC16-LSM2-TRg-1	94	119	173	94	115	219	63	111	195	151	226	79	160	275	183	76	152	76	0	0	0	1	1	0	0
CC16-YML6-TRg-13	57	29	55	48	52	49	32	34	38	67	144	199	67	108	356	31	81	149	0	0	0	0	0	0	0
CC16-YML6-TRg-12	145	108	153	65	82	147	61	73	122	133	240	360	154	259	783	83	139	303	0	0	0	0	0	0	0
CC16-UTP15-NRg-1	135	62	62	82	66	76	51	59	57	99	109	25	115	100	58	67	53	20	0	0	0	0	0	0	0
CC16-TIF6-NRg-8	163	76	70	94	85	56	67	55	42	164	212	185	157	198	334	110	117	124	0	0	0	0	0	0	0
CC16-SUP35-NRg-1	142	62	37	88	60	38	52	63	32	127	132	26	141	111	38	80	55	10	0	0	0	0	0	0	0
CC16-MPP10-NRg-1	132	89	119	95	84	122	67	96	103	146	158	92	153	219	245	81	94	101	0	0	0	0	1	0	0
CC16-SWI3-TRg-7	95	54	56	61	60	58	65	44	38	49	134	75	76	125	179	26	73	65	0	0	0	0	0	0	0
CC16-SSN3-NRg-2	111	84	221	48	126	185	56	94	216	115	200	316	153	209	516	100	91	240	0	0	0	0	0	0	0
CC16-SEC13-NRg-7	139	59	35	79	90	54	66	61	51	135	71	6	132	75	21	90	36	6	0	0	0	0	0	0	0
CC16-RPS15-NRg-3	85	42	39	50	57	37	49	42	28	95	34	7	97	57	25	46	29	5	1	0	0	0	0	0	0
CC16-RPL3-TRg-2	134	59	52	88	58	54	67	70	39	131	178	108	133	146	303	69	73	108	0	0	0	0	0	0	0
CC16-FBA1-NRg-2	142	82	85	107	87	78	80	66	81	114	348	480	161	380	864	70	239	409	0	0	0	0	0	0	0
CC16-FBA1-NRg-1	140	91	83	75	92	74	83	70	90	122	427	578	145	358	979	85	234	392	0	0	0	0	0	0	0
CC16-FBA1-NRg-5	117	64	66	72	74	65	37	72	53	89	262	375	135	244	770	65	166	270	0	0	0	0	0	0	0
CC16-DAM1-TRg-2	138	65	40	79	76	45	77	56	35	107	38	0	137	29	6	62	17	1	0	0	0	0	0	0	0
CC16-NHP2-TRg-2	118	108	127	93	109	115	70	68	101	122	237	109	145	175	288	71	148	117	0	0	0	0	0	0	0
CC16-HCA4-NRg-6	148	83	83	87	100	117	77	81	87	138	207	128	151	176	242	93	92	98	0	0	0	0	0	0	0
CC16-PRE3-TRg-4	123	59	14	74	44	35	54	48	19	113	70	3	131	57	11	50	39	4	0	0	0	0	0	0	0
CC16-DBP5-NRg-4	193	121	115	95	121	135	88	65	120	153	221	43	184	181	80	114	101	31	0	0	0	0	0	0	0
CC16-SPT6-NRg-4	189	114	150	120	131	197	99	119	146	238	282	245	208	281	532	104	183	219	0	0	0	0	0	0	0
CC16-SPT6-NRg-2	98	76	105	64	95	86	58	58	107	85	188	193	146	155	378	46	129	150	0	0	0	0	0	0	0
CC16-RPL18A-TRg-4	106	50	86	72	85	62	68	63	56	116	131	72	127	80	116	64	66	41	0	0	0	0	0	0	0
CC16-KSH1-TRg-1	146	116	157	73	143	170	90	96	117	108	271	82	152	289	160	107	104	48	0	0	0	0	0	0	0
CC16-KSH1-TRg-3	101	48	70	61	59	78	43	56	43	131	225	142	114	202	278	49	111	109	0	0	0	0	1	0	0
CC16-IPI3-NRg-1	145	93	116	96	120	79	72	89	92	144	194	40	150	164	89	71	83	45	0	0	0	0	0	0	0
CC16-PGA2-TRg-8	152	103	197	97	118	222	83	96	168	159	312	298	185	295	690	100	140	274	0	0	0	0	0	0	0
CC16-RPL18A-TRg-2	98	43	66	61	41	60	47	38	28	108	118	95	90	124	206	68	70	81	0	0	0	0	0	0	0
CC16-RPL33A-NRg-6	90	41	38	45	58	52	50	38	35	59	80	42	88	101	81	56	37	31	0	0	0	0	0	0	0
CC16-TAF12-NRg-2	72	52	35	44	41	45	49	20	32	60	76	85	63	66	150	26	44	55	0	0	0	0	0	0	0
CC16-USE1-TRg-5	112	87	133	67	105	146	61	70	117	103	323	516	129	308	951	74	188	415	0	0	0	0	0	0	0
CC16-YNL114C-TRg-1	118	104	127	95	96	141	74	88	106	144	190	140	138	149	305	91	108	96	0	0	0	0	0	0	0
CC16-SMC5-TRg-7	139	80	102	83	86	111	70	80	79	134	184	146	129	199	288	87	127	111	0	0	0	0	0	0	0
CC16-SMC5-TRg-6	123	82	100	70	87	104	65	78	92	144	247	218	167	250	393	74	132	154	0	0	0	0	0	0	0
CC16-RSC58-TRg-1	129	103	118	80	95	118	92	71	66	133	164	197	96	122	304	63	85	107	1	0	0	0	0	0	0
CC16-CTF13-TRg-2	140	98	91	68	97	88	69	86	72	127	112	15	177	123	20	65	55	17	0	0	0	0	0	0	0
CC16-NAB2-NRg-2	124	65	84	75	94	89	46	58	57	114	88	18	129	103	55	75	49	23	0	0	0	0	0	0	0
CC16-MCM7-TRg-4	144	87	68	57	92	85	71	74	65	123	99	46	132	82	105	62	59	38	0	0	0	1	0	0	0
CC16-BCP1-NRg-5	76	21	6	50	24	6	56	21	6	106	77	9	128	80	33	72	36	16	0	0	0	0	0	0	0
CC16-STU2-TRg-3	147	63	47	80	65	50	81	60	37	125	66	11	141	82	20	75	41	9	0	0	0	0	0	0	0
CC16-SEC21-NRg-6	126	71	71	74	81	54	56	63	53	126	94	18	113	102	44	79	66	8	0	0	0	0	0	0	0
CC16-SEC21-NRg-3	187	75	60	114	83	59	108	71	50	187	118	24	209	90	55	148	59	17	0	0	0	0	0	0	0
CC16-RPL1B-TRg-3	138	82	56	85	87	79	69	61	58	147	242	152	197	219	342	100	111	133	0	0	0	0	1	0	0
CC16-SEC20-NRg-2	125	130	134	79	128	163	78	96	129	152	293	221	168	271	361	97	209	174	0	0	0	0	0	0	1
CC16-VMA3-NRg-2	136	54	25	75	62	31	68	43	43	174	281	170	187	306	396	84	164	135	0	0	0	0	0	0	0
CC16-SEC23-NRg-5	141	78	69	84	106	63	54	87	52	151	309	252	213	362	631	89	203	218	0	0	0	0	0	0	1
CC16-CDC28-TRg-4	74	47	41	52	81	27	41	48	33	103	139	110	124	91	155	63	65	97	0	0	0	0	0	0	0
CC16-RPN12-NRg-11	149	92	101	69	111	118	73	93	92	148	188	136	131	181	253	78	106	107	0	0	0	0	0	0	0
CC16-PUP3-TRg-3	125	103	149	78	121	151	70	101	108	112	130	6	124	147	13	71	64	2	0	0	0	0	0	0	0
CC16-SEC31-TRg-2	120	101	97	85	95	95	62	70	78	138	125	34	123	94	46	73	76	20	0	0	0	0	0	0	0
CC16-SED5-TRg-6	95	58	58	66	71	75	51	61	75	105	90	64	110	98	120	75	51	51	0	0	0	0	0	1	0
CC16-SED5-TRg-5	117	73	82	68	92	98	53	55	78	119	157	137	88	144	254	61	81	102	0	0	0	0	0	0	0
CC16-RPL33A-TRg-1	145	74	91	79	80	96	74	72	58	123	169	141	130	157	251	64	84	96	0	0	0	0	0	0	0
CC16-RPL33A-TRg-2	145	95	113	86	108	93	76	63	101	107	170	108	133	188	304	75	90	110	0	0	0	0	0	0	0
CC16-MRPL11-TRg-2	145	93	117	94	85	105	70	80	110	161	199	206	158	220	453	69	125	202	0	0	0	1	0	0	0
CC16-RTP1-NRg-2	118	82	124	81	85	108	62	75	83	100	162	40	172	183	116	85	70	30	0	0	0	0	0	0	0
CC16-NUG1-TRg-2	144	111	118	109	129	105	79	97	99	165	211	86	175	174	128	81	88	70	0	0	1	0	0	0	1
CC16-VPH2-TRg-4	56	35	36	35	37	32	18	37	17	53	94	51	58	95	109	32	56	43	0	0	0	0	0	0	0
CC16-COP1-NRg-3	155	62	49	92	105	48	75	58	39	188	119	13	178	103	25	80	48	7	0	0	0	0	0	0	0
CC16-CRM1-NRg-1	113	107	134	80	117	123	66	80	91	129	125	22	154	163	41	96	82	16	0	0	0	0	0	1	0
CC16-RPL5-NRg-4	89	27	3	51	32	6	52	33	8	87	26	6	87	47	14	59	17	6	0	0	0	0	0	0	0
CC16-SNU13-NRg-4	139	80	105	65	71	126	61	52	88	135	89	18	112	81	43	67	48	8	0	0	0	0	0	0	0
CC16-PFS2-TRg-3	145	107	171	90	121	152	66	95	141	150	93	12	153	70	12	70	39	7	0	0	0	0	0	0	0
CC16-MPP10-TRg-2	127	66	106	81	72	111	73	91	78	136	188	85	125	196	172	62	93	64	0	0	0	0	0	0	0
CC16-TSR4-NRg-2	137	104	126	78	90	138	66	66	80	168	209	118	142	186	268	77	108	83	0	0	0	0	1	0	0
CC16-RSC2-TRg-1	150	101	96	98	102	86	88	75	94	116	254	322	173	209	581	76	177	303	0	0	0	0	0	0	0
CC16-SEC65-TRg-2	130	76	83	64	87	85	68	68	90	139	148	46	174	152	98	85	80	40	0	0	0	0	0	0	0
CC16-SMI1-NRg-1	79	46	31	70	51	47	34	51	30	124	133	141	117	106	315	75	69	167	0	0	0	0	0	0	0
CC16-RTT105-NRg-4	164	75	101	77	92	125	79	72	82	152	282	358	195	217	722	91	148	336	0	0	0	0	0	1	0
CC16-VMA5-TRg-3	102	75	70	82	95	60	62	71	75	130	284	102	150	256	207	78	145	69	0	0	0	0	0	0	0
CC16-VMA5-TRg-5	129	64	85	83	83	89	81	80	82	144	308	452	143	300	950	75	178	397	0	0	0	0	0	0	0
CC16-RRP1-TRg-3	125	75	83	82	87	114	54	73	77	133	162	135	122	150	232	79	95	89	0	0	0	1	0	0	0
CC16-CLC1-TRg-2	112	47	35	74	69	51	52	46	24	124	94	43	159	77	69	87	58	28	0	0	0	0	0	0	0
CC16-GCD6-NRg-1	126	93	115	89	93	135	69	93	83	123	115	20	133	125	54	68	73	25	0	0	0	0	0	0	0
CC16-GCD6-NRg-2	137	89	109	77	120	116	71	77	126	137	217	101	149	187	166	107	100	78	0	0	0	0	0	0	0
CC16-PXR1-TRg-1	142	84	92	78	84	94	58	80	98	126	220	117	134	153	284	71	89	88	0	1	0	0	0	0	0
CC16-CDC14-NRg-1	106	61	29	74	64	40	56	54	25	131	176	55	131	140	136	68	73	41	0	1	0	0	1	0	0
CC16-PCF11-TRg-6	145	60	66	103	91	67	65	73	54	161	53	4	139	49	8	100	22	8	0	0	0	0	0	0	0
CC16-PCF11-TRg-5	154	73	62	80	86	52	71	74	43	131	52	3	119	51	10	72	20	2	0	0	0	0	0	0	0
CC16-PCF11-TRg-4	141	80	48	101	82	68	74	67	43	161	43	3	167	37	7	100	20	3	0	0	0	0	0	0	0
CC16-SEC31-NRg-1	142	65	41	83	75	41	81	75	29	137	29	1	133	38	9	90	10	2	0	0	0	0	0	0	0
CC16-RRP5-NRg-1	162	94	110	97	129	108	95	76	78	168	246	69	206	169	151	94	110	51	0	0	0	0	0	0	1
CC16-PRE10-TRg-5	92	72	108	75	119	110	35	76	91	115	110	15	123	99	20	51	63	15	0	0	0	0	0	0	0
CC16-PRE10-TRg-1	157	92	96	93	125	104	99	81	83	172	199	18	137	176	51	97	89	25	0	0	0	1	0	0	0
CC16-RPS5-TRg-2	164	74	49	75	81	79	81	45	48	113	116	33	112	92	63	56	42	16	0	0	0	0	0	0	0
CC16-NSP1-TRg-4	128	82	104	86	111	124	66	63	75	115	98	43	113	109	59	63	42	21	0	0	0	0	0	0	0
CC16-PRP38-TRg-4	168	135	162	108	128	186	91	130	121	159	309	258	226	297	438	92	168	172	0	0	0	0	1	0	0
CC16-RCF1-NRg-5	141	121	204	80	118	195	79	120	160	158	206	118	158	240	252	113	101	100	0	0	0	0	0	0	0
CC16-RSC3-TRg-4	136	89	124	102	92	143	81	77	70	170	284	252	143	246	583	101	145	229	0	0	0	0	0	0	0
CC16-RSC3-TRg-5	146	66	90	73	103	97	82	85	65	126	205	148	166	199	354	78	105	130	1	0	0	1	0	0	0
CC16-RSC3-TRg-6	155	135	140	107	136	154	101	86	124	181	343	247	181	284	551	85	177	185	0	0	0	0	0	0	0
CC16-HTA1-NRg-12	150	103	99	91	77	101	87	67	85	189	262	230	153	236	607	88	124	245	0	0	0	0	0	0	0
CC16-HTA1-NRg-11	171	88	89	116	73	84	100	64	67	148	281	303	221	292	654	90	112	230	0	0	0	0	0	0	1
CC16-UTP23-TRg-2	128	91	135	79	103	110	67	69	111	151	248	147	140	192	327	88	118	109	0	0	0	0	0	0	0
CC16-GCD7-NRg-1	132	85	69	87	81	69	78	82	57	160	110	14	158	113	19	98	57	11	0	0	0	0	0	0	1
CC16-GCD7-NRg-2	108	89	105	73	97	97	69	73	101	144	218	177	160	160	347	87	100	128	0	1	0	0	0	0	0
CC16-GCD7-NRg-6	106	76	134	80	80	116	55	64	43	121	173	107	97	167	262	82	68	72	0	0	0	0	0	0	0
CC16-GAL11-NRg-2	113	91	69	58	95	66	73	49	60	129	130	130	130	122	261	66	72	82	0	0	0	0	1	0	0
CC16-GAL11-NRg-9	113	58	24	55	51	23	85	41	13	143	84	74	166	89	156	79	61	55	0	0	0	1	0	0	0
CC16-PHO4-TRg-5	102	49	30	70	53	36	57	45	33	117	98	44	112	103	102	65	49	36	0	0	0	0	0	0	0
CC16-SNP1-NRg-3	200	147	211	126	139	208	109	112	170	171	355	234	206	322	471	95	184	169	0	0	0	0	0	1	0
CC16-RPC37-TRg-5	139	132	153	91	129	147	75	101	114	187	169	73	155	179	159	95	103	61	0	0	0	0	0	0	0
CC16-CRM1-TRg-5	56	46	41	34	65	53	16	50	90	63	80	30	72	77	70	40	52	38	0	0	0	0	0	0	0
CC16-CRM1-TRg-2	134	64	104	74	107	131	50	96	128	125	230	74	132	195	237	62	126	91	0	0	0	0	0	0	0
CC16-ASK1-TRg-7	121	58	20	65	50	16	35	49	26	76	18	1	118	29	1	55	11	1	0	0	0	0	0	0	0
CC16-STU2-NRg-4	169	113	95	103	98	101	113	87	79	155	105	16	163	117	41	91	64	14	0	0	0	0	0	0	0
CC16-NEO1-NRg-3	138	47	14	80	71	22	76	43	18	113	23	1	126	18	5	72	9	1	0	0	0	0	0	0	1
CC16-GAL11-TRg-5	94	51	55	46	68	53	71	55	50	131	100	103	121	123	204	68	51	59	0	0	0	0	0	0	0
CC16-GAL11-TRg-7	152	57	63	78	60	57	78	45	40	174	174	134	118	179	357	84	115	151	0	0	0	0	0	0	0
CC16-SAM50-NRg-3	179	156	244	104	169	218	116	121	193	195	451	387	175	412	766	98	270	334	0	0	0	1	0	0	0
CC16-CSL4-TRg-2	161	127	167	104	112	177	88	140	131	177	314	205	160	253	423	113	161	142	0	0	0	1	0	0	0
CC16-CCT5-TRg-2	124	81	111	90	71	110	82	78	83	127	291	146	141	186	272	89	119	95	0	0	0	0	0	0	0
CC16-POL30-NRg-1	187	91	132	78	110	115	74	75	106	130	305	247	143	191	487	88	133	234	0	0	0	1	0	0	0
CC16-MED4-TRg-4	192	182	186	101	209	204	102	138	196	235	275	80	228	232	168	141	108	74	0	0	0	0	0	0	0
CC16-MED4-TRg-3	135	124	155	92	134	194	81	134	136	153	196	58	142	231	136	99	119	44	0	0	1	1	0	0	0
CC16-MED4-TRg-2	168	145	235	92	190	286	123	164	227	194	326	163	249	359	367	114	201	149	0	0	0	0	0	0	0
CC16-GDI1-TRg-4	114	71	51	79	83	41	80	51	42	130	159	58	138	121	111	63	73	49	0	0	0	0	0	0	0
CC16-GDI1-TRg-3	163	101	69	78	94	73	76	74	59	156	239	110	190	219	200	89	119	74	0	0	0	0	0	0	0
CC16-REB1-TRg-6	168	66	26	91	73	22	79	37	24	174	98	8	193	101	23	101	39	12	0	0	0	0	0	0	0
CC16-MRPL37-NRg-2	120	96	100	66	92	93	54	63	75	127	181	424	120	195	815	59	132	344	0	0	0	0	0	0	0
CC16-NOC3-TRg-3	89	62	93	76	55	90	53	57	54	123	128	99	112	137	183	64	71	59	0	0	0	0	0	0	0
CC16-SPC97-TRg-3	134	36	28	79	55	23	82	41	12	98	16	6	112	32	1	48	12	3	0	0	0	0	0	0	0
CC16-IPP1-TRg-3	167	74	122	93	103	122	73	76	92	117	271	40	138	170	72	79	136	27	0	0	0	0	0	0	0
CC16-IPP1-TRg-2	175	126	136	155	158	136	124	138	99	216	311	13	248	232	39	151	140	20	0	0	0	0	0	0	1
CC16-PTI1-TRg-3	100	58	38	72	58	48	61	54	31	133	35	3	91	45	12	61	21	3	0	0	0	0	0	0	0
CC16-PTI1-TRg-5	137	77	166	109	118	150	77	89	113	161	117	16	197	95	40	82	54	11	0	0	0	0	0	0	0
CC16-RFC5-NRg-1	128	80	93	84	89	82	53	63	93	91	278	170	157	224	348	75	129	139	0	0	0	0	0	0	0
CC16-CDC24-TRg-1	141	103	219	94	125	185	68	94	132	123	154	68	140	109	154	69	63	60	0	0	0	0	0	0	1
CC16-CDC24-TRg-3	144	109	122	74	114	152	74	87	109	160	85	7	119	87	21	87	46	6	0	0	0	0	0	0	0
CC16-CDC24-TRg-5	86	84	75	74	98	85	63	75	51	109	36	3	105	61	6	72	29	4	0	0	0	0	0	0	0
CC16-CDC24-TRg-6	197	231	379	165	251	411	167	189	277	166	115	30	203	155	41	139	65	15	0	0	0	1	0	0	0
CC16-UTP23-TRg-6	104	92	70	75	79	69	47	63	91	123	177	222	143	189	393	76	123	185	1	0	0	0	0	0	0
CC16-UTP23-TRg-4	121	68	81	101	66	84	85	67	73	110	161	71	146	162	159	87	90	42	0	0	0	0	0	0	0
CC16-UTP23-TRg-1	98	70	87	55	61	81	45	77	61	104	152	45	127	172	128	51	63	52	0	0	0	0	0	0	0
CC16-RHO3-NRg-4	112	83	112	72	75	97	81	74	90	81	211	301	95	205	676	70	105	225	0	0	0	0	0	0	0
CC16-TRS23-NRg-1	112	57	32	71	60	32	79	37	21	144	67	13	127	71	31	68	40	3	0	0	0	0	0	0	0
CC16-TRS23-NRg-3	138	85	36	98	80	39	83	53	18	169	89	30	205	109	54	102	55	23	0	0	0	0	0	0	0
CC16-RSP5-TRg-2	156	69	41	101	87	42	86	81	27	183	187	58	202	240	143	120	108	50	0	1	0	0	0	0	0
CC16-RSP5-TRg-1	166	80	49	98	86	54	93	69	31	195	265	104	214	250	210	106	134	82	0	1	0	0	0	0	0
CC16-SDA1-NRg-1	107	80	72	75	105	78	65	62	76	132	165	74	142	131	170	78	75	65	0	0	0	0	0	0	0
CC16-KAP95-TRg-8	114	62	57	70	83	50	54	62	57	131	89	18	152	52	27	59	57	7	0	0	0	0	0	0	0
CC16-ACO1-TRg-6	101	35	33	71	37	31	50	30	23	111	47	4	124	24	9	68	8	6	0	0	0	0	0	0	0
CC16-HTA1-NRg-3	108	68	67	57	74	81	46	71	56	105	150	136	100	134	278	51	93	122	0	0	0	0	0	0	0
CC16-HTA1-NRg-2	127	83	58	62	73	61	65	73	61	82	137	125	147	144	195	68	90	96	0	0	0	0	0	0	0
CC16-SPN1-TRg-1	186	83	59	71	83	74	81	57	54	147	137	49	147	162	86	75	91	26	0	0	0	0	0	0	0
CC16-MOT1-NRg-7	194	86	121	85	98	120	96	90	87	231	275	325	200	231	633	101	153	223	0	0	0	0	0	0	0
CC16-RPL17A-NRg-4	164	94	108	88	106	127	100	79	78	146	169	104	151	193	212	73	69	109	0	0	0	0	0	0	0
CC16-ADA2-TRg-4	153	66	63	99	105	61	111	67	44	187	386	405	198	301	767	106	175	318	0	0	0	0	0	0	0
CC16-SFH1-NRg-1	103	54	44	35	43	49	32	39	35	68	119	128	82	90	220	36	68	106	0	1	0	0	0	0	0
CC16-SPC97-NRg-5	151	103	27	74	88	51	72	60	25	145	45	4	138	44	1	63	9	1	0	0	0	0	0	0	0
CC16-PRP22-TRg-3	123	75	62	90	91	54	56	50	38	107	44	3	146	62	14	82	25	7	0	0	0	0	0	0	0
CC16-SEN15-TRg-2	95	33	29	60	60	48	39	41	30	106	138	60	86	134	121	63	89	47	0	0	0	0	0	0	0
CC16-RPL3-NRg-2	92	28	9	69	36	8	44	29	10	80	40	1	82	42	6	49	17	3	0	0	0	0	0	0	0
CC16-ISD11-NRg-2	105	49	34	65	49	57	50	32	34	143	202	233	146	223	554	56	117	214	1	0	0	0	0	0	0
CC16-HEM12-TRg-8	131	94	92	84	110	105	66	98	58	131	321	418	141	293	881	75	196	292	0	0	0	0	0	0	0
CC16-SEC10-TRg-1	135	86	68	79	80	66	52	81	46	128	64	4	136	67	14	77	28	4	0	0	0	0	0	0	0
CC16-HTB1-TRg-7	154	108	145	86	127	145	72	85	116	156	315	503	152	300	953	98	147	377	1	0	1	0	0	1	0
CC16-TTI2-TRg-1	147	100	141	93	113	138	76	75	100	169	306	148	179	290	373	121	162	143	0	0	0	0	0	0	0
CC16-ACP1-TRg-2	123	67	71	60	56	48	69	55	40	135	138	54	140	224	98	69	60	47	0	0	0	0	0	0	0
CC16-ACP1-TRg-4	166	103	100	110	119	111	87	99	84	178	279	162	191	355	317	113	128	117	0	0	0	0	0	0	0
CC16-GAL11-NRg-10	113	22	2	59	35	3	65	21	4	94	43	13	117	58	31	60	18	12	0	0	0	0	0	0	0
CC16-UTP22-TRg-2	106	90	183	71	87	193	82	98	125	87	247	199	130	206	469	83	110	196	0	0	0	0	0	0	0
CC16-MST1-NRg-5	79	24	9	40	27	18	52	18	8	78	38	17	82	47	33	40	21	14	0	0	0	0	0	0	0
CC16-RIB7-NRg-2	137	83	104	92	98	115	84	75	100	164	300	295	154	362	654	88	173	295	0	0	0	0	0	0	0
CC16-MCD1-TRg-6	110	72	75	61	78	63	67	55	56	100	116	80	124	116	198	68	51	60	0	0	0	0	0	0	0
CC16-MCD1-TRg-5	127	76	60	82	71	75	56	73	48	114	85	60	132	116	146	56	65	57	0	0	0	0	0	0	0
CC16-GPI8-NRg-2	117	82	78	96	70	80	62	75	50	128	123	9	154	111	24	62	57	11	0	0	0	0	0	0	0
CC16-THS1-TRg-2	115	79	124	75	80	149	64	83	97	117	186	144	108	205	345	71	90	114	0	0	0	0	0	0	0
CC16-RRP7-TRg-2	158	119	123	76	107	134	86	75	117	147	166	30	140	182	53	83	88	28	0	0	0	0	0	0	0
CC16-RRP7-TRg-5	143	88	116	80	99	132	49	89	85	214	84	12	205	147	31	99	54	5	0	0	0	0	0	0	0
CC16-SMX2-NRg-7	132	85	120	70	88	125	65	66	90	134	283	253	114	224	648	73	131	291	0	0	0	0	0	0	0
CC16-RRP45-TRg-5	164	86	100	79	98	108	85	77	72	185	166	72	161	150	226	129	91	73	0	0	0	0	0	0	0
CC16-RRP45-TRg-4	108	51	49	58	66	49	49	48	34	119	104	15	147	77	34	69	38	15	0	0	0	0	0	0	0
CC16-CNS1-TRg-2	71	61	57	53	67	57	62	61	63	93	82	22	118	74	46	58	38	15	0	0	0	0	0	0	1
CC16-FBP1-NRg-9	81	75	60	81	87	72	66	80	52	126	205	241	145	230	456	84	127	240	0	0	0	0	0	0	0
CC16-GCD11-NRg-1	96	78	61	67	92	90	71	48	64	116	101	23	93	88	46	63	51	11	0	0	0	0	0	0	0
CC16-RPL10-TRg-2	125	83	122	86	96	133	71	78	91	96	234	326	114	210	611	66	113	314	1	0	0	0	0	0	0
CC16-NUP192-TRg-4	160	66	33	67	78	35	61	60	42	120	45	10	157	51	6	85	34	6	0	0	0	1	0	0	0
CC16-NUP145-NRg-4	59	17	14	34	27	21	31	19	17	80	120	26	120	71	51	47	40	17	0	0	0	0	0	0	0
CC16-HEM12-TRg-6	100	69	66	46	57	56	56	45	48	99	242	272	93	216	595	56	118	234	0	0	0	0	0	0	1
CC16-PLC1-TRg-3	132	52	45	72	69	37	66	63	24	119	76	14	126	96	35	64	45	12	0	0	0	0	0	0	0
CC16-RPA43-TRg-1	106	67	69	67	89	66	47	56	70	182	156	105	114	166	267	85	79	103	0	0	0	0	0	0	0
CC16-RPB7-NRg-2	153	68	89	92	100	94	108	99	68	141	170	73	171	174	127	80	74	54	0	0	0	0	0	0	0
CC16-RPB7-NRg-3	135	79	49	93	83	36	74	36	38	117	86	5	139	84	8	75	41	4	0	0	0	0	0	0	0
CC16-NSL1-NRg-1	117	66	59	79	95	62	67	64	48	126	61	4	118	64	16	80	43	4	0	0	0	0	0	0	0
CC16-UTP6-TRg-3	158	111	85	104	109	121	103	89	93	175	191	52	166	184	99	90	123	40	0	0	0	0	0	0	0
CC16-UTP6-TRg-1	103	60	89	68	82	76	45	61	77	121	124	22	143	103	52	68	54	29	0	0	0	0	0	0	0
CC16-YJU2-TRg-5	153	100	123	114	142	128	79	101	153	171	66	15	184	72	22	86	36	6	0	0	0	0	0	0	0
CC16-FRS2-NRg-5	148	77	90	65	109	111	67	97	65	124	74	20	138	91	38	58	51	13	0	0	0	0	0	0	0
CC16-TIF35-NRg-2	119	104	117	68	92	108	93	80	93	152	91	33	144	123	72	81	77	27	0	0	0	0	0	0	0
CC16-GPI15-TRg-1	116	85	86	58	88	98	86	68	76	123	328	108	123	334	255	71	213	100	0	0	0	0	0	0	0
CC16-NOP1-NRg-5	129	91	74	83	100	53	66	82	58	155	138	35	154	135	65	98	72	34	0	0	0	0	0	0	0
CC16-GPI15-TRg-4	102	73	98	63	87	104	64	74	87	149	302	121	166	343	217	66	151	88	0	0	0	0	0	0	0
CC16-COG4-TRg-1	152	53	19	82	71	20	75	40	19	159	72	12	157	96	35	82	49	14	0	0	0	0	0	0	0
CC16-TFA1-TRg-1	102	54	76	69	58	77	37	46	67	100	64	11	95	98	30	64	49	0	0	0	1	0	0	0	0
CC16-RHO1-NRg-2	139	36	16	73	48	13	56	52	13	167	42	3	183	31	0	119	19	3	0	0	0	0	0	0	0
CC16-RHO1-NRg-1	93	52	14	78	50	9	37	47	13	127	154	64	126	131	168	89	94	64	0	1	0	0	0	0	0
CC16-CDC55-NRg-2	86	59	101	56	77	58	25	49	57	105	211	224	109	214	467	60	96	173	0	0	0	0	1	0	0
CC16-IDI1-NRg-7	183	125	117	92	124	122	90	114	105	203	233	65	191	199	135	105	118	53	0	0	0	0	0	0	0
CC16-RPL32-TRg-5	122	67	29	82	55	22	29	24	23	83	73	32	69	65	58	49	60	26	0	0	0	0	0	0	0
CC16-RPB5-TRg-4	134	67	63	71	94	69	61	62	77	125	153	112	150	139	191	92	72	80	0	0	0	1	0	0	0
CC16-DIP2-TRg-5	93	62	65	59	86	57	51	75	63	136	101	60	113	100	123	66	60	60	0	0	0	0	0	0	0
CC16-DIP2-TRg-1	145	76	61	108	113	67	56	86	57	152	157	21	159	159	69	68	85	31	0	0	0	0	0	0	0
CC16-RPC40-TRg-2	109	73	106	68	88	103	64	80	74	101	156	80	112	144	172	70	70	68	0	0	0	0	1	0	1
CC16-CDC6-TRg-5	103	60	81	60	73	80	49	52	70	91	196	220	95	165	441	63	131	181	0	0	0	0	0	0	0
CC16-CDC6-TRg-3	111	89	66	57	61	94	72	44	50	122	100	39	96	89	90	65	38	27	0	0	0	0	0	1	1
CC16-DAD2-TRg-2	150	90	53	104	95	46	71	63	44	137	25	1	162	36	4	90	10	1	0	0	0	0	0	0	0
CC16-RVS161-TRg-2	121	125	86	75	131	112	54	95	133	141	130	19	125	209	32	66	91	11	0	0	0	0	0	0	0
CC16-RVS161-TRg-1	143	95	110	110	113	130	74	111	118	146	184	36	152	227	76	91	99	31	0	0	0	0	0	0	0
CC16-SUP45-NRg-3	106	60	58	72	71	55	58	44	34	121	95	29	131	94	89	62	62	32	0	0	0	0	0	0	0
CC16-SRB6-NRg-5	110	54	76	74	65	64	72	59	50	136	139	32	138	131	83	75	50	24	0	0	0	0	0	0	0
CC16-RPC11-TRg-4	147	88	105	83	93	110	81	84	84	151	164	47	151	140	91	66	73	41	0	0	0	2	0	0	0
CC16-RKI1-TRg-8	190	129	193	128	168	217	110	112	144	197	470	247	221	500	595	133	232	186	0	0	0	1	0	0	0
CC16-NIP7-TRg-3	118	68	93	59	73	86	63	78	71	134	116	55	115	111	107	76	108	40	0	0	0	0	0	1	0
CC16-RPL33A-NRg-12	145	61	56	70	84	63	57	69	65	112	128	78	141	109	182	65	57	56	0	0	0	0	0	0	1
CC16-SAM50-TRg-4	46	42	83	36	59	86	44	33	78	58	128	119	56	116	279	38	71	103	0	0	0	0	0	0	0
CC16-NOP4-NRg-1	125	79	59	86	86	47	70	57	49	150	161	146	184	146	290	93	83	125	0	0	0	0	0	0	0
CC16-NOP4-NRg-3	138	62	28	97	71	26	84	48	27	134	136	36	157	140	70	90	70	31	0	0	0	0	0	0	0
CC16-SMX2-TRg-5	106	67	60	66	72	74	52	61	40	94	114	16	105	108	36	59	48	20	0	0	0	0	0	0	0
CC16-POL12-NRg-2	127	65	47	80	67	56	82	42	39	151	65	22	136	60	52	73	28	15	0	0	0	0	0	0	0
CC16-BMS1-NRg-2	109	66	66	73	86	89	65	70	76	114	185	155	129	215	289	79	125	117	1	0	0	0	0	0	0
CC16-RPA190-TRg-5	128	81	70	48	77	77	63	66	76	143	163	89	133	143	138	97	79	55	0	0	0	0	0	0	0
CC16-ALG14-NRg-4	88	60	65	42	73	64	56	59	41	75	180	53	133	181	105	53	111	49	0	0	0	0	0	0	0
CC16-ALG14-NRg-1	128	97	123	95	116	167	78	73	100	126	303	208	175	268	578	80	185	237	0	0	0	0	0	0	0
CC16-PRE5-NRg-1	98	60	83	54	92	92	62	66	57	109	128	23	122	125	51	59	74	23	0	0	1	0	0	0	0
CC16-BIG1-NRg-2	148	94	81	97	98	86	104	82	65	153	135	50	154	116	100	90	67	54	0	0	0	0	0	0	0
CC16-TFA2-TRg-4	97	62	49	50	69	54	68	59	42	138	43	5	126	74	9	66	19	2	0	0	1	0	0	0	0
CC16-IMP4-TRg-6	120	74	110	75	111	108	51	47	84	110	187	147	97	176	328	53	80	137	0	0	0	0	0	0	0
CC16-PAN1-NRg-1	150	103	29	93	82	28	78	56	15	203	113	5	163	142	4	118	62	2	0	0	0	0	0	0	0
CC16-UTP13-TRg-2	129	67	80	75	102	90	62	66	63	133	126	33	145	140	87	85	65	33	0	0	0	0	0	0	0
CC16-KAE1-NRg-3	136	97	216	76	103	211	73	90	155	130	230	403	166	272	823	75	133	320	0	0	0	0	0	1	0
CC16-ERG20-TRg-1	138	90	112	83	92	115	81	81	88	134	275	64	156	223	160	87	153	69	0	0	0	0	0	0	0
CC16-CDC20-TRg-6	110	42	26	62	53	38	43	29	23	83	43	15	116	53	28	45	24	10	0	0	0	0	0	0	0
CC16-PWP2-NRg-2	158	120	164	90	134	186	82	99	119	148	349	421	171	334	829	80	176	322	0	0	1	0	0	0	0
CC16-COG1-NRg-1	75	15	4	52	27	0	52	14	5	82	27	7	119	50	15	68	29	3	0	0	0	0	0	0	0
CC16-RPL1B-TRg-4	131	50	54	70	82	44	73	62	49	170	153	87	183	140	201	96	83	80	0	0	0	0	0	0	0
CC16-RPL1B-TRg-7	137	51	74	49	77	76	71	45	39	138	162	221	108	156	431	70	105	177	0	0	0	0	0	0	0
CC16-UTP20-TRg-3	139	93	105	94	108	117	90	78	104	145	177	43	159	198	132	92	83	43	0	0	0	0	0	0	0
CC16-UTP20-TRg-4	171	122	220	104	147	211	98	151	185	181	231	117	199	257	192	98	143	81	1	1	0	0	0	0	0
CC16-RPL25-TRg-4	94	43	29	67	58	39	63	45	27	100	80	45	91	80	93	76	49	37	0	0	0	0	0	0	0
CC16-RPL25-TRg-2	99	54	45	68	50	67	50	59	49	109	109	51	113	96	97	56	40	45	0	0	0	0	0	0	0
CC16-MCM7-NRg-1	162	86	100	91	127	115	53	91	111	181	155	114	168	180	283	73	102	98	0	0	0	0	0	0	1
CC16-MRP49-TRg-5	154	86	94	74	98	86	75	52	72	134	254	316	166	206	675	94	142	270	0	0	0	0	0	0	0
CC16-ERO1-NRg-3	83	26	23	46	36	18	30	29	23	81	87	56	75	70	83	59	47	48	0	0	0	0	0	0	0
CC16-UTP5-TRg-7	98	54	40	45	48	37	35	35	29	95	89	105	81	107	201	37	65	63	0	0	0	1	0	0	0
CC16-MCM4-NRg-1	126	80	54	72	89	84	95	63	48	119	91	5	130	92	17	79	50	11	0	0	0	0	0	0	0
CC16-PRE3-NRg-1	107	59	63	74	80	79	48	76	53	120	222	148	124	164	313	67	92	117	0	0	0	0	0	0	0
CC16-FCF1-NRg-1	75	55	54	56	62	39	51	46	46	79	81	13	102	92	28	63	51	7	0	0	0	0	0	0	0
CC16-CUS1-NRg-1	122	73	100	71	87	104	49	82	119	136	164	39	129	166	61	50	89	18	0	0	0	0	0	1	1
CC16-PSF1-TRg-2	100	66	84	72	61	83	66	64	78	112	201	215	134	176	491	71	137	197	0	0	0	0	0	0	0
CC16-BCP1-TRg-2	152	93	106	72	106	102	86	86	65	141	231	75	175	216	184	101	119	72	0	0	0	0	0	0	0
CC16-PAN1-TRg-1	166	92	73	86	103	72	99	104	51	214	190	10	234	310	28	137	97	21	0	0	0	0	0	0	0
CC16-PAN1-TRg-3	122	67	23	73	44	18	52	44	19	128	89	3	140	112	8	66	46	4	0	1	0	0	0	0	0
CC16-PAN1-TRg-4	108	52	4	51	40	11	42	37	15	109	62	2	122	89	4	67	39	3	0	0	0	1	1	0	0
CC16-VPS3-TRg-2	186	73	62	90	89	72	93	70	50	203	381	272	270	357	440	129	187	176	0	0	0	0	0	0	0
CC16-YIL060W-NRg-1	117	51	33	91	62	30	73	40	25	173	102	36	162	81	77	99	59	23	0	0	0	0	0	0	0
CC16-VPS53-NRg-1	75	34	15	61	37	17	37	36	17	100	40	4	104	30	8	66	28	5	0	0	0	0	0	0	0
CC16-CYR1-TRg-4	147	81	52	64	73	64	66	52	56	106	38	13	123	25	42	46	22	10	0	0	0	0	0	0	0
CC16-CYR1-TRg-7	113	55	38	80	51	26	60	45	18	117	16	4	110	24	0	74	10	0	0	0	0	0	0	0	0
CC16-MPS1-NRg-1	66	43	30	55	41	24	39	34	28	80	37	5	95	29	4	30	22	2	0	0	0	0	0	0	0
CC16-SRP1-TRg-5	174	76	24	92	90	36	103	59	19	146	45	3	153	39	7	78	18	3	0	0	0	0	0	0	0
CC16-SRP1-TRg-4	130	66	18	82	49	19	75	41	10	110	40	5	98	49	1	51	16	1	0	0	0	0	0	0	0
CC16-TAF12-TRg-2	134	38	11	72	35	16	68	41	7	110	25	2	118	30	1	55	14	1	0	0	0	0	0	0	0
CC16-TAF12-TRg-3	106	40	6	91	51	11	57	30	7	101	15	4	111	21	2	62	13	0	0	0	1	0	0	0	0
CC16-POP4-TRg-1	147	115	174	96	100	153	75	115	122	147	189	52	166	202	96	93	86	36	0	0	0	0	0	0	0
CC16-SPT16-TRg-1	101	82	54	63	94	50	51	63	40	133	127	31	108	141	48	91	74	18	0	0	0	0	0	0	0
CC16-NUP82-TRg-4	144	66	107	59	93	115	72	95	58	115	150	37	132	132	75	63	82	32	0	0	0	1	0	0	0
CC16-DML1-TRg-3	154	102	140	87	103	116	73	73	132	171	356	151	181	308	328	106	187	135	0	0	0	0	0	0	0
CC16-RPA43-NRg-3	120	75	82	74	95	88	68	55	70	98	102	35	135	126	99	76	52	29	0	0	0	0	0	0	0
CC16-STU2-NRg-3	161	102	112	84	82	108	97	86	65	166	192	63	166	169	123	73	101	45	0	0	0	0	0	0	0
CC16-POP4-NRg-4	131	76	89	81	91	75	61	57	55	137	116	69	135	172	160	90	57	78	0	0	0	0	0	0	0
CC16-MCD1-TRg-2	71	52	30	49	63	25	32	33	58	108	130	185	99	115	381	44	109	216	1	0	0	0	0	0	0
CC16-RPS3-NRg-4	162	107	151	141	125	150	87	102	103	190	156	111	192	174	173	107	103	82	0	0	0	0	0	1	0
CC16-PRP9-TRg-4	131	84	111	94	101	141	53	76	91	146	218	149	132	225	283	79	107	115	0	0	1	0	0	1	1
CC16-RPP1-NRg-2	91	83	117	65	98	99	56	75	107	134	177	96	127	178	154	51	93	59	0	0	0	0	0	0	0
CC16-MTR2-NRg-11	90	59	53	55	47	61	48	50	41	119	145	140	119	154	284	69	101	141	0	0	0	0	0	0	0
CC16-GCD11-TRg-1	129	90	147	97	122	184	93	87	102	177	210	114	178	189	214	92	101	95	0	0	0	0	0	0	0
CC16-RPF1-TRg-3	46	39	27	23	28	35	22	26	31	64	67	25	58	33	49	25	31	25	0	0	0	0	0	0	0
CC16-SUB2-NRg-4	113	60	58	73	84	66	59	58	51	139	147	57	144	162	174	73	76	60	0	0	0	0	0	0	0
CC16-GPI15-TRg-3	109	77	71	69	84	63	68	82	50	117	173	9	148	177	19	60	82	11	0	0	0	0	0	0	0
CC16-ERG9-TRg-6	169	112	146	89	137	142	94	94	113	143	290	198	166	271	401	90	142	130	0	0	0	1	0	0	1
CC16-RPT2-NRg-1	118	103	64	67	135	103	60	76	65	145	154	10	124	124	50	68	73	12	0	0	0	0	0	0	1
CC16-YOS1-NRg-3	148	106	111	88	120	91	75	98	109	146	128	26	167	120	44	87	73	19	0	0	0	0	0	1	0
CC16-SCM3-TRg-4	96	58	17	72	79	24	61	37	17	116	103	40	115	99	47	58	71	25	0	0	0	0	0	0	0
CC16-SCM3-TRg-6	83	51	38	53	56	36	33	47	36	97	46	21	120	67	26	49	57	11	0	0	0	0	0	0	0
CC16-RLP7-NRg-1	94	75	74	76	93	88	73	64	84	122	151	157	117	134	290	73	101	129	0	0	0	0	0	0	0
CC16-TFB2-NRg-4	167	123	104	101	114	84	59	112	82	190	83	2	218	94	15	88	33	6	0	0	0	0	0	1	0
CC16-IMP4-TRg-1	161	98	161	108	131	154	86	74	120	155	307	279	143	251	575	103	148	202	0	0	1	0	0	1	0
CC16-IMP4-TRg-3	150	124	177	115	133	179	113	103	152	198	373	487	174	335	918	89	198	374	0	0	0	0	0	0	0
CC16-PRE4-TRg-3	152	80	113	95	117	108	72	63	81	145	201	109	158	180	188	64	89	79	0	0	0	0	0	0	0
CC16-SUB2-TRg-3	111	71	58	54	90	80	39	77	74	113	66	9	139	107	18	70	35	8	0	0	0	0	0	0	0
CC16-RPP0-NRg-4	105	48	30	74	51	29	51	48	23	84	55	12	100	86	31	39	22	7	0	0	0	0	0	0	0
CC16-RPP0-NRg-3	121	84	81	74	99	81	69	59	69	136	199	239	152	152	430	58	106	192	0	0	0	0	0	0	0
CC16-TOM40-TRg-4	186	108	87	120	114	101	80	89	81	204	250	113	239	291	271	119	150	87	0	0	0	0	0	0	0
CC16-FUR1-NRg-12	155	116	214	107	121	178	70	95	116	188	477	964	153	370	1645	118	232	765	0	0	0	0	0	1	0
CC16-TOM40-TRg-2	103	78	78	82	84	90	69	75	78	128	180	72	125	199	122	81	98	49	0	0	0	0	0	0	0
[truncated: 17,601 more rows]
