# Supplementary material for: Improved discovery of genetic interactions using CRISPRiSeq across multiple environments
Source: Genome Res. 2019 Apr;29(4):668–81. doi: 10.1101/gr.246603.118 (PMC6442382; doi:10.1101/gr.246603.118)
Supplement: Supplemental Material [file supp_gr.246603.118_Supplemental_CRISPRiSeq-master.zip › CRISPRiSeq-master/processing_data/row_key/data_table_row_key.txt]

row	strain	query	array	present	category
1	CC8-CC5	CC8	CC5	yes	wt
2	CC8-CC8	CC8	CC8	yes	wt
3	CC8-CC16	CC8	CC16	yes	wt
4	CC8-CC17	CC8	CC17	yes	wt
5	CC8-CC19	CC8	CC19	yes	wt
6	CC8-CC20	CC8	CC20	yes	wt
7	CC8-CC23	CC8	CC23	yes	wt
8	CC8-CC25	CC8	CC25	yes	wt
9	CC8-CC27	CC8	CC27	yes	wt
10	CC8-CC28	CC8	CC28	yes	wt
11	CC8-CC30	CC8	CC30	yes	wt
12	CC8-CC32	CC8	CC32	yes	wt
13	CC8-CC34	CC8	CC34	yes	wt
14	CC8-CC35	CC8	CC35	yes	wt
15	CC8-CC36	CC8	CC36	yes	wt
16	CC8-CC11	CC8	CC11	yes	wt
17	CC8-CC14	CC8	CC14	yes	wt
18	CC8-CC15	CC8	CC15	yes	wt
19	CC8-CC2	CC8	CC2	yes	wt
20	CC8-CC22	CC8	CC22	yes	wt
21	CC8-CC26	CC8	CC26	yes	wt
22	CC8-CC7	CC8	CC7	yes	wt
23	CC16-CC5	CC16	CC5	no	wt
24	CC16-CC8	CC16	CC8	yes	wt
25	CC16-CC16	CC16	CC16	no	wt
26	CC16-CC17	CC16	CC17	yes	wt
27	CC16-CC19	CC16	CC19	yes	wt
28	CC16-CC20	CC16	CC20	yes	wt
29	CC16-CC23	CC16	CC23	yes	wt
30	CC16-CC25	CC16	CC25	yes	wt
31	CC16-CC27	CC16	CC27	yes	wt
32	CC16-CC28	CC16	CC28	yes	wt
33	CC16-CC30	CC16	CC30	yes	wt
34	CC16-CC32	CC16	CC32	yes	wt
35	CC16-CC34	CC16	CC34	yes	wt
36	CC16-CC35	CC16	CC35	yes	wt
37	CC16-CC36	CC16	CC36	yes	wt
38	CC16-CC11	CC16	CC11	yes	wt
39	CC16-CC14	CC16	CC14	no	wt
40	CC16-CC15	CC16	CC15	no	wt
41	CC16-CC2	CC16	CC2	no	wt
42	CC16-CC22	CC16	CC22	yes	wt
43	CC16-CC26	CC16	CC26	yes	wt
44	CC16-CC7	CC16	CC7	yes	wt
45	CC17-CC5	CC17	CC5	no	wt
46	CC17-CC8	CC17	CC8	yes	wt
47	CC17-CC16	CC17	CC16	no	wt
48	CC17-CC17	CC17	CC17	yes	wt
49	CC17-CC19	CC17	CC19	yes	wt
50	CC17-CC20	CC17	CC20	yes	wt
51	CC17-CC23	CC17	CC23	yes	wt
52	CC17-CC25	CC17	CC25	yes	wt
53	CC17-CC27	CC17	CC27	yes	wt
54	CC17-CC28	CC17	CC28	yes	wt
55	CC17-CC30	CC17	CC30	yes	wt
56	CC17-CC32	CC17	CC32	yes	wt
57	CC17-CC34	CC17	CC34	yes	wt
58	CC17-CC35	CC17	CC35	yes	wt
59	CC17-CC36	CC17	CC36	yes	wt
60	CC17-CC11	CC17	CC11	yes	wt
61	CC17-CC14	CC17	CC14	no	wt
62	CC17-CC15	CC17	CC15	no	wt
63	CC17-CC2	CC17	CC2	no	wt
64	CC17-CC22	CC17	CC22	yes	wt
65	CC17-CC26	CC17	CC26	yes	wt
66	CC17-CC7	CC17	CC7	yes	wt
67	CC8_BC2-CC5	CC8_BC2	CC5	yes	wt
68	CC8_BC2-CC8	CC8_BC2	CC8	yes	wt
69	CC8_BC2-CC16	CC8_BC2	CC16	yes	wt
70	CC8_BC2-CC17	CC8_BC2	CC17	yes	wt
71	CC8_BC2-CC19	CC8_BC2	CC19	yes	wt
72	CC8_BC2-CC20	CC8_BC2	CC20	yes	wt
73	CC8_BC2-CC23	CC8_BC2	CC23	yes	wt
74	CC8_BC2-CC25	CC8_BC2	CC25	yes	wt
75	CC8_BC2-CC27	CC8_BC2	CC27	yes	wt
76	CC8_BC2-CC28	CC8_BC2	CC28	yes	wt
77	CC8_BC2-CC30	CC8_BC2	CC30	yes	wt
78	CC8_BC2-CC32	CC8_BC2	CC32	yes	wt
79	CC8_BC2-CC34	CC8_BC2	CC34	yes	wt
80	CC8_BC2-CC35	CC8_BC2	CC35	yes	wt
81	CC8_BC2-CC36	CC8_BC2	CC36	yes	wt
82	CC8_BC2-CC11	CC8_BC2	CC11	yes	wt
83	CC8_BC2-CC14	CC8_BC2	CC14	yes	wt
84	CC8_BC2-CC15	CC8_BC2	CC15	yes	wt
85	CC8_BC2-CC2	CC8_BC2	CC2	yes	wt
86	CC8_BC2-CC22	CC8_BC2	CC22	yes	wt
87	CC8_BC2-CC26	CC8_BC2	CC26	yes	wt
88	CC8_BC2-CC7	CC8_BC2	CC7	yes	wt
89	CC16_BC2-CC5	CC16_BC2	CC5	yes	wt
90	CC16_BC2-CC8	CC16_BC2	CC8	yes	wt
91	CC16_BC2-CC16	CC16_BC2	CC16	yes	wt
92	CC16_BC2-CC17	CC16_BC2	CC17	yes	wt
93	CC16_BC2-CC19	CC16_BC2	CC19	yes	wt
94	CC16_BC2-CC20	CC16_BC2	CC20	yes	wt
95	CC16_BC2-CC23	CC16_BC2	CC23	yes	wt
96	CC16_BC2-CC25	CC16_BC2	CC25	yes	wt
97	CC16_BC2-CC27	CC16_BC2	CC27	yes	wt
98	CC16_BC2-CC28	CC16_BC2	CC28	yes	wt
99	CC16_BC2-CC30	CC16_BC2	CC30	yes	wt
100	CC16_BC2-CC32	CC16_BC2	CC32	yes	wt
101	CC16_BC2-CC34	CC16_BC2	CC34	yes	wt
102	CC16_BC2-CC35	CC16_BC2	CC35	yes	wt
103	CC16_BC2-CC36	CC16_BC2	CC36	yes	wt
104	CC16_BC2-CC11	CC16_BC2	CC11	yes	wt
105	CC16_BC2-CC14	CC16_BC2	CC14	yes	wt
106	CC16_BC2-CC15	CC16_BC2	CC15	yes	wt
107	CC16_BC2-CC2	CC16_BC2	CC2	yes	wt
108	CC16_BC2-CC22	CC16_BC2	CC22	yes	wt
109	CC16_BC2-CC26	CC16_BC2	CC26	yes	wt
110	CC16_BC2-CC7	CC16_BC2	CC7	yes	wt
111	PRE7g7-CC5	PRE7g7	CC5	yes	single
112	PRE7g7-CC8	PRE7g7	CC8	no	single
113	PRE7g7-CC16	PRE7g7	CC16	yes	single
114	PRE7g7-CC17	PRE7g7	CC17	no	single
115	PRE7g7-CC19	PRE7g7	CC19	no	single
116	PRE7g7-CC20	PRE7g7	CC20	no	single
117	PRE7g7-CC23	PRE7g7	CC23	no	single
118	PRE7g7-CC25	PRE7g7	CC25	no	single
119	PRE7g7-CC27	PRE7g7	CC27	no	single
120	PRE7g7-CC28	PRE7g7	CC28	no	single
121	PRE7g7-CC30	PRE7g7	CC30	no	single
122	PRE7g7-CC32	PRE7g7	CC32	no	single
123	PRE7g7-CC34	PRE7g7	CC34	no	single
124	PRE7g7-CC35	PRE7g7	CC35	no	single
125	PRE7g7-CC36	PRE7g7	CC36	no	single
126	PRE7g7-CC11	PRE7g7	CC11	no	single
127	PRE7g7-CC14	PRE7g7	CC14	yes	single
128	PRE7g7-CC15	PRE7g7	CC15	yes	single
129	PRE7g7-CC2	PRE7g7	CC2	yes	single
130	PRE7g7-CC22	PRE7g7	CC22	no	single
131	PRE7g7-CC26	PRE7g7	CC26	no	single
132	PRE7g7-CC7	PRE7g7	CC7	no	single
133	PRE4g9-CC5	PRE4g9	CC5	yes	single
134	PRE4g9-CC8	PRE4g9	CC8	no	single
135	PRE4g9-CC16	PRE4g9	CC16	yes	single
136	PRE4g9-CC17	PRE4g9	CC17	no	single
137	PRE4g9-CC19	PRE4g9	CC19	no	single
138	PRE4g9-CC20	PRE4g9	CC20	no	single
139	PRE4g9-CC23	PRE4g9	CC23	no	single
140	PRE4g9-CC25	PRE4g9	CC25	no	single
141	PRE4g9-CC27	PRE4g9	CC27	no	single
142	PRE4g9-CC28	PRE4g9	CC28	no	single
143	PRE4g9-CC30	PRE4g9	CC30	no	single
144	PRE4g9-CC32	PRE4g9	CC32	no	single
145	PRE4g9-CC34	PRE4g9	CC34	no	single
146	PRE4g9-CC35	PRE4g9	CC35	no	single
147	PRE4g9-CC36	PRE4g9	CC36	no	single
148	PRE4g9-CC11	PRE4g9	CC11	no	single
149	PRE4g9-CC14	PRE4g9	CC14	yes	single
150	PRE4g9-CC15	PRE4g9	CC15	yes	single
151	PRE4g9-CC2	PRE4g9	CC2	yes	single
152	PRE4g9-CC22	PRE4g9	CC22	no	single
153	PRE4g9-CC26	PRE4g9	CC26	no	single
154	PRE4g9-CC7	PRE4g9	CC7	no	single
155	PRE4g3-CC5	PRE4g3	CC5	no	single
156	PRE4g3-CC8	PRE4g3	CC8	yes	single
157	PRE4g3-CC16	PRE4g3	CC16	no	single
158	PRE4g3-CC17	PRE4g3	CC17	yes	single
159	PRE4g3-CC19	PRE4g3	CC19	yes	single
160	PRE4g3-CC20	PRE4g3	CC20	yes	single
161	PRE4g3-CC23	PRE4g3	CC23	yes	single
162	PRE4g3-CC25	PRE4g3	CC25	yes	single
163	PRE4g3-CC27	PRE4g3	CC27	yes	single
164	PRE4g3-CC28	PRE4g3	CC28	yes	single
165	PRE4g3-CC30	PRE4g3	CC30	yes	single
166	PRE4g3-CC32	PRE4g3	CC32	yes	single
167	PRE4g3-CC34	PRE4g3	CC34	yes	single
168	PRE4g3-CC35	PRE4g3	CC35	yes	single
169	PRE4g3-CC36	PRE4g3	CC36	yes	single
170	PRE4g3-CC11	PRE4g3	CC11	yes	single
171	PRE4g3-CC14	PRE4g3	CC14	no	single
172	PRE4g3-CC15	PRE4g3	CC15	no	single
173	PRE4g3-CC2	PRE4g3	CC2	no	single
174	PRE4g3-CC22	PRE4g3	CC22	yes	single
175	PRE4g3-CC26	PRE4g3	CC26	yes	single
176	PRE4g3-CC7	PRE4g3	CC7	yes	single
177	RPN5g1-CC5	RPN5g1	CC5	no	single
178	RPN5g1-CC8	RPN5g1	CC8	yes	single
179	RPN5g1-CC16	RPN5g1	CC16	no	single
180	RPN5g1-CC17	RPN5g1	CC17	yes	single
181	RPN5g1-CC19	RPN5g1	CC19	yes	single
182	RPN5g1-CC20	RPN5g1	CC20	yes	single
183	RPN5g1-CC23	RPN5g1	CC23	yes	single
184	RPN5g1-CC25	RPN5g1	CC25	yes	single
185	RPN5g1-CC27	RPN5g1	CC27	yes	single
186	RPN5g1-CC28	RPN5g1	CC28	yes	single
187	RPN5g1-CC30	RPN5g1	CC30	yes	single
188	RPN5g1-CC32	RPN5g1	CC32	yes	single
189	RPN5g1-CC34	RPN5g1	CC34	yes	single
190	RPN5g1-CC35	RPN5g1	CC35	yes	single
191	RPN5g1-CC36	RPN5g1	CC36	yes	single
192	RPN5g1-CC11	RPN5g1	CC11	yes	single
193	RPN5g1-CC14	RPN5g1	CC14	no	single
194	RPN5g1-CC15	RPN5g1	CC15	no	single
195	RPN5g1-CC2	RPN5g1	CC2	no	single
196	RPN5g1-CC22	RPN5g1	CC22	yes	single
197	RPN5g1-CC26	RPN5g1	CC26	yes	single
198	RPN5g1-CC7	RPN5g1	CC7	yes	single
199	COG3g1-CC5	COG3g1	CC5	yes	single
200	COG3g1-CC8	COG3g1	CC8	no	single
201	COG3g1-CC16	COG3g1	CC16	yes	single
202	COG3g1-CC17	COG3g1	CC17	no	single
203	COG3g1-CC19	COG3g1	CC19	no	single
204	COG3g1-CC20	COG3g1	CC20	no	single
205	COG3g1-CC23	COG3g1	CC23	no	single
206	COG3g1-CC25	COG3g1	CC25	no	single
207	COG3g1-CC27	COG3g1	CC27	no	single
208	COG3g1-CC28	COG3g1	CC28	no	single
209	COG3g1-CC30	COG3g1	CC30	no	single
210	COG3g1-CC32	COG3g1	CC32	no	single
211	COG3g1-CC34	COG3g1	CC34	no	single
212	COG3g1-CC35	COG3g1	CC35	no	single
213	COG3g1-CC36	COG3g1	CC36	no	single
214	COG3g1-CC11	COG3g1	CC11	no	single
215	COG3g1-CC14	COG3g1	CC14	yes	single
216	COG3g1-CC15	COG3g1	CC15	yes	single
217	COG3g1-CC2	COG3g1	CC2	yes	single
218	COG3g1-CC22	COG3g1	CC22	no	single
219	COG3g1-CC26	COG3g1	CC26	no	single
220	COG3g1-CC7	COG3g1	CC7	no	single
221	SED5g5-CC5	SED5g5	CC5	yes	single
222	SED5g5-CC8	SED5g5	CC8	no	single
223	SED5g5-CC16	SED5g5	CC16	yes	single
224	SED5g5-CC17	SED5g5	CC17	no	single
225	SED5g5-CC19	SED5g5	CC19	no	single
226	SED5g5-CC20	SED5g5	CC20	no	single
227	SED5g5-CC23	SED5g5	CC23	no	single
228	SED5g5-CC25	SED5g5	CC25	no	single
229	SED5g5-CC27	SED5g5	CC27	no	single
230	SED5g5-CC28	SED5g5	CC28	no	single
231	SED5g5-CC30	SED5g5	CC30	no	single
232	SED5g5-CC32	SED5g5	CC32	no	single
233	SED5g5-CC34	SED5g5	CC34	no	single
234	SED5g5-CC35	SED5g5	CC35	no	single
235	SED5g5-CC36	SED5g5	CC36	no	single
236	SED5g5-CC11	SED5g5	CC11	no	single
237	SED5g5-CC14	SED5g5	CC14	yes	single
238	SED5g5-CC15	SED5g5	CC15	yes	single
239	SED5g5-CC2	SED5g5	CC2	yes	single
240	SED5g5-CC22	SED5g5	CC22	no	single
241	SED5g5-CC26	SED5g5	CC26	no	single
242	SED5g5-CC7	SED5g5	CC7	no	single
243	SEC22g1-CC5	SEC22g1	CC5	no	single
244	SEC22g1-CC8	SEC22g1	CC8	yes	single
245	SEC22g1-CC16	SEC22g1	CC16	no	single
246	SEC22g1-CC17	SEC22g1	CC17	yes	single
247	SEC22g1-CC19	SEC22g1	CC19	yes	single
248	SEC22g1-CC20	SEC22g1	CC20	yes	single
249	SEC22g1-CC23	SEC22g1	CC23	yes	single
250	SEC22g1-CC25	SEC22g1	CC25	yes	single
251	SEC22g1-CC27	SEC22g1	CC27	yes	single
252	SEC22g1-CC28	SEC22g1	CC28	yes	single
253	SEC22g1-CC30	SEC22g1	CC30	yes	single
254	SEC22g1-CC32	SEC22g1	CC32	yes	single
255	SEC22g1-CC34	SEC22g1	CC34	yes	single
256	SEC22g1-CC35	SEC22g1	CC35	yes	single
257	SEC22g1-CC36	SEC22g1	CC36	yes	single
258	SEC22g1-CC11	SEC22g1	CC11	yes	single
259	SEC22g1-CC14	SEC22g1	CC14	no	single
260	SEC22g1-CC15	SEC22g1	CC15	no	single
261	SEC22g1-CC2	SEC22g1	CC2	no	single
262	SEC22g1-CC22	SEC22g1	CC22	yes	single
263	SEC22g1-CC26	SEC22g1	CC26	yes	single
264	SEC22g1-CC7	SEC22g1	CC7	yes	single
265	SEC22g2-CC5	SEC22g2	CC5	no	single
266	SEC22g2-CC8	SEC22g2	CC8	yes	single
267	SEC22g2-CC16	SEC22g2	CC16	no	single
268	SEC22g2-CC17	SEC22g2	CC17	yes	single
269	SEC22g2-CC19	SEC22g2	CC19	yes	single
270	SEC22g2-CC20	SEC22g2	CC20	yes	single
271	SEC22g2-CC23	SEC22g2	CC23	yes	single
272	SEC22g2-CC25	SEC22g2	CC25	yes	single
273	SEC22g2-CC27	SEC22g2	CC27	yes	single
274	SEC22g2-CC28	SEC22g2	CC28	yes	single
275	SEC22g2-CC30	SEC22g2	CC30	yes	single
276	SEC22g2-CC32	SEC22g2	CC32	yes	single
277	SEC22g2-CC34	SEC22g2	CC34	yes	single
278	SEC22g2-CC35	SEC22g2	CC35	yes	single
279	SEC22g2-CC36	SEC22g2	CC36	yes	single
280	SEC22g2-CC11	SEC22g2	CC11	yes	single
281	SEC22g2-CC14	SEC22g2	CC14	no	single
282	SEC22g2-CC15	SEC22g2	CC15	no	single
283	SEC22g2-CC2	SEC22g2	CC2	no	single
284	SEC22g2-CC22	SEC22g2	CC22	yes	single
285	SEC22g2-CC26	SEC22g2	CC26	yes	single
286	SEC22g2-CC7	SEC22g2	CC7	yes	single
287	COG8g2-CC5	COG8g2	CC5	yes	single
288	COG8g2-CC8	COG8g2	CC8	yes	single
289	COG8g2-CC16	COG8g2	CC16	yes	single
290	COG8g2-CC17	COG8g2	CC17	yes	single
291	COG8g2-CC19	COG8g2	CC19	yes	single
292	COG8g2-CC20	COG8g2	CC20	yes	single
293	COG8g2-CC23	COG8g2	CC23	yes	single
294	COG8g2-CC25	COG8g2	CC25	yes	single
295	COG8g2-CC27	COG8g2	CC27	yes	single
296	COG8g2-CC28	COG8g2	CC28	yes	single
297	COG8g2-CC30	COG8g2	CC30	yes	single
298	COG8g2-CC32	COG8g2	CC32	yes	single
299	COG8g2-CC34	COG8g2	CC34	yes	single
300	COG8g2-CC35	COG8g2	CC35	yes	single
301	COG8g2-CC36	COG8g2	CC36	yes	single
302	COG8g2-CC11	COG8g2	CC11	yes	single
303	COG8g2-CC14	COG8g2	CC14	yes	single
304	COG8g2-CC15	COG8g2	CC15	yes	single
305	COG8g2-CC2	COG8g2	CC2	yes	single
306	COG8g2-CC22	COG8g2	CC22	yes	single
307	COG8g2-CC26	COG8g2	CC26	yes	single
308	COG8g2-CC7	COG8g2	CC7	yes	single
309	GET2g2-CC5	GET2g2	CC5	no	single
310	GET2g2-CC8	GET2g2	CC8	yes	single
311	GET2g2-CC16	GET2g2	CC16	no	single
312	GET2g2-CC17	GET2g2	CC17	yes	single
313	GET2g2-CC19	GET2g2	CC19	yes	single
314	GET2g2-CC20	GET2g2	CC20	yes	single
315	GET2g2-CC23	GET2g2	CC23	yes	single
316	GET2g2-CC25	GET2g2	CC25	yes	single
317	GET2g2-CC27	GET2g2	CC27	yes	single
318	GET2g2-CC28	GET2g2	CC28	yes	single
319	GET2g2-CC30	GET2g2	CC30	yes	single
320	GET2g2-CC32	GET2g2	CC32	yes	single
321	GET2g2-CC34	GET2g2	CC34	yes	single
322	GET2g2-CC35	GET2g2	CC35	yes	single
323	GET2g2-CC36	GET2g2	CC36	yes	single
324	GET2g2-CC11	GET2g2	CC11	yes	single
325	GET2g2-CC14	GET2g2	CC14	no	single
326	GET2g2-CC15	GET2g2	CC15	no	single
327	GET2g2-CC2	GET2g2	CC2	no	single
328	GET2g2-CC22	GET2g2	CC22	yes	single
329	GET2g2-CC26	GET2g2	CC26	yes	single
330	GET2g2-CC7	GET2g2	CC7	yes	single
331	IMP4g6-CC5	IMP4g6	CC5	yes	single
332	IMP4g6-CC8	IMP4g6	CC8	no	single
333	IMP4g6-CC16	IMP4g6	CC16	yes	single
334	IMP4g6-CC17	IMP4g6	CC17	no	single
335	IMP4g6-CC19	IMP4g6	CC19	no	single
336	IMP4g6-CC20	IMP4g6	CC20	no	single
337	IMP4g6-CC23	IMP4g6	CC23	no	single
338	IMP4g6-CC25	IMP4g6	CC25	no	single
339	IMP4g6-CC27	IMP4g6	CC27	no	single
340	IMP4g6-CC28	IMP4g6	CC28	no	single
341	IMP4g6-CC30	IMP4g6	CC30	no	single
342	IMP4g6-CC32	IMP4g6	CC32	no	single
343	IMP4g6-CC34	IMP4g6	CC34	no	single
344	IMP4g6-CC35	IMP4g6	CC35	no	single
345	IMP4g6-CC36	IMP4g6	CC36	no	single
346	IMP4g6-CC11	IMP4g6	CC11	no	single
347	IMP4g6-CC14	IMP4g6	CC14	yes	single
348	IMP4g6-CC15	IMP4g6	CC15	yes	single
349	IMP4g6-CC2	IMP4g6	CC2	yes	single
350	IMP4g6-CC22	IMP4g6	CC22	no	single
351	IMP4g6-CC26	IMP4g6	CC26	no	single
352	IMP4g6-CC7	IMP4g6	CC7	no	single
353	DIP2g5-CC5	DIP2g5	CC5	yes	single
354	DIP2g5-CC8	DIP2g5	CC8	no	single
355	DIP2g5-CC16	DIP2g5	CC16	yes	single
356	DIP2g5-CC17	DIP2g5	CC17	no	single
357	DIP2g5-CC19	DIP2g5	CC19	no	single
358	DIP2g5-CC20	DIP2g5	CC20	no	single
359	DIP2g5-CC23	DIP2g5	CC23	no	single
360	DIP2g5-CC25	DIP2g5	CC25	no	single
361	DIP2g5-CC27	DIP2g5	CC27	no	single
362	DIP2g5-CC28	DIP2g5	CC28	no	single
363	DIP2g5-CC30	DIP2g5	CC30	no	single
364	DIP2g5-CC32	DIP2g5	CC32	no	single
365	DIP2g5-CC34	DIP2g5	CC34	no	single
366	DIP2g5-CC35	DIP2g5	CC35	no	single
367	DIP2g5-CC36	DIP2g5	CC36	no	single
368	DIP2g5-CC11	DIP2g5	CC11	no	single
369	DIP2g5-CC14	DIP2g5	CC14	yes	single
370	DIP2g5-CC15	DIP2g5	CC15	yes	single
371	DIP2g5-CC2	DIP2g5	CC2	yes	single
372	DIP2g5-CC22	DIP2g5	CC22	no	single
373	DIP2g5-CC26	DIP2g5	CC26	no	single
374	DIP2g5-CC7	DIP2g5	CC7	no	single
375	PWP2g2_BC1-CC5	PWP2g2_BC1	CC5	yes	single
376	PWP2g2_BC1-CC8	PWP2g2_BC1	CC8	no	single
377	PWP2g2_BC1-CC16	PWP2g2_BC1	CC16	yes	single
378	PWP2g2_BC1-CC17	PWP2g2_BC1	CC17	no	single
379	PWP2g2_BC1-CC19	PWP2g2_BC1	CC19	no	single
380	PWP2g2_BC1-CC20	PWP2g2_BC1	CC20	no	single
381	PWP2g2_BC1-CC23	PWP2g2_BC1	CC23	no	single
382	PWP2g2_BC1-CC25	PWP2g2_BC1	CC25	no	single
383	PWP2g2_BC1-CC27	PWP2g2_BC1	CC27	no	single
384	PWP2g2_BC1-CC28	PWP2g2_BC1	CC28	no	single
385	PWP2g2_BC1-CC30	PWP2g2_BC1	CC30	no	single
386	PWP2g2_BC1-CC32	PWP2g2_BC1	CC32	no	single
387	PWP2g2_BC1-CC34	PWP2g2_BC1	CC34	no	single
388	PWP2g2_BC1-CC35	PWP2g2_BC1	CC35	no	single
389	PWP2g2_BC1-CC36	PWP2g2_BC1	CC36	no	single
390	PWP2g2_BC1-CC11	PWP2g2_BC1	CC11	no	single
391	PWP2g2_BC1-CC14	PWP2g2_BC1	CC14	yes	single
392	PWP2g2_BC1-CC15	PWP2g2_BC1	CC15	yes	single
393	PWP2g2_BC1-CC2	PWP2g2_BC1	CC2	yes	single
394	PWP2g2_BC1-CC22	PWP2g2_BC1	CC22	no	single
395	PWP2g2_BC1-CC26	PWP2g2_BC1	CC26	no	single
396	PWP2g2_BC1-CC7	PWP2g2_BC1	CC7	no	single
397	PWP2g2_BC2-CC5	PWP2g2_BC2	CC5	no	single
398	PWP2g2_BC2-CC8	PWP2g2_BC2	CC8	yes	single
399	PWP2g2_BC2-CC16	PWP2g2_BC2	CC16	no	single
400	PWP2g2_BC2-CC17	PWP2g2_BC2	CC17	yes	single
401	PWP2g2_BC2-CC19	PWP2g2_BC2	CC19	yes	single
402	PWP2g2_BC2-CC20	PWP2g2_BC2	CC20	yes	single
403	PWP2g2_BC2-CC23	PWP2g2_BC2	CC23	yes	single
404	PWP2g2_BC2-CC25	PWP2g2_BC2	CC25	yes	single
405	PWP2g2_BC2-CC27	PWP2g2_BC2	CC27	yes	single
406	PWP2g2_BC2-CC28	PWP2g2_BC2	CC28	yes	single
407	PWP2g2_BC2-CC30	PWP2g2_BC2	CC30	yes	single
408	PWP2g2_BC2-CC32	PWP2g2_BC2	CC32	yes	single
409	PWP2g2_BC2-CC34	PWP2g2_BC2	CC34	yes	single
410	PWP2g2_BC2-CC35	PWP2g2_BC2	CC35	yes	single
411	PWP2g2_BC2-CC36	PWP2g2_BC2	CC36	yes	single
412	PWP2g2_BC2-CC11	PWP2g2_BC2	CC11	yes	single
413	PWP2g2_BC2-CC14	PWP2g2_BC2	CC14	no	single
414	PWP2g2_BC2-CC15	PWP2g2_BC2	CC15	no	single
415	PWP2g2_BC2-CC2	PWP2g2_BC2	CC2	no	single
416	PWP2g2_BC2-CC22	PWP2g2_BC2	CC22	yes	single
417	PWP2g2_BC2-CC26	PWP2g2_BC2	CC26	yes	single
418	PWP2g2_BC2-CC7	PWP2g2_BC2	CC7	yes	single
419	TIF6g8-CC5	TIF6g8	CC5	yes	single
420	TIF6g8-CC8	TIF6g8	CC8	no	single
421	TIF6g8-CC16	TIF6g8	CC16	yes	single
422	TIF6g8-CC17	TIF6g8	CC17	no	single
423	TIF6g8-CC19	TIF6g8	CC19	no	single
424	TIF6g8-CC20	TIF6g8	CC20	no	single
425	TIF6g8-CC23	TIF6g8	CC23	no	single
426	TIF6g8-CC25	TIF6g8	CC25	no	single
427	TIF6g8-CC27	TIF6g8	CC27	no	single
428	TIF6g8-CC28	TIF6g8	CC28	no	single
429	TIF6g8-CC30	TIF6g8	CC30	no	single
430	TIF6g8-CC32	TIF6g8	CC32	no	single
431	TIF6g8-CC34	TIF6g8	CC34	no	single
432	TIF6g8-CC35	TIF6g8	CC35	no	single
433	TIF6g8-CC36	TIF6g8	CC36	no	single
434	TIF6g8-CC11	TIF6g8	CC11	no	single
435	TIF6g8-CC14	TIF6g8	CC14	yes	single
436	TIF6g8-CC15	TIF6g8	CC15	yes	single
437	TIF6g8-CC2	TIF6g8	CC2	yes	single
438	TIF6g8-CC22	TIF6g8	CC22	no	single
439	TIF6g8-CC26	TIF6g8	CC26	no	single
440	TIF6g8-CC7	TIF6g8	CC7	no	single
441	RPF1g3-CC5	RPF1g3	CC5	no	single
442	RPF1g3-CC8	RPF1g3	CC8	yes	single
443	RPF1g3-CC16	RPF1g3	CC16	no	single
444	RPF1g3-CC17	RPF1g3	CC17	yes	single
445	RPF1g3-CC19	RPF1g3	CC19	yes	single
446	RPF1g3-CC20	RPF1g3	CC20	yes	single
447	RPF1g3-CC23	RPF1g3	CC23	yes	single
448	RPF1g3-CC25	RPF1g3	CC25	yes	single
449	RPF1g3-CC27	RPF1g3	CC27	yes	single
450	RPF1g3-CC28	RPF1g3	CC28	yes	single
451	RPF1g3-CC30	RPF1g3	CC30	yes	single
452	RPF1g3-CC32	RPF1g3	CC32	yes	single
453	RPF1g3-CC34	RPF1g3	CC34	yes	single
454	RPF1g3-CC35	RPF1g3	CC35	yes	single
455	RPF1g3-CC36	RPF1g3	CC36	yes	single
456	RPF1g3-CC11	RPF1g3	CC11	yes	single
457	RPF1g3-CC14	RPF1g3	CC14	no	single
458	RPF1g3-CC15	RPF1g3	CC15	no	single
459	RPF1g3-CC2	RPF1g3	CC2	no	single
460	RPF1g3-CC22	RPF1g3	CC22	yes	single
461	RPF1g3-CC26	RPF1g3	CC26	yes	single
462	RPF1g3-CC7	RPF1g3	CC7	yes	single
463	MAK16g1-CC5	MAK16g1	CC5	no	single
464	MAK16g1-CC8	MAK16g1	CC8	yes	single
465	MAK16g1-CC16	MAK16g1	CC16	no	single
466	MAK16g1-CC17	MAK16g1	CC17	yes	single
467	MAK16g1-CC19	MAK16g1	CC19	yes	single
468	MAK16g1-CC20	MAK16g1	CC20	yes	single
469	MAK16g1-CC23	MAK16g1	CC23	yes	single
470	MAK16g1-CC25	MAK16g1	CC25	yes	single
471	MAK16g1-CC27	MAK16g1	CC27	yes	single
472	MAK16g1-CC28	MAK16g1	CC28	yes	single
473	MAK16g1-CC30	MAK16g1	CC30	yes	single
474	MAK16g1-CC32	MAK16g1	CC32	yes	single
475	MAK16g1-CC34	MAK16g1	CC34	yes	single
476	MAK16g1-CC35	MAK16g1	CC35	yes	single
477	MAK16g1-CC36	MAK16g1	CC36	yes	single
478	MAK16g1-CC11	MAK16g1	CC11	yes	single
479	MAK16g1-CC14	MAK16g1	CC14	no	single
480	MAK16g1-CC15	MAK16g1	CC15	no	single
481	MAK16g1-CC2	MAK16g1	CC2	no	single
482	MAK16g1-CC22	MAK16g1	CC22	yes	single
483	MAK16g1-CC26	MAK16g1	CC26	yes	single
484	MAK16g1-CC7	MAK16g1	CC7	yes	single
485	YCR016Wg4-CC5	YCR016Wg4	CC5	no	single
486	YCR016Wg4-CC8	YCR016Wg4	CC8	yes	single
487	YCR016Wg4-CC16	YCR016Wg4	CC16	no	single
488	YCR016Wg4-CC17	YCR016Wg4	CC17	yes	single
489	YCR016Wg4-CC19	YCR016Wg4	CC19	yes	single
490	YCR016Wg4-CC20	YCR016Wg4	CC20	yes	single
491	YCR016Wg4-CC23	YCR016Wg4	CC23	yes	single
492	YCR016Wg4-CC25	YCR016Wg4	CC25	yes	single
493	YCR016Wg4-CC27	YCR016Wg4	CC27	yes	single
494	YCR016Wg4-CC28	YCR016Wg4	CC28	yes	single
495	YCR016Wg4-CC30	YCR016Wg4	CC30	yes	single
496	YCR016Wg4-CC32	YCR016Wg4	CC32	yes	single
497	YCR016Wg4-CC34	YCR016Wg4	CC34	yes	single
498	YCR016Wg4-CC35	YCR016Wg4	CC35	yes	single
499	YCR016Wg4-CC36	YCR016Wg4	CC36	yes	single
500	YCR016Wg4-CC11	YCR016Wg4	CC11	yes	single
501	YCR016Wg4-CC14	YCR016Wg4	CC14	no	single
502	YCR016Wg4-CC15	YCR016Wg4	CC15	no	single
503	YCR016Wg4-CC2	YCR016Wg4	CC2	no	single
504	YCR016Wg4-CC22	YCR016Wg4	CC22	yes	single
505	YCR016Wg4-CC26	YCR016Wg4	CC26	yes	single
506	YCR016Wg4-CC7	YCR016Wg4	CC7	yes	single
507	YLR050Cg1-CC5	YLR050Cg1	CC5	no	single
508	YLR050Cg1-CC8	YLR050Cg1	CC8	yes	single
509	YLR050Cg1-CC16	YLR050Cg1	CC16	no	single
510	YLR050Cg1-CC17	YLR050Cg1	CC17	yes	single
511	YLR050Cg1-CC19	YLR050Cg1	CC19	yes	single
512	YLR050Cg1-CC20	YLR050Cg1	CC20	yes	single
513	YLR050Cg1-CC23	YLR050Cg1	CC23	yes	single
514	YLR050Cg1-CC25	YLR050Cg1	CC25	yes	single
515	YLR050Cg1-CC27	YLR050Cg1	CC27	yes	single
516	YLR050Cg1-CC28	YLR050Cg1	CC28	yes	single
517	YLR050Cg1-CC30	YLR050Cg1	CC30	yes	single
518	YLR050Cg1-CC32	YLR050Cg1	CC32	yes	single
519	YLR050Cg1-CC34	YLR050Cg1	CC34	yes	single
520	YLR050Cg1-CC35	YLR050Cg1	CC35	yes	single
521	YLR050Cg1-CC36	YLR050Cg1	CC36	yes	single
522	YLR050Cg1-CC11	YLR050Cg1	CC11	yes	single
523	YLR050Cg1-CC14	YLR050Cg1	CC14	no	single
524	YLR050Cg1-CC15	YLR050Cg1	CC15	no	single
525	YLR050Cg1-CC2	YLR050Cg1	CC2	no	single
526	YLR050Cg1-CC22	YLR050Cg1	CC22	yes	single
527	YLR050Cg1-CC26	YLR050Cg1	CC26	yes	single
528	YLR050Cg1-CC7	YLR050Cg1	CC7	yes	single
529	SAP30g7-CC5	SAP30g7	CC5	no	single
530	SAP30g7-CC8	SAP30g7	CC8	yes	single
531	SAP30g7-CC16	SAP30g7	CC16	no	single
532	SAP30g7-CC17	SAP30g7	CC17	yes	single
533	SAP30g7-CC19	SAP30g7	CC19	yes	single
534	SAP30g7-CC20	SAP30g7	CC20	yes	single
535	SAP30g7-CC23	SAP30g7	CC23	yes	single
536	SAP30g7-CC25	SAP30g7	CC25	yes	single
537	SAP30g7-CC27	SAP30g7	CC27	yes	single
538	SAP30g7-CC28	SAP30g7	CC28	yes	single
539	SAP30g7-CC30	SAP30g7	CC30	yes	single
540	SAP30g7-CC32	SAP30g7	CC32	yes	single
541	SAP30g7-CC34	SAP30g7	CC34	yes	single
542	SAP30g7-CC35	SAP30g7	CC35	yes	single
543	SAP30g7-CC36	SAP30g7	CC36	yes	single
544	SAP30g7-CC11	SAP30g7	CC11	yes	single
545	SAP30g7-CC14	SAP30g7	CC14	no	single
546	SAP30g7-CC15	SAP30g7	CC15	no	single
547	SAP30g7-CC2	SAP30g7	CC2	no	single
548	SAP30g7-CC22	SAP30g7	CC22	yes	single
549	SAP30g7-CC26	SAP30g7	CC26	yes	single
550	SAP30g7-CC7	SAP30g7	CC7	yes	single
551	CC8-RPL15A-NRg-4	CC8	RPL15A-NRg-4	no	single
552	CC8-RPL15A-NRg-5	CC8	RPL15A-NRg-5	no	single
553	CC8-KRE33-TRg-1	CC8	KRE33-TRg-1	no	single
554	CC8-PMI40-NRg-1	CC8	PMI40-NRg-1	no	single
555	CC8-NOP19-NRg-3	CC8	NOP19-NRg-3	no	single
556	CC8-SRP14-NRg-4	CC8	SRP14-NRg-4	no	single
557	CC8-SEC27-TRg-2	CC8	SEC27-TRg-2	no	single
558	CC8-GPI14-TRg-3	CC8	GPI14-TRg-3	no	single
559	CC8-PAH1-TRg-7	CC8	PAH1-TRg-7	no	single
560	CC8-PAH1-TRg-6	CC8	PAH1-TRg-6	no	single
561	CC8-PAH1-TRg-5	CC8	PAH1-TRg-5	no	single
562	CC8-PAH1-TRg-3	CC8	PAH1-TRg-3	no	single
563	CC8-COG3-TRg-1	CC8	COG3-TRg-1	no	single
564	CC8-HTS1-NRg-5	CC8	HTS1-NRg-5	no	single
565	CC8-MSN5-TRg-7	CC8	MSN5-TRg-7	no	single
566	CC8-ERG26-TRg-1	CC8	ERG26-TRg-1	no	single
567	CC8-SMD2-TRg-5	CC8	SMD2-TRg-5	no	single
568	CC8-SMD2-TRg-4	CC8	SMD2-TRg-4	no	single
569	CC8-SMD2-TRg-1	CC8	SMD2-TRg-1	no	single
570	CC8-PRE7-TRg-4	CC8	PRE7-TRg-4	no	single
571	CC8-PRE7-TRg-7	CC8	PRE7-TRg-7	no	single
572	CC8-SEC6-TRg-3	CC8	SEC6-TRg-3	no	single
573	CC8-ESF2-NRg-1	CC8	ESF2-NRg-1	no	single
574	CC8-ESF2-NRg-3	CC8	ESF2-NRg-3	no	single
575	CC8-AFG2-TRg-2	CC8	AFG2-TRg-2	no	single
576	CC8-RRP36-TRg-3	CC8	RRP36-TRg-3	no	single
577	CC8-RRP36-TRg-5	CC8	RRP36-TRg-5	no	single
578	CC8-GCR1-NRg-2	CC8	GCR1-NRg-2	no	single
579	CC8-PRE4-NRg-4	CC8	PRE4-NRg-4	no	single
580	CC8-PRE4-NRg-9	CC8	PRE4-NRg-9	no	single
581	CC8-DSN1-NRg-2	CC8	DSN1-NRg-2	no	single
582	CC8-GPI11-TRg-3	CC8	GPI11-TRg-3	no	single
583	CC8-POP3-TRg-1	CC8	POP3-TRg-1	no	single
584	CC8-MNE1-TRg-5	CC8	MNE1-TRg-5	no	single
585	CC8-RRP12-NRg-1	CC8	RRP12-NRg-1	no	single
586	CC8-RSC6-TRg-2	CC8	RSC6-TRg-2	no	single
587	CC8-CDC25-TRg-1	CC8	CDC25-TRg-1	no	single
588	CC8-CDC25-TRg-9	CC8	CDC25-TRg-9	no	single
589	CC8-YPP1-NRg-3	CC8	YPP1-NRg-3	no	single
590	CC8-NFS1-NRg-9	CC8	NFS1-NRg-9	no	single
591	CC8-NFS1-NRg-8	CC8	NFS1-NRg-8	no	single
592	CC8-UBA2-TRg-1	CC8	UBA2-TRg-1	no	single
593	CC8-ARP2-NRg-3	CC8	ARP2-NRg-3	no	single
594	CC8-MAK16-TRg-1	CC8	MAK16-TRg-1	no	single
595	CC8-CEP3-NRg-1	CC8	CEP3-NRg-1	no	single
596	CC8-GUK1-TRg-5	CC8	GUK1-TRg-5	no	single
597	CC8-GUK1-TRg-2	CC8	GUK1-TRg-2	no	single
598	CC8-GPI12-NRg-6	CC8	GPI12-NRg-6	no	single
599	CC8-RPS5-NRg-5	CC8	RPS5-NRg-5	no	single
600	CC8-RPS5-NRg-2	CC8	RPS5-NRg-2	no	single
601	CC8-RPC19-NRg-1	CC8	RPC19-NRg-1	no	single
602	CC8-TIM54-TRg-1	CC8	TIM54-TRg-1	no	single
603	CC8-TEN1-TRg-2	CC8	TEN1-TRg-2	no	single
604	CC8-SAH1-NRg-4	CC8	SAH1-NRg-4	no	single
605	CC8-SAH1-NRg-5	CC8	SAH1-NRg-5	no	single
606	CC8-SAH1-NRg-3	CC8	SAH1-NRg-3	no	single
607	CC8-ATP15-NRg-5	CC8	ATP15-NRg-5	no	single
608	CC8-SCD5-TRg-5	CC8	SCD5-TRg-5	no	single
609	CC8-ARB1-NRg-2	CC8	ARB1-NRg-2	no	single
610	CC8-ARB1-NRg-4	CC8	ARB1-NRg-4	no	single
611	CC8-PUP2-TRg-1	CC8	PUP2-TRg-1	no	single
612	CC8-CCT8-TRg-2	CC8	CCT8-TRg-2	no	single
613	CC8-MCM4-TRg-1	CC8	MCM4-TRg-1	no	single
614	CC8-LSM4-TRg-1	CC8	LSM4-TRg-1	no	single
615	CC8-NOP53-NRg-1	CC8	NOP53-NRg-1	no	single
616	CC8-ATP3-TRg-4	CC8	ATP3-TRg-4	no	single
617	CC8-AFG2-NRg-3	CC8	AFG2-NRg-3	no	single
618	CC8-PRO3-NRg-3	CC8	PRO3-NRg-3	no	single
619	CC8-NRD1-NRg-10	CC8	NRD1-NRg-10	no	single
620	CC8-SEC61-TRg-2	CC8	SEC61-TRg-2	no	single
621	CC8-RHO3-TRg-4	CC8	RHO3-TRg-4	no	single
622	CC8-SNF2-TRg-6	CC8	SNF2-TRg-6	no	single
623	CC8-SMD2-NRg-3	CC8	SMD2-NRg-3	no	single
624	CC8-RSC4-TRg-2	CC8	RSC4-TRg-2	no	single
625	CC8-RSC4-TRg-1	CC8	RSC4-TRg-1	no	single
626	CC8-TIF34-TRg-2	CC8	TIF34-TRg-2	no	single
627	CC8-BET1-NRg-1	CC8	BET1-NRg-1	no	single
628	CC8-CDC8-NRg-2	CC8	CDC8-NRg-2	no	single
629	CC8-PRP42-TRg-2	CC8	PRP42-TRg-2	no	single
630	CC8-RRB1-TRg-2	CC8	RRB1-TRg-2	no	single
631	CC8-SPC24-TRg-1	CC8	SPC24-TRg-1	no	single
632	CC8-ILS1-NRg-1	CC8	ILS1-NRg-1	no	single
633	CC8-GFA1-TRg-2	CC8	GFA1-TRg-2	no	single
634	CC8-SEC21-NRg-10	CC8	SEC21-NRg-10	no	single
635	CC8-RPC10-NRg-1	CC8	RPC10-NRg-1	no	single
636	CC8-RPB10-TRg-3	CC8	RPB10-TRg-3	no	single
637	CC8-RPB10-TRg-2	CC8	RPB10-TRg-2	no	single
638	CC8-YNL181W-TRg-1	CC8	YNL181W-TRg-1	no	single
639	CC8-RAD3-NRg-1	CC8	RAD3-NRg-1	no	single
640	CC8-NOP10-TRg-1	CC8	NOP10-TRg-1	no	single
641	CC8-BFR2-TRg-3	CC8	BFR2-TRg-3	no	single
642	CC8-MCM2-TRg-6	CC8	MCM2-TRg-6	no	single
643	CC8-MCM2-TRg-4	CC8	MCM2-TRg-4	no	single
644	CC8-MPP10-TRg-1	CC8	MPP10-TRg-1	no	single
645	CC8-RET2-TRg-4	CC8	RET2-TRg-4	no	single
646	CC8-RET2-TRg-1	CC8	RET2-TRg-1	no	single
647	CC8-RPS2-NRg-1	CC8	RPS2-NRg-1	no	single
648	CC8-RPS2-NRg-2	CC8	RPS2-NRg-2	no	single
649	CC8-ORC4-NRg-3	CC8	ORC4-NRg-3	no	single
650	CC8-TIP20-TRg-7	CC8	TIP20-TRg-7	no	single
651	CC8-SMT3-TRg-1	CC8	SMT3-TRg-1	no	single
652	CC8-MSS18-NRg-6	CC8	MSS18-NRg-6	no	single
653	CC8-YEF3-NRg-9	CC8	YEF3-NRg-9	no	single
654	CC8-ASK1-NRg-1	CC8	ASK1-NRg-1	no	single
655	CC8-SMC1-TRg-1	CC8	SMC1-TRg-1	no	single
656	CC8-NIP1-NRg-1	CC8	NIP1-NRg-1	no	single
657	CC8-RPP1-NRg-1	CC8	RPP1-NRg-1	no	single
658	CC8-YDJ1-TRg-6	CC8	YDJ1-TRg-6	no	single
659	CC8-SUB2-NRg-1	CC8	SUB2-NRg-1	no	single
660	CC8-TIM10-NRg-8	CC8	TIM10-NRg-8	no	single
661	CC8-TIM10-NRg-4	CC8	TIM10-NRg-4	no	single
662	CC8-TIM10-NRg-7	CC8	TIM10-NRg-7	no	single
663	CC8-SKI6-TRg-4	CC8	SKI6-TRg-4	no	single
664	CC8-TUB4-TRg-1	CC8	TUB4-TRg-1	no	single
665	CC8-CDC37-NRg-2	CC8	CDC37-NRg-2	no	single
666	CC8-ISD11-TRg-3	CC8	ISD11-TRg-3	no	single
667	CC8-YOS1-TRg-4	CC8	YOS1-TRg-4	no	single
668	CC8-SSC1-TRg-6	CC8	SSC1-TRg-6	no	single
669	CC8-MTR3-TRg-5	CC8	MTR3-TRg-5	no	single
670	CC8-MTR3-TRg-6	CC8	MTR3-TRg-6	no	single
671	CC8-TFA1-TRg-2	CC8	TFA1-TRg-2	no	single
672	CC8-CDC3-NRg-3	CC8	CDC3-NRg-3	no	single
673	CC8-ERG25-TA-18	CC8	ERG25-TA-18	no	single
674	CC8-RPB11-TRg-4	CC8	RPB11-TRg-4	no	single
675	CC8-RPB11-TRg-1	CC8	RPB11-TRg-1	no	single
676	CC8-RPB11-TRg-2	CC8	RPB11-TRg-2	no	single
677	CC8-DED1-TRg-3	CC8	DED1-TRg-3	no	single
678	CC8-DED1-TRg-1	CC8	DED1-TRg-1	no	single
679	CC8-DED1-TRg-6	CC8	DED1-TRg-6	no	single
680	CC8-DED1-TRg-4	CC8	DED1-TRg-4	no	single
681	CC8-RPL10-NRg-5	CC8	RPL10-NRg-5	no	single
682	CC8-RPL10-NRg-4	CC8	RPL10-NRg-4	no	single
683	CC8-EFB1-NRg-1	CC8	EFB1-NRg-1	no	single
684	CC8-EFB1-NRg-5	CC8	EFB1-NRg-5	no	single
685	CC8-EFB1-NRg-4	CC8	EFB1-NRg-4	no	single
686	CC8-RPT3-NRg-1	CC8	RPT3-NRg-1	no	single
687	CC8-SAC6-TRg-8	CC8	SAC6-TRg-8	no	single
688	CC8-SAC6-TRg-4	CC8	SAC6-TRg-4	no	single
689	CC8-SAC6-TRg-5	CC8	SAC6-TRg-5	no	single
690	CC8-SAC6-TRg-3	CC8	SAC6-TRg-3	no	single
691	CC8-DIM1-TRg-5	CC8	DIM1-TRg-5	no	single
692	CC8-DIM1-TRg-7	CC8	DIM1-TRg-7	no	single
693	CC8-RPC17-NRg-1	CC8	RPC17-NRg-1	no	single
694	CC8-RPC17-NRg-2	CC8	RPC17-NRg-2	no	single
695	CC8-YDR341C-TRg-1	CC8	YDR341C-TRg-1	no	single
696	CC8-RAP1-NRg-8	CC8	RAP1-NRg-8	no	single
697	CC8-RAP1-NRg-5	CC8	RAP1-NRg-5	no	single
698	CC8-RAP1-NRg-2	CC8	RAP1-NRg-2	no	single
699	CC8-SEC26-NRg-3	CC8	SEC26-NRg-3	no	single
700	CC8-SPP41-TRg-3	CC8	SPP41-TRg-3	no	single
701	CC8-TAP42-NRg-1	CC8	TAP42-NRg-1	no	single
702	CC8-PGA2-TRg-6	CC8	PGA2-TRg-6	no	single
703	CC8-BRL1-TRg-1	CC8	BRL1-TRg-1	no	single
704	CC8-FOL2-TRg-1	CC8	FOL2-TRg-1	no	single
705	CC8-NAB3-NRg-5	CC8	NAB3-NRg-5	no	single
706	CC8-SNF4-TRg-4	CC8	SNF4-TRg-4	no	single
707	CC8-HRR25-TRg-2	CC8	HRR25-TRg-2	no	single
708	CC8-TRS23-TRg-4	CC8	TRS23-TRg-4	no	single
709	CC8-CTR86-TRg-4	CC8	CTR86-TRg-4	no	single
710	CC8-RPB5-TRg-5	CC8	RPB5-TRg-5	no	single
711	CC8-SPN1-NRg-2	CC8	SPN1-NRg-2	no	single
712	CC8-SPN1-NRg-1	CC8	SPN1-NRg-1	no	single
713	CC8-SEC61-NRg-1	CC8	SEC61-NRg-1	no	single
714	CC8-SEC61-NRg-7	CC8	SEC61-NRg-7	no	single
715	CC8-TUS1-TRg-3	CC8	TUS1-TRg-3	no	single
716	CC8-OLE1-NRg-2	CC8	OLE1-NRg-2	no	single
717	CC8-AFG2-TRg-1	CC8	AFG2-TRg-1	no	single
718	CC8-TOA2-NRg-1	CC8	TOA2-NRg-1	no	single
719	CC8-USO1-TRg-1	CC8	USO1-TRg-1	no	single
720	CC8-UTP22-NRg-2	CC8	UTP22-NRg-2	no	single
721	CC8-RIB1-TRg-3	CC8	RIB1-TRg-3	no	single
722	CC8-RIB1-TRg-7	CC8	RIB1-TRg-7	no	single
723	CC8-RIB1-TRg-4	CC8	RIB1-TRg-4	no	single
724	CC8-COG1-TRg-1	CC8	COG1-TRg-1	no	single
725	CC8-RPL32-NRg-2	CC8	RPL32-NRg-2	no	single
726	CC8-GLC7-NRg-3	CC8	GLC7-NRg-3	no	single
727	CC8-GLC7-NRg-4	CC8	GLC7-NRg-4	no	single
728	CC8-HSF1-TRg-2	CC8	HSF1-TRg-2	no	single
729	CC8-DAM1-NRg-5	CC8	DAM1-NRg-5	no	single
730	CC8-SEC18-TRg-4	CC8	SEC18-TRg-4	no	single
731	CC8-SEC18-TRg-5	CC8	SEC18-TRg-5	no	single
732	CC8-PAB1-NRg-3	CC8	PAB1-NRg-3	no	single
733	CC8-POP8-TRg-2	CC8	POP8-TRg-2	no	single
734	CC8-PAB1-NRg-4	CC8	PAB1-NRg-4	no	single
735	CC8-BIG1-TRg-4	CC8	BIG1-TRg-4	no	single
736	CC8-BIG1-TRg-5	CC8	BIG1-TRg-5	no	single
737	CC8-BIG1-TRg-6	CC8	BIG1-TRg-6	no	single
738	CC8-RPO41-NRg-1	CC8	RPO41-NRg-1	no	single
739	CC8-RVB2-NRg-2	CC8	RVB2-NRg-2	no	single
740	CC8-PET117-NRg-8	CC8	PET117-NRg-8	no	single
741	CC8-VPS45-NRg-9	CC8	VPS45-NRg-9	no	single
742	CC8-YCG1-NRg-1	CC8	YCG1-NRg-1	no	single
743	CC8-NOC4-NRg-1	CC8	NOC4-NRg-1	no	single
744	CC8-NMD3-NRg-2	CC8	NMD3-NRg-2	no	single
745	CC8-DRS1-TRg-2	CC8	DRS1-TRg-2	no	single
746	CC8-HTB1-NRg-2	CC8	HTB1-NRg-2	no	single
747	CC8-IPI1-TRg-2	CC8	IPI1-TRg-2	no	single
748	CC8-SEC18-NRg-1	CC8	SEC18-NRg-1	no	single
749	CC8-SEC18-NRg-2	CC8	SEC18-NRg-2	no	single
750	CC8-JIP5-NRg-2	CC8	JIP5-NRg-2	no	single
751	CC8-YPT1-TRg-3	CC8	YPT1-TRg-3	no	single
752	CC8-YPT1-TRg-2	CC8	YPT1-TRg-2	no	single
753	CC8-CLF1-NRg-2	CC8	CLF1-NRg-2	no	single
754	CC8-SNF2-NRg-7	CC8	SNF2-NRg-7	no	single
755	CC8-SNF2-NRg-4	CC8	SNF2-NRg-4	no	single
756	CC8-RPL25-NRg-1	CC8	RPL25-NRg-1	no	single
757	CC8-NOP56-TRg-1	CC8	NOP56-TRg-1	no	single
758	CC8-NOP56-TRg-2	CC8	NOP56-TRg-2	no	single
759	CC8-TRS31-TRg-1	CC8	TRS31-TRg-1	no	single
760	CC8-DBF4-TRg-2	CC8	DBF4-TRg-2	no	single
761	CC8-DBF4-TRg-1	CC8	DBF4-TRg-1	no	single
762	CC8-RPC19-TRg-4	CC8	RPC19-TRg-4	no	single
763	CC8-RPC19-TRg-6	CC8	RPC19-TRg-6	no	single
764	CC8-RPC19-TRg-3	CC8	RPC19-TRg-3	no	single
765	CC8-ROK1-NRg-1	CC8	ROK1-NRg-1	no	single
766	CC8-CDC33-TRg-4	CC8	CDC33-TRg-4	no	single
767	CC8-DHR2-TRg-3	CC8	DHR2-TRg-3	no	single
768	CC8-RRP42-NRg-5	CC8	RRP42-NRg-5	no	single
769	CC8-CLF1-TRg-1	CC8	CLF1-TRg-1	no	single
770	CC8-ERG11-NA-16	CC8	ERG11-NA-16	no	single
771	CC8-VAS1-NRg-4	CC8	VAS1-NRg-4	no	single
772	CC8-PIK1-NRg-2	CC8	PIK1-NRg-2	no	single
773	CC8-SAR1-NRg-7	CC8	SAR1-NRg-7	no	single
774	CC8-SAR1-NRg-4	CC8	SAR1-NRg-4	no	single
775	CC8-RPS3-TRg-1	CC8	RPS3-TRg-1	no	single
776	CC8-YTM1-TRg-2	CC8	YTM1-TRg-2	no	single
777	CC8-SUI3-NRg-5	CC8	SUI3-NRg-5	no	single
778	CC8-SUI3-NRg-2	CC8	SUI3-NRg-2	no	single
779	CC8-RRP7-TRg-4	CC8	RRP7-TRg-4	no	single
780	CC8-RRP7-TRg-6	CC8	RRP7-TRg-6	no	single
781	CC8-NIP7-TRg-2	CC8	NIP7-TRg-2	no	single
782	CC8-MDM35-TRg-1	CC8	MDM35-TRg-1	no	single
783	CC8-ALA1-NRg-1	CC8	ALA1-NRg-1	no	single
784	CC8-DOA4-NRg-2	CC8	DOA4-NRg-2	no	single
785	CC8-RPS13-NRg-1	CC8	RPS13-NRg-1	no	single
786	CC8-YSF3-TRg-2	CC8	YSF3-TRg-2	no	single
787	CC8-RPS2-NRg-11	CC8	RPS2-NRg-11	no	single
788	CC8-SSL1-TRg-10	CC8	SSL1-TRg-10	no	single
789	CC8-NIP7-TRg-1	CC8	NIP7-TRg-1	no	single
790	CC8-LST8-NRg-1	CC8	LST8-NRg-1	no	single
791	CC8-TAF4-TRg-3	CC8	TAF4-TRg-3	no	single
792	CC8-HAS1-TRg-2	CC8	HAS1-TRg-2	no	single
793	CC8-GLC7-TRg-2	CC8	GLC7-TRg-2	no	single
794	CC8-CDC45-NRg-1	CC8	CDC45-NRg-1	no	single
795	CC8-SEC22-NRg-8	CC8	SEC22-NRg-8	no	single
796	CC8-YOS1-TRg-2	CC8	YOS1-TRg-2	no	single
797	CC8-RBA50-TRg-3	CC8	RBA50-TRg-3	no	single
798	CC8-SPP41-NRg-2	CC8	SPP41-NRg-2	no	single
799	CC8-PRP46-TRg-2	CC8	PRP46-TRg-2	no	single
800	CC8-PGA2-NRg-1	CC8	PGA2-NRg-1	no	single
801	CC8-CBF5-TRg-3	CC8	CBF5-TRg-3	no	single
802	CC8-TCP1-NRg-3	CC8	TCP1-NRg-3	no	single
803	CC8-TCP1-NRg-2	CC8	TCP1-NRg-2	no	single
804	CC8-ERG26-NRg-2	CC8	ERG26-NRg-2	no	single
805	CC8-ERG26-NRg-4	CC8	ERG26-NRg-4	no	single
806	CC8-MES1-TRg-5	CC8	MES1-TRg-5	no	single
807	CC8-HTS1-TRg-2	CC8	HTS1-TRg-2	no	single
808	CC8-SSS1-TRg-3	CC8	SSS1-TRg-3	no	single
809	CC8-SSS1-TRg-2	CC8	SSS1-TRg-2	no	single
810	CC8-SYS1-TRg-7	CC8	SYS1-TRg-7	no	single
811	CC8-SYS1-TRg-2	CC8	SYS1-TRg-2	no	single
812	CC8-SYS1-TRg-1	CC8	SYS1-TRg-1	no	single
813	CC8-BFR2-TRg-1	CC8	BFR2-TRg-1	no	single
814	CC8-EOS1-TRg-3	CC8	EOS1-TRg-3	no	single
815	CC8-TAF4-NRg-1	CC8	TAF4-NRg-1	no	single
816	CC8-ARL3-NRg-8	CC8	ARL3-NRg-8	no	single
817	CC8-RPN5-NRg-1	CC8	RPN5-NRg-1	no	single
818	CC8-TIM9-NRg-2	CC8	TIM9-NRg-2	no	single
819	CC8-NUP57-NRg-3	CC8	NUP57-NRg-3	no	single
820	CC8-VPS4-TRg-1	CC8	VPS4-TRg-1	no	single
821	CC8-CDC3-TRg-4	CC8	CDC3-TRg-4	no	single
822	CC8-BBP1-NRg-1	CC8	BBP1-NRg-1	no	single
823	CC8-BBP1-NRg-2	CC8	BBP1-NRg-2	no	single
824	CC8-USE1-NRg-3	CC8	USE1-NRg-3	no	single
825	CC8-CCT7-TRg-1	CC8	CCT7-TRg-1	no	single
826	CC8-SAH1-TRg-3	CC8	SAH1-TRg-3	no	single
827	CC8-CHS2-TRg-1	CC8	CHS2-TRg-1	no	single
828	CC8-DPM1-TRg-2	CC8	DPM1-TRg-2	no	single
829	CC8-BBP1-TRg-1	CC8	BBP1-TRg-1	no	single
830	CC8-NRD1-TRg-4	CC8	NRD1-TRg-4	no	single
831	CC8-RPB3-NRg-1	CC8	RPB3-NRg-1	no	single
832	CC8-PHO85-NRg-6	CC8	PHO85-NRg-6	no	single
833	CC8-SNF6-TRg-6	CC8	SNF6-TRg-6	no	single
834	CC8-PRP38-NRg-2	CC8	PRP38-NRg-2	no	single
835	CC8-OAR1-NRg-3	CC8	OAR1-NRg-3	no	single
836	CC8-ROX3-NRg-1	CC8	ROX3-NRg-1	no	single
837	CC8-YPP1-TRg-6	CC8	YPP1-TRg-6	no	single
838	CC8-CBF2-NRg-8	CC8	CBF2-NRg-8	no	single
839	CC8-SPT6-TRg-5	CC8	SPT6-TRg-5	no	single
840	CC8-SEC10-NRg-1	CC8	SEC10-NRg-1	no	single
841	CC8-NSL1-NRg-3	CC8	NSL1-NRg-3	no	single
842	CC8-NRD1-NRg-8	CC8	NRD1-NRg-8	no	single
843	CC8-RPB3-TRg-1	CC8	RPB3-TRg-1	no	single
844	CC8-NRD1-NRg-4	CC8	NRD1-NRg-4	no	single
845	CC8-RVB1-TRg-2	CC8	RVB1-TRg-2	no	single
846	CC8-TIF5-NRg-8	CC8	TIF5-NRg-8	no	single
847	CC8-EOS1-NRg-1	CC8	EOS1-NRg-1	no	single
848	CC8-ERG25-NA-26	CC8	ERG25-NA-26	no	single
849	CC8-MSL5-NRg-4	CC8	MSL5-NRg-4	no	single
850	CC8-SEC24-TRg-2	CC8	SEC24-TRg-2	no	single
851	CC8-RPL30-NRg-5	CC8	RPL30-NRg-5	no	single
852	CC8-SNU71-NRg-3	CC8	SNU71-NRg-3	no	single
853	CC8-CDC33-NRg-1	CC8	CDC33-NRg-1	no	single
854	CC8-RPN6-TRg-4	CC8	RPN6-TRg-4	no	single
855	CC8-NAB2-TRg-4	CC8	NAB2-TRg-4	no	single
856	CC8-NAB2-TRg-6	CC8	NAB2-TRg-6	no	single
857	CC8-YTM1-NRg-1	CC8	YTM1-NRg-1	no	single
858	CC8-OLE1-TRg-8	CC8	OLE1-TRg-8	no	single
859	CC8-OLE1-TRg-1	CC8	OLE1-TRg-1	no	single
860	CC8-UTP7-TRg-4	CC8	UTP7-TRg-4	no	single
861	CC8-ACT1-NRg-6	CC8	ACT1-NRg-6	no	single
862	CC8-RPL18A-NRg-3	CC8	RPL18A-NRg-3	no	single
863	CC8-BRX1-NRg-1	CC8	BRX1-NRg-1	no	single
864	CC8-NAF1-TRg-8	CC8	NAF1-TRg-8	no	single
865	CC8-NAF1-TRg-6	CC8	NAF1-TRg-6	no	single
866	CC8-NAF1-TRg-4	CC8	NAF1-TRg-4	no	single
867	CC8-CDC8-TRg-2	CC8	CDC8-TRg-2	no	single
868	CC8-NSE4-TRg-1	CC8	NSE4-TRg-1	no	single
869	CC8-PAB1-NRg-2	CC8	PAB1-NRg-2	no	single
870	CC8-PRP43-TRg-4	CC8	PRP43-TRg-4	no	single
871	CC8-SEC2-NRg-3	CC8	SEC2-NRg-3	no	single
872	CC8-SEC2-NRg-6	CC8	SEC2-NRg-6	no	single
873	CC8-MPP10-NRg-5	CC8	MPP10-NRg-5	no	single
874	CC8-YDR355C-TRg-2	CC8	YDR355C-TRg-2	no	single
875	CC8-YLR339C-TRg-9	CC8	YLR339C-TRg-9	no	single
876	CC8-SNM1-TRg-2	CC8	SNM1-TRg-2	no	single
877	CC8-ALR1-NRg-4	CC8	ALR1-NRg-4	no	single
878	CC8-ALR1-NRg-1	CC8	ALR1-NRg-1	no	single
879	CC8-ALR1-NRg-3	CC8	ALR1-NRg-3	no	single
880	CC8-RPL10-TRg-1	CC8	RPL10-TRg-1	no	single
881	CC8-RPL28-TRg-2	CC8	RPL28-TRg-2	no	single
882	CC8-UTP25-TRg-1	CC8	UTP25-TRg-1	no	single
883	CC8-POB3-TRg-1	CC8	POB3-TRg-1	no	single
884	CC8-POB3-TRg-3	CC8	POB3-TRg-3	no	single
885	CC8-POB3-TRg-2	CC8	POB3-TRg-2	no	single
886	CC8-MED11-TRg-1	CC8	MED11-TRg-1	no	single
887	CC8-ISA1-TRg-15	CC8	ISA1-TRg-15	no	single
888	CC8-RRP1-NRg-1	CC8	RRP1-NRg-1	no	single
889	CC8-MES1-NRg-1	CC8	MES1-NRg-1	no	single
890	CC8-SEC13-NRg-5	CC8	SEC13-NRg-5	no	single
891	CC8-MCM2-NRg-2	CC8	MCM2-NRg-2	no	single
892	CC8-ALA1-TRg-4	CC8	ALA1-TRg-4	no	single
893	CC8-MTG2-TRg-5	CC8	MTG2-TRg-5	no	single
894	CC8-TIF35-NRg-3	CC8	TIF35-NRg-3	no	single
895	CC8-NSE1-TRg-3	CC8	NSE1-TRg-3	no	single
896	CC8-NSE1-TRg-4	CC8	NSE1-TRg-4	no	single
897	CC8-MOB2-NRg-6	CC8	MOB2-NRg-6	no	single
898	CC8-VRG4-NRg-3	CC8	VRG4-NRg-3	no	single
899	CC8-PRP9-TRg-3	CC8	PRP9-TRg-3	no	single
900	CC8-HYM1-TRg-5	CC8	HYM1-TRg-5	no	single
901	CC8-POP1-TRg-5	CC8	POP1-TRg-5	no	single
902	CC8-POP1-TRg-9	CC8	POP1-TRg-9	no	single
903	CC8-RPL17A-TRg-1	CC8	RPL17A-TRg-1	no	single
904	CC8-SLD2-TRg-1	CC8	SLD2-TRg-1	no	single
905	CC8-CDC48-NRg-7	CC8	CDC48-NRg-7	no	single
906	CC8-FHL1-NRg-2	CC8	FHL1-NRg-2	no	single
907	CC8-BET3-NRg-7	CC8	BET3-NRg-7	no	single
908	CC8-MAK21-TRg-1	CC8	MAK21-TRg-1	no	single
909	CC8-BRN1-TRg-4	CC8	BRN1-TRg-4	no	single
910	CC8-FBA1-NRg-3	CC8	FBA1-NRg-3	no	single
911	CC8-CDC42-TRg-6	CC8	CDC42-TRg-6	no	single
912	CC8-CDC42-TRg-7	CC8	CDC42-TRg-7	no	single
913	CC8-COG4-NRg-1	CC8	COG4-NRg-1	no	single
914	CC8-ATP3-NRg-3	CC8	ATP3-NRg-3	no	single
915	CC8-ATP3-NRg-2	CC8	ATP3-NRg-2	no	single
916	CC8-SMP3-TRg-5	CC8	SMP3-TRg-5	no	single
917	CC8-CFT2-NRg-2	CC8	CFT2-NRg-2	no	single
918	CC8-FAS2-TRg-5	CC8	FAS2-TRg-5	no	single
919	CC8-DBP2-NRg-3	CC8	DBP2-NRg-3	no	single
920	CC8-DBP2-NRg-2	CC8	DBP2-NRg-2	no	single
921	CC8-MPS2-NRg-4	CC8	MPS2-NRg-4	no	single
922	CC8-ARC35-TRg-2	CC8	ARC35-TRg-2	no	single
923	CC8-ARC35-TRg-5	CC8	ARC35-TRg-5	no	single
924	CC8-MRD1-TRg-1	CC8	MRD1-TRg-1	no	single
925	CC8-RLP7-TRg-1	CC8	RLP7-TRg-1	no	single
926	CC8-SPC34-TRg-1	CC8	SPC34-TRg-1	no	single
927	CC8-CDC45-TRg-2	CC8	CDC45-TRg-2	no	single
928	CC8-GCD6-TRg-3	CC8	GCD6-TRg-3	no	single
929	CC8-GCD6-TRg-4	CC8	GCD6-TRg-4	no	single
930	CC8-YPT6-NRg-2	CC8	YPT6-NRg-2	no	single
931	CC8-RPS13-TRg-2	CC8	RPS13-TRg-2	no	single
932	CC8-IPI3-TRg-3	CC8	IPI3-TRg-3	no	single
933	CC8-TIF5-NRg-9	CC8	TIF5-NRg-9	no	single
934	CC8-TIF5-NRg-7	CC8	TIF5-NRg-7	no	single
935	CC8-TIF5-NRg-6	CC8	TIF5-NRg-6	no	single
936	CC8-NAB3-TRg-3	CC8	NAB3-TRg-3	no	single
937	CC8-GCD2-TRg-1	CC8	GCD2-TRg-1	no	single
938	CC8-UBA1-TRg-2	CC8	UBA1-TRg-2	no	single
939	CC8-SLD3-TRg-6	CC8	SLD3-TRg-6	no	single
940	CC8-LCB1-TRg-5	CC8	LCB1-TRg-5	no	single
941	CC8-TOA2-TRg-6	CC8	TOA2-TRg-6	no	single
942	CC8-TOA2-TRg-1	CC8	TOA2-TRg-1	no	single
943	CC8-TOA2-TRg-3	CC8	TOA2-TRg-3	no	single
944	CC8-LSM2-TRg-1	CC8	LSM2-TRg-1	no	single
945	CC8-YML6-TRg-13	CC8	YML6-TRg-13	no	single
946	CC8-YML6-TRg-12	CC8	YML6-TRg-12	no	single
947	CC8-UTP15-NRg-1	CC8	UTP15-NRg-1	no	single
948	CC8-TIF6-NRg-8	CC8	TIF6-NRg-8	no	single
949	CC8-SUP35-NRg-1	CC8	SUP35-NRg-1	no	single
950	CC8-MPP10-NRg-1	CC8	MPP10-NRg-1	no	single
951	CC8-SWI3-TRg-7	CC8	SWI3-TRg-7	no	single
952	CC8-SSN3-NRg-2	CC8	SSN3-NRg-2	no	single
953	CC8-SEC13-NRg-7	CC8	SEC13-NRg-7	no	single
954	CC8-RPS15-NRg-3	CC8	RPS15-NRg-3	no	single
955	CC8-RPL3-TRg-2	CC8	RPL3-TRg-2	no	single
956	CC8-FBA1-NRg-2	CC8	FBA1-NRg-2	no	single
957	CC8-FBA1-NRg-1	CC8	FBA1-NRg-1	no	single
958	CC8-FBA1-NRg-5	CC8	FBA1-NRg-5	no	single
959	CC8-DAM1-TRg-2	CC8	DAM1-TRg-2	no	single
960	CC8-NHP2-TRg-2	CC8	NHP2-TRg-2	no	single
961	CC8-HCA4-NRg-6	CC8	HCA4-NRg-6	no	single
962	CC8-PRE3-TRg-4	CC8	PRE3-TRg-4	no	single
963	CC8-DBP5-NRg-4	CC8	DBP5-NRg-4	no	single
964	CC8-SPT6-NRg-4	CC8	SPT6-NRg-4	no	single
965	CC8-SPT6-NRg-2	CC8	SPT6-NRg-2	no	single
966	CC8-RPL18A-TRg-4	CC8	RPL18A-TRg-4	no	single
967	CC8-KSH1-TRg-1	CC8	KSH1-TRg-1	no	single
968	CC8-KSH1-TRg-3	CC8	KSH1-TRg-3	no	single
969	CC8-IPI3-NRg-1	CC8	IPI3-NRg-1	no	single
970	CC8-PGA2-TRg-8	CC8	PGA2-TRg-8	no	single
971	CC8-RPL18A-TRg-2	CC8	RPL18A-TRg-2	no	single
972	CC8-RPL33A-NRg-6	CC8	RPL33A-NRg-6	no	single
973	CC8-TAF12-NRg-2	CC8	TAF12-NRg-2	no	single
974	CC8-USE1-TRg-5	CC8	USE1-TRg-5	no	single
975	CC8-YNL114C-TRg-1	CC8	YNL114C-TRg-1	no	single
976	CC8-SMC5-TRg-7	CC8	SMC5-TRg-7	no	single
977	CC8-SMC5-TRg-6	CC8	SMC5-TRg-6	no	single
978	CC8-RSC58-TRg-1	CC8	RSC58-TRg-1	no	single
979	CC8-CTF13-TRg-2	CC8	CTF13-TRg-2	no	single
980	CC8-NAB2-NRg-2	CC8	NAB2-NRg-2	no	single
981	CC8-MCM7-TRg-4	CC8	MCM7-TRg-4	no	single
982	CC8-BCP1-NRg-5	CC8	BCP1-NRg-5	no	single
983	CC8-STU2-TRg-3	CC8	STU2-TRg-3	no	single
984	CC8-SEC21-NRg-6	CC8	SEC21-NRg-6	no	single
985	CC8-SEC21-NRg-3	CC8	SEC21-NRg-3	no	single
986	CC8-RPL1B-TRg-3	CC8	RPL1B-TRg-3	no	single
987	CC8-SEC20-NRg-2	CC8	SEC20-NRg-2	no	single
988	CC8-VMA3-NRg-2	CC8	VMA3-NRg-2	no	single
989	CC8-SEC23-NRg-5	CC8	SEC23-NRg-5	no	single
990	CC8-CDC28-TRg-4	CC8	CDC28-TRg-4	no	single
991	CC8-RPN12-NRg-11	CC8	RPN12-NRg-11	no	single
992	CC8-PUP3-TRg-3	CC8	PUP3-TRg-3	no	single
993	CC8-SEC31-TRg-2	CC8	SEC31-TRg-2	no	single
994	CC8-SED5-TRg-6	CC8	SED5-TRg-6	no	single
995	CC8-SED5-TRg-5	CC8	SED5-TRg-5	no	single
996	CC8-RPL33A-TRg-1	CC8	RPL33A-TRg-1	no	single
997	CC8-RPL33A-TRg-2	CC8	RPL33A-TRg-2	no	single
998	CC8-MRPL11-TRg-2	CC8	MRPL11-TRg-2	no	single
999	CC8-RTP1-NRg-2	CC8	RTP1-NRg-2	no	single
1000	CC8-NUG1-TRg-2	CC8	NUG1-TRg-2	no	single
1001	CC8-VPH2-TRg-4	CC8	VPH2-TRg-4	no	single
1002	CC8-COP1-NRg-3	CC8	COP1-NRg-3	no	single
1003	CC8-CRM1-NRg-1	CC8	CRM1-NRg-1	no	single
1004	CC8-RPL5-NRg-4	CC8	RPL5-NRg-4	no	single
1005	CC8-SNU13-NRg-4	CC8	SNU13-NRg-4	no	single
1006	CC8-PFS2-TRg-3	CC8	PFS2-TRg-3	no	single
1007	CC8-MPP10-TRg-2	CC8	MPP10-TRg-2	no	single
1008	CC8-TSR4-NRg-2	CC8	TSR4-NRg-2	no	single
1009	CC8-RSC2-TRg-1	CC8	RSC2-TRg-1	no	single
1010	CC8-SEC65-TRg-2	CC8	SEC65-TRg-2	no	single
1011	CC8-SMI1-NRg-1	CC8	SMI1-NRg-1	no	single
1012	CC8-RTT105-NRg-4	CC8	RTT105-NRg-4	no	single
1013	CC8-VMA5-TRg-3	CC8	VMA5-TRg-3	no	single
1014	CC8-VMA5-TRg-5	CC8	VMA5-TRg-5	no	single
1015	CC8-RRP1-TRg-3	CC8	RRP1-TRg-3	no	single
1016	CC8-CLC1-TRg-2	CC8	CLC1-TRg-2	no	single
1017	CC8-GCD6-NRg-1	CC8	GCD6-NRg-1	no	single
1018	CC8-GCD6-NRg-2	CC8	GCD6-NRg-2	no	single
1019	CC8-PXR1-TRg-1	CC8	PXR1-TRg-1	no	single
1020	CC8-CDC14-NRg-1	CC8	CDC14-NRg-1	no	single
1021	CC8-PCF11-TRg-6	CC8	PCF11-TRg-6	no	single
1022	CC8-PCF11-TRg-5	CC8	PCF11-TRg-5	no	single
1023	CC8-PCF11-TRg-4	CC8	PCF11-TRg-4	no	single
1024	CC8-SEC31-NRg-1	CC8	SEC31-NRg-1	no	single
1025	CC8-RRP5-NRg-1	CC8	RRP5-NRg-1	no	single
1026	CC8-PRE10-TRg-5	CC8	PRE10-TRg-5	no	single
1027	CC8-PRE10-TRg-1	CC8	PRE10-TRg-1	no	single
1028	CC8-RPS5-TRg-2	CC8	RPS5-TRg-2	no	single
1029	CC8-NSP1-TRg-4	CC8	NSP1-TRg-4	no	single
1030	CC8-PRP38-TRg-4	CC8	PRP38-TRg-4	no	single
1031	CC8-RCF1-NRg-5	CC8	RCF1-NRg-5	no	single
1032	CC8-RSC3-TRg-4	CC8	RSC3-TRg-4	no	single
1033	CC8-RSC3-TRg-5	CC8	RSC3-TRg-5	no	single
1034	CC8-RSC3-TRg-6	CC8	RSC3-TRg-6	no	single
1035	CC8-HTA1-NRg-12	CC8	HTA1-NRg-12	no	single
1036	CC8-HTA1-NRg-11	CC8	HTA1-NRg-11	no	single
1037	CC8-UTP23-TRg-2	CC8	UTP23-TRg-2	no	single
1038	CC8-GCD7-NRg-1	CC8	GCD7-NRg-1	no	single
1039	CC8-GCD7-NRg-2	CC8	GCD7-NRg-2	no	single
1040	CC8-GCD7-NRg-6	CC8	GCD7-NRg-6	no	single
1041	CC8-GAL11-NRg-2	CC8	GAL11-NRg-2	no	single
1042	CC8-GAL11-NRg-9	CC8	GAL11-NRg-9	no	single
1043	CC8-PHO4-TRg-5	CC8	PHO4-TRg-5	no	single
1044	CC8-SNP1-NRg-3	CC8	SNP1-NRg-3	no	single
1045	CC8-RPC37-TRg-5	CC8	RPC37-TRg-5	no	single
1046	CC8-CRM1-TRg-5	CC8	CRM1-TRg-5	no	single
1047	CC8-CRM1-TRg-2	CC8	CRM1-TRg-2	no	single
1048	CC8-ASK1-TRg-7	CC8	ASK1-TRg-7	no	single
1049	CC8-STU2-NRg-4	CC8	STU2-NRg-4	no	single
1050	CC8-NEO1-NRg-3	CC8	NEO1-NRg-3	no	single
1051	CC8-GAL11-TRg-5	CC8	GAL11-TRg-5	no	single
1052	CC8-GAL11-TRg-7	CC8	GAL11-TRg-7	no	single
1053	CC8-SAM50-NRg-3	CC8	SAM50-NRg-3	no	single
1054	CC8-CSL4-TRg-2	CC8	CSL4-TRg-2	no	single
1055	CC8-CCT5-TRg-2	CC8	CCT5-TRg-2	no	single
1056	CC8-POL30-NRg-1	CC8	POL30-NRg-1	no	single
1057	CC8-MED4-TRg-4	CC8	MED4-TRg-4	no	single
1058	CC8-MED4-TRg-3	CC8	MED4-TRg-3	no	single
1059	CC8-MED4-TRg-2	CC8	MED4-TRg-2	no	single
1060	CC8-GDI1-TRg-4	CC8	GDI1-TRg-4	no	single
1061	CC8-GDI1-TRg-3	CC8	GDI1-TRg-3	no	single
1062	CC8-REB1-TRg-6	CC8	REB1-TRg-6	no	single
1063	CC8-MRPL37-NRg-2	CC8	MRPL37-NRg-2	no	single
1064	CC8-NOC3-TRg-3	CC8	NOC3-TRg-3	no	single
1065	CC8-SPC97-TRg-3	CC8	SPC97-TRg-3	no	single
1066	CC8-IPP1-TRg-3	CC8	IPP1-TRg-3	no	single
1067	CC8-IPP1-TRg-2	CC8	IPP1-TRg-2	no	single
1068	CC8-PTI1-TRg-3	CC8	PTI1-TRg-3	no	single
1069	CC8-PTI1-TRg-5	CC8	PTI1-TRg-5	no	single
1070	CC8-RFC5-NRg-1	CC8	RFC5-NRg-1	no	single
1071	CC8-CDC24-TRg-1	CC8	CDC24-TRg-1	no	single
1072	CC8-CDC24-TRg-3	CC8	CDC24-TRg-3	no	single
1073	CC8-CDC24-TRg-5	CC8	CDC24-TRg-5	no	single
1074	CC8-CDC24-TRg-6	CC8	CDC24-TRg-6	no	single
1075	CC8-UTP23-TRg-6	CC8	UTP23-TRg-6	no	single
1076	CC8-UTP23-TRg-4	CC8	UTP23-TRg-4	no	single
1077	CC8-UTP23-TRg-1	CC8	UTP23-TRg-1	no	single
1078	CC8-RHO3-NRg-4	CC8	RHO3-NRg-4	no	single
1079	CC8-TRS23-NRg-1	CC8	TRS23-NRg-1	no	single
1080	CC8-TRS23-NRg-3	CC8	TRS23-NRg-3	no	single
1081	CC8-RSP5-TRg-2	CC8	RSP5-TRg-2	no	single
1082	CC8-RSP5-TRg-1	CC8	RSP5-TRg-1	no	single
1083	CC8-SDA1-NRg-1	CC8	SDA1-NRg-1	no	single
1084	CC8-KAP95-TRg-8	CC8	KAP95-TRg-8	no	single
1085	CC8-ACO1-TRg-6	CC8	ACO1-TRg-6	no	single
1086	CC8-HTA1-NRg-3	CC8	HTA1-NRg-3	no	single
1087	CC8-HTA1-NRg-2	CC8	HTA1-NRg-2	no	single
1088	CC8-SPN1-TRg-1	CC8	SPN1-TRg-1	no	single
1089	CC8-MOT1-NRg-7	CC8	MOT1-NRg-7	no	single
1090	CC8-RPL17A-NRg-4	CC8	RPL17A-NRg-4	no	single
1091	CC8-ADA2-TRg-4	CC8	ADA2-TRg-4	no	single
1092	CC8-SFH1-NRg-1	CC8	SFH1-NRg-1	no	single
1093	CC8-SPC97-NRg-5	CC8	SPC97-NRg-5	no	single
1094	CC8-PRP22-TRg-3	CC8	PRP22-TRg-3	no	single
1095	CC8-SEN15-TRg-2	CC8	SEN15-TRg-2	no	single
1096	CC8-RPL3-NRg-2	CC8	RPL3-NRg-2	no	single
1097	CC8-ISD11-NRg-2	CC8	ISD11-NRg-2	no	single
1098	CC8-HEM12-TRg-8	CC8	HEM12-TRg-8	no	single
1099	CC8-SEC10-TRg-1	CC8	SEC10-TRg-1	no	single
1100	CC8-HTB1-TRg-7	CC8	HTB1-TRg-7	no	single
1101	CC8-TTI2-TRg-1	CC8	TTI2-TRg-1	no	single
1102	CC8-ACP1-TRg-2	CC8	ACP1-TRg-2	no	single
1103	CC8-ACP1-TRg-4	CC8	ACP1-TRg-4	no	single
1104	CC8-GAL11-NRg-10	CC8	GAL11-NRg-10	no	single
1105	CC8-UTP22-TRg-2	CC8	UTP22-TRg-2	no	single
1106	CC8-MST1-NRg-5	CC8	MST1-NRg-5	no	single
1107	CC8-RIB7-NRg-2	CC8	RIB7-NRg-2	no	single
1108	CC8-MCD1-TRg-6	CC8	MCD1-TRg-6	no	single
1109	CC8-MCD1-TRg-5	CC8	MCD1-TRg-5	no	single
1110	CC8-GPI8-NRg-2	CC8	GPI8-NRg-2	no	single
1111	CC8-THS1-TRg-2	CC8	THS1-TRg-2	no	single
1112	CC8-RRP7-TRg-2	CC8	RRP7-TRg-2	no	single
1113	CC8-RRP7-TRg-5	CC8	RRP7-TRg-5	no	single
1114	CC8-SMX2-NRg-7	CC8	SMX2-NRg-7	no	single
1115	CC8-RRP45-TRg-5	CC8	RRP45-TRg-5	no	single
1116	CC8-RRP45-TRg-4	CC8	RRP45-TRg-4	no	single
1117	CC8-CNS1-TRg-2	CC8	CNS1-TRg-2	no	single
1118	CC8-FBP1-NRg-9	CC8	FBP1-NRg-9	no	single
1119	CC8-GCD11-NRg-1	CC8	GCD11-NRg-1	no	single
1120	CC8-RPL10-TRg-2	CC8	RPL10-TRg-2	no	single
1121	CC8-NUP192-TRg-4	CC8	NUP192-TRg-4	no	single
1122	CC8-NUP145-NRg-4	CC8	NUP145-NRg-4	no	single
1123	CC8-HEM12-TRg-6	CC8	HEM12-TRg-6	no	single
1124	CC8-PLC1-TRg-3	CC8	PLC1-TRg-3	no	single
1125	CC8-RPA43-TRg-1	CC8	RPA43-TRg-1	no	single
1126	CC8-RPB7-NRg-2	CC8	RPB7-NRg-2	no	single
1127	CC8-RPB7-NRg-3	CC8	RPB7-NRg-3	no	single
1128	CC8-NSL1-NRg-1	CC8	NSL1-NRg-1	no	single
1129	CC8-UTP6-TRg-3	CC8	UTP6-TRg-3	no	single
1130	CC8-UTP6-TRg-1	CC8	UTP6-TRg-1	no	single
1131	CC8-YJU2-TRg-5	CC8	YJU2-TRg-5	no	single
1132	CC8-FRS2-NRg-5	CC8	FRS2-NRg-5	no	single
1133	CC8-TIF35-NRg-2	CC8	TIF35-NRg-2	no	single
1134	CC8-GPI15-TRg-1	CC8	GPI15-TRg-1	no	single
1135	CC8-NOP1-NRg-5	CC8	NOP1-NRg-5	no	single
1136	CC8-GPI15-TRg-4	CC8	GPI15-TRg-4	no	single
1137	CC8-COG4-TRg-1	CC8	COG4-TRg-1	no	single
1138	CC8-TFA1-TRg-1	CC8	TFA1-TRg-1	no	single
1139	CC8-RHO1-NRg-2	CC8	RHO1-NRg-2	no	single
1140	CC8-RHO1-NRg-1	CC8	RHO1-NRg-1	no	single
1141	CC8-CDC55-NRg-2	CC8	CDC55-NRg-2	no	single
1142	CC8-IDI1-NRg-7	CC8	IDI1-NRg-7	no	single
1143	CC8-RPL32-TRg-5	CC8	RPL32-TRg-5	no	single
1144	CC8-RPB5-TRg-4	CC8	RPB5-TRg-4	no	single
1145	CC8-DIP2-TRg-5	CC8	DIP2-TRg-5	no	single
1146	CC8-DIP2-TRg-1	CC8	DIP2-TRg-1	no	single
1147	CC8-RPC40-TRg-2	CC8	RPC40-TRg-2	no	single
1148	CC8-CDC6-TRg-5	CC8	CDC6-TRg-5	no	single
1149	CC8-CDC6-TRg-3	CC8	CDC6-TRg-3	no	single
1150	CC8-DAD2-TRg-2	CC8	DAD2-TRg-2	no	single
1151	CC8-RVS161-TRg-2	CC8	RVS161-TRg-2	no	single
1152	CC8-RVS161-TRg-1	CC8	RVS161-TRg-1	no	single
1153	CC8-SUP45-NRg-3	CC8	SUP45-NRg-3	no	single
1154	CC8-SRB6-NRg-5	CC8	SRB6-NRg-5	no	single
1155	CC8-RPC11-TRg-4	CC8	RPC11-TRg-4	no	single
1156	CC8-RKI1-TRg-8	CC8	RKI1-TRg-8	no	single
1157	CC8-NIP7-TRg-3	CC8	NIP7-TRg-3	no	single
1158	CC8-RPL33A-NRg-12	CC8	RPL33A-NRg-12	no	single
1159	CC8-SAM50-TRg-4	CC8	SAM50-TRg-4	no	single
1160	CC8-NOP4-NRg-1	CC8	NOP4-NRg-1	no	single
1161	CC8-NOP4-NRg-3	CC8	NOP4-NRg-3	no	single
1162	CC8-SMX2-TRg-5	CC8	SMX2-TRg-5	no	single
1163	CC8-POL12-NRg-2	CC8	POL12-NRg-2	no	single
1164	CC8-BMS1-NRg-2	CC8	BMS1-NRg-2	no	single
1165	CC8-RPA190-TRg-5	CC8	RPA190-TRg-5	no	single
1166	CC8-ALG14-NRg-4	CC8	ALG14-NRg-4	no	single
1167	CC8-ALG14-NRg-1	CC8	ALG14-NRg-1	no	single
1168	CC8-PRE5-NRg-1	CC8	PRE5-NRg-1	no	single
1169	CC8-BIG1-NRg-2	CC8	BIG1-NRg-2	no	single
1170	CC8-TFA2-TRg-4	CC8	TFA2-TRg-4	no	single
1171	CC8-IMP4-TRg-6	CC8	IMP4-TRg-6	no	single
1172	CC8-PAN1-NRg-1	CC8	PAN1-NRg-1	no	single
1173	CC8-UTP13-TRg-2	CC8	UTP13-TRg-2	no	single
1174	CC8-KAE1-NRg-3	CC8	KAE1-NRg-3	no	single
1175	CC8-ERG20-TRg-1	CC8	ERG20-TRg-1	no	single
1176	CC8-CDC20-TRg-6	CC8	CDC20-TRg-6	no	single
1177	CC8-PWP2-NRg-2	CC8	PWP2-NRg-2	no	single
1178	CC8-COG1-NRg-1	CC8	COG1-NRg-1	no	single
1179	CC8-RPL1B-TRg-4	CC8	RPL1B-TRg-4	no	single
1180	CC8-RPL1B-TRg-7	CC8	RPL1B-TRg-7	no	single
1181	CC8-UTP20-TRg-3	CC8	UTP20-TRg-3	no	single
1182	CC8-UTP20-TRg-4	CC8	UTP20-TRg-4	no	single
1183	CC8-RPL25-TRg-4	CC8	RPL25-TRg-4	no	single
1184	CC8-RPL25-TRg-2	CC8	RPL25-TRg-2	no	single
1185	CC8-MCM7-NRg-1	CC8	MCM7-NRg-1	no	single
1186	CC8-MRP49-TRg-5	CC8	MRP49-TRg-5	no	single
1187	CC8-ERO1-NRg-3	CC8	ERO1-NRg-3	no	single
1188	CC8-UTP5-TRg-7	CC8	UTP5-TRg-7	no	single
1189	CC8-MCM4-NRg-1	CC8	MCM4-NRg-1	no	single
1190	CC8-PRE3-NRg-1	CC8	PRE3-NRg-1	no	single
1191	CC8-FCF1-NRg-1	CC8	FCF1-NRg-1	no	single
1192	CC8-CUS1-NRg-1	CC8	CUS1-NRg-1	no	single
1193	CC8-PSF1-TRg-2	CC8	PSF1-TRg-2	no	single
1194	CC8-BCP1-TRg-2	CC8	BCP1-TRg-2	no	single
1195	CC8-PAN1-TRg-1	CC8	PAN1-TRg-1	no	single
1196	CC8-PAN1-TRg-3	CC8	PAN1-TRg-3	no	single
1197	CC8-PAN1-TRg-4	CC8	PAN1-TRg-4	no	single
1198	CC8-VPS3-TRg-2	CC8	VPS3-TRg-2	no	single
1199	CC8-YIL060W-NRg-1	CC8	YIL060W-NRg-1	no	single
1200	CC8-VPS53-NRg-1	CC8	VPS53-NRg-1	no	single
1201	CC8-CYR1-TRg-4	CC8	CYR1-TRg-4	no	single
1202	CC8-CYR1-TRg-7	CC8	CYR1-TRg-7	no	single
1203	CC8-MPS1-NRg-1	CC8	MPS1-NRg-1	no	single
1204	CC8-SRP1-TRg-5	CC8	SRP1-TRg-5	no	single
1205	CC8-SRP1-TRg-4	CC8	SRP1-TRg-4	no	single
1206	CC8-TAF12-TRg-2	CC8	TAF12-TRg-2	no	single
1207	CC8-TAF12-TRg-3	CC8	TAF12-TRg-3	no	single
1208	CC8-POP4-TRg-1	CC8	POP4-TRg-1	no	single
1209	CC8-SPT16-TRg-1	CC8	SPT16-TRg-1	no	single
1210	CC8-NUP82-TRg-4	CC8	NUP82-TRg-4	no	single
1211	CC8-DML1-TRg-3	CC8	DML1-TRg-3	no	single
1212	CC8-RPA43-NRg-3	CC8	RPA43-NRg-3	no	single
1213	CC8-STU2-NRg-3	CC8	STU2-NRg-3	no	single
1214	CC8-POP4-NRg-4	CC8	POP4-NRg-4	no	single
1215	CC8-MCD1-TRg-2	CC8	MCD1-TRg-2	no	single
1216	CC8-RPS3-NRg-4	CC8	RPS3-NRg-4	no	single
1217	CC8-PRP9-TRg-4	CC8	PRP9-TRg-4	no	single
1218	CC8-RPP1-NRg-2	CC8	RPP1-NRg-2	no	single
1219	CC8-MTR2-NRg-11	CC8	MTR2-NRg-11	no	single
1220	CC8-GCD11-TRg-1	CC8	GCD11-TRg-1	no	single
1221	CC8-RPF1-TRg-3	CC8	RPF1-TRg-3	no	single
1222	CC8-SUB2-NRg-4	CC8	SUB2-NRg-4	no	single
1223	CC8-GPI15-TRg-3	CC8	GPI15-TRg-3	no	single
1224	CC8-ERG9-TRg-6	CC8	ERG9-TRg-6	no	single
1225	CC8-RPT2-NRg-1	CC8	RPT2-NRg-1	no	single
1226	CC8-YOS1-NRg-3	CC8	YOS1-NRg-3	no	single
1227	CC8-SCM3-TRg-4	CC8	SCM3-TRg-4	no	single
1228	CC8-SCM3-TRg-6	CC8	SCM3-TRg-6	no	single
1229	CC8-RLP7-NRg-1	CC8	RLP7-NRg-1	no	single
1230	CC8-TFB2-NRg-4	CC8	TFB2-NRg-4	no	single
1231	CC8-IMP4-TRg-1	CC8	IMP4-TRg-1	no	single
1232	CC8-IMP4-TRg-3	CC8	IMP4-TRg-3	no	single
1233	CC8-PRE4-TRg-3	CC8	PRE4-TRg-3	no	single
1234	CC8-SUB2-TRg-3	CC8	SUB2-TRg-3	no	single
1235	CC8-RPP0-NRg-4	CC8	RPP0-NRg-4	no	single
1236	CC8-RPP0-NRg-3	CC8	RPP0-NRg-3	no	single
1237	CC8-TOM40-TRg-4	CC8	TOM40-TRg-4	no	single
1238	CC8-FUR1-NRg-12	CC8	FUR1-NRg-12	no	single
1239	CC8-TOM40-TRg-2	CC8	TOM40-TRg-2	no	single
1240	CC8-VMA11-NRg-4	CC8	VMA11-NRg-4	no	single
1241	CC8-PGS1-NRg-4	CC8	PGS1-NRg-4	no	single
1242	CC8-URB1-TRg-4	CC8	URB1-TRg-4	no	single
1243	CC8-ARP4-TRg-3	CC8	ARP4-TRg-3	no	single
1244	CC8-RPT3-TRg-3	CC8	RPT3-TRg-3	no	single
1245	CC8-SUI3-TRg-3	CC8	SUI3-TRg-3	no	single
1246	CC8-RFC5-NRg-2	CC8	RFC5-NRg-2	no	single
1247	CC8-RRP14-TRg-2	CC8	RRP14-TRg-2	no	single
1248	CC8-SCC2-TRg-1	CC8	SCC2-TRg-1	no	single
1249	CC8-SSC1-TRg-3	CC8	SSC1-TRg-3	no	single
1250	CC8-RRP9-TRg-3	CC8	RRP9-TRg-3	no	single
1251	CC8-MOT1-NRg-9	CC8	MOT1-NRg-9	no	single
1252	CC8-RPL42A-NRg-2	CC8	RPL42A-NRg-2	no	single
1253	CC8-SEC16-TRg-7	CC8	SEC16-TRg-7	no	single
1254	CC8-IMP4-NRg-2	CC8	IMP4-NRg-2	no	single
1255	CC8-YEF3-NRg-4	CC8	YEF3-NRg-4	no	single
1256	CC8-PUP1-TRg-1	CC8	PUP1-TRg-1	no	single
1257	CC8-UTP22-TRg-6	CC8	UTP22-TRg-6	no	single
1258	CC8-DBP2-NRg-4	CC8	DBP2-NRg-4	no	single
1259	CC8-PRE2-TRg-7	CC8	PRE2-TRg-7	no	single
1260	CC8-ATP16-TRg-6	CC8	ATP16-TRg-6	no	single
1261	CC8-UTP13-TRg-4	CC8	UTP13-TRg-4	no	single
1262	CC8-DOP1-NRg-4	CC8	DOP1-NRg-4	no	single
1263	CC8-TIM44-TRg-3	CC8	TIM44-TRg-3	no	single
1264	CC8-ATP16-TRg-2	CC8	ATP16-TRg-2	no	single
1265	CC8-ENP1-NRg-3	CC8	ENP1-NRg-3	no	single
1266	CC8-NAF1-TRg-3	CC8	NAF1-TRg-3	no	single
1267	CC8-COG4-TRg-2	CC8	COG4-TRg-2	no	single
1268	CC8-SOG2-TRg-7	CC8	SOG2-TRg-7	no	single
1269	CC8-YDR341C-TRg-3	CC8	YDR341C-TRg-3	no	single
1270	CC8-YMR290W-A-TRg-10	CC8	YMR290W-A-TRg-10	no	single
1271	CC8-NUP192-NRg-9	CC8	NUP192-NRg-9	no	single
1272	CC8-RPS31-NRg-8	CC8	RPS31-NRg-8	no	single
1273	CC8-SPC97-NRg-6	CC8	SPC97-NRg-6	no	single
1274	CC8-EBP2-NRg-1	CC8	EBP2-NRg-1	no	single
1275	CC8-CDC48-TRg-5	CC8	CDC48-TRg-5	no	single
1276	CC8-RPT1-TRg-4	CC8	RPT1-TRg-4	no	single
1277	CC8-ULP1-NRg-2	CC8	ULP1-NRg-2	no	single
1278	CC8-RPN3-TRg-6	CC8	RPN3-TRg-6	no	single
1279	CC8-RPT1-TRg-5	CC8	RPT1-TRg-5	no	single
1280	CC8-KRE5-TRg-2	CC8	KRE5-TRg-2	no	single
1281	CC8-TBF1-NRg-8	CC8	TBF1-NRg-8	no	single
1282	CC8-UTP22-NRg-4	CC8	UTP22-NRg-4	no	single
1283	CC8-SSC1-NRg-4	CC8	SSC1-NRg-4	no	single
1284	CC8-REB1-TRg-4	CC8	REB1-TRg-4	no	single
1285	CC8-CDC48-NRg-9	CC8	CDC48-NRg-9	no	single
1286	CC8-FAS2-TRg-8	CC8	FAS2-TRg-8	no	single
1287	CC8-TAO3-TRg-8	CC8	TAO3-TRg-8	no	single
1288	CC8-CKS1-TRg-5	CC8	CKS1-TRg-5	no	single
1289	CC8-YLR379W-TRg-7	CC8	YLR379W-TRg-7	no	single
1290	CC8-TEN1-NRg-2	CC8	TEN1-NRg-2	no	single
1291	CC8-RPL42A-TRg-2	CC8	RPL42A-TRg-2	no	single
1292	CC8-SEC27-TRg-4	CC8	SEC27-TRg-4	no	single
1293	CC8-TBF1-NRg-4	CC8	TBF1-NRg-4	no	single
1294	CC8-RPT1-NRg-6	CC8	RPT1-NRg-6	no	single
1295	CC8-COG1-TRg-3	CC8	COG1-TRg-3	no	single
1296	CC8-SUI1-TRg-6	CC8	SUI1-TRg-6	no	single
1297	CC8-TIM23-TRg-6	CC8	TIM23-TRg-6	no	single
1298	CC8-CDC48-NRg-6	CC8	CDC48-NRg-6	no	single
1299	CC8-EPL1-TRg-5	CC8	EPL1-TRg-5	no	single
1300	CC8-RPT5-TRg-8	CC8	RPT5-TRg-8	no	single
1301	CC8-ATP16-NRg-4	CC8	ATP16-NRg-4	no	single
1302	CC8-RPN6-TRg-3	CC8	RPN6-TRg-3	no	single
1303	CC8-ERG9-NRg-6	CC8	ERG9-NRg-6	no	single
1304	CC8-SMX3-TRg-1	CC8	SMX3-TRg-1	no	single
1305	CC8-NCB2-NRg-3	CC8	NCB2-NRg-3	no	single
1306	CC8-SEC16-NRg-12	CC8	SEC16-NRg-12	no	single
1307	CC8-RPN6-TRg-2	CC8	RPN6-TRg-2	no	single
1308	CC8-REB1-NRg-4	CC8	REB1-NRg-4	no	single
1309	CC8-ATP16-TRg-9	CC8	ATP16-TRg-9	no	single
1310	CC8-ERG9-NRg-7	CC8	ERG9-NRg-7	no	single
1311	CC16-RPL15A-NRg-4	CC16	RPL15A-NRg-4	yes	single
1312	CC16-RPL15A-NRg-5	CC16	RPL15A-NRg-5	yes	single
1313	CC16-KRE33-TRg-1	CC16	KRE33-TRg-1	yes	single
1314	CC16-PMI40-NRg-1	CC16	PMI40-NRg-1	yes	single
1315	CC16-NOP19-NRg-3	CC16	NOP19-NRg-3	yes	single
1316	CC16-SRP14-NRg-4	CC16	SRP14-NRg-4	yes	single
1317	CC16-SEC27-TRg-2	CC16	SEC27-TRg-2	yes	single
1318	CC16-GPI14-TRg-3	CC16	GPI14-TRg-3	yes	single
1319	CC16-PAH1-TRg-7	CC16	PAH1-TRg-7	yes	single
1320	CC16-PAH1-TRg-6	CC16	PAH1-TRg-6	yes	single
1321	CC16-PAH1-TRg-5	CC16	PAH1-TRg-5	yes	single
1322	CC16-PAH1-TRg-3	CC16	PAH1-TRg-3	yes	single
1323	CC16-COG3-TRg-1	CC16	COG3-TRg-1	yes	single
1324	CC16-HTS1-NRg-5	CC16	HTS1-NRg-5	yes	single
1325	CC16-MSN5-TRg-7	CC16	MSN5-TRg-7	yes	single
1326	CC16-ERG26-TRg-1	CC16	ERG26-TRg-1	yes	single
1327	CC16-SMD2-TRg-5	CC16	SMD2-TRg-5	yes	single
1328	CC16-SMD2-TRg-4	CC16	SMD2-TRg-4	yes	single
1329	CC16-SMD2-TRg-1	CC16	SMD2-TRg-1	yes	single
1330	CC16-PRE7-TRg-4	CC16	PRE7-TRg-4	yes	single
1331	CC16-PRE7-TRg-7	CC16	PRE7-TRg-7	yes	single
1332	CC16-SEC6-TRg-3	CC16	SEC6-TRg-3	yes	single
1333	CC16-ESF2-NRg-1	CC16	ESF2-NRg-1	yes	single
1334	CC16-ESF2-NRg-3	CC16	ESF2-NRg-3	yes	single
1335	CC16-AFG2-TRg-2	CC16	AFG2-TRg-2	yes	single
1336	CC16-RRP36-TRg-3	CC16	RRP36-TRg-3	yes	single
1337	CC16-RRP36-TRg-5	CC16	RRP36-TRg-5	yes	single
1338	CC16-GCR1-NRg-2	CC16	GCR1-NRg-2	yes	single
1339	CC16-PRE4-NRg-4	CC16	PRE4-NRg-4	yes	single
1340	CC16-PRE4-NRg-9	CC16	PRE4-NRg-9	yes	single
1341	CC16-DSN1-NRg-2	CC16	DSN1-NRg-2	yes	single
1342	CC16-GPI11-TRg-3	CC16	GPI11-TRg-3	yes	single
1343	CC16-POP3-TRg-1	CC16	POP3-TRg-1	yes	single
1344	CC16-MNE1-TRg-5	CC16	MNE1-TRg-5	yes	single
1345	CC16-RRP12-NRg-1	CC16	RRP12-NRg-1	yes	single
1346	CC16-RSC6-TRg-2	CC16	RSC6-TRg-2	yes	single
1347	CC16-CDC25-TRg-1	CC16	CDC25-TRg-1	yes	single
1348	CC16-CDC25-TRg-9	CC16	CDC25-TRg-9	yes	single
1349	CC16-YPP1-NRg-3	CC16	YPP1-NRg-3	yes	single
1350	CC16-NFS1-NRg-9	CC16	NFS1-NRg-9	yes	single
1351	CC16-NFS1-NRg-8	CC16	NFS1-NRg-8	yes	single
1352	CC16-UBA2-TRg-1	CC16	UBA2-TRg-1	yes	single
1353	CC16-ARP2-NRg-3	CC16	ARP2-NRg-3	yes	single
1354	CC16-MAK16-TRg-1	CC16	MAK16-TRg-1	yes	single
1355	CC16-CEP3-NRg-1	CC16	CEP3-NRg-1	yes	single
1356	CC16-GUK1-TRg-5	CC16	GUK1-TRg-5	yes	single
1357	CC16-GUK1-TRg-2	CC16	GUK1-TRg-2	yes	single
1358	CC16-GPI12-NRg-6	CC16	GPI12-NRg-6	yes	single
1359	CC16-RPS5-NRg-5	CC16	RPS5-NRg-5	yes	single
1360	CC16-RPS5-NRg-2	CC16	RPS5-NRg-2	yes	single
1361	CC16-RPC19-NRg-1	CC16	RPC19-NRg-1	yes	single
1362	CC16-TIM54-TRg-1	CC16	TIM54-TRg-1	yes	single
1363	CC16-TEN1-TRg-2	CC16	TEN1-TRg-2	yes	single
1364	CC16-SAH1-NRg-4	CC16	SAH1-NRg-4	yes	single
1365	CC16-SAH1-NRg-5	CC16	SAH1-NRg-5	yes	single
1366	CC16-SAH1-NRg-3	CC16	SAH1-NRg-3	yes	single
1367	CC16-ATP15-NRg-5	CC16	ATP15-NRg-5	yes	single
1368	CC16-SCD5-TRg-5	CC16	SCD5-TRg-5	yes	single
1369	CC16-ARB1-NRg-2	CC16	ARB1-NRg-2	yes	single
1370	CC16-ARB1-NRg-4	CC16	ARB1-NRg-4	yes	single
1371	CC16-PUP2-TRg-1	CC16	PUP2-TRg-1	yes	single
1372	CC16-CCT8-TRg-2	CC16	CCT8-TRg-2	yes	single
1373	CC16-MCM4-TRg-1	CC16	MCM4-TRg-1	yes	single
1374	CC16-LSM4-TRg-1	CC16	LSM4-TRg-1	yes	single
1375	CC16-NOP53-NRg-1	CC16	NOP53-NRg-1	yes	single
1376	CC16-ATP3-TRg-4	CC16	ATP3-TRg-4	yes	single
1377	CC16-AFG2-NRg-3	CC16	AFG2-NRg-3	yes	single
1378	CC16-PRO3-NRg-3	CC16	PRO3-NRg-3	yes	single
1379	CC16-NRD1-NRg-10	CC16	NRD1-NRg-10	yes	single
1380	CC16-SEC61-TRg-2	CC16	SEC61-TRg-2	yes	single
1381	CC16-RHO3-TRg-4	CC16	RHO3-TRg-4	yes	single
1382	CC16-SNF2-TRg-6	CC16	SNF2-TRg-6	yes	single
1383	CC16-SMD2-NRg-3	CC16	SMD2-NRg-3	yes	single
1384	CC16-RSC4-TRg-2	CC16	RSC4-TRg-2	yes	single
1385	CC16-RSC4-TRg-1	CC16	RSC4-TRg-1	yes	single
1386	CC16-TIF34-TRg-2	CC16	TIF34-TRg-2	yes	single
1387	CC16-BET1-NRg-1	CC16	BET1-NRg-1	yes	single
1388	CC16-CDC8-NRg-2	CC16	CDC8-NRg-2	yes	single
1389	CC16-PRP42-TRg-2	CC16	PRP42-TRg-2	yes	single
1390	CC16-RRB1-TRg-2	CC16	RRB1-TRg-2	yes	single
1391	CC16-SPC24-TRg-1	CC16	SPC24-TRg-1	yes	single
1392	CC16-ILS1-NRg-1	CC16	ILS1-NRg-1	yes	single
1393	CC16-GFA1-TRg-2	CC16	GFA1-TRg-2	yes	single
1394	CC16-SEC21-NRg-10	CC16	SEC21-NRg-10	yes	single
1395	CC16-RPC10-NRg-1	CC16	RPC10-NRg-1	yes	single
1396	CC16-RPB10-TRg-3	CC16	RPB10-TRg-3	yes	single
1397	CC16-RPB10-TRg-2	CC16	RPB10-TRg-2	yes	single
1398	CC16-YNL181W-TRg-1	CC16	YNL181W-TRg-1	yes	single
1399	CC16-RAD3-NRg-1	CC16	RAD3-NRg-1	yes	single
1400	CC16-NOP10-TRg-1	CC16	NOP10-TRg-1	yes	single
1401	CC16-BFR2-TRg-3	CC16	BFR2-TRg-3	yes	single
1402	CC16-MCM2-TRg-6	CC16	MCM2-TRg-6	yes	single
1403	CC16-MCM2-TRg-4	CC16	MCM2-TRg-4	yes	single
1404	CC16-MPP10-TRg-1	CC16	MPP10-TRg-1	yes	single
1405	CC16-RET2-TRg-4	CC16	RET2-TRg-4	yes	single
1406	CC16-RET2-TRg-1	CC16	RET2-TRg-1	yes	single
1407	CC16-RPS2-NRg-1	CC16	RPS2-NRg-1	yes	single
1408	CC16-RPS2-NRg-2	CC16	RPS2-NRg-2	yes	single
1409	CC16-ORC4-NRg-3	CC16	ORC4-NRg-3	yes	single
1410	CC16-TIP20-TRg-7	CC16	TIP20-TRg-7	yes	single
1411	CC16-SMT3-TRg-1	CC16	SMT3-TRg-1	yes	single
1412	CC16-MSS18-NRg-6	CC16	MSS18-NRg-6	yes	single
1413	CC16-YEF3-NRg-9	CC16	YEF3-NRg-9	yes	single
1414	CC16-ASK1-NRg-1	CC16	ASK1-NRg-1	yes	single
1415	CC16-SMC1-TRg-1	CC16	SMC1-TRg-1	yes	single
1416	CC16-NIP1-NRg-1	CC16	NIP1-NRg-1	yes	single
1417	CC16-RPP1-NRg-1	CC16	RPP1-NRg-1	yes	single
1418	CC16-YDJ1-TRg-6	CC16	YDJ1-TRg-6	yes	single
1419	CC16-SUB2-NRg-1	CC16	SUB2-NRg-1	yes	single
1420	CC16-TIM10-NRg-8	CC16	TIM10-NRg-8	yes	single
1421	CC16-TIM10-NRg-4	CC16	TIM10-NRg-4	yes	single
1422	CC16-TIM10-NRg-7	CC16	TIM10-NRg-7	yes	single
1423	CC16-SKI6-TRg-4	CC16	SKI6-TRg-4	yes	single
1424	CC16-TUB4-TRg-1	CC16	TUB4-TRg-1	yes	single
1425	CC16-CDC37-NRg-2	CC16	CDC37-NRg-2	yes	single
1426	CC16-ISD11-TRg-3	CC16	ISD11-TRg-3	yes	single
1427	CC16-YOS1-TRg-4	CC16	YOS1-TRg-4	yes	single
1428	CC16-SSC1-TRg-6	CC16	SSC1-TRg-6	yes	single
1429	CC16-MTR3-TRg-5	CC16	MTR3-TRg-5	yes	single
1430	CC16-MTR3-TRg-6	CC16	MTR3-TRg-6	yes	single
1431	CC16-TFA1-TRg-2	CC16	TFA1-TRg-2	yes	single
1432	CC16-CDC3-NRg-3	CC16	CDC3-NRg-3	yes	single
1433	CC16-ERG25-TA-18	CC16	ERG25-TA-18	yes	single
1434	CC16-RPB11-TRg-4	CC16	RPB11-TRg-4	yes	single
1435	CC16-RPB11-TRg-1	CC16	RPB11-TRg-1	yes	single
1436	CC16-RPB11-TRg-2	CC16	RPB11-TRg-2	yes	single
1437	CC16-DED1-TRg-3	CC16	DED1-TRg-3	yes	single
1438	CC16-DED1-TRg-1	CC16	DED1-TRg-1	yes	single
1439	CC16-DED1-TRg-6	CC16	DED1-TRg-6	yes	single
1440	CC16-DED1-TRg-4	CC16	DED1-TRg-4	yes	single
1441	CC16-RPL10-NRg-5	CC16	RPL10-NRg-5	yes	single
1442	CC16-RPL10-NRg-4	CC16	RPL10-NRg-4	yes	single
1443	CC16-EFB1-NRg-1	CC16	EFB1-NRg-1	yes	single
1444	CC16-EFB1-NRg-5	CC16	EFB1-NRg-5	yes	single
1445	CC16-EFB1-NRg-4	CC16	EFB1-NRg-4	yes	single
1446	CC16-RPT3-NRg-1	CC16	RPT3-NRg-1	yes	single
1447	CC16-SAC6-TRg-8	CC16	SAC6-TRg-8	yes	single
1448	CC16-SAC6-TRg-4	CC16	SAC6-TRg-4	yes	single
1449	CC16-SAC6-TRg-5	CC16	SAC6-TRg-5	yes	single
1450	CC16-SAC6-TRg-3	CC16	SAC6-TRg-3	yes	single
1451	CC16-DIM1-TRg-5	CC16	DIM1-TRg-5	yes	single
1452	CC16-DIM1-TRg-7	CC16	DIM1-TRg-7	yes	single
1453	CC16-RPC17-NRg-1	CC16	RPC17-NRg-1	yes	single
1454	CC16-RPC17-NRg-2	CC16	RPC17-NRg-2	yes	single
1455	CC16-YDR341C-TRg-1	CC16	YDR341C-TRg-1	yes	single
1456	CC16-RAP1-NRg-8	CC16	RAP1-NRg-8	yes	single
1457	CC16-RAP1-NRg-5	CC16	RAP1-NRg-5	yes	single
1458	CC16-RAP1-NRg-2	CC16	RAP1-NRg-2	yes	single
1459	CC16-SEC26-NRg-3	CC16	SEC26-NRg-3	yes	single
1460	CC16-SPP41-TRg-3	CC16	SPP41-TRg-3	yes	single
1461	CC16-TAP42-NRg-1	CC16	TAP42-NRg-1	yes	single
1462	CC16-PGA2-TRg-6	CC16	PGA2-TRg-6	yes	single
1463	CC16-BRL1-TRg-1	CC16	BRL1-TRg-1	yes	single
1464	CC16-FOL2-TRg-1	CC16	FOL2-TRg-1	yes	single
1465	CC16-NAB3-NRg-5	CC16	NAB3-NRg-5	yes	single
1466	CC16-SNF4-TRg-4	CC16	SNF4-TRg-4	yes	single
1467	CC16-HRR25-TRg-2	CC16	HRR25-TRg-2	yes	single
1468	CC16-TRS23-TRg-4	CC16	TRS23-TRg-4	yes	single
1469	CC16-CTR86-TRg-4	CC16	CTR86-TRg-4	yes	single
1470	CC16-RPB5-TRg-5	CC16	RPB5-TRg-5	yes	single
1471	CC16-SPN1-NRg-2	CC16	SPN1-NRg-2	yes	single
1472	CC16-SPN1-NRg-1	CC16	SPN1-NRg-1	yes	single
1473	CC16-SEC61-NRg-1	CC16	SEC61-NRg-1	yes	single
1474	CC16-SEC61-NRg-7	CC16	SEC61-NRg-7	yes	single
1475	CC16-TUS1-TRg-3	CC16	TUS1-TRg-3	yes	single
1476	CC16-OLE1-NRg-2	CC16	OLE1-NRg-2	yes	single
1477	CC16-AFG2-TRg-1	CC16	AFG2-TRg-1	yes	single
1478	CC16-TOA2-NRg-1	CC16	TOA2-NRg-1	yes	single
1479	CC16-USO1-TRg-1	CC16	USO1-TRg-1	yes	single
1480	CC16-UTP22-NRg-2	CC16	UTP22-NRg-2	yes	single
1481	CC16-RIB1-TRg-3	CC16	RIB1-TRg-3	yes	single
1482	CC16-RIB1-TRg-7	CC16	RIB1-TRg-7	yes	single
1483	CC16-RIB1-TRg-4	CC16	RIB1-TRg-4	yes	single
1484	CC16-COG1-TRg-1	CC16	COG1-TRg-1	yes	single
1485	CC16-RPL32-NRg-2	CC16	RPL32-NRg-2	yes	single
1486	CC16-GLC7-NRg-3	CC16	GLC7-NRg-3	yes	single
1487	CC16-GLC7-NRg-4	CC16	GLC7-NRg-4	yes	single
1488	CC16-HSF1-TRg-2	CC16	HSF1-TRg-2	yes	single
1489	CC16-DAM1-NRg-5	CC16	DAM1-NRg-5	yes	single
1490	CC16-SEC18-TRg-4	CC16	SEC18-TRg-4	yes	single
1491	CC16-SEC18-TRg-5	CC16	SEC18-TRg-5	yes	single
1492	CC16-PAB1-NRg-3	CC16	PAB1-NRg-3	yes	single
1493	CC16-POP8-TRg-2	CC16	POP8-TRg-2	yes	single
1494	CC16-PAB1-NRg-4	CC16	PAB1-NRg-4	yes	single
1495	CC16-BIG1-TRg-4	CC16	BIG1-TRg-4	yes	single
1496	CC16-BIG1-TRg-5	CC16	BIG1-TRg-5	yes	single
1497	CC16-BIG1-TRg-6	CC16	BIG1-TRg-6	yes	single
1498	CC16-RPO41-NRg-1	CC16	RPO41-NRg-1	yes	single
1499	CC16-RVB2-NRg-2	CC16	RVB2-NRg-2	yes	single
1500	CC16-PET117-NRg-8	CC16	PET117-NRg-8	yes	single
1501	CC16-VPS45-NRg-9	CC16	VPS45-NRg-9	yes	single
1502	CC16-YCG1-NRg-1	CC16	YCG1-NRg-1	yes	single
1503	CC16-NOC4-NRg-1	CC16	NOC4-NRg-1	yes	single
1504	CC16-NMD3-NRg-2	CC16	NMD3-NRg-2	yes	single
1505	CC16-DRS1-TRg-2	CC16	DRS1-TRg-2	yes	single
1506	CC16-HTB1-NRg-2	CC16	HTB1-NRg-2	yes	single
1507	CC16-IPI1-TRg-2	CC16	IPI1-TRg-2	yes	single
1508	CC16-SEC18-NRg-1	CC16	SEC18-NRg-1	yes	single
1509	CC16-SEC18-NRg-2	CC16	SEC18-NRg-2	yes	single
1510	CC16-JIP5-NRg-2	CC16	JIP5-NRg-2	yes	single
1511	CC16-YPT1-TRg-3	CC16	YPT1-TRg-3	yes	single
1512	CC16-YPT1-TRg-2	CC16	YPT1-TRg-2	yes	single
1513	CC16-CLF1-NRg-2	CC16	CLF1-NRg-2	yes	single
1514	CC16-SNF2-NRg-7	CC16	SNF2-NRg-7	yes	single
1515	CC16-SNF2-NRg-4	CC16	SNF2-NRg-4	yes	single
1516	CC16-RPL25-NRg-1	CC16	RPL25-NRg-1	yes	single
1517	CC16-NOP56-TRg-1	CC16	NOP56-TRg-1	yes	single
1518	CC16-NOP56-TRg-2	CC16	NOP56-TRg-2	yes	single
1519	CC16-TRS31-TRg-1	CC16	TRS31-TRg-1	yes	single
1520	CC16-DBF4-TRg-2	CC16	DBF4-TRg-2	yes	single
1521	CC16-DBF4-TRg-1	CC16	DBF4-TRg-1	yes	single
1522	CC16-RPC19-TRg-4	CC16	RPC19-TRg-4	yes	single
1523	CC16-RPC19-TRg-6	CC16	RPC19-TRg-6	yes	single
1524	CC16-RPC19-TRg-3	CC16	RPC19-TRg-3	yes	single
1525	CC16-ROK1-NRg-1	CC16	ROK1-NRg-1	yes	single
1526	CC16-CDC33-TRg-4	CC16	CDC33-TRg-4	yes	single
1527	CC16-DHR2-TRg-3	CC16	DHR2-TRg-3	yes	single
1528	CC16-RRP42-NRg-5	CC16	RRP42-NRg-5	yes	single
1529	CC16-CLF1-TRg-1	CC16	CLF1-TRg-1	yes	single
1530	CC16-ERG11-NA-16	CC16	ERG11-NA-16	yes	single
1531	CC16-VAS1-NRg-4	CC16	VAS1-NRg-4	yes	single
1532	CC16-PIK1-NRg-2	CC16	PIK1-NRg-2	yes	single
1533	CC16-SAR1-NRg-7	CC16	SAR1-NRg-7	yes	single
1534	CC16-SAR1-NRg-4	CC16	SAR1-NRg-4	yes	single
1535	CC16-RPS3-TRg-1	CC16	RPS3-TRg-1	yes	single
1536	CC16-YTM1-TRg-2	CC16	YTM1-TRg-2	yes	single
1537	CC16-SUI3-NRg-5	CC16	SUI3-NRg-5	yes	single
1538	CC16-SUI3-NRg-2	CC16	SUI3-NRg-2	yes	single
1539	CC16-RRP7-TRg-4	CC16	RRP7-TRg-4	yes	single
1540	CC16-RRP7-TRg-6	CC16	RRP7-TRg-6	yes	single
1541	CC16-NIP7-TRg-2	CC16	NIP7-TRg-2	yes	single
1542	CC16-MDM35-TRg-1	CC16	MDM35-TRg-1	yes	single
1543	CC16-ALA1-NRg-1	CC16	ALA1-NRg-1	yes	single
1544	CC16-DOA4-NRg-2	CC16	DOA4-NRg-2	yes	single
1545	CC16-RPS13-NRg-1	CC16	RPS13-NRg-1	yes	single
1546	CC16-YSF3-TRg-2	CC16	YSF3-TRg-2	yes	single
1547	CC16-RPS2-NRg-11	CC16	RPS2-NRg-11	yes	single
1548	CC16-SSL1-TRg-10	CC16	SSL1-TRg-10	yes	single
1549	CC16-NIP7-TRg-1	CC16	NIP7-TRg-1	yes	single
1550	CC16-LST8-NRg-1	CC16	LST8-NRg-1	yes	single
1551	CC16-TAF4-TRg-3	CC16	TAF4-TRg-3	yes	single
1552	CC16-HAS1-TRg-2	CC16	HAS1-TRg-2	yes	single
1553	CC16-GLC7-TRg-2	CC16	GLC7-TRg-2	yes	single
1554	CC16-CDC45-NRg-1	CC16	CDC45-NRg-1	yes	single
1555	CC16-SEC22-NRg-8	CC16	SEC22-NRg-8	yes	single
1556	CC16-YOS1-TRg-2	CC16	YOS1-TRg-2	yes	single
1557	CC16-RBA50-TRg-3	CC16	RBA50-TRg-3	yes	single
1558	CC16-SPP41-NRg-2	CC16	SPP41-NRg-2	yes	single
1559	CC16-PRP46-TRg-2	CC16	PRP46-TRg-2	yes	single
1560	CC16-PGA2-NRg-1	CC16	PGA2-NRg-1	yes	single
1561	CC16-CBF5-TRg-3	CC16	CBF5-TRg-3	yes	single
1562	CC16-TCP1-NRg-3	CC16	TCP1-NRg-3	yes	single
1563	CC16-TCP1-NRg-2	CC16	TCP1-NRg-2	yes	single
1564	CC16-ERG26-NRg-2	CC16	ERG26-NRg-2	yes	single
1565	CC16-ERG26-NRg-4	CC16	ERG26-NRg-4	yes	single
1566	CC16-MES1-TRg-5	CC16	MES1-TRg-5	yes	single
1567	CC16-HTS1-TRg-2	CC16	HTS1-TRg-2	yes	single
1568	CC16-SSS1-TRg-3	CC16	SSS1-TRg-3	yes	single
1569	CC16-SSS1-TRg-2	CC16	SSS1-TRg-2	yes	single
1570	CC16-SYS1-TRg-7	CC16	SYS1-TRg-7	yes	single
1571	CC16-SYS1-TRg-2	CC16	SYS1-TRg-2	yes	single
1572	CC16-SYS1-TRg-1	CC16	SYS1-TRg-1	yes	single
1573	CC16-BFR2-TRg-1	CC16	BFR2-TRg-1	yes	single
1574	CC16-EOS1-TRg-3	CC16	EOS1-TRg-3	yes	single
1575	CC16-TAF4-NRg-1	CC16	TAF4-NRg-1	yes	single
1576	CC16-ARL3-NRg-8	CC16	ARL3-NRg-8	yes	single
1577	CC16-RPN5-NRg-1	CC16	RPN5-NRg-1	yes	single
1578	CC16-TIM9-NRg-2	CC16	TIM9-NRg-2	yes	single
1579	CC16-NUP57-NRg-3	CC16	NUP57-NRg-3	yes	single
1580	CC16-VPS4-TRg-1	CC16	VPS4-TRg-1	yes	single
1581	CC16-CDC3-TRg-4	CC16	CDC3-TRg-4	yes	single
1582	CC16-BBP1-NRg-1	CC16	BBP1-NRg-1	yes	single
1583	CC16-BBP1-NRg-2	CC16	BBP1-NRg-2	yes	single
1584	CC16-USE1-NRg-3	CC16	USE1-NRg-3	yes	single
1585	CC16-CCT7-TRg-1	CC16	CCT7-TRg-1	yes	single
1586	CC16-SAH1-TRg-3	CC16	SAH1-TRg-3	yes	single
1587	CC16-CHS2-TRg-1	CC16	CHS2-TRg-1	yes	single
1588	CC16-DPM1-TRg-2	CC16	DPM1-TRg-2	yes	single
1589	CC16-BBP1-TRg-1	CC16	BBP1-TRg-1	yes	single
1590	CC16-NRD1-TRg-4	CC16	NRD1-TRg-4	yes	single
1591	CC16-RPB3-NRg-1	CC16	RPB3-NRg-1	yes	single
1592	CC16-PHO85-NRg-6	CC16	PHO85-NRg-6	yes	single
1593	CC16-SNF6-TRg-6	CC16	SNF6-TRg-6	yes	single
1594	CC16-PRP38-NRg-2	CC16	PRP38-NRg-2	yes	single
1595	CC16-OAR1-NRg-3	CC16	OAR1-NRg-3	yes	single
1596	CC16-ROX3-NRg-1	CC16	ROX3-NRg-1	yes	single
1597	CC16-YPP1-TRg-6	CC16	YPP1-TRg-6	yes	single
1598	CC16-CBF2-NRg-8	CC16	CBF2-NRg-8	yes	single
1599	CC16-SPT6-TRg-5	CC16	SPT6-TRg-5	yes	single
1600	CC16-SEC10-NRg-1	CC16	SEC10-NRg-1	yes	single
1601	CC16-NSL1-NRg-3	CC16	NSL1-NRg-3	yes	single
1602	CC16-NRD1-NRg-8	CC16	NRD1-NRg-8	yes	single
1603	CC16-RPB3-TRg-1	CC16	RPB3-TRg-1	yes	single
1604	CC16-NRD1-NRg-4	CC16	NRD1-NRg-4	yes	single
1605	CC16-RVB1-TRg-2	CC16	RVB1-TRg-2	yes	single
1606	CC16-TIF5-NRg-8	CC16	TIF5-NRg-8	yes	single
1607	CC16-EOS1-NRg-1	CC16	EOS1-NRg-1	yes	single
1608	CC16-ERG25-NA-26	CC16	ERG25-NA-26	yes	single
1609	CC16-MSL5-NRg-4	CC16	MSL5-NRg-4	yes	single
1610	CC16-SEC24-TRg-2	CC16	SEC24-TRg-2	yes	single
1611	CC16-RPL30-NRg-5	CC16	RPL30-NRg-5	yes	single
1612	CC16-SNU71-NRg-3	CC16	SNU71-NRg-3	yes	single
1613	CC16-CDC33-NRg-1	CC16	CDC33-NRg-1	yes	single
1614	CC16-RPN6-TRg-4	CC16	RPN6-TRg-4	yes	single
1615	CC16-NAB2-TRg-4	CC16	NAB2-TRg-4	yes	single
1616	CC16-NAB2-TRg-6	CC16	NAB2-TRg-6	yes	single
1617	CC16-YTM1-NRg-1	CC16	YTM1-NRg-1	yes	single
1618	CC16-OLE1-TRg-8	CC16	OLE1-TRg-8	yes	single
1619	CC16-OLE1-TRg-1	CC16	OLE1-TRg-1	yes	single
1620	CC16-UTP7-TRg-4	CC16	UTP7-TRg-4	yes	single
1621	CC16-ACT1-NRg-6	CC16	ACT1-NRg-6	yes	single
1622	CC16-RPL18A-NRg-3	CC16	RPL18A-NRg-3	yes	single
1623	CC16-BRX1-NRg-1	CC16	BRX1-NRg-1	yes	single
1624	CC16-NAF1-TRg-8	CC16	NAF1-TRg-8	yes	single
1625	CC16-NAF1-TRg-6	CC16	NAF1-TRg-6	yes	single
1626	CC16-NAF1-TRg-4	CC16	NAF1-TRg-4	yes	single
1627	CC16-CDC8-TRg-2	CC16	CDC8-TRg-2	yes	single
1628	CC16-NSE4-TRg-1	CC16	NSE4-TRg-1	yes	single
1629	CC16-PAB1-NRg-2	CC16	PAB1-NRg-2	yes	single
1630	CC16-PRP43-TRg-4	CC16	PRP43-TRg-4	yes	single
1631	CC16-SEC2-NRg-3	CC16	SEC2-NRg-3	yes	single
1632	CC16-SEC2-NRg-6	CC16	SEC2-NRg-6	yes	single
1633	CC16-MPP10-NRg-5	CC16	MPP10-NRg-5	yes	single
1634	CC16-YDR355C-TRg-2	CC16	YDR355C-TRg-2	yes	single
1635	CC16-YLR339C-TRg-9	CC16	YLR339C-TRg-9	yes	single
1636	CC16-SNM1-TRg-2	CC16	SNM1-TRg-2	yes	single
1637	CC16-ALR1-NRg-4	CC16	ALR1-NRg-4	yes	single
1638	CC16-ALR1-NRg-1	CC16	ALR1-NRg-1	yes	single
1639	CC16-ALR1-NRg-3	CC16	ALR1-NRg-3	yes	single
1640	CC16-RPL10-TRg-1	CC16	RPL10-TRg-1	yes	single
1641	CC16-RPL28-TRg-2	CC16	RPL28-TRg-2	yes	single
1642	CC16-UTP25-TRg-1	CC16	UTP25-TRg-1	yes	single
1643	CC16-POB3-TRg-1	CC16	POB3-TRg-1	yes	single
1644	CC16-POB3-TRg-3	CC16	POB3-TRg-3	yes	single
1645	CC16-POB3-TRg-2	CC16	POB3-TRg-2	yes	single
1646	CC16-MED11-TRg-1	CC16	MED11-TRg-1	yes	single
1647	CC16-ISA1-TRg-15	CC16	ISA1-TRg-15	yes	single
1648	CC16-RRP1-NRg-1	CC16	RRP1-NRg-1	yes	single
1649	CC16-MES1-NRg-1	CC16	MES1-NRg-1	yes	single
1650	CC16-SEC13-NRg-5	CC16	SEC13-NRg-5	yes	single
1651	CC16-MCM2-NRg-2	CC16	MCM2-NRg-2	yes	single
1652	CC16-ALA1-TRg-4	CC16	ALA1-TRg-4	yes	single
1653	CC16-MTG2-TRg-5	CC16	MTG2-TRg-5	yes	single
1654	CC16-TIF35-NRg-3	CC16	TIF35-NRg-3	yes	single
1655	CC16-NSE1-TRg-3	CC16	NSE1-TRg-3	yes	single
1656	CC16-NSE1-TRg-4	CC16	NSE1-TRg-4	yes	single
1657	CC16-MOB2-NRg-6	CC16	MOB2-NRg-6	yes	single
1658	CC16-VRG4-NRg-3	CC16	VRG4-NRg-3	yes	single
1659	CC16-PRP9-TRg-3	CC16	PRP9-TRg-3	yes	single
1660	CC16-HYM1-TRg-5	CC16	HYM1-TRg-5	yes	single
1661	CC16-POP1-TRg-5	CC16	POP1-TRg-5	yes	single
1662	CC16-POP1-TRg-9	CC16	POP1-TRg-9	yes	single
1663	CC16-RPL17A-TRg-1	CC16	RPL17A-TRg-1	yes	single
1664	CC16-SLD2-TRg-1	CC16	SLD2-TRg-1	yes	single
1665	CC16-CDC48-NRg-7	CC16	CDC48-NRg-7	yes	single
1666	CC16-FHL1-NRg-2	CC16	FHL1-NRg-2	yes	single
1667	CC16-BET3-NRg-7	CC16	BET3-NRg-7	yes	single
1668	CC16-MAK21-TRg-1	CC16	MAK21-TRg-1	yes	single
1669	CC16-BRN1-TRg-4	CC16	BRN1-TRg-4	yes	single
1670	CC16-FBA1-NRg-3	CC16	FBA1-NRg-3	yes	single
1671	CC16-CDC42-TRg-6	CC16	CDC42-TRg-6	yes	single
1672	CC16-CDC42-TRg-7	CC16	CDC42-TRg-7	yes	single
1673	CC16-COG4-NRg-1	CC16	COG4-NRg-1	yes	single
1674	CC16-ATP3-NRg-3	CC16	ATP3-NRg-3	yes	single
1675	CC16-ATP3-NRg-2	CC16	ATP3-NRg-2	yes	single
1676	CC16-SMP3-TRg-5	CC16	SMP3-TRg-5	yes	single
1677	CC16-CFT2-NRg-2	CC16	CFT2-NRg-2	yes	single
1678	CC16-FAS2-TRg-5	CC16	FAS2-TRg-5	yes	single
1679	CC16-DBP2-NRg-3	CC16	DBP2-NRg-3	yes	single
1680	CC16-DBP2-NRg-2	CC16	DBP2-NRg-2	yes	single
1681	CC16-MPS2-NRg-4	CC16	MPS2-NRg-4	yes	single
1682	CC16-ARC35-TRg-2	CC16	ARC35-TRg-2	yes	single
1683	CC16-ARC35-TRg-5	CC16	ARC35-TRg-5	yes	single
1684	CC16-MRD1-TRg-1	CC16	MRD1-TRg-1	yes	single
1685	CC16-RLP7-TRg-1	CC16	RLP7-TRg-1	yes	single
1686	CC16-SPC34-TRg-1	CC16	SPC34-TRg-1	yes	single
1687	CC16-CDC45-TRg-2	CC16	CDC45-TRg-2	yes	single
1688	CC16-GCD6-TRg-3	CC16	GCD6-TRg-3	yes	single
1689	CC16-GCD6-TRg-4	CC16	GCD6-TRg-4	yes	single
1690	CC16-YPT6-NRg-2	CC16	YPT6-NRg-2	yes	single
1691	CC16-RPS13-TRg-2	CC16	RPS13-TRg-2	yes	single
1692	CC16-IPI3-TRg-3	CC16	IPI3-TRg-3	yes	single
1693	CC16-TIF5-NRg-9	CC16	TIF5-NRg-9	yes	single
1694	CC16-TIF5-NRg-7	CC16	TIF5-NRg-7	yes	single
1695	CC16-TIF5-NRg-6	CC16	TIF5-NRg-6	yes	single
1696	CC16-NAB3-TRg-3	CC16	NAB3-TRg-3	yes	single
1697	CC16-GCD2-TRg-1	CC16	GCD2-TRg-1	yes	single
1698	CC16-UBA1-TRg-2	CC16	UBA1-TRg-2	yes	single
1699	CC16-SLD3-TRg-6	CC16	SLD3-TRg-6	yes	single
1700	CC16-LCB1-TRg-5	CC16	LCB1-TRg-5	yes	single
1701	CC16-TOA2-TRg-6	CC16	TOA2-TRg-6	yes	single
1702	CC16-TOA2-TRg-1	CC16	TOA2-TRg-1	yes	single
1703	CC16-TOA2-TRg-3	CC16	TOA2-TRg-3	yes	single
1704	CC16-LSM2-TRg-1	CC16	LSM2-TRg-1	yes	single
1705	CC16-YML6-TRg-13	CC16	YML6-TRg-13	yes	single
1706	CC16-YML6-TRg-12	CC16	YML6-TRg-12	yes	single
1707	CC16-UTP15-NRg-1	CC16	UTP15-NRg-1	yes	single
1708	CC16-TIF6-NRg-8	CC16	TIF6-NRg-8	yes	single
1709	CC16-SUP35-NRg-1	CC16	SUP35-NRg-1	yes	single
1710	CC16-MPP10-NRg-1	CC16	MPP10-NRg-1	yes	single
1711	CC16-SWI3-TRg-7	CC16	SWI3-TRg-7	yes	single
1712	CC16-SSN3-NRg-2	CC16	SSN3-NRg-2	yes	single
1713	CC16-SEC13-NRg-7	CC16	SEC13-NRg-7	yes	single
1714	CC16-RPS15-NRg-3	CC16	RPS15-NRg-3	yes	single
1715	CC16-RPL3-TRg-2	CC16	RPL3-TRg-2	yes	single
1716	CC16-FBA1-NRg-2	CC16	FBA1-NRg-2	yes	single
1717	CC16-FBA1-NRg-1	CC16	FBA1-NRg-1	yes	single
1718	CC16-FBA1-NRg-5	CC16	FBA1-NRg-5	yes	single
1719	CC16-DAM1-TRg-2	CC16	DAM1-TRg-2	yes	single
1720	CC16-NHP2-TRg-2	CC16	NHP2-TRg-2	yes	single
1721	CC16-HCA4-NRg-6	CC16	HCA4-NRg-6	yes	single
1722	CC16-PRE3-TRg-4	CC16	PRE3-TRg-4	yes	single
1723	CC16-DBP5-NRg-4	CC16	DBP5-NRg-4	yes	single
1724	CC16-SPT6-NRg-4	CC16	SPT6-NRg-4	yes	single
1725	CC16-SPT6-NRg-2	CC16	SPT6-NRg-2	yes	single
1726	CC16-RPL18A-TRg-4	CC16	RPL18A-TRg-4	yes	single
1727	CC16-KSH1-TRg-1	CC16	KSH1-TRg-1	yes	single
1728	CC16-KSH1-TRg-3	CC16	KSH1-TRg-3	yes	single
1729	CC16-IPI3-NRg-1	CC16	IPI3-NRg-1	yes	single
1730	CC16-PGA2-TRg-8	CC16	PGA2-TRg-8	yes	single
1731	CC16-RPL18A-TRg-2	CC16	RPL18A-TRg-2	yes	single
1732	CC16-RPL33A-NRg-6	CC16	RPL33A-NRg-6	yes	single
1733	CC16-TAF12-NRg-2	CC16	TAF12-NRg-2	yes	single
1734	CC16-USE1-TRg-5	CC16	USE1-TRg-5	yes	single
1735	CC16-YNL114C-TRg-1	CC16	YNL114C-TRg-1	yes	single
1736	CC16-SMC5-TRg-7	CC16	SMC5-TRg-7	yes	single
1737	CC16-SMC5-TRg-6	CC16	SMC5-TRg-6	yes	single
1738	CC16-RSC58-TRg-1	CC16	RSC58-TRg-1	yes	single
1739	CC16-CTF13-TRg-2	CC16	CTF13-TRg-2	yes	single
1740	CC16-NAB2-NRg-2	CC16	NAB2-NRg-2	yes	single
1741	CC16-MCM7-TRg-4	CC16	MCM7-TRg-4	yes	single
1742	CC16-BCP1-NRg-5	CC16	BCP1-NRg-5	yes	single
1743	CC16-STU2-TRg-3	CC16	STU2-TRg-3	yes	single
1744	CC16-SEC21-NRg-6	CC16	SEC21-NRg-6	yes	single
1745	CC16-SEC21-NRg-3	CC16	SEC21-NRg-3	yes	single
1746	CC16-RPL1B-TRg-3	CC16	RPL1B-TRg-3	yes	single
1747	CC16-SEC20-NRg-2	CC16	SEC20-NRg-2	yes	single
1748	CC16-VMA3-NRg-2	CC16	VMA3-NRg-2	yes	single
1749	CC16-SEC23-NRg-5	CC16	SEC23-NRg-5	yes	single
1750	CC16-CDC28-TRg-4	CC16	CDC28-TRg-4	yes	single
1751	CC16-RPN12-NRg-11	CC16	RPN12-NRg-11	yes	single
1752	CC16-PUP3-TRg-3	CC16	PUP3-TRg-3	yes	single
1753	CC16-SEC31-TRg-2	CC16	SEC31-TRg-2	yes	single
1754	CC16-SED5-TRg-6	CC16	SED5-TRg-6	yes	single
1755	CC16-SED5-TRg-5	CC16	SED5-TRg-5	yes	single
1756	CC16-RPL33A-TRg-1	CC16	RPL33A-TRg-1	yes	single
1757	CC16-RPL33A-TRg-2	CC16	RPL33A-TRg-2	yes	single
1758	CC16-MRPL11-TRg-2	CC16	MRPL11-TRg-2	yes	single
1759	CC16-RTP1-NRg-2	CC16	RTP1-NRg-2	yes	single
1760	CC16-NUG1-TRg-2	CC16	NUG1-TRg-2	yes	single
1761	CC16-VPH2-TRg-4	CC16	VPH2-TRg-4	yes	single
1762	CC16-COP1-NRg-3	CC16	COP1-NRg-3	yes	single
1763	CC16-CRM1-NRg-1	CC16	CRM1-NRg-1	yes	single
1764	CC16-RPL5-NRg-4	CC16	RPL5-NRg-4	yes	single
1765	CC16-SNU13-NRg-4	CC16	SNU13-NRg-4	yes	single
1766	CC16-PFS2-TRg-3	CC16	PFS2-TRg-3	yes	single
1767	CC16-MPP10-TRg-2	CC16	MPP10-TRg-2	yes	single
1768	CC16-TSR4-NRg-2	CC16	TSR4-NRg-2	yes	single
1769	CC16-RSC2-TRg-1	CC16	RSC2-TRg-1	yes	single
1770	CC16-SEC65-TRg-2	CC16	SEC65-TRg-2	yes	single
1771	CC16-SMI1-NRg-1	CC16	SMI1-NRg-1	yes	single
1772	CC16-RTT105-NRg-4	CC16	RTT105-NRg-4	yes	single
1773	CC16-VMA5-TRg-3	CC16	VMA5-TRg-3	yes	single
1774	CC16-VMA5-TRg-5	CC16	VMA5-TRg-5	yes	single
1775	CC16-RRP1-TRg-3	CC16	RRP1-TRg-3	yes	single
1776	CC16-CLC1-TRg-2	CC16	CLC1-TRg-2	yes	single
1777	CC16-GCD6-NRg-1	CC16	GCD6-NRg-1	yes	single
1778	CC16-GCD6-NRg-2	CC16	GCD6-NRg-2	yes	single
1779	CC16-PXR1-TRg-1	CC16	PXR1-TRg-1	yes	single
1780	CC16-CDC14-NRg-1	CC16	CDC14-NRg-1	yes	single
1781	CC16-PCF11-TRg-6	CC16	PCF11-TRg-6	yes	single
1782	CC16-PCF11-TRg-5	CC16	PCF11-TRg-5	yes	single
1783	CC16-PCF11-TRg-4	CC16	PCF11-TRg-4	yes	single
1784	CC16-SEC31-NRg-1	CC16	SEC31-NRg-1	yes	single
1785	CC16-RRP5-NRg-1	CC16	RRP5-NRg-1	yes	single
1786	CC16-PRE10-TRg-5	CC16	PRE10-TRg-5	yes	single
1787	CC16-PRE10-TRg-1	CC16	PRE10-TRg-1	yes	single
1788	CC16-RPS5-TRg-2	CC16	RPS5-TRg-2	yes	single
1789	CC16-NSP1-TRg-4	CC16	NSP1-TRg-4	yes	single
1790	CC16-PRP38-TRg-4	CC16	PRP38-TRg-4	yes	single
1791	CC16-RCF1-NRg-5	CC16	RCF1-NRg-5	yes	single
1792	CC16-RSC3-TRg-4	CC16	RSC3-TRg-4	yes	single
1793	CC16-RSC3-TRg-5	CC16	RSC3-TRg-5	yes	single
1794	CC16-RSC3-TRg-6	CC16	RSC3-TRg-6	yes	single
1795	CC16-HTA1-NRg-12	CC16	HTA1-NRg-12	yes	single
1796	CC16-HTA1-NRg-11	CC16	HTA1-NRg-11	yes	single
1797	CC16-UTP23-TRg-2	CC16	UTP23-TRg-2	yes	single
1798	CC16-GCD7-NRg-1	CC16	GCD7-NRg-1	yes	single
1799	CC16-GCD7-NRg-2	CC16	GCD7-NRg-2	yes	single
1800	CC16-GCD7-NRg-6	CC16	GCD7-NRg-6	yes	single
1801	CC16-GAL11-NRg-2	CC16	GAL11-NRg-2	yes	single
1802	CC16-GAL11-NRg-9	CC16	GAL11-NRg-9	yes	single
1803	CC16-PHO4-TRg-5	CC16	PHO4-TRg-5	yes	single
1804	CC16-SNP1-NRg-3	CC16	SNP1-NRg-3	yes	single
1805	CC16-RPC37-TRg-5	CC16	RPC37-TRg-5	yes	single
1806	CC16-CRM1-TRg-5	CC16	CRM1-TRg-5	yes	single
1807	CC16-CRM1-TRg-2	CC16	CRM1-TRg-2	yes	single
1808	CC16-ASK1-TRg-7	CC16	ASK1-TRg-7	yes	single
1809	CC16-STU2-NRg-4	CC16	STU2-NRg-4	yes	single
1810	CC16-NEO1-NRg-3	CC16	NEO1-NRg-3	yes	single
1811	CC16-GAL11-TRg-5	CC16	GAL11-TRg-5	yes	single
1812	CC16-GAL11-TRg-7	CC16	GAL11-TRg-7	yes	single
1813	CC16-SAM50-NRg-3	CC16	SAM50-NRg-3	yes	single
1814	CC16-CSL4-TRg-2	CC16	CSL4-TRg-2	yes	single
1815	CC16-CCT5-TRg-2	CC16	CCT5-TRg-2	yes	single
1816	CC16-POL30-NRg-1	CC16	POL30-NRg-1	yes	single
1817	CC16-MED4-TRg-4	CC16	MED4-TRg-4	yes	single
1818	CC16-MED4-TRg-3	CC16	MED4-TRg-3	yes	single
1819	CC16-MED4-TRg-2	CC16	MED4-TRg-2	yes	single
1820	CC16-GDI1-TRg-4	CC16	GDI1-TRg-4	yes	single
1821	CC16-GDI1-TRg-3	CC16	GDI1-TRg-3	yes	single
1822	CC16-REB1-TRg-6	CC16	REB1-TRg-6	yes	single
1823	CC16-MRPL37-NRg-2	CC16	MRPL37-NRg-2	yes	single
1824	CC16-NOC3-TRg-3	CC16	NOC3-TRg-3	yes	single
1825	CC16-SPC97-TRg-3	CC16	SPC97-TRg-3	yes	single
1826	CC16-IPP1-TRg-3	CC16	IPP1-TRg-3	yes	single
1827	CC16-IPP1-TRg-2	CC16	IPP1-TRg-2	yes	single
1828	CC16-PTI1-TRg-3	CC16	PTI1-TRg-3	yes	single
1829	CC16-PTI1-TRg-5	CC16	PTI1-TRg-5	yes	single
1830	CC16-RFC5-NRg-1	CC16	RFC5-NRg-1	yes	single
1831	CC16-CDC24-TRg-1	CC16	CDC24-TRg-1	yes	single
1832	CC16-CDC24-TRg-3	CC16	CDC24-TRg-3	yes	single
1833	CC16-CDC24-TRg-5	CC16	CDC24-TRg-5	yes	single
1834	CC16-CDC24-TRg-6	CC16	CDC24-TRg-6	yes	single
1835	CC16-UTP23-TRg-6	CC16	UTP23-TRg-6	yes	single
1836	CC16-UTP23-TRg-4	CC16	UTP23-TRg-4	yes	single
1837	CC16-UTP23-TRg-1	CC16	UTP23-TRg-1	yes	single
1838	CC16-RHO3-NRg-4	CC16	RHO3-NRg-4	yes	single
1839	CC16-TRS23-NRg-1	CC16	TRS23-NRg-1	yes	single
1840	CC16-TRS23-NRg-3	CC16	TRS23-NRg-3	yes	single
1841	CC16-RSP5-TRg-2	CC16	RSP5-TRg-2	yes	single
1842	CC16-RSP5-TRg-1	CC16	RSP5-TRg-1	yes	single
1843	CC16-SDA1-NRg-1	CC16	SDA1-NRg-1	yes	single
1844	CC16-KAP95-TRg-8	CC16	KAP95-TRg-8	yes	single
1845	CC16-ACO1-TRg-6	CC16	ACO1-TRg-6	yes	single
1846	CC16-HTA1-NRg-3	CC16	HTA1-NRg-3	yes	single
1847	CC16-HTA1-NRg-2	CC16	HTA1-NRg-2	yes	single
1848	CC16-SPN1-TRg-1	CC16	SPN1-TRg-1	yes	single
1849	CC16-MOT1-NRg-7	CC16	MOT1-NRg-7	yes	single
1850	CC16-RPL17A-NRg-4	CC16	RPL17A-NRg-4	yes	single
1851	CC16-ADA2-TRg-4	CC16	ADA2-TRg-4	yes	single
1852	CC16-SFH1-NRg-1	CC16	SFH1-NRg-1	yes	single
1853	CC16-SPC97-NRg-5	CC16	SPC97-NRg-5	yes	single
1854	CC16-PRP22-TRg-3	CC16	PRP22-TRg-3	yes	single
1855	CC16-SEN15-TRg-2	CC16	SEN15-TRg-2	yes	single
1856	CC16-RPL3-NRg-2	CC16	RPL3-NRg-2	yes	single
1857	CC16-ISD11-NRg-2	CC16	ISD11-NRg-2	yes	single
1858	CC16-HEM12-TRg-8	CC16	HEM12-TRg-8	yes	single
1859	CC16-SEC10-TRg-1	CC16	SEC10-TRg-1	yes	single
1860	CC16-HTB1-TRg-7	CC16	HTB1-TRg-7	yes	single
1861	CC16-TTI2-TRg-1	CC16	TTI2-TRg-1	yes	single
1862	CC16-ACP1-TRg-2	CC16	ACP1-TRg-2	yes	single
1863	CC16-ACP1-TRg-4	CC16	ACP1-TRg-4	yes	single
1864	CC16-GAL11-NRg-10	CC16	GAL11-NRg-10	yes	single
1865	CC16-UTP22-TRg-2	CC16	UTP22-TRg-2	yes	single
1866	CC16-MST1-NRg-5	CC16	MST1-NRg-5	yes	single
1867	CC16-RIB7-NRg-2	CC16	RIB7-NRg-2	yes	single
1868	CC16-MCD1-TRg-6	CC16	MCD1-TRg-6	yes	single
1869	CC16-MCD1-TRg-5	CC16	MCD1-TRg-5	yes	single
1870	CC16-GPI8-NRg-2	CC16	GPI8-NRg-2	yes	single
1871	CC16-THS1-TRg-2	CC16	THS1-TRg-2	yes	single
1872	CC16-RRP7-TRg-2	CC16	RRP7-TRg-2	yes	single
1873	CC16-RRP7-TRg-5	CC16	RRP7-TRg-5	yes	single
1874	CC16-SMX2-NRg-7	CC16	SMX2-NRg-7	yes	single
1875	CC16-RRP45-TRg-5	CC16	RRP45-TRg-5	yes	single
1876	CC16-RRP45-TRg-4	CC16	RRP45-TRg-4	yes	single
1877	CC16-CNS1-TRg-2	CC16	CNS1-TRg-2	yes	single
1878	CC16-FBP1-NRg-9	CC16	FBP1-NRg-9	yes	single
1879	CC16-GCD11-NRg-1	CC16	GCD11-NRg-1	yes	single
1880	CC16-RPL10-TRg-2	CC16	RPL10-TRg-2	yes	single
1881	CC16-NUP192-TRg-4	CC16	NUP192-TRg-4	yes	single
1882	CC16-NUP145-NRg-4	CC16	NUP145-NRg-4	yes	single
1883	CC16-HEM12-TRg-6	CC16	HEM12-TRg-6	yes	single
1884	CC16-PLC1-TRg-3	CC16	PLC1-TRg-3	yes	single
1885	CC16-RPA43-TRg-1	CC16	RPA43-TRg-1	yes	single
1886	CC16-RPB7-NRg-2	CC16	RPB7-NRg-2	yes	single
1887	CC16-RPB7-NRg-3	CC16	RPB7-NRg-3	yes	single
1888	CC16-NSL1-NRg-1	CC16	NSL1-NRg-1	yes	single
1889	CC16-UTP6-TRg-3	CC16	UTP6-TRg-3	yes	single
1890	CC16-UTP6-TRg-1	CC16	UTP6-TRg-1	yes	single
1891	CC16-YJU2-TRg-5	CC16	YJU2-TRg-5	yes	single
1892	CC16-FRS2-NRg-5	CC16	FRS2-NRg-5	yes	single
1893	CC16-TIF35-NRg-2	CC16	TIF35-NRg-2	yes	single
1894	CC16-GPI15-TRg-1	CC16	GPI15-TRg-1	yes	single
1895	CC16-NOP1-NRg-5	CC16	NOP1-NRg-5	yes	single
1896	CC16-GPI15-TRg-4	CC16	GPI15-TRg-4	yes	single
1897	CC16-COG4-TRg-1	CC16	COG4-TRg-1	yes	single
1898	CC16-TFA1-TRg-1	CC16	TFA1-TRg-1	yes	single
1899	CC16-RHO1-NRg-2	CC16	RHO1-NRg-2	yes	single
1900	CC16-RHO1-NRg-1	CC16	RHO1-NRg-1	yes	single
1901	CC16-CDC55-NRg-2	CC16	CDC55-NRg-2	yes	single
1902	CC16-IDI1-NRg-7	CC16	IDI1-NRg-7	yes	single
1903	CC16-RPL32-TRg-5	CC16	RPL32-TRg-5	yes	single
1904	CC16-RPB5-TRg-4	CC16	RPB5-TRg-4	yes	single
1905	CC16-DIP2-TRg-5	CC16	DIP2-TRg-5	yes	single
1906	CC16-DIP2-TRg-1	CC16	DIP2-TRg-1	yes	single
1907	CC16-RPC40-TRg-2	CC16	RPC40-TRg-2	yes	single
1908	CC16-CDC6-TRg-5	CC16	CDC6-TRg-5	yes	single
1909	CC16-CDC6-TRg-3	CC16	CDC6-TRg-3	yes	single
1910	CC16-DAD2-TRg-2	CC16	DAD2-TRg-2	yes	single
1911	CC16-RVS161-TRg-2	CC16	RVS161-TRg-2	yes	single
1912	CC16-RVS161-TRg-1	CC16	RVS161-TRg-1	yes	single
1913	CC16-SUP45-NRg-3	CC16	SUP45-NRg-3	yes	single
1914	CC16-SRB6-NRg-5	CC16	SRB6-NRg-5	yes	single
1915	CC16-RPC11-TRg-4	CC16	RPC11-TRg-4	yes	single
1916	CC16-RKI1-TRg-8	CC16	RKI1-TRg-8	yes	single
1917	CC16-NIP7-TRg-3	CC16	NIP7-TRg-3	yes	single
1918	CC16-RPL33A-NRg-12	CC16	RPL33A-NRg-12	yes	single
1919	CC16-SAM50-TRg-4	CC16	SAM50-TRg-4	yes	single
1920	CC16-NOP4-NRg-1	CC16	NOP4-NRg-1	yes	single
1921	CC16-NOP4-NRg-3	CC16	NOP4-NRg-3	yes	single
1922	CC16-SMX2-TRg-5	CC16	SMX2-TRg-5	yes	single
1923	CC16-POL12-NRg-2	CC16	POL12-NRg-2	yes	single
1924	CC16-BMS1-NRg-2	CC16	BMS1-NRg-2	yes	single
1925	CC16-RPA190-TRg-5	CC16	RPA190-TRg-5	yes	single
1926	CC16-ALG14-NRg-4	CC16	ALG14-NRg-4	yes	single
1927	CC16-ALG14-NRg-1	CC16	ALG14-NRg-1	yes	single
1928	CC16-PRE5-NRg-1	CC16	PRE5-NRg-1	yes	single
1929	CC16-BIG1-NRg-2	CC16	BIG1-NRg-2	yes	single
1930	CC16-TFA2-TRg-4	CC16	TFA2-TRg-4	yes	single
1931	CC16-IMP4-TRg-6	CC16	IMP4-TRg-6	yes	single
1932	CC16-PAN1-NRg-1	CC16	PAN1-NRg-1	yes	single
1933	CC16-UTP13-TRg-2	CC16	UTP13-TRg-2	yes	single
1934	CC16-KAE1-NRg-3	CC16	KAE1-NRg-3	yes	single
1935	CC16-ERG20-TRg-1	CC16	ERG20-TRg-1	yes	single
1936	CC16-CDC20-TRg-6	CC16	CDC20-TRg-6	yes	single
1937	CC16-PWP2-NRg-2	CC16	PWP2-NRg-2	yes	single
1938	CC16-COG1-NRg-1	CC16	COG1-NRg-1	yes	single
1939	CC16-RPL1B-TRg-4	CC16	RPL1B-TRg-4	yes	single
1940	CC16-RPL1B-TRg-7	CC16	RPL1B-TRg-7	yes	single
1941	CC16-UTP20-TRg-3	CC16	UTP20-TRg-3	yes	single
1942	CC16-UTP20-TRg-4	CC16	UTP20-TRg-4	yes	single
1943	CC16-RPL25-TRg-4	CC16	RPL25-TRg-4	yes	single
1944	CC16-RPL25-TRg-2	CC16	RPL25-TRg-2	yes	single
1945	CC16-MCM7-NRg-1	CC16	MCM7-NRg-1	yes	single
1946	CC16-MRP49-TRg-5	CC16	MRP49-TRg-5	yes	single
1947	CC16-ERO1-NRg-3	CC16	ERO1-NRg-3	yes	single
1948	CC16-UTP5-TRg-7	CC16	UTP5-TRg-7	yes	single
1949	CC16-MCM4-NRg-1	CC16	MCM4-NRg-1	yes	single
1950	CC16-PRE3-NRg-1	CC16	PRE3-NRg-1	yes	single
1951	CC16-FCF1-NRg-1	CC16	FCF1-NRg-1	yes	single
1952	CC16-CUS1-NRg-1	CC16	CUS1-NRg-1	yes	single
1953	CC16-PSF1-TRg-2	CC16	PSF1-TRg-2	yes	single
1954	CC16-BCP1-TRg-2	CC16	BCP1-TRg-2	yes	single
1955	CC16-PAN1-TRg-1	CC16	PAN1-TRg-1	yes	single
1956	CC16-PAN1-TRg-3	CC16	PAN1-TRg-3	yes	single
1957	CC16-PAN1-TRg-4	CC16	PAN1-TRg-4	yes	single
1958	CC16-VPS3-TRg-2	CC16	VPS3-TRg-2	yes	single
1959	CC16-YIL060W-NRg-1	CC16	YIL060W-NRg-1	yes	single
1960	CC16-VPS53-NRg-1	CC16	VPS53-NRg-1	yes	single
1961	CC16-CYR1-TRg-4	CC16	CYR1-TRg-4	yes	single
1962	CC16-CYR1-TRg-7	CC16	CYR1-TRg-7	yes	single
1963	CC16-MPS1-NRg-1	CC16	MPS1-NRg-1	yes	single
1964	CC16-SRP1-TRg-5	CC16	SRP1-TRg-5	yes	single
1965	CC16-SRP1-TRg-4	CC16	SRP1-TRg-4	yes	single
1966	CC16-TAF12-TRg-2	CC16	TAF12-TRg-2	yes	single
1967	CC16-TAF12-TRg-3	CC16	TAF12-TRg-3	yes	single
1968	CC16-POP4-TRg-1	CC16	POP4-TRg-1	yes	single
1969	CC16-SPT16-TRg-1	CC16	SPT16-TRg-1	yes	single
1970	CC16-NUP82-TRg-4	CC16	NUP82-TRg-4	yes	single
1971	CC16-DML1-TRg-3	CC16	DML1-TRg-3	yes	single
1972	CC16-RPA43-NRg-3	CC16	RPA43-NRg-3	yes	single
1973	CC16-STU2-NRg-3	CC16	STU2-NRg-3	yes	single
1974	CC16-POP4-NRg-4	CC16	POP4-NRg-4	yes	single
1975	CC16-MCD1-TRg-2	CC16	MCD1-TRg-2	yes	single
1976	CC16-RPS3-NRg-4	CC16	RPS3-NRg-4	yes	single
1977	CC16-PRP9-TRg-4	CC16	PRP9-TRg-4	yes	single
1978	CC16-RPP1-NRg-2	CC16	RPP1-NRg-2	yes	single
1979	CC16-MTR2-NRg-11	CC16	MTR2-NRg-11	yes	single
1980	CC16-GCD11-TRg-1	CC16	GCD11-TRg-1	yes	single
1981	CC16-RPF1-TRg-3	CC16	RPF1-TRg-3	yes	single
1982	CC16-SUB2-NRg-4	CC16	SUB2-NRg-4	yes	single
1983	CC16-GPI15-TRg-3	CC16	GPI15-TRg-3	yes	single
1984	CC16-ERG9-TRg-6	CC16	ERG9-TRg-6	yes	single
1985	CC16-RPT2-NRg-1	CC16	RPT2-NRg-1	yes	single
1986	CC16-YOS1-NRg-3	CC16	YOS1-NRg-3	yes	single
1987	CC16-SCM3-TRg-4	CC16	SCM3-TRg-4	yes	single
1988	CC16-SCM3-TRg-6	CC16	SCM3-TRg-6	yes	single
1989	CC16-RLP7-NRg-1	CC16	RLP7-NRg-1	yes	single
1990	CC16-TFB2-NRg-4	CC16	TFB2-NRg-4	yes	single
1991	CC16-IMP4-TRg-1	CC16	IMP4-TRg-1	yes	single
1992	CC16-IMP4-TRg-3	CC16	IMP4-TRg-3	yes	single
1993	CC16-PRE4-TRg-3	CC16	PRE4-TRg-3	yes	single
1994	CC16-SUB2-TRg-3	CC16	SUB2-TRg-3	yes	single
1995	CC16-RPP0-NRg-4	CC16	RPP0-NRg-4	yes	single
1996	CC16-RPP0-NRg-3	CC16	RPP0-NRg-3	yes	single
1997	CC16-TOM40-TRg-4	CC16	TOM40-TRg-4	yes	single
1998	CC16-FUR1-NRg-12	CC16	FUR1-NRg-12	yes	single
1999	CC16-TOM40-TRg-2	CC16	TOM40-TRg-2	yes	single
2000	CC16-VMA11-NRg-4	CC16	VMA11-NRg-4	yes	single
2001	CC16-PGS1-NRg-4	CC16	PGS1-NRg-4	yes	single
2002	CC16-URB1-TRg-4	CC16	URB1-TRg-4	yes	single
2003	CC16-ARP4-TRg-3	CC16	ARP4-TRg-3	yes	single
2004	CC16-RPT3-TRg-3	CC16	RPT3-TRg-3	yes	single
2005	CC16-SUI3-TRg-3	CC16	SUI3-TRg-3	yes	single
2006	CC16-RFC5-NRg-2	CC16	RFC5-NRg-2	yes	single
2007	CC16-RRP14-TRg-2	CC16	RRP14-TRg-2	yes	single
2008	CC16-SCC2-TRg-1	CC16	SCC2-TRg-1	yes	single
2009	CC16-SSC1-TRg-3	CC16	SSC1-TRg-3	yes	single
2010	CC16-RRP9-TRg-3	CC16	RRP9-TRg-3	yes	single
2011	CC16-MOT1-NRg-9	CC16	MOT1-NRg-9	yes	single
2012	CC16-RPL42A-NRg-2	CC16	RPL42A-NRg-2	yes	single
2013	CC16-SEC16-TRg-7	CC16	SEC16-TRg-7	yes	single
2014	CC16-IMP4-NRg-2	CC16	IMP4-NRg-2	yes	single
2015	CC16-YEF3-NRg-4	CC16	YEF3-NRg-4	yes	single
2016	CC16-PUP1-TRg-1	CC16	PUP1-TRg-1	yes	single
2017	CC16-UTP22-TRg-6	CC16	UTP22-TRg-6	yes	single
2018	CC16-DBP2-NRg-4	CC16	DBP2-NRg-4	yes	single
2019	CC16-PRE2-TRg-7	CC16	PRE2-TRg-7	yes	single
2020	CC16-ATP16-TRg-6	CC16	ATP16-TRg-6	yes	single
2021	CC16-UTP13-TRg-4	CC16	UTP13-TRg-4	yes	single
2022	CC16-DOP1-NRg-4	CC16	DOP1-NRg-4	yes	single
2023	CC16-TIM44-TRg-3	CC16	TIM44-TRg-3	yes	single
2024	CC16-ATP16-TRg-2	CC16	ATP16-TRg-2	yes	single
2025	CC16-ENP1-NRg-3	CC16	ENP1-NRg-3	yes	single
2026	CC16-NAF1-TRg-3	CC16	NAF1-TRg-3	yes	single
2027	CC16-COG4-TRg-2	CC16	COG4-TRg-2	yes	single
2028	CC16-SOG2-TRg-7	CC16	SOG2-TRg-7	yes	single
2029	CC16-YDR341C-TRg-3	CC16	YDR341C-TRg-3	yes	single
2030	CC16-YMR290W-A-TRg-10	CC16	YMR290W-A-TRg-10	yes	single
2031	CC16-NUP192-NRg-9	CC16	NUP192-NRg-9	yes	single
2032	CC16-RPS31-NRg-8	CC16	RPS31-NRg-8	yes	single
2033	CC16-SPC97-NRg-6	CC16	SPC97-NRg-6	yes	single
2034	CC16-EBP2-NRg-1	CC16	EBP2-NRg-1	yes	single
2035	CC16-CDC48-TRg-5	CC16	CDC48-TRg-5	yes	single
2036	CC16-RPT1-TRg-4	CC16	RPT1-TRg-4	yes	single
2037	CC16-ULP1-NRg-2	CC16	ULP1-NRg-2	yes	single
2038	CC16-RPN3-TRg-6	CC16	RPN3-TRg-6	yes	single
2039	CC16-RPT1-TRg-5	CC16	RPT1-TRg-5	yes	single
2040	CC16-KRE5-TRg-2	CC16	KRE5-TRg-2	yes	single
2041	CC16-TBF1-NRg-8	CC16	TBF1-NRg-8	yes	single
2042	CC16-UTP22-NRg-4	CC16	UTP22-NRg-4	yes	single
2043	CC16-SSC1-NRg-4	CC16	SSC1-NRg-4	yes	single
2044	CC16-REB1-TRg-4	CC16	REB1-TRg-4	yes	single
2045	CC16-CDC48-NRg-9	CC16	CDC48-NRg-9	yes	single
2046	CC16-FAS2-TRg-8	CC16	FAS2-TRg-8	yes	single
2047	CC16-TAO3-TRg-8	CC16	TAO3-TRg-8	yes	single
2048	CC16-CKS1-TRg-5	CC16	CKS1-TRg-5	yes	single
2049	CC16-YLR379W-TRg-7	CC16	YLR379W-TRg-7	yes	single
2050	CC16-TEN1-NRg-2	CC16	TEN1-NRg-2	yes	single
2051	CC16-RPL42A-TRg-2	CC16	RPL42A-TRg-2	yes	single
2052	CC16-SEC27-TRg-4	CC16	SEC27-TRg-4	yes	single
2053	CC16-TBF1-NRg-4	CC16	TBF1-NRg-4	yes	single
2054	CC16-RPT1-NRg-6	CC16	RPT1-NRg-6	yes	single
2055	CC16-COG1-TRg-3	CC16	COG1-TRg-3	yes	single
2056	CC16-SUI1-TRg-6	CC16	SUI1-TRg-6	yes	single
2057	CC16-TIM23-TRg-6	CC16	TIM23-TRg-6	yes	single
2058	CC16-CDC48-NRg-6	CC16	CDC48-NRg-6	yes	single
2059	CC16-EPL1-TRg-5	CC16	EPL1-TRg-5	yes	single
2060	CC16-RPT5-TRg-8	CC16	RPT5-TRg-8	yes	single
2061	CC16-ATP16-NRg-4	CC16	ATP16-NRg-4	yes	single
2062	CC16-RPN6-TRg-3	CC16	RPN6-TRg-3	yes	single
2063	CC16-ERG9-NRg-6	CC16	ERG9-NRg-6	yes	single
2064	CC16-SMX3-TRg-1	CC16	SMX3-TRg-1	yes	single
2065	CC16-NCB2-NRg-3	CC16	NCB2-NRg-3	yes	single
2066	CC16-SEC16-NRg-12	CC16	SEC16-NRg-12	yes	single
2067	CC16-RPN6-TRg-2	CC16	RPN6-TRg-2	yes	single
2068	CC16-REB1-NRg-4	CC16	REB1-NRg-4	yes	single
2069	CC16-ATP16-TRg-9	CC16	ATP16-TRg-9	yes	single
2070	CC16-ERG9-NRg-7	CC16	ERG9-NRg-7	yes	single
2071	CC17-RPL15A-NRg-4	CC17	RPL15A-NRg-4	yes	single
2072	CC17-RPL15A-NRg-5	CC17	RPL15A-NRg-5	yes	single
2073	CC17-KRE33-TRg-1	CC17	KRE33-TRg-1	yes	single
2074	CC17-PMI40-NRg-1	CC17	PMI40-NRg-1	yes	single
2075	CC17-NOP19-NRg-3	CC17	NOP19-NRg-3	yes	single
2076	CC17-SRP14-NRg-4	CC17	SRP14-NRg-4	yes	single
2077	CC17-SEC27-TRg-2	CC17	SEC27-TRg-2	yes	single
2078	CC17-GPI14-TRg-3	CC17	GPI14-TRg-3	yes	single
2079	CC17-PAH1-TRg-7	CC17	PAH1-TRg-7	yes	single
2080	CC17-PAH1-TRg-6	CC17	PAH1-TRg-6	yes	single
2081	CC17-PAH1-TRg-5	CC17	PAH1-TRg-5	yes	single
2082	CC17-PAH1-TRg-3	CC17	PAH1-TRg-3	yes	single
2083	CC17-COG3-TRg-1	CC17	COG3-TRg-1	yes	single
2084	CC17-HTS1-NRg-5	CC17	HTS1-NRg-5	yes	single
2085	CC17-MSN5-TRg-7	CC17	MSN5-TRg-7	yes	single
2086	CC17-ERG26-TRg-1	CC17	ERG26-TRg-1	yes	single
2087	CC17-SMD2-TRg-5	CC17	SMD2-TRg-5	yes	single
2088	CC17-SMD2-TRg-4	CC17	SMD2-TRg-4	yes	single
2089	CC17-SMD2-TRg-1	CC17	SMD2-TRg-1	yes	single
2090	CC17-PRE7-TRg-4	CC17	PRE7-TRg-4	yes	single
2091	CC17-PRE7-TRg-7	CC17	PRE7-TRg-7	yes	single
2092	CC17-SEC6-TRg-3	CC17	SEC6-TRg-3	yes	single
2093	CC17-ESF2-NRg-1	CC17	ESF2-NRg-1	yes	single
2094	CC17-ESF2-NRg-3	CC17	ESF2-NRg-3	yes	single
2095	CC17-AFG2-TRg-2	CC17	AFG2-TRg-2	yes	single
2096	CC17-RRP36-TRg-3	CC17	RRP36-TRg-3	yes	single
2097	CC17-RRP36-TRg-5	CC17	RRP36-TRg-5	yes	single
2098	CC17-GCR1-NRg-2	CC17	GCR1-NRg-2	yes	single
2099	CC17-PRE4-NRg-4	CC17	PRE4-NRg-4	yes	single
2100	CC17-PRE4-NRg-9	CC17	PRE4-NRg-9	yes	single
2101	CC17-DSN1-NRg-2	CC17	DSN1-NRg-2	yes	single
2102	CC17-GPI11-TRg-3	CC17	GPI11-TRg-3	yes	single
2103	CC17-POP3-TRg-1	CC17	POP3-TRg-1	yes	single
2104	CC17-MNE1-TRg-5	CC17	MNE1-TRg-5	yes	single
2105	CC17-RRP12-NRg-1	CC17	RRP12-NRg-1	yes	single
2106	CC17-RSC6-TRg-2	CC17	RSC6-TRg-2	yes	single
2107	CC17-CDC25-TRg-1	CC17	CDC25-TRg-1	yes	single
2108	CC17-CDC25-TRg-9	CC17	CDC25-TRg-9	yes	single
2109	CC17-YPP1-NRg-3	CC17	YPP1-NRg-3	yes	single
2110	CC17-NFS1-NRg-9	CC17	NFS1-NRg-9	yes	single
2111	CC17-NFS1-NRg-8	CC17	NFS1-NRg-8	yes	single
2112	CC17-UBA2-TRg-1	CC17	UBA2-TRg-1	yes	single
2113	CC17-ARP2-NRg-3	CC17	ARP2-NRg-3	yes	single
2114	CC17-MAK16-TRg-1	CC17	MAK16-TRg-1	yes	single
2115	CC17-CEP3-NRg-1	CC17	CEP3-NRg-1	yes	single
2116	CC17-GUK1-TRg-5	CC17	GUK1-TRg-5	yes	single
2117	CC17-GUK1-TRg-2	CC17	GUK1-TRg-2	yes	single
2118	CC17-GPI12-NRg-6	CC17	GPI12-NRg-6	yes	single
2119	CC17-RPS5-NRg-5	CC17	RPS5-NRg-5	yes	single
2120	CC17-RPS5-NRg-2	CC17	RPS5-NRg-2	yes	single
2121	CC17-RPC19-NRg-1	CC17	RPC19-NRg-1	yes	single
2122	CC17-TIM54-TRg-1	CC17	TIM54-TRg-1	yes	single
2123	CC17-TEN1-TRg-2	CC17	TEN1-TRg-2	yes	single
2124	CC17-SAH1-NRg-4	CC17	SAH1-NRg-4	yes	single
2125	CC17-SAH1-NRg-5	CC17	SAH1-NRg-5	yes	single
2126	CC17-SAH1-NRg-3	CC17	SAH1-NRg-3	yes	single
2127	CC17-ATP15-NRg-5	CC17	ATP15-NRg-5	yes	single
2128	CC17-SCD5-TRg-5	CC17	SCD5-TRg-5	yes	single
2129	CC17-ARB1-NRg-2	CC17	ARB1-NRg-2	yes	single
2130	CC17-ARB1-NRg-4	CC17	ARB1-NRg-4	yes	single
2131	CC17-PUP2-TRg-1	CC17	PUP2-TRg-1	yes	single
2132	CC17-CCT8-TRg-2	CC17	CCT8-TRg-2	yes	single
2133	CC17-MCM4-TRg-1	CC17	MCM4-TRg-1	yes	single
2134	CC17-LSM4-TRg-1	CC17	LSM4-TRg-1	yes	single
2135	CC17-NOP53-NRg-1	CC17	NOP53-NRg-1	yes	single
2136	CC17-ATP3-TRg-4	CC17	ATP3-TRg-4	yes	single
2137	CC17-AFG2-NRg-3	CC17	AFG2-NRg-3	yes	single
2138	CC17-PRO3-NRg-3	CC17	PRO3-NRg-3	yes	single
2139	CC17-NRD1-NRg-10	CC17	NRD1-NRg-10	yes	single
2140	CC17-SEC61-TRg-2	CC17	SEC61-TRg-2	yes	single
2141	CC17-RHO3-TRg-4	CC17	RHO3-TRg-4	yes	single
2142	CC17-SNF2-TRg-6	CC17	SNF2-TRg-6	yes	single
2143	CC17-SMD2-NRg-3	CC17	SMD2-NRg-3	yes	single
2144	CC17-RSC4-TRg-2	CC17	RSC4-TRg-2	yes	single
2145	CC17-RSC4-TRg-1	CC17	RSC4-TRg-1	yes	single
2146	CC17-TIF34-TRg-2	CC17	TIF34-TRg-2	yes	single
2147	CC17-BET1-NRg-1	CC17	BET1-NRg-1	yes	single
2148	CC17-CDC8-NRg-2	CC17	CDC8-NRg-2	yes	single
2149	CC17-PRP42-TRg-2	CC17	PRP42-TRg-2	yes	single
2150	CC17-RRB1-TRg-2	CC17	RRB1-TRg-2	yes	single
2151	CC17-SPC24-TRg-1	CC17	SPC24-TRg-1	yes	single
2152	CC17-ILS1-NRg-1	CC17	ILS1-NRg-1	yes	single
2153	CC17-GFA1-TRg-2	CC17	GFA1-TRg-2	yes	single
2154	CC17-SEC21-NRg-10	CC17	SEC21-NRg-10	yes	single
2155	CC17-RPC10-NRg-1	CC17	RPC10-NRg-1	yes	single
2156	CC17-RPB10-TRg-3	CC17	RPB10-TRg-3	yes	single
2157	CC17-RPB10-TRg-2	CC17	RPB10-TRg-2	yes	single
2158	CC17-YNL181W-TRg-1	CC17	YNL181W-TRg-1	yes	single
2159	CC17-RAD3-NRg-1	CC17	RAD3-NRg-1	yes	single
2160	CC17-NOP10-TRg-1	CC17	NOP10-TRg-1	yes	single
2161	CC17-BFR2-TRg-3	CC17	BFR2-TRg-3	yes	single
2162	CC17-MCM2-TRg-6	CC17	MCM2-TRg-6	yes	single
2163	CC17-MCM2-TRg-4	CC17	MCM2-TRg-4	yes	single
2164	CC17-MPP10-TRg-1	CC17	MPP10-TRg-1	yes	single
2165	CC17-RET2-TRg-4	CC17	RET2-TRg-4	yes	single
2166	CC17-RET2-TRg-1	CC17	RET2-TRg-1	yes	single
2167	CC17-RPS2-NRg-1	CC17	RPS2-NRg-1	yes	single
2168	CC17-RPS2-NRg-2	CC17	RPS2-NRg-2	yes	single
2169	CC17-ORC4-NRg-3	CC17	ORC4-NRg-3	yes	single
2170	CC17-TIP20-TRg-7	CC17	TIP20-TRg-7	yes	single
2171	CC17-SMT3-TRg-1	CC17	SMT3-TRg-1	yes	single
2172	CC17-MSS18-NRg-6	CC17	MSS18-NRg-6	yes	single
2173	CC17-YEF3-NRg-9	CC17	YEF3-NRg-9	yes	single
2174	CC17-ASK1-NRg-1	CC17	ASK1-NRg-1	yes	single
2175	CC17-SMC1-TRg-1	CC17	SMC1-TRg-1	yes	single
2176	CC17-NIP1-NRg-1	CC17	NIP1-NRg-1	yes	single
2177	CC17-RPP1-NRg-1	CC17	RPP1-NRg-1	yes	single
2178	CC17-YDJ1-TRg-6	CC17	YDJ1-TRg-6	yes	single
2179	CC17-SUB2-NRg-1	CC17	SUB2-NRg-1	yes	single
2180	CC17-TIM10-NRg-8	CC17	TIM10-NRg-8	yes	single
2181	CC17-TIM10-NRg-4	CC17	TIM10-NRg-4	yes	single
2182	CC17-TIM10-NRg-7	CC17	TIM10-NRg-7	yes	single
2183	CC17-SKI6-TRg-4	CC17	SKI6-TRg-4	yes	single
2184	CC17-TUB4-TRg-1	CC17	TUB4-TRg-1	yes	single
2185	CC17-CDC37-NRg-2	CC17	CDC37-NRg-2	yes	single
2186	CC17-ISD11-TRg-3	CC17	ISD11-TRg-3	yes	single
2187	CC17-YOS1-TRg-4	CC17	YOS1-TRg-4	yes	single
2188	CC17-SSC1-TRg-6	CC17	SSC1-TRg-6	yes	single
2189	CC17-MTR3-TRg-5	CC17	MTR3-TRg-5	yes	single
2190	CC17-MTR3-TRg-6	CC17	MTR3-TRg-6	yes	single
2191	CC17-TFA1-TRg-2	CC17	TFA1-TRg-2	yes	single
2192	CC17-CDC3-NRg-3	CC17	CDC3-NRg-3	yes	single
2193	CC17-ERG25-TA-18	CC17	ERG25-TA-18	yes	single
2194	CC17-RPB11-TRg-4	CC17	RPB11-TRg-4	yes	single
2195	CC17-RPB11-TRg-1	CC17	RPB11-TRg-1	yes	single
2196	CC17-RPB11-TRg-2	CC17	RPB11-TRg-2	yes	single
2197	CC17-DED1-TRg-3	CC17	DED1-TRg-3	yes	single
2198	CC17-DED1-TRg-1	CC17	DED1-TRg-1	yes	single
2199	CC17-DED1-TRg-6	CC17	DED1-TRg-6	yes	single
2200	CC17-DED1-TRg-4	CC17	DED1-TRg-4	yes	single
2201	CC17-RPL10-NRg-5	CC17	RPL10-NRg-5	yes	single
2202	CC17-RPL10-NRg-4	CC17	RPL10-NRg-4	yes	single
2203	CC17-EFB1-NRg-1	CC17	EFB1-NRg-1	yes	single
2204	CC17-EFB1-NRg-5	CC17	EFB1-NRg-5	yes	single
2205	CC17-EFB1-NRg-4	CC17	EFB1-NRg-4	yes	single
2206	CC17-RPT3-NRg-1	CC17	RPT3-NRg-1	yes	single
2207	CC17-SAC6-TRg-8	CC17	SAC6-TRg-8	yes	single
2208	CC17-SAC6-TRg-4	CC17	SAC6-TRg-4	yes	single
2209	CC17-SAC6-TRg-5	CC17	SAC6-TRg-5	yes	single
2210	CC17-SAC6-TRg-3	CC17	SAC6-TRg-3	yes	single
2211	CC17-DIM1-TRg-5	CC17	DIM1-TRg-5	yes	single
2212	CC17-DIM1-TRg-7	CC17	DIM1-TRg-7	yes	single
2213	CC17-RPC17-NRg-1	CC17	RPC17-NRg-1	yes	single
2214	CC17-RPC17-NRg-2	CC17	RPC17-NRg-2	yes	single
2215	CC17-YDR341C-TRg-1	CC17	YDR341C-TRg-1	yes	single
2216	CC17-RAP1-NRg-8	CC17	RAP1-NRg-8	yes	single
2217	CC17-RAP1-NRg-5	CC17	RAP1-NRg-5	yes	single
2218	CC17-RAP1-NRg-2	CC17	RAP1-NRg-2	yes	single
2219	CC17-SEC26-NRg-3	CC17	SEC26-NRg-3	yes	single
2220	CC17-SPP41-TRg-3	CC17	SPP41-TRg-3	yes	single
2221	CC17-TAP42-NRg-1	CC17	TAP42-NRg-1	yes	single
2222	CC17-PGA2-TRg-6	CC17	PGA2-TRg-6	yes	single
2223	CC17-BRL1-TRg-1	CC17	BRL1-TRg-1	yes	single
2224	CC17-FOL2-TRg-1	CC17	FOL2-TRg-1	yes	single
2225	CC17-NAB3-NRg-5	CC17	NAB3-NRg-5	yes	single
2226	CC17-SNF4-TRg-4	CC17	SNF4-TRg-4	yes	single
2227	CC17-HRR25-TRg-2	CC17	HRR25-TRg-2	yes	single
2228	CC17-TRS23-TRg-4	CC17	TRS23-TRg-4	yes	single
2229	CC17-CTR86-TRg-4	CC17	CTR86-TRg-4	yes	single
2230	CC17-RPB5-TRg-5	CC17	RPB5-TRg-5	yes	single
2231	CC17-SPN1-NRg-2	CC17	SPN1-NRg-2	yes	single
2232	CC17-SPN1-NRg-1	CC17	SPN1-NRg-1	yes	single
2233	CC17-SEC61-NRg-1	CC17	SEC61-NRg-1	yes	single
2234	CC17-SEC61-NRg-7	CC17	SEC61-NRg-7	yes	single
2235	CC17-TUS1-TRg-3	CC17	TUS1-TRg-3	yes	single
2236	CC17-OLE1-NRg-2	CC17	OLE1-NRg-2	yes	single
2237	CC17-AFG2-TRg-1	CC17	AFG2-TRg-1	yes	single
2238	CC17-TOA2-NRg-1	CC17	TOA2-NRg-1	yes	single
2239	CC17-USO1-TRg-1	CC17	USO1-TRg-1	yes	single
2240	CC17-UTP22-NRg-2	CC17	UTP22-NRg-2	yes	single
2241	CC17-RIB1-TRg-3	CC17	RIB1-TRg-3	yes	single
2242	CC17-RIB1-TRg-7	CC17	RIB1-TRg-7	yes	single
2243	CC17-RIB1-TRg-4	CC17	RIB1-TRg-4	yes	single
2244	CC17-COG1-TRg-1	CC17	COG1-TRg-1	yes	single
2245	CC17-RPL32-NRg-2	CC17	RPL32-NRg-2	yes	single
2246	CC17-GLC7-NRg-3	CC17	GLC7-NRg-3	yes	single
2247	CC17-GLC7-NRg-4	CC17	GLC7-NRg-4	yes	single
2248	CC17-HSF1-TRg-2	CC17	HSF1-TRg-2	yes	single
2249	CC17-DAM1-NRg-5	CC17	DAM1-NRg-5	yes	single
2250	CC17-SEC18-TRg-4	CC17	SEC18-TRg-4	yes	single
2251	CC17-SEC18-TRg-5	CC17	SEC18-TRg-5	yes	single
2252	CC17-PAB1-NRg-3	CC17	PAB1-NRg-3	yes	single
2253	CC17-POP8-TRg-2	CC17	POP8-TRg-2	yes	single
2254	CC17-PAB1-NRg-4	CC17	PAB1-NRg-4	yes	single
2255	CC17-BIG1-TRg-4	CC17	BIG1-TRg-4	yes	single
2256	CC17-BIG1-TRg-5	CC17	BIG1-TRg-5	yes	single
2257	CC17-BIG1-TRg-6	CC17	BIG1-TRg-6	yes	single
2258	CC17-RPO41-NRg-1	CC17	RPO41-NRg-1	yes	single
2259	CC17-RVB2-NRg-2	CC17	RVB2-NRg-2	yes	single
2260	CC17-PET117-NRg-8	CC17	PET117-NRg-8	yes	single
2261	CC17-VPS45-NRg-9	CC17	VPS45-NRg-9	yes	single
2262	CC17-YCG1-NRg-1	CC17	YCG1-NRg-1	yes	single
2263	CC17-NOC4-NRg-1	CC17	NOC4-NRg-1	yes	single
2264	CC17-NMD3-NRg-2	CC17	NMD3-NRg-2	yes	single
2265	CC17-DRS1-TRg-2	CC17	DRS1-TRg-2	yes	single
2266	CC17-HTB1-NRg-2	CC17	HTB1-NRg-2	yes	single
2267	CC17-IPI1-TRg-2	CC17	IPI1-TRg-2	yes	single
2268	CC17-SEC18-NRg-1	CC17	SEC18-NRg-1	yes	single
2269	CC17-SEC18-NRg-2	CC17	SEC18-NRg-2	yes	single
2270	CC17-JIP5-NRg-2	CC17	JIP5-NRg-2	yes	single
2271	CC17-YPT1-TRg-3	CC17	YPT1-TRg-3	yes	single
2272	CC17-YPT1-TRg-2	CC17	YPT1-TRg-2	yes	single
2273	CC17-CLF1-NRg-2	CC17	CLF1-NRg-2	yes	single
2274	CC17-SNF2-NRg-7	CC17	SNF2-NRg-7	yes	single
2275	CC17-SNF2-NRg-4	CC17	SNF2-NRg-4	yes	single
2276	CC17-RPL25-NRg-1	CC17	RPL25-NRg-1	yes	single
2277	CC17-NOP56-TRg-1	CC17	NOP56-TRg-1	yes	single
2278	CC17-NOP56-TRg-2	CC17	NOP56-TRg-2	yes	single
2279	CC17-TRS31-TRg-1	CC17	TRS31-TRg-1	yes	single
2280	CC17-DBF4-TRg-2	CC17	DBF4-TRg-2	yes	single
2281	CC17-DBF4-TRg-1	CC17	DBF4-TRg-1	yes	single
2282	CC17-RPC19-TRg-4	CC17	RPC19-TRg-4	yes	single
2283	CC17-RPC19-TRg-6	CC17	RPC19-TRg-6	yes	single
2284	CC17-RPC19-TRg-3	CC17	RPC19-TRg-3	yes	single
2285	CC17-ROK1-NRg-1	CC17	ROK1-NRg-1	yes	single
2286	CC17-CDC33-TRg-4	CC17	CDC33-TRg-4	yes	single
2287	CC17-DHR2-TRg-3	CC17	DHR2-TRg-3	yes	single
2288	CC17-RRP42-NRg-5	CC17	RRP42-NRg-5	yes	single
2289	CC17-CLF1-TRg-1	CC17	CLF1-TRg-1	yes	single
2290	CC17-ERG11-NA-16	CC17	ERG11-NA-16	yes	single
2291	CC17-VAS1-NRg-4	CC17	VAS1-NRg-4	yes	single
2292	CC17-PIK1-NRg-2	CC17	PIK1-NRg-2	yes	single
2293	CC17-SAR1-NRg-7	CC17	SAR1-NRg-7	yes	single
2294	CC17-SAR1-NRg-4	CC17	SAR1-NRg-4	yes	single
2295	CC17-RPS3-TRg-1	CC17	RPS3-TRg-1	yes	single
2296	CC17-YTM1-TRg-2	CC17	YTM1-TRg-2	yes	single
2297	CC17-SUI3-NRg-5	CC17	SUI3-NRg-5	yes	single
2298	CC17-SUI3-NRg-2	CC17	SUI3-NRg-2	yes	single
2299	CC17-RRP7-TRg-4	CC17	RRP7-TRg-4	yes	single
2300	CC17-RRP7-TRg-6	CC17	RRP7-TRg-6	yes	single
2301	CC17-NIP7-TRg-2	CC17	NIP7-TRg-2	yes	single
2302	CC17-MDM35-TRg-1	CC17	MDM35-TRg-1	yes	single
2303	CC17-ALA1-NRg-1	CC17	ALA1-NRg-1	yes	single
2304	CC17-DOA4-NRg-2	CC17	DOA4-NRg-2	yes	single
2305	CC17-RPS13-NRg-1	CC17	RPS13-NRg-1	yes	single
2306	CC17-YSF3-TRg-2	CC17	YSF3-TRg-2	yes	single
2307	CC17-RPS2-NRg-11	CC17	RPS2-NRg-11	yes	single
2308	CC17-SSL1-TRg-10	CC17	SSL1-TRg-10	yes	single
2309	CC17-NIP7-TRg-1	CC17	NIP7-TRg-1	yes	single
2310	CC17-LST8-NRg-1	CC17	LST8-NRg-1	yes	single
2311	CC17-TAF4-TRg-3	CC17	TAF4-TRg-3	yes	single
2312	CC17-HAS1-TRg-2	CC17	HAS1-TRg-2	yes	single
2313	CC17-GLC7-TRg-2	CC17	GLC7-TRg-2	yes	single
2314	CC17-CDC45-NRg-1	CC17	CDC45-NRg-1	yes	single
2315	CC17-SEC22-NRg-8	CC17	SEC22-NRg-8	yes	single
2316	CC17-YOS1-TRg-2	CC17	YOS1-TRg-2	yes	single
2317	CC17-RBA50-TRg-3	CC17	RBA50-TRg-3	yes	single
2318	CC17-SPP41-NRg-2	CC17	SPP41-NRg-2	yes	single
2319	CC17-PRP46-TRg-2	CC17	PRP46-TRg-2	yes	single
2320	CC17-PGA2-NRg-1	CC17	PGA2-NRg-1	yes	single
2321	CC17-CBF5-TRg-3	CC17	CBF5-TRg-3	yes	single
2322	CC17-TCP1-NRg-3	CC17	TCP1-NRg-3	yes	single
2323	CC17-TCP1-NRg-2	CC17	TCP1-NRg-2	yes	single
2324	CC17-ERG26-NRg-2	CC17	ERG26-NRg-2	yes	single
2325	CC17-ERG26-NRg-4	CC17	ERG26-NRg-4	yes	single
2326	CC17-MES1-TRg-5	CC17	MES1-TRg-5	yes	single
2327	CC17-HTS1-TRg-2	CC17	HTS1-TRg-2	yes	single
2328	CC17-SSS1-TRg-3	CC17	SSS1-TRg-3	yes	single
2329	CC17-SSS1-TRg-2	CC17	SSS1-TRg-2	yes	single
2330	CC17-SYS1-TRg-7	CC17	SYS1-TRg-7	yes	single
2331	CC17-SYS1-TRg-2	CC17	SYS1-TRg-2	yes	single
2332	CC17-SYS1-TRg-1	CC17	SYS1-TRg-1	yes	single
2333	CC17-BFR2-TRg-1	CC17	BFR2-TRg-1	yes	single
2334	CC17-EOS1-TRg-3	CC17	EOS1-TRg-3	yes	single
2335	CC17-TAF4-NRg-1	CC17	TAF4-NRg-1	yes	single
2336	CC17-ARL3-NRg-8	CC17	ARL3-NRg-8	yes	single
2337	CC17-RPN5-NRg-1	CC17	RPN5-NRg-1	yes	single
2338	CC17-TIM9-NRg-2	CC17	TIM9-NRg-2	yes	single
2339	CC17-NUP57-NRg-3	CC17	NUP57-NRg-3	yes	single
2340	CC17-VPS4-TRg-1	CC17	VPS4-TRg-1	yes	single
2341	CC17-CDC3-TRg-4	CC17	CDC3-TRg-4	yes	single
2342	CC17-BBP1-NRg-1	CC17	BBP1-NRg-1	yes	single
2343	CC17-BBP1-NRg-2	CC17	BBP1-NRg-2	yes	single
2344	CC17-USE1-NRg-3	CC17	USE1-NRg-3	yes	single
2345	CC17-CCT7-TRg-1	CC17	CCT7-TRg-1	yes	single
2346	CC17-SAH1-TRg-3	CC17	SAH1-TRg-3	yes	single
2347	CC17-CHS2-TRg-1	CC17	CHS2-TRg-1	yes	single
2348	CC17-DPM1-TRg-2	CC17	DPM1-TRg-2	yes	single
2349	CC17-BBP1-TRg-1	CC17	BBP1-TRg-1	yes	single
2350	CC17-NRD1-TRg-4	CC17	NRD1-TRg-4	yes	single
2351	CC17-RPB3-NRg-1	CC17	RPB3-NRg-1	yes	single
2352	CC17-PHO85-NRg-6	CC17	PHO85-NRg-6	yes	single
2353	CC17-SNF6-TRg-6	CC17	SNF6-TRg-6	yes	single
2354	CC17-PRP38-NRg-2	CC17	PRP38-NRg-2	yes	single
2355	CC17-OAR1-NRg-3	CC17	OAR1-NRg-3	yes	single
2356	CC17-ROX3-NRg-1	CC17	ROX3-NRg-1	yes	single
2357	CC17-YPP1-TRg-6	CC17	YPP1-TRg-6	yes	single
2358	CC17-CBF2-NRg-8	CC17	CBF2-NRg-8	yes	single
2359	CC17-SPT6-TRg-5	CC17	SPT6-TRg-5	yes	single
2360	CC17-SEC10-NRg-1	CC17	SEC10-NRg-1	yes	single
2361	CC17-NSL1-NRg-3	CC17	NSL1-NRg-3	yes	single
2362	CC17-NRD1-NRg-8	CC17	NRD1-NRg-8	yes	single
2363	CC17-RPB3-TRg-1	CC17	RPB3-TRg-1	yes	single
2364	CC17-NRD1-NRg-4	CC17	NRD1-NRg-4	yes	single
2365	CC17-RVB1-TRg-2	CC17	RVB1-TRg-2	yes	single
2366	CC17-TIF5-NRg-8	CC17	TIF5-NRg-8	yes	single
2367	CC17-EOS1-NRg-1	CC17	EOS1-NRg-1	yes	single
2368	CC17-ERG25-NA-26	CC17	ERG25-NA-26	yes	single
2369	CC17-MSL5-NRg-4	CC17	MSL5-NRg-4	yes	single
2370	CC17-SEC24-TRg-2	CC17	SEC24-TRg-2	yes	single
2371	CC17-RPL30-NRg-5	CC17	RPL30-NRg-5	yes	single
2372	CC17-SNU71-NRg-3	CC17	SNU71-NRg-3	yes	single
2373	CC17-CDC33-NRg-1	CC17	CDC33-NRg-1	yes	single
2374	CC17-RPN6-TRg-4	CC17	RPN6-TRg-4	yes	single
2375	CC17-NAB2-TRg-4	CC17	NAB2-TRg-4	yes	single
2376	CC17-NAB2-TRg-6	CC17	NAB2-TRg-6	yes	single
2377	CC17-YTM1-NRg-1	CC17	YTM1-NRg-1	yes	single
2378	CC17-OLE1-TRg-8	CC17	OLE1-TRg-8	yes	single
2379	CC17-OLE1-TRg-1	CC17	OLE1-TRg-1	yes	single
2380	CC17-UTP7-TRg-4	CC17	UTP7-TRg-4	yes	single
2381	CC17-ACT1-NRg-6	CC17	ACT1-NRg-6	yes	single
2382	CC17-RPL18A-NRg-3	CC17	RPL18A-NRg-3	yes	single
2383	CC17-BRX1-NRg-1	CC17	BRX1-NRg-1	yes	single
2384	CC17-NAF1-TRg-8	CC17	NAF1-TRg-8	yes	single
2385	CC17-NAF1-TRg-6	CC17	NAF1-TRg-6	yes	single
2386	CC17-NAF1-TRg-4	CC17	NAF1-TRg-4	yes	single
2387	CC17-CDC8-TRg-2	CC17	CDC8-TRg-2	yes	single
2388	CC17-NSE4-TRg-1	CC17	NSE4-TRg-1	yes	single
2389	CC17-PAB1-NRg-2	CC17	PAB1-NRg-2	yes	single
2390	CC17-PRP43-TRg-4	CC17	PRP43-TRg-4	yes	single
2391	CC17-SEC2-NRg-3	CC17	SEC2-NRg-3	yes	single
2392	CC17-SEC2-NRg-6	CC17	SEC2-NRg-6	yes	single
2393	CC17-MPP10-NRg-5	CC17	MPP10-NRg-5	yes	single
2394	CC17-YDR355C-TRg-2	CC17	YDR355C-TRg-2	yes	single
2395	CC17-YLR339C-TRg-9	CC17	YLR339C-TRg-9	yes	single
2396	CC17-SNM1-TRg-2	CC17	SNM1-TRg-2	yes	single
2397	CC17-ALR1-NRg-4	CC17	ALR1-NRg-4	yes	single
2398	CC17-ALR1-NRg-1	CC17	ALR1-NRg-1	yes	single
2399	CC17-ALR1-NRg-3	CC17	ALR1-NRg-3	yes	single
2400	CC17-RPL10-TRg-1	CC17	RPL10-TRg-1	yes	single
2401	CC17-RPL28-TRg-2	CC17	RPL28-TRg-2	yes	single
2402	CC17-UTP25-TRg-1	CC17	UTP25-TRg-1	yes	single
2403	CC17-POB3-TRg-1	CC17	POB3-TRg-1	yes	single
2404	CC17-POB3-TRg-3	CC17	POB3-TRg-3	yes	single
2405	CC17-POB3-TRg-2	CC17	POB3-TRg-2	yes	single
2406	CC17-MED11-TRg-1	CC17	MED11-TRg-1	yes	single
2407	CC17-ISA1-TRg-15	CC17	ISA1-TRg-15	yes	single
2408	CC17-RRP1-NRg-1	CC17	RRP1-NRg-1	yes	single
2409	CC17-MES1-NRg-1	CC17	MES1-NRg-1	yes	single
2410	CC17-SEC13-NRg-5	CC17	SEC13-NRg-5	yes	single
2411	CC17-MCM2-NRg-2	CC17	MCM2-NRg-2	yes	single
2412	CC17-ALA1-TRg-4	CC17	ALA1-TRg-4	yes	single
2413	CC17-MTG2-TRg-5	CC17	MTG2-TRg-5	yes	single
2414	CC17-TIF35-NRg-3	CC17	TIF35-NRg-3	yes	single
2415	CC17-NSE1-TRg-3	CC17	NSE1-TRg-3	yes	single
2416	CC17-NSE1-TRg-4	CC17	NSE1-TRg-4	yes	single
2417	CC17-MOB2-NRg-6	CC17	MOB2-NRg-6	yes	single
2418	CC17-VRG4-NRg-3	CC17	VRG4-NRg-3	yes	single
2419	CC17-PRP9-TRg-3	CC17	PRP9-TRg-3	yes	single
2420	CC17-HYM1-TRg-5	CC17	HYM1-TRg-5	yes	single
2421	CC17-POP1-TRg-5	CC17	POP1-TRg-5	yes	single
2422	CC17-POP1-TRg-9	CC17	POP1-TRg-9	yes	single
2423	CC17-RPL17A-TRg-1	CC17	RPL17A-TRg-1	yes	single
2424	CC17-SLD2-TRg-1	CC17	SLD2-TRg-1	yes	single
2425	CC17-CDC48-NRg-7	CC17	CDC48-NRg-7	yes	single
2426	CC17-FHL1-NRg-2	CC17	FHL1-NRg-2	yes	single
2427	CC17-BET3-NRg-7	CC17	BET3-NRg-7	yes	single
2428	CC17-MAK21-TRg-1	CC17	MAK21-TRg-1	yes	single
2429	CC17-BRN1-TRg-4	CC17	BRN1-TRg-4	yes	single
2430	CC17-FBA1-NRg-3	CC17	FBA1-NRg-3	yes	single
2431	CC17-CDC42-TRg-6	CC17	CDC42-TRg-6	yes	single
2432	CC17-CDC42-TRg-7	CC17	CDC42-TRg-7	yes	single
2433	CC17-COG4-NRg-1	CC17	COG4-NRg-1	yes	single
2434	CC17-ATP3-NRg-3	CC17	ATP3-NRg-3	yes	single
2435	CC17-ATP3-NRg-2	CC17	ATP3-NRg-2	yes	single
2436	CC17-SMP3-TRg-5	CC17	SMP3-TRg-5	yes	single
2437	CC17-CFT2-NRg-2	CC17	CFT2-NRg-2	yes	single
2438	CC17-FAS2-TRg-5	CC17	FAS2-TRg-5	yes	single
2439	CC17-DBP2-NRg-3	CC17	DBP2-NRg-3	yes	single
2440	CC17-DBP2-NRg-2	CC17	DBP2-NRg-2	yes	single
2441	CC17-MPS2-NRg-4	CC17	MPS2-NRg-4	yes	single
2442	CC17-ARC35-TRg-2	CC17	ARC35-TRg-2	yes	single
2443	CC17-ARC35-TRg-5	CC17	ARC35-TRg-5	yes	single
2444	CC17-MRD1-TRg-1	CC17	MRD1-TRg-1	yes	single
2445	CC17-RLP7-TRg-1	CC17	RLP7-TRg-1	yes	single
2446	CC17-SPC34-TRg-1	CC17	SPC34-TRg-1	yes	single
2447	CC17-CDC45-TRg-2	CC17	CDC45-TRg-2	yes	single
2448	CC17-GCD6-TRg-3	CC17	GCD6-TRg-3	yes	single
2449	CC17-GCD6-TRg-4	CC17	GCD6-TRg-4	yes	single
2450	CC17-YPT6-NRg-2	CC17	YPT6-NRg-2	yes	single
2451	CC17-RPS13-TRg-2	CC17	RPS13-TRg-2	yes	single
2452	CC17-IPI3-TRg-3	CC17	IPI3-TRg-3	yes	single
2453	CC17-TIF5-NRg-9	CC17	TIF5-NRg-9	yes	single
2454	CC17-TIF5-NRg-7	CC17	TIF5-NRg-7	yes	single
2455	CC17-TIF5-NRg-6	CC17	TIF5-NRg-6	yes	single
2456	CC17-NAB3-TRg-3	CC17	NAB3-TRg-3	yes	single
2457	CC17-GCD2-TRg-1	CC17	GCD2-TRg-1	yes	single
2458	CC17-UBA1-TRg-2	CC17	UBA1-TRg-2	yes	single
2459	CC17-SLD3-TRg-6	CC17	SLD3-TRg-6	yes	single
2460	CC17-LCB1-TRg-5	CC17	LCB1-TRg-5	yes	single
2461	CC17-TOA2-TRg-6	CC17	TOA2-TRg-6	yes	single
2462	CC17-TOA2-TRg-1	CC17	TOA2-TRg-1	yes	single
2463	CC17-TOA2-TRg-3	CC17	TOA2-TRg-3	yes	single
2464	CC17-LSM2-TRg-1	CC17	LSM2-TRg-1	yes	single
2465	CC17-YML6-TRg-13	CC17	YML6-TRg-13	yes	single
2466	CC17-YML6-TRg-12	CC17	YML6-TRg-12	yes	single
2467	CC17-UTP15-NRg-1	CC17	UTP15-NRg-1	yes	single
2468	CC17-TIF6-NRg-8	CC17	TIF6-NRg-8	yes	single
2469	CC17-SUP35-NRg-1	CC17	SUP35-NRg-1	yes	single
2470	CC17-MPP10-NRg-1	CC17	MPP10-NRg-1	yes	single
2471	CC17-SWI3-TRg-7	CC17	SWI3-TRg-7	yes	single
2472	CC17-SSN3-NRg-2	CC17	SSN3-NRg-2	yes	single
2473	CC17-SEC13-NRg-7	CC17	SEC13-NRg-7	yes	single
2474	CC17-RPS15-NRg-3	CC17	RPS15-NRg-3	yes	single
2475	CC17-RPL3-TRg-2	CC17	RPL3-TRg-2	yes	single
2476	CC17-FBA1-NRg-2	CC17	FBA1-NRg-2	yes	single
2477	CC17-FBA1-NRg-1	CC17	FBA1-NRg-1	yes	single
2478	CC17-FBA1-NRg-5	CC17	FBA1-NRg-5	yes	single
2479	CC17-DAM1-TRg-2	CC17	DAM1-TRg-2	yes	single
2480	CC17-NHP2-TRg-2	CC17	NHP2-TRg-2	yes	single
2481	CC17-HCA4-NRg-6	CC17	HCA4-NRg-6	yes	single
2482	CC17-PRE3-TRg-4	CC17	PRE3-TRg-4	yes	single
2483	CC17-DBP5-NRg-4	CC17	DBP5-NRg-4	yes	single
2484	CC17-SPT6-NRg-4	CC17	SPT6-NRg-4	yes	single
2485	CC17-SPT6-NRg-2	CC17	SPT6-NRg-2	yes	single
2486	CC17-RPL18A-TRg-4	CC17	RPL18A-TRg-4	yes	single
2487	CC17-KSH1-TRg-1	CC17	KSH1-TRg-1	yes	single
2488	CC17-KSH1-TRg-3	CC17	KSH1-TRg-3	yes	single
2489	CC17-IPI3-NRg-1	CC17	IPI3-NRg-1	yes	single
2490	CC17-PGA2-TRg-8	CC17	PGA2-TRg-8	yes	single
2491	CC17-RPL18A-TRg-2	CC17	RPL18A-TRg-2	yes	single
2492	CC17-RPL33A-NRg-6	CC17	RPL33A-NRg-6	yes	single
2493	CC17-TAF12-NRg-2	CC17	TAF12-NRg-2	yes	single
2494	CC17-USE1-TRg-5	CC17	USE1-TRg-5	yes	single
2495	CC17-YNL114C-TRg-1	CC17	YNL114C-TRg-1	yes	single
2496	CC17-SMC5-TRg-7	CC17	SMC5-TRg-7	yes	single
2497	CC17-SMC5-TRg-6	CC17	SMC5-TRg-6	yes	single
2498	CC17-RSC58-TRg-1	CC17	RSC58-TRg-1	yes	single
2499	CC17-CTF13-TRg-2	CC17	CTF13-TRg-2	yes	single
2500	CC17-NAB2-NRg-2	CC17	NAB2-NRg-2	yes	single
2501	CC17-MCM7-TRg-4	CC17	MCM7-TRg-4	yes	single
2502	CC17-BCP1-NRg-5	CC17	BCP1-NRg-5	yes	single
2503	CC17-STU2-TRg-3	CC17	STU2-TRg-3	yes	single
2504	CC17-SEC21-NRg-6	CC17	SEC21-NRg-6	yes	single
2505	CC17-SEC21-NRg-3	CC17	SEC21-NRg-3	yes	single
2506	CC17-RPL1B-TRg-3	CC17	RPL1B-TRg-3	yes	single
2507	CC17-SEC20-NRg-2	CC17	SEC20-NRg-2	yes	single
2508	CC17-VMA3-NRg-2	CC17	VMA3-NRg-2	yes	single
2509	CC17-SEC23-NRg-5	CC17	SEC23-NRg-5	yes	single
2510	CC17-CDC28-TRg-4	CC17	CDC28-TRg-4	yes	single
2511	CC17-RPN12-NRg-11	CC17	RPN12-NRg-11	yes	single
2512	CC17-PUP3-TRg-3	CC17	PUP3-TRg-3	yes	single
2513	CC17-SEC31-TRg-2	CC17	SEC31-TRg-2	yes	single
2514	CC17-SED5-TRg-6	CC17	SED5-TRg-6	yes	single
2515	CC17-SED5-TRg-5	CC17	SED5-TRg-5	yes	single
2516	CC17-RPL33A-TRg-1	CC17	RPL33A-TRg-1	yes	single
2517	CC17-RPL33A-TRg-2	CC17	RPL33A-TRg-2	yes	single
2518	CC17-MRPL11-TRg-2	CC17	MRPL11-TRg-2	yes	single
2519	CC17-RTP1-NRg-2	CC17	RTP1-NRg-2	yes	single
2520	CC17-NUG1-TRg-2	CC17	NUG1-TRg-2	yes	single
2521	CC17-VPH2-TRg-4	CC17	VPH2-TRg-4	yes	single
2522	CC17-COP1-NRg-3	CC17	COP1-NRg-3	yes	single
2523	CC17-CRM1-NRg-1	CC17	CRM1-NRg-1	yes	single
2524	CC17-RPL5-NRg-4	CC17	RPL5-NRg-4	yes	single
2525	CC17-SNU13-NRg-4	CC17	SNU13-NRg-4	yes	single
2526	CC17-PFS2-TRg-3	CC17	PFS2-TRg-3	yes	single
2527	CC17-MPP10-TRg-2	CC17	MPP10-TRg-2	yes	single
2528	CC17-TSR4-NRg-2	CC17	TSR4-NRg-2	yes	single
2529	CC17-RSC2-TRg-1	CC17	RSC2-TRg-1	yes	single
2530	CC17-SEC65-TRg-2	CC17	SEC65-TRg-2	yes	single
2531	CC17-SMI1-NRg-1	CC17	SMI1-NRg-1	yes	single
2532	CC17-RTT105-NRg-4	CC17	RTT105-NRg-4	yes	single
2533	CC17-VMA5-TRg-3	CC17	VMA5-TRg-3	yes	single
2534	CC17-VMA5-TRg-5	CC17	VMA5-TRg-5	yes	single
2535	CC17-RRP1-TRg-3	CC17	RRP1-TRg-3	yes	single
2536	CC17-CLC1-TRg-2	CC17	CLC1-TRg-2	yes	single
2537	CC17-GCD6-NRg-1	CC17	GCD6-NRg-1	yes	single
2538	CC17-GCD6-NRg-2	CC17	GCD6-NRg-2	yes	single
2539	CC17-PXR1-TRg-1	CC17	PXR1-TRg-1	yes	single
2540	CC17-CDC14-NRg-1	CC17	CDC14-NRg-1	yes	single
2541	CC17-PCF11-TRg-6	CC17	PCF11-TRg-6	yes	single
2542	CC17-PCF11-TRg-5	CC17	PCF11-TRg-5	yes	single
2543	CC17-PCF11-TRg-4	CC17	PCF11-TRg-4	yes	single
2544	CC17-SEC31-NRg-1	CC17	SEC31-NRg-1	yes	single
2545	CC17-RRP5-NRg-1	CC17	RRP5-NRg-1	yes	single
2546	CC17-PRE10-TRg-5	CC17	PRE10-TRg-5	yes	single
2547	CC17-PRE10-TRg-1	CC17	PRE10-TRg-1	yes	single
2548	CC17-RPS5-TRg-2	CC17	RPS5-TRg-2	yes	single
2549	CC17-NSP1-TRg-4	CC17	NSP1-TRg-4	yes	single
2550	CC17-PRP38-TRg-4	CC17	PRP38-TRg-4	yes	single
2551	CC17-RCF1-NRg-5	CC17	RCF1-NRg-5	yes	single
2552	CC17-RSC3-TRg-4	CC17	RSC3-TRg-4	yes	single
2553	CC17-RSC3-TRg-5	CC17	RSC3-TRg-5	yes	single
2554	CC17-RSC3-TRg-6	CC17	RSC3-TRg-6	yes	single
2555	CC17-HTA1-NRg-12	CC17	HTA1-NRg-12	yes	single
2556	CC17-HTA1-NRg-11	CC17	HTA1-NRg-11	yes	single
2557	CC17-UTP23-TRg-2	CC17	UTP23-TRg-2	yes	single
2558	CC17-GCD7-NRg-1	CC17	GCD7-NRg-1	yes	single
2559	CC17-GCD7-NRg-2	CC17	GCD7-NRg-2	yes	single
2560	CC17-GCD7-NRg-6	CC17	GCD7-NRg-6	yes	single
2561	CC17-GAL11-NRg-2	CC17	GAL11-NRg-2	yes	single
2562	CC17-GAL11-NRg-9	CC17	GAL11-NRg-9	yes	single
2563	CC17-PHO4-TRg-5	CC17	PHO4-TRg-5	yes	single
2564	CC17-SNP1-NRg-3	CC17	SNP1-NRg-3	yes	single
2565	CC17-RPC37-TRg-5	CC17	RPC37-TRg-5	yes	single
2566	CC17-CRM1-TRg-5	CC17	CRM1-TRg-5	yes	single
2567	CC17-CRM1-TRg-2	CC17	CRM1-TRg-2	yes	single
2568	CC17-ASK1-TRg-7	CC17	ASK1-TRg-7	yes	single
2569	CC17-STU2-NRg-4	CC17	STU2-NRg-4	yes	single
2570	CC17-NEO1-NRg-3	CC17	NEO1-NRg-3	yes	single
2571	CC17-GAL11-TRg-5	CC17	GAL11-TRg-5	yes	single
2572	CC17-GAL11-TRg-7	CC17	GAL11-TRg-7	yes	single
2573	CC17-SAM50-NRg-3	CC17	SAM50-NRg-3	yes	single
2574	CC17-CSL4-TRg-2	CC17	CSL4-TRg-2	yes	single
2575	CC17-CCT5-TRg-2	CC17	CCT5-TRg-2	yes	single
2576	CC17-POL30-NRg-1	CC17	POL30-NRg-1	yes	single
2577	CC17-MED4-TRg-4	CC17	MED4-TRg-4	yes	single
2578	CC17-MED4-TRg-3	CC17	MED4-TRg-3	yes	single
2579	CC17-MED4-TRg-2	CC17	MED4-TRg-2	yes	single
2580	CC17-GDI1-TRg-4	CC17	GDI1-TRg-4	yes	single
2581	CC17-GDI1-TRg-3	CC17	GDI1-TRg-3	yes	single
2582	CC17-REB1-TRg-6	CC17	REB1-TRg-6	yes	single
2583	CC17-MRPL37-NRg-2	CC17	MRPL37-NRg-2	yes	single
2584	CC17-NOC3-TRg-3	CC17	NOC3-TRg-3	yes	single
2585	CC17-SPC97-TRg-3	CC17	SPC97-TRg-3	yes	single
2586	CC17-IPP1-TRg-3	CC17	IPP1-TRg-3	yes	single
2587	CC17-IPP1-TRg-2	CC17	IPP1-TRg-2	yes	single
2588	CC17-PTI1-TRg-3	CC17	PTI1-TRg-3	yes	single
2589	CC17-PTI1-TRg-5	CC17	PTI1-TRg-5	yes	single
2590	CC17-RFC5-NRg-1	CC17	RFC5-NRg-1	yes	single
2591	CC17-CDC24-TRg-1	CC17	CDC24-TRg-1	yes	single
2592	CC17-CDC24-TRg-3	CC17	CDC24-TRg-3	yes	single
2593	CC17-CDC24-TRg-5	CC17	CDC24-TRg-5	yes	single
2594	CC17-CDC24-TRg-6	CC17	CDC24-TRg-6	yes	single
2595	CC17-UTP23-TRg-6	CC17	UTP23-TRg-6	yes	single
2596	CC17-UTP23-TRg-4	CC17	UTP23-TRg-4	yes	single
2597	CC17-UTP23-TRg-1	CC17	UTP23-TRg-1	yes	single
2598	CC17-RHO3-NRg-4	CC17	RHO3-NRg-4	yes	single
2599	CC17-TRS23-NRg-1	CC17	TRS23-NRg-1	yes	single
2600	CC17-TRS23-NRg-3	CC17	TRS23-NRg-3	yes	single
2601	CC17-RSP5-TRg-2	CC17	RSP5-TRg-2	yes	single
2602	CC17-RSP5-TRg-1	CC17	RSP5-TRg-1	yes	single
2603	CC17-SDA1-NRg-1	CC17	SDA1-NRg-1	yes	single
2604	CC17-KAP95-TRg-8	CC17	KAP95-TRg-8	yes	single
2605	CC17-ACO1-TRg-6	CC17	ACO1-TRg-6	yes	single
2606	CC17-HTA1-NRg-3	CC17	HTA1-NRg-3	yes	single
2607	CC17-HTA1-NRg-2	CC17	HTA1-NRg-2	yes	single
2608	CC17-SPN1-TRg-1	CC17	SPN1-TRg-1	yes	single
2609	CC17-MOT1-NRg-7	CC17	MOT1-NRg-7	yes	single
2610	CC17-RPL17A-NRg-4	CC17	RPL17A-NRg-4	yes	single
2611	CC17-ADA2-TRg-4	CC17	ADA2-TRg-4	yes	single
2612	CC17-SFH1-NRg-1	CC17	SFH1-NRg-1	yes	single
2613	CC17-SPC97-NRg-5	CC17	SPC97-NRg-5	yes	single
2614	CC17-PRP22-TRg-3	CC17	PRP22-TRg-3	yes	single
2615	CC17-SEN15-TRg-2	CC17	SEN15-TRg-2	yes	single
2616	CC17-RPL3-NRg-2	CC17	RPL3-NRg-2	yes	single
2617	CC17-ISD11-NRg-2	CC17	ISD11-NRg-2	yes	single
2618	CC17-HEM12-TRg-8	CC17	HEM12-TRg-8	yes	single
2619	CC17-SEC10-TRg-1	CC17	SEC10-TRg-1	yes	single
2620	CC17-HTB1-TRg-7	CC17	HTB1-TRg-7	yes	single
2621	CC17-TTI2-TRg-1	CC17	TTI2-TRg-1	yes	single
2622	CC17-ACP1-TRg-2	CC17	ACP1-TRg-2	yes	single
2623	CC17-ACP1-TRg-4	CC17	ACP1-TRg-4	yes	single
2624	CC17-GAL11-NRg-10	CC17	GAL11-NRg-10	yes	single
2625	CC17-UTP22-TRg-2	CC17	UTP22-TRg-2	yes	single
2626	CC17-MST1-NRg-5	CC17	MST1-NRg-5	yes	single
2627	CC17-RIB7-NRg-2	CC17	RIB7-NRg-2	yes	single
2628	CC17-MCD1-TRg-6	CC17	MCD1-TRg-6	yes	single
2629	CC17-MCD1-TRg-5	CC17	MCD1-TRg-5	yes	single
2630	CC17-GPI8-NRg-2	CC17	GPI8-NRg-2	yes	single
2631	CC17-THS1-TRg-2	CC17	THS1-TRg-2	yes	single
2632	CC17-RRP7-TRg-2	CC17	RRP7-TRg-2	yes	single
2633	CC17-RRP7-TRg-5	CC17	RRP7-TRg-5	yes	single
2634	CC17-SMX2-NRg-7	CC17	SMX2-NRg-7	yes	single
2635	CC17-RRP45-TRg-5	CC17	RRP45-TRg-5	yes	single
2636	CC17-RRP45-TRg-4	CC17	RRP45-TRg-4	yes	single
2637	CC17-CNS1-TRg-2	CC17	CNS1-TRg-2	yes	single
2638	CC17-FBP1-NRg-9	CC17	FBP1-NRg-9	yes	single
2639	CC17-GCD11-NRg-1	CC17	GCD11-NRg-1	yes	single
2640	CC17-RPL10-TRg-2	CC17	RPL10-TRg-2	yes	single
2641	CC17-NUP192-TRg-4	CC17	NUP192-TRg-4	yes	single
2642	CC17-NUP145-NRg-4	CC17	NUP145-NRg-4	yes	single
2643	CC17-HEM12-TRg-6	CC17	HEM12-TRg-6	yes	single
2644	CC17-PLC1-TRg-3	CC17	PLC1-TRg-3	yes	single
2645	CC17-RPA43-TRg-1	CC17	RPA43-TRg-1	yes	single
2646	CC17-RPB7-NRg-2	CC17	RPB7-NRg-2	yes	single
2647	CC17-RPB7-NRg-3	CC17	RPB7-NRg-3	yes	single
2648	CC17-NSL1-NRg-1	CC17	NSL1-NRg-1	yes	single
2649	CC17-UTP6-TRg-3	CC17	UTP6-TRg-3	yes	single
2650	CC17-UTP6-TRg-1	CC17	UTP6-TRg-1	yes	single
2651	CC17-YJU2-TRg-5	CC17	YJU2-TRg-5	yes	single
2652	CC17-FRS2-NRg-5	CC17	FRS2-NRg-5	yes	single
2653	CC17-TIF35-NRg-2	CC17	TIF35-NRg-2	yes	single
2654	CC17-GPI15-TRg-1	CC17	GPI15-TRg-1	yes	single
2655	CC17-NOP1-NRg-5	CC17	NOP1-NRg-5	yes	single
2656	CC17-GPI15-TRg-4	CC17	GPI15-TRg-4	yes	single
2657	CC17-COG4-TRg-1	CC17	COG4-TRg-1	yes	single
2658	CC17-TFA1-TRg-1	CC17	TFA1-TRg-1	yes	single
2659	CC17-RHO1-NRg-2	CC17	RHO1-NRg-2	yes	single
2660	CC17-RHO1-NRg-1	CC17	RHO1-NRg-1	yes	single
2661	CC17-CDC55-NRg-2	CC17	CDC55-NRg-2	yes	single
2662	CC17-IDI1-NRg-7	CC17	IDI1-NRg-7	yes	single
2663	CC17-RPL32-TRg-5	CC17	RPL32-TRg-5	yes	single
2664	CC17-RPB5-TRg-4	CC17	RPB5-TRg-4	yes	single
2665	CC17-DIP2-TRg-5	CC17	DIP2-TRg-5	yes	single
2666	CC17-DIP2-TRg-1	CC17	DIP2-TRg-1	yes	single
2667	CC17-RPC40-TRg-2	CC17	RPC40-TRg-2	yes	single
2668	CC17-CDC6-TRg-5	CC17	CDC6-TRg-5	yes	single
2669	CC17-CDC6-TRg-3	CC17	CDC6-TRg-3	yes	single
2670	CC17-DAD2-TRg-2	CC17	DAD2-TRg-2	yes	single
2671	CC17-RVS161-TRg-2	CC17	RVS161-TRg-2	yes	single
2672	CC17-RVS161-TRg-1	CC17	RVS161-TRg-1	yes	single
2673	CC17-SUP45-NRg-3	CC17	SUP45-NRg-3	yes	single
2674	CC17-SRB6-NRg-5	CC17	SRB6-NRg-5	yes	single
2675	CC17-RPC11-TRg-4	CC17	RPC11-TRg-4	yes	single
2676	CC17-RKI1-TRg-8	CC17	RKI1-TRg-8	yes	single
2677	CC17-NIP7-TRg-3	CC17	NIP7-TRg-3	yes	single
2678	CC17-RPL33A-NRg-12	CC17	RPL33A-NRg-12	yes	single
2679	CC17-SAM50-TRg-4	CC17	SAM50-TRg-4	yes	single
2680	CC17-NOP4-NRg-1	CC17	NOP4-NRg-1	yes	single
2681	CC17-NOP4-NRg-3	CC17	NOP4-NRg-3	yes	single
2682	CC17-SMX2-TRg-5	CC17	SMX2-TRg-5	yes	single
2683	CC17-POL12-NRg-2	CC17	POL12-NRg-2	yes	single
2684	CC17-BMS1-NRg-2	CC17	BMS1-NRg-2	yes	single
2685	CC17-RPA190-TRg-5	CC17	RPA190-TRg-5	yes	single
2686	CC17-ALG14-NRg-4	CC17	ALG14-NRg-4	yes	single
2687	CC17-ALG14-NRg-1	CC17	ALG14-NRg-1	yes	single
2688	CC17-PRE5-NRg-1	CC17	PRE5-NRg-1	yes	single
2689	CC17-BIG1-NRg-2	CC17	BIG1-NRg-2	yes	single
2690	CC17-TFA2-TRg-4	CC17	TFA2-TRg-4	yes	single
2691	CC17-IMP4-TRg-6	CC17	IMP4-TRg-6	yes	single
2692	CC17-PAN1-NRg-1	CC17	PAN1-NRg-1	yes	single
2693	CC17-UTP13-TRg-2	CC17	UTP13-TRg-2	yes	single
2694	CC17-KAE1-NRg-3	CC17	KAE1-NRg-3	yes	single
2695	CC17-ERG20-TRg-1	CC17	ERG20-TRg-1	yes	single
2696	CC17-CDC20-TRg-6	CC17	CDC20-TRg-6	yes	single
2697	CC17-PWP2-NRg-2	CC17	PWP2-NRg-2	yes	single
2698	CC17-COG1-NRg-1	CC17	COG1-NRg-1	yes	single
2699	CC17-RPL1B-TRg-4	CC17	RPL1B-TRg-4	yes	single
2700	CC17-RPL1B-TRg-7	CC17	RPL1B-TRg-7	yes	single
2701	CC17-UTP20-TRg-3	CC17	UTP20-TRg-3	yes	single
2702	CC17-UTP20-TRg-4	CC17	UTP20-TRg-4	yes	single
2703	CC17-RPL25-TRg-4	CC17	RPL25-TRg-4	yes	single
2704	CC17-RPL25-TRg-2	CC17	RPL25-TRg-2	yes	single
2705	CC17-MCM7-NRg-1	CC17	MCM7-NRg-1	yes	single
2706	CC17-MRP49-TRg-5	CC17	MRP49-TRg-5	yes	single
2707	CC17-ERO1-NRg-3	CC17	ERO1-NRg-3	yes	single
2708	CC17-UTP5-TRg-7	CC17	UTP5-TRg-7	yes	single
2709	CC17-MCM4-NRg-1	CC17	MCM4-NRg-1	yes	single
2710	CC17-PRE3-NRg-1	CC17	PRE3-NRg-1	yes	single
2711	CC17-FCF1-NRg-1	CC17	FCF1-NRg-1	yes	single
2712	CC17-CUS1-NRg-1	CC17	CUS1-NRg-1	yes	single
2713	CC17-PSF1-TRg-2	CC17	PSF1-TRg-2	yes	single
2714	CC17-BCP1-TRg-2	CC17	BCP1-TRg-2	yes	single
2715	CC17-PAN1-TRg-1	CC17	PAN1-TRg-1	yes	single
2716	CC17-PAN1-TRg-3	CC17	PAN1-TRg-3	yes	single
2717	CC17-PAN1-TRg-4	CC17	PAN1-TRg-4	yes	single
2718	CC17-VPS3-TRg-2	CC17	VPS3-TRg-2	yes	single
2719	CC17-YIL060W-NRg-1	CC17	YIL060W-NRg-1	yes	single
2720	CC17-VPS53-NRg-1	CC17	VPS53-NRg-1	yes	single
2721	CC17-CYR1-TRg-4	CC17	CYR1-TRg-4	yes	single
2722	CC17-CYR1-TRg-7	CC17	CYR1-TRg-7	yes	single
2723	CC17-MPS1-NRg-1	CC17	MPS1-NRg-1	yes	single
2724	CC17-SRP1-TRg-5	CC17	SRP1-TRg-5	yes	single
2725	CC17-SRP1-TRg-4	CC17	SRP1-TRg-4	yes	single
2726	CC17-TAF12-TRg-2	CC17	TAF12-TRg-2	yes	single
2727	CC17-TAF12-TRg-3	CC17	TAF12-TRg-3	yes	single
2728	CC17-POP4-TRg-1	CC17	POP4-TRg-1	yes	single
2729	CC17-SPT16-TRg-1	CC17	SPT16-TRg-1	yes	single
2730	CC17-NUP82-TRg-4	CC17	NUP82-TRg-4	yes	single
2731	CC17-DML1-TRg-3	CC17	DML1-TRg-3	yes	single
2732	CC17-RPA43-NRg-3	CC17	RPA43-NRg-3	yes	single
2733	CC17-STU2-NRg-3	CC17	STU2-NRg-3	yes	single
2734	CC17-POP4-NRg-4	CC17	POP4-NRg-4	yes	single
2735	CC17-MCD1-TRg-2	CC17	MCD1-TRg-2	yes	single
2736	CC17-RPS3-NRg-4	CC17	RPS3-NRg-4	yes	single
2737	CC17-PRP9-TRg-4	CC17	PRP9-TRg-4	yes	single
2738	CC17-RPP1-NRg-2	CC17	RPP1-NRg-2	yes	single
2739	CC17-MTR2-NRg-11	CC17	MTR2-NRg-11	yes	single
2740	CC17-GCD11-TRg-1	CC17	GCD11-TRg-1	yes	single
2741	CC17-RPF1-TRg-3	CC17	RPF1-TRg-3	yes	single
2742	CC17-SUB2-NRg-4	CC17	SUB2-NRg-4	yes	single
2743	CC17-GPI15-TRg-3	CC17	GPI15-TRg-3	yes	single
2744	CC17-ERG9-TRg-6	CC17	ERG9-TRg-6	yes	single
2745	CC17-RPT2-NRg-1	CC17	RPT2-NRg-1	yes	single
2746	CC17-YOS1-NRg-3	CC17	YOS1-NRg-3	yes	single
2747	CC17-SCM3-TRg-4	CC17	SCM3-TRg-4	yes	single
2748	CC17-SCM3-TRg-6	CC17	SCM3-TRg-6	yes	single
2749	CC17-RLP7-NRg-1	CC17	RLP7-NRg-1	yes	single
2750	CC17-TFB2-NRg-4	CC17	TFB2-NRg-4	yes	single
2751	CC17-IMP4-TRg-1	CC17	IMP4-TRg-1	yes	single
2752	CC17-IMP4-TRg-3	CC17	IMP4-TRg-3	yes	single
2753	CC17-PRE4-TRg-3	CC17	PRE4-TRg-3	yes	single
2754	CC17-SUB2-TRg-3	CC17	SUB2-TRg-3	yes	single
2755	CC17-RPP0-NRg-4	CC17	RPP0-NRg-4	yes	single
2756	CC17-RPP0-NRg-3	CC17	RPP0-NRg-3	yes	single
2757	CC17-TOM40-TRg-4	CC17	TOM40-TRg-4	yes	single
2758	CC17-FUR1-NRg-12	CC17	FUR1-NRg-12	yes	single
2759	CC17-TOM40-TRg-2	CC17	TOM40-TRg-2	yes	single
2760	CC17-VMA11-NRg-4	CC17	VMA11-NRg-4	yes	single
2761	CC17-PGS1-NRg-4	CC17	PGS1-NRg-4	yes	single
2762	CC17-URB1-TRg-4	CC17	URB1-TRg-4	yes	single
2763	CC17-ARP4-TRg-3	CC17	ARP4-TRg-3	yes	single
2764	CC17-RPT3-TRg-3	CC17	RPT3-TRg-3	yes	single
2765	CC17-SUI3-TRg-3	CC17	SUI3-TRg-3	yes	single
2766	CC17-RFC5-NRg-2	CC17	RFC5-NRg-2	yes	single
2767	CC17-RRP14-TRg-2	CC17	RRP14-TRg-2	yes	single
2768	CC17-SCC2-TRg-1	CC17	SCC2-TRg-1	yes	single
2769	CC17-SSC1-TRg-3	CC17	SSC1-TRg-3	yes	single
2770	CC17-RRP9-TRg-3	CC17	RRP9-TRg-3	yes	single
2771	CC17-MOT1-NRg-9	CC17	MOT1-NRg-9	yes	single
2772	CC17-RPL42A-NRg-2	CC17	RPL42A-NRg-2	yes	single
2773	CC17-SEC16-TRg-7	CC17	SEC16-TRg-7	yes	single
2774	CC17-IMP4-NRg-2	CC17	IMP4-NRg-2	yes	single
2775	CC17-YEF3-NRg-4	CC17	YEF3-NRg-4	yes	single
2776	CC17-PUP1-TRg-1	CC17	PUP1-TRg-1	yes	single
2777	CC17-UTP22-TRg-6	CC17	UTP22-TRg-6	yes	single
2778	CC17-DBP2-NRg-4	CC17	DBP2-NRg-4	yes	single
2779	CC17-PRE2-TRg-7	CC17	PRE2-TRg-7	yes	single
2780	CC17-ATP16-TRg-6	CC17	ATP16-TRg-6	yes	single
2781	CC17-UTP13-TRg-4	CC17	UTP13-TRg-4	yes	single
2782	CC17-DOP1-NRg-4	CC17	DOP1-NRg-4	yes	single
2783	CC17-TIM44-TRg-3	CC17	TIM44-TRg-3	yes	single
2784	CC17-ATP16-TRg-2	CC17	ATP16-TRg-2	yes	single
2785	CC17-ENP1-NRg-3	CC17	ENP1-NRg-3	yes	single
2786	CC17-NAF1-TRg-3	CC17	NAF1-TRg-3	yes	single
2787	CC17-COG4-TRg-2	CC17	COG4-TRg-2	yes	single
2788	CC17-SOG2-TRg-7	CC17	SOG2-TRg-7	yes	single
2789	CC17-YDR341C-TRg-3	CC17	YDR341C-TRg-3	yes	single
2790	CC17-YMR290W-A-TRg-10	CC17	YMR290W-A-TRg-10	yes	single
2791	CC17-NUP192-NRg-9	CC17	NUP192-NRg-9	yes	single
2792	CC17-RPS31-NRg-8	CC17	RPS31-NRg-8	yes	single
2793	CC17-SPC97-NRg-6	CC17	SPC97-NRg-6	yes	single
2794	CC17-EBP2-NRg-1	CC17	EBP2-NRg-1	yes	single
2795	CC17-CDC48-TRg-5	CC17	CDC48-TRg-5	yes	single
2796	CC17-RPT1-TRg-4	CC17	RPT1-TRg-4	yes	single
2797	CC17-ULP1-NRg-2	CC17	ULP1-NRg-2	yes	single
2798	CC17-RPN3-TRg-6	CC17	RPN3-TRg-6	yes	single
2799	CC17-RPT1-TRg-5	CC17	RPT1-TRg-5	yes	single
2800	CC17-KRE5-TRg-2	CC17	KRE5-TRg-2	yes	single
2801	CC17-TBF1-NRg-8	CC17	TBF1-NRg-8	yes	single
2802	CC17-UTP22-NRg-4	CC17	UTP22-NRg-4	yes	single
2803	CC17-SSC1-NRg-4	CC17	SSC1-NRg-4	yes	single
2804	CC17-REB1-TRg-4	CC17	REB1-TRg-4	yes	single
2805	CC17-CDC48-NRg-9	CC17	CDC48-NRg-9	yes	single
2806	CC17-FAS2-TRg-8	CC17	FAS2-TRg-8	yes	single
2807	CC17-TAO3-TRg-8	CC17	TAO3-TRg-8	yes	single
2808	CC17-CKS1-TRg-5	CC17	CKS1-TRg-5	yes	single
2809	CC17-YLR379W-TRg-7	CC17	YLR379W-TRg-7	yes	single
2810	CC17-TEN1-NRg-2	CC17	TEN1-NRg-2	yes	single
2811	CC17-RPL42A-TRg-2	CC17	RPL42A-TRg-2	yes	single
2812	CC17-SEC27-TRg-4	CC17	SEC27-TRg-4	yes	single
2813	CC17-TBF1-NRg-4	CC17	TBF1-NRg-4	yes	single
2814	CC17-RPT1-NRg-6	CC17	RPT1-NRg-6	yes	single
2815	CC17-COG1-TRg-3	CC17	COG1-TRg-3	yes	single
2816	CC17-SUI1-TRg-6	CC17	SUI1-TRg-6	yes	single
2817	CC17-TIM23-TRg-6	CC17	TIM23-TRg-6	yes	single
2818	CC17-CDC48-NRg-6	CC17	CDC48-NRg-6	yes	single
2819	CC17-EPL1-TRg-5	CC17	EPL1-TRg-5	yes	single
2820	CC17-RPT5-TRg-8	CC17	RPT5-TRg-8	yes	single
2821	CC17-ATP16-NRg-4	CC17	ATP16-NRg-4	yes	single
2822	CC17-RPN6-TRg-3	CC17	RPN6-TRg-3	yes	single
2823	CC17-ERG9-NRg-6	CC17	ERG9-NRg-6	yes	single
2824	CC17-SMX3-TRg-1	CC17	SMX3-TRg-1	yes	single
2825	CC17-NCB2-NRg-3	CC17	NCB2-NRg-3	yes	single
2826	CC17-SEC16-NRg-12	CC17	SEC16-NRg-12	yes	single
2827	CC17-RPN6-TRg-2	CC17	RPN6-TRg-2	yes	single
2828	CC17-REB1-NRg-4	CC17	REB1-NRg-4	yes	single
2829	CC17-ATP16-TRg-9	CC17	ATP16-TRg-9	yes	single
2830	CC17-ERG9-NRg-7	CC17	ERG9-NRg-7	yes	single
2831	CC8_BC2-RPL15A-NRg-4	CC8_BC2	RPL15A-NRg-4	no	single
2832	CC8_BC2-RPL15A-NRg-5	CC8_BC2	RPL15A-NRg-5	no	single
2833	CC8_BC2-KRE33-TRg-1	CC8_BC2	KRE33-TRg-1	no	single
2834	CC8_BC2-PMI40-NRg-1	CC8_BC2	PMI40-NRg-1	no	single
2835	CC8_BC2-NOP19-NRg-3	CC8_BC2	NOP19-NRg-3	no	single
2836	CC8_BC2-SRP14-NRg-4	CC8_BC2	SRP14-NRg-4	no	single
2837	CC8_BC2-SEC27-TRg-2	CC8_BC2	SEC27-TRg-2	no	single
2838	CC8_BC2-GPI14-TRg-3	CC8_BC2	GPI14-TRg-3	no	single
2839	CC8_BC2-PAH1-TRg-7	CC8_BC2	PAH1-TRg-7	no	single
2840	CC8_BC2-PAH1-TRg-6	CC8_BC2	PAH1-TRg-6	no	single
2841	CC8_BC2-PAH1-TRg-5	CC8_BC2	PAH1-TRg-5	no	single
2842	CC8_BC2-PAH1-TRg-3	CC8_BC2	PAH1-TRg-3	no	single
2843	CC8_BC2-COG3-TRg-1	CC8_BC2	COG3-TRg-1	no	single
2844	CC8_BC2-HTS1-NRg-5	CC8_BC2	HTS1-NRg-5	no	single
2845	CC8_BC2-MSN5-TRg-7	CC8_BC2	MSN5-TRg-7	no	single
2846	CC8_BC2-ERG26-TRg-1	CC8_BC2	ERG26-TRg-1	no	single
2847	CC8_BC2-SMD2-TRg-5	CC8_BC2	SMD2-TRg-5	no	single
2848	CC8_BC2-SMD2-TRg-4	CC8_BC2	SMD2-TRg-4	no	single
2849	CC8_BC2-SMD2-TRg-1	CC8_BC2	SMD2-TRg-1	no	single
2850	CC8_BC2-PRE7-TRg-4	CC8_BC2	PRE7-TRg-4	no	single
2851	CC8_BC2-PRE7-TRg-7	CC8_BC2	PRE7-TRg-7	no	single
2852	CC8_BC2-SEC6-TRg-3	CC8_BC2	SEC6-TRg-3	no	single
2853	CC8_BC2-ESF2-NRg-1	CC8_BC2	ESF2-NRg-1	no	single
2854	CC8_BC2-ESF2-NRg-3	CC8_BC2	ESF2-NRg-3	no	single
2855	CC8_BC2-AFG2-TRg-2	CC8_BC2	AFG2-TRg-2	no	single
2856	CC8_BC2-RRP36-TRg-3	CC8_BC2	RRP36-TRg-3	no	single
2857	CC8_BC2-RRP36-TRg-5	CC8_BC2	RRP36-TRg-5	no	single
2858	CC8_BC2-GCR1-NRg-2	CC8_BC2	GCR1-NRg-2	no	single
2859	CC8_BC2-PRE4-NRg-4	CC8_BC2	PRE4-NRg-4	no	single
2860	CC8_BC2-PRE4-NRg-9	CC8_BC2	PRE4-NRg-9	no	single
2861	CC8_BC2-DSN1-NRg-2	CC8_BC2	DSN1-NRg-2	no	single
2862	CC8_BC2-GPI11-TRg-3	CC8_BC2	GPI11-TRg-3	no	single
2863	CC8_BC2-POP3-TRg-1	CC8_BC2	POP3-TRg-1	no	single
2864	CC8_BC2-MNE1-TRg-5	CC8_BC2	MNE1-TRg-5	no	single
2865	CC8_BC2-RRP12-NRg-1	CC8_BC2	RRP12-NRg-1	no	single
2866	CC8_BC2-RSC6-TRg-2	CC8_BC2	RSC6-TRg-2	no	single
2867	CC8_BC2-CDC25-TRg-1	CC8_BC2	CDC25-TRg-1	no	single
2868	CC8_BC2-CDC25-TRg-9	CC8_BC2	CDC25-TRg-9	no	single
2869	CC8_BC2-YPP1-NRg-3	CC8_BC2	YPP1-NRg-3	no	single
2870	CC8_BC2-NFS1-NRg-9	CC8_BC2	NFS1-NRg-9	no	single
2871	CC8_BC2-NFS1-NRg-8	CC8_BC2	NFS1-NRg-8	no	single
2872	CC8_BC2-UBA2-TRg-1	CC8_BC2	UBA2-TRg-1	no	single
2873	CC8_BC2-ARP2-NRg-3	CC8_BC2	ARP2-NRg-3	no	single
2874	CC8_BC2-MAK16-TRg-1	CC8_BC2	MAK16-TRg-1	no	single
2875	CC8_BC2-CEP3-NRg-1	CC8_BC2	CEP3-NRg-1	no	single
2876	CC8_BC2-GUK1-TRg-5	CC8_BC2	GUK1-TRg-5	no	single
2877	CC8_BC2-GUK1-TRg-2	CC8_BC2	GUK1-TRg-2	no	single
2878	CC8_BC2-GPI12-NRg-6	CC8_BC2	GPI12-NRg-6	no	single
2879	CC8_BC2-RPS5-NRg-5	CC8_BC2	RPS5-NRg-5	no	single
2880	CC8_BC2-RPS5-NRg-2	CC8_BC2	RPS5-NRg-2	no	single
2881	CC8_BC2-RPC19-NRg-1	CC8_BC2	RPC19-NRg-1	no	single
2882	CC8_BC2-TIM54-TRg-1	CC8_BC2	TIM54-TRg-1	no	single
2883	CC8_BC2-TEN1-TRg-2	CC8_BC2	TEN1-TRg-2	no	single
2884	CC8_BC2-SAH1-NRg-4	CC8_BC2	SAH1-NRg-4	no	single
2885	CC8_BC2-SAH1-NRg-5	CC8_BC2	SAH1-NRg-5	no	single
2886	CC8_BC2-SAH1-NRg-3	CC8_BC2	SAH1-NRg-3	no	single
2887	CC8_BC2-ATP15-NRg-5	CC8_BC2	ATP15-NRg-5	no	single
2888	CC8_BC2-SCD5-TRg-5	CC8_BC2	SCD5-TRg-5	no	single
2889	CC8_BC2-ARB1-NRg-2	CC8_BC2	ARB1-NRg-2	no	single
2890	CC8_BC2-ARB1-NRg-4	CC8_BC2	ARB1-NRg-4	no	single
2891	CC8_BC2-PUP2-TRg-1	CC8_BC2	PUP2-TRg-1	no	single
2892	CC8_BC2-CCT8-TRg-2	CC8_BC2	CCT8-TRg-2	no	single
2893	CC8_BC2-MCM4-TRg-1	CC8_BC2	MCM4-TRg-1	no	single
2894	CC8_BC2-LSM4-TRg-1	CC8_BC2	LSM4-TRg-1	no	single
2895	CC8_BC2-NOP53-NRg-1	CC8_BC2	NOP53-NRg-1	no	single
2896	CC8_BC2-ATP3-TRg-4	CC8_BC2	ATP3-TRg-4	no	single
2897	CC8_BC2-AFG2-NRg-3	CC8_BC2	AFG2-NRg-3	no	single
2898	CC8_BC2-PRO3-NRg-3	CC8_BC2	PRO3-NRg-3	no	single
2899	CC8_BC2-NRD1-NRg-10	CC8_BC2	NRD1-NRg-10	no	single
2900	CC8_BC2-SEC61-TRg-2	CC8_BC2	SEC61-TRg-2	no	single
2901	CC8_BC2-RHO3-TRg-4	CC8_BC2	RHO3-TRg-4	no	single
2902	CC8_BC2-SNF2-TRg-6	CC8_BC2	SNF2-TRg-6	no	single
2903	CC8_BC2-SMD2-NRg-3	CC8_BC2	SMD2-NRg-3	no	single
2904	CC8_BC2-RSC4-TRg-2	CC8_BC2	RSC4-TRg-2	no	single
2905	CC8_BC2-RSC4-TRg-1	CC8_BC2	RSC4-TRg-1	no	single
2906	CC8_BC2-TIF34-TRg-2	CC8_BC2	TIF34-TRg-2	no	single
2907	CC8_BC2-BET1-NRg-1	CC8_BC2	BET1-NRg-1	no	single
2908	CC8_BC2-CDC8-NRg-2	CC8_BC2	CDC8-NRg-2	no	single
2909	CC8_BC2-PRP42-TRg-2	CC8_BC2	PRP42-TRg-2	no	single
2910	CC8_BC2-RRB1-TRg-2	CC8_BC2	RRB1-TRg-2	no	single
2911	CC8_BC2-SPC24-TRg-1	CC8_BC2	SPC24-TRg-1	no	single
2912	CC8_BC2-ILS1-NRg-1	CC8_BC2	ILS1-NRg-1	no	single
2913	CC8_BC2-GFA1-TRg-2	CC8_BC2	GFA1-TRg-2	no	single
2914	CC8_BC2-SEC21-NRg-10	CC8_BC2	SEC21-NRg-10	no	single
2915	CC8_BC2-RPC10-NRg-1	CC8_BC2	RPC10-NRg-1	no	single
2916	CC8_BC2-RPB10-TRg-3	CC8_BC2	RPB10-TRg-3	no	single
2917	CC8_BC2-RPB10-TRg-2	CC8_BC2	RPB10-TRg-2	no	single
2918	CC8_BC2-YNL181W-TRg-1	CC8_BC2	YNL181W-TRg-1	no	single
2919	CC8_BC2-RAD3-NRg-1	CC8_BC2	RAD3-NRg-1	no	single
2920	CC8_BC2-NOP10-TRg-1	CC8_BC2	NOP10-TRg-1	no	single
2921	CC8_BC2-BFR2-TRg-3	CC8_BC2	BFR2-TRg-3	no	single
2922	CC8_BC2-MCM2-TRg-6	CC8_BC2	MCM2-TRg-6	no	single
2923	CC8_BC2-MCM2-TRg-4	CC8_BC2	MCM2-TRg-4	no	single
2924	CC8_BC2-MPP10-TRg-1	CC8_BC2	MPP10-TRg-1	no	single
2925	CC8_BC2-RET2-TRg-4	CC8_BC2	RET2-TRg-4	no	single
2926	CC8_BC2-RET2-TRg-1	CC8_BC2	RET2-TRg-1	no	single
2927	CC8_BC2-RPS2-NRg-1	CC8_BC2	RPS2-NRg-1	no	single
2928	CC8_BC2-RPS2-NRg-2	CC8_BC2	RPS2-NRg-2	no	single
2929	CC8_BC2-ORC4-NRg-3	CC8_BC2	ORC4-NRg-3	no	single
2930	CC8_BC2-TIP20-TRg-7	CC8_BC2	TIP20-TRg-7	no	single
2931	CC8_BC2-SMT3-TRg-1	CC8_BC2	SMT3-TRg-1	no	single
2932	CC8_BC2-MSS18-NRg-6	CC8_BC2	MSS18-NRg-6	no	single
2933	CC8_BC2-YEF3-NRg-9	CC8_BC2	YEF3-NRg-9	no	single
2934	CC8_BC2-ASK1-NRg-1	CC8_BC2	ASK1-NRg-1	no	single
2935	CC8_BC2-SMC1-TRg-1	CC8_BC2	SMC1-TRg-1	no	single
2936	CC8_BC2-NIP1-NRg-1	CC8_BC2	NIP1-NRg-1	no	single
2937	CC8_BC2-RPP1-NRg-1	CC8_BC2	RPP1-NRg-1	no	single
2938	CC8_BC2-YDJ1-TRg-6	CC8_BC2	YDJ1-TRg-6	no	single
2939	CC8_BC2-SUB2-NRg-1	CC8_BC2	SUB2-NRg-1	no	single
2940	CC8_BC2-TIM10-NRg-8	CC8_BC2	TIM10-NRg-8	no	single
2941	CC8_BC2-TIM10-NRg-4	CC8_BC2	TIM10-NRg-4	no	single
2942	CC8_BC2-TIM10-NRg-7	CC8_BC2	TIM10-NRg-7	no	single
2943	CC8_BC2-SKI6-TRg-4	CC8_BC2	SKI6-TRg-4	no	single
2944	CC8_BC2-TUB4-TRg-1	CC8_BC2	TUB4-TRg-1	no	single
2945	CC8_BC2-CDC37-NRg-2	CC8_BC2	CDC37-NRg-2	no	single
2946	CC8_BC2-ISD11-TRg-3	CC8_BC2	ISD11-TRg-3	no	single
2947	CC8_BC2-YOS1-TRg-4	CC8_BC2	YOS1-TRg-4	no	single
2948	CC8_BC2-SSC1-TRg-6	CC8_BC2	SSC1-TRg-6	no	single
2949	CC8_BC2-MTR3-TRg-5	CC8_BC2	MTR3-TRg-5	no	single
2950	CC8_BC2-MTR3-TRg-6	CC8_BC2	MTR3-TRg-6	no	single
2951	CC8_BC2-TFA1-TRg-2	CC8_BC2	TFA1-TRg-2	no	single
2952	CC8_BC2-CDC3-NRg-3	CC8_BC2	CDC3-NRg-3	no	single
2953	CC8_BC2-ERG25-TA-18	CC8_BC2	ERG25-TA-18	no	single
2954	CC8_BC2-RPB11-TRg-4	CC8_BC2	RPB11-TRg-4	no	single
2955	CC8_BC2-RPB11-TRg-1	CC8_BC2	RPB11-TRg-1	no	single
2956	CC8_BC2-RPB11-TRg-2	CC8_BC2	RPB11-TRg-2	no	single
2957	CC8_BC2-DED1-TRg-3	CC8_BC2	DED1-TRg-3	no	single
2958	CC8_BC2-DED1-TRg-1	CC8_BC2	DED1-TRg-1	no	single
2959	CC8_BC2-DED1-TRg-6	CC8_BC2	DED1-TRg-6	no	single
2960	CC8_BC2-DED1-TRg-4	CC8_BC2	DED1-TRg-4	no	single
2961	CC8_BC2-RPL10-NRg-5	CC8_BC2	RPL10-NRg-5	no	single
2962	CC8_BC2-RPL10-NRg-4	CC8_BC2	RPL10-NRg-4	no	single
2963	CC8_BC2-EFB1-NRg-1	CC8_BC2	EFB1-NRg-1	no	single
2964	CC8_BC2-EFB1-NRg-5	CC8_BC2	EFB1-NRg-5	no	single
2965	CC8_BC2-EFB1-NRg-4	CC8_BC2	EFB1-NRg-4	no	single
2966	CC8_BC2-RPT3-NRg-1	CC8_BC2	RPT3-NRg-1	no	single
2967	CC8_BC2-SAC6-TRg-8	CC8_BC2	SAC6-TRg-8	no	single
2968	CC8_BC2-SAC6-TRg-4	CC8_BC2	SAC6-TRg-4	no	single
2969	CC8_BC2-SAC6-TRg-5	CC8_BC2	SAC6-TRg-5	no	single
2970	CC8_BC2-SAC6-TRg-3	CC8_BC2	SAC6-TRg-3	no	single
2971	CC8_BC2-DIM1-TRg-5	CC8_BC2	DIM1-TRg-5	no	single
2972	CC8_BC2-DIM1-TRg-7	CC8_BC2	DIM1-TRg-7	no	single
2973	CC8_BC2-RPC17-NRg-1	CC8_BC2	RPC17-NRg-1	no	single
2974	CC8_BC2-RPC17-NRg-2	CC8_BC2	RPC17-NRg-2	no	single
2975	CC8_BC2-YDR341C-TRg-1	CC8_BC2	YDR341C-TRg-1	no	single
2976	CC8_BC2-RAP1-NRg-8	CC8_BC2	RAP1-NRg-8	no	single
2977	CC8_BC2-RAP1-NRg-5	CC8_BC2	RAP1-NRg-5	no	single
2978	CC8_BC2-RAP1-NRg-2	CC8_BC2	RAP1-NRg-2	no	single
2979	CC8_BC2-SEC26-NRg-3	CC8_BC2	SEC26-NRg-3	no	single
2980	CC8_BC2-SPP41-TRg-3	CC8_BC2	SPP41-TRg-3	no	single
2981	CC8_BC2-TAP42-NRg-1	CC8_BC2	TAP42-NRg-1	no	single
2982	CC8_BC2-PGA2-TRg-6	CC8_BC2	PGA2-TRg-6	no	single
2983	CC8_BC2-BRL1-TRg-1	CC8_BC2	BRL1-TRg-1	no	single
2984	CC8_BC2-FOL2-TRg-1	CC8_BC2	FOL2-TRg-1	no	single
2985	CC8_BC2-NAB3-NRg-5	CC8_BC2	NAB3-NRg-5	no	single
2986	CC8_BC2-SNF4-TRg-4	CC8_BC2	SNF4-TRg-4	no	single
2987	CC8_BC2-HRR25-TRg-2	CC8_BC2	HRR25-TRg-2	no	single
2988	CC8_BC2-TRS23-TRg-4	CC8_BC2	TRS23-TRg-4	no	single
2989	CC8_BC2-CTR86-TRg-4	CC8_BC2	CTR86-TRg-4	no	single
2990	CC8_BC2-RPB5-TRg-5	CC8_BC2	RPB5-TRg-5	no	single
2991	CC8_BC2-SPN1-NRg-2	CC8_BC2	SPN1-NRg-2	no	single
2992	CC8_BC2-SPN1-NRg-1	CC8_BC2	SPN1-NRg-1	no	single
2993	CC8_BC2-SEC61-NRg-1	CC8_BC2	SEC61-NRg-1	no	single
2994	CC8_BC2-SEC61-NRg-7	CC8_BC2	SEC61-NRg-7	no	single
2995	CC8_BC2-TUS1-TRg-3	CC8_BC2	TUS1-TRg-3	no	single
2996	CC8_BC2-OLE1-NRg-2	CC8_BC2	OLE1-NRg-2	no	single
2997	CC8_BC2-AFG2-TRg-1	CC8_BC2	AFG2-TRg-1	no	single
2998	CC8_BC2-TOA2-NRg-1	CC8_BC2	TOA2-NRg-1	no	single
2999	CC8_BC2-USO1-TRg-1	CC8_BC2	USO1-TRg-1	no	single
3000	CC8_BC2-UTP22-NRg-2	CC8_BC2	UTP22-NRg-2	no	single
3001	CC8_BC2-RIB1-TRg-3	CC8_BC2	RIB1-TRg-3	no	single
3002	CC8_BC2-RIB1-TRg-7	CC8_BC2	RIB1-TRg-7	no	single
3003	CC8_BC2-RIB1-TRg-4	CC8_BC2	RIB1-TRg-4	no	single
3004	CC8_BC2-COG1-TRg-1	CC8_BC2	COG1-TRg-1	no	single
3005	CC8_BC2-RPL32-NRg-2	CC8_BC2	RPL32-NRg-2	no	single
3006	CC8_BC2-GLC7-NRg-3	CC8_BC2	GLC7-NRg-3	no	single
3007	CC8_BC2-GLC7-NRg-4	CC8_BC2	GLC7-NRg-4	no	single
3008	CC8_BC2-HSF1-TRg-2	CC8_BC2	HSF1-TRg-2	no	single
3009	CC8_BC2-DAM1-NRg-5	CC8_BC2	DAM1-NRg-5	no	single
3010	CC8_BC2-SEC18-TRg-4	CC8_BC2	SEC18-TRg-4	no	single
3011	CC8_BC2-SEC18-TRg-5	CC8_BC2	SEC18-TRg-5	no	single
3012	CC8_BC2-PAB1-NRg-3	CC8_BC2	PAB1-NRg-3	no	single
3013	CC8_BC2-POP8-TRg-2	CC8_BC2	POP8-TRg-2	no	single
3014	CC8_BC2-PAB1-NRg-4	CC8_BC2	PAB1-NRg-4	no	single
3015	CC8_BC2-BIG1-TRg-4	CC8_BC2	BIG1-TRg-4	no	single
3016	CC8_BC2-BIG1-TRg-5	CC8_BC2	BIG1-TRg-5	no	single
3017	CC8_BC2-BIG1-TRg-6	CC8_BC2	BIG1-TRg-6	no	single
3018	CC8_BC2-RPO41-NRg-1	CC8_BC2	RPO41-NRg-1	no	single
3019	CC8_BC2-RVB2-NRg-2	CC8_BC2	RVB2-NRg-2	no	single
3020	CC8_BC2-PET117-NRg-8	CC8_BC2	PET117-NRg-8	no	single
3021	CC8_BC2-VPS45-NRg-9	CC8_BC2	VPS45-NRg-9	no	single
3022	CC8_BC2-YCG1-NRg-1	CC8_BC2	YCG1-NRg-1	no	single
3023	CC8_BC2-NOC4-NRg-1	CC8_BC2	NOC4-NRg-1	no	single
3024	CC8_BC2-NMD3-NRg-2	CC8_BC2	NMD3-NRg-2	no	single
3025	CC8_BC2-DRS1-TRg-2	CC8_BC2	DRS1-TRg-2	no	single
3026	CC8_BC2-HTB1-NRg-2	CC8_BC2	HTB1-NRg-2	no	single
3027	CC8_BC2-IPI1-TRg-2	CC8_BC2	IPI1-TRg-2	no	single
3028	CC8_BC2-SEC18-NRg-1	CC8_BC2	SEC18-NRg-1	no	single
3029	CC8_BC2-SEC18-NRg-2	CC8_BC2	SEC18-NRg-2	no	single
3030	CC8_BC2-JIP5-NRg-2	CC8_BC2	JIP5-NRg-2	no	single
3031	CC8_BC2-YPT1-TRg-3	CC8_BC2	YPT1-TRg-3	no	single
3032	CC8_BC2-YPT1-TRg-2	CC8_BC2	YPT1-TRg-2	no	single
3033	CC8_BC2-CLF1-NRg-2	CC8_BC2	CLF1-NRg-2	no	single
3034	CC8_BC2-SNF2-NRg-7	CC8_BC2	SNF2-NRg-7	no	single
3035	CC8_BC2-SNF2-NRg-4	CC8_BC2	SNF2-NRg-4	no	single
3036	CC8_BC2-RPL25-NRg-1	CC8_BC2	RPL25-NRg-1	no	single
3037	CC8_BC2-NOP56-TRg-1	CC8_BC2	NOP56-TRg-1	no	single
3038	CC8_BC2-NOP56-TRg-2	CC8_BC2	NOP56-TRg-2	no	single
3039	CC8_BC2-TRS31-TRg-1	CC8_BC2	TRS31-TRg-1	no	single
3040	CC8_BC2-DBF4-TRg-2	CC8_BC2	DBF4-TRg-2	no	single
3041	CC8_BC2-DBF4-TRg-1	CC8_BC2	DBF4-TRg-1	no	single
3042	CC8_BC2-RPC19-TRg-4	CC8_BC2	RPC19-TRg-4	no	single
3043	CC8_BC2-RPC19-TRg-6	CC8_BC2	RPC19-TRg-6	no	single
3044	CC8_BC2-RPC19-TRg-3	CC8_BC2	RPC19-TRg-3	no	single
3045	CC8_BC2-ROK1-NRg-1	CC8_BC2	ROK1-NRg-1	no	single
3046	CC8_BC2-CDC33-TRg-4	CC8_BC2	CDC33-TRg-4	no	single
3047	CC8_BC2-DHR2-TRg-3	CC8_BC2	DHR2-TRg-3	no	single
3048	CC8_BC2-RRP42-NRg-5	CC8_BC2	RRP42-NRg-5	no	single
3049	CC8_BC2-CLF1-TRg-1	CC8_BC2	CLF1-TRg-1	no	single
3050	CC8_BC2-ERG11-NA-16	CC8_BC2	ERG11-NA-16	no	single
3051	CC8_BC2-VAS1-NRg-4	CC8_BC2	VAS1-NRg-4	no	single
3052	CC8_BC2-PIK1-NRg-2	CC8_BC2	PIK1-NRg-2	no	single
3053	CC8_BC2-SAR1-NRg-7	CC8_BC2	SAR1-NRg-7	no	single
3054	CC8_BC2-SAR1-NRg-4	CC8_BC2	SAR1-NRg-4	no	single
3055	CC8_BC2-RPS3-TRg-1	CC8_BC2	RPS3-TRg-1	no	single
3056	CC8_BC2-YTM1-TRg-2	CC8_BC2	YTM1-TRg-2	no	single
3057	CC8_BC2-SUI3-NRg-5	CC8_BC2	SUI3-NRg-5	no	single
3058	CC8_BC2-SUI3-NRg-2	CC8_BC2	SUI3-NRg-2	no	single
3059	CC8_BC2-RRP7-TRg-4	CC8_BC2	RRP7-TRg-4	no	single
3060	CC8_BC2-RRP7-TRg-6	CC8_BC2	RRP7-TRg-6	no	single
3061	CC8_BC2-NIP7-TRg-2	CC8_BC2	NIP7-TRg-2	no	single
3062	CC8_BC2-MDM35-TRg-1	CC8_BC2	MDM35-TRg-1	no	single
3063	CC8_BC2-ALA1-NRg-1	CC8_BC2	ALA1-NRg-1	no	single
3064	CC8_BC2-DOA4-NRg-2	CC8_BC2	DOA4-NRg-2	no	single
3065	CC8_BC2-RPS13-NRg-1	CC8_BC2	RPS13-NRg-1	no	single
3066	CC8_BC2-YSF3-TRg-2	CC8_BC2	YSF3-TRg-2	no	single
3067	CC8_BC2-RPS2-NRg-11	CC8_BC2	RPS2-NRg-11	no	single
3068	CC8_BC2-SSL1-TRg-10	CC8_BC2	SSL1-TRg-10	no	single
3069	CC8_BC2-NIP7-TRg-1	CC8_BC2	NIP7-TRg-1	no	single
3070	CC8_BC2-LST8-NRg-1	CC8_BC2	LST8-NRg-1	no	single
3071	CC8_BC2-TAF4-TRg-3	CC8_BC2	TAF4-TRg-3	no	single
3072	CC8_BC2-HAS1-TRg-2	CC8_BC2	HAS1-TRg-2	no	single
3073	CC8_BC2-GLC7-TRg-2	CC8_BC2	GLC7-TRg-2	no	single
3074	CC8_BC2-CDC45-NRg-1	CC8_BC2	CDC45-NRg-1	no	single
3075	CC8_BC2-SEC22-NRg-8	CC8_BC2	SEC22-NRg-8	no	single
3076	CC8_BC2-YOS1-TRg-2	CC8_BC2	YOS1-TRg-2	no	single
3077	CC8_BC2-RBA50-TRg-3	CC8_BC2	RBA50-TRg-3	no	single
3078	CC8_BC2-SPP41-NRg-2	CC8_BC2	SPP41-NRg-2	no	single
3079	CC8_BC2-PRP46-TRg-2	CC8_BC2	PRP46-TRg-2	no	single
3080	CC8_BC2-PGA2-NRg-1	CC8_BC2	PGA2-NRg-1	no	single
3081	CC8_BC2-CBF5-TRg-3	CC8_BC2	CBF5-TRg-3	no	single
3082	CC8_BC2-TCP1-NRg-3	CC8_BC2	TCP1-NRg-3	no	single
3083	CC8_BC2-TCP1-NRg-2	CC8_BC2	TCP1-NRg-2	no	single
3084	CC8_BC2-ERG26-NRg-2	CC8_BC2	ERG26-NRg-2	no	single
3085	CC8_BC2-ERG26-NRg-4	CC8_BC2	ERG26-NRg-4	no	single
3086	CC8_BC2-MES1-TRg-5	CC8_BC2	MES1-TRg-5	no	single
3087	CC8_BC2-HTS1-TRg-2	CC8_BC2	HTS1-TRg-2	no	single
3088	CC8_BC2-SSS1-TRg-3	CC8_BC2	SSS1-TRg-3	no	single
3089	CC8_BC2-SSS1-TRg-2	CC8_BC2	SSS1-TRg-2	no	single
3090	CC8_BC2-SYS1-TRg-7	CC8_BC2	SYS1-TRg-7	no	single
3091	CC8_BC2-SYS1-TRg-2	CC8_BC2	SYS1-TRg-2	no	single
3092	CC8_BC2-SYS1-TRg-1	CC8_BC2	SYS1-TRg-1	no	single
3093	CC8_BC2-BFR2-TRg-1	CC8_BC2	BFR2-TRg-1	no	single
3094	CC8_BC2-EOS1-TRg-3	CC8_BC2	EOS1-TRg-3	no	single
3095	CC8_BC2-TAF4-NRg-1	CC8_BC2	TAF4-NRg-1	no	single
3096	CC8_BC2-ARL3-NRg-8	CC8_BC2	ARL3-NRg-8	no	single
3097	CC8_BC2-RPN5-NRg-1	CC8_BC2	RPN5-NRg-1	no	single
3098	CC8_BC2-TIM9-NRg-2	CC8_BC2	TIM9-NRg-2	no	single
3099	CC8_BC2-NUP57-NRg-3	CC8_BC2	NUP57-NRg-3	no	single
3100	CC8_BC2-VPS4-TRg-1	CC8_BC2	VPS4-TRg-1	no	single
3101	CC8_BC2-CDC3-TRg-4	CC8_BC2	CDC3-TRg-4	no	single
3102	CC8_BC2-BBP1-NRg-1	CC8_BC2	BBP1-NRg-1	no	single
3103	CC8_BC2-BBP1-NRg-2	CC8_BC2	BBP1-NRg-2	no	single
3104	CC8_BC2-USE1-NRg-3	CC8_BC2	USE1-NRg-3	no	single
3105	CC8_BC2-CCT7-TRg-1	CC8_BC2	CCT7-TRg-1	no	single
3106	CC8_BC2-SAH1-TRg-3	CC8_BC2	SAH1-TRg-3	no	single
3107	CC8_BC2-CHS2-TRg-1	CC8_BC2	CHS2-TRg-1	no	single
3108	CC8_BC2-DPM1-TRg-2	CC8_BC2	DPM1-TRg-2	no	single
3109	CC8_BC2-BBP1-TRg-1	CC8_BC2	BBP1-TRg-1	no	single
3110	CC8_BC2-NRD1-TRg-4	CC8_BC2	NRD1-TRg-4	no	single
3111	CC8_BC2-RPB3-NRg-1	CC8_BC2	RPB3-NRg-1	no	single
3112	CC8_BC2-PHO85-NRg-6	CC8_BC2	PHO85-NRg-6	no	single
3113	CC8_BC2-SNF6-TRg-6	CC8_BC2	SNF6-TRg-6	no	single
3114	CC8_BC2-PRP38-NRg-2	CC8_BC2	PRP38-NRg-2	no	single
3115	CC8_BC2-OAR1-NRg-3	CC8_BC2	OAR1-NRg-3	no	single
3116	CC8_BC2-ROX3-NRg-1	CC8_BC2	ROX3-NRg-1	no	single
3117	CC8_BC2-YPP1-TRg-6	CC8_BC2	YPP1-TRg-6	no	single
3118	CC8_BC2-CBF2-NRg-8	CC8_BC2	CBF2-NRg-8	no	single
3119	CC8_BC2-SPT6-TRg-5	CC8_BC2	SPT6-TRg-5	no	single
3120	CC8_BC2-SEC10-NRg-1	CC8_BC2	SEC10-NRg-1	no	single
3121	CC8_BC2-NSL1-NRg-3	CC8_BC2	NSL1-NRg-3	no	single
3122	CC8_BC2-NRD1-NRg-8	CC8_BC2	NRD1-NRg-8	no	single
3123	CC8_BC2-RPB3-TRg-1	CC8_BC2	RPB3-TRg-1	no	single
3124	CC8_BC2-NRD1-NRg-4	CC8_BC2	NRD1-NRg-4	no	single
3125	CC8_BC2-RVB1-TRg-2	CC8_BC2	RVB1-TRg-2	no	single
3126	CC8_BC2-TIF5-NRg-8	CC8_BC2	TIF5-NRg-8	no	single
3127	CC8_BC2-EOS1-NRg-1	CC8_BC2	EOS1-NRg-1	no	single
3128	CC8_BC2-ERG25-NA-26	CC8_BC2	ERG25-NA-26	no	single
3129	CC8_BC2-MSL5-NRg-4	CC8_BC2	MSL5-NRg-4	no	single
3130	CC8_BC2-SEC24-TRg-2	CC8_BC2	SEC24-TRg-2	no	single
3131	CC8_BC2-RPL30-NRg-5	CC8_BC2	RPL30-NRg-5	no	single
3132	CC8_BC2-SNU71-NRg-3	CC8_BC2	SNU71-NRg-3	no	single
3133	CC8_BC2-CDC33-NRg-1	CC8_BC2	CDC33-NRg-1	no	single
3134	CC8_BC2-RPN6-TRg-4	CC8_BC2	RPN6-TRg-4	no	single
3135	CC8_BC2-NAB2-TRg-4	CC8_BC2	NAB2-TRg-4	no	single
3136	CC8_BC2-NAB2-TRg-6	CC8_BC2	NAB2-TRg-6	no	single
3137	CC8_BC2-YTM1-NRg-1	CC8_BC2	YTM1-NRg-1	no	single
3138	CC8_BC2-OLE1-TRg-8	CC8_BC2	OLE1-TRg-8	no	single
3139	CC8_BC2-OLE1-TRg-1	CC8_BC2	OLE1-TRg-1	no	single
3140	CC8_BC2-UTP7-TRg-4	CC8_BC2	UTP7-TRg-4	no	single
3141	CC8_BC2-ACT1-NRg-6	CC8_BC2	ACT1-NRg-6	no	single
3142	CC8_BC2-RPL18A-NRg-3	CC8_BC2	RPL18A-NRg-3	no	single
3143	CC8_BC2-BRX1-NRg-1	CC8_BC2	BRX1-NRg-1	no	single
3144	CC8_BC2-NAF1-TRg-8	CC8_BC2	NAF1-TRg-8	no	single
3145	CC8_BC2-NAF1-TRg-6	CC8_BC2	NAF1-TRg-6	no	single
3146	CC8_BC2-NAF1-TRg-4	CC8_BC2	NAF1-TRg-4	no	single
3147	CC8_BC2-CDC8-TRg-2	CC8_BC2	CDC8-TRg-2	no	single
3148	CC8_BC2-NSE4-TRg-1	CC8_BC2	NSE4-TRg-1	no	single
3149	CC8_BC2-PAB1-NRg-2	CC8_BC2	PAB1-NRg-2	no	single
3150	CC8_BC2-PRP43-TRg-4	CC8_BC2	PRP43-TRg-4	no	single
3151	CC8_BC2-SEC2-NRg-3	CC8_BC2	SEC2-NRg-3	no	single
3152	CC8_BC2-SEC2-NRg-6	CC8_BC2	SEC2-NRg-6	no	single
3153	CC8_BC2-MPP10-NRg-5	CC8_BC2	MPP10-NRg-5	no	single
3154	CC8_BC2-YDR355C-TRg-2	CC8_BC2	YDR355C-TRg-2	no	single
3155	CC8_BC2-YLR339C-TRg-9	CC8_BC2	YLR339C-TRg-9	no	single
3156	CC8_BC2-SNM1-TRg-2	CC8_BC2	SNM1-TRg-2	no	single
3157	CC8_BC2-ALR1-NRg-4	CC8_BC2	ALR1-NRg-4	no	single
3158	CC8_BC2-ALR1-NRg-1	CC8_BC2	ALR1-NRg-1	no	single
3159	CC8_BC2-ALR1-NRg-3	CC8_BC2	ALR1-NRg-3	no	single
3160	CC8_BC2-RPL10-TRg-1	CC8_BC2	RPL10-TRg-1	no	single
3161	CC8_BC2-RPL28-TRg-2	CC8_BC2	RPL28-TRg-2	no	single
3162	CC8_BC2-UTP25-TRg-1	CC8_BC2	UTP25-TRg-1	no	single
3163	CC8_BC2-POB3-TRg-1	CC8_BC2	POB3-TRg-1	no	single
3164	CC8_BC2-POB3-TRg-3	CC8_BC2	POB3-TRg-3	no	single
3165	CC8_BC2-POB3-TRg-2	CC8_BC2	POB3-TRg-2	no	single
3166	CC8_BC2-MED11-TRg-1	CC8_BC2	MED11-TRg-1	no	single
3167	CC8_BC2-ISA1-TRg-15	CC8_BC2	ISA1-TRg-15	no	single
3168	CC8_BC2-RRP1-NRg-1	CC8_BC2	RRP1-NRg-1	no	single
3169	CC8_BC2-MES1-NRg-1	CC8_BC2	MES1-NRg-1	no	single
3170	CC8_BC2-SEC13-NRg-5	CC8_BC2	SEC13-NRg-5	no	single
3171	CC8_BC2-MCM2-NRg-2	CC8_BC2	MCM2-NRg-2	no	single
3172	CC8_BC2-ALA1-TRg-4	CC8_BC2	ALA1-TRg-4	no	single
3173	CC8_BC2-MTG2-TRg-5	CC8_BC2	MTG2-TRg-5	no	single
3174	CC8_BC2-TIF35-NRg-3	CC8_BC2	TIF35-NRg-3	no	single
3175	CC8_BC2-NSE1-TRg-3	CC8_BC2	NSE1-TRg-3	no	single
3176	CC8_BC2-NSE1-TRg-4	CC8_BC2	NSE1-TRg-4	no	single
3177	CC8_BC2-MOB2-NRg-6	CC8_BC2	MOB2-NRg-6	no	single
3178	CC8_BC2-VRG4-NRg-3	CC8_BC2	VRG4-NRg-3	no	single
3179	CC8_BC2-PRP9-TRg-3	CC8_BC2	PRP9-TRg-3	no	single
3180	CC8_BC2-HYM1-TRg-5	CC8_BC2	HYM1-TRg-5	no	single
3181	CC8_BC2-POP1-TRg-5	CC8_BC2	POP1-TRg-5	no	single
3182	CC8_BC2-POP1-TRg-9	CC8_BC2	POP1-TRg-9	no	single
3183	CC8_BC2-RPL17A-TRg-1	CC8_BC2	RPL17A-TRg-1	no	single
3184	CC8_BC2-SLD2-TRg-1	CC8_BC2	SLD2-TRg-1	no	single
3185	CC8_BC2-CDC48-NRg-7	CC8_BC2	CDC48-NRg-7	no	single
3186	CC8_BC2-FHL1-NRg-2	CC8_BC2	FHL1-NRg-2	no	single
3187	CC8_BC2-BET3-NRg-7	CC8_BC2	BET3-NRg-7	no	single
3188	CC8_BC2-MAK21-TRg-1	CC8_BC2	MAK21-TRg-1	no	single
3189	CC8_BC2-BRN1-TRg-4	CC8_BC2	BRN1-TRg-4	no	single
3190	CC8_BC2-FBA1-NRg-3	CC8_BC2	FBA1-NRg-3	no	single
3191	CC8_BC2-CDC42-TRg-6	CC8_BC2	CDC42-TRg-6	no	single
3192	CC8_BC2-CDC42-TRg-7	CC8_BC2	CDC42-TRg-7	no	single
3193	CC8_BC2-COG4-NRg-1	CC8_BC2	COG4-NRg-1	no	single
3194	CC8_BC2-ATP3-NRg-3	CC8_BC2	ATP3-NRg-3	no	single
3195	CC8_BC2-ATP3-NRg-2	CC8_BC2	ATP3-NRg-2	no	single
3196	CC8_BC2-SMP3-TRg-5	CC8_BC2	SMP3-TRg-5	no	single
3197	CC8_BC2-CFT2-NRg-2	CC8_BC2	CFT2-NRg-2	no	single
3198	CC8_BC2-FAS2-TRg-5	CC8_BC2	FAS2-TRg-5	no	single
3199	CC8_BC2-DBP2-NRg-3	CC8_BC2	DBP2-NRg-3	no	single
3200	CC8_BC2-DBP2-NRg-2	CC8_BC2	DBP2-NRg-2	no	single
3201	CC8_BC2-MPS2-NRg-4	CC8_BC2	MPS2-NRg-4	no	single
3202	CC8_BC2-ARC35-TRg-2	CC8_BC2	ARC35-TRg-2	no	single
3203	CC8_BC2-ARC35-TRg-5	CC8_BC2	ARC35-TRg-5	no	single
3204	CC8_BC2-MRD1-TRg-1	CC8_BC2	MRD1-TRg-1	no	single
3205	CC8_BC2-RLP7-TRg-1	CC8_BC2	RLP7-TRg-1	no	single
3206	CC8_BC2-SPC34-TRg-1	CC8_BC2	SPC34-TRg-1	no	single
3207	CC8_BC2-CDC45-TRg-2	CC8_BC2	CDC45-TRg-2	no	single
3208	CC8_BC2-GCD6-TRg-3	CC8_BC2	GCD6-TRg-3	no	single
3209	CC8_BC2-GCD6-TRg-4	CC8_BC2	GCD6-TRg-4	no	single
3210	CC8_BC2-YPT6-NRg-2	CC8_BC2	YPT6-NRg-2	no	single
3211	CC8_BC2-RPS13-TRg-2	CC8_BC2	RPS13-TRg-2	no	single
3212	CC8_BC2-IPI3-TRg-3	CC8_BC2	IPI3-TRg-3	no	single
3213	CC8_BC2-TIF5-NRg-9	CC8_BC2	TIF5-NRg-9	no	single
3214	CC8_BC2-TIF5-NRg-7	CC8_BC2	TIF5-NRg-7	no	single
3215	CC8_BC2-TIF5-NRg-6	CC8_BC2	TIF5-NRg-6	no	single
3216	CC8_BC2-NAB3-TRg-3	CC8_BC2	NAB3-TRg-3	no	single
3217	CC8_BC2-GCD2-TRg-1	CC8_BC2	GCD2-TRg-1	no	single
3218	CC8_BC2-UBA1-TRg-2	CC8_BC2	UBA1-TRg-2	no	single
3219	CC8_BC2-SLD3-TRg-6	CC8_BC2	SLD3-TRg-6	no	single
3220	CC8_BC2-LCB1-TRg-5	CC8_BC2	LCB1-TRg-5	no	single
3221	CC8_BC2-TOA2-TRg-6	CC8_BC2	TOA2-TRg-6	no	single
3222	CC8_BC2-TOA2-TRg-1	CC8_BC2	TOA2-TRg-1	no	single
3223	CC8_BC2-TOA2-TRg-3	CC8_BC2	TOA2-TRg-3	no	single
3224	CC8_BC2-LSM2-TRg-1	CC8_BC2	LSM2-TRg-1	no	single
3225	CC8_BC2-YML6-TRg-13	CC8_BC2	YML6-TRg-13	no	single
3226	CC8_BC2-YML6-TRg-12	CC8_BC2	YML6-TRg-12	no	single
3227	CC8_BC2-UTP15-NRg-1	CC8_BC2	UTP15-NRg-1	no	single
3228	CC8_BC2-TIF6-NRg-8	CC8_BC2	TIF6-NRg-8	no	single
3229	CC8_BC2-SUP35-NRg-1	CC8_BC2	SUP35-NRg-1	no	single
3230	CC8_BC2-MPP10-NRg-1	CC8_BC2	MPP10-NRg-1	no	single
3231	CC8_BC2-SWI3-TRg-7	CC8_BC2	SWI3-TRg-7	no	single
3232	CC8_BC2-SSN3-NRg-2	CC8_BC2	SSN3-NRg-2	no	single
3233	CC8_BC2-SEC13-NRg-7	CC8_BC2	SEC13-NRg-7	no	single
3234	CC8_BC2-RPS15-NRg-3	CC8_BC2	RPS15-NRg-3	no	single
3235	CC8_BC2-RPL3-TRg-2	CC8_BC2	RPL3-TRg-2	no	single
3236	CC8_BC2-FBA1-NRg-2	CC8_BC2	FBA1-NRg-2	no	single
3237	CC8_BC2-FBA1-NRg-1	CC8_BC2	FBA1-NRg-1	no	single
3238	CC8_BC2-FBA1-NRg-5	CC8_BC2	FBA1-NRg-5	no	single
3239	CC8_BC2-DAM1-TRg-2	CC8_BC2	DAM1-TRg-2	no	single
3240	CC8_BC2-NHP2-TRg-2	CC8_BC2	NHP2-TRg-2	no	single
3241	CC8_BC2-HCA4-NRg-6	CC8_BC2	HCA4-NRg-6	no	single
3242	CC8_BC2-PRE3-TRg-4	CC8_BC2	PRE3-TRg-4	no	single
3243	CC8_BC2-DBP5-NRg-4	CC8_BC2	DBP5-NRg-4	no	single
3244	CC8_BC2-SPT6-NRg-4	CC8_BC2	SPT6-NRg-4	no	single
3245	CC8_BC2-SPT6-NRg-2	CC8_BC2	SPT6-NRg-2	no	single
3246	CC8_BC2-RPL18A-TRg-4	CC8_BC2	RPL18A-TRg-4	no	single
3247	CC8_BC2-KSH1-TRg-1	CC8_BC2	KSH1-TRg-1	no	single
3248	CC8_BC2-KSH1-TRg-3	CC8_BC2	KSH1-TRg-3	no	single
3249	CC8_BC2-IPI3-NRg-1	CC8_BC2	IPI3-NRg-1	no	single
3250	CC8_BC2-PGA2-TRg-8	CC8_BC2	PGA2-TRg-8	no	single
3251	CC8_BC2-RPL18A-TRg-2	CC8_BC2	RPL18A-TRg-2	no	single
3252	CC8_BC2-RPL33A-NRg-6	CC8_BC2	RPL33A-NRg-6	no	single
3253	CC8_BC2-TAF12-NRg-2	CC8_BC2	TAF12-NRg-2	no	single
3254	CC8_BC2-USE1-TRg-5	CC8_BC2	USE1-TRg-5	no	single
3255	CC8_BC2-YNL114C-TRg-1	CC8_BC2	YNL114C-TRg-1	no	single
3256	CC8_BC2-SMC5-TRg-7	CC8_BC2	SMC5-TRg-7	no	single
3257	CC8_BC2-SMC5-TRg-6	CC8_BC2	SMC5-TRg-6	no	single
3258	CC8_BC2-RSC58-TRg-1	CC8_BC2	RSC58-TRg-1	no	single
3259	CC8_BC2-CTF13-TRg-2	CC8_BC2	CTF13-TRg-2	no	single
3260	CC8_BC2-NAB2-NRg-2	CC8_BC2	NAB2-NRg-2	no	single
3261	CC8_BC2-MCM7-TRg-4	CC8_BC2	MCM7-TRg-4	no	single
3262	CC8_BC2-BCP1-NRg-5	CC8_BC2	BCP1-NRg-5	no	single
3263	CC8_BC2-STU2-TRg-3	CC8_BC2	STU2-TRg-3	no	single
3264	CC8_BC2-SEC21-NRg-6	CC8_BC2	SEC21-NRg-6	no	single
3265	CC8_BC2-SEC21-NRg-3	CC8_BC2	SEC21-NRg-3	no	single
3266	CC8_BC2-RPL1B-TRg-3	CC8_BC2	RPL1B-TRg-3	no	single
3267	CC8_BC2-SEC20-NRg-2	CC8_BC2	SEC20-NRg-2	no	single
3268	CC8_BC2-VMA3-NRg-2	CC8_BC2	VMA3-NRg-2	no	single
3269	CC8_BC2-SEC23-NRg-5	CC8_BC2	SEC23-NRg-5	no	single
3270	CC8_BC2-CDC28-TRg-4	CC8_BC2	CDC28-TRg-4	no	single
3271	CC8_BC2-RPN12-NRg-11	CC8_BC2	RPN12-NRg-11	no	single
3272	CC8_BC2-PUP3-TRg-3	CC8_BC2	PUP3-TRg-3	no	single
3273	CC8_BC2-SEC31-TRg-2	CC8_BC2	SEC31-TRg-2	no	single
3274	CC8_BC2-SED5-TRg-6	CC8_BC2	SED5-TRg-6	no	single
3275	CC8_BC2-SED5-TRg-5	CC8_BC2	SED5-TRg-5	no	single
3276	CC8_BC2-RPL33A-TRg-1	CC8_BC2	RPL33A-TRg-1	no	single
3277	CC8_BC2-RPL33A-TRg-2	CC8_BC2	RPL33A-TRg-2	no	single
3278	CC8_BC2-MRPL11-TRg-2	CC8_BC2	MRPL11-TRg-2	no	single
3279	CC8_BC2-RTP1-NRg-2	CC8_BC2	RTP1-NRg-2	no	single
3280	CC8_BC2-NUG1-TRg-2	CC8_BC2	NUG1-TRg-2	no	single
3281	CC8_BC2-VPH2-TRg-4	CC8_BC2	VPH2-TRg-4	no	single
3282	CC8_BC2-COP1-NRg-3	CC8_BC2	COP1-NRg-3	no	single
3283	CC8_BC2-CRM1-NRg-1	CC8_BC2	CRM1-NRg-1	no	single
3284	CC8_BC2-RPL5-NRg-4	CC8_BC2	RPL5-NRg-4	no	single
3285	CC8_BC2-SNU13-NRg-4	CC8_BC2	SNU13-NRg-4	no	single
3286	CC8_BC2-PFS2-TRg-3	CC8_BC2	PFS2-TRg-3	no	single
3287	CC8_BC2-MPP10-TRg-2	CC8_BC2	MPP10-TRg-2	no	single
3288	CC8_BC2-TSR4-NRg-2	CC8_BC2	TSR4-NRg-2	no	single
3289	CC8_BC2-RSC2-TRg-1	CC8_BC2	RSC2-TRg-1	no	single
3290	CC8_BC2-SEC65-TRg-2	CC8_BC2	SEC65-TRg-2	no	single
3291	CC8_BC2-SMI1-NRg-1	CC8_BC2	SMI1-NRg-1	no	single
3292	CC8_BC2-RTT105-NRg-4	CC8_BC2	RTT105-NRg-4	no	single
3293	CC8_BC2-VMA5-TRg-3	CC8_BC2	VMA5-TRg-3	no	single
3294	CC8_BC2-VMA5-TRg-5	CC8_BC2	VMA5-TRg-5	no	single
3295	CC8_BC2-RRP1-TRg-3	CC8_BC2	RRP1-TRg-3	no	single
3296	CC8_BC2-CLC1-TRg-2	CC8_BC2	CLC1-TRg-2	no	single
3297	CC8_BC2-GCD6-NRg-1	CC8_BC2	GCD6-NRg-1	no	single
3298	CC8_BC2-GCD6-NRg-2	CC8_BC2	GCD6-NRg-2	no	single
3299	CC8_BC2-PXR1-TRg-1	CC8_BC2	PXR1-TRg-1	no	single
3300	CC8_BC2-CDC14-NRg-1	CC8_BC2	CDC14-NRg-1	no	single
3301	CC8_BC2-PCF11-TRg-6	CC8_BC2	PCF11-TRg-6	no	single
3302	CC8_BC2-PCF11-TRg-5	CC8_BC2	PCF11-TRg-5	no	single
3303	CC8_BC2-PCF11-TRg-4	CC8_BC2	PCF11-TRg-4	no	single
3304	CC8_BC2-SEC31-NRg-1	CC8_BC2	SEC31-NRg-1	no	single
3305	CC8_BC2-RRP5-NRg-1	CC8_BC2	RRP5-NRg-1	no	single
3306	CC8_BC2-PRE10-TRg-5	CC8_BC2	PRE10-TRg-5	no	single
3307	CC8_BC2-PRE10-TRg-1	CC8_BC2	PRE10-TRg-1	no	single
3308	CC8_BC2-RPS5-TRg-2	CC8_BC2	RPS5-TRg-2	no	single
3309	CC8_BC2-NSP1-TRg-4	CC8_BC2	NSP1-TRg-4	no	single
3310	CC8_BC2-PRP38-TRg-4	CC8_BC2	PRP38-TRg-4	no	single
3311	CC8_BC2-RCF1-NRg-5	CC8_BC2	RCF1-NRg-5	no	single
3312	CC8_BC2-RSC3-TRg-4	CC8_BC2	RSC3-TRg-4	no	single
3313	CC8_BC2-RSC3-TRg-5	CC8_BC2	RSC3-TRg-5	no	single
3314	CC8_BC2-RSC3-TRg-6	CC8_BC2	RSC3-TRg-6	no	single
3315	CC8_BC2-HTA1-NRg-12	CC8_BC2	HTA1-NRg-12	no	single
3316	CC8_BC2-HTA1-NRg-11	CC8_BC2	HTA1-NRg-11	no	single
3317	CC8_BC2-UTP23-TRg-2	CC8_BC2	UTP23-TRg-2	no	single
3318	CC8_BC2-GCD7-NRg-1	CC8_BC2	GCD7-NRg-1	no	single
3319	CC8_BC2-GCD7-NRg-2	CC8_BC2	GCD7-NRg-2	no	single
3320	CC8_BC2-GCD7-NRg-6	CC8_BC2	GCD7-NRg-6	no	single
3321	CC8_BC2-GAL11-NRg-2	CC8_BC2	GAL11-NRg-2	no	single
3322	CC8_BC2-GAL11-NRg-9	CC8_BC2	GAL11-NRg-9	no	single
3323	CC8_BC2-PHO4-TRg-5	CC8_BC2	PHO4-TRg-5	no	single
3324	CC8_BC2-SNP1-NRg-3	CC8_BC2	SNP1-NRg-3	no	single
3325	CC8_BC2-RPC37-TRg-5	CC8_BC2	RPC37-TRg-5	no	single
3326	CC8_BC2-CRM1-TRg-5	CC8_BC2	CRM1-TRg-5	no	single
3327	CC8_BC2-CRM1-TRg-2	CC8_BC2	CRM1-TRg-2	no	single
3328	CC8_BC2-ASK1-TRg-7	CC8_BC2	ASK1-TRg-7	no	single
3329	CC8_BC2-STU2-NRg-4	CC8_BC2	STU2-NRg-4	no	single
3330	CC8_BC2-NEO1-NRg-3	CC8_BC2	NEO1-NRg-3	no	single
3331	CC8_BC2-GAL11-TRg-5	CC8_BC2	GAL11-TRg-5	no	single
3332	CC8_BC2-GAL11-TRg-7	CC8_BC2	GAL11-TRg-7	no	single
3333	CC8_BC2-SAM50-NRg-3	CC8_BC2	SAM50-NRg-3	no	single
3334	CC8_BC2-CSL4-TRg-2	CC8_BC2	CSL4-TRg-2	no	single
3335	CC8_BC2-CCT5-TRg-2	CC8_BC2	CCT5-TRg-2	no	single
3336	CC8_BC2-POL30-NRg-1	CC8_BC2	POL30-NRg-1	no	single
3337	CC8_BC2-MED4-TRg-4	CC8_BC2	MED4-TRg-4	no	single
3338	CC8_BC2-MED4-TRg-3	CC8_BC2	MED4-TRg-3	no	single
3339	CC8_BC2-MED4-TRg-2	CC8_BC2	MED4-TRg-2	no	single
3340	CC8_BC2-GDI1-TRg-4	CC8_BC2	GDI1-TRg-4	no	single
3341	CC8_BC2-GDI1-TRg-3	CC8_BC2	GDI1-TRg-3	no	single
3342	CC8_BC2-REB1-TRg-6	CC8_BC2	REB1-TRg-6	no	single
3343	CC8_BC2-MRPL37-NRg-2	CC8_BC2	MRPL37-NRg-2	no	single
3344	CC8_BC2-NOC3-TRg-3	CC8_BC2	NOC3-TRg-3	no	single
3345	CC8_BC2-SPC97-TRg-3	CC8_BC2	SPC97-TRg-3	no	single
3346	CC8_BC2-IPP1-TRg-3	CC8_BC2	IPP1-TRg-3	no	single
3347	CC8_BC2-IPP1-TRg-2	CC8_BC2	IPP1-TRg-2	no	single
3348	CC8_BC2-PTI1-TRg-3	CC8_BC2	PTI1-TRg-3	no	single
3349	CC8_BC2-PTI1-TRg-5	CC8_BC2	PTI1-TRg-5	no	single
3350	CC8_BC2-RFC5-NRg-1	CC8_BC2	RFC5-NRg-1	no	single
3351	CC8_BC2-CDC24-TRg-1	CC8_BC2	CDC24-TRg-1	no	single
3352	CC8_BC2-CDC24-TRg-3	CC8_BC2	CDC24-TRg-3	no	single
3353	CC8_BC2-CDC24-TRg-5	CC8_BC2	CDC24-TRg-5	no	single
3354	CC8_BC2-CDC24-TRg-6	CC8_BC2	CDC24-TRg-6	no	single
3355	CC8_BC2-UTP23-TRg-6	CC8_BC2	UTP23-TRg-6	no	single
3356	CC8_BC2-UTP23-TRg-4	CC8_BC2	UTP23-TRg-4	no	single
3357	CC8_BC2-UTP23-TRg-1	CC8_BC2	UTP23-TRg-1	no	single
3358	CC8_BC2-RHO3-NRg-4	CC8_BC2	RHO3-NRg-4	no	single
3359	CC8_BC2-TRS23-NRg-1	CC8_BC2	TRS23-NRg-1	no	single
3360	CC8_BC2-TRS23-NRg-3	CC8_BC2	TRS23-NRg-3	no	single
3361	CC8_BC2-RSP5-TRg-2	CC8_BC2	RSP5-TRg-2	no	single
3362	CC8_BC2-RSP5-TRg-1	CC8_BC2	RSP5-TRg-1	no	single
3363	CC8_BC2-SDA1-NRg-1	CC8_BC2	SDA1-NRg-1	no	single
3364	CC8_BC2-KAP95-TRg-8	CC8_BC2	KAP95-TRg-8	no	single
3365	CC8_BC2-ACO1-TRg-6	CC8_BC2	ACO1-TRg-6	no	single
3366	CC8_BC2-HTA1-NRg-3	CC8_BC2	HTA1-NRg-3	no	single
3367	CC8_BC2-HTA1-NRg-2	CC8_BC2	HTA1-NRg-2	no	single
3368	CC8_BC2-SPN1-TRg-1	CC8_BC2	SPN1-TRg-1	no	single
3369	CC8_BC2-MOT1-NRg-7	CC8_BC2	MOT1-NRg-7	no	single
3370	CC8_BC2-RPL17A-NRg-4	CC8_BC2	RPL17A-NRg-4	no	single
3371	CC8_BC2-ADA2-TRg-4	CC8_BC2	ADA2-TRg-4	no	single
3372	CC8_BC2-SFH1-NRg-1	CC8_BC2	SFH1-NRg-1	no	single
3373	CC8_BC2-SPC97-NRg-5	CC8_BC2	SPC97-NRg-5	no	single
3374	CC8_BC2-PRP22-TRg-3	CC8_BC2	PRP22-TRg-3	no	single
3375	CC8_BC2-SEN15-TRg-2	CC8_BC2	SEN15-TRg-2	no	single
3376	CC8_BC2-RPL3-NRg-2	CC8_BC2	RPL3-NRg-2	no	single
3377	CC8_BC2-ISD11-NRg-2	CC8_BC2	ISD11-NRg-2	no	single
3378	CC8_BC2-HEM12-TRg-8	CC8_BC2	HEM12-TRg-8	no	single
3379	CC8_BC2-SEC10-TRg-1	CC8_BC2	SEC10-TRg-1	no	single
3380	CC8_BC2-HTB1-TRg-7	CC8_BC2	HTB1-TRg-7	no	single
3381	CC8_BC2-TTI2-TRg-1	CC8_BC2	TTI2-TRg-1	no	single
3382	CC8_BC2-ACP1-TRg-2	CC8_BC2	ACP1-TRg-2	no	single
3383	CC8_BC2-ACP1-TRg-4	CC8_BC2	ACP1-TRg-4	no	single
3384	CC8_BC2-GAL11-NRg-10	CC8_BC2	GAL11-NRg-10	no	single
3385	CC8_BC2-UTP22-TRg-2	CC8_BC2	UTP22-TRg-2	no	single
3386	CC8_BC2-MST1-NRg-5	CC8_BC2	MST1-NRg-5	no	single
3387	CC8_BC2-RIB7-NRg-2	CC8_BC2	RIB7-NRg-2	no	single
3388	CC8_BC2-MCD1-TRg-6	CC8_BC2	MCD1-TRg-6	no	single
3389	CC8_BC2-MCD1-TRg-5	CC8_BC2	MCD1-TRg-5	no	single
3390	CC8_BC2-GPI8-NRg-2	CC8_BC2	GPI8-NRg-2	no	single
3391	CC8_BC2-THS1-TRg-2	CC8_BC2	THS1-TRg-2	no	single
3392	CC8_BC2-RRP7-TRg-2	CC8_BC2	RRP7-TRg-2	no	single
3393	CC8_BC2-RRP7-TRg-5	CC8_BC2	RRP7-TRg-5	no	single
3394	CC8_BC2-SMX2-NRg-7	CC8_BC2	SMX2-NRg-7	no	single
3395	CC8_BC2-RRP45-TRg-5	CC8_BC2	RRP45-TRg-5	no	single
3396	CC8_BC2-RRP45-TRg-4	CC8_BC2	RRP45-TRg-4	no	single
3397	CC8_BC2-CNS1-TRg-2	CC8_BC2	CNS1-TRg-2	no	single
3398	CC8_BC2-FBP1-NRg-9	CC8_BC2	FBP1-NRg-9	no	single
3399	CC8_BC2-GCD11-NRg-1	CC8_BC2	GCD11-NRg-1	no	single
3400	CC8_BC2-RPL10-TRg-2	CC8_BC2	RPL10-TRg-2	no	single
3401	CC8_BC2-NUP192-TRg-4	CC8_BC2	NUP192-TRg-4	no	single
3402	CC8_BC2-NUP145-NRg-4	CC8_BC2	NUP145-NRg-4	no	single
3403	CC8_BC2-HEM12-TRg-6	CC8_BC2	HEM12-TRg-6	no	single
3404	CC8_BC2-PLC1-TRg-3	CC8_BC2	PLC1-TRg-3	no	single
3405	CC8_BC2-RPA43-TRg-1	CC8_BC2	RPA43-TRg-1	no	single
3406	CC8_BC2-RPB7-NRg-2	CC8_BC2	RPB7-NRg-2	no	single
3407	CC8_BC2-RPB7-NRg-3	CC8_BC2	RPB7-NRg-3	no	single
3408	CC8_BC2-NSL1-NRg-1	CC8_BC2	NSL1-NRg-1	no	single
3409	CC8_BC2-UTP6-TRg-3	CC8_BC2	UTP6-TRg-3	no	single
3410	CC8_BC2-UTP6-TRg-1	CC8_BC2	UTP6-TRg-1	no	single
3411	CC8_BC2-YJU2-TRg-5	CC8_BC2	YJU2-TRg-5	no	single
3412	CC8_BC2-FRS2-NRg-5	CC8_BC2	FRS2-NRg-5	no	single
3413	CC8_BC2-TIF35-NRg-2	CC8_BC2	TIF35-NRg-2	no	single
3414	CC8_BC2-GPI15-TRg-1	CC8_BC2	GPI15-TRg-1	no	single
3415	CC8_BC2-NOP1-NRg-5	CC8_BC2	NOP1-NRg-5	no	single
3416	CC8_BC2-GPI15-TRg-4	CC8_BC2	GPI15-TRg-4	no	single
3417	CC8_BC2-COG4-TRg-1	CC8_BC2	COG4-TRg-1	no	single
3418	CC8_BC2-TFA1-TRg-1	CC8_BC2	TFA1-TRg-1	no	single
3419	CC8_BC2-RHO1-NRg-2	CC8_BC2	RHO1-NRg-2	no	single
3420	CC8_BC2-RHO1-NRg-1	CC8_BC2	RHO1-NRg-1	no	single
3421	CC8_BC2-CDC55-NRg-2	CC8_BC2	CDC55-NRg-2	no	single
3422	CC8_BC2-IDI1-NRg-7	CC8_BC2	IDI1-NRg-7	no	single
3423	CC8_BC2-RPL32-TRg-5	CC8_BC2	RPL32-TRg-5	no	single
3424	CC8_BC2-RPB5-TRg-4	CC8_BC2	RPB5-TRg-4	no	single
3425	CC8_BC2-DIP2-TRg-5	CC8_BC2	DIP2-TRg-5	no	single
3426	CC8_BC2-DIP2-TRg-1	CC8_BC2	DIP2-TRg-1	no	single
3427	CC8_BC2-RPC40-TRg-2	CC8_BC2	RPC40-TRg-2	no	single
3428	CC8_BC2-CDC6-TRg-5	CC8_BC2	CDC6-TRg-5	no	single
3429	CC8_BC2-CDC6-TRg-3	CC8_BC2	CDC6-TRg-3	no	single
3430	CC8_BC2-DAD2-TRg-2	CC8_BC2	DAD2-TRg-2	no	single
3431	CC8_BC2-RVS161-TRg-2	CC8_BC2	RVS161-TRg-2	no	single
3432	CC8_BC2-RVS161-TRg-1	CC8_BC2	RVS161-TRg-1	no	single
3433	CC8_BC2-SUP45-NRg-3	CC8_BC2	SUP45-NRg-3	no	single
3434	CC8_BC2-SRB6-NRg-5	CC8_BC2	SRB6-NRg-5	no	single
3435	CC8_BC2-RPC11-TRg-4	CC8_BC2	RPC11-TRg-4	no	single
3436	CC8_BC2-RKI1-TRg-8	CC8_BC2	RKI1-TRg-8	no	single
3437	CC8_BC2-NIP7-TRg-3	CC8_BC2	NIP7-TRg-3	no	single
3438	CC8_BC2-RPL33A-NRg-12	CC8_BC2	RPL33A-NRg-12	no	single
3439	CC8_BC2-SAM50-TRg-4	CC8_BC2	SAM50-TRg-4	no	single
3440	CC8_BC2-NOP4-NRg-1	CC8_BC2	NOP4-NRg-1	no	single
3441	CC8_BC2-NOP4-NRg-3	CC8_BC2	NOP4-NRg-3	no	single
3442	CC8_BC2-SMX2-TRg-5	CC8_BC2	SMX2-TRg-5	no	single
3443	CC8_BC2-POL12-NRg-2	CC8_BC2	POL12-NRg-2	no	single
3444	CC8_BC2-BMS1-NRg-2	CC8_BC2	BMS1-NRg-2	no	single
3445	CC8_BC2-RPA190-TRg-5	CC8_BC2	RPA190-TRg-5	no	single
3446	CC8_BC2-ALG14-NRg-4	CC8_BC2	ALG14-NRg-4	no	single
3447	CC8_BC2-ALG14-NRg-1	CC8_BC2	ALG14-NRg-1	no	single
3448	CC8_BC2-PRE5-NRg-1	CC8_BC2	PRE5-NRg-1	no	single
3449	CC8_BC2-BIG1-NRg-2	CC8_BC2	BIG1-NRg-2	no	single
3450	CC8_BC2-TFA2-TRg-4	CC8_BC2	TFA2-TRg-4	no	single
3451	CC8_BC2-IMP4-TRg-6	CC8_BC2	IMP4-TRg-6	no	single
3452	CC8_BC2-PAN1-NRg-1	CC8_BC2	PAN1-NRg-1	no	single
3453	CC8_BC2-UTP13-TRg-2	CC8_BC2	UTP13-TRg-2	no	single
3454	CC8_BC2-KAE1-NRg-3	CC8_BC2	KAE1-NRg-3	no	single
3455	CC8_BC2-ERG20-TRg-1	CC8_BC2	ERG20-TRg-1	no	single
3456	CC8_BC2-CDC20-TRg-6	CC8_BC2	CDC20-TRg-6	no	single
3457	CC8_BC2-PWP2-NRg-2	CC8_BC2	PWP2-NRg-2	no	single
3458	CC8_BC2-COG1-NRg-1	CC8_BC2	COG1-NRg-1	no	single
3459	CC8_BC2-RPL1B-TRg-4	CC8_BC2	RPL1B-TRg-4	no	single
3460	CC8_BC2-RPL1B-TRg-7	CC8_BC2	RPL1B-TRg-7	no	single
3461	CC8_BC2-UTP20-TRg-3	CC8_BC2	UTP20-TRg-3	no	single
3462	CC8_BC2-UTP20-TRg-4	CC8_BC2	UTP20-TRg-4	no	single
3463	CC8_BC2-RPL25-TRg-4	CC8_BC2	RPL25-TRg-4	no	single
3464	CC8_BC2-RPL25-TRg-2	CC8_BC2	RPL25-TRg-2	no	single
3465	CC8_BC2-MCM7-NRg-1	CC8_BC2	MCM7-NRg-1	no	single
3466	CC8_BC2-MRP49-TRg-5	CC8_BC2	MRP49-TRg-5	no	single
3467	CC8_BC2-ERO1-NRg-3	CC8_BC2	ERO1-NRg-3	no	single
3468	CC8_BC2-UTP5-TRg-7	CC8_BC2	UTP5-TRg-7	no	single
3469	CC8_BC2-MCM4-NRg-1	CC8_BC2	MCM4-NRg-1	no	single
3470	CC8_BC2-PRE3-NRg-1	CC8_BC2	PRE3-NRg-1	no	single
3471	CC8_BC2-FCF1-NRg-1	CC8_BC2	FCF1-NRg-1	no	single
3472	CC8_BC2-CUS1-NRg-1	CC8_BC2	CUS1-NRg-1	no	single
3473	CC8_BC2-PSF1-TRg-2	CC8_BC2	PSF1-TRg-2	no	single
3474	CC8_BC2-BCP1-TRg-2	CC8_BC2	BCP1-TRg-2	no	single
3475	CC8_BC2-PAN1-TRg-1	CC8_BC2	PAN1-TRg-1	no	single
3476	CC8_BC2-PAN1-TRg-3	CC8_BC2	PAN1-TRg-3	no	single
3477	CC8_BC2-PAN1-TRg-4	CC8_BC2	PAN1-TRg-4	no	single
3478	CC8_BC2-VPS3-TRg-2	CC8_BC2	VPS3-TRg-2	no	single
3479	CC8_BC2-YIL060W-NRg-1	CC8_BC2	YIL060W-NRg-1	no	single
3480	CC8_BC2-VPS53-NRg-1	CC8_BC2	VPS53-NRg-1	no	single
3481	CC8_BC2-CYR1-TRg-4	CC8_BC2	CYR1-TRg-4	no	single
3482	CC8_BC2-CYR1-TRg-7	CC8_BC2	CYR1-TRg-7	no	single
3483	CC8_BC2-MPS1-NRg-1	CC8_BC2	MPS1-NRg-1	no	single
3484	CC8_BC2-SRP1-TRg-5	CC8_BC2	SRP1-TRg-5	no	single
3485	CC8_BC2-SRP1-TRg-4	CC8_BC2	SRP1-TRg-4	no	single
3486	CC8_BC2-TAF12-TRg-2	CC8_BC2	TAF12-TRg-2	no	single
3487	CC8_BC2-TAF12-TRg-3	CC8_BC2	TAF12-TRg-3	no	single
3488	CC8_BC2-POP4-TRg-1	CC8_BC2	POP4-TRg-1	no	single
3489	CC8_BC2-SPT16-TRg-1	CC8_BC2	SPT16-TRg-1	no	single
3490	CC8_BC2-NUP82-TRg-4	CC8_BC2	NUP82-TRg-4	no	single
3491	CC8_BC2-DML1-TRg-3	CC8_BC2	DML1-TRg-3	no	single
3492	CC8_BC2-RPA43-NRg-3	CC8_BC2	RPA43-NRg-3	no	single
3493	CC8_BC2-STU2-NRg-3	CC8_BC2	STU2-NRg-3	no	single
3494	CC8_BC2-POP4-NRg-4	CC8_BC2	POP4-NRg-4	no	single
3495	CC8_BC2-MCD1-TRg-2	CC8_BC2	MCD1-TRg-2	no	single
3496	CC8_BC2-RPS3-NRg-4	CC8_BC2	RPS3-NRg-4	no	single
3497	CC8_BC2-PRP9-TRg-4	CC8_BC2	PRP9-TRg-4	no	single
3498	CC8_BC2-RPP1-NRg-2	CC8_BC2	RPP1-NRg-2	no	single
3499	CC8_BC2-MTR2-NRg-11	CC8_BC2	MTR2-NRg-11	no	single
3500	CC8_BC2-GCD11-TRg-1	CC8_BC2	GCD11-TRg-1	no	single
3501	CC8_BC2-RPF1-TRg-3	CC8_BC2	RPF1-TRg-3	no	single
3502	CC8_BC2-SUB2-NRg-4	CC8_BC2	SUB2-NRg-4	no	single
3503	CC8_BC2-GPI15-TRg-3	CC8_BC2	GPI15-TRg-3	no	single
3504	CC8_BC2-ERG9-TRg-6	CC8_BC2	ERG9-TRg-6	no	single
3505	CC8_BC2-RPT2-NRg-1	CC8_BC2	RPT2-NRg-1	no	single
3506	CC8_BC2-YOS1-NRg-3	CC8_BC2	YOS1-NRg-3	no	single
3507	CC8_BC2-SCM3-TRg-4	CC8_BC2	SCM3-TRg-4	no	single
3508	CC8_BC2-SCM3-TRg-6	CC8_BC2	SCM3-TRg-6	no	single
3509	CC8_BC2-RLP7-NRg-1	CC8_BC2	RLP7-NRg-1	no	single
3510	CC8_BC2-TFB2-NRg-4	CC8_BC2	TFB2-NRg-4	no	single
3511	CC8_BC2-IMP4-TRg-1	CC8_BC2	IMP4-TRg-1	no	single
3512	CC8_BC2-IMP4-TRg-3	CC8_BC2	IMP4-TRg-3	no	single
3513	CC8_BC2-PRE4-TRg-3	CC8_BC2	PRE4-TRg-3	no	single
3514	CC8_BC2-SUB2-TRg-3	CC8_BC2	SUB2-TRg-3	no	single
3515	CC8_BC2-RPP0-NRg-4	CC8_BC2	RPP0-NRg-4	no	single
3516	CC8_BC2-RPP0-NRg-3	CC8_BC2	RPP0-NRg-3	no	single
3517	CC8_BC2-TOM40-TRg-4	CC8_BC2	TOM40-TRg-4	no	single
3518	CC8_BC2-FUR1-NRg-12	CC8_BC2	FUR1-NRg-12	no	single
3519	CC8_BC2-TOM40-TRg-2	CC8_BC2	TOM40-TRg-2	no	single
3520	CC8_BC2-VMA11-NRg-4	CC8_BC2	VMA11-NRg-4	no	single
3521	CC8_BC2-PGS1-NRg-4	CC8_BC2	PGS1-NRg-4	no	single
3522	CC8_BC2-URB1-TRg-4	CC8_BC2	URB1-TRg-4	no	single
3523	CC8_BC2-ARP4-TRg-3	CC8_BC2	ARP4-TRg-3	no	single
3524	CC8_BC2-RPT3-TRg-3	CC8_BC2	RPT3-TRg-3	no	single
3525	CC8_BC2-SUI3-TRg-3	CC8_BC2	SUI3-TRg-3	no	single
3526	CC8_BC2-RFC5-NRg-2	CC8_BC2	RFC5-NRg-2	no	single
3527	CC8_BC2-RRP14-TRg-2	CC8_BC2	RRP14-TRg-2	no	single
3528	CC8_BC2-SCC2-TRg-1	CC8_BC2	SCC2-TRg-1	no	single
3529	CC8_BC2-SSC1-TRg-3	CC8_BC2	SSC1-TRg-3	no	single
3530	CC8_BC2-RRP9-TRg-3	CC8_BC2	RRP9-TRg-3	no	single
3531	CC8_BC2-MOT1-NRg-9	CC8_BC2	MOT1-NRg-9	no	single
3532	CC8_BC2-RPL42A-NRg-2	CC8_BC2	RPL42A-NRg-2	no	single
3533	CC8_BC2-SEC16-TRg-7	CC8_BC2	SEC16-TRg-7	no	single
3534	CC8_BC2-IMP4-NRg-2	CC8_BC2	IMP4-NRg-2	no	single
3535	CC8_BC2-YEF3-NRg-4	CC8_BC2	YEF3-NRg-4	no	single
3536	CC8_BC2-PUP1-TRg-1	CC8_BC2	PUP1-TRg-1	no	single
3537	CC8_BC2-UTP22-TRg-6	CC8_BC2	UTP22-TRg-6	no	single
3538	CC8_BC2-DBP2-NRg-4	CC8_BC2	DBP2-NRg-4	no	single
3539	CC8_BC2-PRE2-TRg-7	CC8_BC2	PRE2-TRg-7	no	single
3540	CC8_BC2-ATP16-TRg-6	CC8_BC2	ATP16-TRg-6	no	single
3541	CC8_BC2-UTP13-TRg-4	CC8_BC2	UTP13-TRg-4	no	single
3542	CC8_BC2-DOP1-NRg-4	CC8_BC2	DOP1-NRg-4	no	single
3543	CC8_BC2-TIM44-TRg-3	CC8_BC2	TIM44-TRg-3	no	single
3544	CC8_BC2-ATP16-TRg-2	CC8_BC2	ATP16-TRg-2	no	single
3545	CC8_BC2-ENP1-NRg-3	CC8_BC2	ENP1-NRg-3	no	single
3546	CC8_BC2-NAF1-TRg-3	CC8_BC2	NAF1-TRg-3	no	single
3547	CC8_BC2-COG4-TRg-2	CC8_BC2	COG4-TRg-2	no	single
3548	CC8_BC2-SOG2-TRg-7	CC8_BC2	SOG2-TRg-7	no	single
3549	CC8_BC2-YDR341C-TRg-3	CC8_BC2	YDR341C-TRg-3	no	single
3550	CC8_BC2-YMR290W-A-TRg-10	CC8_BC2	YMR290W-A-TRg-10	no	single
3551	CC8_BC2-NUP192-NRg-9	CC8_BC2	NUP192-NRg-9	no	single
3552	CC8_BC2-RPS31-NRg-8	CC8_BC2	RPS31-NRg-8	no	single
3553	CC8_BC2-SPC97-NRg-6	CC8_BC2	SPC97-NRg-6	no	single
3554	CC8_BC2-EBP2-NRg-1	CC8_BC2	EBP2-NRg-1	no	single
3555	CC8_BC2-CDC48-TRg-5	CC8_BC2	CDC48-TRg-5	no	single
3556	CC8_BC2-RPT1-TRg-4	CC8_BC2	RPT1-TRg-4	no	single
3557	CC8_BC2-ULP1-NRg-2	CC8_BC2	ULP1-NRg-2	no	single
3558	CC8_BC2-RPN3-TRg-6	CC8_BC2	RPN3-TRg-6	no	single
3559	CC8_BC2-RPT1-TRg-5	CC8_BC2	RPT1-TRg-5	no	single
3560	CC8_BC2-KRE5-TRg-2	CC8_BC2	KRE5-TRg-2	no	single
3561	CC8_BC2-TBF1-NRg-8	CC8_BC2	TBF1-NRg-8	no	single
3562	CC8_BC2-UTP22-NRg-4	CC8_BC2	UTP22-NRg-4	no	single
3563	CC8_BC2-SSC1-NRg-4	CC8_BC2	SSC1-NRg-4	no	single
3564	CC8_BC2-REB1-TRg-4	CC8_BC2	REB1-TRg-4	no	single
3565	CC8_BC2-CDC48-NRg-9	CC8_BC2	CDC48-NRg-9	no	single
3566	CC8_BC2-FAS2-TRg-8	CC8_BC2	FAS2-TRg-8	no	single
3567	CC8_BC2-TAO3-TRg-8	CC8_BC2	TAO3-TRg-8	no	single
3568	CC8_BC2-CKS1-TRg-5	CC8_BC2	CKS1-TRg-5	no	single
3569	CC8_BC2-YLR379W-TRg-7	CC8_BC2	YLR379W-TRg-7	no	single
3570	CC8_BC2-TEN1-NRg-2	CC8_BC2	TEN1-NRg-2	no	single
3571	CC8_BC2-RPL42A-TRg-2	CC8_BC2	RPL42A-TRg-2	no	single
3572	CC8_BC2-SEC27-TRg-4	CC8_BC2	SEC27-TRg-4	no	single
3573	CC8_BC2-TBF1-NRg-4	CC8_BC2	TBF1-NRg-4	no	single
3574	CC8_BC2-RPT1-NRg-6	CC8_BC2	RPT1-NRg-6	no	single
3575	CC8_BC2-COG1-TRg-3	CC8_BC2	COG1-TRg-3	no	single
3576	CC8_BC2-SUI1-TRg-6	CC8_BC2	SUI1-TRg-6	no	single
3577	CC8_BC2-TIM23-TRg-6	CC8_BC2	TIM23-TRg-6	no	single
3578	CC8_BC2-CDC48-NRg-6	CC8_BC2	CDC48-NRg-6	no	single
3579	CC8_BC2-EPL1-TRg-5	CC8_BC2	EPL1-TRg-5	no	single
3580	CC8_BC2-RPT5-TRg-8	CC8_BC2	RPT5-TRg-8	no	single
3581	CC8_BC2-ATP16-NRg-4	CC8_BC2	ATP16-NRg-4	no	single
3582	CC8_BC2-RPN6-TRg-3	CC8_BC2	RPN6-TRg-3	no	single
3583	CC8_BC2-ERG9-NRg-6	CC8_BC2	ERG9-NRg-6	no	single
3584	CC8_BC2-SMX3-TRg-1	CC8_BC2	SMX3-TRg-1	no	single
3585	CC8_BC2-NCB2-NRg-3	CC8_BC2	NCB2-NRg-3	no	single
3586	CC8_BC2-SEC16-NRg-12	CC8_BC2	SEC16-NRg-12	no	single
3587	CC8_BC2-RPN6-TRg-2	CC8_BC2	RPN6-TRg-2	no	single
3588	CC8_BC2-REB1-NRg-4	CC8_BC2	REB1-NRg-4	no	single
3589	CC8_BC2-ATP16-TRg-9	CC8_BC2	ATP16-TRg-9	no	single
3590	CC8_BC2-ERG9-NRg-7	CC8_BC2	ERG9-NRg-7	no	single
3591	CC16_BC2-RPL15A-NRg-4	CC16_BC2	RPL15A-NRg-4	no	single
3592	CC16_BC2-RPL15A-NRg-5	CC16_BC2	RPL15A-NRg-5	no	single
3593	CC16_BC2-KRE33-TRg-1	CC16_BC2	KRE33-TRg-1	no	single
3594	CC16_BC2-PMI40-NRg-1	CC16_BC2	PMI40-NRg-1	no	single
3595	CC16_BC2-NOP19-NRg-3	CC16_BC2	NOP19-NRg-3	no	single
3596	CC16_BC2-SRP14-NRg-4	CC16_BC2	SRP14-NRg-4	no	single
3597	CC16_BC2-SEC27-TRg-2	CC16_BC2	SEC27-TRg-2	no	single
3598	CC16_BC2-GPI14-TRg-3	CC16_BC2	GPI14-TRg-3	no	single
3599	CC16_BC2-PAH1-TRg-7	CC16_BC2	PAH1-TRg-7	no	single
3600	CC16_BC2-PAH1-TRg-6	CC16_BC2	PAH1-TRg-6	no	single
3601	CC16_BC2-PAH1-TRg-5	CC16_BC2	PAH1-TRg-5	no	single
3602	CC16_BC2-PAH1-TRg-3	CC16_BC2	PAH1-TRg-3	no	single
3603	CC16_BC2-COG3-TRg-1	CC16_BC2	COG3-TRg-1	no	single
3604	CC16_BC2-HTS1-NRg-5	CC16_BC2	HTS1-NRg-5	no	single
3605	CC16_BC2-MSN5-TRg-7	CC16_BC2	MSN5-TRg-7	no	single
3606	CC16_BC2-ERG26-TRg-1	CC16_BC2	ERG26-TRg-1	no	single
3607	CC16_BC2-SMD2-TRg-5	CC16_BC2	SMD2-TRg-5	no	single
3608	CC16_BC2-SMD2-TRg-4	CC16_BC2	SMD2-TRg-4	no	single
3609	CC16_BC2-SMD2-TRg-1	CC16_BC2	SMD2-TRg-1	no	single
3610	CC16_BC2-PRE7-TRg-4	CC16_BC2	PRE7-TRg-4	no	single
3611	CC16_BC2-PRE7-TRg-7	CC16_BC2	PRE7-TRg-7	no	single
3612	CC16_BC2-SEC6-TRg-3	CC16_BC2	SEC6-TRg-3	no	single
3613	CC16_BC2-ESF2-NRg-1	CC16_BC2	ESF2-NRg-1	no	single
3614	CC16_BC2-ESF2-NRg-3	CC16_BC2	ESF2-NRg-3	no	single
3615	CC16_BC2-AFG2-TRg-2	CC16_BC2	AFG2-TRg-2	no	single
3616	CC16_BC2-RRP36-TRg-3	CC16_BC2	RRP36-TRg-3	no	single
3617	CC16_BC2-RRP36-TRg-5	CC16_BC2	RRP36-TRg-5	no	single
3618	CC16_BC2-GCR1-NRg-2	CC16_BC2	GCR1-NRg-2	no	single
3619	CC16_BC2-PRE4-NRg-4	CC16_BC2	PRE4-NRg-4	no	single
3620	CC16_BC2-PRE4-NRg-9	CC16_BC2	PRE4-NRg-9	no	single
3621	CC16_BC2-DSN1-NRg-2	CC16_BC2	DSN1-NRg-2	no	single
3622	CC16_BC2-GPI11-TRg-3	CC16_BC2	GPI11-TRg-3	no	single
3623	CC16_BC2-POP3-TRg-1	CC16_BC2	POP3-TRg-1	no	single
3624	CC16_BC2-MNE1-TRg-5	CC16_BC2	MNE1-TRg-5	no	single
3625	CC16_BC2-RRP12-NRg-1	CC16_BC2	RRP12-NRg-1	no	single
3626	CC16_BC2-RSC6-TRg-2	CC16_BC2	RSC6-TRg-2	no	single
3627	CC16_BC2-CDC25-TRg-1	CC16_BC2	CDC25-TRg-1	no	single
3628	CC16_BC2-CDC25-TRg-9	CC16_BC2	CDC25-TRg-9	no	single
3629	CC16_BC2-YPP1-NRg-3	CC16_BC2	YPP1-NRg-3	no	single
3630	CC16_BC2-NFS1-NRg-9	CC16_BC2	NFS1-NRg-9	no	single
3631	CC16_BC2-NFS1-NRg-8	CC16_BC2	NFS1-NRg-8	no	single
3632	CC16_BC2-UBA2-TRg-1	CC16_BC2	UBA2-TRg-1	no	single
3633	CC16_BC2-ARP2-NRg-3	CC16_BC2	ARP2-NRg-3	no	single
3634	CC16_BC2-MAK16-TRg-1	CC16_BC2	MAK16-TRg-1	no	single
3635	CC16_BC2-CEP3-NRg-1	CC16_BC2	CEP3-NRg-1	no	single
3636	CC16_BC2-GUK1-TRg-5	CC16_BC2	GUK1-TRg-5	no	single
3637	CC16_BC2-GUK1-TRg-2	CC16_BC2	GUK1-TRg-2	no	single
3638	CC16_BC2-GPI12-NRg-6	CC16_BC2	GPI12-NRg-6	no	single
3639	CC16_BC2-RPS5-NRg-5	CC16_BC2	RPS5-NRg-5	no	single
3640	CC16_BC2-RPS5-NRg-2	CC16_BC2	RPS5-NRg-2	no	single
3641	CC16_BC2-RPC19-NRg-1	CC16_BC2	RPC19-NRg-1	no	single
3642	CC16_BC2-TIM54-TRg-1	CC16_BC2	TIM54-TRg-1	no	single
3643	CC16_BC2-TEN1-TRg-2	CC16_BC2	TEN1-TRg-2	no	single
3644	CC16_BC2-SAH1-NRg-4	CC16_BC2	SAH1-NRg-4	no	single
3645	CC16_BC2-SAH1-NRg-5	CC16_BC2	SAH1-NRg-5	no	single
3646	CC16_BC2-SAH1-NRg-3	CC16_BC2	SAH1-NRg-3	no	single
3647	CC16_BC2-ATP15-NRg-5	CC16_BC2	ATP15-NRg-5	no	single
3648	CC16_BC2-SCD5-TRg-5	CC16_BC2	SCD5-TRg-5	no	single
3649	CC16_BC2-ARB1-NRg-2	CC16_BC2	ARB1-NRg-2	no	single
3650	CC16_BC2-ARB1-NRg-4	CC16_BC2	ARB1-NRg-4	no	single
3651	CC16_BC2-PUP2-TRg-1	CC16_BC2	PUP2-TRg-1	no	single
3652	CC16_BC2-CCT8-TRg-2	CC16_BC2	CCT8-TRg-2	no	single
3653	CC16_BC2-MCM4-TRg-1	CC16_BC2	MCM4-TRg-1	no	single
3654	CC16_BC2-LSM4-TRg-1	CC16_BC2	LSM4-TRg-1	no	single
3655	CC16_BC2-NOP53-NRg-1	CC16_BC2	NOP53-NRg-1	no	single
3656	CC16_BC2-ATP3-TRg-4	CC16_BC2	ATP3-TRg-4	no	single
3657	CC16_BC2-AFG2-NRg-3	CC16_BC2	AFG2-NRg-3	no	single
3658	CC16_BC2-PRO3-NRg-3	CC16_BC2	PRO3-NRg-3	no	single
3659	CC16_BC2-NRD1-NRg-10	CC16_BC2	NRD1-NRg-10	no	single
3660	CC16_BC2-SEC61-TRg-2	CC16_BC2	SEC61-TRg-2	no	single
3661	CC16_BC2-RHO3-TRg-4	CC16_BC2	RHO3-TRg-4	no	single
3662	CC16_BC2-SNF2-TRg-6	CC16_BC2	SNF2-TRg-6	no	single
3663	CC16_BC2-SMD2-NRg-3	CC16_BC2	SMD2-NRg-3	no	single
3664	CC16_BC2-RSC4-TRg-2	CC16_BC2	RSC4-TRg-2	no	single
3665	CC16_BC2-RSC4-TRg-1	CC16_BC2	RSC4-TRg-1	no	single
3666	CC16_BC2-TIF34-TRg-2	CC16_BC2	TIF34-TRg-2	no	single
3667	CC16_BC2-BET1-NRg-1	CC16_BC2	BET1-NRg-1	no	single
3668	CC16_BC2-CDC8-NRg-2	CC16_BC2	CDC8-NRg-2	no	single
3669	CC16_BC2-PRP42-TRg-2	CC16_BC2	PRP42-TRg-2	no	single
3670	CC16_BC2-RRB1-TRg-2	CC16_BC2	RRB1-TRg-2	no	single
3671	CC16_BC2-SPC24-TRg-1	CC16_BC2	SPC24-TRg-1	no	single
3672	CC16_BC2-ILS1-NRg-1	CC16_BC2	ILS1-NRg-1	no	single
3673	CC16_BC2-GFA1-TRg-2	CC16_BC2	GFA1-TRg-2	no	single
3674	CC16_BC2-SEC21-NRg-10	CC16_BC2	SEC21-NRg-10	no	single
3675	CC16_BC2-RPC10-NRg-1	CC16_BC2	RPC10-NRg-1	no	single
3676	CC16_BC2-RPB10-TRg-3	CC16_BC2	RPB10-TRg-3	no	single
3677	CC16_BC2-RPB10-TRg-2	CC16_BC2	RPB10-TRg-2	no	single
3678	CC16_BC2-YNL181W-TRg-1	CC16_BC2	YNL181W-TRg-1	no	single
3679	CC16_BC2-RAD3-NRg-1	CC16_BC2	RAD3-NRg-1	no	single
3680	CC16_BC2-NOP10-TRg-1	CC16_BC2	NOP10-TRg-1	no	single
3681	CC16_BC2-BFR2-TRg-3	CC16_BC2	BFR2-TRg-3	no	single
3682	CC16_BC2-MCM2-TRg-6	CC16_BC2	MCM2-TRg-6	no	single
3683	CC16_BC2-MCM2-TRg-4	CC16_BC2	MCM2-TRg-4	no	single
3684	CC16_BC2-MPP10-TRg-1	CC16_BC2	MPP10-TRg-1	no	single
3685	CC16_BC2-RET2-TRg-4	CC16_BC2	RET2-TRg-4	no	single
3686	CC16_BC2-RET2-TRg-1	CC16_BC2	RET2-TRg-1	no	single
3687	CC16_BC2-RPS2-NRg-1	CC16_BC2	RPS2-NRg-1	no	single
3688	CC16_BC2-RPS2-NRg-2	CC16_BC2	RPS2-NRg-2	no	single
3689	CC16_BC2-ORC4-NRg-3	CC16_BC2	ORC4-NRg-3	no	single
3690	CC16_BC2-TIP20-TRg-7	CC16_BC2	TIP20-TRg-7	no	single
3691	CC16_BC2-SMT3-TRg-1	CC16_BC2	SMT3-TRg-1	no	single
3692	CC16_BC2-MSS18-NRg-6	CC16_BC2	MSS18-NRg-6	no	single
3693	CC16_BC2-YEF3-NRg-9	CC16_BC2	YEF3-NRg-9	no	single
3694	CC16_BC2-ASK1-NRg-1	CC16_BC2	ASK1-NRg-1	no	single
3695	CC16_BC2-SMC1-TRg-1	CC16_BC2	SMC1-TRg-1	no	single
3696	CC16_BC2-NIP1-NRg-1	CC16_BC2	NIP1-NRg-1	no	single
3697	CC16_BC2-RPP1-NRg-1	CC16_BC2	RPP1-NRg-1	no	single
3698	CC16_BC2-YDJ1-TRg-6	CC16_BC2	YDJ1-TRg-6	no	single
3699	CC16_BC2-SUB2-NRg-1	CC16_BC2	SUB2-NRg-1	no	single
3700	CC16_BC2-TIM10-NRg-8	CC16_BC2	TIM10-NRg-8	no	single
3701	CC16_BC2-TIM10-NRg-4	CC16_BC2	TIM10-NRg-4	no	single
3702	CC16_BC2-TIM10-NRg-7	CC16_BC2	TIM10-NRg-7	no	single
3703	CC16_BC2-SKI6-TRg-4	CC16_BC2	SKI6-TRg-4	no	single
3704	CC16_BC2-TUB4-TRg-1	CC16_BC2	TUB4-TRg-1	no	single
3705	CC16_BC2-CDC37-NRg-2	CC16_BC2	CDC37-NRg-2	no	single
3706	CC16_BC2-ISD11-TRg-3	CC16_BC2	ISD11-TRg-3	no	single
3707	CC16_BC2-YOS1-TRg-4	CC16_BC2	YOS1-TRg-4	no	single
3708	CC16_BC2-SSC1-TRg-6	CC16_BC2	SSC1-TRg-6	no	single
3709	CC16_BC2-MTR3-TRg-5	CC16_BC2	MTR3-TRg-5	no	single
3710	CC16_BC2-MTR3-TRg-6	CC16_BC2	MTR3-TRg-6	no	single
3711	CC16_BC2-TFA1-TRg-2	CC16_BC2	TFA1-TRg-2	no	single
3712	CC16_BC2-CDC3-NRg-3	CC16_BC2	CDC3-NRg-3	no	single
3713	CC16_BC2-ERG25-TA-18	CC16_BC2	ERG25-TA-18	no	single
3714	CC16_BC2-RPB11-TRg-4	CC16_BC2	RPB11-TRg-4	no	single
3715	CC16_BC2-RPB11-TRg-1	CC16_BC2	RPB11-TRg-1	no	single
3716	CC16_BC2-RPB11-TRg-2	CC16_BC2	RPB11-TRg-2	no	single
3717	CC16_BC2-DED1-TRg-3	CC16_BC2	DED1-TRg-3	no	single
3718	CC16_BC2-DED1-TRg-1	CC16_BC2	DED1-TRg-1	no	single
3719	CC16_BC2-DED1-TRg-6	CC16_BC2	DED1-TRg-6	no	single
3720	CC16_BC2-DED1-TRg-4	CC16_BC2	DED1-TRg-4	no	single
3721	CC16_BC2-RPL10-NRg-5	CC16_BC2	RPL10-NRg-5	no	single
3722	CC16_BC2-RPL10-NRg-4	CC16_BC2	RPL10-NRg-4	no	single
3723	CC16_BC2-EFB1-NRg-1	CC16_BC2	EFB1-NRg-1	no	single
3724	CC16_BC2-EFB1-NRg-5	CC16_BC2	EFB1-NRg-5	no	single
3725	CC16_BC2-EFB1-NRg-4	CC16_BC2	EFB1-NRg-4	no	single
3726	CC16_BC2-RPT3-NRg-1	CC16_BC2	RPT3-NRg-1	no	single
3727	CC16_BC2-SAC6-TRg-8	CC16_BC2	SAC6-TRg-8	no	single
3728	CC16_BC2-SAC6-TRg-4	CC16_BC2	SAC6-TRg-4	no	single
3729	CC16_BC2-SAC6-TRg-5	CC16_BC2	SAC6-TRg-5	no	single
3730	CC16_BC2-SAC6-TRg-3	CC16_BC2	SAC6-TRg-3	no	single
3731	CC16_BC2-DIM1-TRg-5	CC16_BC2	DIM1-TRg-5	no	single
3732	CC16_BC2-DIM1-TRg-7	CC16_BC2	DIM1-TRg-7	no	single
3733	CC16_BC2-RPC17-NRg-1	CC16_BC2	RPC17-NRg-1	no	single
3734	CC16_BC2-RPC17-NRg-2	CC16_BC2	RPC17-NRg-2	no	single
3735	CC16_BC2-YDR341C-TRg-1	CC16_BC2	YDR341C-TRg-1	no	single
3736	CC16_BC2-RAP1-NRg-8	CC16_BC2	RAP1-NRg-8	no	single
3737	CC16_BC2-RAP1-NRg-5	CC16_BC2	RAP1-NRg-5	no	single
3738	CC16_BC2-RAP1-NRg-2	CC16_BC2	RAP1-NRg-2	no	single
3739	CC16_BC2-SEC26-NRg-3	CC16_BC2	SEC26-NRg-3	no	single
3740	CC16_BC2-SPP41-TRg-3	CC16_BC2	SPP41-TRg-3	no	single
3741	CC16_BC2-TAP42-NRg-1	CC16_BC2	TAP42-NRg-1	no	single
3742	CC16_BC2-PGA2-TRg-6	CC16_BC2	PGA2-TRg-6	no	single
3743	CC16_BC2-BRL1-TRg-1	CC16_BC2	BRL1-TRg-1	no	single
3744	CC16_BC2-FOL2-TRg-1	CC16_BC2	FOL2-TRg-1	no	single
3745	CC16_BC2-NAB3-NRg-5	CC16_BC2	NAB3-NRg-5	no	single
3746	CC16_BC2-SNF4-TRg-4	CC16_BC2	SNF4-TRg-4	no	single
3747	CC16_BC2-HRR25-TRg-2	CC16_BC2	HRR25-TRg-2	no	single
3748	CC16_BC2-TRS23-TRg-4	CC16_BC2	TRS23-TRg-4	no	single
3749	CC16_BC2-CTR86-TRg-4	CC16_BC2	CTR86-TRg-4	no	single
3750	CC16_BC2-RPB5-TRg-5	CC16_BC2	RPB5-TRg-5	no	single
3751	CC16_BC2-SPN1-NRg-2	CC16_BC2	SPN1-NRg-2	no	single
3752	CC16_BC2-SPN1-NRg-1	CC16_BC2	SPN1-NRg-1	no	single
3753	CC16_BC2-SEC61-NRg-1	CC16_BC2	SEC61-NRg-1	no	single
3754	CC16_BC2-SEC61-NRg-7	CC16_BC2	SEC61-NRg-7	no	single
3755	CC16_BC2-TUS1-TRg-3	CC16_BC2	TUS1-TRg-3	no	single
3756	CC16_BC2-OLE1-NRg-2	CC16_BC2	OLE1-NRg-2	no	single
3757	CC16_BC2-AFG2-TRg-1	CC16_BC2	AFG2-TRg-1	no	single
3758	CC16_BC2-TOA2-NRg-1	CC16_BC2	TOA2-NRg-1	no	single
3759	CC16_BC2-USO1-TRg-1	CC16_BC2	USO1-TRg-1	no	single
3760	CC16_BC2-UTP22-NRg-2	CC16_BC2	UTP22-NRg-2	no	single
3761	CC16_BC2-RIB1-TRg-3	CC16_BC2	RIB1-TRg-3	no	single
3762	CC16_BC2-RIB1-TRg-7	CC16_BC2	RIB1-TRg-7	no	single
3763	CC16_BC2-RIB1-TRg-4	CC16_BC2	RIB1-TRg-4	no	single
3764	CC16_BC2-COG1-TRg-1	CC16_BC2	COG1-TRg-1	no	single
3765	CC16_BC2-RPL32-NRg-2	CC16_BC2	RPL32-NRg-2	no	single
3766	CC16_BC2-GLC7-NRg-3	CC16_BC2	GLC7-NRg-3	no	single
3767	CC16_BC2-GLC7-NRg-4	CC16_BC2	GLC7-NRg-4	no	single
3768	CC16_BC2-HSF1-TRg-2	CC16_BC2	HSF1-TRg-2	no	single
3769	CC16_BC2-DAM1-NRg-5	CC16_BC2	DAM1-NRg-5	no	single
3770	CC16_BC2-SEC18-TRg-4	CC16_BC2	SEC18-TRg-4	no	single
3771	CC16_BC2-SEC18-TRg-5	CC16_BC2	SEC18-TRg-5	no	single
3772	CC16_BC2-PAB1-NRg-3	CC16_BC2	PAB1-NRg-3	no	single
3773	CC16_BC2-POP8-TRg-2	CC16_BC2	POP8-TRg-2	no	single
3774	CC16_BC2-PAB1-NRg-4	CC16_BC2	PAB1-NRg-4	no	single
3775	CC16_BC2-BIG1-TRg-4	CC16_BC2	BIG1-TRg-4	no	single
3776	CC16_BC2-BIG1-TRg-5	CC16_BC2	BIG1-TRg-5	no	single
3777	CC16_BC2-BIG1-TRg-6	CC16_BC2	BIG1-TRg-6	no	single
3778	CC16_BC2-RPO41-NRg-1	CC16_BC2	RPO41-NRg-1	no	single
3779	CC16_BC2-RVB2-NRg-2	CC16_BC2	RVB2-NRg-2	no	single
3780	CC16_BC2-PET117-NRg-8	CC16_BC2	PET117-NRg-8	no	single
3781	CC16_BC2-VPS45-NRg-9	CC16_BC2	VPS45-NRg-9	no	single
3782	CC16_BC2-YCG1-NRg-1	CC16_BC2	YCG1-NRg-1	no	single
3783	CC16_BC2-NOC4-NRg-1	CC16_BC2	NOC4-NRg-1	no	single
3784	CC16_BC2-NMD3-NRg-2	CC16_BC2	NMD3-NRg-2	no	single
3785	CC16_BC2-DRS1-TRg-2	CC16_BC2	DRS1-TRg-2	no	single
3786	CC16_BC2-HTB1-NRg-2	CC16_BC2	HTB1-NRg-2	no	single
3787	CC16_BC2-IPI1-TRg-2	CC16_BC2	IPI1-TRg-2	no	single
3788	CC16_BC2-SEC18-NRg-1	CC16_BC2	SEC18-NRg-1	no	single
3789	CC16_BC2-SEC18-NRg-2	CC16_BC2	SEC18-NRg-2	no	single
3790	CC16_BC2-JIP5-NRg-2	CC16_BC2	JIP5-NRg-2	no	single
3791	CC16_BC2-YPT1-TRg-3	CC16_BC2	YPT1-TRg-3	no	single
3792	CC16_BC2-YPT1-TRg-2	CC16_BC2	YPT1-TRg-2	no	single
3793	CC16_BC2-CLF1-NRg-2	CC16_BC2	CLF1-NRg-2	no	single
3794	CC16_BC2-SNF2-NRg-7	CC16_BC2	SNF2-NRg-7	no	single
3795	CC16_BC2-SNF2-NRg-4	CC16_BC2	SNF2-NRg-4	no	single
3796	CC16_BC2-RPL25-NRg-1	CC16_BC2	RPL25-NRg-1	no	single
3797	CC16_BC2-NOP56-TRg-1	CC16_BC2	NOP56-TRg-1	no	single
3798	CC16_BC2-NOP56-TRg-2	CC16_BC2	NOP56-TRg-2	no	single
3799	CC16_BC2-TRS31-TRg-1	CC16_BC2	TRS31-TRg-1	no	single
3800	CC16_BC2-DBF4-TRg-2	CC16_BC2	DBF4-TRg-2	no	single
3801	CC16_BC2-DBF4-TRg-1	CC16_BC2	DBF4-TRg-1	no	single
3802	CC16_BC2-RPC19-TRg-4	CC16_BC2	RPC19-TRg-4	no	single
3803	CC16_BC2-RPC19-TRg-6	CC16_BC2	RPC19-TRg-6	no	single
3804	CC16_BC2-RPC19-TRg-3	CC16_BC2	RPC19-TRg-3	no	single
3805	CC16_BC2-ROK1-NRg-1	CC16_BC2	ROK1-NRg-1	no	single
3806	CC16_BC2-CDC33-TRg-4	CC16_BC2	CDC33-TRg-4	no	single
3807	CC16_BC2-DHR2-TRg-3	CC16_BC2	DHR2-TRg-3	no	single
3808	CC16_BC2-RRP42-NRg-5	CC16_BC2	RRP42-NRg-5	no	single
3809	CC16_BC2-CLF1-TRg-1	CC16_BC2	CLF1-TRg-1	no	single
3810	CC16_BC2-ERG11-NA-16	CC16_BC2	ERG11-NA-16	no	single
3811	CC16_BC2-VAS1-NRg-4	CC16_BC2	VAS1-NRg-4	no	single
3812	CC16_BC2-PIK1-NRg-2	CC16_BC2	PIK1-NRg-2	no	single
3813	CC16_BC2-SAR1-NRg-7	CC16_BC2	SAR1-NRg-7	no	single
3814	CC16_BC2-SAR1-NRg-4	CC16_BC2	SAR1-NRg-4	no	single
3815	CC16_BC2-RPS3-TRg-1	CC16_BC2	RPS3-TRg-1	no	single
3816	CC16_BC2-YTM1-TRg-2	CC16_BC2	YTM1-TRg-2	no	single
3817	CC16_BC2-SUI3-NRg-5	CC16_BC2	SUI3-NRg-5	no	single
3818	CC16_BC2-SUI3-NRg-2	CC16_BC2	SUI3-NRg-2	no	single
3819	CC16_BC2-RRP7-TRg-4	CC16_BC2	RRP7-TRg-4	no	single
3820	CC16_BC2-RRP7-TRg-6	CC16_BC2	RRP7-TRg-6	no	single
3821	CC16_BC2-NIP7-TRg-2	CC16_BC2	NIP7-TRg-2	no	single
3822	CC16_BC2-MDM35-TRg-1	CC16_BC2	MDM35-TRg-1	no	single
3823	CC16_BC2-ALA1-NRg-1	CC16_BC2	ALA1-NRg-1	no	single
3824	CC16_BC2-DOA4-NRg-2	CC16_BC2	DOA4-NRg-2	no	single
3825	CC16_BC2-RPS13-NRg-1	CC16_BC2	RPS13-NRg-1	no	single
3826	CC16_BC2-YSF3-TRg-2	CC16_BC2	YSF3-TRg-2	no	single
3827	CC16_BC2-RPS2-NRg-11	CC16_BC2	RPS2-NRg-11	no	single
3828	CC16_BC2-SSL1-TRg-10	CC16_BC2	SSL1-TRg-10	no	single
3829	CC16_BC2-NIP7-TRg-1	CC16_BC2	NIP7-TRg-1	no	single
3830	CC16_BC2-LST8-NRg-1	CC16_BC2	LST8-NRg-1	no	single
3831	CC16_BC2-TAF4-TRg-3	CC16_BC2	TAF4-TRg-3	no	single
3832	CC16_BC2-HAS1-TRg-2	CC16_BC2	HAS1-TRg-2	no	single
3833	CC16_BC2-GLC7-TRg-2	CC16_BC2	GLC7-TRg-2	no	single
3834	CC16_BC2-CDC45-NRg-1	CC16_BC2	CDC45-NRg-1	no	single
3835	CC16_BC2-SEC22-NRg-8	CC16_BC2	SEC22-NRg-8	no	single
3836	CC16_BC2-YOS1-TRg-2	CC16_BC2	YOS1-TRg-2	no	single
3837	CC16_BC2-RBA50-TRg-3	CC16_BC2	RBA50-TRg-3	no	single
3838	CC16_BC2-SPP41-NRg-2	CC16_BC2	SPP41-NRg-2	no	single
3839	CC16_BC2-PRP46-TRg-2	CC16_BC2	PRP46-TRg-2	no	single
3840	CC16_BC2-PGA2-NRg-1	CC16_BC2	PGA2-NRg-1	no	single
3841	CC16_BC2-CBF5-TRg-3	CC16_BC2	CBF5-TRg-3	no	single
3842	CC16_BC2-TCP1-NRg-3	CC16_BC2	TCP1-NRg-3	no	single
3843	CC16_BC2-TCP1-NRg-2	CC16_BC2	TCP1-NRg-2	no	single
3844	CC16_BC2-ERG26-NRg-2	CC16_BC2	ERG26-NRg-2	no	single
3845	CC16_BC2-ERG26-NRg-4	CC16_BC2	ERG26-NRg-4	no	single
3846	CC16_BC2-MES1-TRg-5	CC16_BC2	MES1-TRg-5	no	single
3847	CC16_BC2-HTS1-TRg-2	CC16_BC2	HTS1-TRg-2	no	single
3848	CC16_BC2-SSS1-TRg-3	CC16_BC2	SSS1-TRg-3	no	single
3849	CC16_BC2-SSS1-TRg-2	CC16_BC2	SSS1-TRg-2	no	single
3850	CC16_BC2-SYS1-TRg-7	CC16_BC2	SYS1-TRg-7	no	single
3851	CC16_BC2-SYS1-TRg-2	CC16_BC2	SYS1-TRg-2	no	single
3852	CC16_BC2-SYS1-TRg-1	CC16_BC2	SYS1-TRg-1	no	single
3853	CC16_BC2-BFR2-TRg-1	CC16_BC2	BFR2-TRg-1	no	single
3854	CC16_BC2-EOS1-TRg-3	CC16_BC2	EOS1-TRg-3	no	single
3855	CC16_BC2-TAF4-NRg-1	CC16_BC2	TAF4-NRg-1	no	single
3856	CC16_BC2-ARL3-NRg-8	CC16_BC2	ARL3-NRg-8	no	single
3857	CC16_BC2-RPN5-NRg-1	CC16_BC2	RPN5-NRg-1	no	single
3858	CC16_BC2-TIM9-NRg-2	CC16_BC2	TIM9-NRg-2	no	single
3859	CC16_BC2-NUP57-NRg-3	CC16_BC2	NUP57-NRg-3	no	single
3860	CC16_BC2-VPS4-TRg-1	CC16_BC2	VPS4-TRg-1	no	single
3861	CC16_BC2-CDC3-TRg-4	CC16_BC2	CDC3-TRg-4	no	single
3862	CC16_BC2-BBP1-NRg-1	CC16_BC2	BBP1-NRg-1	no	single
3863	CC16_BC2-BBP1-NRg-2	CC16_BC2	BBP1-NRg-2	no	single
3864	CC16_BC2-USE1-NRg-3	CC16_BC2	USE1-NRg-3	no	single
3865	CC16_BC2-CCT7-TRg-1	CC16_BC2	CCT7-TRg-1	no	single
3866	CC16_BC2-SAH1-TRg-3	CC16_BC2	SAH1-TRg-3	no	single
3867	CC16_BC2-CHS2-TRg-1	CC16_BC2	CHS2-TRg-1	no	single
3868	CC16_BC2-DPM1-TRg-2	CC16_BC2	DPM1-TRg-2	no	single
3869	CC16_BC2-BBP1-TRg-1	CC16_BC2	BBP1-TRg-1	no	single
3870	CC16_BC2-NRD1-TRg-4	CC16_BC2	NRD1-TRg-4	no	single
3871	CC16_BC2-RPB3-NRg-1	CC16_BC2	RPB3-NRg-1	no	single
3872	CC16_BC2-PHO85-NRg-6	CC16_BC2	PHO85-NRg-6	no	single
3873	CC16_BC2-SNF6-TRg-6	CC16_BC2	SNF6-TRg-6	no	single
3874	CC16_BC2-PRP38-NRg-2	CC16_BC2	PRP38-NRg-2	no	single
3875	CC16_BC2-OAR1-NRg-3	CC16_BC2	OAR1-NRg-3	no	single
3876	CC16_BC2-ROX3-NRg-1	CC16_BC2	ROX3-NRg-1	no	single
3877	CC16_BC2-YPP1-TRg-6	CC16_BC2	YPP1-TRg-6	no	single
3878	CC16_BC2-CBF2-NRg-8	CC16_BC2	CBF2-NRg-8	no	single
3879	CC16_BC2-SPT6-TRg-5	CC16_BC2	SPT6-TRg-5	no	single
3880	CC16_BC2-SEC10-NRg-1	CC16_BC2	SEC10-NRg-1	no	single
3881	CC16_BC2-NSL1-NRg-3	CC16_BC2	NSL1-NRg-3	no	single
3882	CC16_BC2-NRD1-NRg-8	CC16_BC2	NRD1-NRg-8	no	single
3883	CC16_BC2-RPB3-TRg-1	CC16_BC2	RPB3-TRg-1	no	single
3884	CC16_BC2-NRD1-NRg-4	CC16_BC2	NRD1-NRg-4	no	single
3885	CC16_BC2-RVB1-TRg-2	CC16_BC2	RVB1-TRg-2	no	single
3886	CC16_BC2-TIF5-NRg-8	CC16_BC2	TIF5-NRg-8	no	single
3887	CC16_BC2-EOS1-NRg-1	CC16_BC2	EOS1-NRg-1	no	single
3888	CC16_BC2-ERG25-NA-26	CC16_BC2	ERG25-NA-26	no	single
3889	CC16_BC2-MSL5-NRg-4	CC16_BC2	MSL5-NRg-4	no	single
3890	CC16_BC2-SEC24-TRg-2	CC16_BC2	SEC24-TRg-2	no	single
3891	CC16_BC2-RPL30-NRg-5	CC16_BC2	RPL30-NRg-5	no	single
3892	CC16_BC2-SNU71-NRg-3	CC16_BC2	SNU71-NRg-3	no	single
3893	CC16_BC2-CDC33-NRg-1	CC16_BC2	CDC33-NRg-1	no	single
3894	CC16_BC2-RPN6-TRg-4	CC16_BC2	RPN6-TRg-4	no	single
3895	CC16_BC2-NAB2-TRg-4	CC16_BC2	NAB2-TRg-4	no	single
3896	CC16_BC2-NAB2-TRg-6	CC16_BC2	NAB2-TRg-6	no	single
3897	CC16_BC2-YTM1-NRg-1	CC16_BC2	YTM1-NRg-1	no	single
3898	CC16_BC2-OLE1-TRg-8	CC16_BC2	OLE1-TRg-8	no	single
3899	CC16_BC2-OLE1-TRg-1	CC16_BC2	OLE1-TRg-1	no	single
3900	CC16_BC2-UTP7-TRg-4	CC16_BC2	UTP7-TRg-4	no	single
3901	CC16_BC2-ACT1-NRg-6	CC16_BC2	ACT1-NRg-6	no	single
3902	CC16_BC2-RPL18A-NRg-3	CC16_BC2	RPL18A-NRg-3	no	single
3903	CC16_BC2-BRX1-NRg-1	CC16_BC2	BRX1-NRg-1	no	single
3904	CC16_BC2-NAF1-TRg-8	CC16_BC2	NAF1-TRg-8	no	single
3905	CC16_BC2-NAF1-TRg-6	CC16_BC2	NAF1-TRg-6	no	single
3906	CC16_BC2-NAF1-TRg-4	CC16_BC2	NAF1-TRg-4	no	single
3907	CC16_BC2-CDC8-TRg-2	CC16_BC2	CDC8-TRg-2	no	single
3908	CC16_BC2-NSE4-TRg-1	CC16_BC2	NSE4-TRg-1	no	single
3909	CC16_BC2-PAB1-NRg-2	CC16_BC2	PAB1-NRg-2	no	single
3910	CC16_BC2-PRP43-TRg-4	CC16_BC2	PRP43-TRg-4	no	single
3911	CC16_BC2-SEC2-NRg-3	CC16_BC2	SEC2-NRg-3	no	single
3912	CC16_BC2-SEC2-NRg-6	CC16_BC2	SEC2-NRg-6	no	single
3913	CC16_BC2-MPP10-NRg-5	CC16_BC2	MPP10-NRg-5	no	single
3914	CC16_BC2-YDR355C-TRg-2	CC16_BC2	YDR355C-TRg-2	no	single
3915	CC16_BC2-YLR339C-TRg-9	CC16_BC2	YLR339C-TRg-9	no	single
3916	CC16_BC2-SNM1-TRg-2	CC16_BC2	SNM1-TRg-2	no	single
3917	CC16_BC2-ALR1-NRg-4	CC16_BC2	ALR1-NRg-4	no	single
3918	CC16_BC2-ALR1-NRg-1	CC16_BC2	ALR1-NRg-1	no	single
3919	CC16_BC2-ALR1-NRg-3	CC16_BC2	ALR1-NRg-3	no	single
3920	CC16_BC2-RPL10-TRg-1	CC16_BC2	RPL10-TRg-1	no	single
3921	CC16_BC2-RPL28-TRg-2	CC16_BC2	RPL28-TRg-2	no	single
3922	CC16_BC2-UTP25-TRg-1	CC16_BC2	UTP25-TRg-1	no	single
3923	CC16_BC2-POB3-TRg-1	CC16_BC2	POB3-TRg-1	no	single
3924	CC16_BC2-POB3-TRg-3	CC16_BC2	POB3-TRg-3	no	single
3925	CC16_BC2-POB3-TRg-2	CC16_BC2	POB3-TRg-2	no	single
3926	CC16_BC2-MED11-TRg-1	CC16_BC2	MED11-TRg-1	no	single
3927	CC16_BC2-ISA1-TRg-15	CC16_BC2	ISA1-TRg-15	no	single
3928	CC16_BC2-RRP1-NRg-1	CC16_BC2	RRP1-NRg-1	no	single
3929	CC16_BC2-MES1-NRg-1	CC16_BC2	MES1-NRg-1	no	single
3930	CC16_BC2-SEC13-NRg-5	CC16_BC2	SEC13-NRg-5	no	single
3931	CC16_BC2-MCM2-NRg-2	CC16_BC2	MCM2-NRg-2	no	single
3932	CC16_BC2-ALA1-TRg-4	CC16_BC2	ALA1-TRg-4	no	single
3933	CC16_BC2-MTG2-TRg-5	CC16_BC2	MTG2-TRg-5	no	single
3934	CC16_BC2-TIF35-NRg-3	CC16_BC2	TIF35-NRg-3	no	single
3935	CC16_BC2-NSE1-TRg-3	CC16_BC2	NSE1-TRg-3	no	single
3936	CC16_BC2-NSE1-TRg-4	CC16_BC2	NSE1-TRg-4	no	single
3937	CC16_BC2-MOB2-NRg-6	CC16_BC2	MOB2-NRg-6	no	single
3938	CC16_BC2-VRG4-NRg-3	CC16_BC2	VRG4-NRg-3	no	single
3939	CC16_BC2-PRP9-TRg-3	CC16_BC2	PRP9-TRg-3	no	single
3940	CC16_BC2-HYM1-TRg-5	CC16_BC2	HYM1-TRg-5	no	single
3941	CC16_BC2-POP1-TRg-5	CC16_BC2	POP1-TRg-5	no	single
3942	CC16_BC2-POP1-TRg-9	CC16_BC2	POP1-TRg-9	no	single
3943	CC16_BC2-RPL17A-TRg-1	CC16_BC2	RPL17A-TRg-1	no	single
3944	CC16_BC2-SLD2-TRg-1	CC16_BC2	SLD2-TRg-1	no	single
3945	CC16_BC2-CDC48-NRg-7	CC16_BC2	CDC48-NRg-7	no	single
3946	CC16_BC2-FHL1-NRg-2	CC16_BC2	FHL1-NRg-2	no	single
3947	CC16_BC2-BET3-NRg-7	CC16_BC2	BET3-NRg-7	no	single
3948	CC16_BC2-MAK21-TRg-1	CC16_BC2	MAK21-TRg-1	no	single
3949	CC16_BC2-BRN1-TRg-4	CC16_BC2	BRN1-TRg-4	no	single
3950	CC16_BC2-FBA1-NRg-3	CC16_BC2	FBA1-NRg-3	no	single
3951	CC16_BC2-CDC42-TRg-6	CC16_BC2	CDC42-TRg-6	no	single
3952	CC16_BC2-CDC42-TRg-7	CC16_BC2	CDC42-TRg-7	no	single
3953	CC16_BC2-COG4-NRg-1	CC16_BC2	COG4-NRg-1	no	single
3954	CC16_BC2-ATP3-NRg-3	CC16_BC2	ATP3-NRg-3	no	single
3955	CC16_BC2-ATP3-NRg-2	CC16_BC2	ATP3-NRg-2	no	single
3956	CC16_BC2-SMP3-TRg-5	CC16_BC2	SMP3-TRg-5	no	single
3957	CC16_BC2-CFT2-NRg-2	CC16_BC2	CFT2-NRg-2	no	single
3958	CC16_BC2-FAS2-TRg-5	CC16_BC2	FAS2-TRg-5	no	single
3959	CC16_BC2-DBP2-NRg-3	CC16_BC2	DBP2-NRg-3	no	single
3960	CC16_BC2-DBP2-NRg-2	CC16_BC2	DBP2-NRg-2	no	single
3961	CC16_BC2-MPS2-NRg-4	CC16_BC2	MPS2-NRg-4	no	single
3962	CC16_BC2-ARC35-TRg-2	CC16_BC2	ARC35-TRg-2	no	single
3963	CC16_BC2-ARC35-TRg-5	CC16_BC2	ARC35-TRg-5	no	single
3964	CC16_BC2-MRD1-TRg-1	CC16_BC2	MRD1-TRg-1	no	single
3965	CC16_BC2-RLP7-TRg-1	CC16_BC2	RLP7-TRg-1	no	single
3966	CC16_BC2-SPC34-TRg-1	CC16_BC2	SPC34-TRg-1	no	single
3967	CC16_BC2-CDC45-TRg-2	CC16_BC2	CDC45-TRg-2	no	single
3968	CC16_BC2-GCD6-TRg-3	CC16_BC2	GCD6-TRg-3	no	single
3969	CC16_BC2-GCD6-TRg-4	CC16_BC2	GCD6-TRg-4	no	single
3970	CC16_BC2-YPT6-NRg-2	CC16_BC2	YPT6-NRg-2	no	single
3971	CC16_BC2-RPS13-TRg-2	CC16_BC2	RPS13-TRg-2	no	single
3972	CC16_BC2-IPI3-TRg-3	CC16_BC2	IPI3-TRg-3	no	single
3973	CC16_BC2-TIF5-NRg-9	CC16_BC2	TIF5-NRg-9	no	single
3974	CC16_BC2-TIF5-NRg-7	CC16_BC2	TIF5-NRg-7	no	single
3975	CC16_BC2-TIF5-NRg-6	CC16_BC2	TIF5-NRg-6	no	single
3976	CC16_BC2-NAB3-TRg-3	CC16_BC2	NAB3-TRg-3	no	single
3977	CC16_BC2-GCD2-TRg-1	CC16_BC2	GCD2-TRg-1	no	single
3978	CC16_BC2-UBA1-TRg-2	CC16_BC2	UBA1-TRg-2	no	single
3979	CC16_BC2-SLD3-TRg-6	CC16_BC2	SLD3-TRg-6	no	single
3980	CC16_BC2-LCB1-TRg-5	CC16_BC2	LCB1-TRg-5	no	single
3981	CC16_BC2-TOA2-TRg-6	CC16_BC2	TOA2-TRg-6	no	single
3982	CC16_BC2-TOA2-TRg-1	CC16_BC2	TOA2-TRg-1	no	single
3983	CC16_BC2-TOA2-TRg-3	CC16_BC2	TOA2-TRg-3	no	single
3984	CC16_BC2-LSM2-TRg-1	CC16_BC2	LSM2-TRg-1	no	single
3985	CC16_BC2-YML6-TRg-13	CC16_BC2	YML6-TRg-13	no	single
3986	CC16_BC2-YML6-TRg-12	CC16_BC2	YML6-TRg-12	no	single
3987	CC16_BC2-UTP15-NRg-1	CC16_BC2	UTP15-NRg-1	no	single
3988	CC16_BC2-TIF6-NRg-8	CC16_BC2	TIF6-NRg-8	no	single
3989	CC16_BC2-SUP35-NRg-1	CC16_BC2	SUP35-NRg-1	no	single
3990	CC16_BC2-MPP10-NRg-1	CC16_BC2	MPP10-NRg-1	no	single
3991	CC16_BC2-SWI3-TRg-7	CC16_BC2	SWI3-TRg-7	no	single
3992	CC16_BC2-SSN3-NRg-2	CC16_BC2	SSN3-NRg-2	no	single
3993	CC16_BC2-SEC13-NRg-7	CC16_BC2	SEC13-NRg-7	no	single
3994	CC16_BC2-RPS15-NRg-3	CC16_BC2	RPS15-NRg-3	no	single
3995	CC16_BC2-RPL3-TRg-2	CC16_BC2	RPL3-TRg-2	no	single
3996	CC16_BC2-FBA1-NRg-2	CC16_BC2	FBA1-NRg-2	no	single
3997	CC16_BC2-FBA1-NRg-1	CC16_BC2	FBA1-NRg-1	no	single
3998	CC16_BC2-FBA1-NRg-5	CC16_BC2	FBA1-NRg-5	no	single
3999	CC16_BC2-DAM1-TRg-2	CC16_BC2	DAM1-TRg-2	no	single
4000	CC16_BC2-NHP2-TRg-2	CC16_BC2	NHP2-TRg-2	no	single
4001	CC16_BC2-HCA4-NRg-6	CC16_BC2	HCA4-NRg-6	no	single
4002	CC16_BC2-PRE3-TRg-4	CC16_BC2	PRE3-TRg-4	no	single
4003	CC16_BC2-DBP5-NRg-4	CC16_BC2	DBP5-NRg-4	no	single
4004	CC16_BC2-SPT6-NRg-4	CC16_BC2	SPT6-NRg-4	no	single
4005	CC16_BC2-SPT6-NRg-2	CC16_BC2	SPT6-NRg-2	no	single
4006	CC16_BC2-RPL18A-TRg-4	CC16_BC2	RPL18A-TRg-4	no	single
4007	CC16_BC2-KSH1-TRg-1	CC16_BC2	KSH1-TRg-1	no	single
4008	CC16_BC2-KSH1-TRg-3	CC16_BC2	KSH1-TRg-3	no	single
4009	CC16_BC2-IPI3-NRg-1	CC16_BC2	IPI3-NRg-1	no	single
4010	CC16_BC2-PGA2-TRg-8	CC16_BC2	PGA2-TRg-8	no	single
4011	CC16_BC2-RPL18A-TRg-2	CC16_BC2	RPL18A-TRg-2	no	single
4012	CC16_BC2-RPL33A-NRg-6	CC16_BC2	RPL33A-NRg-6	no	single
4013	CC16_BC2-TAF12-NRg-2	CC16_BC2	TAF12-NRg-2	no	single
4014	CC16_BC2-USE1-TRg-5	CC16_BC2	USE1-TRg-5	no	single
4015	CC16_BC2-YNL114C-TRg-1	CC16_BC2	YNL114C-TRg-1	no	single
4016	CC16_BC2-SMC5-TRg-7	CC16_BC2	SMC5-TRg-7	no	single
4017	CC16_BC2-SMC5-TRg-6	CC16_BC2	SMC5-TRg-6	no	single
4018	CC16_BC2-RSC58-TRg-1	CC16_BC2	RSC58-TRg-1	no	single
4019	CC16_BC2-CTF13-TRg-2	CC16_BC2	CTF13-TRg-2	no	single
4020	CC16_BC2-NAB2-NRg-2	CC16_BC2	NAB2-NRg-2	no	single
4021	CC16_BC2-MCM7-TRg-4	CC16_BC2	MCM7-TRg-4	no	single
4022	CC16_BC2-BCP1-NRg-5	CC16_BC2	BCP1-NRg-5	no	single
4023	CC16_BC2-STU2-TRg-3	CC16_BC2	STU2-TRg-3	no	single
4024	CC16_BC2-SEC21-NRg-6	CC16_BC2	SEC21-NRg-6	no	single
4025	CC16_BC2-SEC21-NRg-3	CC16_BC2	SEC21-NRg-3	no	single
4026	CC16_BC2-RPL1B-TRg-3	CC16_BC2	RPL1B-TRg-3	no	single
4027	CC16_BC2-SEC20-NRg-2	CC16_BC2	SEC20-NRg-2	no	single
4028	CC16_BC2-VMA3-NRg-2	CC16_BC2	VMA3-NRg-2	no	single
4029	CC16_BC2-SEC23-NRg-5	CC16_BC2	SEC23-NRg-5	no	single
4030	CC16_BC2-CDC28-TRg-4	CC16_BC2	CDC28-TRg-4	no	single
4031	CC16_BC2-RPN12-NRg-11	CC16_BC2	RPN12-NRg-11	no	single
4032	CC16_BC2-PUP3-TRg-3	CC16_BC2	PUP3-TRg-3	no	single
4033	CC16_BC2-SEC31-TRg-2	CC16_BC2	SEC31-TRg-2	no	single
4034	CC16_BC2-SED5-TRg-6	CC16_BC2	SED5-TRg-6	no	single
4035	CC16_BC2-SED5-TRg-5	CC16_BC2	SED5-TRg-5	no	single
4036	CC16_BC2-RPL33A-TRg-1	CC16_BC2	RPL33A-TRg-1	no	single
4037	CC16_BC2-RPL33A-TRg-2	CC16_BC2	RPL33A-TRg-2	no	single
4038	CC16_BC2-MRPL11-TRg-2	CC16_BC2	MRPL11-TRg-2	no	single
4039	CC16_BC2-RTP1-NRg-2	CC16_BC2	RTP1-NRg-2	no	single
4040	CC16_BC2-NUG1-TRg-2	CC16_BC2	NUG1-TRg-2	no	single
4041	CC16_BC2-VPH2-TRg-4	CC16_BC2	VPH2-TRg-4	no	single
4042	CC16_BC2-COP1-NRg-3	CC16_BC2	COP1-NRg-3	no	single
4043	CC16_BC2-CRM1-NRg-1	CC16_BC2	CRM1-NRg-1	no	single
4044	CC16_BC2-RPL5-NRg-4	CC16_BC2	RPL5-NRg-4	no	single
4045	CC16_BC2-SNU13-NRg-4	CC16_BC2	SNU13-NRg-4	no	single
4046	CC16_BC2-PFS2-TRg-3	CC16_BC2	PFS2-TRg-3	no	single
4047	CC16_BC2-MPP10-TRg-2	CC16_BC2	MPP10-TRg-2	no	single
4048	CC16_BC2-TSR4-NRg-2	CC16_BC2	TSR4-NRg-2	no	single
4049	CC16_BC2-RSC2-TRg-1	CC16_BC2	RSC2-TRg-1	no	single
4050	CC16_BC2-SEC65-TRg-2	CC16_BC2	SEC65-TRg-2	no	single
4051	CC16_BC2-SMI1-NRg-1	CC16_BC2	SMI1-NRg-1	no	single
4052	CC16_BC2-RTT105-NRg-4	CC16_BC2	RTT105-NRg-4	no	single
4053	CC16_BC2-VMA5-TRg-3	CC16_BC2	VMA5-TRg-3	no	single
4054	CC16_BC2-VMA5-TRg-5	CC16_BC2	VMA5-TRg-5	no	single
4055	CC16_BC2-RRP1-TRg-3	CC16_BC2	RRP1-TRg-3	no	single
4056	CC16_BC2-CLC1-TRg-2	CC16_BC2	CLC1-TRg-2	no	single
4057	CC16_BC2-GCD6-NRg-1	CC16_BC2	GCD6-NRg-1	no	single
4058	CC16_BC2-GCD6-NRg-2	CC16_BC2	GCD6-NRg-2	no	single
4059	CC16_BC2-PXR1-TRg-1	CC16_BC2	PXR1-TRg-1	no	single
4060	CC16_BC2-CDC14-NRg-1	CC16_BC2	CDC14-NRg-1	no	single
4061	CC16_BC2-PCF11-TRg-6	CC16_BC2	PCF11-TRg-6	no	single
4062	CC16_BC2-PCF11-TRg-5	CC16_BC2	PCF11-TRg-5	no	single
4063	CC16_BC2-PCF11-TRg-4	CC16_BC2	PCF11-TRg-4	no	single
4064	CC16_BC2-SEC31-NRg-1	CC16_BC2	SEC31-NRg-1	no	single
4065	CC16_BC2-RRP5-NRg-1	CC16_BC2	RRP5-NRg-1	no	single
4066	CC16_BC2-PRE10-TRg-5	CC16_BC2	PRE10-TRg-5	no	single
4067	CC16_BC2-PRE10-TRg-1	CC16_BC2	PRE10-TRg-1	no	single
4068	CC16_BC2-RPS5-TRg-2	CC16_BC2	RPS5-TRg-2	no	single
4069	CC16_BC2-NSP1-TRg-4	CC16_BC2	NSP1-TRg-4	no	single
4070	CC16_BC2-PRP38-TRg-4	CC16_BC2	PRP38-TRg-4	no	single
4071	CC16_BC2-RCF1-NRg-5	CC16_BC2	RCF1-NRg-5	no	single
4072	CC16_BC2-RSC3-TRg-4	CC16_BC2	RSC3-TRg-4	no	single
4073	CC16_BC2-RSC3-TRg-5	CC16_BC2	RSC3-TRg-5	no	single
4074	CC16_BC2-RSC3-TRg-6	CC16_BC2	RSC3-TRg-6	no	single
4075	CC16_BC2-HTA1-NRg-12	CC16_BC2	HTA1-NRg-12	no	single
4076	CC16_BC2-HTA1-NRg-11	CC16_BC2	HTA1-NRg-11	no	single
4077	CC16_BC2-UTP23-TRg-2	CC16_BC2	UTP23-TRg-2	no	single
4078	CC16_BC2-GCD7-NRg-1	CC16_BC2	GCD7-NRg-1	no	single
4079	CC16_BC2-GCD7-NRg-2	CC16_BC2	GCD7-NRg-2	no	single
4080	CC16_BC2-GCD7-NRg-6	CC16_BC2	GCD7-NRg-6	no	single
4081	CC16_BC2-GAL11-NRg-2	CC16_BC2	GAL11-NRg-2	no	single
4082	CC16_BC2-GAL11-NRg-9	CC16_BC2	GAL11-NRg-9	no	single
4083	CC16_BC2-PHO4-TRg-5	CC16_BC2	PHO4-TRg-5	no	single
4084	CC16_BC2-SNP1-NRg-3	CC16_BC2	SNP1-NRg-3	no	single
4085	CC16_BC2-RPC37-TRg-5	CC16_BC2	RPC37-TRg-5	no	single
4086	CC16_BC2-CRM1-TRg-5	CC16_BC2	CRM1-TRg-5	no	single
4087	CC16_BC2-CRM1-TRg-2	CC16_BC2	CRM1-TRg-2	no	single
4088	CC16_BC2-ASK1-TRg-7	CC16_BC2	ASK1-TRg-7	no	single
4089	CC16_BC2-STU2-NRg-4	CC16_BC2	STU2-NRg-4	no	single
4090	CC16_BC2-NEO1-NRg-3	CC16_BC2	NEO1-NRg-3	no	single
4091	CC16_BC2-GAL11-TRg-5	CC16_BC2	GAL11-TRg-5	no	single
4092	CC16_BC2-GAL11-TRg-7	CC16_BC2	GAL11-TRg-7	no	single
4093	CC16_BC2-SAM50-NRg-3	CC16_BC2	SAM50-NRg-3	no	single
4094	CC16_BC2-CSL4-TRg-2	CC16_BC2	CSL4-TRg-2	no	single
4095	CC16_BC2-CCT5-TRg-2	CC16_BC2	CCT5-TRg-2	no	single
4096	CC16_BC2-POL30-NRg-1	CC16_BC2	POL30-NRg-1	no	single
4097	CC16_BC2-MED4-TRg-4	CC16_BC2	MED4-TRg-4	no	single
4098	CC16_BC2-MED4-TRg-3	CC16_BC2	MED4-TRg-3	no	single
4099	CC16_BC2-MED4-TRg-2	CC16_BC2	MED4-TRg-2	no	single
4100	CC16_BC2-GDI1-TRg-4	CC16_BC2	GDI1-TRg-4	no	single
4101	CC16_BC2-GDI1-TRg-3	CC16_BC2	GDI1-TRg-3	no	single
4102	CC16_BC2-REB1-TRg-6	CC16_BC2	REB1-TRg-6	no	single
4103	CC16_BC2-MRPL37-NRg-2	CC16_BC2	MRPL37-NRg-2	no	single
4104	CC16_BC2-NOC3-TRg-3	CC16_BC2	NOC3-TRg-3	no	single
4105	CC16_BC2-SPC97-TRg-3	CC16_BC2	SPC97-TRg-3	no	single
4106	CC16_BC2-IPP1-TRg-3	CC16_BC2	IPP1-TRg-3	no	single
4107	CC16_BC2-IPP1-TRg-2	CC16_BC2	IPP1-TRg-2	no	single
4108	CC16_BC2-PTI1-TRg-3	CC16_BC2	PTI1-TRg-3	no	single
4109	CC16_BC2-PTI1-TRg-5	CC16_BC2	PTI1-TRg-5	no	single
4110	CC16_BC2-RFC5-NRg-1	CC16_BC2	RFC5-NRg-1	no	single
4111	CC16_BC2-CDC24-TRg-1	CC16_BC2	CDC24-TRg-1	no	single
4112	CC16_BC2-CDC24-TRg-3	CC16_BC2	CDC24-TRg-3	no	single
4113	CC16_BC2-CDC24-TRg-5	CC16_BC2	CDC24-TRg-5	no	single
4114	CC16_BC2-CDC24-TRg-6	CC16_BC2	CDC24-TRg-6	no	single
4115	CC16_BC2-UTP23-TRg-6	CC16_BC2	UTP23-TRg-6	no	single
4116	CC16_BC2-UTP23-TRg-4	CC16_BC2	UTP23-TRg-4	no	single
4117	CC16_BC2-UTP23-TRg-1	CC16_BC2	UTP23-TRg-1	no	single
4118	CC16_BC2-RHO3-NRg-4	CC16_BC2	RHO3-NRg-4	no	single
4119	CC16_BC2-TRS23-NRg-1	CC16_BC2	TRS23-NRg-1	no	single
4120	CC16_BC2-TRS23-NRg-3	CC16_BC2	TRS23-NRg-3	no	single
4121	CC16_BC2-RSP5-TRg-2	CC16_BC2	RSP5-TRg-2	no	single
4122	CC16_BC2-RSP5-TRg-1	CC16_BC2	RSP5-TRg-1	no	single
4123	CC16_BC2-SDA1-NRg-1	CC16_BC2	SDA1-NRg-1	no	single
4124	CC16_BC2-KAP95-TRg-8	CC16_BC2	KAP95-TRg-8	no	single
4125	CC16_BC2-ACO1-TRg-6	CC16_BC2	ACO1-TRg-6	no	single
4126	CC16_BC2-HTA1-NRg-3	CC16_BC2	HTA1-NRg-3	no	single
4127	CC16_BC2-HTA1-NRg-2	CC16_BC2	HTA1-NRg-2	no	single
4128	CC16_BC2-SPN1-TRg-1	CC16_BC2	SPN1-TRg-1	no	single
4129	CC16_BC2-MOT1-NRg-7	CC16_BC2	MOT1-NRg-7	no	single
4130	CC16_BC2-RPL17A-NRg-4	CC16_BC2	RPL17A-NRg-4	no	single
4131	CC16_BC2-ADA2-TRg-4	CC16_BC2	ADA2-TRg-4	no	single
4132	CC16_BC2-SFH1-NRg-1	CC16_BC2	SFH1-NRg-1	no	single
4133	CC16_BC2-SPC97-NRg-5	CC16_BC2	SPC97-NRg-5	no	single
4134	CC16_BC2-PRP22-TRg-3	CC16_BC2	PRP22-TRg-3	no	single
4135	CC16_BC2-SEN15-TRg-2	CC16_BC2	SEN15-TRg-2	no	single
4136	CC16_BC2-RPL3-NRg-2	CC16_BC2	RPL3-NRg-2	no	single
4137	CC16_BC2-ISD11-NRg-2	CC16_BC2	ISD11-NRg-2	no	single
4138	CC16_BC2-HEM12-TRg-8	CC16_BC2	HEM12-TRg-8	no	single
4139	CC16_BC2-SEC10-TRg-1	CC16_BC2	SEC10-TRg-1	no	single
4140	CC16_BC2-HTB1-TRg-7	CC16_BC2	HTB1-TRg-7	no	single
4141	CC16_BC2-TTI2-TRg-1	CC16_BC2	TTI2-TRg-1	no	single
4142	CC16_BC2-ACP1-TRg-2	CC16_BC2	ACP1-TRg-2	no	single
4143	CC16_BC2-ACP1-TRg-4	CC16_BC2	ACP1-TRg-4	no	single
4144	CC16_BC2-GAL11-NRg-10	CC16_BC2	GAL11-NRg-10	no	single
4145	CC16_BC2-UTP22-TRg-2	CC16_BC2	UTP22-TRg-2	no	single
4146	CC16_BC2-MST1-NRg-5	CC16_BC2	MST1-NRg-5	no	single
4147	CC16_BC2-RIB7-NRg-2	CC16_BC2	RIB7-NRg-2	no	single
4148	CC16_BC2-MCD1-TRg-6	CC16_BC2	MCD1-TRg-6	no	single
4149	CC16_BC2-MCD1-TRg-5	CC16_BC2	MCD1-TRg-5	no	single
4150	CC16_BC2-GPI8-NRg-2	CC16_BC2	GPI8-NRg-2	no	single
4151	CC16_BC2-THS1-TRg-2	CC16_BC2	THS1-TRg-2	no	single
4152	CC16_BC2-RRP7-TRg-2	CC16_BC2	RRP7-TRg-2	no	single
4153	CC16_BC2-RRP7-TRg-5	CC16_BC2	RRP7-TRg-5	no	single
4154	CC16_BC2-SMX2-NRg-7	CC16_BC2	SMX2-NRg-7	no	single
4155	CC16_BC2-RRP45-TRg-5	CC16_BC2	RRP45-TRg-5	no	single
4156	CC16_BC2-RRP45-TRg-4	CC16_BC2	RRP45-TRg-4	no	single
4157	CC16_BC2-CNS1-TRg-2	CC16_BC2	CNS1-TRg-2	no	single
4158	CC16_BC2-FBP1-NRg-9	CC16_BC2	FBP1-NRg-9	no	single
4159	CC16_BC2-GCD11-NRg-1	CC16_BC2	GCD11-NRg-1	no	single
4160	CC16_BC2-RPL10-TRg-2	CC16_BC2	RPL10-TRg-2	no	single
4161	CC16_BC2-NUP192-TRg-4	CC16_BC2	NUP192-TRg-4	no	single
4162	CC16_BC2-NUP145-NRg-4	CC16_BC2	NUP145-NRg-4	no	single
4163	CC16_BC2-HEM12-TRg-6	CC16_BC2	HEM12-TRg-6	no	single
4164	CC16_BC2-PLC1-TRg-3	CC16_BC2	PLC1-TRg-3	no	single
4165	CC16_BC2-RPA43-TRg-1	CC16_BC2	RPA43-TRg-1	no	single
4166	CC16_BC2-RPB7-NRg-2	CC16_BC2	RPB7-NRg-2	no	single
4167	CC16_BC2-RPB7-NRg-3	CC16_BC2	RPB7-NRg-3	no	single
4168	CC16_BC2-NSL1-NRg-1	CC16_BC2	NSL1-NRg-1	no	single
4169	CC16_BC2-UTP6-TRg-3	CC16_BC2	UTP6-TRg-3	no	single
4170	CC16_BC2-UTP6-TRg-1	CC16_BC2	UTP6-TRg-1	no	single
4171	CC16_BC2-YJU2-TRg-5	CC16_BC2	YJU2-TRg-5	no	single
4172	CC16_BC2-FRS2-NRg-5	CC16_BC2	FRS2-NRg-5	no	single
4173	CC16_BC2-TIF35-NRg-2	CC16_BC2	TIF35-NRg-2	no	single
4174	CC16_BC2-GPI15-TRg-1	CC16_BC2	GPI15-TRg-1	no	single
4175	CC16_BC2-NOP1-NRg-5	CC16_BC2	NOP1-NRg-5	no	single
4176	CC16_BC2-GPI15-TRg-4	CC16_BC2	GPI15-TRg-4	no	single
4177	CC16_BC2-COG4-TRg-1	CC16_BC2	COG4-TRg-1	no	single
4178	CC16_BC2-TFA1-TRg-1	CC16_BC2	TFA1-TRg-1	no	single
4179	CC16_BC2-RHO1-NRg-2	CC16_BC2	RHO1-NRg-2	no	single
4180	CC16_BC2-RHO1-NRg-1	CC16_BC2	RHO1-NRg-1	no	single
4181	CC16_BC2-CDC55-NRg-2	CC16_BC2	CDC55-NRg-2	no	single
4182	CC16_BC2-IDI1-NRg-7	CC16_BC2	IDI1-NRg-7	no	single
4183	CC16_BC2-RPL32-TRg-5	CC16_BC2	RPL32-TRg-5	no	single
4184	CC16_BC2-RPB5-TRg-4	CC16_BC2	RPB5-TRg-4	no	single
4185	CC16_BC2-DIP2-TRg-5	CC16_BC2	DIP2-TRg-5	no	single
4186	CC16_BC2-DIP2-TRg-1	CC16_BC2	DIP2-TRg-1	no	single
4187	CC16_BC2-RPC40-TRg-2	CC16_BC2	RPC40-TRg-2	no	single
4188	CC16_BC2-CDC6-TRg-5	CC16_BC2	CDC6-TRg-5	no	single
4189	CC16_BC2-CDC6-TRg-3	CC16_BC2	CDC6-TRg-3	no	single
4190	CC16_BC2-DAD2-TRg-2	CC16_BC2	DAD2-TRg-2	no	single
4191	CC16_BC2-RVS161-TRg-2	CC16_BC2	RVS161-TRg-2	no	single
4192	CC16_BC2-RVS161-TRg-1	CC16_BC2	RVS161-TRg-1	no	single
4193	CC16_BC2-SUP45-NRg-3	CC16_BC2	SUP45-NRg-3	no	single
4194	CC16_BC2-SRB6-NRg-5	CC16_BC2	SRB6-NRg-5	no	single
4195	CC16_BC2-RPC11-TRg-4	CC16_BC2	RPC11-TRg-4	no	single
4196	CC16_BC2-RKI1-TRg-8	CC16_BC2	RKI1-TRg-8	no	single
4197	CC16_BC2-NIP7-TRg-3	CC16_BC2	NIP7-TRg-3	no	single
4198	CC16_BC2-RPL33A-NRg-12	CC16_BC2	RPL33A-NRg-12	no	single
4199	CC16_BC2-SAM50-TRg-4	CC16_BC2	SAM50-TRg-4	no	single
4200	CC16_BC2-NOP4-NRg-1	CC16_BC2	NOP4-NRg-1	no	single
4201	CC16_BC2-NOP4-NRg-3	CC16_BC2	NOP4-NRg-3	no	single
4202	CC16_BC2-SMX2-TRg-5	CC16_BC2	SMX2-TRg-5	no	single
4203	CC16_BC2-POL12-NRg-2	CC16_BC2	POL12-NRg-2	no	single
4204	CC16_BC2-BMS1-NRg-2	CC16_BC2	BMS1-NRg-2	no	single
4205	CC16_BC2-RPA190-TRg-5	CC16_BC2	RPA190-TRg-5	no	single
4206	CC16_BC2-ALG14-NRg-4	CC16_BC2	ALG14-NRg-4	no	single
4207	CC16_BC2-ALG14-NRg-1	CC16_BC2	ALG14-NRg-1	no	single
4208	CC16_BC2-PRE5-NRg-1	CC16_BC2	PRE5-NRg-1	no	single
4209	CC16_BC2-BIG1-NRg-2	CC16_BC2	BIG1-NRg-2	no	single
4210	CC16_BC2-TFA2-TRg-4	CC16_BC2	TFA2-TRg-4	no	single
4211	CC16_BC2-IMP4-TRg-6	CC16_BC2	IMP4-TRg-6	no	single
4212	CC16_BC2-PAN1-NRg-1	CC16_BC2	PAN1-NRg-1	no	single
4213	CC16_BC2-UTP13-TRg-2	CC16_BC2	UTP13-TRg-2	no	single
4214	CC16_BC2-KAE1-NRg-3	CC16_BC2	KAE1-NRg-3	no	single
4215	CC16_BC2-ERG20-TRg-1	CC16_BC2	ERG20-TRg-1	no	single
4216	CC16_BC2-CDC20-TRg-6	CC16_BC2	CDC20-TRg-6	no	single
4217	CC16_BC2-PWP2-NRg-2	CC16_BC2	PWP2-NRg-2	no	single
4218	CC16_BC2-COG1-NRg-1	CC16_BC2	COG1-NRg-1	no	single
4219	CC16_BC2-RPL1B-TRg-4	CC16_BC2	RPL1B-TRg-4	no	single
4220	CC16_BC2-RPL1B-TRg-7	CC16_BC2	RPL1B-TRg-7	no	single
4221	CC16_BC2-UTP20-TRg-3	CC16_BC2	UTP20-TRg-3	no	single
4222	CC16_BC2-UTP20-TRg-4	CC16_BC2	UTP20-TRg-4	no	single
4223	CC16_BC2-RPL25-TRg-4	CC16_BC2	RPL25-TRg-4	no	single
4224	CC16_BC2-RPL25-TRg-2	CC16_BC2	RPL25-TRg-2	no	single
4225	CC16_BC2-MCM7-NRg-1	CC16_BC2	MCM7-NRg-1	no	single
4226	CC16_BC2-MRP49-TRg-5	CC16_BC2	MRP49-TRg-5	no	single
4227	CC16_BC2-ERO1-NRg-3	CC16_BC2	ERO1-NRg-3	no	single
4228	CC16_BC2-UTP5-TRg-7	CC16_BC2	UTP5-TRg-7	no	single
4229	CC16_BC2-MCM4-NRg-1	CC16_BC2	MCM4-NRg-1	no	single
4230	CC16_BC2-PRE3-NRg-1	CC16_BC2	PRE3-NRg-1	no	single
4231	CC16_BC2-FCF1-NRg-1	CC16_BC2	FCF1-NRg-1	no	single
4232	CC16_BC2-CUS1-NRg-1	CC16_BC2	CUS1-NRg-1	no	single
4233	CC16_BC2-PSF1-TRg-2	CC16_BC2	PSF1-TRg-2	no	single
4234	CC16_BC2-BCP1-TRg-2	CC16_BC2	BCP1-TRg-2	no	single
4235	CC16_BC2-PAN1-TRg-1	CC16_BC2	PAN1-TRg-1	no	single
4236	CC16_BC2-PAN1-TRg-3	CC16_BC2	PAN1-TRg-3	no	single
4237	CC16_BC2-PAN1-TRg-4	CC16_BC2	PAN1-TRg-4	no	single
4238	CC16_BC2-VPS3-TRg-2	CC16_BC2	VPS3-TRg-2	no	single
4239	CC16_BC2-YIL060W-NRg-1	CC16_BC2	YIL060W-NRg-1	no	single
4240	CC16_BC2-VPS53-NRg-1	CC16_BC2	VPS53-NRg-1	no	single
4241	CC16_BC2-CYR1-TRg-4	CC16_BC2	CYR1-TRg-4	no	single
4242	CC16_BC2-CYR1-TRg-7	CC16_BC2	CYR1-TRg-7	no	single
4243	CC16_BC2-MPS1-NRg-1	CC16_BC2	MPS1-NRg-1	no	single
4244	CC16_BC2-SRP1-TRg-5	CC16_BC2	SRP1-TRg-5	no	single
4245	CC16_BC2-SRP1-TRg-4	CC16_BC2	SRP1-TRg-4	no	single
4246	CC16_BC2-TAF12-TRg-2	CC16_BC2	TAF12-TRg-2	no	single
4247	CC16_BC2-TAF12-TRg-3	CC16_BC2	TAF12-TRg-3	no	single
4248	CC16_BC2-POP4-TRg-1	CC16_BC2	POP4-TRg-1	no	single
4249	CC16_BC2-SPT16-TRg-1	CC16_BC2	SPT16-TRg-1	no	single
4250	CC16_BC2-NUP82-TRg-4	CC16_BC2	NUP82-TRg-4	no	single
4251	CC16_BC2-DML1-TRg-3	CC16_BC2	DML1-TRg-3	no	single
4252	CC16_BC2-RPA43-NRg-3	CC16_BC2	RPA43-NRg-3	no	single
4253	CC16_BC2-STU2-NRg-3	CC16_BC2	STU2-NRg-3	no	single
4254	CC16_BC2-POP4-NRg-4	CC16_BC2	POP4-NRg-4	no	single
4255	CC16_BC2-MCD1-TRg-2	CC16_BC2	MCD1-TRg-2	no	single
4256	CC16_BC2-RPS3-NRg-4	CC16_BC2	RPS3-NRg-4	no	single
4257	CC16_BC2-PRP9-TRg-4	CC16_BC2	PRP9-TRg-4	no	single
4258	CC16_BC2-RPP1-NRg-2	CC16_BC2	RPP1-NRg-2	no	single
4259	CC16_BC2-MTR2-NRg-11	CC16_BC2	MTR2-NRg-11	no	single
4260	CC16_BC2-GCD11-TRg-1	CC16_BC2	GCD11-TRg-1	no	single
4261	CC16_BC2-RPF1-TRg-3	CC16_BC2	RPF1-TRg-3	no	single
4262	CC16_BC2-SUB2-NRg-4	CC16_BC2	SUB2-NRg-4	no	single
4263	CC16_BC2-GPI15-TRg-3	CC16_BC2	GPI15-TRg-3	no	single
4264	CC16_BC2-ERG9-TRg-6	CC16_BC2	ERG9-TRg-6	no	single
4265	CC16_BC2-RPT2-NRg-1	CC16_BC2	RPT2-NRg-1	no	single
4266	CC16_BC2-YOS1-NRg-3	CC16_BC2	YOS1-NRg-3	no	single
4267	CC16_BC2-SCM3-TRg-4	CC16_BC2	SCM3-TRg-4	no	single
4268	CC16_BC2-SCM3-TRg-6	CC16_BC2	SCM3-TRg-6	no	single
4269	CC16_BC2-RLP7-NRg-1	CC16_BC2	RLP7-NRg-1	no	single
4270	CC16_BC2-TFB2-NRg-4	CC16_BC2	TFB2-NRg-4	no	single
4271	CC16_BC2-IMP4-TRg-1	CC16_BC2	IMP4-TRg-1	no	single
4272	CC16_BC2-IMP4-TRg-3	CC16_BC2	IMP4-TRg-3	no	single
4273	CC16_BC2-PRE4-TRg-3	CC16_BC2	PRE4-TRg-3	no	single
4274	CC16_BC2-SUB2-TRg-3	CC16_BC2	SUB2-TRg-3	no	single
4275	CC16_BC2-RPP0-NRg-4	CC16_BC2	RPP0-NRg-4	no	single
4276	CC16_BC2-RPP0-NRg-3	CC16_BC2	RPP0-NRg-3	no	single
4277	CC16_BC2-TOM40-TRg-4	CC16_BC2	TOM40-TRg-4	no	single
4278	CC16_BC2-FUR1-NRg-12	CC16_BC2	FUR1-NRg-12	no	single
4279	CC16_BC2-TOM40-TRg-2	CC16_BC2	TOM40-TRg-2	no	single
4280	CC16_BC2-VMA11-NRg-4	CC16_BC2	VMA11-NRg-4	no	single
4281	CC16_BC2-PGS1-NRg-4	CC16_BC2	PGS1-NRg-4	no	single
4282	CC16_BC2-URB1-TRg-4	CC16_BC2	URB1-TRg-4	no	single
4283	CC16_BC2-ARP4-TRg-3	CC16_BC2	ARP4-TRg-3	no	single
4284	CC16_BC2-RPT3-TRg-3	CC16_BC2	RPT3-TRg-3	no	single
4285	CC16_BC2-SUI3-TRg-3	CC16_BC2	SUI3-TRg-3	no	single
4286	CC16_BC2-RFC5-NRg-2	CC16_BC2	RFC5-NRg-2	no	single
4287	CC16_BC2-RRP14-TRg-2	CC16_BC2	RRP14-TRg-2	no	single
4288	CC16_BC2-SCC2-TRg-1	CC16_BC2	SCC2-TRg-1	no	single
4289	CC16_BC2-SSC1-TRg-3	CC16_BC2	SSC1-TRg-3	no	single
4290	CC16_BC2-RRP9-TRg-3	CC16_BC2	RRP9-TRg-3	no	single
4291	CC16_BC2-MOT1-NRg-9	CC16_BC2	MOT1-NRg-9	no	single
4292	CC16_BC2-RPL42A-NRg-2	CC16_BC2	RPL42A-NRg-2	no	single
4293	CC16_BC2-SEC16-TRg-7	CC16_BC2	SEC16-TRg-7	no	single
4294	CC16_BC2-IMP4-NRg-2	CC16_BC2	IMP4-NRg-2	no	single
4295	CC16_BC2-YEF3-NRg-4	CC16_BC2	YEF3-NRg-4	no	single
4296	CC16_BC2-PUP1-TRg-1	CC16_BC2	PUP1-TRg-1	no	single
4297	CC16_BC2-UTP22-TRg-6	CC16_BC2	UTP22-TRg-6	no	single
4298	CC16_BC2-DBP2-NRg-4	CC16_BC2	DBP2-NRg-4	no	single
4299	CC16_BC2-PRE2-TRg-7	CC16_BC2	PRE2-TRg-7	no	single
4300	CC16_BC2-ATP16-TRg-6	CC16_BC2	ATP16-TRg-6	no	single
4301	CC16_BC2-UTP13-TRg-4	CC16_BC2	UTP13-TRg-4	no	single
4302	CC16_BC2-DOP1-NRg-4	CC16_BC2	DOP1-NRg-4	no	single
4303	CC16_BC2-TIM44-TRg-3	CC16_BC2	TIM44-TRg-3	no	single
4304	CC16_BC2-ATP16-TRg-2	CC16_BC2	ATP16-TRg-2	no	single
4305	CC16_BC2-ENP1-NRg-3	CC16_BC2	ENP1-NRg-3	no	single
4306	CC16_BC2-NAF1-TRg-3	CC16_BC2	NAF1-TRg-3	no	single
4307	CC16_BC2-COG4-TRg-2	CC16_BC2	COG4-TRg-2	no	single
4308	CC16_BC2-SOG2-TRg-7	CC16_BC2	SOG2-TRg-7	no	single
4309	CC16_BC2-YDR341C-TRg-3	CC16_BC2	YDR341C-TRg-3	no	single
4310	CC16_BC2-YMR290W-A-TRg-10	CC16_BC2	YMR290W-A-TRg-10	no	single
4311	CC16_BC2-NUP192-NRg-9	CC16_BC2	NUP192-NRg-9	no	single
4312	CC16_BC2-RPS31-NRg-8	CC16_BC2	RPS31-NRg-8	no	single
4313	CC16_BC2-SPC97-NRg-6	CC16_BC2	SPC97-NRg-6	no	single
4314	CC16_BC2-EBP2-NRg-1	CC16_BC2	EBP2-NRg-1	no	single
4315	CC16_BC2-CDC48-TRg-5	CC16_BC2	CDC48-TRg-5	no	single
4316	CC16_BC2-RPT1-TRg-4	CC16_BC2	RPT1-TRg-4	no	single
4317	CC16_BC2-ULP1-NRg-2	CC16_BC2	ULP1-NRg-2	no	single
4318	CC16_BC2-RPN3-TRg-6	CC16_BC2	RPN3-TRg-6	no	single
4319	CC16_BC2-RPT1-TRg-5	CC16_BC2	RPT1-TRg-5	no	single
4320	CC16_BC2-KRE5-TRg-2	CC16_BC2	KRE5-TRg-2	no	single
4321	CC16_BC2-TBF1-NRg-8	CC16_BC2	TBF1-NRg-8	no	single
4322	CC16_BC2-UTP22-NRg-4	CC16_BC2	UTP22-NRg-4	no	single
4323	CC16_BC2-SSC1-NRg-4	CC16_BC2	SSC1-NRg-4	no	single
4324	CC16_BC2-REB1-TRg-4	CC16_BC2	REB1-TRg-4	no	single
4325	CC16_BC2-CDC48-NRg-9	CC16_BC2	CDC48-NRg-9	no	single
4326	CC16_BC2-FAS2-TRg-8	CC16_BC2	FAS2-TRg-8	no	single
4327	CC16_BC2-TAO3-TRg-8	CC16_BC2	TAO3-TRg-8	no	single
4328	CC16_BC2-CKS1-TRg-5	CC16_BC2	CKS1-TRg-5	no	single
4329	CC16_BC2-YLR379W-TRg-7	CC16_BC2	YLR379W-TRg-7	no	single
4330	CC16_BC2-TEN1-NRg-2	CC16_BC2	TEN1-NRg-2	no	single
4331	CC16_BC2-RPL42A-TRg-2	CC16_BC2	RPL42A-TRg-2	no	single
4332	CC16_BC2-SEC27-TRg-4	CC16_BC2	SEC27-TRg-4	no	single
4333	CC16_BC2-TBF1-NRg-4	CC16_BC2	TBF1-NRg-4	no	single
4334	CC16_BC2-RPT1-NRg-6	CC16_BC2	RPT1-NRg-6	no	single
4335	CC16_BC2-COG1-TRg-3	CC16_BC2	COG1-TRg-3	no	single
4336	CC16_BC2-SUI1-TRg-6	CC16_BC2	SUI1-TRg-6	no	single
4337	CC16_BC2-TIM23-TRg-6	CC16_BC2	TIM23-TRg-6	no	single
4338	CC16_BC2-CDC48-NRg-6	CC16_BC2	CDC48-NRg-6	no	single
4339	CC16_BC2-EPL1-TRg-5	CC16_BC2	EPL1-TRg-5	no	single
4340	CC16_BC2-RPT5-TRg-8	CC16_BC2	RPT5-TRg-8	no	single
4341	CC16_BC2-ATP16-NRg-4	CC16_BC2	ATP16-NRg-4	no	single
4342	CC16_BC2-RPN6-TRg-3	CC16_BC2	RPN6-TRg-3	no	single
4343	CC16_BC2-ERG9-NRg-6	CC16_BC2	ERG9-NRg-6	no	single
4344	CC16_BC2-SMX3-TRg-1	CC16_BC2	SMX3-TRg-1	no	single
4345	CC16_BC2-NCB2-NRg-3	CC16_BC2	NCB2-NRg-3	no	single
4346	CC16_BC2-SEC16-NRg-12	CC16_BC2	SEC16-NRg-12	no	single
4347	CC16_BC2-RPN6-TRg-2	CC16_BC2	RPN6-TRg-2	no	single
4348	CC16_BC2-REB1-NRg-4	CC16_BC2	REB1-NRg-4	no	single
4349	CC16_BC2-ATP16-TRg-9	CC16_BC2	ATP16-TRg-9	no	single
4350	CC16_BC2-ERG9-NRg-7	CC16_BC2	ERG9-NRg-7	no	single
4351	PRE7g7-RPL15A-NRg-4	PRE7g7	RPL15A-NRg-4	yes	double
4352	PRE7g7-RPL15A-NRg-5	PRE7g7	RPL15A-NRg-5	yes	double
4353	PRE7g7-KRE33-TRg-1	PRE7g7	KRE33-TRg-1	yes	double
4354	PRE7g7-PMI40-NRg-1	PRE7g7	PMI40-NRg-1	yes	double
4355	PRE7g7-NOP19-NRg-3	PRE7g7	NOP19-NRg-3	yes	double
4356	PRE7g7-SRP14-NRg-4	PRE7g7	SRP14-NRg-4	yes	double
4357	PRE7g7-SEC27-TRg-2	PRE7g7	SEC27-TRg-2	yes	double
4358	PRE7g7-GPI14-TRg-3	PRE7g7	GPI14-TRg-3	yes	double
4359	PRE7g7-PAH1-TRg-7	PRE7g7	PAH1-TRg-7	yes	double
4360	PRE7g7-PAH1-TRg-6	PRE7g7	PAH1-TRg-6	yes	double
4361	PRE7g7-PAH1-TRg-5	PRE7g7	PAH1-TRg-5	yes	double
4362	PRE7g7-PAH1-TRg-3	PRE7g7	PAH1-TRg-3	yes	double
4363	PRE7g7-COG3-TRg-1	PRE7g7	COG3-TRg-1	yes	double
4364	PRE7g7-HTS1-NRg-5	PRE7g7	HTS1-NRg-5	yes	double
4365	PRE7g7-MSN5-TRg-7	PRE7g7	MSN5-TRg-7	yes	double
4366	PRE7g7-ERG26-TRg-1	PRE7g7	ERG26-TRg-1	yes	double
4367	PRE7g7-SMD2-TRg-5	PRE7g7	SMD2-TRg-5	yes	double
4368	PRE7g7-SMD2-TRg-4	PRE7g7	SMD2-TRg-4	yes	double
4369	PRE7g7-SMD2-TRg-1	PRE7g7	SMD2-TRg-1	yes	double
4370	PRE7g7-PRE7-TRg-4	PRE7g7	PRE7-TRg-4	yes	double
4371	PRE7g7-PRE7-TRg-7	PRE7g7	PRE7-TRg-7	yes	double
4372	PRE7g7-SEC6-TRg-3	PRE7g7	SEC6-TRg-3	yes	double
4373	PRE7g7-ESF2-NRg-1	PRE7g7	ESF2-NRg-1	yes	double
4374	PRE7g7-ESF2-NRg-3	PRE7g7	ESF2-NRg-3	yes	double
4375	PRE7g7-AFG2-TRg-2	PRE7g7	AFG2-TRg-2	yes	double
4376	PRE7g7-RRP36-TRg-3	PRE7g7	RRP36-TRg-3	yes	double
4377	PRE7g7-RRP36-TRg-5	PRE7g7	RRP36-TRg-5	yes	double
4378	PRE7g7-GCR1-NRg-2	PRE7g7	GCR1-NRg-2	yes	double
4379	PRE7g7-PRE4-NRg-4	PRE7g7	PRE4-NRg-4	yes	double
4380	PRE7g7-PRE4-NRg-9	PRE7g7	PRE4-NRg-9	yes	double
4381	PRE7g7-DSN1-NRg-2	PRE7g7	DSN1-NRg-2	yes	double
4382	PRE7g7-GPI11-TRg-3	PRE7g7	GPI11-TRg-3	yes	double
4383	PRE7g7-POP3-TRg-1	PRE7g7	POP3-TRg-1	yes	double
4384	PRE7g7-MNE1-TRg-5	PRE7g7	MNE1-TRg-5	yes	double
4385	PRE7g7-RRP12-NRg-1	PRE7g7	RRP12-NRg-1	yes	double
4386	PRE7g7-RSC6-TRg-2	PRE7g7	RSC6-TRg-2	yes	double
4387	PRE7g7-CDC25-TRg-1	PRE7g7	CDC25-TRg-1	yes	double
4388	PRE7g7-CDC25-TRg-9	PRE7g7	CDC25-TRg-9	yes	double
4389	PRE7g7-YPP1-NRg-3	PRE7g7	YPP1-NRg-3	yes	double
4390	PRE7g7-NFS1-NRg-9	PRE7g7	NFS1-NRg-9	yes	double
4391	PRE7g7-NFS1-NRg-8	PRE7g7	NFS1-NRg-8	yes	double
4392	PRE7g7-UBA2-TRg-1	PRE7g7	UBA2-TRg-1	yes	double
4393	PRE7g7-ARP2-NRg-3	PRE7g7	ARP2-NRg-3	yes	double
4394	PRE7g7-MAK16-TRg-1	PRE7g7	MAK16-TRg-1	yes	double
4395	PRE7g7-CEP3-NRg-1	PRE7g7	CEP3-NRg-1	yes	double
4396	PRE7g7-GUK1-TRg-5	PRE7g7	GUK1-TRg-5	yes	double
4397	PRE7g7-GUK1-TRg-2	PRE7g7	GUK1-TRg-2	yes	double
4398	PRE7g7-GPI12-NRg-6	PRE7g7	GPI12-NRg-6	yes	double
4399	PRE7g7-RPS5-NRg-5	PRE7g7	RPS5-NRg-5	yes	double
4400	PRE7g7-RPS5-NRg-2	PRE7g7	RPS5-NRg-2	yes	double
4401	PRE7g7-RPC19-NRg-1	PRE7g7	RPC19-NRg-1	yes	double
4402	PRE7g7-TIM54-TRg-1	PRE7g7	TIM54-TRg-1	yes	double
4403	PRE7g7-TEN1-TRg-2	PRE7g7	TEN1-TRg-2	yes	double
4404	PRE7g7-SAH1-NRg-4	PRE7g7	SAH1-NRg-4	yes	double
4405	PRE7g7-SAH1-NRg-5	PRE7g7	SAH1-NRg-5	yes	double
4406	PRE7g7-SAH1-NRg-3	PRE7g7	SAH1-NRg-3	yes	double
4407	PRE7g7-ATP15-NRg-5	PRE7g7	ATP15-NRg-5	yes	double
4408	PRE7g7-SCD5-TRg-5	PRE7g7	SCD5-TRg-5	yes	double
4409	PRE7g7-ARB1-NRg-2	PRE7g7	ARB1-NRg-2	yes	double
4410	PRE7g7-ARB1-NRg-4	PRE7g7	ARB1-NRg-4	yes	double
4411	PRE7g7-PUP2-TRg-1	PRE7g7	PUP2-TRg-1	yes	double
4412	PRE7g7-CCT8-TRg-2	PRE7g7	CCT8-TRg-2	yes	double
4413	PRE7g7-MCM4-TRg-1	PRE7g7	MCM4-TRg-1	yes	double
4414	PRE7g7-LSM4-TRg-1	PRE7g7	LSM4-TRg-1	yes	double
4415	PRE7g7-NOP53-NRg-1	PRE7g7	NOP53-NRg-1	yes	double
4416	PRE7g7-ATP3-TRg-4	PRE7g7	ATP3-TRg-4	yes	double
4417	PRE7g7-AFG2-NRg-3	PRE7g7	AFG2-NRg-3	yes	double
4418	PRE7g7-PRO3-NRg-3	PRE7g7	PRO3-NRg-3	yes	double
4419	PRE7g7-NRD1-NRg-10	PRE7g7	NRD1-NRg-10	yes	double
4420	PRE7g7-SEC61-TRg-2	PRE7g7	SEC61-TRg-2	yes	double
4421	PRE7g7-RHO3-TRg-4	PRE7g7	RHO3-TRg-4	yes	double
4422	PRE7g7-SNF2-TRg-6	PRE7g7	SNF2-TRg-6	yes	double
4423	PRE7g7-SMD2-NRg-3	PRE7g7	SMD2-NRg-3	yes	double
4424	PRE7g7-RSC4-TRg-2	PRE7g7	RSC4-TRg-2	yes	double
4425	PRE7g7-RSC4-TRg-1	PRE7g7	RSC4-TRg-1	yes	double
4426	PRE7g7-TIF34-TRg-2	PRE7g7	TIF34-TRg-2	yes	double
4427	PRE7g7-BET1-NRg-1	PRE7g7	BET1-NRg-1	yes	double
4428	PRE7g7-CDC8-NRg-2	PRE7g7	CDC8-NRg-2	yes	double
4429	PRE7g7-PRP42-TRg-2	PRE7g7	PRP42-TRg-2	yes	double
4430	PRE7g7-RRB1-TRg-2	PRE7g7	RRB1-TRg-2	yes	double
4431	PRE7g7-SPC24-TRg-1	PRE7g7	SPC24-TRg-1	yes	double
4432	PRE7g7-ILS1-NRg-1	PRE7g7	ILS1-NRg-1	yes	double
4433	PRE7g7-GFA1-TRg-2	PRE7g7	GFA1-TRg-2	yes	double
4434	PRE7g7-SEC21-NRg-10	PRE7g7	SEC21-NRg-10	yes	double
4435	PRE7g7-RPC10-NRg-1	PRE7g7	RPC10-NRg-1	yes	double
4436	PRE7g7-RPB10-TRg-3	PRE7g7	RPB10-TRg-3	yes	double
4437	PRE7g7-RPB10-TRg-2	PRE7g7	RPB10-TRg-2	yes	double
4438	PRE7g7-YNL181W-TRg-1	PRE7g7	YNL181W-TRg-1	yes	double
4439	PRE7g7-RAD3-NRg-1	PRE7g7	RAD3-NRg-1	yes	double
4440	PRE7g7-NOP10-TRg-1	PRE7g7	NOP10-TRg-1	yes	double
4441	PRE7g7-BFR2-TRg-3	PRE7g7	BFR2-TRg-3	yes	double
4442	PRE7g7-MCM2-TRg-6	PRE7g7	MCM2-TRg-6	yes	double
4443	PRE7g7-MCM2-TRg-4	PRE7g7	MCM2-TRg-4	yes	double
4444	PRE7g7-MPP10-TRg-1	PRE7g7	MPP10-TRg-1	yes	double
4445	PRE7g7-RET2-TRg-4	PRE7g7	RET2-TRg-4	yes	double
4446	PRE7g7-RET2-TRg-1	PRE7g7	RET2-TRg-1	yes	double
4447	PRE7g7-RPS2-NRg-1	PRE7g7	RPS2-NRg-1	yes	double
4448	PRE7g7-RPS2-NRg-2	PRE7g7	RPS2-NRg-2	yes	double
4449	PRE7g7-ORC4-NRg-3	PRE7g7	ORC4-NRg-3	yes	double
4450	PRE7g7-TIP20-TRg-7	PRE7g7	TIP20-TRg-7	yes	double
4451	PRE7g7-SMT3-TRg-1	PRE7g7	SMT3-TRg-1	yes	double
4452	PRE7g7-MSS18-NRg-6	PRE7g7	MSS18-NRg-6	yes	double
4453	PRE7g7-YEF3-NRg-9	PRE7g7	YEF3-NRg-9	yes	double
4454	PRE7g7-ASK1-NRg-1	PRE7g7	ASK1-NRg-1	yes	double
4455	PRE7g7-SMC1-TRg-1	PRE7g7	SMC1-TRg-1	yes	double
4456	PRE7g7-NIP1-NRg-1	PRE7g7	NIP1-NRg-1	yes	double
4457	PRE7g7-RPP1-NRg-1	PRE7g7	RPP1-NRg-1	yes	double
4458	PRE7g7-YDJ1-TRg-6	PRE7g7	YDJ1-TRg-6	yes	double
4459	PRE7g7-SUB2-NRg-1	PRE7g7	SUB2-NRg-1	yes	double
4460	PRE7g7-TIM10-NRg-8	PRE7g7	TIM10-NRg-8	yes	double
4461	PRE7g7-TIM10-NRg-4	PRE7g7	TIM10-NRg-4	yes	double
4462	PRE7g7-TIM10-NRg-7	PRE7g7	TIM10-NRg-7	yes	double
4463	PRE7g7-SKI6-TRg-4	PRE7g7	SKI6-TRg-4	yes	double
4464	PRE7g7-TUB4-TRg-1	PRE7g7	TUB4-TRg-1	yes	double
4465	PRE7g7-CDC37-NRg-2	PRE7g7	CDC37-NRg-2	yes	double
4466	PRE7g7-ISD11-TRg-3	PRE7g7	ISD11-TRg-3	yes	double
4467	PRE7g7-YOS1-TRg-4	PRE7g7	YOS1-TRg-4	yes	double
4468	PRE7g7-SSC1-TRg-6	PRE7g7	SSC1-TRg-6	yes	double
4469	PRE7g7-MTR3-TRg-5	PRE7g7	MTR3-TRg-5	yes	double
4470	PRE7g7-MTR3-TRg-6	PRE7g7	MTR3-TRg-6	yes	double
4471	PRE7g7-TFA1-TRg-2	PRE7g7	TFA1-TRg-2	yes	double
4472	PRE7g7-CDC3-NRg-3	PRE7g7	CDC3-NRg-3	yes	double
4473	PRE7g7-ERG25-TA-18	PRE7g7	ERG25-TA-18	yes	double
4474	PRE7g7-RPB11-TRg-4	PRE7g7	RPB11-TRg-4	yes	double
4475	PRE7g7-RPB11-TRg-1	PRE7g7	RPB11-TRg-1	yes	double
4476	PRE7g7-RPB11-TRg-2	PRE7g7	RPB11-TRg-2	yes	double
4477	PRE7g7-DED1-TRg-3	PRE7g7	DED1-TRg-3	yes	double
4478	PRE7g7-DED1-TRg-1	PRE7g7	DED1-TRg-1	yes	double
4479	PRE7g7-DED1-TRg-6	PRE7g7	DED1-TRg-6	yes	double
4480	PRE7g7-DED1-TRg-4	PRE7g7	DED1-TRg-4	yes	double
4481	PRE7g7-RPL10-NRg-5	PRE7g7	RPL10-NRg-5	yes	double
4482	PRE7g7-RPL10-NRg-4	PRE7g7	RPL10-NRg-4	yes	double
4483	PRE7g7-EFB1-NRg-1	PRE7g7	EFB1-NRg-1	yes	double
4484	PRE7g7-EFB1-NRg-5	PRE7g7	EFB1-NRg-5	yes	double
4485	PRE7g7-EFB1-NRg-4	PRE7g7	EFB1-NRg-4	yes	double
4486	PRE7g7-RPT3-NRg-1	PRE7g7	RPT3-NRg-1	yes	double
4487	PRE7g7-SAC6-TRg-8	PRE7g7	SAC6-TRg-8	yes	double
4488	PRE7g7-SAC6-TRg-4	PRE7g7	SAC6-TRg-4	yes	double
4489	PRE7g7-SAC6-TRg-5	PRE7g7	SAC6-TRg-5	yes	double
4490	PRE7g7-SAC6-TRg-3	PRE7g7	SAC6-TRg-3	yes	double
4491	PRE7g7-DIM1-TRg-5	PRE7g7	DIM1-TRg-5	yes	double
4492	PRE7g7-DIM1-TRg-7	PRE7g7	DIM1-TRg-7	yes	double
4493	PRE7g7-RPC17-NRg-1	PRE7g7	RPC17-NRg-1	yes	double
4494	PRE7g7-RPC17-NRg-2	PRE7g7	RPC17-NRg-2	yes	double
4495	PRE7g7-YDR341C-TRg-1	PRE7g7	YDR341C-TRg-1	yes	double
4496	PRE7g7-RAP1-NRg-8	PRE7g7	RAP1-NRg-8	yes	double
4497	PRE7g7-RAP1-NRg-5	PRE7g7	RAP1-NRg-5	yes	double
4498	PRE7g7-RAP1-NRg-2	PRE7g7	RAP1-NRg-2	yes	double
4499	PRE7g7-SEC26-NRg-3	PRE7g7	SEC26-NRg-3	yes	double
4500	PRE7g7-SPP41-TRg-3	PRE7g7	SPP41-TRg-3	yes	double
4501	PRE7g7-TAP42-NRg-1	PRE7g7	TAP42-NRg-1	yes	double
4502	PRE7g7-PGA2-TRg-6	PRE7g7	PGA2-TRg-6	yes	double
4503	PRE7g7-BRL1-TRg-1	PRE7g7	BRL1-TRg-1	yes	double
4504	PRE7g7-FOL2-TRg-1	PRE7g7	FOL2-TRg-1	yes	double
4505	PRE7g7-NAB3-NRg-5	PRE7g7	NAB3-NRg-5	yes	double
4506	PRE7g7-SNF4-TRg-4	PRE7g7	SNF4-TRg-4	yes	double
4507	PRE7g7-HRR25-TRg-2	PRE7g7	HRR25-TRg-2	yes	double
4508	PRE7g7-TRS23-TRg-4	PRE7g7	TRS23-TRg-4	yes	double
4509	PRE7g7-CTR86-TRg-4	PRE7g7	CTR86-TRg-4	yes	double
4510	PRE7g7-RPB5-TRg-5	PRE7g7	RPB5-TRg-5	yes	double
4511	PRE7g7-SPN1-NRg-2	PRE7g7	SPN1-NRg-2	yes	double
4512	PRE7g7-SPN1-NRg-1	PRE7g7	SPN1-NRg-1	yes	double
4513	PRE7g7-SEC61-NRg-1	PRE7g7	SEC61-NRg-1	yes	double
4514	PRE7g7-SEC61-NRg-7	PRE7g7	SEC61-NRg-7	yes	double
4515	PRE7g7-TUS1-TRg-3	PRE7g7	TUS1-TRg-3	yes	double
4516	PRE7g7-OLE1-NRg-2	PRE7g7	OLE1-NRg-2	yes	double
4517	PRE7g7-AFG2-TRg-1	PRE7g7	AFG2-TRg-1	yes	double
4518	PRE7g7-TOA2-NRg-1	PRE7g7	TOA2-NRg-1	yes	double
4519	PRE7g7-USO1-TRg-1	PRE7g7	USO1-TRg-1	yes	double
4520	PRE7g7-UTP22-NRg-2	PRE7g7	UTP22-NRg-2	yes	double
4521	PRE7g7-RIB1-TRg-3	PRE7g7	RIB1-TRg-3	yes	double
4522	PRE7g7-RIB1-TRg-7	PRE7g7	RIB1-TRg-7	yes	double
4523	PRE7g7-RIB1-TRg-4	PRE7g7	RIB1-TRg-4	yes	double
4524	PRE7g7-COG1-TRg-1	PRE7g7	COG1-TRg-1	yes	double
4525	PRE7g7-RPL32-NRg-2	PRE7g7	RPL32-NRg-2	yes	double
4526	PRE7g7-GLC7-NRg-3	PRE7g7	GLC7-NRg-3	yes	double
4527	PRE7g7-GLC7-NRg-4	PRE7g7	GLC7-NRg-4	yes	double
4528	PRE7g7-HSF1-TRg-2	PRE7g7	HSF1-TRg-2	yes	double
4529	PRE7g7-DAM1-NRg-5	PRE7g7	DAM1-NRg-5	yes	double
4530	PRE7g7-SEC18-TRg-4	PRE7g7	SEC18-TRg-4	yes	double
4531	PRE7g7-SEC18-TRg-5	PRE7g7	SEC18-TRg-5	yes	double
4532	PRE7g7-PAB1-NRg-3	PRE7g7	PAB1-NRg-3	yes	double
4533	PRE7g7-POP8-TRg-2	PRE7g7	POP8-TRg-2	yes	double
4534	PRE7g7-PAB1-NRg-4	PRE7g7	PAB1-NRg-4	yes	double
4535	PRE7g7-BIG1-TRg-4	PRE7g7	BIG1-TRg-4	yes	double
4536	PRE7g7-BIG1-TRg-5	PRE7g7	BIG1-TRg-5	yes	double
4537	PRE7g7-BIG1-TRg-6	PRE7g7	BIG1-TRg-6	yes	double
4538	PRE7g7-RPO41-NRg-1	PRE7g7	RPO41-NRg-1	yes	double
4539	PRE7g7-RVB2-NRg-2	PRE7g7	RVB2-NRg-2	yes	double
4540	PRE7g7-PET117-NRg-8	PRE7g7	PET117-NRg-8	yes	double
4541	PRE7g7-VPS45-NRg-9	PRE7g7	VPS45-NRg-9	yes	double
4542	PRE7g7-YCG1-NRg-1	PRE7g7	YCG1-NRg-1	yes	double
4543	PRE7g7-NOC4-NRg-1	PRE7g7	NOC4-NRg-1	yes	double
4544	PRE7g7-NMD3-NRg-2	PRE7g7	NMD3-NRg-2	yes	double
4545	PRE7g7-DRS1-TRg-2	PRE7g7	DRS1-TRg-2	yes	double
4546	PRE7g7-HTB1-NRg-2	PRE7g7	HTB1-NRg-2	yes	double
4547	PRE7g7-IPI1-TRg-2	PRE7g7	IPI1-TRg-2	yes	double
4548	PRE7g7-SEC18-NRg-1	PRE7g7	SEC18-NRg-1	yes	double
4549	PRE7g7-SEC18-NRg-2	PRE7g7	SEC18-NRg-2	yes	double
4550	PRE7g7-JIP5-NRg-2	PRE7g7	JIP5-NRg-2	yes	double
4551	PRE7g7-YPT1-TRg-3	PRE7g7	YPT1-TRg-3	yes	double
4552	PRE7g7-YPT1-TRg-2	PRE7g7	YPT1-TRg-2	yes	double
4553	PRE7g7-CLF1-NRg-2	PRE7g7	CLF1-NRg-2	yes	double
4554	PRE7g7-SNF2-NRg-7	PRE7g7	SNF2-NRg-7	yes	double
4555	PRE7g7-SNF2-NRg-4	PRE7g7	SNF2-NRg-4	yes	double
4556	PRE7g7-RPL25-NRg-1	PRE7g7	RPL25-NRg-1	yes	double
4557	PRE7g7-NOP56-TRg-1	PRE7g7	NOP56-TRg-1	yes	double
4558	PRE7g7-NOP56-TRg-2	PRE7g7	NOP56-TRg-2	yes	double
4559	PRE7g7-TRS31-TRg-1	PRE7g7	TRS31-TRg-1	yes	double
4560	PRE7g7-DBF4-TRg-2	PRE7g7	DBF4-TRg-2	yes	double
4561	PRE7g7-DBF4-TRg-1	PRE7g7	DBF4-TRg-1	yes	double
4562	PRE7g7-RPC19-TRg-4	PRE7g7	RPC19-TRg-4	yes	double
4563	PRE7g7-RPC19-TRg-6	PRE7g7	RPC19-TRg-6	yes	double
4564	PRE7g7-RPC19-TRg-3	PRE7g7	RPC19-TRg-3	yes	double
4565	PRE7g7-ROK1-NRg-1	PRE7g7	ROK1-NRg-1	yes	double
4566	PRE7g7-CDC33-TRg-4	PRE7g7	CDC33-TRg-4	yes	double
4567	PRE7g7-DHR2-TRg-3	PRE7g7	DHR2-TRg-3	yes	double
4568	PRE7g7-RRP42-NRg-5	PRE7g7	RRP42-NRg-5	yes	double
4569	PRE7g7-CLF1-TRg-1	PRE7g7	CLF1-TRg-1	yes	double
4570	PRE7g7-ERG11-NA-16	PRE7g7	ERG11-NA-16	yes	double
4571	PRE7g7-VAS1-NRg-4	PRE7g7	VAS1-NRg-4	yes	double
4572	PRE7g7-PIK1-NRg-2	PRE7g7	PIK1-NRg-2	yes	double
4573	PRE7g7-SAR1-NRg-7	PRE7g7	SAR1-NRg-7	yes	double
4574	PRE7g7-SAR1-NRg-4	PRE7g7	SAR1-NRg-4	yes	double
4575	PRE7g7-RPS3-TRg-1	PRE7g7	RPS3-TRg-1	yes	double
4576	PRE7g7-YTM1-TRg-2	PRE7g7	YTM1-TRg-2	yes	double
4577	PRE7g7-SUI3-NRg-5	PRE7g7	SUI3-NRg-5	yes	double
4578	PRE7g7-SUI3-NRg-2	PRE7g7	SUI3-NRg-2	yes	double
4579	PRE7g7-RRP7-TRg-4	PRE7g7	RRP7-TRg-4	yes	double
4580	PRE7g7-RRP7-TRg-6	PRE7g7	RRP7-TRg-6	yes	double
4581	PRE7g7-NIP7-TRg-2	PRE7g7	NIP7-TRg-2	yes	double
4582	PRE7g7-MDM35-TRg-1	PRE7g7	MDM35-TRg-1	yes	double
4583	PRE7g7-ALA1-NRg-1	PRE7g7	ALA1-NRg-1	yes	double
4584	PRE7g7-DOA4-NRg-2	PRE7g7	DOA4-NRg-2	yes	double
4585	PRE7g7-RPS13-NRg-1	PRE7g7	RPS13-NRg-1	yes	double
4586	PRE7g7-YSF3-TRg-2	PRE7g7	YSF3-TRg-2	yes	double
4587	PRE7g7-RPS2-NRg-11	PRE7g7	RPS2-NRg-11	yes	double
4588	PRE7g7-SSL1-TRg-10	PRE7g7	SSL1-TRg-10	yes	double
4589	PRE7g7-NIP7-TRg-1	PRE7g7	NIP7-TRg-1	yes	double
4590	PRE7g7-LST8-NRg-1	PRE7g7	LST8-NRg-1	yes	double
4591	PRE7g7-TAF4-TRg-3	PRE7g7	TAF4-TRg-3	yes	double
4592	PRE7g7-HAS1-TRg-2	PRE7g7	HAS1-TRg-2	yes	double
4593	PRE7g7-GLC7-TRg-2	PRE7g7	GLC7-TRg-2	yes	double
4594	PRE7g7-CDC45-NRg-1	PRE7g7	CDC45-NRg-1	yes	double
4595	PRE7g7-SEC22-NRg-8	PRE7g7	SEC22-NRg-8	yes	double
4596	PRE7g7-YOS1-TRg-2	PRE7g7	YOS1-TRg-2	yes	double
4597	PRE7g7-RBA50-TRg-3	PRE7g7	RBA50-TRg-3	yes	double
4598	PRE7g7-SPP41-NRg-2	PRE7g7	SPP41-NRg-2	yes	double
4599	PRE7g7-PRP46-TRg-2	PRE7g7	PRP46-TRg-2	yes	double
4600	PRE7g7-PGA2-NRg-1	PRE7g7	PGA2-NRg-1	yes	double
4601	PRE7g7-CBF5-TRg-3	PRE7g7	CBF5-TRg-3	yes	double
4602	PRE7g7-TCP1-NRg-3	PRE7g7	TCP1-NRg-3	yes	double
4603	PRE7g7-TCP1-NRg-2	PRE7g7	TCP1-NRg-2	yes	double
4604	PRE7g7-ERG26-NRg-2	PRE7g7	ERG26-NRg-2	yes	double
4605	PRE7g7-ERG26-NRg-4	PRE7g7	ERG26-NRg-4	yes	double
4606	PRE7g7-MES1-TRg-5	PRE7g7	MES1-TRg-5	yes	double
4607	PRE7g7-HTS1-TRg-2	PRE7g7	HTS1-TRg-2	yes	double
4608	PRE7g7-SSS1-TRg-3	PRE7g7	SSS1-TRg-3	yes	double
4609	PRE7g7-SSS1-TRg-2	PRE7g7	SSS1-TRg-2	yes	double
4610	PRE7g7-SYS1-TRg-7	PRE7g7	SYS1-TRg-7	yes	double
4611	PRE7g7-SYS1-TRg-2	PRE7g7	SYS1-TRg-2	yes	double
4612	PRE7g7-SYS1-TRg-1	PRE7g7	SYS1-TRg-1	yes	double
4613	PRE7g7-BFR2-TRg-1	PRE7g7	BFR2-TRg-1	yes	double
4614	PRE7g7-EOS1-TRg-3	PRE7g7	EOS1-TRg-3	yes	double
4615	PRE7g7-TAF4-NRg-1	PRE7g7	TAF4-NRg-1	yes	double
4616	PRE7g7-ARL3-NRg-8	PRE7g7	ARL3-NRg-8	yes	double
4617	PRE7g7-RPN5-NRg-1	PRE7g7	RPN5-NRg-1	yes	double
4618	PRE7g7-TIM9-NRg-2	PRE7g7	TIM9-NRg-2	yes	double
4619	PRE7g7-NUP57-NRg-3	PRE7g7	NUP57-NRg-3	yes	double
4620	PRE7g7-VPS4-TRg-1	PRE7g7	VPS4-TRg-1	yes	double
4621	PRE7g7-CDC3-TRg-4	PRE7g7	CDC3-TRg-4	yes	double
4622	PRE7g7-BBP1-NRg-1	PRE7g7	BBP1-NRg-1	yes	double
4623	PRE7g7-BBP1-NRg-2	PRE7g7	BBP1-NRg-2	yes	double
4624	PRE7g7-USE1-NRg-3	PRE7g7	USE1-NRg-3	yes	double
4625	PRE7g7-CCT7-TRg-1	PRE7g7	CCT7-TRg-1	yes	double
4626	PRE7g7-SAH1-TRg-3	PRE7g7	SAH1-TRg-3	yes	double
4627	PRE7g7-CHS2-TRg-1	PRE7g7	CHS2-TRg-1	yes	double
4628	PRE7g7-DPM1-TRg-2	PRE7g7	DPM1-TRg-2	yes	double
4629	PRE7g7-BBP1-TRg-1	PRE7g7	BBP1-TRg-1	yes	double
4630	PRE7g7-NRD1-TRg-4	PRE7g7	NRD1-TRg-4	yes	double
4631	PRE7g7-RPB3-NRg-1	PRE7g7	RPB3-NRg-1	yes	double
4632	PRE7g7-PHO85-NRg-6	PRE7g7	PHO85-NRg-6	yes	double
4633	PRE7g7-SNF6-TRg-6	PRE7g7	SNF6-TRg-6	yes	double
4634	PRE7g7-PRP38-NRg-2	PRE7g7	PRP38-NRg-2	yes	double
4635	PRE7g7-OAR1-NRg-3	PRE7g7	OAR1-NRg-3	yes	double
4636	PRE7g7-ROX3-NRg-1	PRE7g7	ROX3-NRg-1	yes	double
4637	PRE7g7-YPP1-TRg-6	PRE7g7	YPP1-TRg-6	yes	double
4638	PRE7g7-CBF2-NRg-8	PRE7g7	CBF2-NRg-8	yes	double
4639	PRE7g7-SPT6-TRg-5	PRE7g7	SPT6-TRg-5	yes	double
4640	PRE7g7-SEC10-NRg-1	PRE7g7	SEC10-NRg-1	yes	double
4641	PRE7g7-NSL1-NRg-3	PRE7g7	NSL1-NRg-3	yes	double
4642	PRE7g7-NRD1-NRg-8	PRE7g7	NRD1-NRg-8	yes	double
4643	PRE7g7-RPB3-TRg-1	PRE7g7	RPB3-TRg-1	yes	double
4644	PRE7g7-NRD1-NRg-4	PRE7g7	NRD1-NRg-4	yes	double
4645	PRE7g7-RVB1-TRg-2	PRE7g7	RVB1-TRg-2	yes	double
4646	PRE7g7-TIF5-NRg-8	PRE7g7	TIF5-NRg-8	yes	double
4647	PRE7g7-EOS1-NRg-1	PRE7g7	EOS1-NRg-1	yes	double
4648	PRE7g7-ERG25-NA-26	PRE7g7	ERG25-NA-26	yes	double
4649	PRE7g7-MSL5-NRg-4	PRE7g7	MSL5-NRg-4	yes	double
4650	PRE7g7-SEC24-TRg-2	PRE7g7	SEC24-TRg-2	yes	double
4651	PRE7g7-RPL30-NRg-5	PRE7g7	RPL30-NRg-5	yes	double
4652	PRE7g7-SNU71-NRg-3	PRE7g7	SNU71-NRg-3	yes	double
4653	PRE7g7-CDC33-NRg-1	PRE7g7	CDC33-NRg-1	yes	double
4654	PRE7g7-RPN6-TRg-4	PRE7g7	RPN6-TRg-4	yes	double
4655	PRE7g7-NAB2-TRg-4	PRE7g7	NAB2-TRg-4	yes	double
4656	PRE7g7-NAB2-TRg-6	PRE7g7	NAB2-TRg-6	yes	double
4657	PRE7g7-YTM1-NRg-1	PRE7g7	YTM1-NRg-1	yes	double
4658	PRE7g7-OLE1-TRg-8	PRE7g7	OLE1-TRg-8	yes	double
4659	PRE7g7-OLE1-TRg-1	PRE7g7	OLE1-TRg-1	yes	double
4660	PRE7g7-UTP7-TRg-4	PRE7g7	UTP7-TRg-4	yes	double
4661	PRE7g7-ACT1-NRg-6	PRE7g7	ACT1-NRg-6	yes	double
4662	PRE7g7-RPL18A-NRg-3	PRE7g7	RPL18A-NRg-3	yes	double
4663	PRE7g7-BRX1-NRg-1	PRE7g7	BRX1-NRg-1	yes	double
4664	PRE7g7-NAF1-TRg-8	PRE7g7	NAF1-TRg-8	yes	double
4665	PRE7g7-NAF1-TRg-6	PRE7g7	NAF1-TRg-6	yes	double
4666	PRE7g7-NAF1-TRg-4	PRE7g7	NAF1-TRg-4	yes	double
4667	PRE7g7-CDC8-TRg-2	PRE7g7	CDC8-TRg-2	yes	double
4668	PRE7g7-NSE4-TRg-1	PRE7g7	NSE4-TRg-1	yes	double
4669	PRE7g7-PAB1-NRg-2	PRE7g7	PAB1-NRg-2	yes	double
4670	PRE7g7-PRP43-TRg-4	PRE7g7	PRP43-TRg-4	yes	double
4671	PRE7g7-SEC2-NRg-3	PRE7g7	SEC2-NRg-3	yes	double
4672	PRE7g7-SEC2-NRg-6	PRE7g7	SEC2-NRg-6	yes	double
4673	PRE7g7-MPP10-NRg-5	PRE7g7	MPP10-NRg-5	yes	double
4674	PRE7g7-YDR355C-TRg-2	PRE7g7	YDR355C-TRg-2	yes	double
4675	PRE7g7-YLR339C-TRg-9	PRE7g7	YLR339C-TRg-9	yes	double
4676	PRE7g7-SNM1-TRg-2	PRE7g7	SNM1-TRg-2	yes	double
4677	PRE7g7-ALR1-NRg-4	PRE7g7	ALR1-NRg-4	yes	double
4678	PRE7g7-ALR1-NRg-1	PRE7g7	ALR1-NRg-1	yes	double
4679	PRE7g7-ALR1-NRg-3	PRE7g7	ALR1-NRg-3	yes	double
4680	PRE7g7-RPL10-TRg-1	PRE7g7	RPL10-TRg-1	yes	double
4681	PRE7g7-RPL28-TRg-2	PRE7g7	RPL28-TRg-2	yes	double
4682	PRE7g7-UTP25-TRg-1	PRE7g7	UTP25-TRg-1	yes	double
4683	PRE7g7-POB3-TRg-1	PRE7g7	POB3-TRg-1	yes	double
4684	PRE7g7-POB3-TRg-3	PRE7g7	POB3-TRg-3	yes	double
4685	PRE7g7-POB3-TRg-2	PRE7g7	POB3-TRg-2	yes	double
4686	PRE7g7-MED11-TRg-1	PRE7g7	MED11-TRg-1	yes	double
4687	PRE7g7-ISA1-TRg-15	PRE7g7	ISA1-TRg-15	yes	double
4688	PRE7g7-RRP1-NRg-1	PRE7g7	RRP1-NRg-1	yes	double
4689	PRE7g7-MES1-NRg-1	PRE7g7	MES1-NRg-1	yes	double
4690	PRE7g7-SEC13-NRg-5	PRE7g7	SEC13-NRg-5	yes	double
4691	PRE7g7-MCM2-NRg-2	PRE7g7	MCM2-NRg-2	yes	double
4692	PRE7g7-ALA1-TRg-4	PRE7g7	ALA1-TRg-4	yes	double
4693	PRE7g7-MTG2-TRg-5	PRE7g7	MTG2-TRg-5	yes	double
4694	PRE7g7-TIF35-NRg-3	PRE7g7	TIF35-NRg-3	yes	double
4695	PRE7g7-NSE1-TRg-3	PRE7g7	NSE1-TRg-3	yes	double
4696	PRE7g7-NSE1-TRg-4	PRE7g7	NSE1-TRg-4	yes	double
4697	PRE7g7-MOB2-NRg-6	PRE7g7	MOB2-NRg-6	yes	double
4698	PRE7g7-VRG4-NRg-3	PRE7g7	VRG4-NRg-3	yes	double
4699	PRE7g7-PRP9-TRg-3	PRE7g7	PRP9-TRg-3	yes	double
4700	PRE7g7-HYM1-TRg-5	PRE7g7	HYM1-TRg-5	yes	double
4701	PRE7g7-POP1-TRg-5	PRE7g7	POP1-TRg-5	yes	double
4702	PRE7g7-POP1-TRg-9	PRE7g7	POP1-TRg-9	yes	double
4703	PRE7g7-RPL17A-TRg-1	PRE7g7	RPL17A-TRg-1	yes	double
4704	PRE7g7-SLD2-TRg-1	PRE7g7	SLD2-TRg-1	yes	double
4705	PRE7g7-CDC48-NRg-7	PRE7g7	CDC48-NRg-7	yes	double
4706	PRE7g7-FHL1-NRg-2	PRE7g7	FHL1-NRg-2	yes	double
4707	PRE7g7-BET3-NRg-7	PRE7g7	BET3-NRg-7	yes	double
4708	PRE7g7-MAK21-TRg-1	PRE7g7	MAK21-TRg-1	yes	double
4709	PRE7g7-BRN1-TRg-4	PRE7g7	BRN1-TRg-4	yes	double
4710	PRE7g7-FBA1-NRg-3	PRE7g7	FBA1-NRg-3	yes	double
4711	PRE7g7-CDC42-TRg-6	PRE7g7	CDC42-TRg-6	yes	double
4712	PRE7g7-CDC42-TRg-7	PRE7g7	CDC42-TRg-7	yes	double
4713	PRE7g7-COG4-NRg-1	PRE7g7	COG4-NRg-1	yes	double
4714	PRE7g7-ATP3-NRg-3	PRE7g7	ATP3-NRg-3	yes	double
4715	PRE7g7-ATP3-NRg-2	PRE7g7	ATP3-NRg-2	yes	double
4716	PRE7g7-SMP3-TRg-5	PRE7g7	SMP3-TRg-5	yes	double
4717	PRE7g7-CFT2-NRg-2	PRE7g7	CFT2-NRg-2	yes	double
4718	PRE7g7-FAS2-TRg-5	PRE7g7	FAS2-TRg-5	yes	double
4719	PRE7g7-DBP2-NRg-3	PRE7g7	DBP2-NRg-3	yes	double
4720	PRE7g7-DBP2-NRg-2	PRE7g7	DBP2-NRg-2	yes	double
4721	PRE7g7-MPS2-NRg-4	PRE7g7	MPS2-NRg-4	yes	double
4722	PRE7g7-ARC35-TRg-2	PRE7g7	ARC35-TRg-2	yes	double
4723	PRE7g7-ARC35-TRg-5	PRE7g7	ARC35-TRg-5	yes	double
4724	PRE7g7-MRD1-TRg-1	PRE7g7	MRD1-TRg-1	yes	double
4725	PRE7g7-RLP7-TRg-1	PRE7g7	RLP7-TRg-1	yes	double
4726	PRE7g7-SPC34-TRg-1	PRE7g7	SPC34-TRg-1	yes	double
4727	PRE7g7-CDC45-TRg-2	PRE7g7	CDC45-TRg-2	yes	double
4728	PRE7g7-GCD6-TRg-3	PRE7g7	GCD6-TRg-3	yes	double
4729	PRE7g7-GCD6-TRg-4	PRE7g7	GCD6-TRg-4	yes	double
4730	PRE7g7-YPT6-NRg-2	PRE7g7	YPT6-NRg-2	yes	double
4731	PRE7g7-RPS13-TRg-2	PRE7g7	RPS13-TRg-2	yes	double
4732	PRE7g7-IPI3-TRg-3	PRE7g7	IPI3-TRg-3	yes	double
4733	PRE7g7-TIF5-NRg-9	PRE7g7	TIF5-NRg-9	yes	double
4734	PRE7g7-TIF5-NRg-7	PRE7g7	TIF5-NRg-7	yes	double
4735	PRE7g7-TIF5-NRg-6	PRE7g7	TIF5-NRg-6	yes	double
4736	PRE7g7-NAB3-TRg-3	PRE7g7	NAB3-TRg-3	yes	double
4737	PRE7g7-GCD2-TRg-1	PRE7g7	GCD2-TRg-1	yes	double
4738	PRE7g7-UBA1-TRg-2	PRE7g7	UBA1-TRg-2	yes	double
4739	PRE7g7-SLD3-TRg-6	PRE7g7	SLD3-TRg-6	yes	double
4740	PRE7g7-LCB1-TRg-5	PRE7g7	LCB1-TRg-5	yes	double
4741	PRE7g7-TOA2-TRg-6	PRE7g7	TOA2-TRg-6	yes	double
4742	PRE7g7-TOA2-TRg-1	PRE7g7	TOA2-TRg-1	yes	double
4743	PRE7g7-TOA2-TRg-3	PRE7g7	TOA2-TRg-3	yes	double
4744	PRE7g7-LSM2-TRg-1	PRE7g7	LSM2-TRg-1	yes	double
4745	PRE7g7-YML6-TRg-13	PRE7g7	YML6-TRg-13	yes	double
4746	PRE7g7-YML6-TRg-12	PRE7g7	YML6-TRg-12	yes	double
4747	PRE7g7-UTP15-NRg-1	PRE7g7	UTP15-NRg-1	yes	double
4748	PRE7g7-TIF6-NRg-8	PRE7g7	TIF6-NRg-8	yes	double
4749	PRE7g7-SUP35-NRg-1	PRE7g7	SUP35-NRg-1	yes	double
4750	PRE7g7-MPP10-NRg-1	PRE7g7	MPP10-NRg-1	yes	double
4751	PRE7g7-SWI3-TRg-7	PRE7g7	SWI3-TRg-7	yes	double
4752	PRE7g7-SSN3-NRg-2	PRE7g7	SSN3-NRg-2	yes	double
4753	PRE7g7-SEC13-NRg-7	PRE7g7	SEC13-NRg-7	yes	double
4754	PRE7g7-RPS15-NRg-3	PRE7g7	RPS15-NRg-3	yes	double
4755	PRE7g7-RPL3-TRg-2	PRE7g7	RPL3-TRg-2	yes	double
4756	PRE7g7-FBA1-NRg-2	PRE7g7	FBA1-NRg-2	yes	double
4757	PRE7g7-FBA1-NRg-1	PRE7g7	FBA1-NRg-1	yes	double
4758	PRE7g7-FBA1-NRg-5	PRE7g7	FBA1-NRg-5	yes	double
4759	PRE7g7-DAM1-TRg-2	PRE7g7	DAM1-TRg-2	yes	double
4760	PRE7g7-NHP2-TRg-2	PRE7g7	NHP2-TRg-2	yes	double
4761	PRE7g7-HCA4-NRg-6	PRE7g7	HCA4-NRg-6	yes	double
4762	PRE7g7-PRE3-TRg-4	PRE7g7	PRE3-TRg-4	yes	double
4763	PRE7g7-DBP5-NRg-4	PRE7g7	DBP5-NRg-4	yes	double
4764	PRE7g7-SPT6-NRg-4	PRE7g7	SPT6-NRg-4	yes	double
4765	PRE7g7-SPT6-NRg-2	PRE7g7	SPT6-NRg-2	yes	double
4766	PRE7g7-RPL18A-TRg-4	PRE7g7	RPL18A-TRg-4	yes	double
4767	PRE7g7-KSH1-TRg-1	PRE7g7	KSH1-TRg-1	yes	double
4768	PRE7g7-KSH1-TRg-3	PRE7g7	KSH1-TRg-3	yes	double
4769	PRE7g7-IPI3-NRg-1	PRE7g7	IPI3-NRg-1	yes	double
4770	PRE7g7-PGA2-TRg-8	PRE7g7	PGA2-TRg-8	yes	double
4771	PRE7g7-RPL18A-TRg-2	PRE7g7	RPL18A-TRg-2	yes	double
4772	PRE7g7-RPL33A-NRg-6	PRE7g7	RPL33A-NRg-6	yes	double
4773	PRE7g7-TAF12-NRg-2	PRE7g7	TAF12-NRg-2	yes	double
4774	PRE7g7-USE1-TRg-5	PRE7g7	USE1-TRg-5	yes	double
4775	PRE7g7-YNL114C-TRg-1	PRE7g7	YNL114C-TRg-1	yes	double
4776	PRE7g7-SMC5-TRg-7	PRE7g7	SMC5-TRg-7	yes	double
4777	PRE7g7-SMC5-TRg-6	PRE7g7	SMC5-TRg-6	yes	double
4778	PRE7g7-RSC58-TRg-1	PRE7g7	RSC58-TRg-1	yes	double
4779	PRE7g7-CTF13-TRg-2	PRE7g7	CTF13-TRg-2	yes	double
4780	PRE7g7-NAB2-NRg-2	PRE7g7	NAB2-NRg-2	yes	double
4781	PRE7g7-MCM7-TRg-4	PRE7g7	MCM7-TRg-4	yes	double
4782	PRE7g7-BCP1-NRg-5	PRE7g7	BCP1-NRg-5	yes	double
4783	PRE7g7-STU2-TRg-3	PRE7g7	STU2-TRg-3	yes	double
4784	PRE7g7-SEC21-NRg-6	PRE7g7	SEC21-NRg-6	yes	double
4785	PRE7g7-SEC21-NRg-3	PRE7g7	SEC21-NRg-3	yes	double
4786	PRE7g7-RPL1B-TRg-3	PRE7g7	RPL1B-TRg-3	yes	double
4787	PRE7g7-SEC20-NRg-2	PRE7g7	SEC20-NRg-2	yes	double
4788	PRE7g7-VMA3-NRg-2	PRE7g7	VMA3-NRg-2	yes	double
4789	PRE7g7-SEC23-NRg-5	PRE7g7	SEC23-NRg-5	yes	double
4790	PRE7g7-CDC28-TRg-4	PRE7g7	CDC28-TRg-4	yes	double
4791	PRE7g7-RPN12-NRg-11	PRE7g7	RPN12-NRg-11	yes	double
4792	PRE7g7-PUP3-TRg-3	PRE7g7	PUP3-TRg-3	yes	double
4793	PRE7g7-SEC31-TRg-2	PRE7g7	SEC31-TRg-2	yes	double
4794	PRE7g7-SED5-TRg-6	PRE7g7	SED5-TRg-6	yes	double
4795	PRE7g7-SED5-TRg-5	PRE7g7	SED5-TRg-5	yes	double
4796	PRE7g7-RPL33A-TRg-1	PRE7g7	RPL33A-TRg-1	yes	double
4797	PRE7g7-RPL33A-TRg-2	PRE7g7	RPL33A-TRg-2	yes	double
4798	PRE7g7-MRPL11-TRg-2	PRE7g7	MRPL11-TRg-2	yes	double
4799	PRE7g7-RTP1-NRg-2	PRE7g7	RTP1-NRg-2	yes	double
4800	PRE7g7-NUG1-TRg-2	PRE7g7	NUG1-TRg-2	yes	double
4801	PRE7g7-VPH2-TRg-4	PRE7g7	VPH2-TRg-4	yes	double
4802	PRE7g7-COP1-NRg-3	PRE7g7	COP1-NRg-3	yes	double
4803	PRE7g7-CRM1-NRg-1	PRE7g7	CRM1-NRg-1	yes	double
4804	PRE7g7-RPL5-NRg-4	PRE7g7	RPL5-NRg-4	yes	double
4805	PRE7g7-SNU13-NRg-4	PRE7g7	SNU13-NRg-4	yes	double
4806	PRE7g7-PFS2-TRg-3	PRE7g7	PFS2-TRg-3	yes	double
4807	PRE7g7-MPP10-TRg-2	PRE7g7	MPP10-TRg-2	yes	double
4808	PRE7g7-TSR4-NRg-2	PRE7g7	TSR4-NRg-2	yes	double
4809	PRE7g7-RSC2-TRg-1	PRE7g7	RSC2-TRg-1	yes	double
4810	PRE7g7-SEC65-TRg-2	PRE7g7	SEC65-TRg-2	yes	double
4811	PRE7g7-SMI1-NRg-1	PRE7g7	SMI1-NRg-1	yes	double
4812	PRE7g7-RTT105-NRg-4	PRE7g7	RTT105-NRg-4	yes	double
4813	PRE7g7-VMA5-TRg-3	PRE7g7	VMA5-TRg-3	yes	double
4814	PRE7g7-VMA5-TRg-5	PRE7g7	VMA5-TRg-5	yes	double
4815	PRE7g7-RRP1-TRg-3	PRE7g7	RRP1-TRg-3	yes	double
4816	PRE7g7-CLC1-TRg-2	PRE7g7	CLC1-TRg-2	yes	double
4817	PRE7g7-GCD6-NRg-1	PRE7g7	GCD6-NRg-1	yes	double
4818	PRE7g7-GCD6-NRg-2	PRE7g7	GCD6-NRg-2	yes	double
4819	PRE7g7-PXR1-TRg-1	PRE7g7	PXR1-TRg-1	yes	double
4820	PRE7g7-CDC14-NRg-1	PRE7g7	CDC14-NRg-1	yes	double
4821	PRE7g7-PCF11-TRg-6	PRE7g7	PCF11-TRg-6	yes	double
4822	PRE7g7-PCF11-TRg-5	PRE7g7	PCF11-TRg-5	yes	double
4823	PRE7g7-PCF11-TRg-4	PRE7g7	PCF11-TRg-4	yes	double
4824	PRE7g7-SEC31-NRg-1	PRE7g7	SEC31-NRg-1	yes	double
4825	PRE7g7-RRP5-NRg-1	PRE7g7	RRP5-NRg-1	yes	double
4826	PRE7g7-PRE10-TRg-5	PRE7g7	PRE10-TRg-5	yes	double
4827	PRE7g7-PRE10-TRg-1	PRE7g7	PRE10-TRg-1	yes	double
4828	PRE7g7-RPS5-TRg-2	PRE7g7	RPS5-TRg-2	yes	double
4829	PRE7g7-NSP1-TRg-4	PRE7g7	NSP1-TRg-4	yes	double
4830	PRE7g7-PRP38-TRg-4	PRE7g7	PRP38-TRg-4	yes	double
4831	PRE7g7-RCF1-NRg-5	PRE7g7	RCF1-NRg-5	yes	double
4832	PRE7g7-RSC3-TRg-4	PRE7g7	RSC3-TRg-4	yes	double
4833	PRE7g7-RSC3-TRg-5	PRE7g7	RSC3-TRg-5	yes	double
4834	PRE7g7-RSC3-TRg-6	PRE7g7	RSC3-TRg-6	yes	double
4835	PRE7g7-HTA1-NRg-12	PRE7g7	HTA1-NRg-12	yes	double
4836	PRE7g7-HTA1-NRg-11	PRE7g7	HTA1-NRg-11	yes	double
4837	PRE7g7-UTP23-TRg-2	PRE7g7	UTP23-TRg-2	yes	double
4838	PRE7g7-GCD7-NRg-1	PRE7g7	GCD7-NRg-1	yes	double
4839	PRE7g7-GCD7-NRg-2	PRE7g7	GCD7-NRg-2	yes	double
4840	PRE7g7-GCD7-NRg-6	PRE7g7	GCD7-NRg-6	yes	double
4841	PRE7g7-GAL11-NRg-2	PRE7g7	GAL11-NRg-2	yes	double
4842	PRE7g7-GAL11-NRg-9	PRE7g7	GAL11-NRg-9	yes	double
4843	PRE7g7-PHO4-TRg-5	PRE7g7	PHO4-TRg-5	yes	double
4844	PRE7g7-SNP1-NRg-3	PRE7g7	SNP1-NRg-3	yes	double
4845	PRE7g7-RPC37-TRg-5	PRE7g7	RPC37-TRg-5	yes	double
4846	PRE7g7-CRM1-TRg-5	PRE7g7	CRM1-TRg-5	yes	double
4847	PRE7g7-CRM1-TRg-2	PRE7g7	CRM1-TRg-2	yes	double
4848	PRE7g7-ASK1-TRg-7	PRE7g7	ASK1-TRg-7	yes	double
4849	PRE7g7-STU2-NRg-4	PRE7g7	STU2-NRg-4	yes	double
4850	PRE7g7-NEO1-NRg-3	PRE7g7	NEO1-NRg-3	yes	double
4851	PRE7g7-GAL11-TRg-5	PRE7g7	GAL11-TRg-5	yes	double
4852	PRE7g7-GAL11-TRg-7	PRE7g7	GAL11-TRg-7	yes	double
4853	PRE7g7-SAM50-NRg-3	PRE7g7	SAM50-NRg-3	yes	double
4854	PRE7g7-CSL4-TRg-2	PRE7g7	CSL4-TRg-2	yes	double
4855	PRE7g7-CCT5-TRg-2	PRE7g7	CCT5-TRg-2	yes	double
4856	PRE7g7-POL30-NRg-1	PRE7g7	POL30-NRg-1	yes	double
4857	PRE7g7-MED4-TRg-4	PRE7g7	MED4-TRg-4	yes	double
4858	PRE7g7-MED4-TRg-3	PRE7g7	MED4-TRg-3	yes	double
4859	PRE7g7-MED4-TRg-2	PRE7g7	MED4-TRg-2	yes	double
4860	PRE7g7-GDI1-TRg-4	PRE7g7	GDI1-TRg-4	yes	double
4861	PRE7g7-GDI1-TRg-3	PRE7g7	GDI1-TRg-3	yes	double
4862	PRE7g7-REB1-TRg-6	PRE7g7	REB1-TRg-6	yes	double
4863	PRE7g7-MRPL37-NRg-2	PRE7g7	MRPL37-NRg-2	yes	double
4864	PRE7g7-NOC3-TRg-3	PRE7g7	NOC3-TRg-3	yes	double
4865	PRE7g7-SPC97-TRg-3	PRE7g7	SPC97-TRg-3	yes	double
4866	PRE7g7-IPP1-TRg-3	PRE7g7	IPP1-TRg-3	yes	double
4867	PRE7g7-IPP1-TRg-2	PRE7g7	IPP1-TRg-2	yes	double
4868	PRE7g7-PTI1-TRg-3	PRE7g7	PTI1-TRg-3	yes	double
4869	PRE7g7-PTI1-TRg-5	PRE7g7	PTI1-TRg-5	yes	double
4870	PRE7g7-RFC5-NRg-1	PRE7g7	RFC5-NRg-1	yes	double
4871	PRE7g7-CDC24-TRg-1	PRE7g7	CDC24-TRg-1	yes	double
4872	PRE7g7-CDC24-TRg-3	PRE7g7	CDC24-TRg-3	yes	double
4873	PRE7g7-CDC24-TRg-5	PRE7g7	CDC24-TRg-5	yes	double
4874	PRE7g7-CDC24-TRg-6	PRE7g7	CDC24-TRg-6	yes	double
4875	PRE7g7-UTP23-TRg-6	PRE7g7	UTP23-TRg-6	yes	double
4876	PRE7g7-UTP23-TRg-4	PRE7g7	UTP23-TRg-4	yes	double
4877	PRE7g7-UTP23-TRg-1	PRE7g7	UTP23-TRg-1	yes	double
4878	PRE7g7-RHO3-NRg-4	PRE7g7	RHO3-NRg-4	yes	double
4879	PRE7g7-TRS23-NRg-1	PRE7g7	TRS23-NRg-1	yes	double
4880	PRE7g7-TRS23-NRg-3	PRE7g7	TRS23-NRg-3	yes	double
4881	PRE7g7-RSP5-TRg-2	PRE7g7	RSP5-TRg-2	yes	double
4882	PRE7g7-RSP5-TRg-1	PRE7g7	RSP5-TRg-1	yes	double
4883	PRE7g7-SDA1-NRg-1	PRE7g7	SDA1-NRg-1	yes	double
4884	PRE7g7-KAP95-TRg-8	PRE7g7	KAP95-TRg-8	yes	double
4885	PRE7g7-ACO1-TRg-6	PRE7g7	ACO1-TRg-6	yes	double
4886	PRE7g7-HTA1-NRg-3	PRE7g7	HTA1-NRg-3	yes	double
4887	PRE7g7-HTA1-NRg-2	PRE7g7	HTA1-NRg-2	yes	double
4888	PRE7g7-SPN1-TRg-1	PRE7g7	SPN1-TRg-1	yes	double
4889	PRE7g7-MOT1-NRg-7	PRE7g7	MOT1-NRg-7	yes	double
4890	PRE7g7-RPL17A-NRg-4	PRE7g7	RPL17A-NRg-4	yes	double
4891	PRE7g7-ADA2-TRg-4	PRE7g7	ADA2-TRg-4	yes	double
4892	PRE7g7-SFH1-NRg-1	PRE7g7	SFH1-NRg-1	yes	double
4893	PRE7g7-SPC97-NRg-5	PRE7g7	SPC97-NRg-5	yes	double
4894	PRE7g7-PRP22-TRg-3	PRE7g7	PRP22-TRg-3	yes	double
4895	PRE7g7-SEN15-TRg-2	PRE7g7	SEN15-TRg-2	yes	double
4896	PRE7g7-RPL3-NRg-2	PRE7g7	RPL3-NRg-2	yes	double
4897	PRE7g7-ISD11-NRg-2	PRE7g7	ISD11-NRg-2	yes	double
4898	PRE7g7-HEM12-TRg-8	PRE7g7	HEM12-TRg-8	yes	double
4899	PRE7g7-SEC10-TRg-1	PRE7g7	SEC10-TRg-1	yes	double
4900	PRE7g7-HTB1-TRg-7	PRE7g7	HTB1-TRg-7	yes	double
4901	PRE7g7-TTI2-TRg-1	PRE7g7	TTI2-TRg-1	yes	double
4902	PRE7g7-ACP1-TRg-2	PRE7g7	ACP1-TRg-2	yes	double
4903	PRE7g7-ACP1-TRg-4	PRE7g7	ACP1-TRg-4	yes	double
4904	PRE7g7-GAL11-NRg-10	PRE7g7	GAL11-NRg-10	yes	double
4905	PRE7g7-UTP22-TRg-2	PRE7g7	UTP22-TRg-2	yes	double
4906	PRE7g7-MST1-NRg-5	PRE7g7	MST1-NRg-5	yes	double
4907	PRE7g7-RIB7-NRg-2	PRE7g7	RIB7-NRg-2	yes	double
4908	PRE7g7-MCD1-TRg-6	PRE7g7	MCD1-TRg-6	yes	double
4909	PRE7g7-MCD1-TRg-5	PRE7g7	MCD1-TRg-5	yes	double
4910	PRE7g7-GPI8-NRg-2	PRE7g7	GPI8-NRg-2	yes	double
4911	PRE7g7-THS1-TRg-2	PRE7g7	THS1-TRg-2	yes	double
4912	PRE7g7-RRP7-TRg-2	PRE7g7	RRP7-TRg-2	yes	double
4913	PRE7g7-RRP7-TRg-5	PRE7g7	RRP7-TRg-5	yes	double
4914	PRE7g7-SMX2-NRg-7	PRE7g7	SMX2-NRg-7	yes	double
4915	PRE7g7-RRP45-TRg-5	PRE7g7	RRP45-TRg-5	yes	double
4916	PRE7g7-RRP45-TRg-4	PRE7g7	RRP45-TRg-4	yes	double
4917	PRE7g7-CNS1-TRg-2	PRE7g7	CNS1-TRg-2	yes	double
4918	PRE7g7-FBP1-NRg-9	PRE7g7	FBP1-NRg-9	yes	double
4919	PRE7g7-GCD11-NRg-1	PRE7g7	GCD11-NRg-1	yes	double
4920	PRE7g7-RPL10-TRg-2	PRE7g7	RPL10-TRg-2	yes	double
4921	PRE7g7-NUP192-TRg-4	PRE7g7	NUP192-TRg-4	yes	double
4922	PRE7g7-NUP145-NRg-4	PRE7g7	NUP145-NRg-4	yes	double
4923	PRE7g7-HEM12-TRg-6	PRE7g7	HEM12-TRg-6	yes	double
4924	PRE7g7-PLC1-TRg-3	PRE7g7	PLC1-TRg-3	yes	double
4925	PRE7g7-RPA43-TRg-1	PRE7g7	RPA43-TRg-1	yes	double
4926	PRE7g7-RPB7-NRg-2	PRE7g7	RPB7-NRg-2	yes	double
4927	PRE7g7-RPB7-NRg-3	PRE7g7	RPB7-NRg-3	yes	double
4928	PRE7g7-NSL1-NRg-1	PRE7g7	NSL1-NRg-1	yes	double
4929	PRE7g7-UTP6-TRg-3	PRE7g7	UTP6-TRg-3	yes	double
4930	PRE7g7-UTP6-TRg-1	PRE7g7	UTP6-TRg-1	yes	double
4931	PRE7g7-YJU2-TRg-5	PRE7g7	YJU2-TRg-5	yes	double
4932	PRE7g7-FRS2-NRg-5	PRE7g7	FRS2-NRg-5	yes	double
4933	PRE7g7-TIF35-NRg-2	PRE7g7	TIF35-NRg-2	yes	double
4934	PRE7g7-GPI15-TRg-1	PRE7g7	GPI15-TRg-1	yes	double
4935	PRE7g7-NOP1-NRg-5	PRE7g7	NOP1-NRg-5	yes	double
4936	PRE7g7-GPI15-TRg-4	PRE7g7	GPI15-TRg-4	yes	double
4937	PRE7g7-COG4-TRg-1	PRE7g7	COG4-TRg-1	yes	double
4938	PRE7g7-TFA1-TRg-1	PRE7g7	TFA1-TRg-1	yes	double
4939	PRE7g7-RHO1-NRg-2	PRE7g7	RHO1-NRg-2	yes	double
4940	PRE7g7-RHO1-NRg-1	PRE7g7	RHO1-NRg-1	yes	double
4941	PRE7g7-CDC55-NRg-2	PRE7g7	CDC55-NRg-2	yes	double
4942	PRE7g7-IDI1-NRg-7	PRE7g7	IDI1-NRg-7	yes	double
4943	PRE7g7-RPL32-TRg-5	PRE7g7	RPL32-TRg-5	yes	double
4944	PRE7g7-RPB5-TRg-4	PRE7g7	RPB5-TRg-4	yes	double
4945	PRE7g7-DIP2-TRg-5	PRE7g7	DIP2-TRg-5	yes	double
4946	PRE7g7-DIP2-TRg-1	PRE7g7	DIP2-TRg-1	yes	double
4947	PRE7g7-RPC40-TRg-2	PRE7g7	RPC40-TRg-2	yes	double
4948	PRE7g7-CDC6-TRg-5	PRE7g7	CDC6-TRg-5	yes	double
4949	PRE7g7-CDC6-TRg-3	PRE7g7	CDC6-TRg-3	yes	double
4950	PRE7g7-DAD2-TRg-2	PRE7g7	DAD2-TRg-2	yes	double
4951	PRE7g7-RVS161-TRg-2	PRE7g7	RVS161-TRg-2	yes	double
4952	PRE7g7-RVS161-TRg-1	PRE7g7	RVS161-TRg-1	yes	double
4953	PRE7g7-SUP45-NRg-3	PRE7g7	SUP45-NRg-3	yes	double
4954	PRE7g7-SRB6-NRg-5	PRE7g7	SRB6-NRg-5	yes	double
4955	PRE7g7-RPC11-TRg-4	PRE7g7	RPC11-TRg-4	yes	double
4956	PRE7g7-RKI1-TRg-8	PRE7g7	RKI1-TRg-8	yes	double
4957	PRE7g7-NIP7-TRg-3	PRE7g7	NIP7-TRg-3	yes	double
4958	PRE7g7-RPL33A-NRg-12	PRE7g7	RPL33A-NRg-12	yes	double
4959	PRE7g7-SAM50-TRg-4	PRE7g7	SAM50-TRg-4	yes	double
4960	PRE7g7-NOP4-NRg-1	PRE7g7	NOP4-NRg-1	yes	double
4961	PRE7g7-NOP4-NRg-3	PRE7g7	NOP4-NRg-3	yes	double
4962	PRE7g7-SMX2-TRg-5	PRE7g7	SMX2-TRg-5	yes	double
4963	PRE7g7-POL12-NRg-2	PRE7g7	POL12-NRg-2	yes	double
4964	PRE7g7-BMS1-NRg-2	PRE7g7	BMS1-NRg-2	yes	double
4965	PRE7g7-RPA190-TRg-5	PRE7g7	RPA190-TRg-5	yes	double
4966	PRE7g7-ALG14-NRg-4	PRE7g7	ALG14-NRg-4	yes	double
4967	PRE7g7-ALG14-NRg-1	PRE7g7	ALG14-NRg-1	yes	double
4968	PRE7g7-PRE5-NRg-1	PRE7g7	PRE5-NRg-1	yes	double
4969	PRE7g7-BIG1-NRg-2	PRE7g7	BIG1-NRg-2	yes	double
4970	PRE7g7-TFA2-TRg-4	PRE7g7	TFA2-TRg-4	yes	double
4971	PRE7g7-IMP4-TRg-6	PRE7g7	IMP4-TRg-6	yes	double
4972	PRE7g7-PAN1-NRg-1	PRE7g7	PAN1-NRg-1	yes	double
4973	PRE7g7-UTP13-TRg-2	PRE7g7	UTP13-TRg-2	yes	double
4974	PRE7g7-KAE1-NRg-3	PRE7g7	KAE1-NRg-3	yes	double
4975	PRE7g7-ERG20-TRg-1	PRE7g7	ERG20-TRg-1	yes	double
4976	PRE7g7-CDC20-TRg-6	PRE7g7	CDC20-TRg-6	yes	double
4977	PRE7g7-PWP2-NRg-2	PRE7g7	PWP2-NRg-2	yes	double
4978	PRE7g7-COG1-NRg-1	PRE7g7	COG1-NRg-1	yes	double
4979	PRE7g7-RPL1B-TRg-4	PRE7g7	RPL1B-TRg-4	yes	double
4980	PRE7g7-RPL1B-TRg-7	PRE7g7	RPL1B-TRg-7	yes	double
4981	PRE7g7-UTP20-TRg-3	PRE7g7	UTP20-TRg-3	yes	double
4982	PRE7g7-UTP20-TRg-4	PRE7g7	UTP20-TRg-4	yes	double
4983	PRE7g7-RPL25-TRg-4	PRE7g7	RPL25-TRg-4	yes	double
4984	PRE7g7-RPL25-TRg-2	PRE7g7	RPL25-TRg-2	yes	double
4985	PRE7g7-MCM7-NRg-1	PRE7g7	MCM7-NRg-1	yes	double
4986	PRE7g7-MRP49-TRg-5	PRE7g7	MRP49-TRg-5	yes	double
4987	PRE7g7-ERO1-NRg-3	PRE7g7	ERO1-NRg-3	yes	double
4988	PRE7g7-UTP5-TRg-7	PRE7g7	UTP5-TRg-7	yes	double
4989	PRE7g7-MCM4-NRg-1	PRE7g7	MCM4-NRg-1	yes	double
4990	PRE7g7-PRE3-NRg-1	PRE7g7	PRE3-NRg-1	yes	double
4991	PRE7g7-FCF1-NRg-1	PRE7g7	FCF1-NRg-1	yes	double
4992	PRE7g7-CUS1-NRg-1	PRE7g7	CUS1-NRg-1	yes	double
4993	PRE7g7-PSF1-TRg-2	PRE7g7	PSF1-TRg-2	yes	double
4994	PRE7g7-BCP1-TRg-2	PRE7g7	BCP1-TRg-2	yes	double
4995	PRE7g7-PAN1-TRg-1	PRE7g7	PAN1-TRg-1	yes	double
4996	PRE7g7-PAN1-TRg-3	PRE7g7	PAN1-TRg-3	yes	double
4997	PRE7g7-PAN1-TRg-4	PRE7g7	PAN1-TRg-4	yes	double
4998	PRE7g7-VPS3-TRg-2	PRE7g7	VPS3-TRg-2	yes	double
4999	PRE7g7-YIL060W-NRg-1	PRE7g7	YIL060W-NRg-1	yes	double
5000	PRE7g7-VPS53-NRg-1	PRE7g7	VPS53-NRg-1	yes	double
5001	PRE7g7-CYR1-TRg-4	PRE7g7	CYR1-TRg-4	yes	double
5002	PRE7g7-CYR1-TRg-7	PRE7g7	CYR1-TRg-7	yes	double
5003	PRE7g7-MPS1-NRg-1	PRE7g7	MPS1-NRg-1	yes	double
5004	PRE7g7-SRP1-TRg-5	PRE7g7	SRP1-TRg-5	yes	double
5005	PRE7g7-SRP1-TRg-4	PRE7g7	SRP1-TRg-4	yes	double
5006	PRE7g7-TAF12-TRg-2	PRE7g7	TAF12-TRg-2	yes	double
5007	PRE7g7-TAF12-TRg-3	PRE7g7	TAF12-TRg-3	yes	double
5008	PRE7g7-POP4-TRg-1	PRE7g7	POP4-TRg-1	yes	double
5009	PRE7g7-SPT16-TRg-1	PRE7g7	SPT16-TRg-1	yes	double
5010	PRE7g7-NUP82-TRg-4	PRE7g7	NUP82-TRg-4	yes	double
5011	PRE7g7-DML1-TRg-3	PRE7g7	DML1-TRg-3	yes	double
5012	PRE7g7-RPA43-NRg-3	PRE7g7	RPA43-NRg-3	yes	double
5013	PRE7g7-STU2-NRg-3	PRE7g7	STU2-NRg-3	yes	double
5014	PRE7g7-POP4-NRg-4	PRE7g7	POP4-NRg-4	yes	double
5015	PRE7g7-MCD1-TRg-2	PRE7g7	MCD1-TRg-2	yes	double
5016	PRE7g7-RPS3-NRg-4	PRE7g7	RPS3-NRg-4	yes	double
5017	PRE7g7-PRP9-TRg-4	PRE7g7	PRP9-TRg-4	yes	double
5018	PRE7g7-RPP1-NRg-2	PRE7g7	RPP1-NRg-2	yes	double
5019	PRE7g7-MTR2-NRg-11	PRE7g7	MTR2-NRg-11	yes	double
5020	PRE7g7-GCD11-TRg-1	PRE7g7	GCD11-TRg-1	yes	double
5021	PRE7g7-RPF1-TRg-3	PRE7g7	RPF1-TRg-3	yes	double
5022	PRE7g7-SUB2-NRg-4	PRE7g7	SUB2-NRg-4	yes	double
5023	PRE7g7-GPI15-TRg-3	PRE7g7	GPI15-TRg-3	yes	double
5024	PRE7g7-ERG9-TRg-6	PRE7g7	ERG9-TRg-6	yes	double
5025	PRE7g7-RPT2-NRg-1	PRE7g7	RPT2-NRg-1	yes	double
5026	PRE7g7-YOS1-NRg-3	PRE7g7	YOS1-NRg-3	yes	double
5027	PRE7g7-SCM3-TRg-4	PRE7g7	SCM3-TRg-4	yes	double
5028	PRE7g7-SCM3-TRg-6	PRE7g7	SCM3-TRg-6	yes	double
5029	PRE7g7-RLP7-NRg-1	PRE7g7	RLP7-NRg-1	yes	double
5030	PRE7g7-TFB2-NRg-4	PRE7g7	TFB2-NRg-4	yes	double
5031	PRE7g7-IMP4-TRg-1	PRE7g7	IMP4-TRg-1	yes	double
5032	PRE7g7-IMP4-TRg-3	PRE7g7	IMP4-TRg-3	yes	double
5033	PRE7g7-PRE4-TRg-3	PRE7g7	PRE4-TRg-3	yes	double
5034	PRE7g7-SUB2-TRg-3	PRE7g7	SUB2-TRg-3	yes	double
5035	PRE7g7-RPP0-NRg-4	PRE7g7	RPP0-NRg-4	yes	double
5036	PRE7g7-RPP0-NRg-3	PRE7g7	RPP0-NRg-3	yes	double
5037	PRE7g7-TOM40-TRg-4	PRE7g7	TOM40-TRg-4	yes	double
5038	PRE7g7-FUR1-NRg-12	PRE7g7	FUR1-NRg-12	yes	double
5039	PRE7g7-TOM40-TRg-2	PRE7g7	TOM40-TRg-2	yes	double
5040	PRE7g7-VMA11-NRg-4	PRE7g7	VMA11-NRg-4	yes	double
5041	PRE7g7-PGS1-NRg-4	PRE7g7	PGS1-NRg-4	yes	double
5042	PRE7g7-URB1-TRg-4	PRE7g7	URB1-TRg-4	yes	double
5043	PRE7g7-ARP4-TRg-3	PRE7g7	ARP4-TRg-3	yes	double
5044	PRE7g7-RPT3-TRg-3	PRE7g7	RPT3-TRg-3	yes	double
5045	PRE7g7-SUI3-TRg-3	PRE7g7	SUI3-TRg-3	yes	double
5046	PRE7g7-RFC5-NRg-2	PRE7g7	RFC5-NRg-2	yes	double
5047	PRE7g7-RRP14-TRg-2	PRE7g7	RRP14-TRg-2	yes	double
5048	PRE7g7-SCC2-TRg-1	PRE7g7	SCC2-TRg-1	yes	double
5049	PRE7g7-SSC1-TRg-3	PRE7g7	SSC1-TRg-3	yes	double
5050	PRE7g7-RRP9-TRg-3	PRE7g7	RRP9-TRg-3	yes	double
5051	PRE7g7-MOT1-NRg-9	PRE7g7	MOT1-NRg-9	yes	double
5052	PRE7g7-RPL42A-NRg-2	PRE7g7	RPL42A-NRg-2	yes	double
5053	PRE7g7-SEC16-TRg-7	PRE7g7	SEC16-TRg-7	yes	double
5054	PRE7g7-IMP4-NRg-2	PRE7g7	IMP4-NRg-2	yes	double
5055	PRE7g7-YEF3-NRg-4	PRE7g7	YEF3-NRg-4	yes	double
5056	PRE7g7-PUP1-TRg-1	PRE7g7	PUP1-TRg-1	yes	double
5057	PRE7g7-UTP22-TRg-6	PRE7g7	UTP22-TRg-6	yes	double
5058	PRE7g7-DBP2-NRg-4	PRE7g7	DBP2-NRg-4	yes	double
5059	PRE7g7-PRE2-TRg-7	PRE7g7	PRE2-TRg-7	yes	double
5060	PRE7g7-ATP16-TRg-6	PRE7g7	ATP16-TRg-6	yes	double
5061	PRE7g7-UTP13-TRg-4	PRE7g7	UTP13-TRg-4	yes	double
5062	PRE7g7-DOP1-NRg-4	PRE7g7	DOP1-NRg-4	yes	double
5063	PRE7g7-TIM44-TRg-3	PRE7g7	TIM44-TRg-3	yes	double
5064	PRE7g7-ATP16-TRg-2	PRE7g7	ATP16-TRg-2	yes	double
5065	PRE7g7-ENP1-NRg-3	PRE7g7	ENP1-NRg-3	yes	double
5066	PRE7g7-NAF1-TRg-3	PRE7g7	NAF1-TRg-3	yes	double
5067	PRE7g7-COG4-TRg-2	PRE7g7	COG4-TRg-2	yes	double
5068	PRE7g7-SOG2-TRg-7	PRE7g7	SOG2-TRg-7	yes	double
5069	PRE7g7-YDR341C-TRg-3	PRE7g7	YDR341C-TRg-3	yes	double
5070	PRE7g7-YMR290W-A-TRg-10	PRE7g7	YMR290W-A-TRg-10	yes	double
5071	PRE7g7-NUP192-NRg-9	PRE7g7	NUP192-NRg-9	yes	double
5072	PRE7g7-RPS31-NRg-8	PRE7g7	RPS31-NRg-8	yes	double
5073	PRE7g7-SPC97-NRg-6	PRE7g7	SPC97-NRg-6	yes	double
5074	PRE7g7-EBP2-NRg-1	PRE7g7	EBP2-NRg-1	yes	double
5075	PRE7g7-CDC48-TRg-5	PRE7g7	CDC48-TRg-5	yes	double
5076	PRE7g7-RPT1-TRg-4	PRE7g7	RPT1-TRg-4	yes	double
5077	PRE7g7-ULP1-NRg-2	PRE7g7	ULP1-NRg-2	yes	double
5078	PRE7g7-RPN3-TRg-6	PRE7g7	RPN3-TRg-6	yes	double
5079	PRE7g7-RPT1-TRg-5	PRE7g7	RPT1-TRg-5	yes	double
5080	PRE7g7-KRE5-TRg-2	PRE7g7	KRE5-TRg-2	yes	double
5081	PRE7g7-TBF1-NRg-8	PRE7g7	TBF1-NRg-8	yes	double
5082	PRE7g7-UTP22-NRg-4	PRE7g7	UTP22-NRg-4	yes	double
5083	PRE7g7-SSC1-NRg-4	PRE7g7	SSC1-NRg-4	yes	double
5084	PRE7g7-REB1-TRg-4	PRE7g7	REB1-TRg-4	yes	double
5085	PRE7g7-CDC48-NRg-9	PRE7g7	CDC48-NRg-9	yes	double
5086	PRE7g7-FAS2-TRg-8	PRE7g7	FAS2-TRg-8	yes	double
5087	PRE7g7-TAO3-TRg-8	PRE7g7	TAO3-TRg-8	yes	double
5088	PRE7g7-CKS1-TRg-5	PRE7g7	CKS1-TRg-5	yes	double
5089	PRE7g7-YLR379W-TRg-7	PRE7g7	YLR379W-TRg-7	yes	double
5090	PRE7g7-TEN1-NRg-2	PRE7g7	TEN1-NRg-2	yes	double
5091	PRE7g7-RPL42A-TRg-2	PRE7g7	RPL42A-TRg-2	yes	double
5092	PRE7g7-SEC27-TRg-4	PRE7g7	SEC27-TRg-4	yes	double
5093	PRE7g7-TBF1-NRg-4	PRE7g7	TBF1-NRg-4	yes	double
5094	PRE7g7-RPT1-NRg-6	PRE7g7	RPT1-NRg-6	yes	double
5095	PRE7g7-COG1-TRg-3	PRE7g7	COG1-TRg-3	yes	double
5096	PRE7g7-SUI1-TRg-6	PRE7g7	SUI1-TRg-6	yes	double
5097	PRE7g7-TIM23-TRg-6	PRE7g7	TIM23-TRg-6	yes	double
5098	PRE7g7-CDC48-NRg-6	PRE7g7	CDC48-NRg-6	yes	double
5099	PRE7g7-EPL1-TRg-5	PRE7g7	EPL1-TRg-5	yes	double
5100	PRE7g7-RPT5-TRg-8	PRE7g7	RPT5-TRg-8	yes	double
5101	PRE7g7-ATP16-NRg-4	PRE7g7	ATP16-NRg-4	yes	double
5102	PRE7g7-RPN6-TRg-3	PRE7g7	RPN6-TRg-3	yes	double
5103	PRE7g7-ERG9-NRg-6	PRE7g7	ERG9-NRg-6	yes	double
5104	PRE7g7-SMX3-TRg-1	PRE7g7	SMX3-TRg-1	yes	double
5105	PRE7g7-NCB2-NRg-3	PRE7g7	NCB2-NRg-3	yes	double
5106	PRE7g7-SEC16-NRg-12	PRE7g7	SEC16-NRg-12	yes	double
5107	PRE7g7-RPN6-TRg-2	PRE7g7	RPN6-TRg-2	yes	double
5108	PRE7g7-REB1-NRg-4	PRE7g7	REB1-NRg-4	yes	double
5109	PRE7g7-ATP16-TRg-9	PRE7g7	ATP16-TRg-9	yes	double
5110	PRE7g7-ERG9-NRg-7	PRE7g7	ERG9-NRg-7	yes	double
5111	PRE4g9-RPL15A-NRg-4	PRE4g9	RPL15A-NRg-4	yes	double
5112	PRE4g9-RPL15A-NRg-5	PRE4g9	RPL15A-NRg-5	yes	double
5113	PRE4g9-KRE33-TRg-1	PRE4g9	KRE33-TRg-1	yes	double
5114	PRE4g9-PMI40-NRg-1	PRE4g9	PMI40-NRg-1	yes	double
5115	PRE4g9-NOP19-NRg-3	PRE4g9	NOP19-NRg-3	yes	double
5116	PRE4g9-SRP14-NRg-4	PRE4g9	SRP14-NRg-4	yes	double
5117	PRE4g9-SEC27-TRg-2	PRE4g9	SEC27-TRg-2	yes	double
5118	PRE4g9-GPI14-TRg-3	PRE4g9	GPI14-TRg-3	yes	double
5119	PRE4g9-PAH1-TRg-7	PRE4g9	PAH1-TRg-7	yes	double
5120	PRE4g9-PAH1-TRg-6	PRE4g9	PAH1-TRg-6	yes	double
5121	PRE4g9-PAH1-TRg-5	PRE4g9	PAH1-TRg-5	yes	double
5122	PRE4g9-PAH1-TRg-3	PRE4g9	PAH1-TRg-3	yes	double
5123	PRE4g9-COG3-TRg-1	PRE4g9	COG3-TRg-1	yes	double
5124	PRE4g9-HTS1-NRg-5	PRE4g9	HTS1-NRg-5	yes	double
5125	PRE4g9-MSN5-TRg-7	PRE4g9	MSN5-TRg-7	yes	double
5126	PRE4g9-ERG26-TRg-1	PRE4g9	ERG26-TRg-1	yes	double
5127	PRE4g9-SMD2-TRg-5	PRE4g9	SMD2-TRg-5	yes	double
5128	PRE4g9-SMD2-TRg-4	PRE4g9	SMD2-TRg-4	yes	double
5129	PRE4g9-SMD2-TRg-1	PRE4g9	SMD2-TRg-1	yes	double
5130	PRE4g9-PRE7-TRg-4	PRE4g9	PRE7-TRg-4	yes	double
5131	PRE4g9-PRE7-TRg-7	PRE4g9	PRE7-TRg-7	yes	double
5132	PRE4g9-SEC6-TRg-3	PRE4g9	SEC6-TRg-3	yes	double
5133	PRE4g9-ESF2-NRg-1	PRE4g9	ESF2-NRg-1	yes	double
5134	PRE4g9-ESF2-NRg-3	PRE4g9	ESF2-NRg-3	yes	double
5135	PRE4g9-AFG2-TRg-2	PRE4g9	AFG2-TRg-2	yes	double
5136	PRE4g9-RRP36-TRg-3	PRE4g9	RRP36-TRg-3	yes	double
5137	PRE4g9-RRP36-TRg-5	PRE4g9	RRP36-TRg-5	yes	double
5138	PRE4g9-GCR1-NRg-2	PRE4g9	GCR1-NRg-2	yes	double
5139	PRE4g9-PRE4-NRg-4	PRE4g9	PRE4-NRg-4	yes	double
5140	PRE4g9-PRE4-NRg-9	PRE4g9	PRE4-NRg-9	yes	double
5141	PRE4g9-DSN1-NRg-2	PRE4g9	DSN1-NRg-2	yes	double
5142	PRE4g9-GPI11-TRg-3	PRE4g9	GPI11-TRg-3	yes	double
5143	PRE4g9-POP3-TRg-1	PRE4g9	POP3-TRg-1	yes	double
5144	PRE4g9-MNE1-TRg-5	PRE4g9	MNE1-TRg-5	yes	double
5145	PRE4g9-RRP12-NRg-1	PRE4g9	RRP12-NRg-1	yes	double
5146	PRE4g9-RSC6-TRg-2	PRE4g9	RSC6-TRg-2	yes	double
5147	PRE4g9-CDC25-TRg-1	PRE4g9	CDC25-TRg-1	yes	double
5148	PRE4g9-CDC25-TRg-9	PRE4g9	CDC25-TRg-9	yes	double
5149	PRE4g9-YPP1-NRg-3	PRE4g9	YPP1-NRg-3	yes	double
5150	PRE4g9-NFS1-NRg-9	PRE4g9	NFS1-NRg-9	yes	double
5151	PRE4g9-NFS1-NRg-8	PRE4g9	NFS1-NRg-8	yes	double
5152	PRE4g9-UBA2-TRg-1	PRE4g9	UBA2-TRg-1	yes	double
5153	PRE4g9-ARP2-NRg-3	PRE4g9	ARP2-NRg-3	yes	double
5154	PRE4g9-MAK16-TRg-1	PRE4g9	MAK16-TRg-1	yes	double
5155	PRE4g9-CEP3-NRg-1	PRE4g9	CEP3-NRg-1	yes	double
5156	PRE4g9-GUK1-TRg-5	PRE4g9	GUK1-TRg-5	yes	double
5157	PRE4g9-GUK1-TRg-2	PRE4g9	GUK1-TRg-2	yes	double
5158	PRE4g9-GPI12-NRg-6	PRE4g9	GPI12-NRg-6	yes	double
5159	PRE4g9-RPS5-NRg-5	PRE4g9	RPS5-NRg-5	yes	double
5160	PRE4g9-RPS5-NRg-2	PRE4g9	RPS5-NRg-2	yes	double
5161	PRE4g9-RPC19-NRg-1	PRE4g9	RPC19-NRg-1	yes	double
5162	PRE4g9-TIM54-TRg-1	PRE4g9	TIM54-TRg-1	yes	double
5163	PRE4g9-TEN1-TRg-2	PRE4g9	TEN1-TRg-2	yes	double
5164	PRE4g9-SAH1-NRg-4	PRE4g9	SAH1-NRg-4	yes	double
5165	PRE4g9-SAH1-NRg-5	PRE4g9	SAH1-NRg-5	yes	double
5166	PRE4g9-SAH1-NRg-3	PRE4g9	SAH1-NRg-3	yes	double
5167	PRE4g9-ATP15-NRg-5	PRE4g9	ATP15-NRg-5	yes	double
5168	PRE4g9-SCD5-TRg-5	PRE4g9	SCD5-TRg-5	yes	double
5169	PRE4g9-ARB1-NRg-2	PRE4g9	ARB1-NRg-2	yes	double
5170	PRE4g9-ARB1-NRg-4	PRE4g9	ARB1-NRg-4	yes	double
5171	PRE4g9-PUP2-TRg-1	PRE4g9	PUP2-TRg-1	yes	double
5172	PRE4g9-CCT8-TRg-2	PRE4g9	CCT8-TRg-2	yes	double
5173	PRE4g9-MCM4-TRg-1	PRE4g9	MCM4-TRg-1	yes	double
5174	PRE4g9-LSM4-TRg-1	PRE4g9	LSM4-TRg-1	yes	double
5175	PRE4g9-NOP53-NRg-1	PRE4g9	NOP53-NRg-1	yes	double
5176	PRE4g9-ATP3-TRg-4	PRE4g9	ATP3-TRg-4	yes	double
5177	PRE4g9-AFG2-NRg-3	PRE4g9	AFG2-NRg-3	yes	double
5178	PRE4g9-PRO3-NRg-3	PRE4g9	PRO3-NRg-3	yes	double
5179	PRE4g9-NRD1-NRg-10	PRE4g9	NRD1-NRg-10	yes	double
5180	PRE4g9-SEC61-TRg-2	PRE4g9	SEC61-TRg-2	yes	double
5181	PRE4g9-RHO3-TRg-4	PRE4g9	RHO3-TRg-4	yes	double
5182	PRE4g9-SNF2-TRg-6	PRE4g9	SNF2-TRg-6	yes	double
5183	PRE4g9-SMD2-NRg-3	PRE4g9	SMD2-NRg-3	yes	double
5184	PRE4g9-RSC4-TRg-2	PRE4g9	RSC4-TRg-2	yes	double
5185	PRE4g9-RSC4-TRg-1	PRE4g9	RSC4-TRg-1	yes	double
5186	PRE4g9-TIF34-TRg-2	PRE4g9	TIF34-TRg-2	yes	double
5187	PRE4g9-BET1-NRg-1	PRE4g9	BET1-NRg-1	yes	double
5188	PRE4g9-CDC8-NRg-2	PRE4g9	CDC8-NRg-2	yes	double
5189	PRE4g9-PRP42-TRg-2	PRE4g9	PRP42-TRg-2	yes	double
5190	PRE4g9-RRB1-TRg-2	PRE4g9	RRB1-TRg-2	yes	double
5191	PRE4g9-SPC24-TRg-1	PRE4g9	SPC24-TRg-1	yes	double
5192	PRE4g9-ILS1-NRg-1	PRE4g9	ILS1-NRg-1	yes	double
5193	PRE4g9-GFA1-TRg-2	PRE4g9	GFA1-TRg-2	yes	double
5194	PRE4g9-SEC21-NRg-10	PRE4g9	SEC21-NRg-10	yes	double
5195	PRE4g9-RPC10-NRg-1	PRE4g9	RPC10-NRg-1	yes	double
5196	PRE4g9-RPB10-TRg-3	PRE4g9	RPB10-TRg-3	yes	double
5197	PRE4g9-RPB10-TRg-2	PRE4g9	RPB10-TRg-2	yes	double
5198	PRE4g9-YNL181W-TRg-1	PRE4g9	YNL181W-TRg-1	yes	double
5199	PRE4g9-RAD3-NRg-1	PRE4g9	RAD3-NRg-1	yes	double
5200	PRE4g9-NOP10-TRg-1	PRE4g9	NOP10-TRg-1	yes	double
5201	PRE4g9-BFR2-TRg-3	PRE4g9	BFR2-TRg-3	yes	double
5202	PRE4g9-MCM2-TRg-6	PRE4g9	MCM2-TRg-6	yes	double
5203	PRE4g9-MCM2-TRg-4	PRE4g9	MCM2-TRg-4	yes	double
5204	PRE4g9-MPP10-TRg-1	PRE4g9	MPP10-TRg-1	yes	double
5205	PRE4g9-RET2-TRg-4	PRE4g9	RET2-TRg-4	yes	double
5206	PRE4g9-RET2-TRg-1	PRE4g9	RET2-TRg-1	yes	double
5207	PRE4g9-RPS2-NRg-1	PRE4g9	RPS2-NRg-1	yes	double
5208	PRE4g9-RPS2-NRg-2	PRE4g9	RPS2-NRg-2	yes	double
5209	PRE4g9-ORC4-NRg-3	PRE4g9	ORC4-NRg-3	yes	double
5210	PRE4g9-TIP20-TRg-7	PRE4g9	TIP20-TRg-7	yes	double
5211	PRE4g9-SMT3-TRg-1	PRE4g9	SMT3-TRg-1	yes	double
5212	PRE4g9-MSS18-NRg-6	PRE4g9	MSS18-NRg-6	yes	double
5213	PRE4g9-YEF3-NRg-9	PRE4g9	YEF3-NRg-9	yes	double
5214	PRE4g9-ASK1-NRg-1	PRE4g9	ASK1-NRg-1	yes	double
5215	PRE4g9-SMC1-TRg-1	PRE4g9	SMC1-TRg-1	yes	double
5216	PRE4g9-NIP1-NRg-1	PRE4g9	NIP1-NRg-1	yes	double
5217	PRE4g9-RPP1-NRg-1	PRE4g9	RPP1-NRg-1	yes	double
5218	PRE4g9-YDJ1-TRg-6	PRE4g9	YDJ1-TRg-6	yes	double
5219	PRE4g9-SUB2-NRg-1	PRE4g9	SUB2-NRg-1	yes	double
5220	PRE4g9-TIM10-NRg-8	PRE4g9	TIM10-NRg-8	yes	double
5221	PRE4g9-TIM10-NRg-4	PRE4g9	TIM10-NRg-4	yes	double
5222	PRE4g9-TIM10-NRg-7	PRE4g9	TIM10-NRg-7	yes	double
5223	PRE4g9-SKI6-TRg-4	PRE4g9	SKI6-TRg-4	yes	double
5224	PRE4g9-TUB4-TRg-1	PRE4g9	TUB4-TRg-1	yes	double
5225	PRE4g9-CDC37-NRg-2	PRE4g9	CDC37-NRg-2	yes	double
5226	PRE4g9-ISD11-TRg-3	PRE4g9	ISD11-TRg-3	yes	double
5227	PRE4g9-YOS1-TRg-4	PRE4g9	YOS1-TRg-4	yes	double
5228	PRE4g9-SSC1-TRg-6	PRE4g9	SSC1-TRg-6	yes	double
5229	PRE4g9-MTR3-TRg-5	PRE4g9	MTR3-TRg-5	yes	double
5230	PRE4g9-MTR3-TRg-6	PRE4g9	MTR3-TRg-6	yes	double
5231	PRE4g9-TFA1-TRg-2	PRE4g9	TFA1-TRg-2	yes	double
5232	PRE4g9-CDC3-NRg-3	PRE4g9	CDC3-NRg-3	yes	double
5233	PRE4g9-ERG25-TA-18	PRE4g9	ERG25-TA-18	yes	double
5234	PRE4g9-RPB11-TRg-4	PRE4g9	RPB11-TRg-4	yes	double
5235	PRE4g9-RPB11-TRg-1	PRE4g9	RPB11-TRg-1	yes	double
5236	PRE4g9-RPB11-TRg-2	PRE4g9	RPB11-TRg-2	yes	double
5237	PRE4g9-DED1-TRg-3	PRE4g9	DED1-TRg-3	yes	double
5238	PRE4g9-DED1-TRg-1	PRE4g9	DED1-TRg-1	yes	double
5239	PRE4g9-DED1-TRg-6	PRE4g9	DED1-TRg-6	yes	double
5240	PRE4g9-DED1-TRg-4	PRE4g9	DED1-TRg-4	yes	double
5241	PRE4g9-RPL10-NRg-5	PRE4g9	RPL10-NRg-5	yes	double
5242	PRE4g9-RPL10-NRg-4	PRE4g9	RPL10-NRg-4	yes	double
5243	PRE4g9-EFB1-NRg-1	PRE4g9	EFB1-NRg-1	yes	double
5244	PRE4g9-EFB1-NRg-5	PRE4g9	EFB1-NRg-5	yes	double
5245	PRE4g9-EFB1-NRg-4	PRE4g9	EFB1-NRg-4	yes	double
5246	PRE4g9-RPT3-NRg-1	PRE4g9	RPT3-NRg-1	yes	double
5247	PRE4g9-SAC6-TRg-8	PRE4g9	SAC6-TRg-8	yes	double
5248	PRE4g9-SAC6-TRg-4	PRE4g9	SAC6-TRg-4	yes	double
5249	PRE4g9-SAC6-TRg-5	PRE4g9	SAC6-TRg-5	yes	double
5250	PRE4g9-SAC6-TRg-3	PRE4g9	SAC6-TRg-3	yes	double
5251	PRE4g9-DIM1-TRg-5	PRE4g9	DIM1-TRg-5	yes	double
5252	PRE4g9-DIM1-TRg-7	PRE4g9	DIM1-TRg-7	yes	double
5253	PRE4g9-RPC17-NRg-1	PRE4g9	RPC17-NRg-1	yes	double
5254	PRE4g9-RPC17-NRg-2	PRE4g9	RPC17-NRg-2	yes	double
5255	PRE4g9-YDR341C-TRg-1	PRE4g9	YDR341C-TRg-1	yes	double
5256	PRE4g9-RAP1-NRg-8	PRE4g9	RAP1-NRg-8	yes	double
5257	PRE4g9-RAP1-NRg-5	PRE4g9	RAP1-NRg-5	yes	double
5258	PRE4g9-RAP1-NRg-2	PRE4g9	RAP1-NRg-2	yes	double
5259	PRE4g9-SEC26-NRg-3	PRE4g9	SEC26-NRg-3	yes	double
5260	PRE4g9-SPP41-TRg-3	PRE4g9	SPP41-TRg-3	yes	double
5261	PRE4g9-TAP42-NRg-1	PRE4g9	TAP42-NRg-1	yes	double
5262	PRE4g9-PGA2-TRg-6	PRE4g9	PGA2-TRg-6	yes	double
5263	PRE4g9-BRL1-TRg-1	PRE4g9	BRL1-TRg-1	yes	double
5264	PRE4g9-FOL2-TRg-1	PRE4g9	FOL2-TRg-1	yes	double
5265	PRE4g9-NAB3-NRg-5	PRE4g9	NAB3-NRg-5	yes	double
5266	PRE4g9-SNF4-TRg-4	PRE4g9	SNF4-TRg-4	yes	double
5267	PRE4g9-HRR25-TRg-2	PRE4g9	HRR25-TRg-2	yes	double
5268	PRE4g9-TRS23-TRg-4	PRE4g9	TRS23-TRg-4	yes	double
5269	PRE4g9-CTR86-TRg-4	PRE4g9	CTR86-TRg-4	yes	double
5270	PRE4g9-RPB5-TRg-5	PRE4g9	RPB5-TRg-5	yes	double
5271	PRE4g9-SPN1-NRg-2	PRE4g9	SPN1-NRg-2	yes	double
5272	PRE4g9-SPN1-NRg-1	PRE4g9	SPN1-NRg-1	yes	double
5273	PRE4g9-SEC61-NRg-1	PRE4g9	SEC61-NRg-1	yes	double
5274	PRE4g9-SEC61-NRg-7	PRE4g9	SEC61-NRg-7	yes	double
5275	PRE4g9-TUS1-TRg-3	PRE4g9	TUS1-TRg-3	yes	double
5276	PRE4g9-OLE1-NRg-2	PRE4g9	OLE1-NRg-2	yes	double
5277	PRE4g9-AFG2-TRg-1	PRE4g9	AFG2-TRg-1	yes	double
5278	PRE4g9-TOA2-NRg-1	PRE4g9	TOA2-NRg-1	yes	double
5279	PRE4g9-USO1-TRg-1	PRE4g9	USO1-TRg-1	yes	double
5280	PRE4g9-UTP22-NRg-2	PRE4g9	UTP22-NRg-2	yes	double
5281	PRE4g9-RIB1-TRg-3	PRE4g9	RIB1-TRg-3	yes	double
5282	PRE4g9-RIB1-TRg-7	PRE4g9	RIB1-TRg-7	yes	double
5283	PRE4g9-RIB1-TRg-4	PRE4g9	RIB1-TRg-4	yes	double
5284	PRE4g9-COG1-TRg-1	PRE4g9	COG1-TRg-1	yes	double
5285	PRE4g9-RPL32-NRg-2	PRE4g9	RPL32-NRg-2	yes	double
5286	PRE4g9-GLC7-NRg-3	PRE4g9	GLC7-NRg-3	yes	double
5287	PRE4g9-GLC7-NRg-4	PRE4g9	GLC7-NRg-4	yes	double
5288	PRE4g9-HSF1-TRg-2	PRE4g9	HSF1-TRg-2	yes	double
5289	PRE4g9-DAM1-NRg-5	PRE4g9	DAM1-NRg-5	yes	double
5290	PRE4g9-SEC18-TRg-4	PRE4g9	SEC18-TRg-4	yes	double
5291	PRE4g9-SEC18-TRg-5	PRE4g9	SEC18-TRg-5	yes	double
5292	PRE4g9-PAB1-NRg-3	PRE4g9	PAB1-NRg-3	yes	double
5293	PRE4g9-POP8-TRg-2	PRE4g9	POP8-TRg-2	yes	double
5294	PRE4g9-PAB1-NRg-4	PRE4g9	PAB1-NRg-4	yes	double
5295	PRE4g9-BIG1-TRg-4	PRE4g9	BIG1-TRg-4	yes	double
5296	PRE4g9-BIG1-TRg-5	PRE4g9	BIG1-TRg-5	yes	double
5297	PRE4g9-BIG1-TRg-6	PRE4g9	BIG1-TRg-6	yes	double
5298	PRE4g9-RPO41-NRg-1	PRE4g9	RPO41-NRg-1	yes	double
5299	PRE4g9-RVB2-NRg-2	PRE4g9	RVB2-NRg-2	yes	double
5300	PRE4g9-PET117-NRg-8	PRE4g9	PET117-NRg-8	yes	double
5301	PRE4g9-VPS45-NRg-9	PRE4g9	VPS45-NRg-9	yes	double
5302	PRE4g9-YCG1-NRg-1	PRE4g9	YCG1-NRg-1	yes	double
5303	PRE4g9-NOC4-NRg-1	PRE4g9	NOC4-NRg-1	yes	double
5304	PRE4g9-NMD3-NRg-2	PRE4g9	NMD3-NRg-2	yes	double
5305	PRE4g9-DRS1-TRg-2	PRE4g9	DRS1-TRg-2	yes	double
5306	PRE4g9-HTB1-NRg-2	PRE4g9	HTB1-NRg-2	yes	double
5307	PRE4g9-IPI1-TRg-2	PRE4g9	IPI1-TRg-2	yes	double
5308	PRE4g9-SEC18-NRg-1	PRE4g9	SEC18-NRg-1	yes	double
5309	PRE4g9-SEC18-NRg-2	PRE4g9	SEC18-NRg-2	yes	double
5310	PRE4g9-JIP5-NRg-2	PRE4g9	JIP5-NRg-2	yes	double
5311	PRE4g9-YPT1-TRg-3	PRE4g9	YPT1-TRg-3	yes	double
5312	PRE4g9-YPT1-TRg-2	PRE4g9	YPT1-TRg-2	yes	double
5313	PRE4g9-CLF1-NRg-2	PRE4g9	CLF1-NRg-2	yes	double
5314	PRE4g9-SNF2-NRg-7	PRE4g9	SNF2-NRg-7	yes	double
5315	PRE4g9-SNF2-NRg-4	PRE4g9	SNF2-NRg-4	yes	double
5316	PRE4g9-RPL25-NRg-1	PRE4g9	RPL25-NRg-1	yes	double
5317	PRE4g9-NOP56-TRg-1	PRE4g9	NOP56-TRg-1	yes	double
5318	PRE4g9-NOP56-TRg-2	PRE4g9	NOP56-TRg-2	yes	double
5319	PRE4g9-TRS31-TRg-1	PRE4g9	TRS31-TRg-1	yes	double
5320	PRE4g9-DBF4-TRg-2	PRE4g9	DBF4-TRg-2	yes	double
5321	PRE4g9-DBF4-TRg-1	PRE4g9	DBF4-TRg-1	yes	double
5322	PRE4g9-RPC19-TRg-4	PRE4g9	RPC19-TRg-4	yes	double
5323	PRE4g9-RPC19-TRg-6	PRE4g9	RPC19-TRg-6	yes	double
5324	PRE4g9-RPC19-TRg-3	PRE4g9	RPC19-TRg-3	yes	double
5325	PRE4g9-ROK1-NRg-1	PRE4g9	ROK1-NRg-1	yes	double
5326	PRE4g9-CDC33-TRg-4	PRE4g9	CDC33-TRg-4	yes	double
5327	PRE4g9-DHR2-TRg-3	PRE4g9	DHR2-TRg-3	yes	double
5328	PRE4g9-RRP42-NRg-5	PRE4g9	RRP42-NRg-5	yes	double
5329	PRE4g9-CLF1-TRg-1	PRE4g9	CLF1-TRg-1	yes	double
5330	PRE4g9-ERG11-NA-16	PRE4g9	ERG11-NA-16	yes	double
5331	PRE4g9-VAS1-NRg-4	PRE4g9	VAS1-NRg-4	yes	double
5332	PRE4g9-PIK1-NRg-2	PRE4g9	PIK1-NRg-2	yes	double
5333	PRE4g9-SAR1-NRg-7	PRE4g9	SAR1-NRg-7	yes	double
5334	PRE4g9-SAR1-NRg-4	PRE4g9	SAR1-NRg-4	yes	double
5335	PRE4g9-RPS3-TRg-1	PRE4g9	RPS3-TRg-1	yes	double
5336	PRE4g9-YTM1-TRg-2	PRE4g9	YTM1-TRg-2	yes	double
5337	PRE4g9-SUI3-NRg-5	PRE4g9	SUI3-NRg-5	yes	double
5338	PRE4g9-SUI3-NRg-2	PRE4g9	SUI3-NRg-2	yes	double
5339	PRE4g9-RRP7-TRg-4	PRE4g9	RRP7-TRg-4	yes	double
5340	PRE4g9-RRP7-TRg-6	PRE4g9	RRP7-TRg-6	yes	double
5341	PRE4g9-NIP7-TRg-2	PRE4g9	NIP7-TRg-2	yes	double
5342	PRE4g9-MDM35-TRg-1	PRE4g9	MDM35-TRg-1	yes	double
5343	PRE4g9-ALA1-NRg-1	PRE4g9	ALA1-NRg-1	yes	double
5344	PRE4g9-DOA4-NRg-2	PRE4g9	DOA4-NRg-2	yes	double
5345	PRE4g9-RPS13-NRg-1	PRE4g9	RPS13-NRg-1	yes	double
5346	PRE4g9-YSF3-TRg-2	PRE4g9	YSF3-TRg-2	yes	double
5347	PRE4g9-RPS2-NRg-11	PRE4g9	RPS2-NRg-11	yes	double
5348	PRE4g9-SSL1-TRg-10	PRE4g9	SSL1-TRg-10	yes	double
5349	PRE4g9-NIP7-TRg-1	PRE4g9	NIP7-TRg-1	yes	double
5350	PRE4g9-LST8-NRg-1	PRE4g9	LST8-NRg-1	yes	double
5351	PRE4g9-TAF4-TRg-3	PRE4g9	TAF4-TRg-3	yes	double
5352	PRE4g9-HAS1-TRg-2	PRE4g9	HAS1-TRg-2	yes	double
5353	PRE4g9-GLC7-TRg-2	PRE4g9	GLC7-TRg-2	yes	double
5354	PRE4g9-CDC45-NRg-1	PRE4g9	CDC45-NRg-1	yes	double
5355	PRE4g9-SEC22-NRg-8	PRE4g9	SEC22-NRg-8	yes	double
5356	PRE4g9-YOS1-TRg-2	PRE4g9	YOS1-TRg-2	yes	double
5357	PRE4g9-RBA50-TRg-3	PRE4g9	RBA50-TRg-3	yes	double
5358	PRE4g9-SPP41-NRg-2	PRE4g9	SPP41-NRg-2	yes	double
5359	PRE4g9-PRP46-TRg-2	PRE4g9	PRP46-TRg-2	yes	double
5360	PRE4g9-PGA2-NRg-1	PRE4g9	PGA2-NRg-1	yes	double
5361	PRE4g9-CBF5-TRg-3	PRE4g9	CBF5-TRg-3	yes	double
5362	PRE4g9-TCP1-NRg-3	PRE4g9	TCP1-NRg-3	yes	double
5363	PRE4g9-TCP1-NRg-2	PRE4g9	TCP1-NRg-2	yes	double
5364	PRE4g9-ERG26-NRg-2	PRE4g9	ERG26-NRg-2	yes	double
5365	PRE4g9-ERG26-NRg-4	PRE4g9	ERG26-NRg-4	yes	double
5366	PRE4g9-MES1-TRg-5	PRE4g9	MES1-TRg-5	yes	double
5367	PRE4g9-HTS1-TRg-2	PRE4g9	HTS1-TRg-2	yes	double
5368	PRE4g9-SSS1-TRg-3	PRE4g9	SSS1-TRg-3	yes	double
5369	PRE4g9-SSS1-TRg-2	PRE4g9	SSS1-TRg-2	yes	double
5370	PRE4g9-SYS1-TRg-7	PRE4g9	SYS1-TRg-7	yes	double
5371	PRE4g9-SYS1-TRg-2	PRE4g9	SYS1-TRg-2	yes	double
5372	PRE4g9-SYS1-TRg-1	PRE4g9	SYS1-TRg-1	yes	double
5373	PRE4g9-BFR2-TRg-1	PRE4g9	BFR2-TRg-1	yes	double
5374	PRE4g9-EOS1-TRg-3	PRE4g9	EOS1-TRg-3	yes	double
5375	PRE4g9-TAF4-NRg-1	PRE4g9	TAF4-NRg-1	yes	double
5376	PRE4g9-ARL3-NRg-8	PRE4g9	ARL3-NRg-8	yes	double
5377	PRE4g9-RPN5-NRg-1	PRE4g9	RPN5-NRg-1	yes	double
5378	PRE4g9-TIM9-NRg-2	PRE4g9	TIM9-NRg-2	yes	double
5379	PRE4g9-NUP57-NRg-3	PRE4g9	NUP57-NRg-3	yes	double
5380	PRE4g9-VPS4-TRg-1	PRE4g9	VPS4-TRg-1	yes	double
5381	PRE4g9-CDC3-TRg-4	PRE4g9	CDC3-TRg-4	yes	double
5382	PRE4g9-BBP1-NRg-1	PRE4g9	BBP1-NRg-1	yes	double
5383	PRE4g9-BBP1-NRg-2	PRE4g9	BBP1-NRg-2	yes	double
5384	PRE4g9-USE1-NRg-3	PRE4g9	USE1-NRg-3	yes	double
5385	PRE4g9-CCT7-TRg-1	PRE4g9	CCT7-TRg-1	yes	double
5386	PRE4g9-SAH1-TRg-3	PRE4g9	SAH1-TRg-3	yes	double
5387	PRE4g9-CHS2-TRg-1	PRE4g9	CHS2-TRg-1	yes	double
5388	PRE4g9-DPM1-TRg-2	PRE4g9	DPM1-TRg-2	yes	double
5389	PRE4g9-BBP1-TRg-1	PRE4g9	BBP1-TRg-1	yes	double
5390	PRE4g9-NRD1-TRg-4	PRE4g9	NRD1-TRg-4	yes	double
5391	PRE4g9-RPB3-NRg-1	PRE4g9	RPB3-NRg-1	yes	double
5392	PRE4g9-PHO85-NRg-6	PRE4g9	PHO85-NRg-6	yes	double
5393	PRE4g9-SNF6-TRg-6	PRE4g9	SNF6-TRg-6	yes	double
5394	PRE4g9-PRP38-NRg-2	PRE4g9	PRP38-NRg-2	yes	double
5395	PRE4g9-OAR1-NRg-3	PRE4g9	OAR1-NRg-3	yes	double
5396	PRE4g9-ROX3-NRg-1	PRE4g9	ROX3-NRg-1	yes	double
5397	PRE4g9-YPP1-TRg-6	PRE4g9	YPP1-TRg-6	yes	double
5398	PRE4g9-CBF2-NRg-8	PRE4g9	CBF2-NRg-8	yes	double
5399	PRE4g9-SPT6-TRg-5	PRE4g9	SPT6-TRg-5	yes	double
5400	PRE4g9-SEC10-NRg-1	PRE4g9	SEC10-NRg-1	yes	double
5401	PRE4g9-NSL1-NRg-3	PRE4g9	NSL1-NRg-3	yes	double
5402	PRE4g9-NRD1-NRg-8	PRE4g9	NRD1-NRg-8	yes	double
5403	PRE4g9-RPB3-TRg-1	PRE4g9	RPB3-TRg-1	yes	double
5404	PRE4g9-NRD1-NRg-4	PRE4g9	NRD1-NRg-4	yes	double
5405	PRE4g9-RVB1-TRg-2	PRE4g9	RVB1-TRg-2	yes	double
5406	PRE4g9-TIF5-NRg-8	PRE4g9	TIF5-NRg-8	yes	double
5407	PRE4g9-EOS1-NRg-1	PRE4g9	EOS1-NRg-1	yes	double
5408	PRE4g9-ERG25-NA-26	PRE4g9	ERG25-NA-26	yes	double
5409	PRE4g9-MSL5-NRg-4	PRE4g9	MSL5-NRg-4	yes	double
5410	PRE4g9-SEC24-TRg-2	PRE4g9	SEC24-TRg-2	yes	double
5411	PRE4g9-RPL30-NRg-5	PRE4g9	RPL30-NRg-5	yes	double
5412	PRE4g9-SNU71-NRg-3	PRE4g9	SNU71-NRg-3	yes	double
5413	PRE4g9-CDC33-NRg-1	PRE4g9	CDC33-NRg-1	yes	double
5414	PRE4g9-RPN6-TRg-4	PRE4g9	RPN6-TRg-4	yes	double
5415	PRE4g9-NAB2-TRg-4	PRE4g9	NAB2-TRg-4	yes	double
5416	PRE4g9-NAB2-TRg-6	PRE4g9	NAB2-TRg-6	yes	double
5417	PRE4g9-YTM1-NRg-1	PRE4g9	YTM1-NRg-1	yes	double
5418	PRE4g9-OLE1-TRg-8	PRE4g9	OLE1-TRg-8	yes	double
5419	PRE4g9-OLE1-TRg-1	PRE4g9	OLE1-TRg-1	yes	double
5420	PRE4g9-UTP7-TRg-4	PRE4g9	UTP7-TRg-4	yes	double
5421	PRE4g9-ACT1-NRg-6	PRE4g9	ACT1-NRg-6	yes	double
5422	PRE4g9-RPL18A-NRg-3	PRE4g9	RPL18A-NRg-3	yes	double
5423	PRE4g9-BRX1-NRg-1	PRE4g9	BRX1-NRg-1	yes	double
5424	PRE4g9-NAF1-TRg-8	PRE4g9	NAF1-TRg-8	yes	double
5425	PRE4g9-NAF1-TRg-6	PRE4g9	NAF1-TRg-6	yes	double
5426	PRE4g9-NAF1-TRg-4	PRE4g9	NAF1-TRg-4	yes	double
5427	PRE4g9-CDC8-TRg-2	PRE4g9	CDC8-TRg-2	yes	double
5428	PRE4g9-NSE4-TRg-1	PRE4g9	NSE4-TRg-1	yes	double
5429	PRE4g9-PAB1-NRg-2	PRE4g9	PAB1-NRg-2	yes	double
5430	PRE4g9-PRP43-TRg-4	PRE4g9	PRP43-TRg-4	yes	double
5431	PRE4g9-SEC2-NRg-3	PRE4g9	SEC2-NRg-3	yes	double
5432	PRE4g9-SEC2-NRg-6	PRE4g9	SEC2-NRg-6	yes	double
5433	PRE4g9-MPP10-NRg-5	PRE4g9	MPP10-NRg-5	yes	double
5434	PRE4g9-YDR355C-TRg-2	PRE4g9	YDR355C-TRg-2	yes	double
5435	PRE4g9-YLR339C-TRg-9	PRE4g9	YLR339C-TRg-9	yes	double
5436	PRE4g9-SNM1-TRg-2	PRE4g9	SNM1-TRg-2	yes	double
5437	PRE4g9-ALR1-NRg-4	PRE4g9	ALR1-NRg-4	yes	double
5438	PRE4g9-ALR1-NRg-1	PRE4g9	ALR1-NRg-1	yes	double
5439	PRE4g9-ALR1-NRg-3	PRE4g9	ALR1-NRg-3	yes	double
5440	PRE4g9-RPL10-TRg-1	PRE4g9	RPL10-TRg-1	yes	double
5441	PRE4g9-RPL28-TRg-2	PRE4g9	RPL28-TRg-2	yes	double
5442	PRE4g9-UTP25-TRg-1	PRE4g9	UTP25-TRg-1	yes	double
5443	PRE4g9-POB3-TRg-1	PRE4g9	POB3-TRg-1	yes	double
5444	PRE4g9-POB3-TRg-3	PRE4g9	POB3-TRg-3	yes	double
5445	PRE4g9-POB3-TRg-2	PRE4g9	POB3-TRg-2	yes	double
5446	PRE4g9-MED11-TRg-1	PRE4g9	MED11-TRg-1	yes	double
5447	PRE4g9-ISA1-TRg-15	PRE4g9	ISA1-TRg-15	yes	double
5448	PRE4g9-RRP1-NRg-1	PRE4g9	RRP1-NRg-1	yes	double
5449	PRE4g9-MES1-NRg-1	PRE4g9	MES1-NRg-1	yes	double
5450	PRE4g9-SEC13-NRg-5	PRE4g9	SEC13-NRg-5	yes	double
5451	PRE4g9-MCM2-NRg-2	PRE4g9	MCM2-NRg-2	yes	double
5452	PRE4g9-ALA1-TRg-4	PRE4g9	ALA1-TRg-4	yes	double
5453	PRE4g9-MTG2-TRg-5	PRE4g9	MTG2-TRg-5	yes	double
5454	PRE4g9-TIF35-NRg-3	PRE4g9	TIF35-NRg-3	yes	double
5455	PRE4g9-NSE1-TRg-3	PRE4g9	NSE1-TRg-3	yes	double
5456	PRE4g9-NSE1-TRg-4	PRE4g9	NSE1-TRg-4	yes	double
5457	PRE4g9-MOB2-NRg-6	PRE4g9	MOB2-NRg-6	yes	double
5458	PRE4g9-VRG4-NRg-3	PRE4g9	VRG4-NRg-3	yes	double
5459	PRE4g9-PRP9-TRg-3	PRE4g9	PRP9-TRg-3	yes	double
5460	PRE4g9-HYM1-TRg-5	PRE4g9	HYM1-TRg-5	yes	double
5461	PRE4g9-POP1-TRg-5	PRE4g9	POP1-TRg-5	yes	double
5462	PRE4g9-POP1-TRg-9	PRE4g9	POP1-TRg-9	yes	double
5463	PRE4g9-RPL17A-TRg-1	PRE4g9	RPL17A-TRg-1	yes	double
5464	PRE4g9-SLD2-TRg-1	PRE4g9	SLD2-TRg-1	yes	double
5465	PRE4g9-CDC48-NRg-7	PRE4g9	CDC48-NRg-7	yes	double
5466	PRE4g9-FHL1-NRg-2	PRE4g9	FHL1-NRg-2	yes	double
5467	PRE4g9-BET3-NRg-7	PRE4g9	BET3-NRg-7	yes	double
5468	PRE4g9-MAK21-TRg-1	PRE4g9	MAK21-TRg-1	yes	double
5469	PRE4g9-BRN1-TRg-4	PRE4g9	BRN1-TRg-4	yes	double
5470	PRE4g9-FBA1-NRg-3	PRE4g9	FBA1-NRg-3	yes	double
5471	PRE4g9-CDC42-TRg-6	PRE4g9	CDC42-TRg-6	yes	double
5472	PRE4g9-CDC42-TRg-7	PRE4g9	CDC42-TRg-7	yes	double
5473	PRE4g9-COG4-NRg-1	PRE4g9	COG4-NRg-1	yes	double
5474	PRE4g9-ATP3-NRg-3	PRE4g9	ATP3-NRg-3	yes	double
5475	PRE4g9-ATP3-NRg-2	PRE4g9	ATP3-NRg-2	yes	double
5476	PRE4g9-SMP3-TRg-5	PRE4g9	SMP3-TRg-5	yes	double
5477	PRE4g9-CFT2-NRg-2	PRE4g9	CFT2-NRg-2	yes	double
5478	PRE4g9-FAS2-TRg-5	PRE4g9	FAS2-TRg-5	yes	double
5479	PRE4g9-DBP2-NRg-3	PRE4g9	DBP2-NRg-3	yes	double
5480	PRE4g9-DBP2-NRg-2	PRE4g9	DBP2-NRg-2	yes	double
5481	PRE4g9-MPS2-NRg-4	PRE4g9	MPS2-NRg-4	yes	double
5482	PRE4g9-ARC35-TRg-2	PRE4g9	ARC35-TRg-2	yes	double
5483	PRE4g9-ARC35-TRg-5	PRE4g9	ARC35-TRg-5	yes	double
5484	PRE4g9-MRD1-TRg-1	PRE4g9	MRD1-TRg-1	yes	double
5485	PRE4g9-RLP7-TRg-1	PRE4g9	RLP7-TRg-1	yes	double
5486	PRE4g9-SPC34-TRg-1	PRE4g9	SPC34-TRg-1	yes	double
5487	PRE4g9-CDC45-TRg-2	PRE4g9	CDC45-TRg-2	yes	double
5488	PRE4g9-GCD6-TRg-3	PRE4g9	GCD6-TRg-3	yes	double
5489	PRE4g9-GCD6-TRg-4	PRE4g9	GCD6-TRg-4	yes	double
5490	PRE4g9-YPT6-NRg-2	PRE4g9	YPT6-NRg-2	yes	double
5491	PRE4g9-RPS13-TRg-2	PRE4g9	RPS13-TRg-2	yes	double
5492	PRE4g9-IPI3-TRg-3	PRE4g9	IPI3-TRg-3	yes	double
5493	PRE4g9-TIF5-NRg-9	PRE4g9	TIF5-NRg-9	yes	double
5494	PRE4g9-TIF5-NRg-7	PRE4g9	TIF5-NRg-7	yes	double
5495	PRE4g9-TIF5-NRg-6	PRE4g9	TIF5-NRg-6	yes	double
5496	PRE4g9-NAB3-TRg-3	PRE4g9	NAB3-TRg-3	yes	double
5497	PRE4g9-GCD2-TRg-1	PRE4g9	GCD2-TRg-1	yes	double
5498	PRE4g9-UBA1-TRg-2	PRE4g9	UBA1-TRg-2	yes	double
5499	PRE4g9-SLD3-TRg-6	PRE4g9	SLD3-TRg-6	yes	double
5500	PRE4g9-LCB1-TRg-5	PRE4g9	LCB1-TRg-5	yes	double
5501	PRE4g9-TOA2-TRg-6	PRE4g9	TOA2-TRg-6	yes	double
5502	PRE4g9-TOA2-TRg-1	PRE4g9	TOA2-TRg-1	yes	double
5503	PRE4g9-TOA2-TRg-3	PRE4g9	TOA2-TRg-3	yes	double
5504	PRE4g9-LSM2-TRg-1	PRE4g9	LSM2-TRg-1	yes	double
5505	PRE4g9-YML6-TRg-13	PRE4g9	YML6-TRg-13	yes	double
5506	PRE4g9-YML6-TRg-12	PRE4g9	YML6-TRg-12	yes	double
5507	PRE4g9-UTP15-NRg-1	PRE4g9	UTP15-NRg-1	yes	double
5508	PRE4g9-TIF6-NRg-8	PRE4g9	TIF6-NRg-8	yes	double
5509	PRE4g9-SUP35-NRg-1	PRE4g9	SUP35-NRg-1	yes	double
5510	PRE4g9-MPP10-NRg-1	PRE4g9	MPP10-NRg-1	yes	double
5511	PRE4g9-SWI3-TRg-7	PRE4g9	SWI3-TRg-7	yes	double
5512	PRE4g9-SSN3-NRg-2	PRE4g9	SSN3-NRg-2	yes	double
5513	PRE4g9-SEC13-NRg-7	PRE4g9	SEC13-NRg-7	yes	double
5514	PRE4g9-RPS15-NRg-3	PRE4g9	RPS15-NRg-3	yes	double
5515	PRE4g9-RPL3-TRg-2	PRE4g9	RPL3-TRg-2	yes	double
5516	PRE4g9-FBA1-NRg-2	PRE4g9	FBA1-NRg-2	yes	double
5517	PRE4g9-FBA1-NRg-1	PRE4g9	FBA1-NRg-1	yes	double
5518	PRE4g9-FBA1-NRg-5	PRE4g9	FBA1-NRg-5	yes	double
5519	PRE4g9-DAM1-TRg-2	PRE4g9	DAM1-TRg-2	yes	double
5520	PRE4g9-NHP2-TRg-2	PRE4g9	NHP2-TRg-2	yes	double
5521	PRE4g9-HCA4-NRg-6	PRE4g9	HCA4-NRg-6	yes	double
5522	PRE4g9-PRE3-TRg-4	PRE4g9	PRE3-TRg-4	yes	double
5523	PRE4g9-DBP5-NRg-4	PRE4g9	DBP5-NRg-4	yes	double
5524	PRE4g9-SPT6-NRg-4	PRE4g9	SPT6-NRg-4	yes	double
5525	PRE4g9-SPT6-NRg-2	PRE4g9	SPT6-NRg-2	yes	double
5526	PRE4g9-RPL18A-TRg-4	PRE4g9	RPL18A-TRg-4	yes	double
5527	PRE4g9-KSH1-TRg-1	PRE4g9	KSH1-TRg-1	yes	double
5528	PRE4g9-KSH1-TRg-3	PRE4g9	KSH1-TRg-3	yes	double
5529	PRE4g9-IPI3-NRg-1	PRE4g9	IPI3-NRg-1	yes	double
5530	PRE4g9-PGA2-TRg-8	PRE4g9	PGA2-TRg-8	yes	double
5531	PRE4g9-RPL18A-TRg-2	PRE4g9	RPL18A-TRg-2	yes	double
5532	PRE4g9-RPL33A-NRg-6	PRE4g9	RPL33A-NRg-6	yes	double
5533	PRE4g9-TAF12-NRg-2	PRE4g9	TAF12-NRg-2	yes	double
5534	PRE4g9-USE1-TRg-5	PRE4g9	USE1-TRg-5	yes	double
5535	PRE4g9-YNL114C-TRg-1	PRE4g9	YNL114C-TRg-1	yes	double
5536	PRE4g9-SMC5-TRg-7	PRE4g9	SMC5-TRg-7	yes	double
5537	PRE4g9-SMC5-TRg-6	PRE4g9	SMC5-TRg-6	yes	double
5538	PRE4g9-RSC58-TRg-1	PRE4g9	RSC58-TRg-1	yes	double
5539	PRE4g9-CTF13-TRg-2	PRE4g9	CTF13-TRg-2	yes	double
5540	PRE4g9-NAB2-NRg-2	PRE4g9	NAB2-NRg-2	yes	double
5541	PRE4g9-MCM7-TRg-4	PRE4g9	MCM7-TRg-4	yes	double
5542	PRE4g9-BCP1-NRg-5	PRE4g9	BCP1-NRg-5	yes	double
5543	PRE4g9-STU2-TRg-3	PRE4g9	STU2-TRg-3	yes	double
5544	PRE4g9-SEC21-NRg-6	PRE4g9	SEC21-NRg-6	yes	double
5545	PRE4g9-SEC21-NRg-3	PRE4g9	SEC21-NRg-3	yes	double
5546	PRE4g9-RPL1B-TRg-3	PRE4g9	RPL1B-TRg-3	yes	double
5547	PRE4g9-SEC20-NRg-2	PRE4g9	SEC20-NRg-2	yes	double
5548	PRE4g9-VMA3-NRg-2	PRE4g9	VMA3-NRg-2	yes	double
5549	PRE4g9-SEC23-NRg-5	PRE4g9	SEC23-NRg-5	yes	double
5550	PRE4g9-CDC28-TRg-4	PRE4g9	CDC28-TRg-4	yes	double
5551	PRE4g9-RPN12-NRg-11	PRE4g9	RPN12-NRg-11	yes	double
5552	PRE4g9-PUP3-TRg-3	PRE4g9	PUP3-TRg-3	yes	double
5553	PRE4g9-SEC31-TRg-2	PRE4g9	SEC31-TRg-2	yes	double
5554	PRE4g9-SED5-TRg-6	PRE4g9	SED5-TRg-6	yes	double
5555	PRE4g9-SED5-TRg-5	PRE4g9	SED5-TRg-5	yes	double
5556	PRE4g9-RPL33A-TRg-1	PRE4g9	RPL33A-TRg-1	yes	double
5557	PRE4g9-RPL33A-TRg-2	PRE4g9	RPL33A-TRg-2	yes	double
5558	PRE4g9-MRPL11-TRg-2	PRE4g9	MRPL11-TRg-2	yes	double
5559	PRE4g9-RTP1-NRg-2	PRE4g9	RTP1-NRg-2	yes	double
5560	PRE4g9-NUG1-TRg-2	PRE4g9	NUG1-TRg-2	yes	double
5561	PRE4g9-VPH2-TRg-4	PRE4g9	VPH2-TRg-4	yes	double
5562	PRE4g9-COP1-NRg-3	PRE4g9	COP1-NRg-3	yes	double
5563	PRE4g9-CRM1-NRg-1	PRE4g9	CRM1-NRg-1	yes	double
5564	PRE4g9-RPL5-NRg-4	PRE4g9	RPL5-NRg-4	yes	double
5565	PRE4g9-SNU13-NRg-4	PRE4g9	SNU13-NRg-4	yes	double
5566	PRE4g9-PFS2-TRg-3	PRE4g9	PFS2-TRg-3	yes	double
5567	PRE4g9-MPP10-TRg-2	PRE4g9	MPP10-TRg-2	yes	double
5568	PRE4g9-TSR4-NRg-2	PRE4g9	TSR4-NRg-2	yes	double
5569	PRE4g9-RSC2-TRg-1	PRE4g9	RSC2-TRg-1	yes	double
5570	PRE4g9-SEC65-TRg-2	PRE4g9	SEC65-TRg-2	yes	double
5571	PRE4g9-SMI1-NRg-1	PRE4g9	SMI1-NRg-1	yes	double
5572	PRE4g9-RTT105-NRg-4	PRE4g9	RTT105-NRg-4	yes	double
5573	PRE4g9-VMA5-TRg-3	PRE4g9	VMA5-TRg-3	yes	double
5574	PRE4g9-VMA5-TRg-5	PRE4g9	VMA5-TRg-5	yes	double
5575	PRE4g9-RRP1-TRg-3	PRE4g9	RRP1-TRg-3	yes	double
5576	PRE4g9-CLC1-TRg-2	PRE4g9	CLC1-TRg-2	yes	double
5577	PRE4g9-GCD6-NRg-1	PRE4g9	GCD6-NRg-1	yes	double
5578	PRE4g9-GCD6-NRg-2	PRE4g9	GCD6-NRg-2	yes	double
5579	PRE4g9-PXR1-TRg-1	PRE4g9	PXR1-TRg-1	yes	double
5580	PRE4g9-CDC14-NRg-1	PRE4g9	CDC14-NRg-1	yes	double
5581	PRE4g9-PCF11-TRg-6	PRE4g9	PCF11-TRg-6	yes	double
5582	PRE4g9-PCF11-TRg-5	PRE4g9	PCF11-TRg-5	yes	double
5583	PRE4g9-PCF11-TRg-4	PRE4g9	PCF11-TRg-4	yes	double
5584	PRE4g9-SEC31-NRg-1	PRE4g9	SEC31-NRg-1	yes	double
5585	PRE4g9-RRP5-NRg-1	PRE4g9	RRP5-NRg-1	yes	double
5586	PRE4g9-PRE10-TRg-5	PRE4g9	PRE10-TRg-5	yes	double
5587	PRE4g9-PRE10-TRg-1	PRE4g9	PRE10-TRg-1	yes	double
5588	PRE4g9-RPS5-TRg-2	PRE4g9	RPS5-TRg-2	yes	double
5589	PRE4g9-NSP1-TRg-4	PRE4g9	NSP1-TRg-4	yes	double
5590	PRE4g9-PRP38-TRg-4	PRE4g9	PRP38-TRg-4	yes	double
5591	PRE4g9-RCF1-NRg-5	PRE4g9	RCF1-NRg-5	yes	double
5592	PRE4g9-RSC3-TRg-4	PRE4g9	RSC3-TRg-4	yes	double
5593	PRE4g9-RSC3-TRg-5	PRE4g9	RSC3-TRg-5	yes	double
5594	PRE4g9-RSC3-TRg-6	PRE4g9	RSC3-TRg-6	yes	double
5595	PRE4g9-HTA1-NRg-12	PRE4g9	HTA1-NRg-12	yes	double
5596	PRE4g9-HTA1-NRg-11	PRE4g9	HTA1-NRg-11	yes	double
5597	PRE4g9-UTP23-TRg-2	PRE4g9	UTP23-TRg-2	yes	double
5598	PRE4g9-GCD7-NRg-1	PRE4g9	GCD7-NRg-1	yes	double
5599	PRE4g9-GCD7-NRg-2	PRE4g9	GCD7-NRg-2	yes	double
5600	PRE4g9-GCD7-NRg-6	PRE4g9	GCD7-NRg-6	yes	double
5601	PRE4g9-GAL11-NRg-2	PRE4g9	GAL11-NRg-2	yes	double
5602	PRE4g9-GAL11-NRg-9	PRE4g9	GAL11-NRg-9	yes	double
5603	PRE4g9-PHO4-TRg-5	PRE4g9	PHO4-TRg-5	yes	double
5604	PRE4g9-SNP1-NRg-3	PRE4g9	SNP1-NRg-3	yes	double
5605	PRE4g9-RPC37-TRg-5	PRE4g9	RPC37-TRg-5	yes	double
5606	PRE4g9-CRM1-TRg-5	PRE4g9	CRM1-TRg-5	yes	double
5607	PRE4g9-CRM1-TRg-2	PRE4g9	CRM1-TRg-2	yes	double
5608	PRE4g9-ASK1-TRg-7	PRE4g9	ASK1-TRg-7	yes	double
5609	PRE4g9-STU2-NRg-4	PRE4g9	STU2-NRg-4	yes	double
5610	PRE4g9-NEO1-NRg-3	PRE4g9	NEO1-NRg-3	yes	double
5611	PRE4g9-GAL11-TRg-5	PRE4g9	GAL11-TRg-5	yes	double
5612	PRE4g9-GAL11-TRg-7	PRE4g9	GAL11-TRg-7	yes	double
5613	PRE4g9-SAM50-NRg-3	PRE4g9	SAM50-NRg-3	yes	double
5614	PRE4g9-CSL4-TRg-2	PRE4g9	CSL4-TRg-2	yes	double
5615	PRE4g9-CCT5-TRg-2	PRE4g9	CCT5-TRg-2	yes	double
5616	PRE4g9-POL30-NRg-1	PRE4g9	POL30-NRg-1	yes	double
5617	PRE4g9-MED4-TRg-4	PRE4g9	MED4-TRg-4	yes	double
5618	PRE4g9-MED4-TRg-3	PRE4g9	MED4-TRg-3	yes	double
5619	PRE4g9-MED4-TRg-2	PRE4g9	MED4-TRg-2	yes	double
5620	PRE4g9-GDI1-TRg-4	PRE4g9	GDI1-TRg-4	yes	double
5621	PRE4g9-GDI1-TRg-3	PRE4g9	GDI1-TRg-3	yes	double
5622	PRE4g9-REB1-TRg-6	PRE4g9	REB1-TRg-6	yes	double
5623	PRE4g9-MRPL37-NRg-2	PRE4g9	MRPL37-NRg-2	yes	double
5624	PRE4g9-NOC3-TRg-3	PRE4g9	NOC3-TRg-3	yes	double
5625	PRE4g9-SPC97-TRg-3	PRE4g9	SPC97-TRg-3	yes	double
5626	PRE4g9-IPP1-TRg-3	PRE4g9	IPP1-TRg-3	yes	double
5627	PRE4g9-IPP1-TRg-2	PRE4g9	IPP1-TRg-2	yes	double
5628	PRE4g9-PTI1-TRg-3	PRE4g9	PTI1-TRg-3	yes	double
5629	PRE4g9-PTI1-TRg-5	PRE4g9	PTI1-TRg-5	yes	double
5630	PRE4g9-RFC5-NRg-1	PRE4g9	RFC5-NRg-1	yes	double
5631	PRE4g9-CDC24-TRg-1	PRE4g9	CDC24-TRg-1	yes	double
5632	PRE4g9-CDC24-TRg-3	PRE4g9	CDC24-TRg-3	yes	double
5633	PRE4g9-CDC24-TRg-5	PRE4g9	CDC24-TRg-5	yes	double
5634	PRE4g9-CDC24-TRg-6	PRE4g9	CDC24-TRg-6	yes	double
5635	PRE4g9-UTP23-TRg-6	PRE4g9	UTP23-TRg-6	yes	double
5636	PRE4g9-UTP23-TRg-4	PRE4g9	UTP23-TRg-4	yes	double
5637	PRE4g9-UTP23-TRg-1	PRE4g9	UTP23-TRg-1	yes	double
5638	PRE4g9-RHO3-NRg-4	PRE4g9	RHO3-NRg-4	yes	double
5639	PRE4g9-TRS23-NRg-1	PRE4g9	TRS23-NRg-1	yes	double
5640	PRE4g9-TRS23-NRg-3	PRE4g9	TRS23-NRg-3	yes	double
5641	PRE4g9-RSP5-TRg-2	PRE4g9	RSP5-TRg-2	yes	double
5642	PRE4g9-RSP5-TRg-1	PRE4g9	RSP5-TRg-1	yes	double
5643	PRE4g9-SDA1-NRg-1	PRE4g9	SDA1-NRg-1	yes	double
5644	PRE4g9-KAP95-TRg-8	PRE4g9	KAP95-TRg-8	yes	double
5645	PRE4g9-ACO1-TRg-6	PRE4g9	ACO1-TRg-6	yes	double
5646	PRE4g9-HTA1-NRg-3	PRE4g9	HTA1-NRg-3	yes	double
5647	PRE4g9-HTA1-NRg-2	PRE4g9	HTA1-NRg-2	yes	double
5648	PRE4g9-SPN1-TRg-1	PRE4g9	SPN1-TRg-1	yes	double
5649	PRE4g9-MOT1-NRg-7	PRE4g9	MOT1-NRg-7	yes	double
5650	PRE4g9-RPL17A-NRg-4	PRE4g9	RPL17A-NRg-4	yes	double
5651	PRE4g9-ADA2-TRg-4	PRE4g9	ADA2-TRg-4	yes	double
5652	PRE4g9-SFH1-NRg-1	PRE4g9	SFH1-NRg-1	yes	double
5653	PRE4g9-SPC97-NRg-5	PRE4g9	SPC97-NRg-5	yes	double
5654	PRE4g9-PRP22-TRg-3	PRE4g9	PRP22-TRg-3	yes	double
5655	PRE4g9-SEN15-TRg-2	PRE4g9	SEN15-TRg-2	yes	double
5656	PRE4g9-RPL3-NRg-2	PRE4g9	RPL3-NRg-2	yes	double
5657	PRE4g9-ISD11-NRg-2	PRE4g9	ISD11-NRg-2	yes	double
5658	PRE4g9-HEM12-TRg-8	PRE4g9	HEM12-TRg-8	yes	double
5659	PRE4g9-SEC10-TRg-1	PRE4g9	SEC10-TRg-1	yes	double
5660	PRE4g9-HTB1-TRg-7	PRE4g9	HTB1-TRg-7	yes	double
5661	PRE4g9-TTI2-TRg-1	PRE4g9	TTI2-TRg-1	yes	double
5662	PRE4g9-ACP1-TRg-2	PRE4g9	ACP1-TRg-2	yes	double
5663	PRE4g9-ACP1-TRg-4	PRE4g9	ACP1-TRg-4	yes	double
5664	PRE4g9-GAL11-NRg-10	PRE4g9	GAL11-NRg-10	yes	double
5665	PRE4g9-UTP22-TRg-2	PRE4g9	UTP22-TRg-2	yes	double
5666	PRE4g9-MST1-NRg-5	PRE4g9	MST1-NRg-5	yes	double
5667	PRE4g9-RIB7-NRg-2	PRE4g9	RIB7-NRg-2	yes	double
5668	PRE4g9-MCD1-TRg-6	PRE4g9	MCD1-TRg-6	yes	double
5669	PRE4g9-MCD1-TRg-5	PRE4g9	MCD1-TRg-5	yes	double
5670	PRE4g9-GPI8-NRg-2	PRE4g9	GPI8-NRg-2	yes	double
5671	PRE4g9-THS1-TRg-2	PRE4g9	THS1-TRg-2	yes	double
5672	PRE4g9-RRP7-TRg-2	PRE4g9	RRP7-TRg-2	yes	double
5673	PRE4g9-RRP7-TRg-5	PRE4g9	RRP7-TRg-5	yes	double
5674	PRE4g9-SMX2-NRg-7	PRE4g9	SMX2-NRg-7	yes	double
5675	PRE4g9-RRP45-TRg-5	PRE4g9	RRP45-TRg-5	yes	double
5676	PRE4g9-RRP45-TRg-4	PRE4g9	RRP45-TRg-4	yes	double
5677	PRE4g9-CNS1-TRg-2	PRE4g9	CNS1-TRg-2	yes	double
5678	PRE4g9-FBP1-NRg-9	PRE4g9	FBP1-NRg-9	yes	double
5679	PRE4g9-GCD11-NRg-1	PRE4g9	GCD11-NRg-1	yes	double
5680	PRE4g9-RPL10-TRg-2	PRE4g9	RPL10-TRg-2	yes	double
5681	PRE4g9-NUP192-TRg-4	PRE4g9	NUP192-TRg-4	yes	double
5682	PRE4g9-NUP145-NRg-4	PRE4g9	NUP145-NRg-4	yes	double
5683	PRE4g9-HEM12-TRg-6	PRE4g9	HEM12-TRg-6	yes	double
5684	PRE4g9-PLC1-TRg-3	PRE4g9	PLC1-TRg-3	yes	double
5685	PRE4g9-RPA43-TRg-1	PRE4g9	RPA43-TRg-1	yes	double
5686	PRE4g9-RPB7-NRg-2	PRE4g9	RPB7-NRg-2	yes	double
5687	PRE4g9-RPB7-NRg-3	PRE4g9	RPB7-NRg-3	yes	double
5688	PRE4g9-NSL1-NRg-1	PRE4g9	NSL1-NRg-1	yes	double
5689	PRE4g9-UTP6-TRg-3	PRE4g9	UTP6-TRg-3	yes	double
5690	PRE4g9-UTP6-TRg-1	PRE4g9	UTP6-TRg-1	yes	double
5691	PRE4g9-YJU2-TRg-5	PRE4g9	YJU2-TRg-5	yes	double
5692	PRE4g9-FRS2-NRg-5	PRE4g9	FRS2-NRg-5	yes	double
5693	PRE4g9-TIF35-NRg-2	PRE4g9	TIF35-NRg-2	yes	double
5694	PRE4g9-GPI15-TRg-1	PRE4g9	GPI15-TRg-1	yes	double
5695	PRE4g9-NOP1-NRg-5	PRE4g9	NOP1-NRg-5	yes	double
5696	PRE4g9-GPI15-TRg-4	PRE4g9	GPI15-TRg-4	yes	double
5697	PRE4g9-COG4-TRg-1	PRE4g9	COG4-TRg-1	yes	double
5698	PRE4g9-TFA1-TRg-1	PRE4g9	TFA1-TRg-1	yes	double
5699	PRE4g9-RHO1-NRg-2	PRE4g9	RHO1-NRg-2	yes	double
5700	PRE4g9-RHO1-NRg-1	PRE4g9	RHO1-NRg-1	yes	double
5701	PRE4g9-CDC55-NRg-2	PRE4g9	CDC55-NRg-2	yes	double
5702	PRE4g9-IDI1-NRg-7	PRE4g9	IDI1-NRg-7	yes	double
5703	PRE4g9-RPL32-TRg-5	PRE4g9	RPL32-TRg-5	yes	double
5704	PRE4g9-RPB5-TRg-4	PRE4g9	RPB5-TRg-4	yes	double
5705	PRE4g9-DIP2-TRg-5	PRE4g9	DIP2-TRg-5	yes	double
5706	PRE4g9-DIP2-TRg-1	PRE4g9	DIP2-TRg-1	yes	double
5707	PRE4g9-RPC40-TRg-2	PRE4g9	RPC40-TRg-2	yes	double
5708	PRE4g9-CDC6-TRg-5	PRE4g9	CDC6-TRg-5	yes	double
5709	PRE4g9-CDC6-TRg-3	PRE4g9	CDC6-TRg-3	yes	double
5710	PRE4g9-DAD2-TRg-2	PRE4g9	DAD2-TRg-2	yes	double
5711	PRE4g9-RVS161-TRg-2	PRE4g9	RVS161-TRg-2	yes	double
5712	PRE4g9-RVS161-TRg-1	PRE4g9	RVS161-TRg-1	yes	double
5713	PRE4g9-SUP45-NRg-3	PRE4g9	SUP45-NRg-3	yes	double
5714	PRE4g9-SRB6-NRg-5	PRE4g9	SRB6-NRg-5	yes	double
5715	PRE4g9-RPC11-TRg-4	PRE4g9	RPC11-TRg-4	yes	double
5716	PRE4g9-RKI1-TRg-8	PRE4g9	RKI1-TRg-8	yes	double
5717	PRE4g9-NIP7-TRg-3	PRE4g9	NIP7-TRg-3	yes	double
5718	PRE4g9-RPL33A-NRg-12	PRE4g9	RPL33A-NRg-12	yes	double
5719	PRE4g9-SAM50-TRg-4	PRE4g9	SAM50-TRg-4	yes	double
5720	PRE4g9-NOP4-NRg-1	PRE4g9	NOP4-NRg-1	yes	double
5721	PRE4g9-NOP4-NRg-3	PRE4g9	NOP4-NRg-3	yes	double
5722	PRE4g9-SMX2-TRg-5	PRE4g9	SMX2-TRg-5	yes	double
5723	PRE4g9-POL12-NRg-2	PRE4g9	POL12-NRg-2	yes	double
5724	PRE4g9-BMS1-NRg-2	PRE4g9	BMS1-NRg-2	yes	double
5725	PRE4g9-RPA190-TRg-5	PRE4g9	RPA190-TRg-5	yes	double
5726	PRE4g9-ALG14-NRg-4	PRE4g9	ALG14-NRg-4	yes	double
5727	PRE4g9-ALG14-NRg-1	PRE4g9	ALG14-NRg-1	yes	double
5728	PRE4g9-PRE5-NRg-1	PRE4g9	PRE5-NRg-1	yes	double
5729	PRE4g9-BIG1-NRg-2	PRE4g9	BIG1-NRg-2	yes	double
5730	PRE4g9-TFA2-TRg-4	PRE4g9	TFA2-TRg-4	yes	double
5731	PRE4g9-IMP4-TRg-6	PRE4g9	IMP4-TRg-6	yes	double
5732	PRE4g9-PAN1-NRg-1	PRE4g9	PAN1-NRg-1	yes	double
5733	PRE4g9-UTP13-TRg-2	PRE4g9	UTP13-TRg-2	yes	double
5734	PRE4g9-KAE1-NRg-3	PRE4g9	KAE1-NRg-3	yes	double
5735	PRE4g9-ERG20-TRg-1	PRE4g9	ERG20-TRg-1	yes	double
5736	PRE4g9-CDC20-TRg-6	PRE4g9	CDC20-TRg-6	yes	double
5737	PRE4g9-PWP2-NRg-2	PRE4g9	PWP2-NRg-2	yes	double
5738	PRE4g9-COG1-NRg-1	PRE4g9	COG1-NRg-1	yes	double
5739	PRE4g9-RPL1B-TRg-4	PRE4g9	RPL1B-TRg-4	yes	double
5740	PRE4g9-RPL1B-TRg-7	PRE4g9	RPL1B-TRg-7	yes	double
5741	PRE4g9-UTP20-TRg-3	PRE4g9	UTP20-TRg-3	yes	double
5742	PRE4g9-UTP20-TRg-4	PRE4g9	UTP20-TRg-4	yes	double
5743	PRE4g9-RPL25-TRg-4	PRE4g9	RPL25-TRg-4	yes	double
5744	PRE4g9-RPL25-TRg-2	PRE4g9	RPL25-TRg-2	yes	double
5745	PRE4g9-MCM7-NRg-1	PRE4g9	MCM7-NRg-1	yes	double
5746	PRE4g9-MRP49-TRg-5	PRE4g9	MRP49-TRg-5	yes	double
5747	PRE4g9-ERO1-NRg-3	PRE4g9	ERO1-NRg-3	yes	double
5748	PRE4g9-UTP5-TRg-7	PRE4g9	UTP5-TRg-7	yes	double
5749	PRE4g9-MCM4-NRg-1	PRE4g9	MCM4-NRg-1	yes	double
5750	PRE4g9-PRE3-NRg-1	PRE4g9	PRE3-NRg-1	yes	double
5751	PRE4g9-FCF1-NRg-1	PRE4g9	FCF1-NRg-1	yes	double
5752	PRE4g9-CUS1-NRg-1	PRE4g9	CUS1-NRg-1	yes	double
5753	PRE4g9-PSF1-TRg-2	PRE4g9	PSF1-TRg-2	yes	double
5754	PRE4g9-BCP1-TRg-2	PRE4g9	BCP1-TRg-2	yes	double
5755	PRE4g9-PAN1-TRg-1	PRE4g9	PAN1-TRg-1	yes	double
5756	PRE4g9-PAN1-TRg-3	PRE4g9	PAN1-TRg-3	yes	double
5757	PRE4g9-PAN1-TRg-4	PRE4g9	PAN1-TRg-4	yes	double
5758	PRE4g9-VPS3-TRg-2	PRE4g9	VPS3-TRg-2	yes	double
5759	PRE4g9-YIL060W-NRg-1	PRE4g9	YIL060W-NRg-1	yes	double
5760	PRE4g9-VPS53-NRg-1	PRE4g9	VPS53-NRg-1	yes	double
5761	PRE4g9-CYR1-TRg-4	PRE4g9	CYR1-TRg-4	yes	double
5762	PRE4g9-CYR1-TRg-7	PRE4g9	CYR1-TRg-7	yes	double
5763	PRE4g9-MPS1-NRg-1	PRE4g9	MPS1-NRg-1	yes	double
5764	PRE4g9-SRP1-TRg-5	PRE4g9	SRP1-TRg-5	yes	double
5765	PRE4g9-SRP1-TRg-4	PRE4g9	SRP1-TRg-4	yes	double
5766	PRE4g9-TAF12-TRg-2	PRE4g9	TAF12-TRg-2	yes	double
5767	PRE4g9-TAF12-TRg-3	PRE4g9	TAF12-TRg-3	yes	double
5768	PRE4g9-POP4-TRg-1	PRE4g9	POP4-TRg-1	yes	double
5769	PRE4g9-SPT16-TRg-1	PRE4g9	SPT16-TRg-1	yes	double
5770	PRE4g9-NUP82-TRg-4	PRE4g9	NUP82-TRg-4	yes	double
5771	PRE4g9-DML1-TRg-3	PRE4g9	DML1-TRg-3	yes	double
5772	PRE4g9-RPA43-NRg-3	PRE4g9	RPA43-NRg-3	yes	double
5773	PRE4g9-STU2-NRg-3	PRE4g9	STU2-NRg-3	yes	double
5774	PRE4g9-POP4-NRg-4	PRE4g9	POP4-NRg-4	yes	double
5775	PRE4g9-MCD1-TRg-2	PRE4g9	MCD1-TRg-2	yes	double
5776	PRE4g9-RPS3-NRg-4	PRE4g9	RPS3-NRg-4	yes	double
5777	PRE4g9-PRP9-TRg-4	PRE4g9	PRP9-TRg-4	yes	double
5778	PRE4g9-RPP1-NRg-2	PRE4g9	RPP1-NRg-2	yes	double
5779	PRE4g9-MTR2-NRg-11	PRE4g9	MTR2-NRg-11	yes	double
5780	PRE4g9-GCD11-TRg-1	PRE4g9	GCD11-TRg-1	yes	double
5781	PRE4g9-RPF1-TRg-3	PRE4g9	RPF1-TRg-3	yes	double
5782	PRE4g9-SUB2-NRg-4	PRE4g9	SUB2-NRg-4	yes	double
5783	PRE4g9-GPI15-TRg-3	PRE4g9	GPI15-TRg-3	yes	double
5784	PRE4g9-ERG9-TRg-6	PRE4g9	ERG9-TRg-6	yes	double
5785	PRE4g9-RPT2-NRg-1	PRE4g9	RPT2-NRg-1	yes	double
5786	PRE4g9-YOS1-NRg-3	PRE4g9	YOS1-NRg-3	yes	double
5787	PRE4g9-SCM3-TRg-4	PRE4g9	SCM3-TRg-4	yes	double
5788	PRE4g9-SCM3-TRg-6	PRE4g9	SCM3-TRg-6	yes	double
5789	PRE4g9-RLP7-NRg-1	PRE4g9	RLP7-NRg-1	yes	double
5790	PRE4g9-TFB2-NRg-4	PRE4g9	TFB2-NRg-4	yes	double
5791	PRE4g9-IMP4-TRg-1	PRE4g9	IMP4-TRg-1	yes	double
5792	PRE4g9-IMP4-TRg-3	PRE4g9	IMP4-TRg-3	yes	double
5793	PRE4g9-PRE4-TRg-3	PRE4g9	PRE4-TRg-3	yes	double
5794	PRE4g9-SUB2-TRg-3	PRE4g9	SUB2-TRg-3	yes	double
5795	PRE4g9-RPP0-NRg-4	PRE4g9	RPP0-NRg-4	yes	double
5796	PRE4g9-RPP0-NRg-3	PRE4g9	RPP0-NRg-3	yes	double
5797	PRE4g9-TOM40-TRg-4	PRE4g9	TOM40-TRg-4	yes	double
5798	PRE4g9-FUR1-NRg-12	PRE4g9	FUR1-NRg-12	yes	double
5799	PRE4g9-TOM40-TRg-2	PRE4g9	TOM40-TRg-2	yes	double
5800	PRE4g9-VMA11-NRg-4	PRE4g9	VMA11-NRg-4	yes	double
5801	PRE4g9-PGS1-NRg-4	PRE4g9	PGS1-NRg-4	yes	double
5802	PRE4g9-URB1-TRg-4	PRE4g9	URB1-TRg-4	yes	double
5803	PRE4g9-ARP4-TRg-3	PRE4g9	ARP4-TRg-3	yes	double
5804	PRE4g9-RPT3-TRg-3	PRE4g9	RPT3-TRg-3	yes	double
5805	PRE4g9-SUI3-TRg-3	PRE4g9	SUI3-TRg-3	yes	double
5806	PRE4g9-RFC5-NRg-2	PRE4g9	RFC5-NRg-2	yes	double
5807	PRE4g9-RRP14-TRg-2	PRE4g9	RRP14-TRg-2	yes	double
5808	PRE4g9-SCC2-TRg-1	PRE4g9	SCC2-TRg-1	yes	double
5809	PRE4g9-SSC1-TRg-3	PRE4g9	SSC1-TRg-3	yes	double
5810	PRE4g9-RRP9-TRg-3	PRE4g9	RRP9-TRg-3	yes	double
5811	PRE4g9-MOT1-NRg-9	PRE4g9	MOT1-NRg-9	yes	double
5812	PRE4g9-RPL42A-NRg-2	PRE4g9	RPL42A-NRg-2	yes	double
5813	PRE4g9-SEC16-TRg-7	PRE4g9	SEC16-TRg-7	yes	double
5814	PRE4g9-IMP4-NRg-2	PRE4g9	IMP4-NRg-2	yes	double
5815	PRE4g9-YEF3-NRg-4	PRE4g9	YEF3-NRg-4	yes	double
5816	PRE4g9-PUP1-TRg-1	PRE4g9	PUP1-TRg-1	yes	double
5817	PRE4g9-UTP22-TRg-6	PRE4g9	UTP22-TRg-6	yes	double
5818	PRE4g9-DBP2-NRg-4	PRE4g9	DBP2-NRg-4	yes	double
5819	PRE4g9-PRE2-TRg-7	PRE4g9	PRE2-TRg-7	yes	double
5820	PRE4g9-ATP16-TRg-6	PRE4g9	ATP16-TRg-6	yes	double
5821	PRE4g9-UTP13-TRg-4	PRE4g9	UTP13-TRg-4	yes	double
5822	PRE4g9-DOP1-NRg-4	PRE4g9	DOP1-NRg-4	yes	double
5823	PRE4g9-TIM44-TRg-3	PRE4g9	TIM44-TRg-3	yes	double
5824	PRE4g9-ATP16-TRg-2	PRE4g9	ATP16-TRg-2	yes	double
5825	PRE4g9-ENP1-NRg-3	PRE4g9	ENP1-NRg-3	yes	double
5826	PRE4g9-NAF1-TRg-3	PRE4g9	NAF1-TRg-3	yes	double
5827	PRE4g9-COG4-TRg-2	PRE4g9	COG4-TRg-2	yes	double
5828	PRE4g9-SOG2-TRg-7	PRE4g9	SOG2-TRg-7	yes	double
5829	PRE4g9-YDR341C-TRg-3	PRE4g9	YDR341C-TRg-3	yes	double
5830	PRE4g9-YMR290W-A-TRg-10	PRE4g9	YMR290W-A-TRg-10	yes	double
5831	PRE4g9-NUP192-NRg-9	PRE4g9	NUP192-NRg-9	yes	double
5832	PRE4g9-RPS31-NRg-8	PRE4g9	RPS31-NRg-8	yes	double
5833	PRE4g9-SPC97-NRg-6	PRE4g9	SPC97-NRg-6	yes	double
5834	PRE4g9-EBP2-NRg-1	PRE4g9	EBP2-NRg-1	yes	double
5835	PRE4g9-CDC48-TRg-5	PRE4g9	CDC48-TRg-5	yes	double
5836	PRE4g9-RPT1-TRg-4	PRE4g9	RPT1-TRg-4	yes	double
5837	PRE4g9-ULP1-NRg-2	PRE4g9	ULP1-NRg-2	yes	double
5838	PRE4g9-RPN3-TRg-6	PRE4g9	RPN3-TRg-6	yes	double
5839	PRE4g9-RPT1-TRg-5	PRE4g9	RPT1-TRg-5	yes	double
5840	PRE4g9-KRE5-TRg-2	PRE4g9	KRE5-TRg-2	yes	double
5841	PRE4g9-TBF1-NRg-8	PRE4g9	TBF1-NRg-8	yes	double
5842	PRE4g9-UTP22-NRg-4	PRE4g9	UTP22-NRg-4	yes	double
5843	PRE4g9-SSC1-NRg-4	PRE4g9	SSC1-NRg-4	yes	double
5844	PRE4g9-REB1-TRg-4	PRE4g9	REB1-TRg-4	yes	double
5845	PRE4g9-CDC48-NRg-9	PRE4g9	CDC48-NRg-9	yes	double
5846	PRE4g9-FAS2-TRg-8	PRE4g9	FAS2-TRg-8	yes	double
5847	PRE4g9-TAO3-TRg-8	PRE4g9	TAO3-TRg-8	yes	double
5848	PRE4g9-CKS1-TRg-5	PRE4g9	CKS1-TRg-5	yes	double
5849	PRE4g9-YLR379W-TRg-7	PRE4g9	YLR379W-TRg-7	yes	double
5850	PRE4g9-TEN1-NRg-2	PRE4g9	TEN1-NRg-2	yes	double
5851	PRE4g9-RPL42A-TRg-2	PRE4g9	RPL42A-TRg-2	yes	double
5852	PRE4g9-SEC27-TRg-4	PRE4g9	SEC27-TRg-4	yes	double
5853	PRE4g9-TBF1-NRg-4	PRE4g9	TBF1-NRg-4	yes	double
5854	PRE4g9-RPT1-NRg-6	PRE4g9	RPT1-NRg-6	yes	double
5855	PRE4g9-COG1-TRg-3	PRE4g9	COG1-TRg-3	yes	double
5856	PRE4g9-SUI1-TRg-6	PRE4g9	SUI1-TRg-6	yes	double
5857	PRE4g9-TIM23-TRg-6	PRE4g9	TIM23-TRg-6	yes	double
5858	PRE4g9-CDC48-NRg-6	PRE4g9	CDC48-NRg-6	yes	double
5859	PRE4g9-EPL1-TRg-5	PRE4g9	EPL1-TRg-5	yes	double
5860	PRE4g9-RPT5-TRg-8	PRE4g9	RPT5-TRg-8	yes	double
5861	PRE4g9-ATP16-NRg-4	PRE4g9	ATP16-NRg-4	yes	double
5862	PRE4g9-RPN6-TRg-3	PRE4g9	RPN6-TRg-3	yes	double
5863	PRE4g9-ERG9-NRg-6	PRE4g9	ERG9-NRg-6	yes	double
5864	PRE4g9-SMX3-TRg-1	PRE4g9	SMX3-TRg-1	yes	double
5865	PRE4g9-NCB2-NRg-3	PRE4g9	NCB2-NRg-3	yes	double
5866	PRE4g9-SEC16-NRg-12	PRE4g9	SEC16-NRg-12	yes	double
5867	PRE4g9-RPN6-TRg-2	PRE4g9	RPN6-TRg-2	yes	double
5868	PRE4g9-REB1-NRg-4	PRE4g9	REB1-NRg-4	yes	double
5869	PRE4g9-ATP16-TRg-9	PRE4g9	ATP16-TRg-9	yes	double
5870	PRE4g9-ERG9-NRg-7	PRE4g9	ERG9-NRg-7	yes	double
5871	PRE4g3-RPL15A-NRg-4	PRE4g3	RPL15A-NRg-4	yes	double
5872	PRE4g3-RPL15A-NRg-5	PRE4g3	RPL15A-NRg-5	yes	double
5873	PRE4g3-KRE33-TRg-1	PRE4g3	KRE33-TRg-1	yes	double
5874	PRE4g3-PMI40-NRg-1	PRE4g3	PMI40-NRg-1	yes	double
5875	PRE4g3-NOP19-NRg-3	PRE4g3	NOP19-NRg-3	yes	double
5876	PRE4g3-SRP14-NRg-4	PRE4g3	SRP14-NRg-4	yes	double
5877	PRE4g3-SEC27-TRg-2	PRE4g3	SEC27-TRg-2	yes	double
5878	PRE4g3-GPI14-TRg-3	PRE4g3	GPI14-TRg-3	yes	double
5879	PRE4g3-PAH1-TRg-7	PRE4g3	PAH1-TRg-7	yes	double
5880	PRE4g3-PAH1-TRg-6	PRE4g3	PAH1-TRg-6	yes	double
5881	PRE4g3-PAH1-TRg-5	PRE4g3	PAH1-TRg-5	yes	double
5882	PRE4g3-PAH1-TRg-3	PRE4g3	PAH1-TRg-3	yes	double
5883	PRE4g3-COG3-TRg-1	PRE4g3	COG3-TRg-1	yes	double
5884	PRE4g3-HTS1-NRg-5	PRE4g3	HTS1-NRg-5	yes	double
5885	PRE4g3-MSN5-TRg-7	PRE4g3	MSN5-TRg-7	yes	double
5886	PRE4g3-ERG26-TRg-1	PRE4g3	ERG26-TRg-1	yes	double
5887	PRE4g3-SMD2-TRg-5	PRE4g3	SMD2-TRg-5	yes	double
5888	PRE4g3-SMD2-TRg-4	PRE4g3	SMD2-TRg-4	yes	double
5889	PRE4g3-SMD2-TRg-1	PRE4g3	SMD2-TRg-1	yes	double
5890	PRE4g3-PRE7-TRg-4	PRE4g3	PRE7-TRg-4	yes	double
5891	PRE4g3-PRE7-TRg-7	PRE4g3	PRE7-TRg-7	yes	double
5892	PRE4g3-SEC6-TRg-3	PRE4g3	SEC6-TRg-3	yes	double
5893	PRE4g3-ESF2-NRg-1	PRE4g3	ESF2-NRg-1	yes	double
5894	PRE4g3-ESF2-NRg-3	PRE4g3	ESF2-NRg-3	yes	double
5895	PRE4g3-AFG2-TRg-2	PRE4g3	AFG2-TRg-2	yes	double
5896	PRE4g3-RRP36-TRg-3	PRE4g3	RRP36-TRg-3	yes	double
5897	PRE4g3-RRP36-TRg-5	PRE4g3	RRP36-TRg-5	yes	double
5898	PRE4g3-GCR1-NRg-2	PRE4g3	GCR1-NRg-2	yes	double
5899	PRE4g3-PRE4-NRg-4	PRE4g3	PRE4-NRg-4	yes	double
5900	PRE4g3-PRE4-NRg-9	PRE4g3	PRE4-NRg-9	yes	double
5901	PRE4g3-DSN1-NRg-2	PRE4g3	DSN1-NRg-2	yes	double
5902	PRE4g3-GPI11-TRg-3	PRE4g3	GPI11-TRg-3	yes	double
5903	PRE4g3-POP3-TRg-1	PRE4g3	POP3-TRg-1	yes	double
5904	PRE4g3-MNE1-TRg-5	PRE4g3	MNE1-TRg-5	yes	double
5905	PRE4g3-RRP12-NRg-1	PRE4g3	RRP12-NRg-1	yes	double
5906	PRE4g3-RSC6-TRg-2	PRE4g3	RSC6-TRg-2	yes	double
5907	PRE4g3-CDC25-TRg-1	PRE4g3	CDC25-TRg-1	yes	double
5908	PRE4g3-CDC25-TRg-9	PRE4g3	CDC25-TRg-9	yes	double
5909	PRE4g3-YPP1-NRg-3	PRE4g3	YPP1-NRg-3	yes	double
5910	PRE4g3-NFS1-NRg-9	PRE4g3	NFS1-NRg-9	yes	double
5911	PRE4g3-NFS1-NRg-8	PRE4g3	NFS1-NRg-8	yes	double
5912	PRE4g3-UBA2-TRg-1	PRE4g3	UBA2-TRg-1	yes	double
5913	PRE4g3-ARP2-NRg-3	PRE4g3	ARP2-NRg-3	yes	double
5914	PRE4g3-MAK16-TRg-1	PRE4g3	MAK16-TRg-1	yes	double
5915	PRE4g3-CEP3-NRg-1	PRE4g3	CEP3-NRg-1	yes	double
5916	PRE4g3-GUK1-TRg-5	PRE4g3	GUK1-TRg-5	yes	double
5917	PRE4g3-GUK1-TRg-2	PRE4g3	GUK1-TRg-2	yes	double
5918	PRE4g3-GPI12-NRg-6	PRE4g3	GPI12-NRg-6	yes	double
5919	PRE4g3-RPS5-NRg-5	PRE4g3	RPS5-NRg-5	yes	double
5920	PRE4g3-RPS5-NRg-2	PRE4g3	RPS5-NRg-2	yes	double
5921	PRE4g3-RPC19-NRg-1	PRE4g3	RPC19-NRg-1	yes	double
5922	PRE4g3-TIM54-TRg-1	PRE4g3	TIM54-TRg-1	yes	double
5923	PRE4g3-TEN1-TRg-2	PRE4g3	TEN1-TRg-2	yes	double
5924	PRE4g3-SAH1-NRg-4	PRE4g3	SAH1-NRg-4	yes	double
5925	PRE4g3-SAH1-NRg-5	PRE4g3	SAH1-NRg-5	yes	double
5926	PRE4g3-SAH1-NRg-3	PRE4g3	SAH1-NRg-3	yes	double
5927	PRE4g3-ATP15-NRg-5	PRE4g3	ATP15-NRg-5	yes	double
5928	PRE4g3-SCD5-TRg-5	PRE4g3	SCD5-TRg-5	yes	double
5929	PRE4g3-ARB1-NRg-2	PRE4g3	ARB1-NRg-2	yes	double
5930	PRE4g3-ARB1-NRg-4	PRE4g3	ARB1-NRg-4	yes	double
5931	PRE4g3-PUP2-TRg-1	PRE4g3	PUP2-TRg-1	yes	double
5932	PRE4g3-CCT8-TRg-2	PRE4g3	CCT8-TRg-2	yes	double
5933	PRE4g3-MCM4-TRg-1	PRE4g3	MCM4-TRg-1	yes	double
5934	PRE4g3-LSM4-TRg-1	PRE4g3	LSM4-TRg-1	yes	double
5935	PRE4g3-NOP53-NRg-1	PRE4g3	NOP53-NRg-1	yes	double
5936	PRE4g3-ATP3-TRg-4	PRE4g3	ATP3-TRg-4	yes	double
5937	PRE4g3-AFG2-NRg-3	PRE4g3	AFG2-NRg-3	yes	double
5938	PRE4g3-PRO3-NRg-3	PRE4g3	PRO3-NRg-3	yes	double
5939	PRE4g3-NRD1-NRg-10	PRE4g3	NRD1-NRg-10	yes	double
5940	PRE4g3-SEC61-TRg-2	PRE4g3	SEC61-TRg-2	yes	double
5941	PRE4g3-RHO3-TRg-4	PRE4g3	RHO3-TRg-4	yes	double
5942	PRE4g3-SNF2-TRg-6	PRE4g3	SNF2-TRg-6	yes	double
5943	PRE4g3-SMD2-NRg-3	PRE4g3	SMD2-NRg-3	yes	double
5944	PRE4g3-RSC4-TRg-2	PRE4g3	RSC4-TRg-2	yes	double
5945	PRE4g3-RSC4-TRg-1	PRE4g3	RSC4-TRg-1	yes	double
5946	PRE4g3-TIF34-TRg-2	PRE4g3	TIF34-TRg-2	yes	double
5947	PRE4g3-BET1-NRg-1	PRE4g3	BET1-NRg-1	yes	double
5948	PRE4g3-CDC8-NRg-2	PRE4g3	CDC8-NRg-2	yes	double
5949	PRE4g3-PRP42-TRg-2	PRE4g3	PRP42-TRg-2	yes	double
5950	PRE4g3-RRB1-TRg-2	PRE4g3	RRB1-TRg-2	yes	double
5951	PRE4g3-SPC24-TRg-1	PRE4g3	SPC24-TRg-1	yes	double
5952	PRE4g3-ILS1-NRg-1	PRE4g3	ILS1-NRg-1	yes	double
5953	PRE4g3-GFA1-TRg-2	PRE4g3	GFA1-TRg-2	yes	double
5954	PRE4g3-SEC21-NRg-10	PRE4g3	SEC21-NRg-10	yes	double
5955	PRE4g3-RPC10-NRg-1	PRE4g3	RPC10-NRg-1	yes	double
5956	PRE4g3-RPB10-TRg-3	PRE4g3	RPB10-TRg-3	yes	double
5957	PRE4g3-RPB10-TRg-2	PRE4g3	RPB10-TRg-2	yes	double
5958	PRE4g3-YNL181W-TRg-1	PRE4g3	YNL181W-TRg-1	yes	double
5959	PRE4g3-RAD3-NRg-1	PRE4g3	RAD3-NRg-1	yes	double
5960	PRE4g3-NOP10-TRg-1	PRE4g3	NOP10-TRg-1	yes	double
5961	PRE4g3-BFR2-TRg-3	PRE4g3	BFR2-TRg-3	yes	double
5962	PRE4g3-MCM2-TRg-6	PRE4g3	MCM2-TRg-6	yes	double
5963	PRE4g3-MCM2-TRg-4	PRE4g3	MCM2-TRg-4	yes	double
5964	PRE4g3-MPP10-TRg-1	PRE4g3	MPP10-TRg-1	yes	double
5965	PRE4g3-RET2-TRg-4	PRE4g3	RET2-TRg-4	yes	double
5966	PRE4g3-RET2-TRg-1	PRE4g3	RET2-TRg-1	yes	double
5967	PRE4g3-RPS2-NRg-1	PRE4g3	RPS2-NRg-1	yes	double
5968	PRE4g3-RPS2-NRg-2	PRE4g3	RPS2-NRg-2	yes	double
5969	PRE4g3-ORC4-NRg-3	PRE4g3	ORC4-NRg-3	yes	double
5970	PRE4g3-TIP20-TRg-7	PRE4g3	TIP20-TRg-7	yes	double
5971	PRE4g3-SMT3-TRg-1	PRE4g3	SMT3-TRg-1	yes	double
5972	PRE4g3-MSS18-NRg-6	PRE4g3	MSS18-NRg-6	yes	double
5973	PRE4g3-YEF3-NRg-9	PRE4g3	YEF3-NRg-9	yes	double
5974	PRE4g3-ASK1-NRg-1	PRE4g3	ASK1-NRg-1	yes	double
5975	PRE4g3-SMC1-TRg-1	PRE4g3	SMC1-TRg-1	yes	double
5976	PRE4g3-NIP1-NRg-1	PRE4g3	NIP1-NRg-1	yes	double
5977	PRE4g3-RPP1-NRg-1	PRE4g3	RPP1-NRg-1	yes	double
5978	PRE4g3-YDJ1-TRg-6	PRE4g3	YDJ1-TRg-6	yes	double
5979	PRE4g3-SUB2-NRg-1	PRE4g3	SUB2-NRg-1	yes	double
5980	PRE4g3-TIM10-NRg-8	PRE4g3	TIM10-NRg-8	yes	double
5981	PRE4g3-TIM10-NRg-4	PRE4g3	TIM10-NRg-4	yes	double
5982	PRE4g3-TIM10-NRg-7	PRE4g3	TIM10-NRg-7	yes	double
5983	PRE4g3-SKI6-TRg-4	PRE4g3	SKI6-TRg-4	yes	double
5984	PRE4g3-TUB4-TRg-1	PRE4g3	TUB4-TRg-1	yes	double
5985	PRE4g3-CDC37-NRg-2	PRE4g3	CDC37-NRg-2	yes	double
5986	PRE4g3-ISD11-TRg-3	PRE4g3	ISD11-TRg-3	yes	double
5987	PRE4g3-YOS1-TRg-4	PRE4g3	YOS1-TRg-4	yes	double
5988	PRE4g3-SSC1-TRg-6	PRE4g3	SSC1-TRg-6	yes	double
5989	PRE4g3-MTR3-TRg-5	PRE4g3	MTR3-TRg-5	yes	double
5990	PRE4g3-MTR3-TRg-6	PRE4g3	MTR3-TRg-6	yes	double
5991	PRE4g3-TFA1-TRg-2	PRE4g3	TFA1-TRg-2	yes	double
5992	PRE4g3-CDC3-NRg-3	PRE4g3	CDC3-NRg-3	yes	double
5993	PRE4g3-ERG25-TA-18	PRE4g3	ERG25-TA-18	yes	double
5994	PRE4g3-RPB11-TRg-4	PRE4g3	RPB11-TRg-4	yes	double
5995	PRE4g3-RPB11-TRg-1	PRE4g3	RPB11-TRg-1	yes	double
5996	PRE4g3-RPB11-TRg-2	PRE4g3	RPB11-TRg-2	yes	double
5997	PRE4g3-DED1-TRg-3	PRE4g3	DED1-TRg-3	yes	double
5998	PRE4g3-DED1-TRg-1	PRE4g3	DED1-TRg-1	yes	double
5999	PRE4g3-DED1-TRg-6	PRE4g3	DED1-TRg-6	yes	double
6000	PRE4g3-DED1-TRg-4	PRE4g3	DED1-TRg-4	yes	double
6001	PRE4g3-RPL10-NRg-5	PRE4g3	RPL10-NRg-5	yes	double
6002	PRE4g3-RPL10-NRg-4	PRE4g3	RPL10-NRg-4	yes	double
6003	PRE4g3-EFB1-NRg-1	PRE4g3	EFB1-NRg-1	yes	double
6004	PRE4g3-EFB1-NRg-5	PRE4g3	EFB1-NRg-5	yes	double
6005	PRE4g3-EFB1-NRg-4	PRE4g3	EFB1-NRg-4	yes	double
6006	PRE4g3-RPT3-NRg-1	PRE4g3	RPT3-NRg-1	yes	double
6007	PRE4g3-SAC6-TRg-8	PRE4g3	SAC6-TRg-8	yes	double
6008	PRE4g3-SAC6-TRg-4	PRE4g3	SAC6-TRg-4	yes	double
6009	PRE4g3-SAC6-TRg-5	PRE4g3	SAC6-TRg-5	yes	double
6010	PRE4g3-SAC6-TRg-3	PRE4g3	SAC6-TRg-3	yes	double
6011	PRE4g3-DIM1-TRg-5	PRE4g3	DIM1-TRg-5	yes	double
6012	PRE4g3-DIM1-TRg-7	PRE4g3	DIM1-TRg-7	yes	double
6013	PRE4g3-RPC17-NRg-1	PRE4g3	RPC17-NRg-1	yes	double
6014	PRE4g3-RPC17-NRg-2	PRE4g3	RPC17-NRg-2	yes	double
6015	PRE4g3-YDR341C-TRg-1	PRE4g3	YDR341C-TRg-1	yes	double
6016	PRE4g3-RAP1-NRg-8	PRE4g3	RAP1-NRg-8	yes	double
6017	PRE4g3-RAP1-NRg-5	PRE4g3	RAP1-NRg-5	yes	double
6018	PRE4g3-RAP1-NRg-2	PRE4g3	RAP1-NRg-2	yes	double
6019	PRE4g3-SEC26-NRg-3	PRE4g3	SEC26-NRg-3	yes	double
6020	PRE4g3-SPP41-TRg-3	PRE4g3	SPP41-TRg-3	yes	double
6021	PRE4g3-TAP42-NRg-1	PRE4g3	TAP42-NRg-1	yes	double
6022	PRE4g3-PGA2-TRg-6	PRE4g3	PGA2-TRg-6	yes	double
6023	PRE4g3-BRL1-TRg-1	PRE4g3	BRL1-TRg-1	yes	double
6024	PRE4g3-FOL2-TRg-1	PRE4g3	FOL2-TRg-1	yes	double
6025	PRE4g3-NAB3-NRg-5	PRE4g3	NAB3-NRg-5	yes	double
6026	PRE4g3-SNF4-TRg-4	PRE4g3	SNF4-TRg-4	yes	double
6027	PRE4g3-HRR25-TRg-2	PRE4g3	HRR25-TRg-2	yes	double
6028	PRE4g3-TRS23-TRg-4	PRE4g3	TRS23-TRg-4	yes	double
6029	PRE4g3-CTR86-TRg-4	PRE4g3	CTR86-TRg-4	yes	double
6030	PRE4g3-RPB5-TRg-5	PRE4g3	RPB5-TRg-5	yes	double
6031	PRE4g3-SPN1-NRg-2	PRE4g3	SPN1-NRg-2	yes	double
6032	PRE4g3-SPN1-NRg-1	PRE4g3	SPN1-NRg-1	yes	double
6033	PRE4g3-SEC61-NRg-1	PRE4g3	SEC61-NRg-1	yes	double
6034	PRE4g3-SEC61-NRg-7	PRE4g3	SEC61-NRg-7	yes	double
6035	PRE4g3-TUS1-TRg-3	PRE4g3	TUS1-TRg-3	yes	double
6036	PRE4g3-OLE1-NRg-2	PRE4g3	OLE1-NRg-2	yes	double
6037	PRE4g3-AFG2-TRg-1	PRE4g3	AFG2-TRg-1	yes	double
6038	PRE4g3-TOA2-NRg-1	PRE4g3	TOA2-NRg-1	yes	double
6039	PRE4g3-USO1-TRg-1	PRE4g3	USO1-TRg-1	yes	double
6040	PRE4g3-UTP22-NRg-2	PRE4g3	UTP22-NRg-2	yes	double
6041	PRE4g3-RIB1-TRg-3	PRE4g3	RIB1-TRg-3	yes	double
6042	PRE4g3-RIB1-TRg-7	PRE4g3	RIB1-TRg-7	yes	double
6043	PRE4g3-RIB1-TRg-4	PRE4g3	RIB1-TRg-4	yes	double
6044	PRE4g3-COG1-TRg-1	PRE4g3	COG1-TRg-1	yes	double
6045	PRE4g3-RPL32-NRg-2	PRE4g3	RPL32-NRg-2	yes	double
6046	PRE4g3-GLC7-NRg-3	PRE4g3	GLC7-NRg-3	yes	double
6047	PRE4g3-GLC7-NRg-4	PRE4g3	GLC7-NRg-4	yes	double
6048	PRE4g3-HSF1-TRg-2	PRE4g3	HSF1-TRg-2	yes	double
6049	PRE4g3-DAM1-NRg-5	PRE4g3	DAM1-NRg-5	yes	double
6050	PRE4g3-SEC18-TRg-4	PRE4g3	SEC18-TRg-4	yes	double
6051	PRE4g3-SEC18-TRg-5	PRE4g3	SEC18-TRg-5	yes	double
6052	PRE4g3-PAB1-NRg-3	PRE4g3	PAB1-NRg-3	yes	double
6053	PRE4g3-POP8-TRg-2	PRE4g3	POP8-TRg-2	yes	double
6054	PRE4g3-PAB1-NRg-4	PRE4g3	PAB1-NRg-4	yes	double
6055	PRE4g3-BIG1-TRg-4	PRE4g3	BIG1-TRg-4	yes	double
6056	PRE4g3-BIG1-TRg-5	PRE4g3	BIG1-TRg-5	yes	double
6057	PRE4g3-BIG1-TRg-6	PRE4g3	BIG1-TRg-6	yes	double
6058	PRE4g3-RPO41-NRg-1	PRE4g3	RPO41-NRg-1	yes	double
6059	PRE4g3-RVB2-NRg-2	PRE4g3	RVB2-NRg-2	yes	double
6060	PRE4g3-PET117-NRg-8	PRE4g3	PET117-NRg-8	yes	double
6061	PRE4g3-VPS45-NRg-9	PRE4g3	VPS45-NRg-9	yes	double
6062	PRE4g3-YCG1-NRg-1	PRE4g3	YCG1-NRg-1	yes	double
6063	PRE4g3-NOC4-NRg-1	PRE4g3	NOC4-NRg-1	yes	double
6064	PRE4g3-NMD3-NRg-2	PRE4g3	NMD3-NRg-2	yes	double
6065	PRE4g3-DRS1-TRg-2	PRE4g3	DRS1-TRg-2	yes	double
6066	PRE4g3-HTB1-NRg-2	PRE4g3	HTB1-NRg-2	yes	double
6067	PRE4g3-IPI1-TRg-2	PRE4g3	IPI1-TRg-2	yes	double
6068	PRE4g3-SEC18-NRg-1	PRE4g3	SEC18-NRg-1	yes	double
6069	PRE4g3-SEC18-NRg-2	PRE4g3	SEC18-NRg-2	yes	double
6070	PRE4g3-JIP5-NRg-2	PRE4g3	JIP5-NRg-2	yes	double
6071	PRE4g3-YPT1-TRg-3	PRE4g3	YPT1-TRg-3	yes	double
6072	PRE4g3-YPT1-TRg-2	PRE4g3	YPT1-TRg-2	yes	double
6073	PRE4g3-CLF1-NRg-2	PRE4g3	CLF1-NRg-2	yes	double
6074	PRE4g3-SNF2-NRg-7	PRE4g3	SNF2-NRg-7	yes	double
6075	PRE4g3-SNF2-NRg-4	PRE4g3	SNF2-NRg-4	yes	double
6076	PRE4g3-RPL25-NRg-1	PRE4g3	RPL25-NRg-1	yes	double
6077	PRE4g3-NOP56-TRg-1	PRE4g3	NOP56-TRg-1	yes	double
6078	PRE4g3-NOP56-TRg-2	PRE4g3	NOP56-TRg-2	yes	double
6079	PRE4g3-TRS31-TRg-1	PRE4g3	TRS31-TRg-1	yes	double
6080	PRE4g3-DBF4-TRg-2	PRE4g3	DBF4-TRg-2	yes	double
6081	PRE4g3-DBF4-TRg-1	PRE4g3	DBF4-TRg-1	yes	double
6082	PRE4g3-RPC19-TRg-4	PRE4g3	RPC19-TRg-4	yes	double
6083	PRE4g3-RPC19-TRg-6	PRE4g3	RPC19-TRg-6	yes	double
6084	PRE4g3-RPC19-TRg-3	PRE4g3	RPC19-TRg-3	yes	double
6085	PRE4g3-ROK1-NRg-1	PRE4g3	ROK1-NRg-1	yes	double
6086	PRE4g3-CDC33-TRg-4	PRE4g3	CDC33-TRg-4	yes	double
6087	PRE4g3-DHR2-TRg-3	PRE4g3	DHR2-TRg-3	yes	double
6088	PRE4g3-RRP42-NRg-5	PRE4g3	RRP42-NRg-5	yes	double
6089	PRE4g3-CLF1-TRg-1	PRE4g3	CLF1-TRg-1	yes	double
6090	PRE4g3-ERG11-NA-16	PRE4g3	ERG11-NA-16	yes	double
6091	PRE4g3-VAS1-NRg-4	PRE4g3	VAS1-NRg-4	yes	double
6092	PRE4g3-PIK1-NRg-2	PRE4g3	PIK1-NRg-2	yes	double
6093	PRE4g3-SAR1-NRg-7	PRE4g3	SAR1-NRg-7	yes	double
6094	PRE4g3-SAR1-NRg-4	PRE4g3	SAR1-NRg-4	yes	double
6095	PRE4g3-RPS3-TRg-1	PRE4g3	RPS3-TRg-1	yes	double
6096	PRE4g3-YTM1-TRg-2	PRE4g3	YTM1-TRg-2	yes	double
6097	PRE4g3-SUI3-NRg-5	PRE4g3	SUI3-NRg-5	yes	double
6098	PRE4g3-SUI3-NRg-2	PRE4g3	SUI3-NRg-2	yes	double
6099	PRE4g3-RRP7-TRg-4	PRE4g3	RRP7-TRg-4	yes	double
6100	PRE4g3-RRP7-TRg-6	PRE4g3	RRP7-TRg-6	yes	double
6101	PRE4g3-NIP7-TRg-2	PRE4g3	NIP7-TRg-2	yes	double
6102	PRE4g3-MDM35-TRg-1	PRE4g3	MDM35-TRg-1	yes	double
6103	PRE4g3-ALA1-NRg-1	PRE4g3	ALA1-NRg-1	yes	double
6104	PRE4g3-DOA4-NRg-2	PRE4g3	DOA4-NRg-2	yes	double
6105	PRE4g3-RPS13-NRg-1	PRE4g3	RPS13-NRg-1	yes	double
6106	PRE4g3-YSF3-TRg-2	PRE4g3	YSF3-TRg-2	yes	double
6107	PRE4g3-RPS2-NRg-11	PRE4g3	RPS2-NRg-11	yes	double
6108	PRE4g3-SSL1-TRg-10	PRE4g3	SSL1-TRg-10	yes	double
6109	PRE4g3-NIP7-TRg-1	PRE4g3	NIP7-TRg-1	yes	double
6110	PRE4g3-LST8-NRg-1	PRE4g3	LST8-NRg-1	yes	double
6111	PRE4g3-TAF4-TRg-3	PRE4g3	TAF4-TRg-3	yes	double
6112	PRE4g3-HAS1-TRg-2	PRE4g3	HAS1-TRg-2	yes	double
6113	PRE4g3-GLC7-TRg-2	PRE4g3	GLC7-TRg-2	yes	double
6114	PRE4g3-CDC45-NRg-1	PRE4g3	CDC45-NRg-1	yes	double
6115	PRE4g3-SEC22-NRg-8	PRE4g3	SEC22-NRg-8	yes	double
6116	PRE4g3-YOS1-TRg-2	PRE4g3	YOS1-TRg-2	yes	double
6117	PRE4g3-RBA50-TRg-3	PRE4g3	RBA50-TRg-3	yes	double
6118	PRE4g3-SPP41-NRg-2	PRE4g3	SPP41-NRg-2	yes	double
6119	PRE4g3-PRP46-TRg-2	PRE4g3	PRP46-TRg-2	yes	double
6120	PRE4g3-PGA2-NRg-1	PRE4g3	PGA2-NRg-1	yes	double
6121	PRE4g3-CBF5-TRg-3	PRE4g3	CBF5-TRg-3	yes	double
6122	PRE4g3-TCP1-NRg-3	PRE4g3	TCP1-NRg-3	yes	double
6123	PRE4g3-TCP1-NRg-2	PRE4g3	TCP1-NRg-2	yes	double
6124	PRE4g3-ERG26-NRg-2	PRE4g3	ERG26-NRg-2	yes	double
6125	PRE4g3-ERG26-NRg-4	PRE4g3	ERG26-NRg-4	yes	double
6126	PRE4g3-MES1-TRg-5	PRE4g3	MES1-TRg-5	yes	double
6127	PRE4g3-HTS1-TRg-2	PRE4g3	HTS1-TRg-2	yes	double
6128	PRE4g3-SSS1-TRg-3	PRE4g3	SSS1-TRg-3	yes	double
6129	PRE4g3-SSS1-TRg-2	PRE4g3	SSS1-TRg-2	yes	double
6130	PRE4g3-SYS1-TRg-7	PRE4g3	SYS1-TRg-7	yes	double
6131	PRE4g3-SYS1-TRg-2	PRE4g3	SYS1-TRg-2	yes	double
6132	PRE4g3-SYS1-TRg-1	PRE4g3	SYS1-TRg-1	yes	double
6133	PRE4g3-BFR2-TRg-1	PRE4g3	BFR2-TRg-1	yes	double
6134	PRE4g3-EOS1-TRg-3	PRE4g3	EOS1-TRg-3	yes	double
6135	PRE4g3-TAF4-NRg-1	PRE4g3	TAF4-NRg-1	yes	double
6136	PRE4g3-ARL3-NRg-8	PRE4g3	ARL3-NRg-8	yes	double
6137	PRE4g3-RPN5-NRg-1	PRE4g3	RPN5-NRg-1	yes	double
6138	PRE4g3-TIM9-NRg-2	PRE4g3	TIM9-NRg-2	yes	double
6139	PRE4g3-NUP57-NRg-3	PRE4g3	NUP57-NRg-3	yes	double
6140	PRE4g3-VPS4-TRg-1	PRE4g3	VPS4-TRg-1	yes	double
6141	PRE4g3-CDC3-TRg-4	PRE4g3	CDC3-TRg-4	yes	double
6142	PRE4g3-BBP1-NRg-1	PRE4g3	BBP1-NRg-1	yes	double
6143	PRE4g3-BBP1-NRg-2	PRE4g3	BBP1-NRg-2	yes	double
6144	PRE4g3-USE1-NRg-3	PRE4g3	USE1-NRg-3	yes	double
6145	PRE4g3-CCT7-TRg-1	PRE4g3	CCT7-TRg-1	yes	double
6146	PRE4g3-SAH1-TRg-3	PRE4g3	SAH1-TRg-3	yes	double
6147	PRE4g3-CHS2-TRg-1	PRE4g3	CHS2-TRg-1	yes	double
6148	PRE4g3-DPM1-TRg-2	PRE4g3	DPM1-TRg-2	yes	double
6149	PRE4g3-BBP1-TRg-1	PRE4g3	BBP1-TRg-1	yes	double
6150	PRE4g3-NRD1-TRg-4	PRE4g3	NRD1-TRg-4	yes	double
6151	PRE4g3-RPB3-NRg-1	PRE4g3	RPB3-NRg-1	yes	double
6152	PRE4g3-PHO85-NRg-6	PRE4g3	PHO85-NRg-6	yes	double
6153	PRE4g3-SNF6-TRg-6	PRE4g3	SNF6-TRg-6	yes	double
6154	PRE4g3-PRP38-NRg-2	PRE4g3	PRP38-NRg-2	yes	double
6155	PRE4g3-OAR1-NRg-3	PRE4g3	OAR1-NRg-3	yes	double
6156	PRE4g3-ROX3-NRg-1	PRE4g3	ROX3-NRg-1	yes	double
6157	PRE4g3-YPP1-TRg-6	PRE4g3	YPP1-TRg-6	yes	double
6158	PRE4g3-CBF2-NRg-8	PRE4g3	CBF2-NRg-8	yes	double
6159	PRE4g3-SPT6-TRg-5	PRE4g3	SPT6-TRg-5	yes	double
6160	PRE4g3-SEC10-NRg-1	PRE4g3	SEC10-NRg-1	yes	double
6161	PRE4g3-NSL1-NRg-3	PRE4g3	NSL1-NRg-3	yes	double
6162	PRE4g3-NRD1-NRg-8	PRE4g3	NRD1-NRg-8	yes	double
6163	PRE4g3-RPB3-TRg-1	PRE4g3	RPB3-TRg-1	yes	double
6164	PRE4g3-NRD1-NRg-4	PRE4g3	NRD1-NRg-4	yes	double
6165	PRE4g3-RVB1-TRg-2	PRE4g3	RVB1-TRg-2	yes	double
6166	PRE4g3-TIF5-NRg-8	PRE4g3	TIF5-NRg-8	yes	double
6167	PRE4g3-EOS1-NRg-1	PRE4g3	EOS1-NRg-1	yes	double
6168	PRE4g3-ERG25-NA-26	PRE4g3	ERG25-NA-26	yes	double
6169	PRE4g3-MSL5-NRg-4	PRE4g3	MSL5-NRg-4	yes	double
6170	PRE4g3-SEC24-TRg-2	PRE4g3	SEC24-TRg-2	yes	double
6171	PRE4g3-RPL30-NRg-5	PRE4g3	RPL30-NRg-5	yes	double
6172	PRE4g3-SNU71-NRg-3	PRE4g3	SNU71-NRg-3	yes	double
6173	PRE4g3-CDC33-NRg-1	PRE4g3	CDC33-NRg-1	yes	double
6174	PRE4g3-RPN6-TRg-4	PRE4g3	RPN6-TRg-4	yes	double
6175	PRE4g3-NAB2-TRg-4	PRE4g3	NAB2-TRg-4	yes	double
6176	PRE4g3-NAB2-TRg-6	PRE4g3	NAB2-TRg-6	yes	double
6177	PRE4g3-YTM1-NRg-1	PRE4g3	YTM1-NRg-1	yes	double
6178	PRE4g3-OLE1-TRg-8	PRE4g3	OLE1-TRg-8	yes	double
6179	PRE4g3-OLE1-TRg-1	PRE4g3	OLE1-TRg-1	yes	double
6180	PRE4g3-UTP7-TRg-4	PRE4g3	UTP7-TRg-4	yes	double
6181	PRE4g3-ACT1-NRg-6	PRE4g3	ACT1-NRg-6	yes	double
6182	PRE4g3-RPL18A-NRg-3	PRE4g3	RPL18A-NRg-3	yes	double
6183	PRE4g3-BRX1-NRg-1	PRE4g3	BRX1-NRg-1	yes	double
6184	PRE4g3-NAF1-TRg-8	PRE4g3	NAF1-TRg-8	yes	double
6185	PRE4g3-NAF1-TRg-6	PRE4g3	NAF1-TRg-6	yes	double
6186	PRE4g3-NAF1-TRg-4	PRE4g3	NAF1-TRg-4	yes	double
6187	PRE4g3-CDC8-TRg-2	PRE4g3	CDC8-TRg-2	yes	double
6188	PRE4g3-NSE4-TRg-1	PRE4g3	NSE4-TRg-1	yes	double
6189	PRE4g3-PAB1-NRg-2	PRE4g3	PAB1-NRg-2	yes	double
6190	PRE4g3-PRP43-TRg-4	PRE4g3	PRP43-TRg-4	yes	double
6191	PRE4g3-SEC2-NRg-3	PRE4g3	SEC2-NRg-3	yes	double
6192	PRE4g3-SEC2-NRg-6	PRE4g3	SEC2-NRg-6	yes	double
6193	PRE4g3-MPP10-NRg-5	PRE4g3	MPP10-NRg-5	yes	double
6194	PRE4g3-YDR355C-TRg-2	PRE4g3	YDR355C-TRg-2	yes	double
6195	PRE4g3-YLR339C-TRg-9	PRE4g3	YLR339C-TRg-9	yes	double
6196	PRE4g3-SNM1-TRg-2	PRE4g3	SNM1-TRg-2	yes	double
6197	PRE4g3-ALR1-NRg-4	PRE4g3	ALR1-NRg-4	yes	double
6198	PRE4g3-ALR1-NRg-1	PRE4g3	ALR1-NRg-1	yes	double
6199	PRE4g3-ALR1-NRg-3	PRE4g3	ALR1-NRg-3	yes	double
6200	PRE4g3-RPL10-TRg-1	PRE4g3	RPL10-TRg-1	yes	double
6201	PRE4g3-RPL28-TRg-2	PRE4g3	RPL28-TRg-2	yes	double
6202	PRE4g3-UTP25-TRg-1	PRE4g3	UTP25-TRg-1	yes	double
6203	PRE4g3-POB3-TRg-1	PRE4g3	POB3-TRg-1	yes	double
6204	PRE4g3-POB3-TRg-3	PRE4g3	POB3-TRg-3	yes	double
6205	PRE4g3-POB3-TRg-2	PRE4g3	POB3-TRg-2	yes	double
6206	PRE4g3-MED11-TRg-1	PRE4g3	MED11-TRg-1	yes	double
6207	PRE4g3-ISA1-TRg-15	PRE4g3	ISA1-TRg-15	yes	double
6208	PRE4g3-RRP1-NRg-1	PRE4g3	RRP1-NRg-1	yes	double
6209	PRE4g3-MES1-NRg-1	PRE4g3	MES1-NRg-1	yes	double
6210	PRE4g3-SEC13-NRg-5	PRE4g3	SEC13-NRg-5	yes	double
6211	PRE4g3-MCM2-NRg-2	PRE4g3	MCM2-NRg-2	yes	double
6212	PRE4g3-ALA1-TRg-4	PRE4g3	ALA1-TRg-4	yes	double
6213	PRE4g3-MTG2-TRg-5	PRE4g3	MTG2-TRg-5	yes	double
6214	PRE4g3-TIF35-NRg-3	PRE4g3	TIF35-NRg-3	yes	double
6215	PRE4g3-NSE1-TRg-3	PRE4g3	NSE1-TRg-3	yes	double
6216	PRE4g3-NSE1-TRg-4	PRE4g3	NSE1-TRg-4	yes	double
6217	PRE4g3-MOB2-NRg-6	PRE4g3	MOB2-NRg-6	yes	double
6218	PRE4g3-VRG4-NRg-3	PRE4g3	VRG4-NRg-3	yes	double
6219	PRE4g3-PRP9-TRg-3	PRE4g3	PRP9-TRg-3	yes	double
6220	PRE4g3-HYM1-TRg-5	PRE4g3	HYM1-TRg-5	yes	double
6221	PRE4g3-POP1-TRg-5	PRE4g3	POP1-TRg-5	yes	double
6222	PRE4g3-POP1-TRg-9	PRE4g3	POP1-TRg-9	yes	double
6223	PRE4g3-RPL17A-TRg-1	PRE4g3	RPL17A-TRg-1	yes	double
6224	PRE4g3-SLD2-TRg-1	PRE4g3	SLD2-TRg-1	yes	double
6225	PRE4g3-CDC48-NRg-7	PRE4g3	CDC48-NRg-7	yes	double
6226	PRE4g3-FHL1-NRg-2	PRE4g3	FHL1-NRg-2	yes	double
6227	PRE4g3-BET3-NRg-7	PRE4g3	BET3-NRg-7	yes	double
6228	PRE4g3-MAK21-TRg-1	PRE4g3	MAK21-TRg-1	yes	double
6229	PRE4g3-BRN1-TRg-4	PRE4g3	BRN1-TRg-4	yes	double
6230	PRE4g3-FBA1-NRg-3	PRE4g3	FBA1-NRg-3	yes	double
6231	PRE4g3-CDC42-TRg-6	PRE4g3	CDC42-TRg-6	yes	double
6232	PRE4g3-CDC42-TRg-7	PRE4g3	CDC42-TRg-7	yes	double
6233	PRE4g3-COG4-NRg-1	PRE4g3	COG4-NRg-1	yes	double
6234	PRE4g3-ATP3-NRg-3	PRE4g3	ATP3-NRg-3	yes	double
6235	PRE4g3-ATP3-NRg-2	PRE4g3	ATP3-NRg-2	yes	double
6236	PRE4g3-SMP3-TRg-5	PRE4g3	SMP3-TRg-5	yes	double
6237	PRE4g3-CFT2-NRg-2	PRE4g3	CFT2-NRg-2	yes	double
6238	PRE4g3-FAS2-TRg-5	PRE4g3	FAS2-TRg-5	yes	double
6239	PRE4g3-DBP2-NRg-3	PRE4g3	DBP2-NRg-3	yes	double
6240	PRE4g3-DBP2-NRg-2	PRE4g3	DBP2-NRg-2	yes	double
6241	PRE4g3-MPS2-NRg-4	PRE4g3	MPS2-NRg-4	yes	double
6242	PRE4g3-ARC35-TRg-2	PRE4g3	ARC35-TRg-2	yes	double
6243	PRE4g3-ARC35-TRg-5	PRE4g3	ARC35-TRg-5	yes	double
6244	PRE4g3-MRD1-TRg-1	PRE4g3	MRD1-TRg-1	yes	double
6245	PRE4g3-RLP7-TRg-1	PRE4g3	RLP7-TRg-1	yes	double
6246	PRE4g3-SPC34-TRg-1	PRE4g3	SPC34-TRg-1	yes	double
6247	PRE4g3-CDC45-TRg-2	PRE4g3	CDC45-TRg-2	yes	double
6248	PRE4g3-GCD6-TRg-3	PRE4g3	GCD6-TRg-3	yes	double
6249	PRE4g3-GCD6-TRg-4	PRE4g3	GCD6-TRg-4	yes	double
6250	PRE4g3-YPT6-NRg-2	PRE4g3	YPT6-NRg-2	yes	double
6251	PRE4g3-RPS13-TRg-2	PRE4g3	RPS13-TRg-2	yes	double
6252	PRE4g3-IPI3-TRg-3	PRE4g3	IPI3-TRg-3	yes	double
6253	PRE4g3-TIF5-NRg-9	PRE4g3	TIF5-NRg-9	yes	double
6254	PRE4g3-TIF5-NRg-7	PRE4g3	TIF5-NRg-7	yes	double
6255	PRE4g3-TIF5-NRg-6	PRE4g3	TIF5-NRg-6	yes	double
6256	PRE4g3-NAB3-TRg-3	PRE4g3	NAB3-TRg-3	yes	double
6257	PRE4g3-GCD2-TRg-1	PRE4g3	GCD2-TRg-1	yes	double
6258	PRE4g3-UBA1-TRg-2	PRE4g3	UBA1-TRg-2	yes	double
6259	PRE4g3-SLD3-TRg-6	PRE4g3	SLD3-TRg-6	yes	double
6260	PRE4g3-LCB1-TRg-5	PRE4g3	LCB1-TRg-5	yes	double
6261	PRE4g3-TOA2-TRg-6	PRE4g3	TOA2-TRg-6	yes	double
6262	PRE4g3-TOA2-TRg-1	PRE4g3	TOA2-TRg-1	yes	double
6263	PRE4g3-TOA2-TRg-3	PRE4g3	TOA2-TRg-3	yes	double
6264	PRE4g3-LSM2-TRg-1	PRE4g3	LSM2-TRg-1	yes	double
6265	PRE4g3-YML6-TRg-13	PRE4g3	YML6-TRg-13	yes	double
6266	PRE4g3-YML6-TRg-12	PRE4g3	YML6-TRg-12	yes	double
6267	PRE4g3-UTP15-NRg-1	PRE4g3	UTP15-NRg-1	yes	double
6268	PRE4g3-TIF6-NRg-8	PRE4g3	TIF6-NRg-8	yes	double
6269	PRE4g3-SUP35-NRg-1	PRE4g3	SUP35-NRg-1	yes	double
6270	PRE4g3-MPP10-NRg-1	PRE4g3	MPP10-NRg-1	yes	double
6271	PRE4g3-SWI3-TRg-7	PRE4g3	SWI3-TRg-7	yes	double
6272	PRE4g3-SSN3-NRg-2	PRE4g3	SSN3-NRg-2	yes	double
6273	PRE4g3-SEC13-NRg-7	PRE4g3	SEC13-NRg-7	yes	double
6274	PRE4g3-RPS15-NRg-3	PRE4g3	RPS15-NRg-3	yes	double
6275	PRE4g3-RPL3-TRg-2	PRE4g3	RPL3-TRg-2	yes	double
6276	PRE4g3-FBA1-NRg-2	PRE4g3	FBA1-NRg-2	yes	double
6277	PRE4g3-FBA1-NRg-1	PRE4g3	FBA1-NRg-1	yes	double
6278	PRE4g3-FBA1-NRg-5	PRE4g3	FBA1-NRg-5	yes	double
6279	PRE4g3-DAM1-TRg-2	PRE4g3	DAM1-TRg-2	yes	double
6280	PRE4g3-NHP2-TRg-2	PRE4g3	NHP2-TRg-2	yes	double
6281	PRE4g3-HCA4-NRg-6	PRE4g3	HCA4-NRg-6	yes	double
6282	PRE4g3-PRE3-TRg-4	PRE4g3	PRE3-TRg-4	yes	double
6283	PRE4g3-DBP5-NRg-4	PRE4g3	DBP5-NRg-4	yes	double
6284	PRE4g3-SPT6-NRg-4	PRE4g3	SPT6-NRg-4	yes	double
6285	PRE4g3-SPT6-NRg-2	PRE4g3	SPT6-NRg-2	yes	double
6286	PRE4g3-RPL18A-TRg-4	PRE4g3	RPL18A-TRg-4	yes	double
6287	PRE4g3-KSH1-TRg-1	PRE4g3	KSH1-TRg-1	yes	double
6288	PRE4g3-KSH1-TRg-3	PRE4g3	KSH1-TRg-3	yes	double
6289	PRE4g3-IPI3-NRg-1	PRE4g3	IPI3-NRg-1	yes	double
6290	PRE4g3-PGA2-TRg-8	PRE4g3	PGA2-TRg-8	yes	double
6291	PRE4g3-RPL18A-TRg-2	PRE4g3	RPL18A-TRg-2	yes	double
6292	PRE4g3-RPL33A-NRg-6	PRE4g3	RPL33A-NRg-6	yes	double
6293	PRE4g3-TAF12-NRg-2	PRE4g3	TAF12-NRg-2	yes	double
6294	PRE4g3-USE1-TRg-5	PRE4g3	USE1-TRg-5	yes	double
6295	PRE4g3-YNL114C-TRg-1	PRE4g3	YNL114C-TRg-1	yes	double
6296	PRE4g3-SMC5-TRg-7	PRE4g3	SMC5-TRg-7	yes	double
6297	PRE4g3-SMC5-TRg-6	PRE4g3	SMC5-TRg-6	yes	double
6298	PRE4g3-RSC58-TRg-1	PRE4g3	RSC58-TRg-1	yes	double
6299	PRE4g3-CTF13-TRg-2	PRE4g3	CTF13-TRg-2	yes	double
6300	PRE4g3-NAB2-NRg-2	PRE4g3	NAB2-NRg-2	yes	double
6301	PRE4g3-MCM7-TRg-4	PRE4g3	MCM7-TRg-4	yes	double
6302	PRE4g3-BCP1-NRg-5	PRE4g3	BCP1-NRg-5	yes	double
6303	PRE4g3-STU2-TRg-3	PRE4g3	STU2-TRg-3	yes	double
6304	PRE4g3-SEC21-NRg-6	PRE4g3	SEC21-NRg-6	yes	double
6305	PRE4g3-SEC21-NRg-3	PRE4g3	SEC21-NRg-3	yes	double
6306	PRE4g3-RPL1B-TRg-3	PRE4g3	RPL1B-TRg-3	yes	double
6307	PRE4g3-SEC20-NRg-2	PRE4g3	SEC20-NRg-2	yes	double
6308	PRE4g3-VMA3-NRg-2	PRE4g3	VMA3-NRg-2	yes	double
6309	PRE4g3-SEC23-NRg-5	PRE4g3	SEC23-NRg-5	yes	double
6310	PRE4g3-CDC28-TRg-4	PRE4g3	CDC28-TRg-4	yes	double
6311	PRE4g3-RPN12-NRg-11	PRE4g3	RPN12-NRg-11	yes	double
6312	PRE4g3-PUP3-TRg-3	PRE4g3	PUP3-TRg-3	yes	double
6313	PRE4g3-SEC31-TRg-2	PRE4g3	SEC31-TRg-2	yes	double
6314	PRE4g3-SED5-TRg-6	PRE4g3	SED5-TRg-6	yes	double
6315	PRE4g3-SED5-TRg-5	PRE4g3	SED5-TRg-5	yes	double
6316	PRE4g3-RPL33A-TRg-1	PRE4g3	RPL33A-TRg-1	yes	double
6317	PRE4g3-RPL33A-TRg-2	PRE4g3	RPL33A-TRg-2	yes	double
6318	PRE4g3-MRPL11-TRg-2	PRE4g3	MRPL11-TRg-2	yes	double
6319	PRE4g3-RTP1-NRg-2	PRE4g3	RTP1-NRg-2	yes	double
6320	PRE4g3-NUG1-TRg-2	PRE4g3	NUG1-TRg-2	yes	double
6321	PRE4g3-VPH2-TRg-4	PRE4g3	VPH2-TRg-4	yes	double
6322	PRE4g3-COP1-NRg-3	PRE4g3	COP1-NRg-3	yes	double
6323	PRE4g3-CRM1-NRg-1	PRE4g3	CRM1-NRg-1	yes	double
6324	PRE4g3-RPL5-NRg-4	PRE4g3	RPL5-NRg-4	yes	double
6325	PRE4g3-SNU13-NRg-4	PRE4g3	SNU13-NRg-4	yes	double
6326	PRE4g3-PFS2-TRg-3	PRE4g3	PFS2-TRg-3	yes	double
6327	PRE4g3-MPP10-TRg-2	PRE4g3	MPP10-TRg-2	yes	double
6328	PRE4g3-TSR4-NRg-2	PRE4g3	TSR4-NRg-2	yes	double
6329	PRE4g3-RSC2-TRg-1	PRE4g3	RSC2-TRg-1	yes	double
6330	PRE4g3-SEC65-TRg-2	PRE4g3	SEC65-TRg-2	yes	double
6331	PRE4g3-SMI1-NRg-1	PRE4g3	SMI1-NRg-1	yes	double
6332	PRE4g3-RTT105-NRg-4	PRE4g3	RTT105-NRg-4	yes	double
6333	PRE4g3-VMA5-TRg-3	PRE4g3	VMA5-TRg-3	yes	double
6334	PRE4g3-VMA5-TRg-5	PRE4g3	VMA5-TRg-5	yes	double
6335	PRE4g3-RRP1-TRg-3	PRE4g3	RRP1-TRg-3	yes	double
6336	PRE4g3-CLC1-TRg-2	PRE4g3	CLC1-TRg-2	yes	double
6337	PRE4g3-GCD6-NRg-1	PRE4g3	GCD6-NRg-1	yes	double
6338	PRE4g3-GCD6-NRg-2	PRE4g3	GCD6-NRg-2	yes	double
6339	PRE4g3-PXR1-TRg-1	PRE4g3	PXR1-TRg-1	yes	double
6340	PRE4g3-CDC14-NRg-1	PRE4g3	CDC14-NRg-1	yes	double
6341	PRE4g3-PCF11-TRg-6	PRE4g3	PCF11-TRg-6	yes	double
6342	PRE4g3-PCF11-TRg-5	PRE4g3	PCF11-TRg-5	yes	double
6343	PRE4g3-PCF11-TRg-4	PRE4g3	PCF11-TRg-4	yes	double
6344	PRE4g3-SEC31-NRg-1	PRE4g3	SEC31-NRg-1	yes	double
6345	PRE4g3-RRP5-NRg-1	PRE4g3	RRP5-NRg-1	yes	double
6346	PRE4g3-PRE10-TRg-5	PRE4g3	PRE10-TRg-5	yes	double
6347	PRE4g3-PRE10-TRg-1	PRE4g3	PRE10-TRg-1	yes	double
6348	PRE4g3-RPS5-TRg-2	PRE4g3	RPS5-TRg-2	yes	double
6349	PRE4g3-NSP1-TRg-4	PRE4g3	NSP1-TRg-4	yes	double
6350	PRE4g3-PRP38-TRg-4	PRE4g3	PRP38-TRg-4	yes	double
6351	PRE4g3-RCF1-NRg-5	PRE4g3	RCF1-NRg-5	yes	double
6352	PRE4g3-RSC3-TRg-4	PRE4g3	RSC3-TRg-4	yes	double
6353	PRE4g3-RSC3-TRg-5	PRE4g3	RSC3-TRg-5	yes	double
6354	PRE4g3-RSC3-TRg-6	PRE4g3	RSC3-TRg-6	yes	double
6355	PRE4g3-HTA1-NRg-12	PRE4g3	HTA1-NRg-12	yes	double
6356	PRE4g3-HTA1-NRg-11	PRE4g3	HTA1-NRg-11	yes	double
6357	PRE4g3-UTP23-TRg-2	PRE4g3	UTP23-TRg-2	yes	double
6358	PRE4g3-GCD7-NRg-1	PRE4g3	GCD7-NRg-1	yes	double
6359	PRE4g3-GCD7-NRg-2	PRE4g3	GCD7-NRg-2	yes	double
6360	PRE4g3-GCD7-NRg-6	PRE4g3	GCD7-NRg-6	yes	double
6361	PRE4g3-GAL11-NRg-2	PRE4g3	GAL11-NRg-2	yes	double
6362	PRE4g3-GAL11-NRg-9	PRE4g3	GAL11-NRg-9	yes	double
6363	PRE4g3-PHO4-TRg-5	PRE4g3	PHO4-TRg-5	yes	double
6364	PRE4g3-SNP1-NRg-3	PRE4g3	SNP1-NRg-3	yes	double
6365	PRE4g3-RPC37-TRg-5	PRE4g3	RPC37-TRg-5	yes	double
6366	PRE4g3-CRM1-TRg-5	PRE4g3	CRM1-TRg-5	yes	double
6367	PRE4g3-CRM1-TRg-2	PRE4g3	CRM1-TRg-2	yes	double
6368	PRE4g3-ASK1-TRg-7	PRE4g3	ASK1-TRg-7	yes	double
6369	PRE4g3-STU2-NRg-4	PRE4g3	STU2-NRg-4	yes	double
6370	PRE4g3-NEO1-NRg-3	PRE4g3	NEO1-NRg-3	yes	double
6371	PRE4g3-GAL11-TRg-5	PRE4g3	GAL11-TRg-5	yes	double
6372	PRE4g3-GAL11-TRg-7	PRE4g3	GAL11-TRg-7	yes	double
6373	PRE4g3-SAM50-NRg-3	PRE4g3	SAM50-NRg-3	yes	double
6374	PRE4g3-CSL4-TRg-2	PRE4g3	CSL4-TRg-2	yes	double
6375	PRE4g3-CCT5-TRg-2	PRE4g3	CCT5-TRg-2	yes	double
6376	PRE4g3-POL30-NRg-1	PRE4g3	POL30-NRg-1	yes	double
6377	PRE4g3-MED4-TRg-4	PRE4g3	MED4-TRg-4	yes	double
6378	PRE4g3-MED4-TRg-3	PRE4g3	MED4-TRg-3	yes	double
6379	PRE4g3-MED4-TRg-2	PRE4g3	MED4-TRg-2	yes	double
6380	PRE4g3-GDI1-TRg-4	PRE4g3	GDI1-TRg-4	yes	double
6381	PRE4g3-GDI1-TRg-3	PRE4g3	GDI1-TRg-3	yes	double
6382	PRE4g3-REB1-TRg-6	PRE4g3	REB1-TRg-6	yes	double
6383	PRE4g3-MRPL37-NRg-2	PRE4g3	MRPL37-NRg-2	yes	double
6384	PRE4g3-NOC3-TRg-3	PRE4g3	NOC3-TRg-3	yes	double
6385	PRE4g3-SPC97-TRg-3	PRE4g3	SPC97-TRg-3	yes	double
6386	PRE4g3-IPP1-TRg-3	PRE4g3	IPP1-TRg-3	yes	double
6387	PRE4g3-IPP1-TRg-2	PRE4g3	IPP1-TRg-2	yes	double
6388	PRE4g3-PTI1-TRg-3	PRE4g3	PTI1-TRg-3	yes	double
6389	PRE4g3-PTI1-TRg-5	PRE4g3	PTI1-TRg-5	yes	double
6390	PRE4g3-RFC5-NRg-1	PRE4g3	RFC5-NRg-1	yes	double
6391	PRE4g3-CDC24-TRg-1	PRE4g3	CDC24-TRg-1	yes	double
6392	PRE4g3-CDC24-TRg-3	PRE4g3	CDC24-TRg-3	yes	double
6393	PRE4g3-CDC24-TRg-5	PRE4g3	CDC24-TRg-5	yes	double
6394	PRE4g3-CDC24-TRg-6	PRE4g3	CDC24-TRg-6	yes	double
6395	PRE4g3-UTP23-TRg-6	PRE4g3	UTP23-TRg-6	yes	double
6396	PRE4g3-UTP23-TRg-4	PRE4g3	UTP23-TRg-4	yes	double
6397	PRE4g3-UTP23-TRg-1	PRE4g3	UTP23-TRg-1	yes	double
6398	PRE4g3-RHO3-NRg-4	PRE4g3	RHO3-NRg-4	yes	double
6399	PRE4g3-TRS23-NRg-1	PRE4g3	TRS23-NRg-1	yes	double
6400	PRE4g3-TRS23-NRg-3	PRE4g3	TRS23-NRg-3	yes	double
6401	PRE4g3-RSP5-TRg-2	PRE4g3	RSP5-TRg-2	yes	double
6402	PRE4g3-RSP5-TRg-1	PRE4g3	RSP5-TRg-1	yes	double
6403	PRE4g3-SDA1-NRg-1	PRE4g3	SDA1-NRg-1	yes	double
6404	PRE4g3-KAP95-TRg-8	PRE4g3	KAP95-TRg-8	yes	double
6405	PRE4g3-ACO1-TRg-6	PRE4g3	ACO1-TRg-6	yes	double
6406	PRE4g3-HTA1-NRg-3	PRE4g3	HTA1-NRg-3	yes	double
6407	PRE4g3-HTA1-NRg-2	PRE4g3	HTA1-NRg-2	yes	double
6408	PRE4g3-SPN1-TRg-1	PRE4g3	SPN1-TRg-1	yes	double
6409	PRE4g3-MOT1-NRg-7	PRE4g3	MOT1-NRg-7	yes	double
6410	PRE4g3-RPL17A-NRg-4	PRE4g3	RPL17A-NRg-4	yes	double
6411	PRE4g3-ADA2-TRg-4	PRE4g3	ADA2-TRg-4	yes	double
6412	PRE4g3-SFH1-NRg-1	PRE4g3	SFH1-NRg-1	yes	double
6413	PRE4g3-SPC97-NRg-5	PRE4g3	SPC97-NRg-5	yes	double
6414	PRE4g3-PRP22-TRg-3	PRE4g3	PRP22-TRg-3	yes	double
6415	PRE4g3-SEN15-TRg-2	PRE4g3	SEN15-TRg-2	yes	double
6416	PRE4g3-RPL3-NRg-2	PRE4g3	RPL3-NRg-2	yes	double
6417	PRE4g3-ISD11-NRg-2	PRE4g3	ISD11-NRg-2	yes	double
6418	PRE4g3-HEM12-TRg-8	PRE4g3	HEM12-TRg-8	yes	double
6419	PRE4g3-SEC10-TRg-1	PRE4g3	SEC10-TRg-1	yes	double
6420	PRE4g3-HTB1-TRg-7	PRE4g3	HTB1-TRg-7	yes	double
6421	PRE4g3-TTI2-TRg-1	PRE4g3	TTI2-TRg-1	yes	double
6422	PRE4g3-ACP1-TRg-2	PRE4g3	ACP1-TRg-2	yes	double
6423	PRE4g3-ACP1-TRg-4	PRE4g3	ACP1-TRg-4	yes	double
6424	PRE4g3-GAL11-NRg-10	PRE4g3	GAL11-NRg-10	yes	double
6425	PRE4g3-UTP22-TRg-2	PRE4g3	UTP22-TRg-2	yes	double
6426	PRE4g3-MST1-NRg-5	PRE4g3	MST1-NRg-5	yes	double
6427	PRE4g3-RIB7-NRg-2	PRE4g3	RIB7-NRg-2	yes	double
6428	PRE4g3-MCD1-TRg-6	PRE4g3	MCD1-TRg-6	yes	double
6429	PRE4g3-MCD1-TRg-5	PRE4g3	MCD1-TRg-5	yes	double
6430	PRE4g3-GPI8-NRg-2	PRE4g3	GPI8-NRg-2	yes	double
6431	PRE4g3-THS1-TRg-2	PRE4g3	THS1-TRg-2	yes	double
6432	PRE4g3-RRP7-TRg-2	PRE4g3	RRP7-TRg-2	yes	double
6433	PRE4g3-RRP7-TRg-5	PRE4g3	RRP7-TRg-5	yes	double
6434	PRE4g3-SMX2-NRg-7	PRE4g3	SMX2-NRg-7	yes	double
6435	PRE4g3-RRP45-TRg-5	PRE4g3	RRP45-TRg-5	yes	double
6436	PRE4g3-RRP45-TRg-4	PRE4g3	RRP45-TRg-4	yes	double
6437	PRE4g3-CNS1-TRg-2	PRE4g3	CNS1-TRg-2	yes	double
6438	PRE4g3-FBP1-NRg-9	PRE4g3	FBP1-NRg-9	yes	double
6439	PRE4g3-GCD11-NRg-1	PRE4g3	GCD11-NRg-1	yes	double
6440	PRE4g3-RPL10-TRg-2	PRE4g3	RPL10-TRg-2	yes	double
6441	PRE4g3-NUP192-TRg-4	PRE4g3	NUP192-TRg-4	yes	double
6442	PRE4g3-NUP145-NRg-4	PRE4g3	NUP145-NRg-4	yes	double
6443	PRE4g3-HEM12-TRg-6	PRE4g3	HEM12-TRg-6	yes	double
6444	PRE4g3-PLC1-TRg-3	PRE4g3	PLC1-TRg-3	yes	double
6445	PRE4g3-RPA43-TRg-1	PRE4g3	RPA43-TRg-1	yes	double
6446	PRE4g3-RPB7-NRg-2	PRE4g3	RPB7-NRg-2	yes	double
6447	PRE4g3-RPB7-NRg-3	PRE4g3	RPB7-NRg-3	yes	double
6448	PRE4g3-NSL1-NRg-1	PRE4g3	NSL1-NRg-1	yes	double
6449	PRE4g3-UTP6-TRg-3	PRE4g3	UTP6-TRg-3	yes	double
6450	PRE4g3-UTP6-TRg-1	PRE4g3	UTP6-TRg-1	yes	double
6451	PRE4g3-YJU2-TRg-5	PRE4g3	YJU2-TRg-5	yes	double
6452	PRE4g3-FRS2-NRg-5	PRE4g3	FRS2-NRg-5	yes	double
6453	PRE4g3-TIF35-NRg-2	PRE4g3	TIF35-NRg-2	yes	double
6454	PRE4g3-GPI15-TRg-1	PRE4g3	GPI15-TRg-1	yes	double
6455	PRE4g3-NOP1-NRg-5	PRE4g3	NOP1-NRg-5	yes	double
6456	PRE4g3-GPI15-TRg-4	PRE4g3	GPI15-TRg-4	yes	double
6457	PRE4g3-COG4-TRg-1	PRE4g3	COG4-TRg-1	yes	double
6458	PRE4g3-TFA1-TRg-1	PRE4g3	TFA1-TRg-1	yes	double
6459	PRE4g3-RHO1-NRg-2	PRE4g3	RHO1-NRg-2	yes	double
6460	PRE4g3-RHO1-NRg-1	PRE4g3	RHO1-NRg-1	yes	double
6461	PRE4g3-CDC55-NRg-2	PRE4g3	CDC55-NRg-2	yes	double
6462	PRE4g3-IDI1-NRg-7	PRE4g3	IDI1-NRg-7	yes	double
6463	PRE4g3-RPL32-TRg-5	PRE4g3	RPL32-TRg-5	yes	double
6464	PRE4g3-RPB5-TRg-4	PRE4g3	RPB5-TRg-4	yes	double
6465	PRE4g3-DIP2-TRg-5	PRE4g3	DIP2-TRg-5	yes	double
6466	PRE4g3-DIP2-TRg-1	PRE4g3	DIP2-TRg-1	yes	double
6467	PRE4g3-RPC40-TRg-2	PRE4g3	RPC40-TRg-2	yes	double
6468	PRE4g3-CDC6-TRg-5	PRE4g3	CDC6-TRg-5	yes	double
6469	PRE4g3-CDC6-TRg-3	PRE4g3	CDC6-TRg-3	yes	double
6470	PRE4g3-DAD2-TRg-2	PRE4g3	DAD2-TRg-2	yes	double
6471	PRE4g3-RVS161-TRg-2	PRE4g3	RVS161-TRg-2	yes	double
6472	PRE4g3-RVS161-TRg-1	PRE4g3	RVS161-TRg-1	yes	double
6473	PRE4g3-SUP45-NRg-3	PRE4g3	SUP45-NRg-3	yes	double
6474	PRE4g3-SRB6-NRg-5	PRE4g3	SRB6-NRg-5	yes	double
6475	PRE4g3-RPC11-TRg-4	PRE4g3	RPC11-TRg-4	yes	double
6476	PRE4g3-RKI1-TRg-8	PRE4g3	RKI1-TRg-8	yes	double
6477	PRE4g3-NIP7-TRg-3	PRE4g3	NIP7-TRg-3	yes	double
6478	PRE4g3-RPL33A-NRg-12	PRE4g3	RPL33A-NRg-12	yes	double
6479	PRE4g3-SAM50-TRg-4	PRE4g3	SAM50-TRg-4	yes	double
6480	PRE4g3-NOP4-NRg-1	PRE4g3	NOP4-NRg-1	yes	double
6481	PRE4g3-NOP4-NRg-3	PRE4g3	NOP4-NRg-3	yes	double
6482	PRE4g3-SMX2-TRg-5	PRE4g3	SMX2-TRg-5	yes	double
6483	PRE4g3-POL12-NRg-2	PRE4g3	POL12-NRg-2	yes	double
6484	PRE4g3-BMS1-NRg-2	PRE4g3	BMS1-NRg-2	yes	double
6485	PRE4g3-RPA190-TRg-5	PRE4g3	RPA190-TRg-5	yes	double
6486	PRE4g3-ALG14-NRg-4	PRE4g3	ALG14-NRg-4	yes	double
6487	PRE4g3-ALG14-NRg-1	PRE4g3	ALG14-NRg-1	yes	double
6488	PRE4g3-PRE5-NRg-1	PRE4g3	PRE5-NRg-1	yes	double
6489	PRE4g3-BIG1-NRg-2	PRE4g3	BIG1-NRg-2	yes	double
6490	PRE4g3-TFA2-TRg-4	PRE4g3	TFA2-TRg-4	yes	double
6491	PRE4g3-IMP4-TRg-6	PRE4g3	IMP4-TRg-6	yes	double
6492	PRE4g3-PAN1-NRg-1	PRE4g3	PAN1-NRg-1	yes	double
6493	PRE4g3-UTP13-TRg-2	PRE4g3	UTP13-TRg-2	yes	double
6494	PRE4g3-KAE1-NRg-3	PRE4g3	KAE1-NRg-3	yes	double
6495	PRE4g3-ERG20-TRg-1	PRE4g3	ERG20-TRg-1	yes	double
6496	PRE4g3-CDC20-TRg-6	PRE4g3	CDC20-TRg-6	yes	double
6497	PRE4g3-PWP2-NRg-2	PRE4g3	PWP2-NRg-2	yes	double
6498	PRE4g3-COG1-NRg-1	PRE4g3	COG1-NRg-1	yes	double
6499	PRE4g3-RPL1B-TRg-4	PRE4g3	RPL1B-TRg-4	yes	double
6500	PRE4g3-RPL1B-TRg-7	PRE4g3	RPL1B-TRg-7	yes	double
6501	PRE4g3-UTP20-TRg-3	PRE4g3	UTP20-TRg-3	yes	double
6502	PRE4g3-UTP20-TRg-4	PRE4g3	UTP20-TRg-4	yes	double
6503	PRE4g3-RPL25-TRg-4	PRE4g3	RPL25-TRg-4	yes	double
6504	PRE4g3-RPL25-TRg-2	PRE4g3	RPL25-TRg-2	yes	double
6505	PRE4g3-MCM7-NRg-1	PRE4g3	MCM7-NRg-1	yes	double
6506	PRE4g3-MRP49-TRg-5	PRE4g3	MRP49-TRg-5	yes	double
6507	PRE4g3-ERO1-NRg-3	PRE4g3	ERO1-NRg-3	yes	double
6508	PRE4g3-UTP5-TRg-7	PRE4g3	UTP5-TRg-7	yes	double
6509	PRE4g3-MCM4-NRg-1	PRE4g3	MCM4-NRg-1	yes	double
6510	PRE4g3-PRE3-NRg-1	PRE4g3	PRE3-NRg-1	yes	double
6511	PRE4g3-FCF1-NRg-1	PRE4g3	FCF1-NRg-1	yes	double
6512	PRE4g3-CUS1-NRg-1	PRE4g3	CUS1-NRg-1	yes	double
6513	PRE4g3-PSF1-TRg-2	PRE4g3	PSF1-TRg-2	yes	double
6514	PRE4g3-BCP1-TRg-2	PRE4g3	BCP1-TRg-2	yes	double
6515	PRE4g3-PAN1-TRg-1	PRE4g3	PAN1-TRg-1	yes	double
6516	PRE4g3-PAN1-TRg-3	PRE4g3	PAN1-TRg-3	yes	double
6517	PRE4g3-PAN1-TRg-4	PRE4g3	PAN1-TRg-4	yes	double
6518	PRE4g3-VPS3-TRg-2	PRE4g3	VPS3-TRg-2	yes	double
6519	PRE4g3-YIL060W-NRg-1	PRE4g3	YIL060W-NRg-1	yes	double
6520	PRE4g3-VPS53-NRg-1	PRE4g3	VPS53-NRg-1	yes	double
6521	PRE4g3-CYR1-TRg-4	PRE4g3	CYR1-TRg-4	yes	double
6522	PRE4g3-CYR1-TRg-7	PRE4g3	CYR1-TRg-7	yes	double
6523	PRE4g3-MPS1-NRg-1	PRE4g3	MPS1-NRg-1	yes	double
6524	PRE4g3-SRP1-TRg-5	PRE4g3	SRP1-TRg-5	yes	double
6525	PRE4g3-SRP1-TRg-4	PRE4g3	SRP1-TRg-4	yes	double
6526	PRE4g3-TAF12-TRg-2	PRE4g3	TAF12-TRg-2	yes	double
6527	PRE4g3-TAF12-TRg-3	PRE4g3	TAF12-TRg-3	yes	double
6528	PRE4g3-POP4-TRg-1	PRE4g3	POP4-TRg-1	yes	double
6529	PRE4g3-SPT16-TRg-1	PRE4g3	SPT16-TRg-1	yes	double
6530	PRE4g3-NUP82-TRg-4	PRE4g3	NUP82-TRg-4	yes	double
6531	PRE4g3-DML1-TRg-3	PRE4g3	DML1-TRg-3	yes	double
6532	PRE4g3-RPA43-NRg-3	PRE4g3	RPA43-NRg-3	yes	double
6533	PRE4g3-STU2-NRg-3	PRE4g3	STU2-NRg-3	yes	double
6534	PRE4g3-POP4-NRg-4	PRE4g3	POP4-NRg-4	yes	double
6535	PRE4g3-MCD1-TRg-2	PRE4g3	MCD1-TRg-2	yes	double
6536	PRE4g3-RPS3-NRg-4	PRE4g3	RPS3-NRg-4	yes	double
6537	PRE4g3-PRP9-TRg-4	PRE4g3	PRP9-TRg-4	yes	double
6538	PRE4g3-RPP1-NRg-2	PRE4g3	RPP1-NRg-2	yes	double
6539	PRE4g3-MTR2-NRg-11	PRE4g3	MTR2-NRg-11	yes	double
6540	PRE4g3-GCD11-TRg-1	PRE4g3	GCD11-TRg-1	yes	double
6541	PRE4g3-RPF1-TRg-3	PRE4g3	RPF1-TRg-3	yes	double
6542	PRE4g3-SUB2-NRg-4	PRE4g3	SUB2-NRg-4	yes	double
6543	PRE4g3-GPI15-TRg-3	PRE4g3	GPI15-TRg-3	yes	double
6544	PRE4g3-ERG9-TRg-6	PRE4g3	ERG9-TRg-6	yes	double
6545	PRE4g3-RPT2-NRg-1	PRE4g3	RPT2-NRg-1	yes	double
6546	PRE4g3-YOS1-NRg-3	PRE4g3	YOS1-NRg-3	yes	double
6547	PRE4g3-SCM3-TRg-4	PRE4g3	SCM3-TRg-4	yes	double
6548	PRE4g3-SCM3-TRg-6	PRE4g3	SCM3-TRg-6	yes	double
6549	PRE4g3-RLP7-NRg-1	PRE4g3	RLP7-NRg-1	yes	double
6550	PRE4g3-TFB2-NRg-4	PRE4g3	TFB2-NRg-4	yes	double
6551	PRE4g3-IMP4-TRg-1	PRE4g3	IMP4-TRg-1	yes	double
6552	PRE4g3-IMP4-TRg-3	PRE4g3	IMP4-TRg-3	yes	double
6553	PRE4g3-PRE4-TRg-3	PRE4g3	PRE4-TRg-3	yes	double
6554	PRE4g3-SUB2-TRg-3	PRE4g3	SUB2-TRg-3	yes	double
6555	PRE4g3-RPP0-NRg-4	PRE4g3	RPP0-NRg-4	yes	double
6556	PRE4g3-RPP0-NRg-3	PRE4g3	RPP0-NRg-3	yes	double
6557	PRE4g3-TOM40-TRg-4	PRE4g3	TOM40-TRg-4	yes	double
6558	PRE4g3-FUR1-NRg-12	PRE4g3	FUR1-NRg-12	yes	double
6559	PRE4g3-TOM40-TRg-2	PRE4g3	TOM40-TRg-2	yes	double
6560	PRE4g3-VMA11-NRg-4	PRE4g3	VMA11-NRg-4	yes	double
6561	PRE4g3-PGS1-NRg-4	PRE4g3	PGS1-NRg-4	yes	double
6562	PRE4g3-URB1-TRg-4	PRE4g3	URB1-TRg-4	yes	double
6563	PRE4g3-ARP4-TRg-3	PRE4g3	ARP4-TRg-3	yes	double
6564	PRE4g3-RPT3-TRg-3	PRE4g3	RPT3-TRg-3	yes	double
6565	PRE4g3-SUI3-TRg-3	PRE4g3	SUI3-TRg-3	yes	double
6566	PRE4g3-RFC5-NRg-2	PRE4g3	RFC5-NRg-2	yes	double
6567	PRE4g3-RRP14-TRg-2	PRE4g3	RRP14-TRg-2	yes	double
6568	PRE4g3-SCC2-TRg-1	PRE4g3	SCC2-TRg-1	yes	double
6569	PRE4g3-SSC1-TRg-3	PRE4g3	SSC1-TRg-3	yes	double
6570	PRE4g3-RRP9-TRg-3	PRE4g3	RRP9-TRg-3	yes	double
6571	PRE4g3-MOT1-NRg-9	PRE4g3	MOT1-NRg-9	yes	double
6572	PRE4g3-RPL42A-NRg-2	PRE4g3	RPL42A-NRg-2	yes	double
6573	PRE4g3-SEC16-TRg-7	PRE4g3	SEC16-TRg-7	yes	double
6574	PRE4g3-IMP4-NRg-2	PRE4g3	IMP4-NRg-2	yes	double
6575	PRE4g3-YEF3-NRg-4	PRE4g3	YEF3-NRg-4	yes	double
6576	PRE4g3-PUP1-TRg-1	PRE4g3	PUP1-TRg-1	yes	double
6577	PRE4g3-UTP22-TRg-6	PRE4g3	UTP22-TRg-6	yes	double
6578	PRE4g3-DBP2-NRg-4	PRE4g3	DBP2-NRg-4	yes	double
6579	PRE4g3-PRE2-TRg-7	PRE4g3	PRE2-TRg-7	yes	double
6580	PRE4g3-ATP16-TRg-6	PRE4g3	ATP16-TRg-6	yes	double
6581	PRE4g3-UTP13-TRg-4	PRE4g3	UTP13-TRg-4	yes	double
6582	PRE4g3-DOP1-NRg-4	PRE4g3	DOP1-NRg-4	yes	double
6583	PRE4g3-TIM44-TRg-3	PRE4g3	TIM44-TRg-3	yes	double
6584	PRE4g3-ATP16-TRg-2	PRE4g3	ATP16-TRg-2	yes	double
6585	PRE4g3-ENP1-NRg-3	PRE4g3	ENP1-NRg-3	yes	double
6586	PRE4g3-NAF1-TRg-3	PRE4g3	NAF1-TRg-3	yes	double
6587	PRE4g3-COG4-TRg-2	PRE4g3	COG4-TRg-2	yes	double
6588	PRE4g3-SOG2-TRg-7	PRE4g3	SOG2-TRg-7	yes	double
6589	PRE4g3-YDR341C-TRg-3	PRE4g3	YDR341C-TRg-3	yes	double
6590	PRE4g3-YMR290W-A-TRg-10	PRE4g3	YMR290W-A-TRg-10	yes	double
6591	PRE4g3-NUP192-NRg-9	PRE4g3	NUP192-NRg-9	yes	double
6592	PRE4g3-RPS31-NRg-8	PRE4g3	RPS31-NRg-8	yes	double
6593	PRE4g3-SPC97-NRg-6	PRE4g3	SPC97-NRg-6	yes	double
6594	PRE4g3-EBP2-NRg-1	PRE4g3	EBP2-NRg-1	yes	double
6595	PRE4g3-CDC48-TRg-5	PRE4g3	CDC48-TRg-5	yes	double
6596	PRE4g3-RPT1-TRg-4	PRE4g3	RPT1-TRg-4	yes	double
6597	PRE4g3-ULP1-NRg-2	PRE4g3	ULP1-NRg-2	yes	double
6598	PRE4g3-RPN3-TRg-6	PRE4g3	RPN3-TRg-6	yes	double
6599	PRE4g3-RPT1-TRg-5	PRE4g3	RPT1-TRg-5	yes	double
6600	PRE4g3-KRE5-TRg-2	PRE4g3	KRE5-TRg-2	yes	double
6601	PRE4g3-TBF1-NRg-8	PRE4g3	TBF1-NRg-8	yes	double
6602	PRE4g3-UTP22-NRg-4	PRE4g3	UTP22-NRg-4	yes	double
6603	PRE4g3-SSC1-NRg-4	PRE4g3	SSC1-NRg-4	yes	double
6604	PRE4g3-REB1-TRg-4	PRE4g3	REB1-TRg-4	yes	double
6605	PRE4g3-CDC48-NRg-9	PRE4g3	CDC48-NRg-9	yes	double
6606	PRE4g3-FAS2-TRg-8	PRE4g3	FAS2-TRg-8	yes	double
6607	PRE4g3-TAO3-TRg-8	PRE4g3	TAO3-TRg-8	yes	double
6608	PRE4g3-CKS1-TRg-5	PRE4g3	CKS1-TRg-5	yes	double
6609	PRE4g3-YLR379W-TRg-7	PRE4g3	YLR379W-TRg-7	yes	double
6610	PRE4g3-TEN1-NRg-2	PRE4g3	TEN1-NRg-2	yes	double
6611	PRE4g3-RPL42A-TRg-2	PRE4g3	RPL42A-TRg-2	yes	double
6612	PRE4g3-SEC27-TRg-4	PRE4g3	SEC27-TRg-4	yes	double
6613	PRE4g3-TBF1-NRg-4	PRE4g3	TBF1-NRg-4	yes	double
6614	PRE4g3-RPT1-NRg-6	PRE4g3	RPT1-NRg-6	yes	double
6615	PRE4g3-COG1-TRg-3	PRE4g3	COG1-TRg-3	yes	double
6616	PRE4g3-SUI1-TRg-6	PRE4g3	SUI1-TRg-6	yes	double
6617	PRE4g3-TIM23-TRg-6	PRE4g3	TIM23-TRg-6	yes	double
6618	PRE4g3-CDC48-NRg-6	PRE4g3	CDC48-NRg-6	yes	double
6619	PRE4g3-EPL1-TRg-5	PRE4g3	EPL1-TRg-5	yes	double
6620	PRE4g3-RPT5-TRg-8	PRE4g3	RPT5-TRg-8	yes	double
6621	PRE4g3-ATP16-NRg-4	PRE4g3	ATP16-NRg-4	yes	double
6622	PRE4g3-RPN6-TRg-3	PRE4g3	RPN6-TRg-3	yes	double
6623	PRE4g3-ERG9-NRg-6	PRE4g3	ERG9-NRg-6	yes	double
6624	PRE4g3-SMX3-TRg-1	PRE4g3	SMX3-TRg-1	yes	double
6625	PRE4g3-NCB2-NRg-3	PRE4g3	NCB2-NRg-3	yes	double
6626	PRE4g3-SEC16-NRg-12	PRE4g3	SEC16-NRg-12	yes	double
6627	PRE4g3-RPN6-TRg-2	PRE4g3	RPN6-TRg-2	yes	double
6628	PRE4g3-REB1-NRg-4	PRE4g3	REB1-NRg-4	yes	double
6629	PRE4g3-ATP16-TRg-9	PRE4g3	ATP16-TRg-9	yes	double
6630	PRE4g3-ERG9-NRg-7	PRE4g3	ERG9-NRg-7	yes	double
6631	RPN5g1-RPL15A-NRg-4	RPN5g1	RPL15A-NRg-4	yes	double
6632	RPN5g1-RPL15A-NRg-5	RPN5g1	RPL15A-NRg-5	yes	double
6633	RPN5g1-KRE33-TRg-1	RPN5g1	KRE33-TRg-1	yes	double
6634	RPN5g1-PMI40-NRg-1	RPN5g1	PMI40-NRg-1	yes	double
6635	RPN5g1-NOP19-NRg-3	RPN5g1	NOP19-NRg-3	yes	double
6636	RPN5g1-SRP14-NRg-4	RPN5g1	SRP14-NRg-4	yes	double
6637	RPN5g1-SEC27-TRg-2	RPN5g1	SEC27-TRg-2	yes	double
6638	RPN5g1-GPI14-TRg-3	RPN5g1	GPI14-TRg-3	yes	double
6639	RPN5g1-PAH1-TRg-7	RPN5g1	PAH1-TRg-7	yes	double
6640	RPN5g1-PAH1-TRg-6	RPN5g1	PAH1-TRg-6	yes	double
6641	RPN5g1-PAH1-TRg-5	RPN5g1	PAH1-TRg-5	yes	double
6642	RPN5g1-PAH1-TRg-3	RPN5g1	PAH1-TRg-3	yes	double
6643	RPN5g1-COG3-TRg-1	RPN5g1	COG3-TRg-1	yes	double
6644	RPN5g1-HTS1-NRg-5	RPN5g1	HTS1-NRg-5	yes	double
6645	RPN5g1-MSN5-TRg-7	RPN5g1	MSN5-TRg-7	yes	double
6646	RPN5g1-ERG26-TRg-1	RPN5g1	ERG26-TRg-1	yes	double
6647	RPN5g1-SMD2-TRg-5	RPN5g1	SMD2-TRg-5	yes	double
6648	RPN5g1-SMD2-TRg-4	RPN5g1	SMD2-TRg-4	yes	double
6649	RPN5g1-SMD2-TRg-1	RPN5g1	SMD2-TRg-1	yes	double
6650	RPN5g1-PRE7-TRg-4	RPN5g1	PRE7-TRg-4	yes	double
6651	RPN5g1-PRE7-TRg-7	RPN5g1	PRE7-TRg-7	yes	double
6652	RPN5g1-SEC6-TRg-3	RPN5g1	SEC6-TRg-3	yes	double
6653	RPN5g1-ESF2-NRg-1	RPN5g1	ESF2-NRg-1	yes	double
6654	RPN5g1-ESF2-NRg-3	RPN5g1	ESF2-NRg-3	yes	double
6655	RPN5g1-AFG2-TRg-2	RPN5g1	AFG2-TRg-2	yes	double
6656	RPN5g1-RRP36-TRg-3	RPN5g1	RRP36-TRg-3	yes	double
6657	RPN5g1-RRP36-TRg-5	RPN5g1	RRP36-TRg-5	yes	double
6658	RPN5g1-GCR1-NRg-2	RPN5g1	GCR1-NRg-2	yes	double
6659	RPN5g1-PRE4-NRg-4	RPN5g1	PRE4-NRg-4	yes	double
6660	RPN5g1-PRE4-NRg-9	RPN5g1	PRE4-NRg-9	yes	double
6661	RPN5g1-DSN1-NRg-2	RPN5g1	DSN1-NRg-2	yes	double
6662	RPN5g1-GPI11-TRg-3	RPN5g1	GPI11-TRg-3	yes	double
6663	RPN5g1-POP3-TRg-1	RPN5g1	POP3-TRg-1	yes	double
6664	RPN5g1-MNE1-TRg-5	RPN5g1	MNE1-TRg-5	yes	double
6665	RPN5g1-RRP12-NRg-1	RPN5g1	RRP12-NRg-1	yes	double
6666	RPN5g1-RSC6-TRg-2	RPN5g1	RSC6-TRg-2	yes	double
6667	RPN5g1-CDC25-TRg-1	RPN5g1	CDC25-TRg-1	yes	double
6668	RPN5g1-CDC25-TRg-9	RPN5g1	CDC25-TRg-9	yes	double
6669	RPN5g1-YPP1-NRg-3	RPN5g1	YPP1-NRg-3	yes	double
6670	RPN5g1-NFS1-NRg-9	RPN5g1	NFS1-NRg-9	yes	double
6671	RPN5g1-NFS1-NRg-8	RPN5g1	NFS1-NRg-8	yes	double
6672	RPN5g1-UBA2-TRg-1	RPN5g1	UBA2-TRg-1	yes	double
6673	RPN5g1-ARP2-NRg-3	RPN5g1	ARP2-NRg-3	yes	double
6674	RPN5g1-MAK16-TRg-1	RPN5g1	MAK16-TRg-1	yes	double
6675	RPN5g1-CEP3-NRg-1	RPN5g1	CEP3-NRg-1	yes	double
6676	RPN5g1-GUK1-TRg-5	RPN5g1	GUK1-TRg-5	yes	double
6677	RPN5g1-GUK1-TRg-2	RPN5g1	GUK1-TRg-2	yes	double
6678	RPN5g1-GPI12-NRg-6	RPN5g1	GPI12-NRg-6	yes	double
6679	RPN5g1-RPS5-NRg-5	RPN5g1	RPS5-NRg-5	yes	double
6680	RPN5g1-RPS5-NRg-2	RPN5g1	RPS5-NRg-2	yes	double
6681	RPN5g1-RPC19-NRg-1	RPN5g1	RPC19-NRg-1	yes	double
6682	RPN5g1-TIM54-TRg-1	RPN5g1	TIM54-TRg-1	yes	double
6683	RPN5g1-TEN1-TRg-2	RPN5g1	TEN1-TRg-2	yes	double
6684	RPN5g1-SAH1-NRg-4	RPN5g1	SAH1-NRg-4	yes	double
6685	RPN5g1-SAH1-NRg-5	RPN5g1	SAH1-NRg-5	yes	double
6686	RPN5g1-SAH1-NRg-3	RPN5g1	SAH1-NRg-3	yes	double
6687	RPN5g1-ATP15-NRg-5	RPN5g1	ATP15-NRg-5	yes	double
6688	RPN5g1-SCD5-TRg-5	RPN5g1	SCD5-TRg-5	yes	double
6689	RPN5g1-ARB1-NRg-2	RPN5g1	ARB1-NRg-2	yes	double
6690	RPN5g1-ARB1-NRg-4	RPN5g1	ARB1-NRg-4	yes	double
6691	RPN5g1-PUP2-TRg-1	RPN5g1	PUP2-TRg-1	yes	double
6692	RPN5g1-CCT8-TRg-2	RPN5g1	CCT8-TRg-2	yes	double
6693	RPN5g1-MCM4-TRg-1	RPN5g1	MCM4-TRg-1	yes	double
6694	RPN5g1-LSM4-TRg-1	RPN5g1	LSM4-TRg-1	yes	double
6695	RPN5g1-NOP53-NRg-1	RPN5g1	NOP53-NRg-1	yes	double
6696	RPN5g1-ATP3-TRg-4	RPN5g1	ATP3-TRg-4	yes	double
6697	RPN5g1-AFG2-NRg-3	RPN5g1	AFG2-NRg-3	yes	double
6698	RPN5g1-PRO3-NRg-3	RPN5g1	PRO3-NRg-3	yes	double
6699	RPN5g1-NRD1-NRg-10	RPN5g1	NRD1-NRg-10	yes	double
6700	RPN5g1-SEC61-TRg-2	RPN5g1	SEC61-TRg-2	yes	double
6701	RPN5g1-RHO3-TRg-4	RPN5g1	RHO3-TRg-4	yes	double
6702	RPN5g1-SNF2-TRg-6	RPN5g1	SNF2-TRg-6	yes	double
6703	RPN5g1-SMD2-NRg-3	RPN5g1	SMD2-NRg-3	yes	double
6704	RPN5g1-RSC4-TRg-2	RPN5g1	RSC4-TRg-2	yes	double
6705	RPN5g1-RSC4-TRg-1	RPN5g1	RSC4-TRg-1	yes	double
6706	RPN5g1-TIF34-TRg-2	RPN5g1	TIF34-TRg-2	yes	double
6707	RPN5g1-BET1-NRg-1	RPN5g1	BET1-NRg-1	yes	double
6708	RPN5g1-CDC8-NRg-2	RPN5g1	CDC8-NRg-2	yes	double
6709	RPN5g1-PRP42-TRg-2	RPN5g1	PRP42-TRg-2	yes	double
6710	RPN5g1-RRB1-TRg-2	RPN5g1	RRB1-TRg-2	yes	double
6711	RPN5g1-SPC24-TRg-1	RPN5g1	SPC24-TRg-1	yes	double
6712	RPN5g1-ILS1-NRg-1	RPN5g1	ILS1-NRg-1	yes	double
6713	RPN5g1-GFA1-TRg-2	RPN5g1	GFA1-TRg-2	yes	double
6714	RPN5g1-SEC21-NRg-10	RPN5g1	SEC21-NRg-10	yes	double
6715	RPN5g1-RPC10-NRg-1	RPN5g1	RPC10-NRg-1	yes	double
6716	RPN5g1-RPB10-TRg-3	RPN5g1	RPB10-TRg-3	yes	double
6717	RPN5g1-RPB10-TRg-2	RPN5g1	RPB10-TRg-2	yes	double
6718	RPN5g1-YNL181W-TRg-1	RPN5g1	YNL181W-TRg-1	yes	double
6719	RPN5g1-RAD3-NRg-1	RPN5g1	RAD3-NRg-1	yes	double
6720	RPN5g1-NOP10-TRg-1	RPN5g1	NOP10-TRg-1	yes	double
6721	RPN5g1-BFR2-TRg-3	RPN5g1	BFR2-TRg-3	yes	double
6722	RPN5g1-MCM2-TRg-6	RPN5g1	MCM2-TRg-6	yes	double
6723	RPN5g1-MCM2-TRg-4	RPN5g1	MCM2-TRg-4	yes	double
6724	RPN5g1-MPP10-TRg-1	RPN5g1	MPP10-TRg-1	yes	double
6725	RPN5g1-RET2-TRg-4	RPN5g1	RET2-TRg-4	yes	double
6726	RPN5g1-RET2-TRg-1	RPN5g1	RET2-TRg-1	yes	double
6727	RPN5g1-RPS2-NRg-1	RPN5g1	RPS2-NRg-1	yes	double
6728	RPN5g1-RPS2-NRg-2	RPN5g1	RPS2-NRg-2	yes	double
6729	RPN5g1-ORC4-NRg-3	RPN5g1	ORC4-NRg-3	yes	double
6730	RPN5g1-TIP20-TRg-7	RPN5g1	TIP20-TRg-7	yes	double
6731	RPN5g1-SMT3-TRg-1	RPN5g1	SMT3-TRg-1	yes	double
6732	RPN5g1-MSS18-NRg-6	RPN5g1	MSS18-NRg-6	yes	double
6733	RPN5g1-YEF3-NRg-9	RPN5g1	YEF3-NRg-9	yes	double
6734	RPN5g1-ASK1-NRg-1	RPN5g1	ASK1-NRg-1	yes	double
6735	RPN5g1-SMC1-TRg-1	RPN5g1	SMC1-TRg-1	yes	double
6736	RPN5g1-NIP1-NRg-1	RPN5g1	NIP1-NRg-1	yes	double
6737	RPN5g1-RPP1-NRg-1	RPN5g1	RPP1-NRg-1	yes	double
6738	RPN5g1-YDJ1-TRg-6	RPN5g1	YDJ1-TRg-6	yes	double
6739	RPN5g1-SUB2-NRg-1	RPN5g1	SUB2-NRg-1	yes	double
6740	RPN5g1-TIM10-NRg-8	RPN5g1	TIM10-NRg-8	yes	double
6741	RPN5g1-TIM10-NRg-4	RPN5g1	TIM10-NRg-4	yes	double
6742	RPN5g1-TIM10-NRg-7	RPN5g1	TIM10-NRg-7	yes	double
6743	RPN5g1-SKI6-TRg-4	RPN5g1	SKI6-TRg-4	yes	double
6744	RPN5g1-TUB4-TRg-1	RPN5g1	TUB4-TRg-1	yes	double
6745	RPN5g1-CDC37-NRg-2	RPN5g1	CDC37-NRg-2	yes	double
6746	RPN5g1-ISD11-TRg-3	RPN5g1	ISD11-TRg-3	yes	double
6747	RPN5g1-YOS1-TRg-4	RPN5g1	YOS1-TRg-4	yes	double
6748	RPN5g1-SSC1-TRg-6	RPN5g1	SSC1-TRg-6	yes	double
6749	RPN5g1-MTR3-TRg-5	RPN5g1	MTR3-TRg-5	yes	double
6750	RPN5g1-MTR3-TRg-6	RPN5g1	MTR3-TRg-6	yes	double
6751	RPN5g1-TFA1-TRg-2	RPN5g1	TFA1-TRg-2	yes	double
6752	RPN5g1-CDC3-NRg-3	RPN5g1	CDC3-NRg-3	yes	double
6753	RPN5g1-ERG25-TA-18	RPN5g1	ERG25-TA-18	yes	double
6754	RPN5g1-RPB11-TRg-4	RPN5g1	RPB11-TRg-4	yes	double
6755	RPN5g1-RPB11-TRg-1	RPN5g1	RPB11-TRg-1	yes	double
6756	RPN5g1-RPB11-TRg-2	RPN5g1	RPB11-TRg-2	yes	double
6757	RPN5g1-DED1-TRg-3	RPN5g1	DED1-TRg-3	yes	double
6758	RPN5g1-DED1-TRg-1	RPN5g1	DED1-TRg-1	yes	double
6759	RPN5g1-DED1-TRg-6	RPN5g1	DED1-TRg-6	yes	double
6760	RPN5g1-DED1-TRg-4	RPN5g1	DED1-TRg-4	yes	double
6761	RPN5g1-RPL10-NRg-5	RPN5g1	RPL10-NRg-5	yes	double
6762	RPN5g1-RPL10-NRg-4	RPN5g1	RPL10-NRg-4	yes	double
6763	RPN5g1-EFB1-NRg-1	RPN5g1	EFB1-NRg-1	yes	double
6764	RPN5g1-EFB1-NRg-5	RPN5g1	EFB1-NRg-5	yes	double
6765	RPN5g1-EFB1-NRg-4	RPN5g1	EFB1-NRg-4	yes	double
6766	RPN5g1-RPT3-NRg-1	RPN5g1	RPT3-NRg-1	yes	double
6767	RPN5g1-SAC6-TRg-8	RPN5g1	SAC6-TRg-8	yes	double
6768	RPN5g1-SAC6-TRg-4	RPN5g1	SAC6-TRg-4	yes	double
6769	RPN5g1-SAC6-TRg-5	RPN5g1	SAC6-TRg-5	yes	double
6770	RPN5g1-SAC6-TRg-3	RPN5g1	SAC6-TRg-3	yes	double
6771	RPN5g1-DIM1-TRg-5	RPN5g1	DIM1-TRg-5	yes	double
6772	RPN5g1-DIM1-TRg-7	RPN5g1	DIM1-TRg-7	yes	double
6773	RPN5g1-RPC17-NRg-1	RPN5g1	RPC17-NRg-1	yes	double
6774	RPN5g1-RPC17-NRg-2	RPN5g1	RPC17-NRg-2	yes	double
6775	RPN5g1-YDR341C-TRg-1	RPN5g1	YDR341C-TRg-1	yes	double
6776	RPN5g1-RAP1-NRg-8	RPN5g1	RAP1-NRg-8	yes	double
6777	RPN5g1-RAP1-NRg-5	RPN5g1	RAP1-NRg-5	yes	double
6778	RPN5g1-RAP1-NRg-2	RPN5g1	RAP1-NRg-2	yes	double
6779	RPN5g1-SEC26-NRg-3	RPN5g1	SEC26-NRg-3	yes	double
6780	RPN5g1-SPP41-TRg-3	RPN5g1	SPP41-TRg-3	yes	double
6781	RPN5g1-TAP42-NRg-1	RPN5g1	TAP42-NRg-1	yes	double
6782	RPN5g1-PGA2-TRg-6	RPN5g1	PGA2-TRg-6	yes	double
6783	RPN5g1-BRL1-TRg-1	RPN5g1	BRL1-TRg-1	yes	double
6784	RPN5g1-FOL2-TRg-1	RPN5g1	FOL2-TRg-1	yes	double
6785	RPN5g1-NAB3-NRg-5	RPN5g1	NAB3-NRg-5	yes	double
6786	RPN5g1-SNF4-TRg-4	RPN5g1	SNF4-TRg-4	yes	double
6787	RPN5g1-HRR25-TRg-2	RPN5g1	HRR25-TRg-2	yes	double
6788	RPN5g1-TRS23-TRg-4	RPN5g1	TRS23-TRg-4	yes	double
6789	RPN5g1-CTR86-TRg-4	RPN5g1	CTR86-TRg-4	yes	double
6790	RPN5g1-RPB5-TRg-5	RPN5g1	RPB5-TRg-5	yes	double
6791	RPN5g1-SPN1-NRg-2	RPN5g1	SPN1-NRg-2	yes	double
6792	RPN5g1-SPN1-NRg-1	RPN5g1	SPN1-NRg-1	yes	double
6793	RPN5g1-SEC61-NRg-1	RPN5g1	SEC61-NRg-1	yes	double
6794	RPN5g1-SEC61-NRg-7	RPN5g1	SEC61-NRg-7	yes	double
6795	RPN5g1-TUS1-TRg-3	RPN5g1	TUS1-TRg-3	yes	double
6796	RPN5g1-OLE1-NRg-2	RPN5g1	OLE1-NRg-2	yes	double
6797	RPN5g1-AFG2-TRg-1	RPN5g1	AFG2-TRg-1	yes	double
6798	RPN5g1-TOA2-NRg-1	RPN5g1	TOA2-NRg-1	yes	double
6799	RPN5g1-USO1-TRg-1	RPN5g1	USO1-TRg-1	yes	double
6800	RPN5g1-UTP22-NRg-2	RPN5g1	UTP22-NRg-2	yes	double
6801	RPN5g1-RIB1-TRg-3	RPN5g1	RIB1-TRg-3	yes	double
6802	RPN5g1-RIB1-TRg-7	RPN5g1	RIB1-TRg-7	yes	double
6803	RPN5g1-RIB1-TRg-4	RPN5g1	RIB1-TRg-4	yes	double
6804	RPN5g1-COG1-TRg-1	RPN5g1	COG1-TRg-1	yes	double
6805	RPN5g1-RPL32-NRg-2	RPN5g1	RPL32-NRg-2	yes	double
6806	RPN5g1-GLC7-NRg-3	RPN5g1	GLC7-NRg-3	yes	double
6807	RPN5g1-GLC7-NRg-4	RPN5g1	GLC7-NRg-4	yes	double
6808	RPN5g1-HSF1-TRg-2	RPN5g1	HSF1-TRg-2	yes	double
6809	RPN5g1-DAM1-NRg-5	RPN5g1	DAM1-NRg-5	yes	double
6810	RPN5g1-SEC18-TRg-4	RPN5g1	SEC18-TRg-4	yes	double
6811	RPN5g1-SEC18-TRg-5	RPN5g1	SEC18-TRg-5	yes	double
6812	RPN5g1-PAB1-NRg-3	RPN5g1	PAB1-NRg-3	yes	double
6813	RPN5g1-POP8-TRg-2	RPN5g1	POP8-TRg-2	yes	double
6814	RPN5g1-PAB1-NRg-4	RPN5g1	PAB1-NRg-4	yes	double
6815	RPN5g1-BIG1-TRg-4	RPN5g1	BIG1-TRg-4	yes	double
6816	RPN5g1-BIG1-TRg-5	RPN5g1	BIG1-TRg-5	yes	double
6817	RPN5g1-BIG1-TRg-6	RPN5g1	BIG1-TRg-6	yes	double
6818	RPN5g1-RPO41-NRg-1	RPN5g1	RPO41-NRg-1	yes	double
6819	RPN5g1-RVB2-NRg-2	RPN5g1	RVB2-NRg-2	yes	double
6820	RPN5g1-PET117-NRg-8	RPN5g1	PET117-NRg-8	yes	double
6821	RPN5g1-VPS45-NRg-9	RPN5g1	VPS45-NRg-9	yes	double
6822	RPN5g1-YCG1-NRg-1	RPN5g1	YCG1-NRg-1	yes	double
6823	RPN5g1-NOC4-NRg-1	RPN5g1	NOC4-NRg-1	yes	double
6824	RPN5g1-NMD3-NRg-2	RPN5g1	NMD3-NRg-2	yes	double
6825	RPN5g1-DRS1-TRg-2	RPN5g1	DRS1-TRg-2	yes	double
6826	RPN5g1-HTB1-NRg-2	RPN5g1	HTB1-NRg-2	yes	double
6827	RPN5g1-IPI1-TRg-2	RPN5g1	IPI1-TRg-2	yes	double
6828	RPN5g1-SEC18-NRg-1	RPN5g1	SEC18-NRg-1	yes	double
6829	RPN5g1-SEC18-NRg-2	RPN5g1	SEC18-NRg-2	yes	double
6830	RPN5g1-JIP5-NRg-2	RPN5g1	JIP5-NRg-2	yes	double
6831	RPN5g1-YPT1-TRg-3	RPN5g1	YPT1-TRg-3	yes	double
6832	RPN5g1-YPT1-TRg-2	RPN5g1	YPT1-TRg-2	yes	double
6833	RPN5g1-CLF1-NRg-2	RPN5g1	CLF1-NRg-2	yes	double
6834	RPN5g1-SNF2-NRg-7	RPN5g1	SNF2-NRg-7	yes	double
6835	RPN5g1-SNF2-NRg-4	RPN5g1	SNF2-NRg-4	yes	double
6836	RPN5g1-RPL25-NRg-1	RPN5g1	RPL25-NRg-1	yes	double
6837	RPN5g1-NOP56-TRg-1	RPN5g1	NOP56-TRg-1	yes	double
6838	RPN5g1-NOP56-TRg-2	RPN5g1	NOP56-TRg-2	yes	double
6839	RPN5g1-TRS31-TRg-1	RPN5g1	TRS31-TRg-1	yes	double
6840	RPN5g1-DBF4-TRg-2	RPN5g1	DBF4-TRg-2	yes	double
6841	RPN5g1-DBF4-TRg-1	RPN5g1	DBF4-TRg-1	yes	double
6842	RPN5g1-RPC19-TRg-4	RPN5g1	RPC19-TRg-4	yes	double
6843	RPN5g1-RPC19-TRg-6	RPN5g1	RPC19-TRg-6	yes	double
6844	RPN5g1-RPC19-TRg-3	RPN5g1	RPC19-TRg-3	yes	double
6845	RPN5g1-ROK1-NRg-1	RPN5g1	ROK1-NRg-1	yes	double
6846	RPN5g1-CDC33-TRg-4	RPN5g1	CDC33-TRg-4	yes	double
6847	RPN5g1-DHR2-TRg-3	RPN5g1	DHR2-TRg-3	yes	double
6848	RPN5g1-RRP42-NRg-5	RPN5g1	RRP42-NRg-5	yes	double
6849	RPN5g1-CLF1-TRg-1	RPN5g1	CLF1-TRg-1	yes	double
6850	RPN5g1-ERG11-NA-16	RPN5g1	ERG11-NA-16	yes	double
6851	RPN5g1-VAS1-NRg-4	RPN5g1	VAS1-NRg-4	yes	double
6852	RPN5g1-PIK1-NRg-2	RPN5g1	PIK1-NRg-2	yes	double
6853	RPN5g1-SAR1-NRg-7	RPN5g1	SAR1-NRg-7	yes	double
6854	RPN5g1-SAR1-NRg-4	RPN5g1	SAR1-NRg-4	yes	double
6855	RPN5g1-RPS3-TRg-1	RPN5g1	RPS3-TRg-1	yes	double
6856	RPN5g1-YTM1-TRg-2	RPN5g1	YTM1-TRg-2	yes	double
6857	RPN5g1-SUI3-NRg-5	RPN5g1	SUI3-NRg-5	yes	double
6858	RPN5g1-SUI3-NRg-2	RPN5g1	SUI3-NRg-2	yes	double
6859	RPN5g1-RRP7-TRg-4	RPN5g1	RRP7-TRg-4	yes	double
6860	RPN5g1-RRP7-TRg-6	RPN5g1	RRP7-TRg-6	yes	double
6861	RPN5g1-NIP7-TRg-2	RPN5g1	NIP7-TRg-2	yes	double
6862	RPN5g1-MDM35-TRg-1	RPN5g1	MDM35-TRg-1	yes	double
6863	RPN5g1-ALA1-NRg-1	RPN5g1	ALA1-NRg-1	yes	double
6864	RPN5g1-DOA4-NRg-2	RPN5g1	DOA4-NRg-2	yes	double
6865	RPN5g1-RPS13-NRg-1	RPN5g1	RPS13-NRg-1	yes	double
6866	RPN5g1-YSF3-TRg-2	RPN5g1	YSF3-TRg-2	yes	double
6867	RPN5g1-RPS2-NRg-11	RPN5g1	RPS2-NRg-11	yes	double
6868	RPN5g1-SSL1-TRg-10	RPN5g1	SSL1-TRg-10	yes	double
6869	RPN5g1-NIP7-TRg-1	RPN5g1	NIP7-TRg-1	yes	double
6870	RPN5g1-LST8-NRg-1	RPN5g1	LST8-NRg-1	yes	double
6871	RPN5g1-TAF4-TRg-3	RPN5g1	TAF4-TRg-3	yes	double
6872	RPN5g1-HAS1-TRg-2	RPN5g1	HAS1-TRg-2	yes	double
6873	RPN5g1-GLC7-TRg-2	RPN5g1	GLC7-TRg-2	yes	double
6874	RPN5g1-CDC45-NRg-1	RPN5g1	CDC45-NRg-1	yes	double
6875	RPN5g1-SEC22-NRg-8	RPN5g1	SEC22-NRg-8	yes	double
6876	RPN5g1-YOS1-TRg-2	RPN5g1	YOS1-TRg-2	yes	double
6877	RPN5g1-RBA50-TRg-3	RPN5g1	RBA50-TRg-3	yes	double
6878	RPN5g1-SPP41-NRg-2	RPN5g1	SPP41-NRg-2	yes	double
6879	RPN5g1-PRP46-TRg-2	RPN5g1	PRP46-TRg-2	yes	double
6880	RPN5g1-PGA2-NRg-1	RPN5g1	PGA2-NRg-1	yes	double
6881	RPN5g1-CBF5-TRg-3	RPN5g1	CBF5-TRg-3	yes	double
6882	RPN5g1-TCP1-NRg-3	RPN5g1	TCP1-NRg-3	yes	double
6883	RPN5g1-TCP1-NRg-2	RPN5g1	TCP1-NRg-2	yes	double
6884	RPN5g1-ERG26-NRg-2	RPN5g1	ERG26-NRg-2	yes	double
6885	RPN5g1-ERG26-NRg-4	RPN5g1	ERG26-NRg-4	yes	double
6886	RPN5g1-MES1-TRg-5	RPN5g1	MES1-TRg-5	yes	double
6887	RPN5g1-HTS1-TRg-2	RPN5g1	HTS1-TRg-2	yes	double
6888	RPN5g1-SSS1-TRg-3	RPN5g1	SSS1-TRg-3	yes	double
6889	RPN5g1-SSS1-TRg-2	RPN5g1	SSS1-TRg-2	yes	double
6890	RPN5g1-SYS1-TRg-7	RPN5g1	SYS1-TRg-7	yes	double
6891	RPN5g1-SYS1-TRg-2	RPN5g1	SYS1-TRg-2	yes	double
6892	RPN5g1-SYS1-TRg-1	RPN5g1	SYS1-TRg-1	yes	double
6893	RPN5g1-BFR2-TRg-1	RPN5g1	BFR2-TRg-1	yes	double
6894	RPN5g1-EOS1-TRg-3	RPN5g1	EOS1-TRg-3	yes	double
6895	RPN5g1-TAF4-NRg-1	RPN5g1	TAF4-NRg-1	yes	double
6896	RPN5g1-ARL3-NRg-8	RPN5g1	ARL3-NRg-8	yes	double
6897	RPN5g1-RPN5-NRg-1	RPN5g1	RPN5-NRg-1	yes	double
6898	RPN5g1-TIM9-NRg-2	RPN5g1	TIM9-NRg-2	yes	double
6899	RPN5g1-NUP57-NRg-3	RPN5g1	NUP57-NRg-3	yes	double
6900	RPN5g1-VPS4-TRg-1	RPN5g1	VPS4-TRg-1	yes	double
6901	RPN5g1-CDC3-TRg-4	RPN5g1	CDC3-TRg-4	yes	double
6902	RPN5g1-BBP1-NRg-1	RPN5g1	BBP1-NRg-1	yes	double
6903	RPN5g1-BBP1-NRg-2	RPN5g1	BBP1-NRg-2	yes	double
6904	RPN5g1-USE1-NRg-3	RPN5g1	USE1-NRg-3	yes	double
6905	RPN5g1-CCT7-TRg-1	RPN5g1	CCT7-TRg-1	yes	double
6906	RPN5g1-SAH1-TRg-3	RPN5g1	SAH1-TRg-3	yes	double
6907	RPN5g1-CHS2-TRg-1	RPN5g1	CHS2-TRg-1	yes	double
6908	RPN5g1-DPM1-TRg-2	RPN5g1	DPM1-TRg-2	yes	double
6909	RPN5g1-BBP1-TRg-1	RPN5g1	BBP1-TRg-1	yes	double
6910	RPN5g1-NRD1-TRg-4	RPN5g1	NRD1-TRg-4	yes	double
6911	RPN5g1-RPB3-NRg-1	RPN5g1	RPB3-NRg-1	yes	double
6912	RPN5g1-PHO85-NRg-6	RPN5g1	PHO85-NRg-6	yes	double
6913	RPN5g1-SNF6-TRg-6	RPN5g1	SNF6-TRg-6	yes	double
6914	RPN5g1-PRP38-NRg-2	RPN5g1	PRP38-NRg-2	yes	double
6915	RPN5g1-OAR1-NRg-3	RPN5g1	OAR1-NRg-3	yes	double
6916	RPN5g1-ROX3-NRg-1	RPN5g1	ROX3-NRg-1	yes	double
6917	RPN5g1-YPP1-TRg-6	RPN5g1	YPP1-TRg-6	yes	double
6918	RPN5g1-CBF2-NRg-8	RPN5g1	CBF2-NRg-8	yes	double
6919	RPN5g1-SPT6-TRg-5	RPN5g1	SPT6-TRg-5	yes	double
6920	RPN5g1-SEC10-NRg-1	RPN5g1	SEC10-NRg-1	yes	double
6921	RPN5g1-NSL1-NRg-3	RPN5g1	NSL1-NRg-3	yes	double
6922	RPN5g1-NRD1-NRg-8	RPN5g1	NRD1-NRg-8	yes	double
6923	RPN5g1-RPB3-TRg-1	RPN5g1	RPB3-TRg-1	yes	double
6924	RPN5g1-NRD1-NRg-4	RPN5g1	NRD1-NRg-4	yes	double
6925	RPN5g1-RVB1-TRg-2	RPN5g1	RVB1-TRg-2	yes	double
6926	RPN5g1-TIF5-NRg-8	RPN5g1	TIF5-NRg-8	yes	double
6927	RPN5g1-EOS1-NRg-1	RPN5g1	EOS1-NRg-1	yes	double
6928	RPN5g1-ERG25-NA-26	RPN5g1	ERG25-NA-26	yes	double
6929	RPN5g1-MSL5-NRg-4	RPN5g1	MSL5-NRg-4	yes	double
6930	RPN5g1-SEC24-TRg-2	RPN5g1	SEC24-TRg-2	yes	double
6931	RPN5g1-RPL30-NRg-5	RPN5g1	RPL30-NRg-5	yes	double
6932	RPN5g1-SNU71-NRg-3	RPN5g1	SNU71-NRg-3	yes	double
6933	RPN5g1-CDC33-NRg-1	RPN5g1	CDC33-NRg-1	yes	double
6934	RPN5g1-RPN6-TRg-4	RPN5g1	RPN6-TRg-4	yes	double
6935	RPN5g1-NAB2-TRg-4	RPN5g1	NAB2-TRg-4	yes	double
6936	RPN5g1-NAB2-TRg-6	RPN5g1	NAB2-TRg-6	yes	double
6937	RPN5g1-YTM1-NRg-1	RPN5g1	YTM1-NRg-1	yes	double
6938	RPN5g1-OLE1-TRg-8	RPN5g1	OLE1-TRg-8	yes	double
6939	RPN5g1-OLE1-TRg-1	RPN5g1	OLE1-TRg-1	yes	double
6940	RPN5g1-UTP7-TRg-4	RPN5g1	UTP7-TRg-4	yes	double
6941	RPN5g1-ACT1-NRg-6	RPN5g1	ACT1-NRg-6	yes	double
6942	RPN5g1-RPL18A-NRg-3	RPN5g1	RPL18A-NRg-3	yes	double
6943	RPN5g1-BRX1-NRg-1	RPN5g1	BRX1-NRg-1	yes	double
6944	RPN5g1-NAF1-TRg-8	RPN5g1	NAF1-TRg-8	yes	double
6945	RPN5g1-NAF1-TRg-6	RPN5g1	NAF1-TRg-6	yes	double
6946	RPN5g1-NAF1-TRg-4	RPN5g1	NAF1-TRg-4	yes	double
6947	RPN5g1-CDC8-TRg-2	RPN5g1	CDC8-TRg-2	yes	double
6948	RPN5g1-NSE4-TRg-1	RPN5g1	NSE4-TRg-1	yes	double
6949	RPN5g1-PAB1-NRg-2	RPN5g1	PAB1-NRg-2	yes	double
6950	RPN5g1-PRP43-TRg-4	RPN5g1	PRP43-TRg-4	yes	double
6951	RPN5g1-SEC2-NRg-3	RPN5g1	SEC2-NRg-3	yes	double
6952	RPN5g1-SEC2-NRg-6	RPN5g1	SEC2-NRg-6	yes	double
6953	RPN5g1-MPP10-NRg-5	RPN5g1	MPP10-NRg-5	yes	double
6954	RPN5g1-YDR355C-TRg-2	RPN5g1	YDR355C-TRg-2	yes	double
6955	RPN5g1-YLR339C-TRg-9	RPN5g1	YLR339C-TRg-9	yes	double
6956	RPN5g1-SNM1-TRg-2	RPN5g1	SNM1-TRg-2	yes	double
6957	RPN5g1-ALR1-NRg-4	RPN5g1	ALR1-NRg-4	yes	double
6958	RPN5g1-ALR1-NRg-1	RPN5g1	ALR1-NRg-1	yes	double
6959	RPN5g1-ALR1-NRg-3	RPN5g1	ALR1-NRg-3	yes	double
6960	RPN5g1-RPL10-TRg-1	RPN5g1	RPL10-TRg-1	yes	double
6961	RPN5g1-RPL28-TRg-2	RPN5g1	RPL28-TRg-2	yes	double
6962	RPN5g1-UTP25-TRg-1	RPN5g1	UTP25-TRg-1	yes	double
6963	RPN5g1-POB3-TRg-1	RPN5g1	POB3-TRg-1	yes	double
6964	RPN5g1-POB3-TRg-3	RPN5g1	POB3-TRg-3	yes	double
6965	RPN5g1-POB3-TRg-2	RPN5g1	POB3-TRg-2	yes	double
6966	RPN5g1-MED11-TRg-1	RPN5g1	MED11-TRg-1	yes	double
6967	RPN5g1-ISA1-TRg-15	RPN5g1	ISA1-TRg-15	yes	double
6968	RPN5g1-RRP1-NRg-1	RPN5g1	RRP1-NRg-1	yes	double
6969	RPN5g1-MES1-NRg-1	RPN5g1	MES1-NRg-1	yes	double
6970	RPN5g1-SEC13-NRg-5	RPN5g1	SEC13-NRg-5	yes	double
6971	RPN5g1-MCM2-NRg-2	RPN5g1	MCM2-NRg-2	yes	double
6972	RPN5g1-ALA1-TRg-4	RPN5g1	ALA1-TRg-4	yes	double
6973	RPN5g1-MTG2-TRg-5	RPN5g1	MTG2-TRg-5	yes	double
6974	RPN5g1-TIF35-NRg-3	RPN5g1	TIF35-NRg-3	yes	double
6975	RPN5g1-NSE1-TRg-3	RPN5g1	NSE1-TRg-3	yes	double
6976	RPN5g1-NSE1-TRg-4	RPN5g1	NSE1-TRg-4	yes	double
6977	RPN5g1-MOB2-NRg-6	RPN5g1	MOB2-NRg-6	yes	double
6978	RPN5g1-VRG4-NRg-3	RPN5g1	VRG4-NRg-3	yes	double
6979	RPN5g1-PRP9-TRg-3	RPN5g1	PRP9-TRg-3	yes	double
6980	RPN5g1-HYM1-TRg-5	RPN5g1	HYM1-TRg-5	yes	double
6981	RPN5g1-POP1-TRg-5	RPN5g1	POP1-TRg-5	yes	double
6982	RPN5g1-POP1-TRg-9	RPN5g1	POP1-TRg-9	yes	double
6983	RPN5g1-RPL17A-TRg-1	RPN5g1	RPL17A-TRg-1	yes	double
6984	RPN5g1-SLD2-TRg-1	RPN5g1	SLD2-TRg-1	yes	double
6985	RPN5g1-CDC48-NRg-7	RPN5g1	CDC48-NRg-7	yes	double
6986	RPN5g1-FHL1-NRg-2	RPN5g1	FHL1-NRg-2	yes	double
6987	RPN5g1-BET3-NRg-7	RPN5g1	BET3-NRg-7	yes	double
6988	RPN5g1-MAK21-TRg-1	RPN5g1	MAK21-TRg-1	yes	double
6989	RPN5g1-BRN1-TRg-4	RPN5g1	BRN1-TRg-4	yes	double
6990	RPN5g1-FBA1-NRg-3	RPN5g1	FBA1-NRg-3	yes	double
6991	RPN5g1-CDC42-TRg-6	RPN5g1	CDC42-TRg-6	yes	double
6992	RPN5g1-CDC42-TRg-7	RPN5g1	CDC42-TRg-7	yes	double
6993	RPN5g1-COG4-NRg-1	RPN5g1	COG4-NRg-1	yes	double
6994	RPN5g1-ATP3-NRg-3	RPN5g1	ATP3-NRg-3	yes	double
6995	RPN5g1-ATP3-NRg-2	RPN5g1	ATP3-NRg-2	yes	double
6996	RPN5g1-SMP3-TRg-5	RPN5g1	SMP3-TRg-5	yes	double
6997	RPN5g1-CFT2-NRg-2	RPN5g1	CFT2-NRg-2	yes	double
6998	RPN5g1-FAS2-TRg-5	RPN5g1	FAS2-TRg-5	yes	double
6999	RPN5g1-DBP2-NRg-3	RPN5g1	DBP2-NRg-3	yes	double
7000	RPN5g1-DBP2-NRg-2	RPN5g1	DBP2-NRg-2	yes	double
7001	RPN5g1-MPS2-NRg-4	RPN5g1	MPS2-NRg-4	yes	double
7002	RPN5g1-ARC35-TRg-2	RPN5g1	ARC35-TRg-2	yes	double
7003	RPN5g1-ARC35-TRg-5	RPN5g1	ARC35-TRg-5	yes	double
7004	RPN5g1-MRD1-TRg-1	RPN5g1	MRD1-TRg-1	yes	double
7005	RPN5g1-RLP7-TRg-1	RPN5g1	RLP7-TRg-1	yes	double
7006	RPN5g1-SPC34-TRg-1	RPN5g1	SPC34-TRg-1	yes	double
7007	RPN5g1-CDC45-TRg-2	RPN5g1	CDC45-TRg-2	yes	double
7008	RPN5g1-GCD6-TRg-3	RPN5g1	GCD6-TRg-3	yes	double
7009	RPN5g1-GCD6-TRg-4	RPN5g1	GCD6-TRg-4	yes	double
7010	RPN5g1-YPT6-NRg-2	RPN5g1	YPT6-NRg-2	yes	double
7011	RPN5g1-RPS13-TRg-2	RPN5g1	RPS13-TRg-2	yes	double
7012	RPN5g1-IPI3-TRg-3	RPN5g1	IPI3-TRg-3	yes	double
7013	RPN5g1-TIF5-NRg-9	RPN5g1	TIF5-NRg-9	yes	double
7014	RPN5g1-TIF5-NRg-7	RPN5g1	TIF5-NRg-7	yes	double
7015	RPN5g1-TIF5-NRg-6	RPN5g1	TIF5-NRg-6	yes	double
7016	RPN5g1-NAB3-TRg-3	RPN5g1	NAB3-TRg-3	yes	double
7017	RPN5g1-GCD2-TRg-1	RPN5g1	GCD2-TRg-1	yes	double
7018	RPN5g1-UBA1-TRg-2	RPN5g1	UBA1-TRg-2	yes	double
7019	RPN5g1-SLD3-TRg-6	RPN5g1	SLD3-TRg-6	yes	double
7020	RPN5g1-LCB1-TRg-5	RPN5g1	LCB1-TRg-5	yes	double
7021	RPN5g1-TOA2-TRg-6	RPN5g1	TOA2-TRg-6	yes	double
7022	RPN5g1-TOA2-TRg-1	RPN5g1	TOA2-TRg-1	yes	double
7023	RPN5g1-TOA2-TRg-3	RPN5g1	TOA2-TRg-3	yes	double
7024	RPN5g1-LSM2-TRg-1	RPN5g1	LSM2-TRg-1	yes	double
7025	RPN5g1-YML6-TRg-13	RPN5g1	YML6-TRg-13	yes	double
7026	RPN5g1-YML6-TRg-12	RPN5g1	YML6-TRg-12	yes	double
7027	RPN5g1-UTP15-NRg-1	RPN5g1	UTP15-NRg-1	yes	double
7028	RPN5g1-TIF6-NRg-8	RPN5g1	TIF6-NRg-8	yes	double
7029	RPN5g1-SUP35-NRg-1	RPN5g1	SUP35-NRg-1	yes	double
7030	RPN5g1-MPP10-NRg-1	RPN5g1	MPP10-NRg-1	yes	double
7031	RPN5g1-SWI3-TRg-7	RPN5g1	SWI3-TRg-7	yes	double
7032	RPN5g1-SSN3-NRg-2	RPN5g1	SSN3-NRg-2	yes	double
7033	RPN5g1-SEC13-NRg-7	RPN5g1	SEC13-NRg-7	yes	double
7034	RPN5g1-RPS15-NRg-3	RPN5g1	RPS15-NRg-3	yes	double
7035	RPN5g1-RPL3-TRg-2	RPN5g1	RPL3-TRg-2	yes	double
7036	RPN5g1-FBA1-NRg-2	RPN5g1	FBA1-NRg-2	yes	double
7037	RPN5g1-FBA1-NRg-1	RPN5g1	FBA1-NRg-1	yes	double
7038	RPN5g1-FBA1-NRg-5	RPN5g1	FBA1-NRg-5	yes	double
7039	RPN5g1-DAM1-TRg-2	RPN5g1	DAM1-TRg-2	yes	double
7040	RPN5g1-NHP2-TRg-2	RPN5g1	NHP2-TRg-2	yes	double
7041	RPN5g1-HCA4-NRg-6	RPN5g1	HCA4-NRg-6	yes	double
7042	RPN5g1-PRE3-TRg-4	RPN5g1	PRE3-TRg-4	yes	double
7043	RPN5g1-DBP5-NRg-4	RPN5g1	DBP5-NRg-4	yes	double
7044	RPN5g1-SPT6-NRg-4	RPN5g1	SPT6-NRg-4	yes	double
7045	RPN5g1-SPT6-NRg-2	RPN5g1	SPT6-NRg-2	yes	double
7046	RPN5g1-RPL18A-TRg-4	RPN5g1	RPL18A-TRg-4	yes	double
7047	RPN5g1-KSH1-TRg-1	RPN5g1	KSH1-TRg-1	yes	double
7048	RPN5g1-KSH1-TRg-3	RPN5g1	KSH1-TRg-3	yes	double
7049	RPN5g1-IPI3-NRg-1	RPN5g1	IPI3-NRg-1	yes	double
7050	RPN5g1-PGA2-TRg-8	RPN5g1	PGA2-TRg-8	yes	double
7051	RPN5g1-RPL18A-TRg-2	RPN5g1	RPL18A-TRg-2	yes	double
7052	RPN5g1-RPL33A-NRg-6	RPN5g1	RPL33A-NRg-6	yes	double
7053	RPN5g1-TAF12-NRg-2	RPN5g1	TAF12-NRg-2	yes	double
7054	RPN5g1-USE1-TRg-5	RPN5g1	USE1-TRg-5	yes	double
7055	RPN5g1-YNL114C-TRg-1	RPN5g1	YNL114C-TRg-1	yes	double
7056	RPN5g1-SMC5-TRg-7	RPN5g1	SMC5-TRg-7	yes	double
7057	RPN5g1-SMC5-TRg-6	RPN5g1	SMC5-TRg-6	yes	double
7058	RPN5g1-RSC58-TRg-1	RPN5g1	RSC58-TRg-1	yes	double
7059	RPN5g1-CTF13-TRg-2	RPN5g1	CTF13-TRg-2	yes	double
7060	RPN5g1-NAB2-NRg-2	RPN5g1	NAB2-NRg-2	yes	double
7061	RPN5g1-MCM7-TRg-4	RPN5g1	MCM7-TRg-4	yes	double
7062	RPN5g1-BCP1-NRg-5	RPN5g1	BCP1-NRg-5	yes	double
7063	RPN5g1-STU2-TRg-3	RPN5g1	STU2-TRg-3	yes	double
7064	RPN5g1-SEC21-NRg-6	RPN5g1	SEC21-NRg-6	yes	double
7065	RPN5g1-SEC21-NRg-3	RPN5g1	SEC21-NRg-3	yes	double
7066	RPN5g1-RPL1B-TRg-3	RPN5g1	RPL1B-TRg-3	yes	double
7067	RPN5g1-SEC20-NRg-2	RPN5g1	SEC20-NRg-2	yes	double
7068	RPN5g1-VMA3-NRg-2	RPN5g1	VMA3-NRg-2	yes	double
7069	RPN5g1-SEC23-NRg-5	RPN5g1	SEC23-NRg-5	yes	double
7070	RPN5g1-CDC28-TRg-4	RPN5g1	CDC28-TRg-4	yes	double
7071	RPN5g1-RPN12-NRg-11	RPN5g1	RPN12-NRg-11	yes	double
7072	RPN5g1-PUP3-TRg-3	RPN5g1	PUP3-TRg-3	yes	double
7073	RPN5g1-SEC31-TRg-2	RPN5g1	SEC31-TRg-2	yes	double
7074	RPN5g1-SED5-TRg-6	RPN5g1	SED5-TRg-6	yes	double
7075	RPN5g1-SED5-TRg-5	RPN5g1	SED5-TRg-5	yes	double
7076	RPN5g1-RPL33A-TRg-1	RPN5g1	RPL33A-TRg-1	yes	double
7077	RPN5g1-RPL33A-TRg-2	RPN5g1	RPL33A-TRg-2	yes	double
7078	RPN5g1-MRPL11-TRg-2	RPN5g1	MRPL11-TRg-2	yes	double
7079	RPN5g1-RTP1-NRg-2	RPN5g1	RTP1-NRg-2	yes	double
7080	RPN5g1-NUG1-TRg-2	RPN5g1	NUG1-TRg-2	yes	double
7081	RPN5g1-VPH2-TRg-4	RPN5g1	VPH2-TRg-4	yes	double
7082	RPN5g1-COP1-NRg-3	RPN5g1	COP1-NRg-3	yes	double
7083	RPN5g1-CRM1-NRg-1	RPN5g1	CRM1-NRg-1	yes	double
7084	RPN5g1-RPL5-NRg-4	RPN5g1	RPL5-NRg-4	yes	double
7085	RPN5g1-SNU13-NRg-4	RPN5g1	SNU13-NRg-4	yes	double
7086	RPN5g1-PFS2-TRg-3	RPN5g1	PFS2-TRg-3	yes	double
7087	RPN5g1-MPP10-TRg-2	RPN5g1	MPP10-TRg-2	yes	double
7088	RPN5g1-TSR4-NRg-2	RPN5g1	TSR4-NRg-2	yes	double
7089	RPN5g1-RSC2-TRg-1	RPN5g1	RSC2-TRg-1	yes	double
7090	RPN5g1-SEC65-TRg-2	RPN5g1	SEC65-TRg-2	yes	double
7091	RPN5g1-SMI1-NRg-1	RPN5g1	SMI1-NRg-1	yes	double
7092	RPN5g1-RTT105-NRg-4	RPN5g1	RTT105-NRg-4	yes	double
7093	RPN5g1-VMA5-TRg-3	RPN5g1	VMA5-TRg-3	yes	double
7094	RPN5g1-VMA5-TRg-5	RPN5g1	VMA5-TRg-5	yes	double
7095	RPN5g1-RRP1-TRg-3	RPN5g1	RRP1-TRg-3	yes	double
7096	RPN5g1-CLC1-TRg-2	RPN5g1	CLC1-TRg-2	yes	double
7097	RPN5g1-GCD6-NRg-1	RPN5g1	GCD6-NRg-1	yes	double
7098	RPN5g1-GCD6-NRg-2	RPN5g1	GCD6-NRg-2	yes	double
7099	RPN5g1-PXR1-TRg-1	RPN5g1	PXR1-TRg-1	yes	double
7100	RPN5g1-CDC14-NRg-1	RPN5g1	CDC14-NRg-1	yes	double
7101	RPN5g1-PCF11-TRg-6	RPN5g1	PCF11-TRg-6	yes	double
7102	RPN5g1-PCF11-TRg-5	RPN5g1	PCF11-TRg-5	yes	double
7103	RPN5g1-PCF11-TRg-4	RPN5g1	PCF11-TRg-4	yes	double
7104	RPN5g1-SEC31-NRg-1	RPN5g1	SEC31-NRg-1	yes	double
7105	RPN5g1-RRP5-NRg-1	RPN5g1	RRP5-NRg-1	yes	double
7106	RPN5g1-PRE10-TRg-5	RPN5g1	PRE10-TRg-5	yes	double
7107	RPN5g1-PRE10-TRg-1	RPN5g1	PRE10-TRg-1	yes	double
7108	RPN5g1-RPS5-TRg-2	RPN5g1	RPS5-TRg-2	yes	double
7109	RPN5g1-NSP1-TRg-4	RPN5g1	NSP1-TRg-4	yes	double
7110	RPN5g1-PRP38-TRg-4	RPN5g1	PRP38-TRg-4	yes	double
7111	RPN5g1-RCF1-NRg-5	RPN5g1	RCF1-NRg-5	yes	double
7112	RPN5g1-RSC3-TRg-4	RPN5g1	RSC3-TRg-4	yes	double
7113	RPN5g1-RSC3-TRg-5	RPN5g1	RSC3-TRg-5	yes	double
7114	RPN5g1-RSC3-TRg-6	RPN5g1	RSC3-TRg-6	yes	double
7115	RPN5g1-HTA1-NRg-12	RPN5g1	HTA1-NRg-12	yes	double
7116	RPN5g1-HTA1-NRg-11	RPN5g1	HTA1-NRg-11	yes	double
7117	RPN5g1-UTP23-TRg-2	RPN5g1	UTP23-TRg-2	yes	double
7118	RPN5g1-GCD7-NRg-1	RPN5g1	GCD7-NRg-1	yes	double
7119	RPN5g1-GCD7-NRg-2	RPN5g1	GCD7-NRg-2	yes	double
7120	RPN5g1-GCD7-NRg-6	RPN5g1	GCD7-NRg-6	yes	double
7121	RPN5g1-GAL11-NRg-2	RPN5g1	GAL11-NRg-2	yes	double
7122	RPN5g1-GAL11-NRg-9	RPN5g1	GAL11-NRg-9	yes	double
7123	RPN5g1-PHO4-TRg-5	RPN5g1	PHO4-TRg-5	yes	double
7124	RPN5g1-SNP1-NRg-3	RPN5g1	SNP1-NRg-3	yes	double
7125	RPN5g1-RPC37-TRg-5	RPN5g1	RPC37-TRg-5	yes	double
7126	RPN5g1-CRM1-TRg-5	RPN5g1	CRM1-TRg-5	yes	double
7127	RPN5g1-CRM1-TRg-2	RPN5g1	CRM1-TRg-2	yes	double
7128	RPN5g1-ASK1-TRg-7	RPN5g1	ASK1-TRg-7	yes	double
7129	RPN5g1-STU2-NRg-4	RPN5g1	STU2-NRg-4	yes	double
7130	RPN5g1-NEO1-NRg-3	RPN5g1	NEO1-NRg-3	yes	double
7131	RPN5g1-GAL11-TRg-5	RPN5g1	GAL11-TRg-5	yes	double
7132	RPN5g1-GAL11-TRg-7	RPN5g1	GAL11-TRg-7	yes	double
7133	RPN5g1-SAM50-NRg-3	RPN5g1	SAM50-NRg-3	yes	double
7134	RPN5g1-CSL4-TRg-2	RPN5g1	CSL4-TRg-2	yes	double
7135	RPN5g1-CCT5-TRg-2	RPN5g1	CCT5-TRg-2	yes	double
7136	RPN5g1-POL30-NRg-1	RPN5g1	POL30-NRg-1	yes	double
7137	RPN5g1-MED4-TRg-4	RPN5g1	MED4-TRg-4	yes	double
7138	RPN5g1-MED4-TRg-3	RPN5g1	MED4-TRg-3	yes	double
7139	RPN5g1-MED4-TRg-2	RPN5g1	MED4-TRg-2	yes	double
7140	RPN5g1-GDI1-TRg-4	RPN5g1	GDI1-TRg-4	yes	double
7141	RPN5g1-GDI1-TRg-3	RPN5g1	GDI1-TRg-3	yes	double
7142	RPN5g1-REB1-TRg-6	RPN5g1	REB1-TRg-6	yes	double
7143	RPN5g1-MRPL37-NRg-2	RPN5g1	MRPL37-NRg-2	yes	double
7144	RPN5g1-NOC3-TRg-3	RPN5g1	NOC3-TRg-3	yes	double
7145	RPN5g1-SPC97-TRg-3	RPN5g1	SPC97-TRg-3	yes	double
7146	RPN5g1-IPP1-TRg-3	RPN5g1	IPP1-TRg-3	yes	double
7147	RPN5g1-IPP1-TRg-2	RPN5g1	IPP1-TRg-2	yes	double
7148	RPN5g1-PTI1-TRg-3	RPN5g1	PTI1-TRg-3	yes	double
7149	RPN5g1-PTI1-TRg-5	RPN5g1	PTI1-TRg-5	yes	double
7150	RPN5g1-RFC5-NRg-1	RPN5g1	RFC5-NRg-1	yes	double
7151	RPN5g1-CDC24-TRg-1	RPN5g1	CDC24-TRg-1	yes	double
7152	RPN5g1-CDC24-TRg-3	RPN5g1	CDC24-TRg-3	yes	double
7153	RPN5g1-CDC24-TRg-5	RPN5g1	CDC24-TRg-5	yes	double
7154	RPN5g1-CDC24-TRg-6	RPN5g1	CDC24-TRg-6	yes	double
7155	RPN5g1-UTP23-TRg-6	RPN5g1	UTP23-TRg-6	yes	double
7156	RPN5g1-UTP23-TRg-4	RPN5g1	UTP23-TRg-4	yes	double
7157	RPN5g1-UTP23-TRg-1	RPN5g1	UTP23-TRg-1	yes	double
7158	RPN5g1-RHO3-NRg-4	RPN5g1	RHO3-NRg-4	yes	double
7159	RPN5g1-TRS23-NRg-1	RPN5g1	TRS23-NRg-1	yes	double
7160	RPN5g1-TRS23-NRg-3	RPN5g1	TRS23-NRg-3	yes	double
7161	RPN5g1-RSP5-TRg-2	RPN5g1	RSP5-TRg-2	yes	double
7162	RPN5g1-RSP5-TRg-1	RPN5g1	RSP5-TRg-1	yes	double
7163	RPN5g1-SDA1-NRg-1	RPN5g1	SDA1-NRg-1	yes	double
7164	RPN5g1-KAP95-TRg-8	RPN5g1	KAP95-TRg-8	yes	double
7165	RPN5g1-ACO1-TRg-6	RPN5g1	ACO1-TRg-6	yes	double
7166	RPN5g1-HTA1-NRg-3	RPN5g1	HTA1-NRg-3	yes	double
7167	RPN5g1-HTA1-NRg-2	RPN5g1	HTA1-NRg-2	yes	double
7168	RPN5g1-SPN1-TRg-1	RPN5g1	SPN1-TRg-1	yes	double
7169	RPN5g1-MOT1-NRg-7	RPN5g1	MOT1-NRg-7	yes	double
7170	RPN5g1-RPL17A-NRg-4	RPN5g1	RPL17A-NRg-4	yes	double
7171	RPN5g1-ADA2-TRg-4	RPN5g1	ADA2-TRg-4	yes	double
7172	RPN5g1-SFH1-NRg-1	RPN5g1	SFH1-NRg-1	yes	double
7173	RPN5g1-SPC97-NRg-5	RPN5g1	SPC97-NRg-5	yes	double
7174	RPN5g1-PRP22-TRg-3	RPN5g1	PRP22-TRg-3	yes	double
7175	RPN5g1-SEN15-TRg-2	RPN5g1	SEN15-TRg-2	yes	double
7176	RPN5g1-RPL3-NRg-2	RPN5g1	RPL3-NRg-2	yes	double
7177	RPN5g1-ISD11-NRg-2	RPN5g1	ISD11-NRg-2	yes	double
7178	RPN5g1-HEM12-TRg-8	RPN5g1	HEM12-TRg-8	yes	double
7179	RPN5g1-SEC10-TRg-1	RPN5g1	SEC10-TRg-1	yes	double
7180	RPN5g1-HTB1-TRg-7	RPN5g1	HTB1-TRg-7	yes	double
7181	RPN5g1-TTI2-TRg-1	RPN5g1	TTI2-TRg-1	yes	double
7182	RPN5g1-ACP1-TRg-2	RPN5g1	ACP1-TRg-2	yes	double
7183	RPN5g1-ACP1-TRg-4	RPN5g1	ACP1-TRg-4	yes	double
7184	RPN5g1-GAL11-NRg-10	RPN5g1	GAL11-NRg-10	yes	double
7185	RPN5g1-UTP22-TRg-2	RPN5g1	UTP22-TRg-2	yes	double
7186	RPN5g1-MST1-NRg-5	RPN5g1	MST1-NRg-5	yes	double
7187	RPN5g1-RIB7-NRg-2	RPN5g1	RIB7-NRg-2	yes	double
7188	RPN5g1-MCD1-TRg-6	RPN5g1	MCD1-TRg-6	yes	double
7189	RPN5g1-MCD1-TRg-5	RPN5g1	MCD1-TRg-5	yes	double
7190	RPN5g1-GPI8-NRg-2	RPN5g1	GPI8-NRg-2	yes	double
7191	RPN5g1-THS1-TRg-2	RPN5g1	THS1-TRg-2	yes	double
7192	RPN5g1-RRP7-TRg-2	RPN5g1	RRP7-TRg-2	yes	double
7193	RPN5g1-RRP7-TRg-5	RPN5g1	RRP7-TRg-5	yes	double
7194	RPN5g1-SMX2-NRg-7	RPN5g1	SMX2-NRg-7	yes	double
7195	RPN5g1-RRP45-TRg-5	RPN5g1	RRP45-TRg-5	yes	double
7196	RPN5g1-RRP45-TRg-4	RPN5g1	RRP45-TRg-4	yes	double
7197	RPN5g1-CNS1-TRg-2	RPN5g1	CNS1-TRg-2	yes	double
7198	RPN5g1-FBP1-NRg-9	RPN5g1	FBP1-NRg-9	yes	double
7199	RPN5g1-GCD11-NRg-1	RPN5g1	GCD11-NRg-1	yes	double
7200	RPN5g1-RPL10-TRg-2	RPN5g1	RPL10-TRg-2	yes	double
7201	RPN5g1-NUP192-TRg-4	RPN5g1	NUP192-TRg-4	yes	double
7202	RPN5g1-NUP145-NRg-4	RPN5g1	NUP145-NRg-4	yes	double
7203	RPN5g1-HEM12-TRg-6	RPN5g1	HEM12-TRg-6	yes	double
7204	RPN5g1-PLC1-TRg-3	RPN5g1	PLC1-TRg-3	yes	double
7205	RPN5g1-RPA43-TRg-1	RPN5g1	RPA43-TRg-1	yes	double
7206	RPN5g1-RPB7-NRg-2	RPN5g1	RPB7-NRg-2	yes	double
7207	RPN5g1-RPB7-NRg-3	RPN5g1	RPB7-NRg-3	yes	double
7208	RPN5g1-NSL1-NRg-1	RPN5g1	NSL1-NRg-1	yes	double
7209	RPN5g1-UTP6-TRg-3	RPN5g1	UTP6-TRg-3	yes	double
7210	RPN5g1-UTP6-TRg-1	RPN5g1	UTP6-TRg-1	yes	double
7211	RPN5g1-YJU2-TRg-5	RPN5g1	YJU2-TRg-5	yes	double
7212	RPN5g1-FRS2-NRg-5	RPN5g1	FRS2-NRg-5	yes	double
7213	RPN5g1-TIF35-NRg-2	RPN5g1	TIF35-NRg-2	yes	double
7214	RPN5g1-GPI15-TRg-1	RPN5g1	GPI15-TRg-1	yes	double
7215	RPN5g1-NOP1-NRg-5	RPN5g1	NOP1-NRg-5	yes	double
7216	RPN5g1-GPI15-TRg-4	RPN5g1	GPI15-TRg-4	yes	double
7217	RPN5g1-COG4-TRg-1	RPN5g1	COG4-TRg-1	yes	double
7218	RPN5g1-TFA1-TRg-1	RPN5g1	TFA1-TRg-1	yes	double
7219	RPN5g1-RHO1-NRg-2	RPN5g1	RHO1-NRg-2	yes	double
7220	RPN5g1-RHO1-NRg-1	RPN5g1	RHO1-NRg-1	yes	double
7221	RPN5g1-CDC55-NRg-2	RPN5g1	CDC55-NRg-2	yes	double
7222	RPN5g1-IDI1-NRg-7	RPN5g1	IDI1-NRg-7	yes	double
7223	RPN5g1-RPL32-TRg-5	RPN5g1	RPL32-TRg-5	yes	double
7224	RPN5g1-RPB5-TRg-4	RPN5g1	RPB5-TRg-4	yes	double
7225	RPN5g1-DIP2-TRg-5	RPN5g1	DIP2-TRg-5	yes	double
7226	RPN5g1-DIP2-TRg-1	RPN5g1	DIP2-TRg-1	yes	double
7227	RPN5g1-RPC40-TRg-2	RPN5g1	RPC40-TRg-2	yes	double
7228	RPN5g1-CDC6-TRg-5	RPN5g1	CDC6-TRg-5	yes	double
7229	RPN5g1-CDC6-TRg-3	RPN5g1	CDC6-TRg-3	yes	double
7230	RPN5g1-DAD2-TRg-2	RPN5g1	DAD2-TRg-2	yes	double
7231	RPN5g1-RVS161-TRg-2	RPN5g1	RVS161-TRg-2	yes	double
7232	RPN5g1-RVS161-TRg-1	RPN5g1	RVS161-TRg-1	yes	double
7233	RPN5g1-SUP45-NRg-3	RPN5g1	SUP45-NRg-3	yes	double
7234	RPN5g1-SRB6-NRg-5	RPN5g1	SRB6-NRg-5	yes	double
7235	RPN5g1-RPC11-TRg-4	RPN5g1	RPC11-TRg-4	yes	double
7236	RPN5g1-RKI1-TRg-8	RPN5g1	RKI1-TRg-8	yes	double
7237	RPN5g1-NIP7-TRg-3	RPN5g1	NIP7-TRg-3	yes	double
7238	RPN5g1-RPL33A-NRg-12	RPN5g1	RPL33A-NRg-12	yes	double
7239	RPN5g1-SAM50-TRg-4	RPN5g1	SAM50-TRg-4	yes	double
7240	RPN5g1-NOP4-NRg-1	RPN5g1	NOP4-NRg-1	yes	double
7241	RPN5g1-NOP4-NRg-3	RPN5g1	NOP4-NRg-3	yes	double
7242	RPN5g1-SMX2-TRg-5	RPN5g1	SMX2-TRg-5	yes	double
7243	RPN5g1-POL12-NRg-2	RPN5g1	POL12-NRg-2	yes	double
7244	RPN5g1-BMS1-NRg-2	RPN5g1	BMS1-NRg-2	yes	double
7245	RPN5g1-RPA190-TRg-5	RPN5g1	RPA190-TRg-5	yes	double
7246	RPN5g1-ALG14-NRg-4	RPN5g1	ALG14-NRg-4	yes	double
7247	RPN5g1-ALG14-NRg-1	RPN5g1	ALG14-NRg-1	yes	double
7248	RPN5g1-PRE5-NRg-1	RPN5g1	PRE5-NRg-1	yes	double
7249	RPN5g1-BIG1-NRg-2	RPN5g1	BIG1-NRg-2	yes	double
7250	RPN5g1-TFA2-TRg-4	RPN5g1	TFA2-TRg-4	yes	double
7251	RPN5g1-IMP4-TRg-6	RPN5g1	IMP4-TRg-6	yes	double
7252	RPN5g1-PAN1-NRg-1	RPN5g1	PAN1-NRg-1	yes	double
7253	RPN5g1-UTP13-TRg-2	RPN5g1	UTP13-TRg-2	yes	double
7254	RPN5g1-KAE1-NRg-3	RPN5g1	KAE1-NRg-3	yes	double
7255	RPN5g1-ERG20-TRg-1	RPN5g1	ERG20-TRg-1	yes	double
7256	RPN5g1-CDC20-TRg-6	RPN5g1	CDC20-TRg-6	yes	double
7257	RPN5g1-PWP2-NRg-2	RPN5g1	PWP2-NRg-2	yes	double
7258	RPN5g1-COG1-NRg-1	RPN5g1	COG1-NRg-1	yes	double
7259	RPN5g1-RPL1B-TRg-4	RPN5g1	RPL1B-TRg-4	yes	double
7260	RPN5g1-RPL1B-TRg-7	RPN5g1	RPL1B-TRg-7	yes	double
7261	RPN5g1-UTP20-TRg-3	RPN5g1	UTP20-TRg-3	yes	double
7262	RPN5g1-UTP20-TRg-4	RPN5g1	UTP20-TRg-4	yes	double
7263	RPN5g1-RPL25-TRg-4	RPN5g1	RPL25-TRg-4	yes	double
7264	RPN5g1-RPL25-TRg-2	RPN5g1	RPL25-TRg-2	yes	double
7265	RPN5g1-MCM7-NRg-1	RPN5g1	MCM7-NRg-1	yes	double
7266	RPN5g1-MRP49-TRg-5	RPN5g1	MRP49-TRg-5	yes	double
7267	RPN5g1-ERO1-NRg-3	RPN5g1	ERO1-NRg-3	yes	double
7268	RPN5g1-UTP5-TRg-7	RPN5g1	UTP5-TRg-7	yes	double
7269	RPN5g1-MCM4-NRg-1	RPN5g1	MCM4-NRg-1	yes	double
7270	RPN5g1-PRE3-NRg-1	RPN5g1	PRE3-NRg-1	yes	double
7271	RPN5g1-FCF1-NRg-1	RPN5g1	FCF1-NRg-1	yes	double
7272	RPN5g1-CUS1-NRg-1	RPN5g1	CUS1-NRg-1	yes	double
7273	RPN5g1-PSF1-TRg-2	RPN5g1	PSF1-TRg-2	yes	double
7274	RPN5g1-BCP1-TRg-2	RPN5g1	BCP1-TRg-2	yes	double
7275	RPN5g1-PAN1-TRg-1	RPN5g1	PAN1-TRg-1	yes	double
7276	RPN5g1-PAN1-TRg-3	RPN5g1	PAN1-TRg-3	yes	double
7277	RPN5g1-PAN1-TRg-4	RPN5g1	PAN1-TRg-4	yes	double
7278	RPN5g1-VPS3-TRg-2	RPN5g1	VPS3-TRg-2	yes	double
7279	RPN5g1-YIL060W-NRg-1	RPN5g1	YIL060W-NRg-1	yes	double
7280	RPN5g1-VPS53-NRg-1	RPN5g1	VPS53-NRg-1	yes	double
7281	RPN5g1-CYR1-TRg-4	RPN5g1	CYR1-TRg-4	yes	double
7282	RPN5g1-CYR1-TRg-7	RPN5g1	CYR1-TRg-7	yes	double
7283	RPN5g1-MPS1-NRg-1	RPN5g1	MPS1-NRg-1	yes	double
7284	RPN5g1-SRP1-TRg-5	RPN5g1	SRP1-TRg-5	yes	double
7285	RPN5g1-SRP1-TRg-4	RPN5g1	SRP1-TRg-4	yes	double
7286	RPN5g1-TAF12-TRg-2	RPN5g1	TAF12-TRg-2	yes	double
7287	RPN5g1-TAF12-TRg-3	RPN5g1	TAF12-TRg-3	yes	double
7288	RPN5g1-POP4-TRg-1	RPN5g1	POP4-TRg-1	yes	double
7289	RPN5g1-SPT16-TRg-1	RPN5g1	SPT16-TRg-1	yes	double
7290	RPN5g1-NUP82-TRg-4	RPN5g1	NUP82-TRg-4	yes	double
7291	RPN5g1-DML1-TRg-3	RPN5g1	DML1-TRg-3	yes	double
7292	RPN5g1-RPA43-NRg-3	RPN5g1	RPA43-NRg-3	yes	double
7293	RPN5g1-STU2-NRg-3	RPN5g1	STU2-NRg-3	yes	double
7294	RPN5g1-POP4-NRg-4	RPN5g1	POP4-NRg-4	yes	double
7295	RPN5g1-MCD1-TRg-2	RPN5g1	MCD1-TRg-2	yes	double
7296	RPN5g1-RPS3-NRg-4	RPN5g1	RPS3-NRg-4	yes	double
7297	RPN5g1-PRP9-TRg-4	RPN5g1	PRP9-TRg-4	yes	double
7298	RPN5g1-RPP1-NRg-2	RPN5g1	RPP1-NRg-2	yes	double
7299	RPN5g1-MTR2-NRg-11	RPN5g1	MTR2-NRg-11	yes	double
7300	RPN5g1-GCD11-TRg-1	RPN5g1	GCD11-TRg-1	yes	double
7301	RPN5g1-RPF1-TRg-3	RPN5g1	RPF1-TRg-3	yes	double
7302	RPN5g1-SUB2-NRg-4	RPN5g1	SUB2-NRg-4	yes	double
7303	RPN5g1-GPI15-TRg-3	RPN5g1	GPI15-TRg-3	yes	double
7304	RPN5g1-ERG9-TRg-6	RPN5g1	ERG9-TRg-6	yes	double
7305	RPN5g1-RPT2-NRg-1	RPN5g1	RPT2-NRg-1	yes	double
7306	RPN5g1-YOS1-NRg-3	RPN5g1	YOS1-NRg-3	yes	double
7307	RPN5g1-SCM3-TRg-4	RPN5g1	SCM3-TRg-4	yes	double
7308	RPN5g1-SCM3-TRg-6	RPN5g1	SCM3-TRg-6	yes	double
7309	RPN5g1-RLP7-NRg-1	RPN5g1	RLP7-NRg-1	yes	double
7310	RPN5g1-TFB2-NRg-4	RPN5g1	TFB2-NRg-4	yes	double
7311	RPN5g1-IMP4-TRg-1	RPN5g1	IMP4-TRg-1	yes	double
7312	RPN5g1-IMP4-TRg-3	RPN5g1	IMP4-TRg-3	yes	double
7313	RPN5g1-PRE4-TRg-3	RPN5g1	PRE4-TRg-3	yes	double
7314	RPN5g1-SUB2-TRg-3	RPN5g1	SUB2-TRg-3	yes	double
7315	RPN5g1-RPP0-NRg-4	RPN5g1	RPP0-NRg-4	yes	double
7316	RPN5g1-RPP0-NRg-3	RPN5g1	RPP0-NRg-3	yes	double
7317	RPN5g1-TOM40-TRg-4	RPN5g1	TOM40-TRg-4	yes	double
7318	RPN5g1-FUR1-NRg-12	RPN5g1	FUR1-NRg-12	yes	double
7319	RPN5g1-TOM40-TRg-2	RPN5g1	TOM40-TRg-2	yes	double
7320	RPN5g1-VMA11-NRg-4	RPN5g1	VMA11-NRg-4	yes	double
7321	RPN5g1-PGS1-NRg-4	RPN5g1	PGS1-NRg-4	yes	double
7322	RPN5g1-URB1-TRg-4	RPN5g1	URB1-TRg-4	yes	double
7323	RPN5g1-ARP4-TRg-3	RPN5g1	ARP4-TRg-3	yes	double
7324	RPN5g1-RPT3-TRg-3	RPN5g1	RPT3-TRg-3	yes	double
7325	RPN5g1-SUI3-TRg-3	RPN5g1	SUI3-TRg-3	yes	double
7326	RPN5g1-RFC5-NRg-2	RPN5g1	RFC5-NRg-2	yes	double
7327	RPN5g1-RRP14-TRg-2	RPN5g1	RRP14-TRg-2	yes	double
7328	RPN5g1-SCC2-TRg-1	RPN5g1	SCC2-TRg-1	yes	double
7329	RPN5g1-SSC1-TRg-3	RPN5g1	SSC1-TRg-3	yes	double
7330	RPN5g1-RRP9-TRg-3	RPN5g1	RRP9-TRg-3	yes	double
7331	RPN5g1-MOT1-NRg-9	RPN5g1	MOT1-NRg-9	yes	double
7332	RPN5g1-RPL42A-NRg-2	RPN5g1	RPL42A-NRg-2	yes	double
7333	RPN5g1-SEC16-TRg-7	RPN5g1	SEC16-TRg-7	yes	double
7334	RPN5g1-IMP4-NRg-2	RPN5g1	IMP4-NRg-2	yes	double
7335	RPN5g1-YEF3-NRg-4	RPN5g1	YEF3-NRg-4	yes	double
7336	RPN5g1-PUP1-TRg-1	RPN5g1	PUP1-TRg-1	yes	double
7337	RPN5g1-UTP22-TRg-6	RPN5g1	UTP22-TRg-6	yes	double
7338	RPN5g1-DBP2-NRg-4	RPN5g1	DBP2-NRg-4	yes	double
7339	RPN5g1-PRE2-TRg-7	RPN5g1	PRE2-TRg-7	yes	double
7340	RPN5g1-ATP16-TRg-6	RPN5g1	ATP16-TRg-6	yes	double
7341	RPN5g1-UTP13-TRg-4	RPN5g1	UTP13-TRg-4	yes	double
7342	RPN5g1-DOP1-NRg-4	RPN5g1	DOP1-NRg-4	yes	double
7343	RPN5g1-TIM44-TRg-3	RPN5g1	TIM44-TRg-3	yes	double
7344	RPN5g1-ATP16-TRg-2	RPN5g1	ATP16-TRg-2	yes	double
7345	RPN5g1-ENP1-NRg-3	RPN5g1	ENP1-NRg-3	yes	double
7346	RPN5g1-NAF1-TRg-3	RPN5g1	NAF1-TRg-3	yes	double
7347	RPN5g1-COG4-TRg-2	RPN5g1	COG4-TRg-2	yes	double
7348	RPN5g1-SOG2-TRg-7	RPN5g1	SOG2-TRg-7	yes	double
7349	RPN5g1-YDR341C-TRg-3	RPN5g1	YDR341C-TRg-3	yes	double
7350	RPN5g1-YMR290W-A-TRg-10	RPN5g1	YMR290W-A-TRg-10	yes	double
7351	RPN5g1-NUP192-NRg-9	RPN5g1	NUP192-NRg-9	yes	double
7352	RPN5g1-RPS31-NRg-8	RPN5g1	RPS31-NRg-8	yes	double
7353	RPN5g1-SPC97-NRg-6	RPN5g1	SPC97-NRg-6	yes	double
7354	RPN5g1-EBP2-NRg-1	RPN5g1	EBP2-NRg-1	yes	double
7355	RPN5g1-CDC48-TRg-5	RPN5g1	CDC48-TRg-5	yes	double
7356	RPN5g1-RPT1-TRg-4	RPN5g1	RPT1-TRg-4	yes	double
7357	RPN5g1-ULP1-NRg-2	RPN5g1	ULP1-NRg-2	yes	double
7358	RPN5g1-RPN3-TRg-6	RPN5g1	RPN3-TRg-6	yes	double
7359	RPN5g1-RPT1-TRg-5	RPN5g1	RPT1-TRg-5	yes	double
7360	RPN5g1-KRE5-TRg-2	RPN5g1	KRE5-TRg-2	yes	double
7361	RPN5g1-TBF1-NRg-8	RPN5g1	TBF1-NRg-8	yes	double
7362	RPN5g1-UTP22-NRg-4	RPN5g1	UTP22-NRg-4	yes	double
7363	RPN5g1-SSC1-NRg-4	RPN5g1	SSC1-NRg-4	yes	double
7364	RPN5g1-REB1-TRg-4	RPN5g1	REB1-TRg-4	yes	double
7365	RPN5g1-CDC48-NRg-9	RPN5g1	CDC48-NRg-9	yes	double
7366	RPN5g1-FAS2-TRg-8	RPN5g1	FAS2-TRg-8	yes	double
7367	RPN5g1-TAO3-TRg-8	RPN5g1	TAO3-TRg-8	yes	double
7368	RPN5g1-CKS1-TRg-5	RPN5g1	CKS1-TRg-5	yes	double
7369	RPN5g1-YLR379W-TRg-7	RPN5g1	YLR379W-TRg-7	yes	double
7370	RPN5g1-TEN1-NRg-2	RPN5g1	TEN1-NRg-2	yes	double
7371	RPN5g1-RPL42A-TRg-2	RPN5g1	RPL42A-TRg-2	yes	double
7372	RPN5g1-SEC27-TRg-4	RPN5g1	SEC27-TRg-4	yes	double
7373	RPN5g1-TBF1-NRg-4	RPN5g1	TBF1-NRg-4	yes	double
7374	RPN5g1-RPT1-NRg-6	RPN5g1	RPT1-NRg-6	yes	double
7375	RPN5g1-COG1-TRg-3	RPN5g1	COG1-TRg-3	yes	double
7376	RPN5g1-SUI1-TRg-6	RPN5g1	SUI1-TRg-6	yes	double
7377	RPN5g1-TIM23-TRg-6	RPN5g1	TIM23-TRg-6	yes	double
7378	RPN5g1-CDC48-NRg-6	RPN5g1	CDC48-NRg-6	yes	double
7379	RPN5g1-EPL1-TRg-5	RPN5g1	EPL1-TRg-5	yes	double
7380	RPN5g1-RPT5-TRg-8	RPN5g1	RPT5-TRg-8	yes	double
7381	RPN5g1-ATP16-NRg-4	RPN5g1	ATP16-NRg-4	yes	double
7382	RPN5g1-RPN6-TRg-3	RPN5g1	RPN6-TRg-3	yes	double
7383	RPN5g1-ERG9-NRg-6	RPN5g1	ERG9-NRg-6	yes	double
7384	RPN5g1-SMX3-TRg-1	RPN5g1	SMX3-TRg-1	yes	double
7385	RPN5g1-NCB2-NRg-3	RPN5g1	NCB2-NRg-3	yes	double
7386	RPN5g1-SEC16-NRg-12	RPN5g1	SEC16-NRg-12	yes	double
7387	RPN5g1-RPN6-TRg-2	RPN5g1	RPN6-TRg-2	yes	double
7388	RPN5g1-REB1-NRg-4	RPN5g1	REB1-NRg-4	yes	double
7389	RPN5g1-ATP16-TRg-9	RPN5g1	ATP16-TRg-9	yes	double
7390	RPN5g1-ERG9-NRg-7	RPN5g1	ERG9-NRg-7	yes	double
7391	COG3g1-RPL15A-NRg-4	COG3g1	RPL15A-NRg-4	yes	double
7392	COG3g1-RPL15A-NRg-5	COG3g1	RPL15A-NRg-5	yes	double
7393	COG3g1-KRE33-TRg-1	COG3g1	KRE33-TRg-1	yes	double
7394	COG3g1-PMI40-NRg-1	COG3g1	PMI40-NRg-1	yes	double
7395	COG3g1-NOP19-NRg-3	COG3g1	NOP19-NRg-3	yes	double
7396	COG3g1-SRP14-NRg-4	COG3g1	SRP14-NRg-4	yes	double
7397	COG3g1-SEC27-TRg-2	COG3g1	SEC27-TRg-2	yes	double
7398	COG3g1-GPI14-TRg-3	COG3g1	GPI14-TRg-3	yes	double
7399	COG3g1-PAH1-TRg-7	COG3g1	PAH1-TRg-7	yes	double
7400	COG3g1-PAH1-TRg-6	COG3g1	PAH1-TRg-6	yes	double
7401	COG3g1-PAH1-TRg-5	COG3g1	PAH1-TRg-5	yes	double
7402	COG3g1-PAH1-TRg-3	COG3g1	PAH1-TRg-3	yes	double
7403	COG3g1-COG3-TRg-1	COG3g1	COG3-TRg-1	yes	double
7404	COG3g1-HTS1-NRg-5	COG3g1	HTS1-NRg-5	yes	double
7405	COG3g1-MSN5-TRg-7	COG3g1	MSN5-TRg-7	yes	double
7406	COG3g1-ERG26-TRg-1	COG3g1	ERG26-TRg-1	yes	double
7407	COG3g1-SMD2-TRg-5	COG3g1	SMD2-TRg-5	yes	double
7408	COG3g1-SMD2-TRg-4	COG3g1	SMD2-TRg-4	yes	double
7409	COG3g1-SMD2-TRg-1	COG3g1	SMD2-TRg-1	yes	double
7410	COG3g1-PRE7-TRg-4	COG3g1	PRE7-TRg-4	yes	double
7411	COG3g1-PRE7-TRg-7	COG3g1	PRE7-TRg-7	yes	double
7412	COG3g1-SEC6-TRg-3	COG3g1	SEC6-TRg-3	yes	double
7413	COG3g1-ESF2-NRg-1	COG3g1	ESF2-NRg-1	yes	double
7414	COG3g1-ESF2-NRg-3	COG3g1	ESF2-NRg-3	yes	double
7415	COG3g1-AFG2-TRg-2	COG3g1	AFG2-TRg-2	yes	double
7416	COG3g1-RRP36-TRg-3	COG3g1	RRP36-TRg-3	yes	double
7417	COG3g1-RRP36-TRg-5	COG3g1	RRP36-TRg-5	yes	double
7418	COG3g1-GCR1-NRg-2	COG3g1	GCR1-NRg-2	yes	double
7419	COG3g1-PRE4-NRg-4	COG3g1	PRE4-NRg-4	yes	double
7420	COG3g1-PRE4-NRg-9	COG3g1	PRE4-NRg-9	yes	double
7421	COG3g1-DSN1-NRg-2	COG3g1	DSN1-NRg-2	yes	double
7422	COG3g1-GPI11-TRg-3	COG3g1	GPI11-TRg-3	yes	double
7423	COG3g1-POP3-TRg-1	COG3g1	POP3-TRg-1	yes	double
7424	COG3g1-MNE1-TRg-5	COG3g1	MNE1-TRg-5	yes	double
7425	COG3g1-RRP12-NRg-1	COG3g1	RRP12-NRg-1	yes	double
7426	COG3g1-RSC6-TRg-2	COG3g1	RSC6-TRg-2	yes	double
7427	COG3g1-CDC25-TRg-1	COG3g1	CDC25-TRg-1	yes	double
7428	COG3g1-CDC25-TRg-9	COG3g1	CDC25-TRg-9	yes	double
7429	COG3g1-YPP1-NRg-3	COG3g1	YPP1-NRg-3	yes	double
7430	COG3g1-NFS1-NRg-9	COG3g1	NFS1-NRg-9	yes	double
7431	COG3g1-NFS1-NRg-8	COG3g1	NFS1-NRg-8	yes	double
7432	COG3g1-UBA2-TRg-1	COG3g1	UBA2-TRg-1	yes	double
7433	COG3g1-ARP2-NRg-3	COG3g1	ARP2-NRg-3	yes	double
7434	COG3g1-MAK16-TRg-1	COG3g1	MAK16-TRg-1	yes	double
7435	COG3g1-CEP3-NRg-1	COG3g1	CEP3-NRg-1	yes	double
7436	COG3g1-GUK1-TRg-5	COG3g1	GUK1-TRg-5	yes	double
7437	COG3g1-GUK1-TRg-2	COG3g1	GUK1-TRg-2	yes	double
7438	COG3g1-GPI12-NRg-6	COG3g1	GPI12-NRg-6	yes	double
7439	COG3g1-RPS5-NRg-5	COG3g1	RPS5-NRg-5	yes	double
7440	COG3g1-RPS5-NRg-2	COG3g1	RPS5-NRg-2	yes	double
7441	COG3g1-RPC19-NRg-1	COG3g1	RPC19-NRg-1	yes	double
7442	COG3g1-TIM54-TRg-1	COG3g1	TIM54-TRg-1	yes	double
7443	COG3g1-TEN1-TRg-2	COG3g1	TEN1-TRg-2	yes	double
7444	COG3g1-SAH1-NRg-4	COG3g1	SAH1-NRg-4	yes	double
7445	COG3g1-SAH1-NRg-5	COG3g1	SAH1-NRg-5	yes	double
7446	COG3g1-SAH1-NRg-3	COG3g1	SAH1-NRg-3	yes	double
7447	COG3g1-ATP15-NRg-5	COG3g1	ATP15-NRg-5	yes	double
7448	COG3g1-SCD5-TRg-5	COG3g1	SCD5-TRg-5	yes	double
7449	COG3g1-ARB1-NRg-2	COG3g1	ARB1-NRg-2	yes	double
7450	COG3g1-ARB1-NRg-4	COG3g1	ARB1-NRg-4	yes	double
7451	COG3g1-PUP2-TRg-1	COG3g1	PUP2-TRg-1	yes	double
7452	COG3g1-CCT8-TRg-2	COG3g1	CCT8-TRg-2	yes	double
7453	COG3g1-MCM4-TRg-1	COG3g1	MCM4-TRg-1	yes	double
7454	COG3g1-LSM4-TRg-1	COG3g1	LSM4-TRg-1	yes	double
7455	COG3g1-NOP53-NRg-1	COG3g1	NOP53-NRg-1	yes	double
7456	COG3g1-ATP3-TRg-4	COG3g1	ATP3-TRg-4	yes	double
7457	COG3g1-AFG2-NRg-3	COG3g1	AFG2-NRg-3	yes	double
7458	COG3g1-PRO3-NRg-3	COG3g1	PRO3-NRg-3	yes	double
7459	COG3g1-NRD1-NRg-10	COG3g1	NRD1-NRg-10	yes	double
7460	COG3g1-SEC61-TRg-2	COG3g1	SEC61-TRg-2	yes	double
7461	COG3g1-RHO3-TRg-4	COG3g1	RHO3-TRg-4	yes	double
7462	COG3g1-SNF2-TRg-6	COG3g1	SNF2-TRg-6	yes	double
7463	COG3g1-SMD2-NRg-3	COG3g1	SMD2-NRg-3	yes	double
7464	COG3g1-RSC4-TRg-2	COG3g1	RSC4-TRg-2	yes	double
7465	COG3g1-RSC4-TRg-1	COG3g1	RSC4-TRg-1	yes	double
7466	COG3g1-TIF34-TRg-2	COG3g1	TIF34-TRg-2	yes	double
7467	COG3g1-BET1-NRg-1	COG3g1	BET1-NRg-1	yes	double
7468	COG3g1-CDC8-NRg-2	COG3g1	CDC8-NRg-2	yes	double
7469	COG3g1-PRP42-TRg-2	COG3g1	PRP42-TRg-2	yes	double
7470	COG3g1-RRB1-TRg-2	COG3g1	RRB1-TRg-2	yes	double
7471	COG3g1-SPC24-TRg-1	COG3g1	SPC24-TRg-1	yes	double
7472	COG3g1-ILS1-NRg-1	COG3g1	ILS1-NRg-1	yes	double
7473	COG3g1-GFA1-TRg-2	COG3g1	GFA1-TRg-2	yes	double
7474	COG3g1-SEC21-NRg-10	COG3g1	SEC21-NRg-10	yes	double
7475	COG3g1-RPC10-NRg-1	COG3g1	RPC10-NRg-1	yes	double
7476	COG3g1-RPB10-TRg-3	COG3g1	RPB10-TRg-3	yes	double
7477	COG3g1-RPB10-TRg-2	COG3g1	RPB10-TRg-2	yes	double
7478	COG3g1-YNL181W-TRg-1	COG3g1	YNL181W-TRg-1	yes	double
7479	COG3g1-RAD3-NRg-1	COG3g1	RAD3-NRg-1	yes	double
7480	COG3g1-NOP10-TRg-1	COG3g1	NOP10-TRg-1	yes	double
7481	COG3g1-BFR2-TRg-3	COG3g1	BFR2-TRg-3	yes	double
7482	COG3g1-MCM2-TRg-6	COG3g1	MCM2-TRg-6	yes	double
7483	COG3g1-MCM2-TRg-4	COG3g1	MCM2-TRg-4	yes	double
7484	COG3g1-MPP10-TRg-1	COG3g1	MPP10-TRg-1	yes	double
7485	COG3g1-RET2-TRg-4	COG3g1	RET2-TRg-4	yes	double
7486	COG3g1-RET2-TRg-1	COG3g1	RET2-TRg-1	yes	double
7487	COG3g1-RPS2-NRg-1	COG3g1	RPS2-NRg-1	yes	double
7488	COG3g1-RPS2-NRg-2	COG3g1	RPS2-NRg-2	yes	double
7489	COG3g1-ORC4-NRg-3	COG3g1	ORC4-NRg-3	yes	double
7490	COG3g1-TIP20-TRg-7	COG3g1	TIP20-TRg-7	yes	double
7491	COG3g1-SMT3-TRg-1	COG3g1	SMT3-TRg-1	yes	double
7492	COG3g1-MSS18-NRg-6	COG3g1	MSS18-NRg-6	yes	double
7493	COG3g1-YEF3-NRg-9	COG3g1	YEF3-NRg-9	yes	double
7494	COG3g1-ASK1-NRg-1	COG3g1	ASK1-NRg-1	yes	double
7495	COG3g1-SMC1-TRg-1	COG3g1	SMC1-TRg-1	yes	double
7496	COG3g1-NIP1-NRg-1	COG3g1	NIP1-NRg-1	yes	double
7497	COG3g1-RPP1-NRg-1	COG3g1	RPP1-NRg-1	yes	double
7498	COG3g1-YDJ1-TRg-6	COG3g1	YDJ1-TRg-6	yes	double
7499	COG3g1-SUB2-NRg-1	COG3g1	SUB2-NRg-1	yes	double
7500	COG3g1-TIM10-NRg-8	COG3g1	TIM10-NRg-8	yes	double
7501	COG3g1-TIM10-NRg-4	COG3g1	TIM10-NRg-4	yes	double
7502	COG3g1-TIM10-NRg-7	COG3g1	TIM10-NRg-7	yes	double
7503	COG3g1-SKI6-TRg-4	COG3g1	SKI6-TRg-4	yes	double
7504	COG3g1-TUB4-TRg-1	COG3g1	TUB4-TRg-1	yes	double
7505	COG3g1-CDC37-NRg-2	COG3g1	CDC37-NRg-2	yes	double
7506	COG3g1-ISD11-TRg-3	COG3g1	ISD11-TRg-3	yes	double
7507	COG3g1-YOS1-TRg-4	COG3g1	YOS1-TRg-4	yes	double
7508	COG3g1-SSC1-TRg-6	COG3g1	SSC1-TRg-6	yes	double
7509	COG3g1-MTR3-TRg-5	COG3g1	MTR3-TRg-5	yes	double
7510	COG3g1-MTR3-TRg-6	COG3g1	MTR3-TRg-6	yes	double
7511	COG3g1-TFA1-TRg-2	COG3g1	TFA1-TRg-2	yes	double
7512	COG3g1-CDC3-NRg-3	COG3g1	CDC3-NRg-3	yes	double
7513	COG3g1-ERG25-TA-18	COG3g1	ERG25-TA-18	yes	double
7514	COG3g1-RPB11-TRg-4	COG3g1	RPB11-TRg-4	yes	double
7515	COG3g1-RPB11-TRg-1	COG3g1	RPB11-TRg-1	yes	double
7516	COG3g1-RPB11-TRg-2	COG3g1	RPB11-TRg-2	yes	double
7517	COG3g1-DED1-TRg-3	COG3g1	DED1-TRg-3	yes	double
7518	COG3g1-DED1-TRg-1	COG3g1	DED1-TRg-1	yes	double
7519	COG3g1-DED1-TRg-6	COG3g1	DED1-TRg-6	yes	double
7520	COG3g1-DED1-TRg-4	COG3g1	DED1-TRg-4	yes	double
7521	COG3g1-RPL10-NRg-5	COG3g1	RPL10-NRg-5	yes	double
7522	COG3g1-RPL10-NRg-4	COG3g1	RPL10-NRg-4	yes	double
7523	COG3g1-EFB1-NRg-1	COG3g1	EFB1-NRg-1	yes	double
7524	COG3g1-EFB1-NRg-5	COG3g1	EFB1-NRg-5	yes	double
7525	COG3g1-EFB1-NRg-4	COG3g1	EFB1-NRg-4	yes	double
7526	COG3g1-RPT3-NRg-1	COG3g1	RPT3-NRg-1	yes	double
7527	COG3g1-SAC6-TRg-8	COG3g1	SAC6-TRg-8	yes	double
7528	COG3g1-SAC6-TRg-4	COG3g1	SAC6-TRg-4	yes	double
7529	COG3g1-SAC6-TRg-5	COG3g1	SAC6-TRg-5	yes	double
7530	COG3g1-SAC6-TRg-3	COG3g1	SAC6-TRg-3	yes	double
7531	COG3g1-DIM1-TRg-5	COG3g1	DIM1-TRg-5	yes	double
7532	COG3g1-DIM1-TRg-7	COG3g1	DIM1-TRg-7	yes	double
7533	COG3g1-RPC17-NRg-1	COG3g1	RPC17-NRg-1	yes	double
7534	COG3g1-RPC17-NRg-2	COG3g1	RPC17-NRg-2	yes	double
7535	COG3g1-YDR341C-TRg-1	COG3g1	YDR341C-TRg-1	yes	double
7536	COG3g1-RAP1-NRg-8	COG3g1	RAP1-NRg-8	yes	double
7537	COG3g1-RAP1-NRg-5	COG3g1	RAP1-NRg-5	yes	double
7538	COG3g1-RAP1-NRg-2	COG3g1	RAP1-NRg-2	yes	double
7539	COG3g1-SEC26-NRg-3	COG3g1	SEC26-NRg-3	yes	double
7540	COG3g1-SPP41-TRg-3	COG3g1	SPP41-TRg-3	yes	double
7541	COG3g1-TAP42-NRg-1	COG3g1	TAP42-NRg-1	yes	double
7542	COG3g1-PGA2-TRg-6	COG3g1	PGA2-TRg-6	yes	double
7543	COG3g1-BRL1-TRg-1	COG3g1	BRL1-TRg-1	yes	double
7544	COG3g1-FOL2-TRg-1	COG3g1	FOL2-TRg-1	yes	double
7545	COG3g1-NAB3-NRg-5	COG3g1	NAB3-NRg-5	yes	double
7546	COG3g1-SNF4-TRg-4	COG3g1	SNF4-TRg-4	yes	double
7547	COG3g1-HRR25-TRg-2	COG3g1	HRR25-TRg-2	yes	double
7548	COG3g1-TRS23-TRg-4	COG3g1	TRS23-TRg-4	yes	double
7549	COG3g1-CTR86-TRg-4	COG3g1	CTR86-TRg-4	yes	double
7550	COG3g1-RPB5-TRg-5	COG3g1	RPB5-TRg-5	yes	double
7551	COG3g1-SPN1-NRg-2	COG3g1	SPN1-NRg-2	yes	double
7552	COG3g1-SPN1-NRg-1	COG3g1	SPN1-NRg-1	yes	double
7553	COG3g1-SEC61-NRg-1	COG3g1	SEC61-NRg-1	yes	double
7554	COG3g1-SEC61-NRg-7	COG3g1	SEC61-NRg-7	yes	double
7555	COG3g1-TUS1-TRg-3	COG3g1	TUS1-TRg-3	yes	double
7556	COG3g1-OLE1-NRg-2	COG3g1	OLE1-NRg-2	yes	double
7557	COG3g1-AFG2-TRg-1	COG3g1	AFG2-TRg-1	yes	double
7558	COG3g1-TOA2-NRg-1	COG3g1	TOA2-NRg-1	yes	double
7559	COG3g1-USO1-TRg-1	COG3g1	USO1-TRg-1	yes	double
7560	COG3g1-UTP22-NRg-2	COG3g1	UTP22-NRg-2	yes	double
7561	COG3g1-RIB1-TRg-3	COG3g1	RIB1-TRg-3	yes	double
7562	COG3g1-RIB1-TRg-7	COG3g1	RIB1-TRg-7	yes	double
7563	COG3g1-RIB1-TRg-4	COG3g1	RIB1-TRg-4	yes	double
7564	COG3g1-COG1-TRg-1	COG3g1	COG1-TRg-1	yes	double
7565	COG3g1-RPL32-NRg-2	COG3g1	RPL32-NRg-2	yes	double
7566	COG3g1-GLC7-NRg-3	COG3g1	GLC7-NRg-3	yes	double
7567	COG3g1-GLC7-NRg-4	COG3g1	GLC7-NRg-4	yes	double
7568	COG3g1-HSF1-TRg-2	COG3g1	HSF1-TRg-2	yes	double
7569	COG3g1-DAM1-NRg-5	COG3g1	DAM1-NRg-5	yes	double
7570	COG3g1-SEC18-TRg-4	COG3g1	SEC18-TRg-4	yes	double
7571	COG3g1-SEC18-TRg-5	COG3g1	SEC18-TRg-5	yes	double
7572	COG3g1-PAB1-NRg-3	COG3g1	PAB1-NRg-3	yes	double
7573	COG3g1-POP8-TRg-2	COG3g1	POP8-TRg-2	yes	double
7574	COG3g1-PAB1-NRg-4	COG3g1	PAB1-NRg-4	yes	double
7575	COG3g1-BIG1-TRg-4	COG3g1	BIG1-TRg-4	yes	double
7576	COG3g1-BIG1-TRg-5	COG3g1	BIG1-TRg-5	yes	double
7577	COG3g1-BIG1-TRg-6	COG3g1	BIG1-TRg-6	yes	double
7578	COG3g1-RPO41-NRg-1	COG3g1	RPO41-NRg-1	yes	double
7579	COG3g1-RVB2-NRg-2	COG3g1	RVB2-NRg-2	yes	double
7580	COG3g1-PET117-NRg-8	COG3g1	PET117-NRg-8	yes	double
7581	COG3g1-VPS45-NRg-9	COG3g1	VPS45-NRg-9	yes	double
7582	COG3g1-YCG1-NRg-1	COG3g1	YCG1-NRg-1	yes	double
7583	COG3g1-NOC4-NRg-1	COG3g1	NOC4-NRg-1	yes	double
7584	COG3g1-NMD3-NRg-2	COG3g1	NMD3-NRg-2	yes	double
7585	COG3g1-DRS1-TRg-2	COG3g1	DRS1-TRg-2	yes	double
7586	COG3g1-HTB1-NRg-2	COG3g1	HTB1-NRg-2	yes	double
7587	COG3g1-IPI1-TRg-2	COG3g1	IPI1-TRg-2	yes	double
7588	COG3g1-SEC18-NRg-1	COG3g1	SEC18-NRg-1	yes	double
7589	COG3g1-SEC18-NRg-2	COG3g1	SEC18-NRg-2	yes	double
7590	COG3g1-JIP5-NRg-2	COG3g1	JIP5-NRg-2	yes	double
7591	COG3g1-YPT1-TRg-3	COG3g1	YPT1-TRg-3	yes	double
7592	COG3g1-YPT1-TRg-2	COG3g1	YPT1-TRg-2	yes	double
7593	COG3g1-CLF1-NRg-2	COG3g1	CLF1-NRg-2	yes	double
7594	COG3g1-SNF2-NRg-7	COG3g1	SNF2-NRg-7	yes	double
7595	COG3g1-SNF2-NRg-4	COG3g1	SNF2-NRg-4	yes	double
7596	COG3g1-RPL25-NRg-1	COG3g1	RPL25-NRg-1	yes	double
7597	COG3g1-NOP56-TRg-1	COG3g1	NOP56-TRg-1	yes	double
7598	COG3g1-NOP56-TRg-2	COG3g1	NOP56-TRg-2	yes	double
7599	COG3g1-TRS31-TRg-1	COG3g1	TRS31-TRg-1	yes	double
7600	COG3g1-DBF4-TRg-2	COG3g1	DBF4-TRg-2	yes	double
7601	COG3g1-DBF4-TRg-1	COG3g1	DBF4-TRg-1	yes	double
7602	COG3g1-RPC19-TRg-4	COG3g1	RPC19-TRg-4	yes	double
7603	COG3g1-RPC19-TRg-6	COG3g1	RPC19-TRg-6	yes	double
7604	COG3g1-RPC19-TRg-3	COG3g1	RPC19-TRg-3	yes	double
7605	COG3g1-ROK1-NRg-1	COG3g1	ROK1-NRg-1	yes	double
7606	COG3g1-CDC33-TRg-4	COG3g1	CDC33-TRg-4	yes	double
7607	COG3g1-DHR2-TRg-3	COG3g1	DHR2-TRg-3	yes	double
7608	COG3g1-RRP42-NRg-5	COG3g1	RRP42-NRg-5	yes	double
7609	COG3g1-CLF1-TRg-1	COG3g1	CLF1-TRg-1	yes	double
7610	COG3g1-ERG11-NA-16	COG3g1	ERG11-NA-16	yes	double
7611	COG3g1-VAS1-NRg-4	COG3g1	VAS1-NRg-4	yes	double
7612	COG3g1-PIK1-NRg-2	COG3g1	PIK1-NRg-2	yes	double
7613	COG3g1-SAR1-NRg-7	COG3g1	SAR1-NRg-7	yes	double
7614	COG3g1-SAR1-NRg-4	COG3g1	SAR1-NRg-4	yes	double
7615	COG3g1-RPS3-TRg-1	COG3g1	RPS3-TRg-1	yes	double
7616	COG3g1-YTM1-TRg-2	COG3g1	YTM1-TRg-2	yes	double
7617	COG3g1-SUI3-NRg-5	COG3g1	SUI3-NRg-5	yes	double
7618	COG3g1-SUI3-NRg-2	COG3g1	SUI3-NRg-2	yes	double
7619	COG3g1-RRP7-TRg-4	COG3g1	RRP7-TRg-4	yes	double
7620	COG3g1-RRP7-TRg-6	COG3g1	RRP7-TRg-6	yes	double
7621	COG3g1-NIP7-TRg-2	COG3g1	NIP7-TRg-2	yes	double
7622	COG3g1-MDM35-TRg-1	COG3g1	MDM35-TRg-1	yes	double
7623	COG3g1-ALA1-NRg-1	COG3g1	ALA1-NRg-1	yes	double
7624	COG3g1-DOA4-NRg-2	COG3g1	DOA4-NRg-2	yes	double
7625	COG3g1-RPS13-NRg-1	COG3g1	RPS13-NRg-1	yes	double
7626	COG3g1-YSF3-TRg-2	COG3g1	YSF3-TRg-2	yes	double
7627	COG3g1-RPS2-NRg-11	COG3g1	RPS2-NRg-11	yes	double
7628	COG3g1-SSL1-TRg-10	COG3g1	SSL1-TRg-10	yes	double
7629	COG3g1-NIP7-TRg-1	COG3g1	NIP7-TRg-1	yes	double
7630	COG3g1-LST8-NRg-1	COG3g1	LST8-NRg-1	yes	double
7631	COG3g1-TAF4-TRg-3	COG3g1	TAF4-TRg-3	yes	double
7632	COG3g1-HAS1-TRg-2	COG3g1	HAS1-TRg-2	yes	double
7633	COG3g1-GLC7-TRg-2	COG3g1	GLC7-TRg-2	yes	double
7634	COG3g1-CDC45-NRg-1	COG3g1	CDC45-NRg-1	yes	double
7635	COG3g1-SEC22-NRg-8	COG3g1	SEC22-NRg-8	yes	double
7636	COG3g1-YOS1-TRg-2	COG3g1	YOS1-TRg-2	yes	double
7637	COG3g1-RBA50-TRg-3	COG3g1	RBA50-TRg-3	yes	double
7638	COG3g1-SPP41-NRg-2	COG3g1	SPP41-NRg-2	yes	double
7639	COG3g1-PRP46-TRg-2	COG3g1	PRP46-TRg-2	yes	double
7640	COG3g1-PGA2-NRg-1	COG3g1	PGA2-NRg-1	yes	double
7641	COG3g1-CBF5-TRg-3	COG3g1	CBF5-TRg-3	yes	double
7642	COG3g1-TCP1-NRg-3	COG3g1	TCP1-NRg-3	yes	double
7643	COG3g1-TCP1-NRg-2	COG3g1	TCP1-NRg-2	yes	double
7644	COG3g1-ERG26-NRg-2	COG3g1	ERG26-NRg-2	yes	double
7645	COG3g1-ERG26-NRg-4	COG3g1	ERG26-NRg-4	yes	double
7646	COG3g1-MES1-TRg-5	COG3g1	MES1-TRg-5	yes	double
7647	COG3g1-HTS1-TRg-2	COG3g1	HTS1-TRg-2	yes	double
7648	COG3g1-SSS1-TRg-3	COG3g1	SSS1-TRg-3	yes	double
7649	COG3g1-SSS1-TRg-2	COG3g1	SSS1-TRg-2	yes	double
7650	COG3g1-SYS1-TRg-7	COG3g1	SYS1-TRg-7	yes	double
7651	COG3g1-SYS1-TRg-2	COG3g1	SYS1-TRg-2	yes	double
7652	COG3g1-SYS1-TRg-1	COG3g1	SYS1-TRg-1	yes	double
7653	COG3g1-BFR2-TRg-1	COG3g1	BFR2-TRg-1	yes	double
7654	COG3g1-EOS1-TRg-3	COG3g1	EOS1-TRg-3	yes	double
7655	COG3g1-TAF4-NRg-1	COG3g1	TAF4-NRg-1	yes	double
7656	COG3g1-ARL3-NRg-8	COG3g1	ARL3-NRg-8	yes	double
7657	COG3g1-RPN5-NRg-1	COG3g1	RPN5-NRg-1	yes	double
7658	COG3g1-TIM9-NRg-2	COG3g1	TIM9-NRg-2	yes	double
7659	COG3g1-NUP57-NRg-3	COG3g1	NUP57-NRg-3	yes	double
7660	COG3g1-VPS4-TRg-1	COG3g1	VPS4-TRg-1	yes	double
7661	COG3g1-CDC3-TRg-4	COG3g1	CDC3-TRg-4	yes	double
7662	COG3g1-BBP1-NRg-1	COG3g1	BBP1-NRg-1	yes	double
7663	COG3g1-BBP1-NRg-2	COG3g1	BBP1-NRg-2	yes	double
7664	COG3g1-USE1-NRg-3	COG3g1	USE1-NRg-3	yes	double
7665	COG3g1-CCT7-TRg-1	COG3g1	CCT7-TRg-1	yes	double
7666	COG3g1-SAH1-TRg-3	COG3g1	SAH1-TRg-3	yes	double
7667	COG3g1-CHS2-TRg-1	COG3g1	CHS2-TRg-1	yes	double
7668	COG3g1-DPM1-TRg-2	COG3g1	DPM1-TRg-2	yes	double
7669	COG3g1-BBP1-TRg-1	COG3g1	BBP1-TRg-1	yes	double
7670	COG3g1-NRD1-TRg-4	COG3g1	NRD1-TRg-4	yes	double
7671	COG3g1-RPB3-NRg-1	COG3g1	RPB3-NRg-1	yes	double
7672	COG3g1-PHO85-NRg-6	COG3g1	PHO85-NRg-6	yes	double
7673	COG3g1-SNF6-TRg-6	COG3g1	SNF6-TRg-6	yes	double
7674	COG3g1-PRP38-NRg-2	COG3g1	PRP38-NRg-2	yes	double
7675	COG3g1-OAR1-NRg-3	COG3g1	OAR1-NRg-3	yes	double
7676	COG3g1-ROX3-NRg-1	COG3g1	ROX3-NRg-1	yes	double
7677	COG3g1-YPP1-TRg-6	COG3g1	YPP1-TRg-6	yes	double
7678	COG3g1-CBF2-NRg-8	COG3g1	CBF2-NRg-8	yes	double
7679	COG3g1-SPT6-TRg-5	COG3g1	SPT6-TRg-5	yes	double
7680	COG3g1-SEC10-NRg-1	COG3g1	SEC10-NRg-1	yes	double
7681	COG3g1-NSL1-NRg-3	COG3g1	NSL1-NRg-3	yes	double
7682	COG3g1-NRD1-NRg-8	COG3g1	NRD1-NRg-8	yes	double
7683	COG3g1-RPB3-TRg-1	COG3g1	RPB3-TRg-1	yes	double
7684	COG3g1-NRD1-NRg-4	COG3g1	NRD1-NRg-4	yes	double
7685	COG3g1-RVB1-TRg-2	COG3g1	RVB1-TRg-2	yes	double
7686	COG3g1-TIF5-NRg-8	COG3g1	TIF5-NRg-8	yes	double
7687	COG3g1-EOS1-NRg-1	COG3g1	EOS1-NRg-1	yes	double
7688	COG3g1-ERG25-NA-26	COG3g1	ERG25-NA-26	yes	double
7689	COG3g1-MSL5-NRg-4	COG3g1	MSL5-NRg-4	yes	double
7690	COG3g1-SEC24-TRg-2	COG3g1	SEC24-TRg-2	yes	double
7691	COG3g1-RPL30-NRg-5	COG3g1	RPL30-NRg-5	yes	double
7692	COG3g1-SNU71-NRg-3	COG3g1	SNU71-NRg-3	yes	double
7693	COG3g1-CDC33-NRg-1	COG3g1	CDC33-NRg-1	yes	double
7694	COG3g1-RPN6-TRg-4	COG3g1	RPN6-TRg-4	yes	double
7695	COG3g1-NAB2-TRg-4	COG3g1	NAB2-TRg-4	yes	double
7696	COG3g1-NAB2-TRg-6	COG3g1	NAB2-TRg-6	yes	double
7697	COG3g1-YTM1-NRg-1	COG3g1	YTM1-NRg-1	yes	double
7698	COG3g1-OLE1-TRg-8	COG3g1	OLE1-TRg-8	yes	double
7699	COG3g1-OLE1-TRg-1	COG3g1	OLE1-TRg-1	yes	double
7700	COG3g1-UTP7-TRg-4	COG3g1	UTP7-TRg-4	yes	double
7701	COG3g1-ACT1-NRg-6	COG3g1	ACT1-NRg-6	yes	double
7702	COG3g1-RPL18A-NRg-3	COG3g1	RPL18A-NRg-3	yes	double
7703	COG3g1-BRX1-NRg-1	COG3g1	BRX1-NRg-1	yes	double
7704	COG3g1-NAF1-TRg-8	COG3g1	NAF1-TRg-8	yes	double
7705	COG3g1-NAF1-TRg-6	COG3g1	NAF1-TRg-6	yes	double
7706	COG3g1-NAF1-TRg-4	COG3g1	NAF1-TRg-4	yes	double
7707	COG3g1-CDC8-TRg-2	COG3g1	CDC8-TRg-2	yes	double
7708	COG3g1-NSE4-TRg-1	COG3g1	NSE4-TRg-1	yes	double
7709	COG3g1-PAB1-NRg-2	COG3g1	PAB1-NRg-2	yes	double
7710	COG3g1-PRP43-TRg-4	COG3g1	PRP43-TRg-4	yes	double
7711	COG3g1-SEC2-NRg-3	COG3g1	SEC2-NRg-3	yes	double
7712	COG3g1-SEC2-NRg-6	COG3g1	SEC2-NRg-6	yes	double
7713	COG3g1-MPP10-NRg-5	COG3g1	MPP10-NRg-5	yes	double
7714	COG3g1-YDR355C-TRg-2	COG3g1	YDR355C-TRg-2	yes	double
7715	COG3g1-YLR339C-TRg-9	COG3g1	YLR339C-TRg-9	yes	double
7716	COG3g1-SNM1-TRg-2	COG3g1	SNM1-TRg-2	yes	double
7717	COG3g1-ALR1-NRg-4	COG3g1	ALR1-NRg-4	yes	double
7718	COG3g1-ALR1-NRg-1	COG3g1	ALR1-NRg-1	yes	double
7719	COG3g1-ALR1-NRg-3	COG3g1	ALR1-NRg-3	yes	double
7720	COG3g1-RPL10-TRg-1	COG3g1	RPL10-TRg-1	yes	double
7721	COG3g1-RPL28-TRg-2	COG3g1	RPL28-TRg-2	yes	double
7722	COG3g1-UTP25-TRg-1	COG3g1	UTP25-TRg-1	yes	double
7723	COG3g1-POB3-TRg-1	COG3g1	POB3-TRg-1	yes	double
7724	COG3g1-POB3-TRg-3	COG3g1	POB3-TRg-3	yes	double
7725	COG3g1-POB3-TRg-2	COG3g1	POB3-TRg-2	yes	double
7726	COG3g1-MED11-TRg-1	COG3g1	MED11-TRg-1	yes	double
7727	COG3g1-ISA1-TRg-15	COG3g1	ISA1-TRg-15	yes	double
7728	COG3g1-RRP1-NRg-1	COG3g1	RRP1-NRg-1	yes	double
7729	COG3g1-MES1-NRg-1	COG3g1	MES1-NRg-1	yes	double
7730	COG3g1-SEC13-NRg-5	COG3g1	SEC13-NRg-5	yes	double
7731	COG3g1-MCM2-NRg-2	COG3g1	MCM2-NRg-2	yes	double
7732	COG3g1-ALA1-TRg-4	COG3g1	ALA1-TRg-4	yes	double
7733	COG3g1-MTG2-TRg-5	COG3g1	MTG2-TRg-5	yes	double
7734	COG3g1-TIF35-NRg-3	COG3g1	TIF35-NRg-3	yes	double
7735	COG3g1-NSE1-TRg-3	COG3g1	NSE1-TRg-3	yes	double
7736	COG3g1-NSE1-TRg-4	COG3g1	NSE1-TRg-4	yes	double
7737	COG3g1-MOB2-NRg-6	COG3g1	MOB2-NRg-6	yes	double
7738	COG3g1-VRG4-NRg-3	COG3g1	VRG4-NRg-3	yes	double
7739	COG3g1-PRP9-TRg-3	COG3g1	PRP9-TRg-3	yes	double
7740	COG3g1-HYM1-TRg-5	COG3g1	HYM1-TRg-5	yes	double
7741	COG3g1-POP1-TRg-5	COG3g1	POP1-TRg-5	yes	double
7742	COG3g1-POP1-TRg-9	COG3g1	POP1-TRg-9	yes	double
7743	COG3g1-RPL17A-TRg-1	COG3g1	RPL17A-TRg-1	yes	double
7744	COG3g1-SLD2-TRg-1	COG3g1	SLD2-TRg-1	yes	double
7745	COG3g1-CDC48-NRg-7	COG3g1	CDC48-NRg-7	yes	double
7746	COG3g1-FHL1-NRg-2	COG3g1	FHL1-NRg-2	yes	double
7747	COG3g1-BET3-NRg-7	COG3g1	BET3-NRg-7	yes	double
7748	COG3g1-MAK21-TRg-1	COG3g1	MAK21-TRg-1	yes	double
7749	COG3g1-BRN1-TRg-4	COG3g1	BRN1-TRg-4	yes	double
7750	COG3g1-FBA1-NRg-3	COG3g1	FBA1-NRg-3	yes	double
7751	COG3g1-CDC42-TRg-6	COG3g1	CDC42-TRg-6	yes	double
7752	COG3g1-CDC42-TRg-7	COG3g1	CDC42-TRg-7	yes	double
7753	COG3g1-COG4-NRg-1	COG3g1	COG4-NRg-1	yes	double
7754	COG3g1-ATP3-NRg-3	COG3g1	ATP3-NRg-3	yes	double
7755	COG3g1-ATP3-NRg-2	COG3g1	ATP3-NRg-2	yes	double
7756	COG3g1-SMP3-TRg-5	COG3g1	SMP3-TRg-5	yes	double
7757	COG3g1-CFT2-NRg-2	COG3g1	CFT2-NRg-2	yes	double
7758	COG3g1-FAS2-TRg-5	COG3g1	FAS2-TRg-5	yes	double
7759	COG3g1-DBP2-NRg-3	COG3g1	DBP2-NRg-3	yes	double
7760	COG3g1-DBP2-NRg-2	COG3g1	DBP2-NRg-2	yes	double
7761	COG3g1-MPS2-NRg-4	COG3g1	MPS2-NRg-4	yes	double
7762	COG3g1-ARC35-TRg-2	COG3g1	ARC35-TRg-2	yes	double
7763	COG3g1-ARC35-TRg-5	COG3g1	ARC35-TRg-5	yes	double
7764	COG3g1-MRD1-TRg-1	COG3g1	MRD1-TRg-1	yes	double
7765	COG3g1-RLP7-TRg-1	COG3g1	RLP7-TRg-1	yes	double
7766	COG3g1-SPC34-TRg-1	COG3g1	SPC34-TRg-1	yes	double
7767	COG3g1-CDC45-TRg-2	COG3g1	CDC45-TRg-2	yes	double
7768	COG3g1-GCD6-TRg-3	COG3g1	GCD6-TRg-3	yes	double
7769	COG3g1-GCD6-TRg-4	COG3g1	GCD6-TRg-4	yes	double
7770	COG3g1-YPT6-NRg-2	COG3g1	YPT6-NRg-2	yes	double
7771	COG3g1-RPS13-TRg-2	COG3g1	RPS13-TRg-2	yes	double
7772	COG3g1-IPI3-TRg-3	COG3g1	IPI3-TRg-3	yes	double
7773	COG3g1-TIF5-NRg-9	COG3g1	TIF5-NRg-9	yes	double
7774	COG3g1-TIF5-NRg-7	COG3g1	TIF5-NRg-7	yes	double
7775	COG3g1-TIF5-NRg-6	COG3g1	TIF5-NRg-6	yes	double
7776	COG3g1-NAB3-TRg-3	COG3g1	NAB3-TRg-3	yes	double
7777	COG3g1-GCD2-TRg-1	COG3g1	GCD2-TRg-1	yes	double
7778	COG3g1-UBA1-TRg-2	COG3g1	UBA1-TRg-2	yes	double
7779	COG3g1-SLD3-TRg-6	COG3g1	SLD3-TRg-6	yes	double
7780	COG3g1-LCB1-TRg-5	COG3g1	LCB1-TRg-5	yes	double
7781	COG3g1-TOA2-TRg-6	COG3g1	TOA2-TRg-6	yes	double
7782	COG3g1-TOA2-TRg-1	COG3g1	TOA2-TRg-1	yes	double
7783	COG3g1-TOA2-TRg-3	COG3g1	TOA2-TRg-3	yes	double
7784	COG3g1-LSM2-TRg-1	COG3g1	LSM2-TRg-1	yes	double
7785	COG3g1-YML6-TRg-13	COG3g1	YML6-TRg-13	yes	double
7786	COG3g1-YML6-TRg-12	COG3g1	YML6-TRg-12	yes	double
7787	COG3g1-UTP15-NRg-1	COG3g1	UTP15-NRg-1	yes	double
7788	COG3g1-TIF6-NRg-8	COG3g1	TIF6-NRg-8	yes	double
7789	COG3g1-SUP35-NRg-1	COG3g1	SUP35-NRg-1	yes	double
7790	COG3g1-MPP10-NRg-1	COG3g1	MPP10-NRg-1	yes	double
7791	COG3g1-SWI3-TRg-7	COG3g1	SWI3-TRg-7	yes	double
7792	COG3g1-SSN3-NRg-2	COG3g1	SSN3-NRg-2	yes	double
7793	COG3g1-SEC13-NRg-7	COG3g1	SEC13-NRg-7	yes	double
7794	COG3g1-RPS15-NRg-3	COG3g1	RPS15-NRg-3	yes	double
7795	COG3g1-RPL3-TRg-2	COG3g1	RPL3-TRg-2	yes	double
7796	COG3g1-FBA1-NRg-2	COG3g1	FBA1-NRg-2	yes	double
7797	COG3g1-FBA1-NRg-1	COG3g1	FBA1-NRg-1	yes	double
7798	COG3g1-FBA1-NRg-5	COG3g1	FBA1-NRg-5	yes	double
7799	COG3g1-DAM1-TRg-2	COG3g1	DAM1-TRg-2	yes	double
7800	COG3g1-NHP2-TRg-2	COG3g1	NHP2-TRg-2	yes	double
7801	COG3g1-HCA4-NRg-6	COG3g1	HCA4-NRg-6	yes	double
7802	COG3g1-PRE3-TRg-4	COG3g1	PRE3-TRg-4	yes	double
7803	COG3g1-DBP5-NRg-4	COG3g1	DBP5-NRg-4	yes	double
7804	COG3g1-SPT6-NRg-4	COG3g1	SPT6-NRg-4	yes	double
7805	COG3g1-SPT6-NRg-2	COG3g1	SPT6-NRg-2	yes	double
7806	COG3g1-RPL18A-TRg-4	COG3g1	RPL18A-TRg-4	yes	double
7807	COG3g1-KSH1-TRg-1	COG3g1	KSH1-TRg-1	yes	double
7808	COG3g1-KSH1-TRg-3	COG3g1	KSH1-TRg-3	yes	double
7809	COG3g1-IPI3-NRg-1	COG3g1	IPI3-NRg-1	yes	double
7810	COG3g1-PGA2-TRg-8	COG3g1	PGA2-TRg-8	yes	double
7811	COG3g1-RPL18A-TRg-2	COG3g1	RPL18A-TRg-2	yes	double
7812	COG3g1-RPL33A-NRg-6	COG3g1	RPL33A-NRg-6	yes	double
7813	COG3g1-TAF12-NRg-2	COG3g1	TAF12-NRg-2	yes	double
7814	COG3g1-USE1-TRg-5	COG3g1	USE1-TRg-5	yes	double
7815	COG3g1-YNL114C-TRg-1	COG3g1	YNL114C-TRg-1	yes	double
7816	COG3g1-SMC5-TRg-7	COG3g1	SMC5-TRg-7	yes	double
7817	COG3g1-SMC5-TRg-6	COG3g1	SMC5-TRg-6	yes	double
7818	COG3g1-RSC58-TRg-1	COG3g1	RSC58-TRg-1	yes	double
7819	COG3g1-CTF13-TRg-2	COG3g1	CTF13-TRg-2	yes	double
7820	COG3g1-NAB2-NRg-2	COG3g1	NAB2-NRg-2	yes	double
7821	COG3g1-MCM7-TRg-4	COG3g1	MCM7-TRg-4	yes	double
7822	COG3g1-BCP1-NRg-5	COG3g1	BCP1-NRg-5	yes	double
7823	COG3g1-STU2-TRg-3	COG3g1	STU2-TRg-3	yes	double
7824	COG3g1-SEC21-NRg-6	COG3g1	SEC21-NRg-6	yes	double
7825	COG3g1-SEC21-NRg-3	COG3g1	SEC21-NRg-3	yes	double
7826	COG3g1-RPL1B-TRg-3	COG3g1	RPL1B-TRg-3	yes	double
7827	COG3g1-SEC20-NRg-2	COG3g1	SEC20-NRg-2	yes	double
7828	COG3g1-VMA3-NRg-2	COG3g1	VMA3-NRg-2	yes	double
7829	COG3g1-SEC23-NRg-5	COG3g1	SEC23-NRg-5	yes	double
7830	COG3g1-CDC28-TRg-4	COG3g1	CDC28-TRg-4	yes	double
7831	COG3g1-RPN12-NRg-11	COG3g1	RPN12-NRg-11	yes	double
7832	COG3g1-PUP3-TRg-3	COG3g1	PUP3-TRg-3	yes	double
7833	COG3g1-SEC31-TRg-2	COG3g1	SEC31-TRg-2	yes	double
7834	COG3g1-SED5-TRg-6	COG3g1	SED5-TRg-6	yes	double
7835	COG3g1-SED5-TRg-5	COG3g1	SED5-TRg-5	yes	double
7836	COG3g1-RPL33A-TRg-1	COG3g1	RPL33A-TRg-1	yes	double
7837	COG3g1-RPL33A-TRg-2	COG3g1	RPL33A-TRg-2	yes	double
7838	COG3g1-MRPL11-TRg-2	COG3g1	MRPL11-TRg-2	yes	double
7839	COG3g1-RTP1-NRg-2	COG3g1	RTP1-NRg-2	yes	double
7840	COG3g1-NUG1-TRg-2	COG3g1	NUG1-TRg-2	yes	double
7841	COG3g1-VPH2-TRg-4	COG3g1	VPH2-TRg-4	yes	double
7842	COG3g1-COP1-NRg-3	COG3g1	COP1-NRg-3	yes	double
7843	COG3g1-CRM1-NRg-1	COG3g1	CRM1-NRg-1	yes	double
7844	COG3g1-RPL5-NRg-4	COG3g1	RPL5-NRg-4	yes	double
7845	COG3g1-SNU13-NRg-4	COG3g1	SNU13-NRg-4	yes	double
7846	COG3g1-PFS2-TRg-3	COG3g1	PFS2-TRg-3	yes	double
7847	COG3g1-MPP10-TRg-2	COG3g1	MPP10-TRg-2	yes	double
7848	COG3g1-TSR4-NRg-2	COG3g1	TSR4-NRg-2	yes	double
7849	COG3g1-RSC2-TRg-1	COG3g1	RSC2-TRg-1	yes	double
7850	COG3g1-SEC65-TRg-2	COG3g1	SEC65-TRg-2	yes	double
7851	COG3g1-SMI1-NRg-1	COG3g1	SMI1-NRg-1	yes	double
7852	COG3g1-RTT105-NRg-4	COG3g1	RTT105-NRg-4	yes	double
7853	COG3g1-VMA5-TRg-3	COG3g1	VMA5-TRg-3	yes	double
7854	COG3g1-VMA5-TRg-5	COG3g1	VMA5-TRg-5	yes	double
7855	COG3g1-RRP1-TRg-3	COG3g1	RRP1-TRg-3	yes	double
7856	COG3g1-CLC1-TRg-2	COG3g1	CLC1-TRg-2	yes	double
7857	COG3g1-GCD6-NRg-1	COG3g1	GCD6-NRg-1	yes	double
7858	COG3g1-GCD6-NRg-2	COG3g1	GCD6-NRg-2	yes	double
7859	COG3g1-PXR1-TRg-1	COG3g1	PXR1-TRg-1	yes	double
7860	COG3g1-CDC14-NRg-1	COG3g1	CDC14-NRg-1	yes	double
7861	COG3g1-PCF11-TRg-6	COG3g1	PCF11-TRg-6	yes	double
7862	COG3g1-PCF11-TRg-5	COG3g1	PCF11-TRg-5	yes	double
7863	COG3g1-PCF11-TRg-4	COG3g1	PCF11-TRg-4	yes	double
7864	COG3g1-SEC31-NRg-1	COG3g1	SEC31-NRg-1	yes	double
7865	COG3g1-RRP5-NRg-1	COG3g1	RRP5-NRg-1	yes	double
7866	COG3g1-PRE10-TRg-5	COG3g1	PRE10-TRg-5	yes	double
7867	COG3g1-PRE10-TRg-1	COG3g1	PRE10-TRg-1	yes	double
7868	COG3g1-RPS5-TRg-2	COG3g1	RPS5-TRg-2	yes	double
7869	COG3g1-NSP1-TRg-4	COG3g1	NSP1-TRg-4	yes	double
7870	COG3g1-PRP38-TRg-4	COG3g1	PRP38-TRg-4	yes	double
7871	COG3g1-RCF1-NRg-5	COG3g1	RCF1-NRg-5	yes	double
7872	COG3g1-RSC3-TRg-4	COG3g1	RSC3-TRg-4	yes	double
7873	COG3g1-RSC3-TRg-5	COG3g1	RSC3-TRg-5	yes	double
7874	COG3g1-RSC3-TRg-6	COG3g1	RSC3-TRg-6	yes	double
7875	COG3g1-HTA1-NRg-12	COG3g1	HTA1-NRg-12	yes	double
7876	COG3g1-HTA1-NRg-11	COG3g1	HTA1-NRg-11	yes	double
7877	COG3g1-UTP23-TRg-2	COG3g1	UTP23-TRg-2	yes	double
7878	COG3g1-GCD7-NRg-1	COG3g1	GCD7-NRg-1	yes	double
7879	COG3g1-GCD7-NRg-2	COG3g1	GCD7-NRg-2	yes	double
7880	COG3g1-GCD7-NRg-6	COG3g1	GCD7-NRg-6	yes	double
7881	COG3g1-GAL11-NRg-2	COG3g1	GAL11-NRg-2	yes	double
7882	COG3g1-GAL11-NRg-9	COG3g1	GAL11-NRg-9	yes	double
7883	COG3g1-PHO4-TRg-5	COG3g1	PHO4-TRg-5	yes	double
7884	COG3g1-SNP1-NRg-3	COG3g1	SNP1-NRg-3	yes	double
7885	COG3g1-RPC37-TRg-5	COG3g1	RPC37-TRg-5	yes	double
7886	COG3g1-CRM1-TRg-5	COG3g1	CRM1-TRg-5	yes	double
7887	COG3g1-CRM1-TRg-2	COG3g1	CRM1-TRg-2	yes	double
7888	COG3g1-ASK1-TRg-7	COG3g1	ASK1-TRg-7	yes	double
7889	COG3g1-STU2-NRg-4	COG3g1	STU2-NRg-4	yes	double
7890	COG3g1-NEO1-NRg-3	COG3g1	NEO1-NRg-3	yes	double
7891	COG3g1-GAL11-TRg-5	COG3g1	GAL11-TRg-5	yes	double
[truncated: 654,631 more chars]
